# Supplementary material for: Modelling the structures of frameshift-stimulatory pseudoknots from representative bat coronaviruses
Source: PLoS Comput Biol. 2023 May 19;19(5):e1011124. doi: 10.1371/journal.pcbi.1011124 (PMC10234561; doi:10.1371/journal.pcbi.1011124)
Supplement: S2 Data — Excel file containing consensus 2D structure predictions from S1 Table aligned with pseudoknot sequences. (XLSX) [file pcbi.1011124.s002.xlsx]

## Sheet: Sheet6
Accession Num.	Secondary Structure
Cluster - 1
MG693172	[[[[[[[[[[[.....{{{{{{]]]]]]]]]]].......((((.....))))............}}}}}}
	GGGGUACUAGUGGAGUAGCCCGGCUAGUACCCCUUGGUAAUGGUGUUGAGCCAGAUGUAGUGUUACGGGCU
MG693168	[[[[[[[[[[[.....{{{{{{]]]]]]]]]]].......((((.....))))............}}}}}}
	GGGGUACUAGUGGAGUAGCCCGGCUAGUACCCCUUGGUAAUGGUGUUGAGCCAGAUGUAGUGUUACGGGCU
NC_048212	[[[[[[[[[[[.....{{{{{{]]]]]]]]]]].......((((.....))))............}}}}}}
	GGGGUACUAGUGGAGUAGCCCGGCUAGUACCCCUUGGUAAUGGUGUUGAGCCAGAUGUAGUGUUACGGGCU
MG693169	[[[[[[[[[[[.....{{{{{{]]]]]]]]]]].......((((.....))))............}}}}}}
	GGGGUACUAGUGGAGUAGCCCGGCUAGUACCCCUUGGUAAUGGUGUUGAGCCAGAUGUAGUGUUACGGGCU
MG693171	[[[[[[[[[[[.....{{{{{{]]]]]]]]]]].......((((.....))))............}}}}}}
	GGGGUACUAGUGGAGUAGCCCGGCUAGUACCCCUUGGUAAUGGUGUUGAGCCAGAUGUAGUGUUACGGGCU
KU182958	[[[[[[[[[[......{{{{{..]]]]]]]]]].....((((((.....))))))...........}}}}}
	GGGGUACUAGUGGAGUAGCCCGUCUAGUACCCCUAGGUUCUGGUGUAGAACCAGAUAUUGUAUUAAGGGCU
KU182959	[[[[[[[[[[......{{{{{..]]]]]]]]]].....((((((.....))))))...........}}}}}
	GGGGUACUAGUGGAGUAGCCCGUCUAGUACCCCUAGGUUCUGGUGUUCAACCAGAUGUAGUAUUAAGGGCU
KU182960	[[[[[[[[[[......{{{{{..]]]]]]]]]].....((((((.....))))))...........}}}}}
	GGGGUACUAGUGGAGUAGCCCGUCUAGUACCCCUAGGUUCUGGUGUUCAACCAGAUGUAGUAUUAAGGGCU
MG693170	[[[[[[[[[[......{{{{{..]]]]]]]]]].....((((((.....))))))...........}}}}}
	GGGGUACUAGUGGAGUAGCCCGUCUAGUACCCCUAGGUUCUGGUGUGCAACCAGAUAUAGUAUUAAGGGCU
MK492263	[[[[[[[[[[......{{{{{..]]]]]]]]]].....(((((.......)))))...........}}}}}
	GGGGUACUAGUGGAGUAGCCCGUCUAGUACCCCUAGGUUCUGGCUUGCAACCAGAUGUAGUUUUAAGGGCU
KU182961	[[[[[[[[[[......{{{{{..]]]]]]]]]].....(((((.......)))))...........}}}}}
	GGGGUACUAGUGGAGUAGCCCGUCUAGUACCCCAAGGUUCUGGCUUGCAACCAGAUGUAGUUUUAAGGGCU
KU182962	[[[[[[[[[[......{{{{{..]]]]]]]]]].....(((((.......)))))...........}}}}}
	GGGGUACUAGUGGAGUAGCCCGUCUAGUACCCCAAGGUUCUGGCUUGCAACCAGAUGUAGUUUUAAGGGCU
Cluster - 2
LC469308	[[[[[[[[[[[..{{{{{{{{.]]]]]]]]]]]....(((((((...)))))))............}}}}}}}}
	GGGGUUCUAUUGUAAAUGCCCGAAUAGAACCCUGUGCUAGUGGACUUUCCACUGAUGUCGUUUUUAGGGCAUUU
NC_034440	[[[[[[[[[[[..{{{{{{{{.]]]]]]]]]]]..((((((((.....)))))..)))........}}}}}}}}
	GGGGUUCUAUUGUAAAUGCCCGAAUAGAACCCUGUGCAAGUGGUUUGUCCACUGAUGUCGUUUUUAGGGCAUUU
KX574227	[[[[[[[[[[[..{{{{{{{{.]]]]]]]]]]]..((((((((.....)))))..)))........}}}}}}}}
	GGGGUUCUAUUGUAAAUGCCCGAAUAGAACCCUGUGCAAGUGGUUUGUCCACUGAUGUCGUUUUUAGGGCAUUU
KU182965	[[[[[[[[[[[...{{{{{{{.]]]]]]]]]]]..(((.(((((...))))))))...........}}}}}}}
	GGGGUUCUAGUGUAAAUGCCCGACUAGAACCCUGUUCAAGUGGUUUAACCACUGAUGUCGUUUAUAGGGCAUU
KU182956	[[[[[[[[[[[...{{{{{{{.]]]]]]]]]]]..(((.(((((...))))))))...........}}}}}}}
	GGGGUUCUAGUGUAAAUGCCCGACUAGAACCCUGUUCAAGUGGUUUAACCACUGAUGUCGUUUAUAGGGCAUU
KU182957	[[[[[[[[[[[...{{{{{{{.]]]]]]]]]]]..(((.(((((...))))))))...........}}}}}}}
	GGGGUUCUAGUGUAAAUGCCCGACUAGAACCCUGUUCAAGUGGUUUAACCACUGAUGUCGUUUAUAGGGCAUU
sars like
MT726044	[[[[[[[[[[...{{{{{..]]]]]]]]]](((((((((.........))).)))))).....}}}}}
	GCGGUGUAAGUGCGGCCCGUCUUACACCGUGCGGCACAGGCACAAGUACUGAUGUCGUUUACAGGGCU
NC_045512	[[[[[[[[[[...{{{{{..]]]]]]]]]](((((((((.........))).)))))).....}}}}}
	GCGGUGUAAGUGCAGCCCGUCUUACACCGUGCGGCACAGGCACUAGUACUGAUGUCGUAUACAGGGCU
MW201981	[[[[[[[[[[...{{{{{..]]]]]]]]]](((((((((.........))).)))))).....}}}}}
	GCGGUGUAAGUGCAGCCCGUCUUACACCGUGCGGCACAGGCACUAGUACUGAUGUCGUAUACAGGGCU
MZ937004	[[[[[[[[[[...{{{{{..]]]]]]]]]](((((((((.........))).)))))).....}}}}}
	GCGGUGUAAGUGCAGCCCGUCUUACACCGUGCGGCACAGGCACUAGUACUGAUGUCGUAUACAGGGCU
MZ937003	[[[[[[[[[[...{{{{{..]]]]]]]]]](((((((((.........))).)))))).....}}}}}
	GCGGUGUAAGUGCAGCCCGUCUUACACCGUGCGGCACAGGCACUAGUACUGAUGUCGUAUACAGGGCU
MZ937002	[[[[[[[[[[...{{{{{..]]]]]]]]]](((((((((.........))).)))))).....}}}}}
	GCGGUGUAAGUGCAGCCCGUCUUACACCGUGCGGCACAGGCACUAGUACUGAUGUCGUAUACAGGGCU
MZ937000	[[[[[[[[[[...{{{{{..]]]]]]]]]](((((((((.........))).)))))).....}}}}}
	GCGGUGUAAGUGCAGCCCGUCUUACACCGUGCGGCACAGGCACUAGUACUGAUGUCGUAUACAGGGCU
MZ937001	[[[[[[[[[[...{{{{{..]]]]]]]]]](((((((((.........))).)))))).....}}}}}
	GCGGUGUAAGUGCAGCCCGUCUUACACCGUGCGGCACAGGCACUAGUACUGAUGUCGUAUACAGGGCU
Cluster 3
MN535734	[[[[[[[[[[[......{{]]]]]]]]]]].....(((((..(((((....)))))....))))).....}}
	GGGGCUCUAGUGAUGCUCGACUAGAGCCCCAAAACGGCACUGACACCGACAGGUGUAUUCGUGCUUUUGACG
KY770857	[[[[[[[[[[[.{{{{...]]]]]]]]]]]((((.(((((.(((((........))))).))))).))))......(((((....)))))...}}}}
	GGGGCUCUAGUGAUGCUCGACUAGAGCCCCUUAAUGGCACUGACACUGACAAGUGUGUUCGUGCUUUUGACGUUUACAACAAGGAUGUUGCAUGUAU
KY770856	[[[[[[[[[[[.{{{{...]]]]]]]]]]]((((.(((((.(((((........))))).))))).))))......(((((....)))))...}}}}
	GGGGCUCUAGUGAUGCUCGACUAGAGCCCCUUAAUGGCACUGACACUGACAAGUGUGUUCGUGCUUUUGACGUUUACAACAAGGAUGUUGCAUGUAU
KY770854	[[[[[[[[[[[.{{{{...]]]]]]]]]]]((((.(((((.(((((........))))).))))).))))......(((((....)))))...}}}}
	GGGGCUCUAGUGAUGCUCGACUAGAGCCCCUUAAUGGCACUGACACUGACAAGUGUGUUCGUGCUUUUGACGUUUACAACAAGGAUGUUGCAUGUAU
KY770850	[[[[[[[[[[[.{{{{...]]]]]]]]]]]((((.(((((.(((((........))))).))))).))))......(((((....)))))...}}}}
	GGGGCUCUAGUGAUGCUCGACUAGAGCCCCUUAAUGGCACUGACACUGACAAGUGUGUUCGUGCUUUUGACGUUUACAACAAGGAUGUUGCAUGUAU
KY770851	[[[[[[[[[[[.{{{{...]]]]]]]]]]]((((.(((((.(((((........))))).))))).))))......(((((....)))))...}}}}
	GGGGCUCUAGUGAUGCUCGACUAGAGCCCCUUAAUGGCACUGACACUGACAAGUGUGUUCGUGCUUUUGACGUUUACAACAAGGAUGUUGCAUGUAU
Cluster - 4 (new)
MN482242	[[[[[[[[[[[..{{{{{{]]]]]]]]]]](((.((((.(((...))))))))))....}}}}}}
	GGGGCUCUAGUGCAGCUCGACUAGAGCCCUGCAAUGGUUCCGAUACGGACCAUGUUUAUCGAGCU
MZ218060	[[[[[[[[[[.{{{{{{...]]]]]]]]]].....(((((.((((((((...)))))))))))))........((((....))))}}}}}}
	GGGGCUCUAGUGCAGCUCGACUAGAGCCCUGUAACGGUACUGAUACACAGCAUGUGUAUCGUGCUUUCGAUAUUUACAACCGUGAAGUUGC
MN535733	[[[[[[[[[[[..{{{...]]]]]]]]]]]..........(((((((((...))))))))).}}}
	GGGGCUCUAGUGCAGCUCGACUAGAGCCCUGUAACGGUACUGAUACACAACAUGUGUAUCGUGCU
MN482243	[[[[[[[[[[[...{{{..]]]]]]]]]]].(((.(((((.((((((((...))))))))))))).))).(((........)))....}}}
	GGGGCUCUAGUGCAGCUCGACUAGAGCCCUGUAACGGUACUGAUACACAACAUGUGUAUCGUGCCUUUGACAUUUAUAACCGUGAUGUAGC
MZ218052	[[[[[[[[[[[...{{{..]]]]]]]]]]].(((.(((((.((((((((...))))))))))))).))).(((........)))....}}}
	GGGGCUCUAGUGCAGCUCGACUAGAGCCCUGUAAUGGUACUGAUACACAACAUGUGUAUCGUGCCUUUGACAUUUAUAACCGUGAUGUAGC
MN535731	[[[[[[[[[[[...{{{..]]]]]]]]]]].(((.(((((.((((((((...))))))))))))).))).(((........)))....}}}
	GGGGCUCUAGUGCAGCUCGACUAGAGCCCUGUAAUGGUACUGAUACACAACAUGUGUAUCGUGCCUUUGACAUUUAUAACCGUGAUGUAGC
MN535732	[[[[[[[[[[[...{{{..]]]]]]]]]]].(((.(((((.((((((((...))))))))))))).))).(((........)))....}}}
	GGGGCUCUAGUGCAGCUCGACUAGAGCCCUGUAAUGGUACUGAUACACAACAUGUGUAUCGUGCCUUUGACAUUUAUAACCGUGAUGUAGC
Cluster - 5
KU182955	[[[[[[[[[[[.{{{....]]]]]]]]]]].........}}}
	GGGGCUCUAGUGCAGCUCGACUAGAGCCCUGUAAUGGUACUG
KU182954	[[[[[[[[[[[.{{{....]]]]]]]]]]].........}}}
	GGGGCUCUAGUGCAGCUCGACUAGAGCCCUGUAAUGGUACUG
KF294268	[[[[[[[[[[[.{{{....]]]]]]]]]]].........}}}
	GGGGCUCUAGUGCAGCUCGACUAGAGCCCUGUAAUGGUACUG
KF294269	[[[[[[[[[[[.{{{....]]]]]]]]]]].........}}}
	GGGGCUCUAGUGCAGCUCGACUAGAGCCCUGUAAUGGUACUG
KF294270	[[[[[[[[[[[.{{{....]]]]]]]]]]].........}}}
	GGGGCUCUAGUGCAGCUCGACUAGAGCCCUGUAAUGGUACUG
KF294271	[[[[[[[[[[[.{{{....]]]]]]]]]]].........}}}
	GGGGCUCUAGUGCAGCUCGACUAGAGCCCUGUAAUGGUACUG
KF294275	[[[[[[[[[[[.{{{....]]]]]]]]]]].........}}}
	GGGGCUCUAGUGCAGCUCGACUAGAGCCCUGUAAUGGUACUG
KF294277	[[[[[[[[[[[.{{{....]]]]]]]]]]].........}}}
	GGGGCUCUAGUGCAGCUCGACUAGAGCCCUGUAAUGGUACUG
Cluster - 6
OL405717	[[[[[[[[[[[.{{.....]]]]]]]]]]].....(((((.((((((......)))))).))))).............}}
	GGGGCUCUAGUGGUGCUCAACUAGAGCCCUGUAAUGGUACUAACACAGAUCAUUGUGUUCGUGCUUUUGACAUUUAUAAC
MG916904	[[[[[[[[[.{{{{...]]]]]]]]].(((...(((((.((((((......)))))).)))))....))).................}}}}
	GGUGGCUCUAGUGGUGCUCAACUAGAGCCCUGUAAUGGUACUAACACAGAUCAUUGUGUUCGUGCUUUUGACAUUUAUAACAAAGACGUUG
MG916901	[[[[[[[[[[[...{{{..]]]]]]]]]]].(((..((((.(((((........))))).))))..)))...................}}}
	GGGGCUCUAGUGACGCUCGACUAGAGCCCUGCAAUGGCACUGACACUGAUCAUUGUGUUCGUGCAUUUGACAUCUAUAACAAAGAUGUG
MG916903	[[[[[[[[[[[.{{{{...]]]]]]]]]]].....(((((((..........)))))))...}}}}
	GGGGCUCUAGUGAUGCUCGACUAGAGCCCUGCAAUGGCACAGACACUGAUCACUGUGUCCGCGCAU
OL405715	[[[[[[[[[[[.{{{{...]]]]]]]]]]].....(((((((..........)))))))...}}}}
	GGGGCUCUAGUGAUGCUCGACUAGAGCCCUGCAAUGGCACAGACACUGAUCACUGUGUCCGCGCAU
OL405716	[[[[[[[[[[[.{{{{...]]]]]]]]]]].....(((((((..........)))))))...}}}}
	GGGGCUCUAGUGAUGCUCGACUAGAGCCCUGCAAUGGCACAGACACUGAUCACUGUGUCCGCGCAU
OL405714	[[[[[[[[[[[.{{{{...]]]]]]]]]]].....(((((((..........)))))))...}}}}
	GGGGCUCUAGUGAUGCUCGACUAGAGCCCUGCAAUGGCACAGACACUGAUCACUGUGUCCGCGCAU
MG916902	[[[[[[[[[[[.{{{{...]]]]]]]]]]].....(((((((..........)))))))...}}}}
	GGGGCUCUAGUGAUGCUCGACUAGAGCCCUGCAAUGGCACAGACACUGAUCACUGUGUCCGCGCAU
Cluster - 7
KF294279	[[[[[[[[[[[...{{{{.]]]]]]]]]]]....((((.....))))}}}}
	GGGGCUCUAGUGCAGCUCGACUAGAGCCCUGUAAUGGUACUGAACCAGAGC
KF294281	[[[[[[[[[[[...{{{{.]]]]]]]]]]]....((((.....))))}}}}
	GGGGCUCUAGUGCAGCUCGACUAGAGCCCUGUAAUGGUACUGAACCAGAGC
KF294280	[[[[[[[[[[[...{{{{.]]]]]]]]]]]....((((.....))))}}}}
	GGGGCUCUAGUGCAGCUCGACUAGAGCCCUGUAAUGGUACUGAACCAGAGC
KF294278	[[[[[[[[[[[...{{{{.]]]]]]]]]]]....((((.....))))}}}}
	GGGGCUCUAGUGCAGCUCGACUAGAGCCCUGUAAUGGUACUGAACCAGAGC
KF294273	[[[[[[[[[[[...{{{{.]]]]]]]]]]]....((((.....))))}}}}
	GGGGCUCUAGUGCAGCUCGACUAGAGCCCUGUAAUGGUACUGAACCAGAGC
KF294276	[[[[[[[[[[[...{{{{.]]]]]]]]]]]....((((.....))))}}}}
	GGGGCUCUAGUGCAGCUCGACUAGAGCCCUGUAAUGGUACUGAACCAGAGC
Cluster -8 (old cluster 4)
KF294282	[[[[[[[[[[[...{{{{{]]]]]]]]]]].....(((.....)))}}}}}
	GGGGCUCUAGUGCAGCUCGACUAGAGCCCUGUAAUGGUACUGAACCUGAGC
KU182966	[[[[[[[[[[[.{{{....]]]]]]]]]]].........}}}
	GGGGCUCUAGUGCAGCUCGACUAGAGCCCCUCAACGGUACUG
MW249018	[[[[[[[[[[[.{{{....]]]]]]]]]]].........}}}
	GGGGCUCUAGUGCAGCUCGACUAGAGCCCCUCAAUGGUUCUG
