# Supplementary material for: Modelling the structures of frameshift-stimulatory pseudoknots from representative bat coronaviruses
Source: PLoS Comput Biol. 2023 May 19;19(5):e1011124. doi: 10.1371/journal.pcbi.1011124 (PMC10234561; doi:10.1371/journal.pcbi.1011124)
Supplement: S3 Data — PDB files for the top 3 representative clusters from each conformer (threaded/unthreaded) of each pseudoknot described in the main text, along with PDB files for the representative clusters shown in S8–S18 Figs. (ZIP) [file pcbi.1011124.s003.zip]

Archive with 98 entries (95 files):
- SI_Model_PDB_files/21164-6_threaded_Mg_cluster1.pdb
- SI_Model_PDB_files/21164-6_threaded_Mg_cluster2.pdb
- SI_Model_PDB_files/21164-6_threaded_Mg_cluster3.pdb
- SI_Model_PDB_files/21164-6_threaded_noMg_cluster1.pdb
- SI_Model_PDB_files/21164-6_threaded_noMg_cluster2.pdb
- SI_Model_PDB_files/21164-6_threaded_noMg_cluster3.pdb
- SI_Model_PDB_files/Anlong-172_threaded_Mg_cluster1.pdb
- SI_Model_PDB_files/Anlong-172_threaded_Mg_cluster2.pdb
- SI_Model_PDB_files/Anlong-172_threaded_Mg_cluster3.pdb
- SI_Model_PDB_files/Anlong-172_threaded_noMg_cluster1.pdb
- SI_Model_PDB_files/Anlong-172_threaded_noMg_cluster2.pdb
- SI_Model_PDB_files/Anlong-172_threaded_noMg_cluster3.pdb
- SI_Model_PDB_files/Anlong-44_threaded_Mg_cluster1.pdb
- SI_Model_PDB_files/Anlong-44_threaded_Mg_cluster2.pdb
- SI_Model_PDB_files/Anlong-44_threaded_Mg_cluster3.pdb
- SI_Model_PDB_files/Anlong-44_threaded_noMg_cluster1.pdb
- SI_Model_PDB_files/Anlong-44_threaded_noMg_cluster2.pdb
- SI_Model_PDB_files/Anlong-44_threaded_noMg_cluster3.pdb
- SI_Model_PDB_files/Anlong-44_unthreaded_Mg_cluster1.pdb
- SI_Model_PDB_files/Anlong-44_unthreaded_Mg_cluster2.pdb
- SI_Model_PDB_files/Anlong-44_unthreaded_Mg_cluster3.pdb
- SI_Model_PDB_files/Anlong-44_unthreaded_noMg_cluster1.pdb
- SI_Model_PDB_files/Anlong-44_unthreaded_noMg_cluster2.pdb
- SI_Model_PDB_files/Anlong-44_unthreaded_noMg_cluster3.pdb
- SI_Model_PDB_files/Anlong-8_threaded_Mg_cluster1.pdb
- SI_Model_PDB_files/Anlong-8_threaded_Mg_cluster2.pdb
- SI_Model_PDB_files/Anlong-8_threaded_Mg_cluster3.pdb
- SI_Model_PDB_files/Anlong-8_threaded_noMg_cluster1.pdb
- SI_Model_PDB_files/Anlong-8_threaded_noMg_cluster2.pdb
- SI_Model_PDB_files/Anlong-8_threaded_noMg_cluster3.pdb
- SI_Model_PDB_files/GLGC2_threaded_Mg_cluster1.pdb
- SI_Model_PDB_files/GLGC2_threaded_Mg_cluster2.pdb
- SI_Model_PDB_files/GLGC2_threaded_Mg_cluster3.pdb
- SI_Model_PDB_files/GLGC2_threaded_noMg_cluster1.pdb
- SI_Model_PDB_files/GLGC2_threaded_noMg_cluster2.pdb
- SI_Model_PDB_files/GLGC2_threaded_noMg_cluster3.pdb
- SI_Model_PDB_files/GLGC2_unthreaded_Mg_cluster1.pdb
- SI_Model_PDB_files/GLGC2_unthreaded_Mg_cluster2.pdb
- SI_Model_PDB_files/GLGC2_unthreaded_Mg_cluster3.pdb
- SI_Model_PDB_files/GLGC2_unthreaded_noMg_cluster1.pdb
- SI_Model_PDB_files/GLGC2_unthreaded_noMg_cluster2.pdb
- SI_Model_PDB_files/GLGC2_unthreaded_noMg_cluster3.pdb
- SI_Model_PDB_files/Neixiang-64_threaded_Mg_cluster1.pdb
- SI_Model_PDB_files/Neixiang-64_threaded_Mg_cluster2.pdb
- SI_Model_PDB_files/Neixiang-64_threaded_Mg_cluster3.pdb
- SI_Model_PDB_files/Neixiang-64_threaded_noMg_cluster1.pdb
- SI_Model_PDB_files/Neixiang-64_threaded_noMg_cluster2.pdb
- SI_Model_PDB_files/Neixiang-64_threaded_noMg_cluster3.pdb
- SI_Model_PDB_files/Neixiang-64_unthreaded_Mg_cluster1.pdb
- SI_Model_PDB_files/Neixiang-64_unthreaded_Mg_cluster2.pdb
- SI_Model_PDB_files/Neixiang-64_unthreaded_Mg_cluster3.pdb
- SI_Model_PDB_files/Neixiang-64_unthreaded_noMg_cluster1.pdb
- SI_Model_PDB_files/Neixiang-64_unthreaded_noMg_cluster2.pdb
- SI_Model_PDB_files/Neixiang-64_unthreaded_noMg_cluster3.pdb
- SI_Model_PDB_files/Replicates with different initial ion positions/
- SI_Model_PDB_files/Replicates with different initial ion positions/21164-6_threaded_Mg_IonPsotion2_cluster1.pdb
- SI_Model_PDB_files/Replicates with different initial ion positions/21164-6_threaded_Mg_IonPsotion3_cluster1.pdb
- SI_Model_PDB_files/Replicates with different initial ion positions/Anlong-172_threaded_Mg_IonPsotion2_cluster1.pdb
- SI_Model_PDB_files/Replicates with different initial ion positions/Anlong-172_threaded_Mg_IonPsotion3_cluster1.pdb
- SI_Model_PDB_files/Replicates with different initial ion positions/GLGC2_threaded_Mg_IonPsotion2_cluster1.pdb
- SI_Model_PDB_files/Replicates with different initial ion positions/GLGC2_threaded_Mg_IonPsotion3_cluster1.pdb
- SI_Model_PDB_files/Replicates with differnet initial structures/
- SI_Model_PDB_files/Replicates with differnet initial structures/21164-6_3rdLowestEnergy_theaded_noMg_cluster1.pdb
- SI_Model_PDB_files/Replicates with differnet initial structures/Anlong-172_2ndLowestEnergy_theaded_noMg_cluster1.pdb
- SI_Model_PDB_files/Replicates with differnet initial structures/Anlong-172_3rdLowestEnergy_theaded_noMg_cluster1.pdb
- SI_Model_PDB_files/Replicates with differnet initial structures/Anlong-44_2ndLowestEnergy_theaded_noMg_cluster1.pdb
- SI_Model_PDB_files/Replicates with differnet initial structures/Anlong-44_3rdLowestEnergy_theaded_noMg_cluster1.pdb
- SI_Model_PDB_files/Replicates with differnet initial structures/Anlong-8_2ndLowestEnergy_theaded_noMg_cluster1.pdb
- SI_Model_PDB_files/Replicates with differnet initial structures/Anlong-8_3rdLowestEnergy_theaded_noMg_cluster1.pdb
- SI_Model_PDB_files/Replicates with differnet initial structures/GLGC2_2ndLowestEnergy_theaded_noMg_cluster1.pdb
- SI_Model_PDB_files/Replicates with differnet initial structures/GLGC2_3rdLowestEnergy_theaded_noMg_cluster1.pdb
- SI_Model_PDB_files/Replicates with differnet initial structures/Neixiang-64_2ndLowestEnergy_theaded_noMg_cluster1.pdb
- SI_Model_PDB_files/Replicates with differnet initial structures/Neixiang-64_3rdLowestEnergy_theaded_noMg_cluster1.pdb
- SI_Model_PDB_files/Replicates with differnet initial structures/Rs4236_2ndLowestEnergy_theaded_noMg_cluster1.pdb
- SI_Model_PDB_files/Replicates with differnet initial structures/Rs4236_3rdLowestEnergy_theaded_noMg_cluster1.pdb
- SI_Model_PDB_files/Replicates with same initial structure/
- SI_Model_PDB_files/Replicates with same initial structure/GLGC2_threaded_noMg_replicate1_cluster1.pdb
- SI_Model_PDB_files/Replicates with same initial structure/GLGC2_threaded_noMg_replicate2_cluster1.pdb
- SI_Model_PDB_files/Replicates with same initial structure/Vs-CoV-1_threaded_noMg_replicate1_cluster1.pdb
- SI_Model_PDB_files/Replicates with same initial structure/Vs-CoV-1_threaded_noMg_replicate2_cluster1.pdb
- SI_Model_PDB_files/Rs4236_threaded_Mg_cluster1.pdb
- SI_Model_PDB_files/Rs4236_threaded_Mg_cluster2.pdb
- SI_Model_PDB_files/Rs4236_threaded_Mg_cluster3.pdb
- SI_Model_PDB_files/Rs4236_threaded_noMg_cluster1.pdb
- SI_Model_PDB_files/Rs4236_threaded_noMg_cluster2.pdb
- SI_Model_PDB_files/Rs4236_threaded_noMg_cluster3.pdb
- SI_Model_PDB_files/Vs-CoV-1_threaded_Mg_cluster1.pdb
- SI_Model_PDB_files/Vs-CoV-1_threaded_Mg_cluster2.pdb
- SI_Model_PDB_files/Vs-CoV-1_threaded_Mg_cluster3.pdb
- SI_Model_PDB_files/Vs-CoV-1_threaded_noMg_cluster1.pdb
- SI_Model_PDB_files/Vs-CoV-1_threaded_noMg_cluster2.pdb
- SI_Model_PDB_files/Vs-CoV-1_threaded_noMg_cluster3.pdb
- SI_Model_PDB_files/Vs-CoV-1_unthreaded_Mg_cluster1.pdb
- SI_Model_PDB_files/Vs-CoV-1_unthreaded_Mg_cluster2.pdb
- SI_Model_PDB_files/Vs-CoV-1_unthreaded_Mg_cluster3.pdb
- SI_Model_PDB_files/Vs-CoV-1_unthreaded_noMg_cluster1.pdb
- SI_Model_PDB_files/Vs-CoV-1_unthreaded_noMg_cluster2.pdb
- SI_Model_PDB_files/Vs-CoV-1_unthreaded_noMg_cluster3.pdb
