# Supplementary material for: Modelling the structures of frameshift-stimulatory pseudoknots from representative bat coronaviruses
Source: PLoS Comput Biol. 2023 May 19;19(5):e1011124. doi: 10.1371/journal.pcbi.1011124 (PMC10234561; doi:10.1371/journal.pcbi.1011124)
Supplement: S3 Data — PDB files for the top 3 representative clusters from each conformer (threaded/unthreaded) of each pseudoknot described in the main text, along with PDB files for the representative clusters shown in S8–S18 Figs. (ZIP) [file pcbi.1011124.s003.zip › SI_Model_PDB_files/21164-6_threaded_Mg_cluster1.pdb]

ATOM      1 HO5'  G5     1      61.402  44.584  69.077  1.00  0.00           H  
ATOM      2  O5'  G5     1      61.590  43.643  69.059  1.00  0.00           O  
ATOM      3  C5'  G5     1      62.978  43.454  68.966  1.00  0.00           C  
ATOM      4  H5'  G5     1      63.064  42.641  69.686  1.00  0.00           H  
ATOM      5 H5''  G5     1      63.433  44.353  69.382  1.00  0.00           H  
ATOM      6  C4'  G5     1      63.445  42.993  67.558  1.00  0.00           C  
ATOM      7  H4'  G5     1      64.433  42.539  67.641  1.00  0.00           H  
ATOM      8  O4'  G5     1      62.591  41.923  67.153  1.00  0.00           O  
ATOM      9  C1'  G5     1      62.430  42.012  65.732  1.00  0.00           C  
ATOM     10  H1'  G5     1      62.828  41.097  65.294  1.00  0.00           H  
ATOM     11  N9   G5     1      60.997  42.087  65.484  1.00  0.00           N  
ATOM     12  C8   G5     1      60.070  42.736  66.293  1.00  0.00           C  
ATOM     13  H8   G5     1      60.315  43.318  67.169  1.00  0.00           H  
ATOM     14  N7   G5     1      58.885  42.773  65.761  1.00  0.00           N  
ATOM     15  C5   G5     1      58.928  41.940  64.698  1.00  0.00           C  
ATOM     16  C6   G5     1      57.951  41.740  63.655  1.00  0.00           C  
ATOM     17  O6   G5     1      56.728  41.997  63.428  1.00  0.00           O  
ATOM     18  N1   G5     1      58.490  40.915  62.694  1.00  0.00           N  
ATOM     19  H1   G5     1      57.862  40.778  61.915  1.00  0.00           H  
ATOM     20  C2   G5     1      59.689  40.294  62.780  1.00  0.00           C  
ATOM     21  N2   G5     1      59.995  39.482  61.777  1.00  0.00           N  
ATOM     22  H21  G5     1      59.455  39.537  60.926  1.00  0.00           H  
ATOM     23  H22  G5     1      60.879  38.998  61.842  1.00  0.00           H  
ATOM     24  N3   G5     1      60.653  40.666  63.578  1.00  0.00           N  
ATOM     25  C4   G5     1      60.191  41.411  64.584  1.00  0.00           C  
ATOM     26  C3'  G5     1      63.291  44.121  66.533  1.00  0.00           C  
ATOM     27  H3'  G5     1      62.358  44.672  66.646  1.00  0.00           H  
ATOM     28  C2'  G5     1      63.271  43.223  65.242  1.00  0.00           C  
ATOM     29  H2'  G5     1      62.908  43.822  64.407  1.00  0.00           H  
ATOM     30  O2'  G5     1      64.527  42.646  64.943  1.00  0.00           O  
ATOM     31 HO2'  G5     1      64.729  42.706  64.006  1.00  0.00           H  
ATOM     32  O3'  G5     1      64.347  45.025  66.504  1.00  0.00           O  
ATOM     33  P     A     2      64.181  46.257  65.579  1.00  0.00           P  
ATOM     34  OP1   A     2      65.423  46.940  65.530  1.00  0.00           O  
ATOM     35  OP2   A     2      63.014  47.053  66.155  1.00  0.00           O  
ATOM     36  O5'   A     2      63.730  46.013  64.076  1.00  0.00           O  
ATOM     37  C5'   A     2      64.617  45.633  63.049  1.00  0.00           C  
ATOM     38  H5'   A     2      65.262  44.844  63.438  1.00  0.00           H  
ATOM     39 H5''   A     2      65.132  46.522  62.686  1.00  0.00           H  
ATOM     40  C4'   A     2      63.800  45.024  61.885  1.00  0.00           C  
ATOM     41  H4'   A     2      64.534  44.626  61.184  1.00  0.00           H  
ATOM     42  O4'   A     2      62.915  43.928  62.256  1.00  0.00           O  
ATOM     43  C1'   A     2      61.770  43.913  61.402  1.00  0.00           C  
ATOM     44  H1'   A     2      61.672  42.916  60.971  1.00  0.00           H  
ATOM     45  N9    A     2      60.441  44.148  62.039  1.00  0.00           N  
ATOM     46  C8    A     2      60.337  44.709  63.262  1.00  0.00           C  
ATOM     47  H8    A     2      61.208  44.787  63.897  1.00  0.00           H  
ATOM     48  N7    A     2      59.110  45.142  63.597  1.00  0.00           N  
ATOM     49  C5    A     2      58.376  44.852  62.367  1.00  0.00           C  
ATOM     50  C6    A     2      57.054  45.092  61.938  1.00  0.00           C  
ATOM     51  N6    A     2      56.130  45.704  62.628  1.00  0.00           N  
ATOM     52  H61   A     2      55.317  46.034  62.128  1.00  0.00           H  
ATOM     53  H62   A     2      56.429  46.007  63.544  1.00  0.00           H  
ATOM     54  N1    A     2      56.788  44.934  60.680  1.00  0.00           N  
ATOM     55  C2    A     2      57.600  44.329  59.848  1.00  0.00           C  
ATOM     56  H2    A     2      57.332  44.100  58.827  1.00  0.00           H  
ATOM     57  N3    A     2      58.875  43.984  60.124  1.00  0.00           N  
ATOM     58  C4    A     2      59.184  44.285  61.450  1.00  0.00           C  
ATOM     59  C3'   A     2      62.895  45.975  61.186  1.00  0.00           C  
ATOM     60  H3'   A     2      62.182  46.479  61.839  1.00  0.00           H  
ATOM     61  C2'   A     2      62.146  44.943  60.258  1.00  0.00           C  
ATOM     62  H2'   A     2      61.321  45.557  59.897  1.00  0.00           H  
ATOM     63  O2'   A     2      62.820  44.326  59.166  1.00  0.00           O  
ATOM     64 HO2'   A     2      62.178  43.688  58.846  1.00  0.00           H  
ATOM     65  O3'   A     2      63.663  46.768  60.273  1.00  0.00           O  
ATOM     66  P     G     3      63.237  48.292  60.003  1.00  0.00           P  
ATOM     67  OP1   G     3      64.107  48.998  59.023  1.00  0.00           O  
ATOM     68  OP2   G     3      62.925  48.938  61.300  1.00  0.00           O  
ATOM     69  O5'   G     3      61.843  47.950  59.255  1.00  0.00           O  
ATOM     70  C5'   G     3      61.671  47.622  57.951  1.00  0.00           C  
ATOM     71  H5'   G     3      62.012  46.597  57.810  1.00  0.00           H  
ATOM     72 H5''   G     3      62.266  48.239  57.278  1.00  0.00           H  
ATOM     73  C4'   G     3      60.138  47.590  57.605  1.00  0.00           C  
ATOM     74  H4'   G     3      60.015  47.104  56.637  1.00  0.00           H  
ATOM     75  O4'   G     3      59.477  46.790  58.534  1.00  0.00           O  
ATOM     76  C1'   G     3      58.260  47.424  58.900  1.00  0.00           C  
ATOM     77  H1'   G     3      57.446  46.701  58.948  1.00  0.00           H  
ATOM     78  N9    G     3      58.251  48.058  60.258  1.00  0.00           N  
ATOM     79  C8    G     3      59.134  47.938  61.321  1.00  0.00           C  
ATOM     80  H8    G     3      60.148  47.592  61.181  1.00  0.00           H  
ATOM     81  N7    G     3      58.682  48.241  62.483  1.00  0.00           N  
ATOM     82  C5    G     3      57.438  48.702  62.197  1.00  0.00           C  
ATOM     83  C6    G     3      56.357  49.100  63.058  1.00  0.00           C  
ATOM     84  O6    G     3      56.166  49.154  64.301  1.00  0.00           O  
ATOM     85  N1    G     3      55.215  49.388  62.341  1.00  0.00           N  
ATOM     86  H1    G     3      54.466  49.776  62.897  1.00  0.00           H  
ATOM     87  C2    G     3      55.032  49.185  61.015  1.00  0.00           C  
ATOM     88  N2    G     3      53.924  49.662  60.470  1.00  0.00           N  
ATOM     89  H21   G     3      53.171  49.972  61.066  1.00  0.00           H  
ATOM     90  H22   G     3      53.904  49.751  59.464  1.00  0.00           H  
ATOM     91  N3    G     3      56.022  48.844  60.170  1.00  0.00           N  
ATOM     92  C4    G     3      57.148  48.579  60.831  1.00  0.00           C  
ATOM     93  C3'   G     3      59.388  48.881  57.606  1.00  0.00           C  
ATOM     94  H3'   G     3      59.749  49.542  58.394  1.00  0.00           H  
ATOM     95  C2'   G     3      57.996  48.447  57.847  1.00  0.00           C  
ATOM     96  H2'   G     3      57.445  49.315  58.209  1.00  0.00           H  
ATOM     97  O2'   G     3      57.285  47.935  56.660  1.00  0.00           O  
ATOM     98 HO2'   G     3      57.631  48.467  55.940  1.00  0.00           H  
ATOM     99  O3'   G     3      59.578  49.630  56.406  1.00  0.00           O  
ATOM    100  P     U     4      59.721  51.188  56.376  1.00  0.00           P  
ATOM    101  OP1   U     4      59.525  51.486  54.948  1.00  0.00           O  
ATOM    102  OP2   U     4      60.940  51.516  57.122  1.00  0.00           O  
ATOM    103  O5'   U     4      58.493  51.741  57.271  1.00  0.00           O  
ATOM    104  C5'   U     4      57.152  52.021  56.683  1.00  0.00           C  
ATOM    105  H5'   U     4      56.767  51.065  56.329  1.00  0.00           H  
ATOM    106 H5''   U     4      57.342  52.647  55.811  1.00  0.00           H  
ATOM    107  C4'   U     4      56.195  52.700  57.655  1.00  0.00           C  
ATOM    108  H4'   U     4      55.276  52.783  57.075  1.00  0.00           H  
ATOM    109  O4'   U     4      55.973  51.947  58.835  1.00  0.00           O  
ATOM    110  C1'   U     4      55.448  52.765  59.931  1.00  0.00           C  
ATOM    111  H1'   U     4      54.380  52.681  60.127  1.00  0.00           H  
ATOM    112  N1    U     4      56.246  52.546  61.192  1.00  0.00           N  
ATOM    113  C6    U     4      57.517  52.029  61.180  1.00  0.00           C  
ATOM    114  H6    U     4      57.869  51.614  60.247  1.00  0.00           H  
ATOM    115  C5    U     4      58.298  51.820  62.272  1.00  0.00           C  
ATOM    116  H5    U     4      59.296  51.408  62.249  1.00  0.00           H  
ATOM    117  C4    U     4      57.762  52.328  63.497  1.00  0.00           C  
ATOM    118  O4    U     4      58.301  52.092  64.597  1.00  0.00           O  
ATOM    119  N3    U     4      56.601  53.015  63.423  1.00  0.00           N  
ATOM    120  H3    U     4      56.233  53.362  64.298  1.00  0.00           H  
ATOM    121  C2    U     4      55.803  53.168  62.325  1.00  0.00           C  
ATOM    122  O2    U     4      54.764  53.786  62.399  1.00  0.00           O  
ATOM    123  C3'   U     4      56.752  53.987  58.261  1.00  0.00           C  
ATOM    124  H3'   U     4      57.697  53.727  58.738  1.00  0.00           H  
ATOM    125  C2'   U     4      55.697  54.176  59.397  1.00  0.00           C  
ATOM    126  H2'   U     4      56.004  54.895  60.157  1.00  0.00           H  
ATOM    127  O2'   U     4      54.507  54.705  58.810  1.00  0.00           O  
ATOM    128 HO2'   U     4      54.795  55.420  58.238  1.00  0.00           H  
ATOM    129  O3'   U     4      56.864  55.111  57.358  1.00  0.00           O  
ATOM    130  P     G     5      57.772  56.404  57.736  1.00  0.00           P  
ATOM    131  OP1   G     5      57.920  57.158  56.461  1.00  0.00           O  
ATOM    132  OP2   G     5      58.964  55.873  58.412  1.00  0.00           O  
ATOM    133  O5'   G     5      56.764  57.250  58.691  1.00  0.00           O  
ATOM    134  C5'   G     5      55.680  58.034  58.157  1.00  0.00           C  
ATOM    135  H5'   G     5      55.024  57.424  57.537  1.00  0.00           H  
ATOM    136 H5''   G     5      56.047  58.764  57.435  1.00  0.00           H  
ATOM    137  C4'   G     5      54.887  58.761  59.185  1.00  0.00           C  
ATOM    138  H4'   G     5      54.007  59.068  58.619  1.00  0.00           H  
ATOM    139  O4'   G     5      54.505  57.930  60.311  1.00  0.00           O  
ATOM    140  C1'   G     5      54.565  58.578  61.533  1.00  0.00           C  
ATOM    141  H1'   G     5      53.575  58.613  61.988  1.00  0.00           H  
ATOM    142  N9    G     5      55.628  58.056  62.349  1.00  0.00           N  
ATOM    143  C8    G     5      56.527  57.064  62.017  1.00  0.00           C  
ATOM    144  H8    G     5      56.571  56.682  61.008  1.00  0.00           H  
ATOM    145  N7    G     5      57.313  56.722  62.975  1.00  0.00           N  
ATOM    146  C5    G     5      56.688  57.350  64.113  1.00  0.00           C  
ATOM    147  C6    G     5      57.034  57.317  65.486  1.00  0.00           C  
ATOM    148  O6    G     5      57.929  56.627  65.985  1.00  0.00           O  
ATOM    149  N1    G     5      56.415  58.202  66.294  1.00  0.00           N  
ATOM    150  H1    G     5      56.722  58.322  67.248  1.00  0.00           H  
ATOM    151  C2    G     5      55.376  58.953  65.848  1.00  0.00           C  
ATOM    152  N2    G     5      54.894  59.828  66.635  1.00  0.00           N  
ATOM    153  H21   G     5      55.138  59.991  67.602  1.00  0.00           H  
ATOM    154  H22   G     5      54.280  60.509  66.211  1.00  0.00           H  
ATOM    155  N3    G     5      55.016  59.021  64.549  1.00  0.00           N  
ATOM    156  C4    G     5      55.721  58.175  63.704  1.00  0.00           C  
ATOM    157  C3'   G     5      55.634  59.984  59.870  1.00  0.00           C  
ATOM    158  H3'   G     5      56.658  59.720  60.135  1.00  0.00           H  
ATOM    159  C2'   G     5      54.783  60.103  61.168  1.00  0.00           C  
ATOM    160  H2'   G     5      55.392  60.655  61.884  1.00  0.00           H  
ATOM    161  O2'   G     5      53.552  60.751  60.913  1.00  0.00           O  
ATOM    162 HO2'   G     5      53.418  61.535  61.452  1.00  0.00           H  
ATOM    163  O3'   G     5      55.646  61.169  59.029  1.00  0.00           O  
ATOM    164  P     C     6      56.956  62.034  59.032  1.00  0.00           P  
ATOM    165  OP1   C     6      56.832  63.127  58.026  1.00  0.00           O  
ATOM    166  OP2   C     6      58.062  61.056  58.919  1.00  0.00           O  
ATOM    167  O5'   C     6      56.949  62.680  60.503  1.00  0.00           O  
ATOM    168  C5'   C     6      56.024  63.722  60.849  1.00  0.00           C  
ATOM    169  H5'   C     6      54.988  63.459  60.633  1.00  0.00           H  
ATOM    170 H5''   C     6      56.495  64.603  60.415  1.00  0.00           H  
ATOM    171  C4'   C     6      56.155  64.048  62.331  1.00  0.00           C  
ATOM    172  H4'   C     6      55.430  64.846  62.490  1.00  0.00           H  
ATOM    173  O4'   C     6      55.844  62.972  63.103  1.00  0.00           O  
ATOM    174  C1'   C     6      56.516  63.021  64.406  1.00  0.00           C  
ATOM    175  H1'   C     6      55.816  63.060  65.240  1.00  0.00           H  
ATOM    176  N1    C     6      57.428  61.860  64.547  1.00  0.00           N  
ATOM    177  C6    C     6      57.722  61.086  63.499  1.00  0.00           C  
ATOM    178  H6    C     6      57.321  61.318  62.523  1.00  0.00           H  
ATOM    179  C5    C     6      58.606  60.082  63.573  1.00  0.00           C  
ATOM    180  H5    C     6      58.848  59.375  62.792  1.00  0.00           H  
ATOM    181  C4    C     6      59.012  59.776  64.903  1.00  0.00           C  
ATOM    182  N4    C     6      59.898  58.738  64.998  1.00  0.00           N  
ATOM    183  H41   C     6      60.213  58.528  65.935  1.00  0.00           H  
ATOM    184  H42   C     6      60.171  58.126  64.242  1.00  0.00           H  
ATOM    185  N3    C     6      58.770  60.497  66.030  1.00  0.00           N  
ATOM    186  C2    C     6      57.935  61.573  65.818  1.00  0.00           C  
ATOM    187  O2    C     6      57.744  62.217  66.853  1.00  0.00           O  
ATOM    188  C3'   C     6      57.525  64.555  62.828  1.00  0.00           C  
ATOM    189  H3'   C     6      58.341  63.970  62.403  1.00  0.00           H  
ATOM    190  C2'   C     6      57.377  64.273  64.396  1.00  0.00           C  
ATOM    191  H2'   C     6      58.357  64.180  64.863  1.00  0.00           H  
ATOM    192  O2'   C     6      56.581  65.260  65.018  1.00  0.00           O  
ATOM    193 HO2'   C     6      56.583  66.016  64.426  1.00  0.00           H  
ATOM    194  O3'   C     6      57.722  66.002  62.619  1.00  0.00           O  
ATOM    195  P     G     7      59.175  66.592  62.570  1.00  0.00           P  
ATOM    196  OP1   G     7      59.132  67.987  61.962  1.00  0.00           O  
ATOM    197  OP2   G     7      60.164  65.638  62.046  1.00  0.00           O  
ATOM    198  O5'   G     7      59.507  66.771  64.091  1.00  0.00           O  
ATOM    199  C5'   G     7      59.013  67.848  64.887  1.00  0.00           C  
ATOM    200  H5'   G     7      57.927  67.889  64.802  1.00  0.00           H  
ATOM    201 H5''   G     7      59.315  68.724  64.313  1.00  0.00           H  
ATOM    202  C4'   G     7      59.606  67.736  66.274  1.00  0.00           C  
ATOM    203  H4'   G     7      59.143  68.452  66.952  1.00  0.00           H  
ATOM    204  O4'   G     7      59.331  66.501  66.893  1.00  0.00           O  
ATOM    205  C1'   G     7      60.408  66.116  67.796  1.00  0.00           C  
ATOM    206  H1'   G     7      60.102  66.009  68.837  1.00  0.00           H  
ATOM    207  N9    G     7      60.972  64.771  67.511  1.00  0.00           N  
ATOM    208  C8    G     7      60.846  64.227  66.260  1.00  0.00           C  
ATOM    209  H8    G     7      60.358  64.746  65.448  1.00  0.00           H  
ATOM    210  N7    G     7      61.598  63.156  66.112  1.00  0.00           N  
ATOM    211  C5    G     7      62.318  63.088  67.317  1.00  0.00           C  
ATOM    212  C6    G     7      63.344  62.232  67.747  1.00  0.00           C  
ATOM    213  O6    G     7      63.781  61.220  67.268  1.00  0.00           O  
ATOM    214  N1    G     7      63.897  62.578  68.983  1.00  0.00           N  
ATOM    215  H1    G     7      64.627  61.971  69.327  1.00  0.00           H  
ATOM    216  C2    G     7      63.540  63.655  69.715  1.00  0.00           C  
ATOM    217  N2    G     7      64.015  63.938  70.935  1.00  0.00           N  
ATOM    218  H21   G     7      64.666  63.285  71.348  1.00  0.00           H  
ATOM    219  H22   G     7      63.653  64.747  71.419  1.00  0.00           H  
ATOM    220  N3    G     7      62.445  64.368  69.381  1.00  0.00           N  
ATOM    221  C4    G     7      61.916  64.077  68.222  1.00  0.00           C  
ATOM    222  C3'   G     7      61.101  67.945  66.428  1.00  0.00           C  
ATOM    223  H3'   G     7      61.578  67.280  65.709  1.00  0.00           H  
ATOM    224  C2'   G     7      61.402  67.273  67.759  1.00  0.00           C  
ATOM    225  H2'   G     7      62.402  66.841  67.755  1.00  0.00           H  
ATOM    226  O2'   G     7      61.117  68.134  68.876  1.00  0.00           O  
ATOM    227 HO2'   G     7      61.662  67.772  69.578  1.00  0.00           H  
ATOM    228  O3'   G     7      61.546  69.267  66.200  1.00  0.00           O  
ATOM    229  P     G     8      63.084  69.478  65.714  1.00  0.00           P  
ATOM    230  OP1   G     8      63.228  70.933  65.560  1.00  0.00           O  
ATOM    231  OP2   G     8      63.234  68.680  64.499  1.00  0.00           O  
ATOM    232  O5'   G     8      64.169  69.057  66.874  1.00  0.00           O  
ATOM    233  C5'   G     8      64.221  69.703  68.175  1.00  0.00           C  
ATOM    234  H5'   G     8      63.260  69.737  68.689  1.00  0.00           H  
ATOM    235 H5''   G     8      64.541  70.726  67.977  1.00  0.00           H  
ATOM    236  C4'   G     8      65.241  68.989  69.079  1.00  0.00           C  
ATOM    237  H4'   G     8      65.253  69.615  69.971  1.00  0.00           H  
ATOM    238  O4'   G     8      64.752  67.731  69.453  1.00  0.00           O  
ATOM    239  C1'   G     8      65.759  66.767  69.396  1.00  0.00           C  
ATOM    240  H1'   G     8      65.800  66.190  70.319  1.00  0.00           H  
ATOM    241  N9    G     8      65.692  65.822  68.258  1.00  0.00           N  
ATOM    242  C8    G     8      64.878  65.819  67.142  1.00  0.00           C  
ATOM    243  H8    G     8      64.138  66.588  66.975  1.00  0.00           H  
ATOM    244  N7    G     8      65.057  64.785  66.360  1.00  0.00           N  
ATOM    245  C5    G     8      66.112  64.069  66.862  1.00  0.00           C  
ATOM    246  C6    G     8      66.838  62.849  66.549  1.00  0.00           C  
ATOM    247  O6    G     8      66.613  62.118  65.604  1.00  0.00           O  
ATOM    248  N1    G     8      67.848  62.517  67.437  1.00  0.00           N  
ATOM    249  H1    G     8      68.304  61.671  67.126  1.00  0.00           H  
ATOM    250  C2    G     8      68.031  63.144  68.619  1.00  0.00           C  
ATOM    251  N2    G     8      68.923  62.585  69.404  1.00  0.00           N  
ATOM    252  H21   G     8      69.386  61.763  69.046  1.00  0.00           H  
ATOM    253  H22   G     8      69.015  62.881  70.365  1.00  0.00           H  
ATOM    254  N3    G     8      67.516  64.295  68.904  1.00  0.00           N  
ATOM    255  C4    G     8      66.467  64.692  68.051  1.00  0.00           C  
ATOM    256  C3'   G     8      66.609  68.802  68.508  1.00  0.00           C  
ATOM    257  H3'   G     8      66.485  68.579  67.449  1.00  0.00           H  
ATOM    258  C2'   G     8      67.029  67.597  69.269  1.00  0.00           C  
ATOM    259  H2'   G     8      67.813  67.036  68.759  1.00  0.00           H  
ATOM    260  O2'   G     8      67.341  67.828  70.656  1.00  0.00           O  
ATOM    261 HO2'   G     8      67.624  68.742  70.739  1.00  0.00           H  
ATOM    262  O3'   G     8      67.383  69.984  68.605  1.00  0.00           O  
ATOM    263  P     G     9      68.587  70.250  67.541  1.00  0.00           P  
ATOM    264  OP1   G     9      69.074  71.594  67.828  1.00  0.00           O  
ATOM    265  OP2   G     9      68.134  69.929  66.172  1.00  0.00           O  
ATOM    266  O5'   G     9      69.612  69.190  68.011  1.00  0.00           O  
ATOM    267  C5'   G     9      70.348  69.296  69.169  1.00  0.00           C  
ATOM    268  H5'   G     9      69.687  69.188  70.029  1.00  0.00           H  
ATOM    269 H5''   G     9      70.858  70.260  69.188  1.00  0.00           H  
ATOM    270  C4'   G     9      71.327  68.124  69.271  1.00  0.00           C  
ATOM    271  H4'   G     9      71.999  68.298  70.112  1.00  0.00           H  
ATOM    272  O4'   G     9      70.656  66.824  69.343  1.00  0.00           O  
ATOM    273  C1'   G     9      71.348  65.950  68.490  1.00  0.00           C  
ATOM    274  H1'   G     9      71.649  65.017  68.968  1.00  0.00           H  
ATOM    275  N9    G     9      70.455  65.470  67.403  1.00  0.00           N  
ATOM    276  C8    G     9      69.418  66.204  66.845  1.00  0.00           C  
ATOM    277  H8    G     9      69.116  67.124  67.325  1.00  0.00           H  
ATOM    278  N7    G     9      68.846  65.600  65.823  1.00  0.00           N  
ATOM    279  C5    G     9      69.724  64.512  65.607  1.00  0.00           C  
ATOM    280  C6    G     9      69.710  63.539  64.628  1.00  0.00           C  
ATOM    281  O6    G     9      68.896  63.431  63.698  1.00  0.00           O  
ATOM    282  N1    G     9      70.767  62.640  64.634  1.00  0.00           N  
ATOM    283  H1    G     9      70.785  61.998  63.854  1.00  0.00           H  
ATOM    284  C2    G     9      71.755  62.656  65.587  1.00  0.00           C  
ATOM    285  N2    G     9      72.731  61.742  65.564  1.00  0.00           N  
ATOM    286  H21   G     9      72.787  61.079  64.804  1.00  0.00           H  
ATOM    287  H22   G     9      73.519  61.727  66.195  1.00  0.00           H  
ATOM    288  N3    G     9      71.810  63.558  66.615  1.00  0.00           N  
ATOM    289  C4    G     9      70.776  64.462  66.520  1.00  0.00           C  
ATOM    290  C3'   G     9      72.243  68.046  68.085  1.00  0.00           C  
ATOM    291  H3'   G     9      71.784  68.299  67.129  1.00  0.00           H  
ATOM    292  C2'   G     9      72.710  66.529  68.029  1.00  0.00           C  
ATOM    293  H2'   G     9      72.972  66.245  67.010  1.00  0.00           H  
ATOM    294  O2'   G     9      73.736  66.278  68.992  1.00  0.00           O  
ATOM    295 HO2'   G     9      73.948  65.344  68.925  1.00  0.00           H  
ATOM    296  O3'   G     9      73.342  68.954  68.157  1.00  0.00           O  
ATOM    297  P     G    10      74.166  69.475  66.838  1.00  0.00           P  
ATOM    298  OP1   G    10      75.236  70.361  67.325  1.00  0.00           O  
ATOM    299  OP2   G    10      73.221  69.844  65.788  1.00  0.00           O  
ATOM    300  O5'   G    10      74.727  68.089  66.365  1.00  0.00           O  
ATOM    301  C5'   G    10      76.072  67.824  66.720  1.00  0.00           C  
ATOM    302  H5'   G    10      76.037  67.398  67.723  1.00  0.00           H  
ATOM    303 H5''   G    10      76.742  68.675  66.600  1.00  0.00           H  
ATOM    304  C4'   G    10      76.565  66.556  65.906  1.00  0.00           C  
ATOM    305  H4'   G    10      77.544  66.189  66.215  1.00  0.00           H  
ATOM    306  O4'   G    10      75.752  65.435  65.992  1.00  0.00           O  
ATOM    307  C1'   G    10      75.757  64.748  64.720  1.00  0.00           C  
ATOM    308  H1'   G    10      76.051  63.702  64.814  1.00  0.00           H  
ATOM    309  N9    G    10      74.445  64.886  63.989  1.00  0.00           N  
ATOM    310  C8    G    10      73.478  65.865  64.154  1.00  0.00           C  
ATOM    311  H8    G    10      73.617  66.649  64.883  1.00  0.00           H  
ATOM    312  N7    G    10      72.460  65.724  63.350  1.00  0.00           N  
ATOM    313  C5    G    10      72.786  64.577  62.607  1.00  0.00           C  
ATOM    314  C6    G    10      72.085  63.883  61.564  1.00  0.00           C  
ATOM    315  O6    G    10      70.976  64.251  61.031  1.00  0.00           O  
ATOM    316  N1    G    10      72.741  62.793  61.070  1.00  0.00           N  
ATOM    317  H1    G    10      72.397  62.457  60.181  1.00  0.00           H  
ATOM    318  C2    G    10      74.071  62.521  61.408  1.00  0.00           C  
ATOM    319  N2    G    10      74.663  61.567  60.631  1.00  0.00           N  
ATOM    320  H21   G    10      74.173  61.217  59.820  1.00  0.00           H  
ATOM    321  H22   G    10      75.667  61.460  60.644  1.00  0.00           H  
ATOM    322  N3    G    10      74.758  63.221  62.336  1.00  0.00           N  
ATOM    323  C4    G    10      74.029  64.126  62.930  1.00  0.00           C  
ATOM    324  C3'   G    10      76.742  66.844  64.375  1.00  0.00           C  
ATOM    325  H3'   G    10      75.814  67.388  64.197  1.00  0.00           H  
ATOM    326  C2'   G    10      76.812  65.418  63.876  1.00  0.00           C  
ATOM    327  H2'   G    10      76.542  65.187  62.846  1.00  0.00           H  
ATOM    328  O2'   G    10      78.062  64.848  64.173  1.00  0.00           O  
ATOM    329 HO2'   G    10      78.204  63.922  63.964  1.00  0.00           H  
ATOM    330  O3'   G    10      77.866  67.614  64.119  1.00  0.00           O  
ATOM    331  P     C    11      78.044  68.530  62.794  1.00  0.00           P  
ATOM    332  OP1   C    11      79.345  69.303  62.898  1.00  0.00           O  
ATOM    333  OP2   C    11      76.795  69.348  62.625  1.00  0.00           O  
ATOM    334  O5'   C    11      78.132  67.494  61.583  1.00  0.00           O  
ATOM    335  C5'   C    11      79.193  66.567  61.455  1.00  0.00           C  
ATOM    336  H5'   C    11      79.177  66.215  62.486  1.00  0.00           H  
ATOM    337 H5''   C    11      80.112  67.139  61.328  1.00  0.00           H  
ATOM    338  C4'   C    11      78.940  65.521  60.321  1.00  0.00           C  
ATOM    339  H4'   C    11      79.819  64.879  60.263  1.00  0.00           H  
ATOM    340  O4'   C    11      77.781  64.741  60.687  1.00  0.00           O  
ATOM    341  C1'   C    11      77.216  64.203  59.439  1.00  0.00           C  
ATOM    342  H1'   C    11      77.232  63.113  59.426  1.00  0.00           H  
ATOM    343  N1    C    11      75.814  64.608  59.297  1.00  0.00           N  
ATOM    344  C6    C    11      75.212  65.620  60.005  1.00  0.00           C  
ATOM    345  H6    C    11      75.863  66.108  60.714  1.00  0.00           H  
ATOM    346  C5    C    11      74.014  66.112  59.743  1.00  0.00           C  
ATOM    347  H5    C    11      73.692  66.965  60.324  1.00  0.00           H  
ATOM    348  C4    C    11      73.231  65.347  58.833  1.00  0.00           C  
ATOM    349  N4    C    11      72.016  65.616  58.562  1.00  0.00           N  
ATOM    350  H41   C    11      71.618  65.313  57.684  1.00  0.00           H  
ATOM    351  H42   C    11      71.626  66.388  59.083  1.00  0.00           H  
ATOM    352  N3    C    11      73.727  64.356  58.158  1.00  0.00           N  
ATOM    353  C2    C    11      75.031  64.015  58.314  1.00  0.00           C  
ATOM    354  O2    C    11      75.412  63.028  57.736  1.00  0.00           O  
ATOM    355  C3'   C    11      78.517  66.024  58.932  1.00  0.00           C  
ATOM    356  H3'   C    11      77.632  66.632  59.117  1.00  0.00           H  
ATOM    357  C2'   C    11      78.049  64.747  58.334  1.00  0.00           C  
ATOM    358  H2'   C    11      77.472  64.887  57.420  1.00  0.00           H  
ATOM    359  O2'   C    11      79.146  63.820  58.003  1.00  0.00           O  
ATOM    360 HO2'   C    11      79.876  64.296  57.601  1.00  0.00           H  
ATOM    361  O3'   C    11      79.537  66.677  58.208  1.00  0.00           O  
ATOM    362  P     U    12      79.275  67.770  57.096  1.00  0.00           P  
ATOM    363  OP1   U    12      80.522  68.163  56.479  1.00  0.00           O  
ATOM    364  OP2   U    12      78.386  68.777  57.851  1.00  0.00           O  
ATOM    365  O5'   U    12      78.462  67.105  55.969  1.00  0.00           O  
ATOM    366  C5'   U    12      79.171  66.351  54.976  1.00  0.00           C  
ATOM    367  H5'   U    12      79.774  65.598  55.483  1.00  0.00           H  
ATOM    368 H5''   U    12      79.784  67.037  54.390  1.00  0.00           H  
ATOM    369  C4'   U    12      78.207  65.657  54.014  1.00  0.00           C  
ATOM    370  H4'   U    12      78.750  64.818  53.578  1.00  0.00           H  
ATOM    371  O4'   U    12      77.201  64.895  54.749  1.00  0.00           O  
ATOM    372  C1'   U    12      76.070  64.896  53.949  1.00  0.00           C  
ATOM    373  H1'   U    12      75.778  63.861  53.773  1.00  0.00           H  
ATOM    374  N1    U    12      74.903  65.765  54.460  1.00  0.00           N  
ATOM    375  C6    U    12      75.114  66.680  55.455  1.00  0.00           C  
ATOM    376  H6    U    12      76.157  66.813  55.704  1.00  0.00           H  
ATOM    377  C5    U    12      74.078  67.395  55.928  1.00  0.00           C  
ATOM    378  H5    U    12      74.250  68.100  56.729  1.00  0.00           H  
ATOM    379  C4    U    12      72.720  67.191  55.504  1.00  0.00           C  
ATOM    380  O4    U    12      71.751  67.908  55.809  1.00  0.00           O  
ATOM    381  N3    U    12      72.561  66.205  54.514  1.00  0.00           N  
ATOM    382  H3    U    12      71.595  65.964  54.340  1.00  0.00           H  
ATOM    383  C2    U    12      73.608  65.500  53.915  1.00  0.00           C  
ATOM    384  O2    U    12      73.358  64.849  52.896  1.00  0.00           O  
ATOM    385  C3'   U    12      77.555  66.501  52.953  1.00  0.00           C  
ATOM    386  H3'   U    12      77.177  67.376  53.482  1.00  0.00           H  
ATOM    387  C2'   U    12      76.379  65.508  52.595  1.00  0.00           C  
ATOM    388  H2'   U    12      75.586  66.036  52.065  1.00  0.00           H  
ATOM    389  O2'   U    12      76.968  64.520  51.722  1.00  0.00           O  
ATOM    390 HO2'   U    12      77.749  64.963  51.382  1.00  0.00           H  
ATOM    391  O3'   U    12      78.476  66.743  51.891  1.00  0.00           O  
ATOM    392  P     C    13      78.330  67.986  51.015  1.00  0.00           P  
ATOM    393  OP1   C    13      79.378  67.809  49.972  1.00  0.00           O  
ATOM    394  OP2   C    13      78.142  69.234  51.754  1.00  0.00           O  
ATOM    395  O5'   C    13      76.938  67.719  50.319  1.00  0.00           O  
ATOM    396  C5'   C    13      76.984  66.834  49.255  1.00  0.00           C  
ATOM    397  H5'   C    13      77.380  65.869  49.573  1.00  0.00           H  
ATOM    398 H5''   C    13      77.734  67.137  48.525  1.00  0.00           H  
ATOM    399  C4'   C    13      75.559  66.609  48.569  1.00  0.00           C  
ATOM    400  H4'   C    13      75.742  66.075  47.636  1.00  0.00           H  
ATOM    401  O4'   C    13      74.612  66.112  49.426  1.00  0.00           O  
ATOM    402  C1'   C    13      73.327  66.623  49.187  1.00  0.00           C  
ATOM    403  H1'   C    13      72.574  65.855  49.008  1.00  0.00           H  
ATOM    404  N1    C    13      72.798  67.403  50.340  1.00  0.00           N  
ATOM    405  C6    C    13      73.638  68.005  51.217  1.00  0.00           C  
ATOM    406  H6    C    13      74.703  68.023  51.037  1.00  0.00           H  
ATOM    407  C5    C    13      73.070  68.699  52.257  1.00  0.00           C  
ATOM    408  H5    C    13      73.718  69.197  52.962  1.00  0.00           H  
ATOM    409  C4    C    13      71.650  68.808  52.303  1.00  0.00           C  
ATOM    410  N4    C    13      71.051  69.612  53.219  1.00  0.00           N  
ATOM    411  H41   C    13      70.041  69.638  53.246  1.00  0.00           H  
ATOM    412  H42   C    13      71.690  69.995  53.901  1.00  0.00           H  
ATOM    413  N3    C    13      70.925  68.442  51.323  1.00  0.00           N  
ATOM    414  C2    C    13      71.435  67.820  50.254  1.00  0.00           C  
ATOM    415  O2    C    13      70.634  67.446  49.345  1.00  0.00           O  
ATOM    416  C3'   C    13      74.989  67.908  48.071  1.00  0.00           C  
ATOM    417  H3'   C    13      75.251  68.594  48.876  1.00  0.00           H  
ATOM    418  C2'   C    13      73.485  67.473  47.954  1.00  0.00           C  
ATOM    419  H2'   C    13      72.820  68.336  47.989  1.00  0.00           H  
ATOM    420  O2'   C    13      73.199  66.587  46.798  1.00  0.00           O  
ATOM    421 HO2'   C    13      72.367  66.936  46.469  1.00  0.00           H  
ATOM    422  O3'   C    13      75.566  68.259  46.854  1.00  0.00           O  
ATOM    423  P     U    14      75.646  69.775  46.486  1.00  0.00           P  
ATOM    424  OP1   U    14      76.617  69.850  45.377  1.00  0.00           O  
ATOM    425  OP2   U    14      75.780  70.531  47.754  1.00  0.00           O  
ATOM    426  O5'   U    14      74.277  70.188  45.903  1.00  0.00           O  
ATOM    427  C5'   U    14      73.776  69.677  44.688  1.00  0.00           C  
ATOM    428  H5'   U    14      74.029  68.623  44.572  1.00  0.00           H  
ATOM    429 H5''   U    14      74.311  70.229  43.916  1.00  0.00           H  
ATOM    430  C4'   U    14      72.273  69.949  44.797  1.00  0.00           C  
ATOM    431  H4'   U    14      71.813  69.414  43.966  1.00  0.00           H  
ATOM    432  O4'   U    14      71.784  69.298  45.924  1.00  0.00           O  
ATOM    433  C1'   U    14      70.528  69.913  46.264  1.00  0.00           C  
ATOM    434  H1'   U    14      69.757  69.160  46.102  1.00  0.00           H  
ATOM    435  N1    U    14      70.473  70.309  47.699  1.00  0.00           N  
ATOM    436  C6    U    14      71.528  70.820  48.451  1.00  0.00           C  
ATOM    437  H6    U    14      72.543  70.840  48.084  1.00  0.00           H  
ATOM    438  C5    U    14      71.362  71.477  49.671  1.00  0.00           C  
ATOM    439  H5    U    14      72.245  71.810  50.196  1.00  0.00           H  
ATOM    440  C4    U    14      69.994  71.761  50.159  1.00  0.00           C  
ATOM    441  O4    U    14      69.733  72.323  51.160  1.00  0.00           O  
ATOM    442  N3    U    14      69.021  71.158  49.458  1.00  0.00           N  
ATOM    443  H3    U    14      68.093  71.283  49.839  1.00  0.00           H  
ATOM    444  C2    U    14      69.134  70.537  48.221  1.00  0.00           C  
ATOM    445  O2    U    14      68.104  70.190  47.668  1.00  0.00           O  
ATOM    446  C3'   U    14      71.834  71.415  44.893  1.00  0.00           C  
ATOM    447  H3'   U    14      72.378  71.834  45.739  1.00  0.00           H  
ATOM    448  C2'   U    14      70.328  71.124  45.260  1.00  0.00           C  
ATOM    449  H2'   U    14      69.884  71.942  45.826  1.00  0.00           H  
ATOM    450  O2'   U    14      69.522  70.725  44.177  1.00  0.00           O  
ATOM    451 HO2'   U    14      70.021  71.129  43.464  1.00  0.00           H  
ATOM    452  O3'   U    14      71.998  72.141  43.681  1.00  0.00           O  
ATOM    453  P     A    15      71.673  73.704  43.640  1.00  0.00           P  
ATOM    454  OP1   A    15      71.976  74.090  42.251  1.00  0.00           O  
ATOM    455  OP2   A    15      72.254  74.459  44.801  1.00  0.00           O  
ATOM    456  O5'   A    15      70.027  73.720  43.805  1.00  0.00           O  
ATOM    457  C5'   A    15      69.124  73.808  42.667  1.00  0.00           C  
ATOM    458  H5'   A    15      69.183  72.905  42.059  1.00  0.00           H  
ATOM    459 H5''   A    15      69.353  74.700  42.083  1.00  0.00           H  
ATOM    460  C4'   A    15      67.698  74.045  43.157  1.00  0.00           C  
ATOM    461  H4'   A    15      67.041  73.877  42.304  1.00  0.00           H  
ATOM    462  O4'   A    15      67.347  73.161  44.238  1.00  0.00           O  
ATOM    463  C1'   A    15      66.472  73.846  45.189  1.00  0.00           C  
ATOM    464  H1'   A    15      65.513  73.390  45.433  1.00  0.00           H  
ATOM    465  N9    A    15      67.176  73.945  46.497  1.00  0.00           N  
ATOM    466  C8    A    15      68.509  74.161  46.688  1.00  0.00           C  
ATOM    467  H8    A    15      69.316  74.077  45.974  1.00  0.00           H  
ATOM    468  N7    A    15      68.786  74.708  47.840  1.00  0.00           N  
ATOM    469  C5    A    15      67.537  74.699  48.503  1.00  0.00           C  
ATOM    470  C6    A    15      67.104  75.121  49.816  1.00  0.00           C  
ATOM    471  N6    A    15      67.976  75.509  50.775  1.00  0.00           N  
ATOM    472  H61   A    15      67.675  75.737  51.711  1.00  0.00           H  
ATOM    473  H62   A    15      68.974  75.549  50.620  1.00  0.00           H  
ATOM    474  N1    A    15      65.798  75.153  50.100  1.00  0.00           N  
ATOM    475  C2    A    15      64.966  74.639  49.204  1.00  0.00           C  
ATOM    476  H2    A    15      63.917  74.548  49.445  1.00  0.00           H  
ATOM    477  N3    A    15      65.283  74.156  48.039  1.00  0.00           N  
ATOM    478  C4    A    15      66.579  74.171  47.712  1.00  0.00           C  
ATOM    479  C3'   A    15      67.459  75.455  43.790  1.00  0.00           C  
ATOM    480  H3'   A    15      68.268  75.583  44.509  1.00  0.00           H  
ATOM    481  C2'   A    15      66.163  75.179  44.512  1.00  0.00           C  
ATOM    482  H2'   A    15      65.978  75.958  45.251  1.00  0.00           H  
ATOM    483  O2'   A    15      64.997  74.988  43.669  1.00  0.00           O  
ATOM    484 HO2'   A    15      65.212  74.253  43.090  1.00  0.00           H  
ATOM    485  O3'   A    15      67.302  76.462  42.804  1.00  0.00           O  
ATOM    486  P     G    16      67.783  77.940  43.234  1.00  0.00           P  
ATOM    487  OP1   G    16      67.433  78.828  42.123  1.00  0.00           O  
ATOM    488  OP2   G    16      69.228  77.810  43.610  1.00  0.00           O  
ATOM    489  O5'   G    16      66.951  78.172  44.514  1.00  0.00           O  
ATOM    490  C5'   G    16      65.537  78.393  44.391  1.00  0.00           C  
ATOM    491  H5'   G    16      65.034  77.471  44.100  1.00  0.00           H  
ATOM    492 H5''   G    16      65.353  79.081  43.566  1.00  0.00           H  
ATOM    493  C4'   G    16      64.951  78.874  45.755  1.00  0.00           C  
ATOM    494  H4'   G    16      63.880  79.008  45.601  1.00  0.00           H  
ATOM    495  O4'   G    16      65.184  77.873  46.773  1.00  0.00           O  
ATOM    496  C1'   G    16      65.235  78.639  47.978  1.00  0.00           C  
ATOM    497  H1'   G    16      64.486  78.391  48.730  1.00  0.00           H  
ATOM    498  N9    G    16      66.508  78.343  48.602  1.00  0.00           N  
ATOM    499  C8    G    16      67.666  77.918  47.974  1.00  0.00           C  
ATOM    500  H8    G    16      67.638  77.643  46.930  1.00  0.00           H  
ATOM    501  N7    G    16      68.673  77.917  48.809  1.00  0.00           N  
ATOM    502  C5    G    16      68.235  78.407  50.012  1.00  0.00           C  
ATOM    503  C6    G    16      68.934  78.625  51.238  1.00  0.00           C  
ATOM    504  O6    G    16      70.016  78.309  51.601  1.00  0.00           O  
ATOM    505  N1    G    16      68.154  79.347  52.147  1.00  0.00           N  
ATOM    506  H1    G    16      68.506  79.383  53.093  1.00  0.00           H  
ATOM    507  C2    G    16      66.893  79.607  51.922  1.00  0.00           C  
ATOM    508  N2    G    16      66.383  80.157  52.993  1.00  0.00           N  
ATOM    509  H21   G    16      66.921  80.182  53.847  1.00  0.00           H  
ATOM    510  H22   G    16      65.467  80.583  53.013  1.00  0.00           H  
ATOM    511  N3    G    16      66.191  79.452  50.801  1.00  0.00           N  
ATOM    512  C4    G    16      66.868  78.710  49.878  1.00  0.00           C  
ATOM    513  C3'   G    16      65.596  80.197  46.278  1.00  0.00           C  
ATOM    514  H3'   G    16      66.650  80.199  46.000  1.00  0.00           H  
ATOM    515  C2'   G    16      65.204  80.131  47.708  1.00  0.00           C  
ATOM    516  H2'   G    16      65.830  80.738  48.361  1.00  0.00           H  
ATOM    517  O2'   G    16      63.866  80.555  47.893  1.00  0.00           O  
ATOM    518 HO2'   G    16      63.719  81.424  47.511  1.00  0.00           H  
ATOM    519  O3'   G    16      65.048  81.257  45.575  1.00  0.00           O  
ATOM    520  P     U    17      65.996  82.540  45.148  1.00  0.00           P  
ATOM    521  OP1   U    17      65.209  83.605  44.463  1.00  0.00           O  
ATOM    522  OP2   U    17      67.209  82.051  44.487  1.00  0.00           O  
ATOM    523  O5'   U    17      66.589  83.090  46.570  1.00  0.00           O  
ATOM    524  C5'   U    17      65.924  84.180  47.255  1.00  0.00           C  
ATOM    525  H5'   U    17      64.940  83.973  47.676  1.00  0.00           H  
ATOM    526 H5''   U    17      65.758  85.031  46.596  1.00  0.00           H  
ATOM    527  C4'   U    17      66.790  84.691  48.363  1.00  0.00           C  
ATOM    528  H4'   U    17      66.240  85.521  48.806  1.00  0.00           H  
ATOM    529  O4'   U    17      67.183  83.710  49.365  1.00  0.00           O  
ATOM    530  C1'   U    17      68.371  84.134  49.987  1.00  0.00           C  
ATOM    531  H1'   U    17      68.116  84.325  51.030  1.00  0.00           H  
ATOM    532  N1    U    17      69.458  83.075  49.939  1.00  0.00           N  
ATOM    533  C6    U    17      69.318  81.856  49.266  1.00  0.00           C  
ATOM    534  H6    U    17      68.433  81.484  48.771  1.00  0.00           H  
ATOM    535  C5    U    17      70.337  81.000  49.341  1.00  0.00           C  
ATOM    536  H5    U    17      70.300  80.089  48.762  1.00  0.00           H  
ATOM    537  C4    U    17      71.556  81.255  49.976  1.00  0.00           C  
ATOM    538  O4    U    17      72.506  80.498  49.971  1.00  0.00           O  
ATOM    539  N3    U    17      71.637  82.478  50.571  1.00  0.00           N  
ATOM    540  H3    U    17      72.420  82.642  51.188  1.00  0.00           H  
ATOM    541  C2    U    17      70.616  83.368  50.710  1.00  0.00           C  
ATOM    542  O2    U    17      70.707  84.263  51.522  1.00  0.00           O  
ATOM    543  C3'   U    17      68.101  85.347  47.916  1.00  0.00           C  
ATOM    544  H3'   U    17      68.563  84.617  47.251  1.00  0.00           H  
ATOM    545  C2'   U    17      68.845  85.418  49.281  1.00  0.00           C  
ATOM    546  H2'   U    17      69.934  85.467  49.256  1.00  0.00           H  
ATOM    547  O2'   U    17      68.238  86.489  50.036  1.00  0.00           O  
ATOM    548 HO2'   U    17      68.633  87.324  49.773  1.00  0.00           H  
ATOM    549  O3'   U    17      68.062  86.590  47.188  1.00  0.00           O  
ATOM    550  P     G    18      69.359  87.382  46.722  1.00  0.00           P  
ATOM    551  OP1   G    18      69.139  88.375  45.628  1.00  0.00           O  
ATOM    552  OP2   G    18      70.441  86.417  46.462  1.00  0.00           O  
ATOM    553  O5'   G    18      69.863  88.216  47.974  1.00  0.00           O  
ATOM    554  C5'   G    18      69.123  89.330  48.459  1.00  0.00           C  
ATOM    555  H5'   G    18      68.121  89.003  48.738  1.00  0.00           H  
ATOM    556 H5''   G    18      69.259  90.040  47.643  1.00  0.00           H  
ATOM    557  C4'   G    18      69.897  89.924  49.655  1.00  0.00           C  
ATOM    558  H4'   G    18      69.310  90.730  50.097  1.00  0.00           H  
ATOM    559  O4'   G    18      70.227  88.863  50.558  1.00  0.00           O  
ATOM    560  C1'   G    18      71.398  89.325  51.260  1.00  0.00           C  
ATOM    561  H1'   G    18      71.139  89.485  52.307  1.00  0.00           H  
ATOM    562  N9    G    18      72.418  88.231  51.171  1.00  0.00           N  
ATOM    563  C8    G    18      72.407  87.114  50.363  1.00  0.00           C  
ATOM    564  H8    G    18      71.651  86.929  49.614  1.00  0.00           H  
ATOM    565  N7    G    18      73.343  86.203  50.669  1.00  0.00           N  
ATOM    566  C5    G    18      74.082  86.834  51.694  1.00  0.00           C  
ATOM    567  C6    G    18      75.205  86.419  52.511  1.00  0.00           C  
ATOM    568  O6    G    18      75.937  85.427  52.399  1.00  0.00           O  
ATOM    569  N1    G    18      75.638  87.428  53.355  1.00  0.00           N  
ATOM    570  H1    G    18      76.557  87.248  53.733  1.00  0.00           H  
ATOM    571  C2    G    18      75.150  88.613  53.460  1.00  0.00           C  
ATOM    572  N2    G    18      75.802  89.522  54.093  1.00  0.00           N  
ATOM    573  H21   G    18      76.548  89.274  54.727  1.00  0.00           H  
ATOM    574  H22   G    18      75.439  90.451  54.259  1.00  0.00           H  
ATOM    575  N3    G    18      74.061  89.044  52.813  1.00  0.00           N  
ATOM    576  C4    G    18      73.605  88.110  51.920  1.00  0.00           C  
ATOM    577  C3'   G    18      71.241  90.431  49.296  1.00  0.00           C  
ATOM    578  H3'   G    18      71.801  89.683  48.735  1.00  0.00           H  
ATOM    579  C2'   G    18      71.860  90.687  50.712  1.00  0.00           C  
ATOM    580  H2'   G    18      72.947  90.724  50.772  1.00  0.00           H  
ATOM    581  O2'   G    18      71.251  91.782  51.459  1.00  0.00           O  
ATOM    582 HO2'   G    18      71.968  91.999  52.059  1.00  0.00           H  
ATOM    583  O3'   G    18      71.176  91.685  48.666  1.00  0.00           O  
ATOM    584  P     C    19      72.268  91.966  47.567  1.00  0.00           P  
ATOM    585  OP1   C    19      72.025  93.302  46.962  1.00  0.00           O  
ATOM    586  OP2   C    19      72.326  90.789  46.651  1.00  0.00           O  
ATOM    587  O5'   C    19      73.683  92.114  48.390  1.00  0.00           O  
ATOM    588  C5'   C    19      73.895  93.097  49.410  1.00  0.00           C  
ATOM    589  H5'   C    19      73.021  93.209  50.051  1.00  0.00           H  
ATOM    590 H5''   C    19      74.036  94.098  49.001  1.00  0.00           H  
ATOM    591  C4'   C    19      75.056  92.974  50.430  1.00  0.00           C  
ATOM    592  H4'   C    19      75.131  93.747  51.194  1.00  0.00           H  
ATOM    593  O4'   C    19      74.983  91.711  50.997  1.00  0.00           O  
ATOM    594  C1'   C    19      76.363  91.180  51.145  1.00  0.00           C  
ATOM    595  H1'   C    19      76.534  91.063  52.215  1.00  0.00           H  
ATOM    596  N1    C    19      76.666  89.916  50.406  1.00  0.00           N  
ATOM    597  C6    C    19      75.772  89.540  49.428  1.00  0.00           C  
ATOM    598  H6    C    19      75.045  90.181  48.951  1.00  0.00           H  
ATOM    599  C5    C    19      75.856  88.298  48.991  1.00  0.00           C  
ATOM    600  H5    C    19      75.165  87.932  48.246  1.00  0.00           H  
ATOM    601  C4    C    19      76.858  87.478  49.495  1.00  0.00           C  
ATOM    602  N4    C    19      76.868  86.242  49.016  1.00  0.00           N  
ATOM    603  H41   C    19      77.512  85.607  49.467  1.00  0.00           H  
ATOM    604  H42   C    19      76.168  85.910  48.369  1.00  0.00           H  
ATOM    605  N3    C    19      77.684  87.733  50.464  1.00  0.00           N  
ATOM    606  C2    C    19      77.644  89.052  50.917  1.00  0.00           C  
ATOM    607  O2    C    19      78.421  89.423  51.805  1.00  0.00           O  
ATOM    608  C3'   C    19      76.364  92.930  49.605  1.00  0.00           C  
ATOM    609  H3'   C    19      76.225  92.192  48.815  1.00  0.00           H  
ATOM    610  C2'   C    19      77.327  92.277  50.623  1.00  0.00           C  
ATOM    611  H2'   C    19      78.135  91.785  50.082  1.00  0.00           H  
ATOM    612  O2'   C    19      77.785  93.193  51.584  1.00  0.00           O  
ATOM    613 HO2'   C    19      77.345  94.046  51.574  1.00  0.00           H  
ATOM    614  O3'   C    19      76.854  94.165  49.122  1.00  0.00           O  
ATOM    615  P     A    20      77.680  94.221  47.752  1.00  0.00           P  
ATOM    616  OP1   A    20      77.957  95.666  47.489  1.00  0.00           O  
ATOM    617  OP2   A    20      76.861  93.514  46.682  1.00  0.00           O  
ATOM    618  O5'   A    20      79.045  93.351  47.924  1.00  0.00           O  
ATOM    619  C5'   A    20      80.085  93.749  48.807  1.00  0.00           C  
ATOM    620  H5'   A    20      79.603  93.926  49.768  1.00  0.00           H  
ATOM    621 H5''   A    20      80.637  94.600  48.407  1.00  0.00           H  
ATOM    622  C4'   A    20      81.004  92.445  48.834  1.00  0.00           C  
ATOM    623  H4'   A    20      81.813  92.695  49.521  1.00  0.00           H  
ATOM    624  O4'   A    20      80.308  91.382  49.298  1.00  0.00           O  
ATOM    625  C1'   A    20      80.807  90.234  48.643  1.00  0.00           C  
ATOM    626  H1'   A    20      81.291  89.578  49.366  1.00  0.00           H  
ATOM    627  N9    A    20      79.757  89.497  47.941  1.00  0.00           N  
ATOM    628  C8    A    20      78.823  90.044  47.090  1.00  0.00           C  
ATOM    629  H8    A    20      78.651  91.106  46.998  1.00  0.00           H  
ATOM    630  N7    A    20      78.223  89.178  46.282  1.00  0.00           N  
ATOM    631  C5    A    20      78.804  87.984  46.678  1.00  0.00           C  
ATOM    632  C6    A    20      78.619  86.589  46.297  1.00  0.00           C  
ATOM    633  N6    A    20      77.831  86.142  45.331  1.00  0.00           N  
ATOM    634  H61   A    20      77.692  85.142  45.333  1.00  0.00           H  
ATOM    635  H62   A    20      77.030  86.737  45.177  1.00  0.00           H  
ATOM    636  N1    A    20      79.449  85.648  46.804  1.00  0.00           N  
ATOM    637  C2    A    20      80.283  85.967  47.820  1.00  0.00           C  
ATOM    638  H2    A    20      80.985  85.210  48.135  1.00  0.00           H  
ATOM    639  N3    A    20      80.449  87.154  48.322  1.00  0.00           N  
ATOM    640  C4    A    20      79.686  88.146  47.739  1.00  0.00           C  
ATOM    641  C3'   A    20      81.628  92.136  47.492  1.00  0.00           C  
ATOM    642  H3'   A    20      81.001  92.277  46.611  1.00  0.00           H  
ATOM    643  C2'   A    20      81.890  90.634  47.692  1.00  0.00           C  
ATOM    644  H2'   A    20      81.890  90.098  46.743  1.00  0.00           H  
ATOM    645  O2'   A    20      83.170  90.396  48.321  1.00  0.00           O  
ATOM    646 HO2'   A    20      83.227  90.901  49.135  1.00  0.00           H  
ATOM    647  O3'   A    20      82.921  92.725  47.138  1.00  0.00           O  
ATOM    648  P     G    21      83.197  94.299  46.872  1.00  0.00           P  
ATOM    649  OP1   G    21      82.061  94.939  46.187  1.00  0.00           O  
ATOM    650  OP2   G    21      84.431  94.468  46.185  1.00  0.00           O  
ATOM    651  O5'   G    21      83.311  94.810  48.424  1.00  0.00           O  
ATOM    652  C5'   G    21      84.548  95.216  48.918  1.00  0.00           C  
ATOM    653  H5'   G    21      84.827  96.201  48.544  1.00  0.00           H  
ATOM    654 H5''   G    21      85.400  94.668  48.515  1.00  0.00           H  
ATOM    655  C4'   G    21      84.730  95.181  50.464  1.00  0.00           C  
ATOM    656  H4'   G    21      85.802  95.273  50.634  1.00  0.00           H  
ATOM    657  O4'   G    21      84.175  96.259  51.073  1.00  0.00           O  
ATOM    658  C1'   G    21      83.767  95.932  52.446  1.00  0.00           C  
ATOM    659  H1'   G    21      84.143  96.631  53.194  1.00  0.00           H  
ATOM    660  N9    G    21      82.279  95.898  52.565  1.00  0.00           N  
ATOM    661  C8    G    21      81.389  96.099  51.553  1.00  0.00           C  
ATOM    662  H8    G    21      81.665  96.110  50.509  1.00  0.00           H  
ATOM    663  N7    G    21      80.167  95.750  51.904  1.00  0.00           N  
ATOM    664  C5    G    21      80.240  95.528  53.296  1.00  0.00           C  
ATOM    665  C6    G    21      79.244  95.339  54.330  1.00  0.00           C  
ATOM    666  O6    G    21      78.003  95.367  54.231  1.00  0.00           O  
ATOM    667  N1    G    21      79.734  95.150  55.581  1.00  0.00           N  
ATOM    668  H1    G    21      78.994  94.910  56.226  1.00  0.00           H  
ATOM    669  C2    G    21      81.053  95.296  55.901  1.00  0.00           C  
ATOM    670  N2    G    21      81.338  94.959  57.069  1.00  0.00           N  
ATOM    671  H21   G    21      80.549  94.815  57.684  1.00  0.00           H  
ATOM    672  H22   G    21      82.274  94.831  57.426  1.00  0.00           H  
ATOM    673  N3    G    21      81.981  95.476  55.035  1.00  0.00           N  
ATOM    674  C4    G    21      81.527  95.602  53.739  1.00  0.00           C  
ATOM    675  C3'   G    21      84.289  93.992  51.245  1.00  0.00           C  
ATOM    676  H3'   G    21      83.239  93.869  50.982  1.00  0.00           H  
ATOM    677  C2'   G    21      84.328  94.580  52.666  1.00  0.00           C  
ATOM    678  H2'   G    21      83.770  93.951  53.360  1.00  0.00           H  
ATOM    679  O2'   G    21      85.685  94.621  53.082  1.00  0.00           O  
ATOM    680 HO2'   G    21      86.084  93.790  52.815  1.00  0.00           H  
ATOM    681  O3'   G    21      85.170  92.865  51.113  1.00  0.00           O  
ATOM    682  P     C    22      84.549  91.535  51.510  1.00  0.00           P  
ATOM    683  OP1   C    22      85.610  90.449  51.349  1.00  0.00           O  
ATOM    684  OP2   C    22      83.284  91.359  50.832  1.00  0.00           O  
ATOM    685  O5'   C    22      84.255  91.461  53.052  1.00  0.00           O  
ATOM    686  C5'   C    22      85.230  91.515  54.076  1.00  0.00           C  
ATOM    687  H5'   C    22      85.729  92.484  54.073  1.00  0.00           H  
ATOM    688 H5''   C    22      85.972  90.740  53.884  1.00  0.00           H  
ATOM    689  C4'   C    22      84.594  91.270  55.419  1.00  0.00           C  
ATOM    690  H4'   C    22      85.329  91.225  56.223  1.00  0.00           H  
ATOM    691  O4'   C    22      83.620  92.230  55.824  1.00  0.00           O  
ATOM    692  C1'   C    22      82.536  91.629  56.473  1.00  0.00           C  
ATOM    693  H1'   C    22      82.358  92.030  57.470  1.00  0.00           H  
ATOM    694  N1    C    22      81.235  91.916  55.764  1.00  0.00           N  
ATOM    695  C6    C    22      80.990  92.105  54.446  1.00  0.00           C  
ATOM    696  H6    C    22      81.827  92.218  53.772  1.00  0.00           H  
ATOM    697  C5    C    22      79.796  92.277  53.891  1.00  0.00           C  
ATOM    698  H5    C    22      79.516  92.375  52.853  1.00  0.00           H  
ATOM    699  C4    C    22      78.735  92.019  54.761  1.00  0.00           C  
ATOM    700  N4    C    22      77.551  92.141  54.253  1.00  0.00           N  
ATOM    701  H41   C    22      76.724  92.074  54.829  1.00  0.00           H  
ATOM    702  H42   C    22      77.511  92.438  53.289  1.00  0.00           H  
ATOM    703  N3    C    22      78.841  91.831  56.042  1.00  0.00           N  
ATOM    704  C2    C    22      80.056  91.665  56.537  1.00  0.00           C  
ATOM    705  O2    C    22      80.112  91.362  57.723  1.00  0.00           O  
ATOM    706  C3'   C    22      83.923  89.873  55.391  1.00  0.00           C  
ATOM    707  H3'   C    22      83.377  89.704  54.463  1.00  0.00           H  
ATOM    708  C2'   C    22      82.867  90.097  56.483  1.00  0.00           C  
ATOM    709  H2'   C    22      81.988  89.579  56.101  1.00  0.00           H  
ATOM    710  O2'   C    22      83.285  89.586  57.737  1.00  0.00           O  
ATOM    711 HO2'   C    22      83.759  88.774  57.542  1.00  0.00           H  
ATOM    712  O3'   C    22      84.756  88.773  55.550  1.00  0.00           O  
ATOM    713  P     U    23      84.333  87.280  55.202  1.00  0.00           P  
ATOM    714  OP1   U    23      85.536  86.519  55.186  1.00  0.00           O  
ATOM    715  OP2   U    23      83.483  87.314  53.979  1.00  0.00           O  
ATOM    716  O5'   U    23      83.397  86.856  56.439  1.00  0.00           O  
ATOM    717  C5'   U    23      83.962  86.195  57.598  1.00  0.00           C  
ATOM    718  H5'   U    23      84.768  86.799  58.013  1.00  0.00           H  
ATOM    719 H5''   U    23      84.487  85.242  57.529  1.00  0.00           H  
ATOM    720  C4'   U    23      82.884  85.909  58.729  1.00  0.00           C  
ATOM    721  H4'   U    23      83.428  85.420  59.537  1.00  0.00           H  
ATOM    722  O4'   U    23      82.241  87.079  59.266  1.00  0.00           O  
ATOM    723  C1'   U    23      80.924  86.755  59.699  1.00  0.00           C  
ATOM    724  H1'   U    23      80.746  86.944  60.758  1.00  0.00           H  
ATOM    725  N1    U    23      79.924  87.623  58.922  1.00  0.00           N  
ATOM    726  C6    U    23      80.057  87.906  57.599  1.00  0.00           C  
ATOM    727  H6    U    23      81.015  87.727  57.134  1.00  0.00           H  
ATOM    728  C5    U    23      79.044  88.448  56.867  1.00  0.00           C  
ATOM    729  H5    U    23      79.076  88.758  55.833  1.00  0.00           H  
ATOM    730  C4    U    23      77.705  88.674  57.431  1.00  0.00           C  
ATOM    731  O4    U    23      76.696  88.947  56.757  1.00  0.00           O  
ATOM    732  N3    U    23      77.621  88.356  58.745  1.00  0.00           N  
ATOM    733  H3    U    23      76.724  88.353  59.209  1.00  0.00           H  
ATOM    734  C2    U    23      78.670  87.871  59.551  1.00  0.00           C  
ATOM    735  O2    U    23      78.452  87.554  60.714  1.00  0.00           O  
ATOM    736  C3'   U    23      81.718  84.955  58.269  1.00  0.00           C  
ATOM    737  H3'   U    23      81.241  85.290  57.348  1.00  0.00           H  
ATOM    738  C2'   U    23      80.767  85.229  59.419  1.00  0.00           C  
ATOM    739  H2'   U    23      79.796  84.996  58.984  1.00  0.00           H  
ATOM    740  O2'   U    23      81.002  84.400  60.552  1.00  0.00           O  
ATOM    741 HO2'   U    23      81.064  83.511  60.195  1.00  0.00           H  
ATOM    742  O3'   U    23      82.018  83.579  58.129  1.00  0.00           O  
ATOM    743  P     C    24      80.938  82.368  57.930  1.00  0.00           P  
ATOM    744  OP1   C    24      81.637  81.329  57.164  1.00  0.00           O  
ATOM    745  OP2   C    24      79.731  82.968  57.237  1.00  0.00           O  
ATOM    746  O5'   C    24      80.677  81.968  59.442  1.00  0.00           O  
ATOM    747  C5'   C    24      80.204  80.678  59.746  1.00  0.00           C  
ATOM    748  H5'   C    24      80.785  79.914  59.230  1.00  0.00           H  
ATOM    749 H5''   C    24      79.168  80.620  59.412  1.00  0.00           H  
ATOM    750  C4'   C    24      80.323  80.304  61.250  1.00  0.00           C  
ATOM    751  H4'   C    24      79.742  79.396  61.415  1.00  0.00           H  
ATOM    752  O4'   C    24      81.651  80.042  61.769  1.00  0.00           O  
ATOM    753  C1'   C    24      81.945  81.050  62.743  1.00  0.00           C  
ATOM    754  H1'   C    24      82.640  80.755  63.529  1.00  0.00           H  
ATOM    755  N1    C    24      82.631  82.257  62.263  1.00  0.00           N  
ATOM    756  C6    C    24      83.194  82.137  61.063  1.00  0.00           C  
ATOM    757  H6    C    24      82.992  81.245  60.488  1.00  0.00           H  
ATOM    758  C5    C    24      84.049  83.031  60.619  1.00  0.00           C  
ATOM    759  H5    C    24      84.453  83.008  59.618  1.00  0.00           H  
ATOM    760  C4    C    24      84.297  84.139  61.460  1.00  0.00           C  
ATOM    761  N4    C    24      85.302  84.968  61.157  1.00  0.00           N  
ATOM    762  H41   C    24      85.605  85.690  61.794  1.00  0.00           H  
ATOM    763  H42   C    24      85.841  84.765  60.328  1.00  0.00           H  
ATOM    764  N3    C    24      83.866  84.220  62.700  1.00  0.00           N  
ATOM    765  C2    C    24      82.921  83.364  63.076  1.00  0.00           C  
ATOM    766  O2    C    24      82.294  83.649  64.091  1.00  0.00           O  
ATOM    767  C3'   C    24      79.670  81.402  62.138  1.00  0.00           C  
ATOM    768  H3'   C    24      79.894  82.359  61.667  1.00  0.00           H  
ATOM    769  C2'   C    24      80.576  81.326  63.330  1.00  0.00           C  
ATOM    770  H2'   C    24      80.561  82.299  63.819  1.00  0.00           H  
ATOM    771  O2'   C    24      80.158  80.311  64.338  1.00  0.00           O  
ATOM    772 HO2'   C    24      80.649  79.488  64.283  1.00  0.00           H  
ATOM    773  O3'   C    24      78.342  81.214  62.376  1.00  0.00           O  
ATOM    774  P     G    25      77.259  82.385  62.121  1.00  0.00           P  
ATOM    775  OP1   G    25      77.832  83.706  62.494  1.00  0.00           O  
ATOM    776  OP2   G    25      76.072  81.824  62.774  1.00  0.00           O  
ATOM    777  O5'   G    25      77.032  82.226  60.599  1.00  0.00           O  
ATOM    778  C5'   G    25      77.589  83.168  59.611  1.00  0.00           C  
ATOM    779  H5'   G    25      77.666  82.783  58.595  1.00  0.00           H  
ATOM    780 H5''   G    25      78.601  83.379  59.957  1.00  0.00           H  
ATOM    781  C4'   G    25      76.823  84.429  59.471  1.00  0.00           C  
ATOM    782  H4'   G    25      77.188  85.139  60.213  1.00  0.00           H  
ATOM    783  O4'   G    25      77.172  84.996  58.179  1.00  0.00           O  
ATOM    784  C1'   G    25      75.937  85.395  57.591  1.00  0.00           C  
ATOM    785  H1'   G    25      75.971  86.373  57.111  1.00  0.00           H  
ATOM    786  N9    G    25      75.560  84.440  56.566  1.00  0.00           N  
ATOM    787  C8    G    25      76.300  83.414  56.075  1.00  0.00           C  
ATOM    788  H8    G    25      77.328  83.299  56.388  1.00  0.00           H  
ATOM    789  N7    G    25      75.686  82.756  55.121  1.00  0.00           N  
ATOM    790  C5    G    25      74.550  83.534  54.873  1.00  0.00           C  
ATOM    791  C6    G    25      73.539  83.583  53.802  1.00  0.00           C  
ATOM    792  O6    G    25      73.463  82.848  52.852  1.00  0.00           O  
ATOM    793  N1    G    25      72.635  84.594  53.873  1.00  0.00           N  
ATOM    794  H1    G    25      71.927  84.606  53.153  1.00  0.00           H  
ATOM    795  C2    G    25      72.709  85.569  54.846  1.00  0.00           C  
ATOM    796  N2    G    25      71.746  86.419  54.769  1.00  0.00           N  
ATOM    797  H21   G    25      71.023  86.310  54.073  1.00  0.00           H  
ATOM    798  H22   G    25      71.608  87.052  55.544  1.00  0.00           H  
ATOM    799  N3    G    25      73.597  85.637  55.757  1.00  0.00           N  
ATOM    800  C4    G    25      74.495  84.585  55.716  1.00  0.00           C  
ATOM    801  C3'   G    25      75.250  84.303  59.532  1.00  0.00           C  
ATOM    802  H3'   G    25      74.964  83.368  59.051  1.00  0.00           H  
ATOM    803  C2'   G    25      74.811  85.534  58.688  1.00  0.00           C  
ATOM    804  H2'   G    25      73.792  85.497  58.303  1.00  0.00           H  
ATOM    805  O2'   G    25      75.093  86.801  59.293  1.00  0.00           O  
ATOM    806 HO2'   G    25      74.485  87.403  58.857  1.00  0.00           H  
ATOM    807  O3'   G    25      74.605  84.321  60.837  1.00  0.00           O  
ATOM    808  P     A    26      73.386  83.496  61.157  1.00  0.00           P  
ATOM    809  OP1   A    26      73.085  83.806  62.553  1.00  0.00           O  
ATOM    810  OP2   A    26      73.654  82.088  60.767  1.00  0.00           O  
ATOM    811  O5'   A    26      72.167  84.000  60.277  1.00  0.00           O  
ATOM    812  C5'   A    26      71.600  85.320  60.445  1.00  0.00           C  
ATOM    813  H5'   A    26      72.399  86.013  60.183  1.00  0.00           H  
ATOM    814 H5''   A    26      71.185  85.443  61.446  1.00  0.00           H  
ATOM    815  C4'   A    26      70.484  85.541  59.452  1.00  0.00           C  
ATOM    816  H4'   A    26      70.012  86.481  59.740  1.00  0.00           H  
ATOM    817  O4'   A    26      70.995  85.705  58.166  1.00  0.00           O  
ATOM    818  C1'   A    26      70.067  85.225  57.203  1.00  0.00           C  
ATOM    819  H1'   A    26      69.818  86.066  56.556  1.00  0.00           H  
ATOM    820  N9    A    26      70.654  84.024  56.671  1.00  0.00           N  
ATOM    821  C8    A    26      71.783  83.333  57.046  1.00  0.00           C  
ATOM    822  H8    A    26      72.421  83.650  57.857  1.00  0.00           H  
ATOM    823  N7    A    26      71.979  82.242  56.346  1.00  0.00           N  
ATOM    824  C5    A    26      70.932  82.236  55.416  1.00  0.00           C  
ATOM    825  C6    A    26      70.588  81.440  54.278  1.00  0.00           C  
ATOM    826  N6    A    26      71.188  80.318  53.928  1.00  0.00           N  
ATOM    827  H61   A    26      71.030  79.830  53.058  1.00  0.00           H  
ATOM    828  H62   A    26      71.986  80.142  54.522  1.00  0.00           H  
ATOM    829  N1    A    26      69.530  81.733  53.557  1.00  0.00           N  
ATOM    830  C2    A    26      68.837  82.812  53.859  1.00  0.00           C  
ATOM    831  H2    A    26      68.027  82.997  53.169  1.00  0.00           H  
ATOM    832  N3    A    26      69.042  83.658  54.819  1.00  0.00           N  
ATOM    833  C4    A    26      70.146  83.343  55.583  1.00  0.00           C  
ATOM    834  C3'   A    26      69.373  84.530  59.411  1.00  0.00           C  
ATOM    835  H3'   A    26      69.790  83.531  59.539  1.00  0.00           H  
ATOM    836  C2'   A    26      68.849  84.857  58.011  1.00  0.00           C  
ATOM    837  H2'   A    26      68.350  84.054  57.470  1.00  0.00           H  
ATOM    838  O2'   A    26      67.985  85.992  58.100  1.00  0.00           O  
ATOM    839 HO2'   A    26      67.506  86.069  57.271  1.00  0.00           H  
ATOM    840  O3'   A    26      68.354  84.849  60.331  1.00  0.00           O  
ATOM    841  P     C    27      67.531  83.667  61.075  1.00  0.00           P  
ATOM    842  OP1   C    27      66.442  84.301  61.910  1.00  0.00           O  
ATOM    843  OP2   C    27      68.555  82.751  61.750  1.00  0.00           O  
ATOM    844  O5'   C    27      66.800  82.971  59.775  1.00  0.00           O  
ATOM    845  C5'   C    27      65.666  83.531  59.139  1.00  0.00           C  
ATOM    846  H5'   C    27      65.864  84.522  58.731  1.00  0.00           H  
ATOM    847 H5''   C    27      64.783  83.619  59.771  1.00  0.00           H  
ATOM    848  C4'   C    27      65.294  82.649  57.945  1.00  0.00           C  
ATOM    849  H4'   C    27      64.510  82.984  57.265  1.00  0.00           H  
ATOM    850  O4'   C    27      66.458  82.633  57.040  1.00  0.00           O  
ATOM    851  C1'   C    27      66.545  81.379  56.383  1.00  0.00           C  
ATOM    852  H1'   C    27      66.399  81.466  55.306  1.00  0.00           H  
ATOM    853  N1    C    27      67.911  80.748  56.811  1.00  0.00           N  
ATOM    854  C6    C    27      68.719  81.274  57.793  1.00  0.00           C  
ATOM    855  H6    C    27      68.341  82.171  58.262  1.00  0.00           H  
ATOM    856  C5    C    27      69.802  80.567  58.198  1.00  0.00           C  
ATOM    857  H5    C    27      70.328  80.866  59.093  1.00  0.00           H  
ATOM    858  C4    C    27      70.164  79.386  57.586  1.00  0.00           C  
ATOM    859  N4    C    27      71.213  78.688  57.976  1.00  0.00           N  
ATOM    860  H41   C    27      71.613  77.929  57.444  1.00  0.00           H  
ATOM    861  H42   C    27      71.721  79.049  58.771  1.00  0.00           H  
ATOM    862  N3    C    27      69.483  78.885  56.551  1.00  0.00           N  
ATOM    863  C2    C    27      68.371  79.582  56.109  1.00  0.00           C  
ATOM    864  O2    C    27      67.850  79.177  55.140  1.00  0.00           O  
ATOM    865  C3'   C    27      65.131  81.152  58.279  1.00  0.00           C  
ATOM    866  H3'   C    27      65.902  80.767  58.946  1.00  0.00           H  
ATOM    867  C2'   C    27      65.434  80.481  56.924  1.00  0.00           C  
ATOM    868  H2'   C    27      65.837  79.468  56.930  1.00  0.00           H  
ATOM    869  O2'   C    27      64.328  80.685  56.034  1.00  0.00           O  
ATOM    870 HO2'   C    27      63.595  80.269  56.494  1.00  0.00           H  
ATOM    871  O3'   C    27      63.760  81.024  58.717  1.00  0.00           O  
ATOM    872  P     U    28      63.227  79.549  59.154  1.00  0.00           P  
ATOM    873  OP1   U    28      62.138  79.775  60.133  1.00  0.00           O  
ATOM    874  OP2   U    28      64.382  78.720  59.526  1.00  0.00           O  
ATOM    875  O5'   U    28      62.571  79.009  57.798  1.00  0.00           O  
ATOM    876  C5'   U    28      61.275  79.350  57.385  1.00  0.00           C  
ATOM    877  H5'   U    28      60.970  80.394  57.317  1.00  0.00           H  
ATOM    878 H5''   U    28      60.618  78.761  58.024  1.00  0.00           H  
ATOM    879  C4'   U    28      61.074  78.821  55.956  1.00  0.00           C  
ATOM    880  H4'   U    28      60.123  79.211  55.594  1.00  0.00           H  
ATOM    881  O4'   U    28      62.093  79.266  55.083  1.00  0.00           O  
ATOM    882  C1'   U    28      62.245  78.247  54.087  1.00  0.00           C  
ATOM    883  H1'   U    28      61.950  78.664  53.124  1.00  0.00           H  
ATOM    884  N1    U    28      63.618  77.771  53.922  1.00  0.00           N  
ATOM    885  C6    U    28      64.412  77.639  55.033  1.00  0.00           C  
ATOM    886  H6    U    28      64.032  77.941  55.998  1.00  0.00           H  
ATOM    887  C5    U    28      65.632  77.115  54.928  1.00  0.00           C  
ATOM    888  H5    U    28      66.256  76.941  55.793  1.00  0.00           H  
ATOM    889  C4    U    28      66.203  76.681  53.656  1.00  0.00           C  
ATOM    890  O4    U    28      67.302  76.307  53.506  1.00  0.00           O  
ATOM    891  N3    U    28      65.283  76.772  52.622  1.00  0.00           N  
ATOM    892  H3    U    28      65.483  76.436  51.690  1.00  0.00           H  
ATOM    893  C2    U    28      64.056  77.318  52.701  1.00  0.00           C  
ATOM    894  O2    U    28      63.411  77.271  51.686  1.00  0.00           O  
ATOM    895  C3'   U    28      61.055  77.249  55.861  1.00  0.00           C  
ATOM    896  H3'   U    28      61.900  76.855  56.425  1.00  0.00           H  
ATOM    897  C2'   U    28      61.263  77.126  54.355  1.00  0.00           C  
ATOM    898  H2'   U    28      61.772  76.186  54.148  1.00  0.00           H  
ATOM    899  O2'   U    28      60.066  77.224  53.527  1.00  0.00           O  
ATOM    900 HO2'   U    28      59.478  77.961  53.708  1.00  0.00           H  
ATOM    901  O3'   U    28      59.783  76.664  56.190  1.00  0.00           O  
ATOM    902  P     A    29      59.721  75.156  56.754  1.00  0.00           P  
ATOM    903  OP1   A    29      58.417  74.842  57.284  1.00  0.00           O  
ATOM    904  OP2   A    29      60.833  74.950  57.644  1.00  0.00           O  
ATOM    905  O5'   A    29      59.988  74.302  55.443  1.00  0.00           O  
ATOM    906  C5'   A    29      58.984  74.206  54.513  1.00  0.00           C  
ATOM    907  H5'   A    29      58.748  75.259  54.357  1.00  0.00           H  
ATOM    908 H5''   A    29      58.089  73.775  54.961  1.00  0.00           H  
ATOM    909  C4'   A    29      59.517  73.528  53.236  1.00  0.00           C  
ATOM    910  H4'   A    29      58.776  73.503  52.438  1.00  0.00           H  
ATOM    911  O4'   A    29      60.569  74.234  52.606  1.00  0.00           O  
ATOM    912  C1'   A    29      61.448  73.323  51.922  1.00  0.00           C  
ATOM    913  H1'   A    29      61.435  73.516  50.849  1.00  0.00           H  
ATOM    914  N9    A    29      62.813  73.423  52.345  1.00  0.00           N  
ATOM    915  C8    A    29      63.303  73.860  53.567  1.00  0.00           C  
ATOM    916  H8    A    29      62.601  74.322  54.245  1.00  0.00           H  
ATOM    917  N7    A    29      64.577  73.791  53.720  1.00  0.00           N  
ATOM    918  C5    A    29      64.978  73.066  52.631  1.00  0.00           C  
ATOM    919  C6    A    29      66.220  72.488  52.128  1.00  0.00           C  
ATOM    920  N6    A    29      67.375  72.630  52.722  1.00  0.00           N  
ATOM    921  H61   A    29      68.244  72.540  52.215  1.00  0.00           H  
ATOM    922  H62   A    29      67.411  73.229  53.534  1.00  0.00           H  
ATOM    923  N1    A    29      66.289  71.867  50.972  1.00  0.00           N  
ATOM    924  C2    A    29      65.133  71.678  50.334  1.00  0.00           C  
ATOM    925  H2    A    29      65.133  71.043  49.460  1.00  0.00           H  
ATOM    926  N3    A    29      63.912  72.161  50.618  1.00  0.00           N  
ATOM    927  C4    A    29      63.929  72.881  51.765  1.00  0.00           C  
ATOM    928  C3'   A    29      60.193  72.172  53.491  1.00  0.00           C  
ATOM    929  H3'   A    29      60.996  72.247  54.223  1.00  0.00           H  
ATOM    930  C2'   A    29      60.843  71.974  52.139  1.00  0.00           C  
ATOM    931  H2'   A    29      61.571  71.178  51.985  1.00  0.00           H  
ATOM    932  O2'   A    29      59.948  71.779  50.996  1.00  0.00           O  
ATOM    933 HO2'   A    29      59.701  70.860  50.868  1.00  0.00           H  
ATOM    934  O3'   A    29      59.323  71.085  53.795  1.00  0.00           O  
ATOM    935  P     G    30      59.823  69.856  54.772  1.00  0.00           P  
ATOM    936  OP1   G    30      58.596  69.224  55.403  1.00  0.00           O  
ATOM    937  OP2   G    30      60.922  70.275  55.670  1.00  0.00           O  
ATOM    938  O5'   G    30      60.410  68.688  53.837  1.00  0.00           O  
ATOM    939  C5'   G    30      59.591  68.108  52.774  1.00  0.00           C  
ATOM    940  H5'   G    30      58.786  68.810  52.553  1.00  0.00           H  
ATOM    941 H5''   G    30      59.164  67.154  53.083  1.00  0.00           H  
ATOM    942  C4'   G    30      60.491  67.865  51.486  1.00  0.00           C  
ATOM    943  H4'   G    30      59.806  67.711  50.652  1.00  0.00           H  
ATOM    944  O4'   G    30      61.440  68.896  51.249  1.00  0.00           O  
ATOM    945  C1'   G    30      62.618  68.402  50.638  1.00  0.00           C  
ATOM    946  H1'   G    30      62.998  68.995  49.806  1.00  0.00           H  
ATOM    947  N9    G    30      63.773  68.496  51.682  1.00  0.00           N  
ATOM    948  C8    G    30      63.667  68.879  53.025  1.00  0.00           C  
ATOM    949  H8    G    30      62.730  68.956  53.557  1.00  0.00           H  
ATOM    950  N7    G    30      64.861  69.051  53.652  1.00  0.00           N  
ATOM    951  C5    G    30      65.752  68.853  52.658  1.00  0.00           C  
ATOM    952  C6    G    30      67.249  68.862  52.602  1.00  0.00           C  
ATOM    953  O6    G    30      67.963  69.198  53.554  1.00  0.00           O  
ATOM    954  N1    G    30      67.768  68.509  51.410  1.00  0.00           N  
ATOM    955  H1    G    30      68.762  68.328  51.381  1.00  0.00           H  
ATOM    956  C2    G    30      67.010  68.268  50.312  1.00  0.00           C  
ATOM    957  N2    G    30      67.644  67.747  49.295  1.00  0.00           N  
ATOM    958  H21   G    30      68.651  67.684  49.252  1.00  0.00           H  
ATOM    959  H22   G    30      67.021  67.349  48.607  1.00  0.00           H  
ATOM    960  N3    G    30      65.710  68.209  50.198  1.00  0.00           N  
ATOM    961  C4    G    30      65.123  68.541  51.446  1.00  0.00           C  
ATOM    962  C3'   G    30      61.385  66.642  51.461  1.00  0.00           C  
ATOM    963  H3'   G    30      61.907  66.649  52.418  1.00  0.00           H  
ATOM    964  C2'   G    30      62.301  66.919  50.270  1.00  0.00           C  
ATOM    965  H2'   G    30      63.241  66.368  50.247  1.00  0.00           H  
ATOM    966  O2'   G    30      61.566  66.850  49.024  1.00  0.00           O  
ATOM    967 HO2'   G    30      62.095  67.211  48.309  1.00  0.00           H  
ATOM    968  O3'   G    30      60.622  65.333  51.283  1.00  0.00           O  
ATOM    969  P     A    31      61.183  63.944  51.798  1.00  0.00           P  
ATOM    970  OP1   A    31      60.191  62.882  51.398  1.00  0.00           O  
ATOM    971  OP2   A    31      61.587  64.031  53.230  1.00  0.00           O  
ATOM    972  O5'   A    31      62.646  63.827  51.137  1.00  0.00           O  
ATOM    973  C5'   A    31      62.820  63.174  49.906  1.00  0.00           C  
ATOM    974  H5'   A    31      62.415  63.850  49.153  1.00  0.00           H  
ATOM    975 H5''   A    31      62.383  62.176  49.900  1.00  0.00           H  
ATOM    976  C4'   A    31      64.294  63.000  49.572  1.00  0.00           C  
ATOM    977  H4'   A    31      64.461  62.563  48.588  1.00  0.00           H  
ATOM    978  O4'   A    31      65.033  64.307  49.474  1.00  0.00           O  
ATOM    979  C1'   A    31      66.368  64.158  50.075  1.00  0.00           C  
ATOM    980  H1'   A    31      67.081  64.581  49.367  1.00  0.00           H  
ATOM    981  N9    A    31      66.489  64.806  51.346  1.00  0.00           N  
ATOM    982  C8    A    31      65.564  65.311  52.245  1.00  0.00           C  
ATOM    983  H8    A    31      64.498  65.208  52.102  1.00  0.00           H  
ATOM    984  N7    A    31      66.022  65.793  53.368  1.00  0.00           N  
ATOM    985  C5    A    31      67.431  65.648  53.186  1.00  0.00           C  
ATOM    986  C6    A    31      68.601  66.031  53.895  1.00  0.00           C  
ATOM    987  N6    A    31      68.696  66.651  55.079  1.00  0.00           N  
ATOM    988  H61   A    31      69.635  66.761  55.435  1.00  0.00           H  
ATOM    989  H62   A    31      67.803  66.823  55.518  1.00  0.00           H  
ATOM    990  N1    A    31      69.832  65.874  53.347  1.00  0.00           N  
ATOM    991  C2    A    31      69.884  65.330  52.166  1.00  0.00           C  
ATOM    992  H2    A    31      70.811  65.251  51.617  1.00  0.00           H  
ATOM    993  N3    A    31      68.891  64.907  51.400  1.00  0.00           N  
ATOM    994  C4    A    31      67.698  65.053  51.999  1.00  0.00           C  
ATOM    995  C3'   A    31      65.046  62.233  50.598  1.00  0.00           C  
ATOM    996  H3'   A    31      64.801  62.534  51.617  1.00  0.00           H  
ATOM    997  C2'   A    31      66.534  62.677  50.322  1.00  0.00           C  
ATOM    998  H2'   A    31      67.088  62.626  51.259  1.00  0.00           H  
ATOM    999  O2'   A    31      67.173  62.209  49.161  1.00  0.00           O  
ATOM   1000 HO2'   A    31      68.091  62.249  49.440  1.00  0.00           H  
ATOM   1001  O3'   A    31      64.738  60.873  50.511  1.00  0.00           O  
ATOM   1002  P     G    32      64.978  59.793  51.627  1.00  0.00           P  
ATOM   1003  OP1   G    32      64.486  58.593  50.974  1.00  0.00           O  
ATOM   1004  OP2   G    32      64.351  60.242  52.928  1.00  0.00           O  
ATOM   1005  O5'   G    32      66.544  59.646  51.799  1.00  0.00           O  
ATOM   1006  C5'   G    32      67.255  58.912  50.805  1.00  0.00           C  
ATOM   1007  H5'   G    32      67.100  59.260  49.784  1.00  0.00           H  
ATOM   1008 H5''   G    32      66.806  57.927  50.935  1.00  0.00           H  
ATOM   1009  C4'   G    32      68.738  58.813  51.202  1.00  0.00           C  
ATOM   1010  H4'   G    32      69.250  58.220  50.444  1.00  0.00           H  
ATOM   1011  O4'   G    32      69.359  60.067  51.348  1.00  0.00           O  
ATOM   1012  C1'   G    32      70.406  59.970  52.307  1.00  0.00           C  
ATOM   1013  H1'   G    32      71.403  60.100  51.886  1.00  0.00           H  
ATOM   1014  N9    G    32      70.130  61.006  53.262  1.00  0.00           N  
ATOM   1015  C8    G    32      68.921  61.721  53.402  1.00  0.00           C  
ATOM   1016  H8    G    32      68.062  61.553  52.770  1.00  0.00           H  
ATOM   1017  N7    G    32      69.059  62.726  54.186  1.00  0.00           N  
ATOM   1018  C5    G    32      70.378  62.695  54.670  1.00  0.00           C  
ATOM   1019  C6    G    32      71.134  63.588  55.552  1.00  0.00           C  
ATOM   1020  O6    G    32      70.725  64.601  56.095  1.00  0.00           O  
ATOM   1021  N1    G    32      72.395  63.176  55.828  1.00  0.00           N  
ATOM   1022  H1    G    32      72.829  63.590  56.640  1.00  0.00           H  
ATOM   1023  C2    G    32      72.960  62.099  55.156  1.00  0.00           C  
ATOM   1024  N2    G    32      74.238  61.908  55.434  1.00  0.00           N  
ATOM   1025  H21   G    32      74.652  62.529  56.115  1.00  0.00           H  
ATOM   1026  H22   G    32      74.783  61.123  55.108  1.00  0.00           H  
ATOM   1027  N3    G    32      72.348  61.265  54.296  1.00  0.00           N  
ATOM   1028  C4    G    32      71.012  61.608  54.122  1.00  0.00           C  
ATOM   1029  C3'   G    32      68.826  58.217  52.671  1.00  0.00           C  
ATOM   1030  H3'   G    32      68.249  58.940  53.247  1.00  0.00           H  
ATOM   1031  C2'   G    32      70.235  58.598  52.931  1.00  0.00           C  
ATOM   1032  H2'   G    32      70.459  58.562  53.997  1.00  0.00           H  
ATOM   1033  O2'   G    32      71.111  57.619  52.397  1.00  0.00           O  
ATOM   1034 HO2'   G    32      70.882  56.763  52.767  1.00  0.00           H  
ATOM   1035  O3'   G    32      68.572  56.850  52.774  1.00  0.00           O  
ATOM   1036  P     C    33      68.216  56.358  54.225  1.00  0.00           P  
ATOM   1037  OP1   C    33      68.030  54.905  54.127  1.00  0.00           O  
ATOM   1038  OP2   C    33      67.132  57.120  54.761  1.00  0.00           O  
ATOM   1039  O5'   C    33      69.459  56.675  55.064  1.00  0.00           O  
ATOM   1040  C5'   C    33      70.582  55.834  54.947  1.00  0.00           C  
ATOM   1041  H5'   C    33      70.956  55.793  53.924  1.00  0.00           H  
ATOM   1042 H5''   C    33      70.397  54.805  55.252  1.00  0.00           H  
ATOM   1043  C4'   C    33      71.782  56.278  55.748  1.00  0.00           C  
ATOM   1044  H4'   C    33      72.707  55.779  55.461  1.00  0.00           H  
ATOM   1045  O4'   C    33      71.928  57.682  55.486  1.00  0.00           O  
ATOM   1046  C1'   C    33      72.550  58.273  56.652  1.00  0.00           C  
ATOM   1047  H1'   C    33      73.549  58.613  56.380  1.00  0.00           H  
ATOM   1048  N1    C    33      71.736  59.435  57.156  1.00  0.00           N  
ATOM   1049  C6    C    33      70.454  59.709  56.677  1.00  0.00           C  
ATOM   1050  H6    C    33      69.968  58.986  56.038  1.00  0.00           H  
ATOM   1051  C5    C    33      69.893  60.874  57.238  1.00  0.00           C  
ATOM   1052  H5    C    33      68.935  61.164  56.833  1.00  0.00           H  
ATOM   1053  C4    C    33      70.592  61.527  58.346  1.00  0.00           C  
ATOM   1054  N4    C    33      69.949  62.421  58.973  1.00  0.00           N  
ATOM   1055  H41   C    33      70.396  62.928  59.724  1.00  0.00           H  
ATOM   1056  H42   C    33      69.156  62.816  58.488  1.00  0.00           H  
ATOM   1057  N3    C    33      71.717  61.114  58.863  1.00  0.00           N  
ATOM   1058  C2    C    33      72.311  60.101  58.235  1.00  0.00           C  
ATOM   1059  O2    C    33      73.424  59.775  58.687  1.00  0.00           O  
ATOM   1060  C3'   C    33      71.527  56.236  57.250  1.00  0.00           C  
ATOM   1061  H3'   C    33      70.567  56.664  57.540  1.00  0.00           H  
ATOM   1062  C2'   C    33      72.701  57.132  57.710  1.00  0.00           C  
ATOM   1063  H2'   C    33      72.476  57.527  58.700  1.00  0.00           H  
ATOM   1064  O2'   C    33      73.980  56.505  57.587  1.00  0.00           O  
ATOM   1065 HO2'   C    33      74.009  55.795  58.234  1.00  0.00           H  
ATOM   1066  O3'   C    33      71.543  54.929  57.722  1.00  0.00           O  
ATOM   1067  P     C    34      70.840  54.422  59.037  1.00  0.00           P  
ATOM   1068  OP1   C    34      70.998  52.944  59.052  1.00  0.00           O  
ATOM   1069  OP2   C    34      69.527  55.051  59.070  1.00  0.00           O  
ATOM   1070  O5'   C    34      71.729  55.036  60.159  1.00  0.00           O  
ATOM   1071  C5'   C    34      72.933  54.472  60.515  1.00  0.00           C  
ATOM   1072  H5'   C    34      73.499  54.382  59.588  1.00  0.00           H  
ATOM   1073 H5''   C    34      72.749  53.479  60.924  1.00  0.00           H  
ATOM   1074  C4'   C    34      73.571  55.383  61.541  1.00  0.00           C  
ATOM   1075  H4'   C    34      74.604  55.036  61.552  1.00  0.00           H  
ATOM   1076  O4'   C    34      73.665  56.706  61.022  1.00  0.00           O  
ATOM   1077  C1'   C    34      73.590  57.706  62.046  1.00  0.00           C  
ATOM   1078  H1'   C    34      74.479  58.336  62.044  1.00  0.00           H  
ATOM   1079  N1    C    34      72.352  58.480  62.041  1.00  0.00           N  
ATOM   1080  C6    C    34      71.336  58.153  61.237  1.00  0.00           C  
ATOM   1081  H6    C    34      71.248  57.248  60.655  1.00  0.00           H  
ATOM   1082  C5    C    34      70.360  59.104  61.065  1.00  0.00           C  
ATOM   1083  H5    C    34      69.497  58.906  60.446  1.00  0.00           H  
ATOM   1084  C4    C    34      70.384  60.319  61.776  1.00  0.00           C  
ATOM   1085  N4    C    34      69.502  61.213  61.744  1.00  0.00           N  
ATOM   1086  H41   C    34      69.752  62.001  62.323  1.00  0.00           H  
ATOM   1087  H42   C    34      68.715  61.153  61.114  1.00  0.00           H  
ATOM   1088  N3    C    34      71.343  60.599  62.653  1.00  0.00           N  
ATOM   1089  C2    C    34      72.414  59.767  62.655  1.00  0.00           C  
ATOM   1090  O2    C    34      73.353  60.031  63.373  1.00  0.00           O  
ATOM   1091  C3'   C    34      73.073  55.484  63.038  1.00  0.00           C  
ATOM   1092  H3'   C    34      71.984  55.530  63.053  1.00  0.00           H  
ATOM   1093  C2'   C    34      73.636  56.821  63.337  1.00  0.00           C  
ATOM   1094  H2'   C    34      73.099  57.377  64.105  1.00  0.00           H  
ATOM   1095  O2'   C    34      74.975  56.697  63.782  1.00  0.00           O  
ATOM   1096 HO2'   C    34      75.294  55.792  63.745  1.00  0.00           H  
ATOM   1097  O3'   C    34      73.608  54.539  64.002  1.00  0.00           O  
ATOM   1098  P     C    35      72.836  54.194  65.259  1.00  0.00           P  
ATOM   1099  OP1   C    35      73.565  53.070  65.892  1.00  0.00           O  
ATOM   1100  OP2   C    35      71.473  53.911  64.874  1.00  0.00           O  
ATOM   1101  O5'   C    35      72.811  55.307  66.312  1.00  0.00           O  
ATOM   1102  C5'   C    35      73.953  55.635  67.059  1.00  0.00           C  
ATOM   1103  H5'   C    35      74.867  55.623  66.465  1.00  0.00           H  
ATOM   1104 H5''   C    35      73.887  54.876  67.838  1.00  0.00           H  
ATOM   1105  C4'   C    35      73.652  56.992  67.686  1.00  0.00           C  
ATOM   1106  H4'   C    35      74.561  57.457  68.066  1.00  0.00           H  
ATOM   1107  O4'   C    35      73.291  58.009  66.786  1.00  0.00           O  
ATOM   1108  C1'   C    35      72.347  58.913  67.484  1.00  0.00           C  
ATOM   1109  H1'   C    35      72.730  59.933  67.484  1.00  0.00           H  
ATOM   1110  N1    C    35      70.937  58.866  66.920  1.00  0.00           N  
ATOM   1111  C6    C    35      70.644  58.098  65.836  1.00  0.00           C  
ATOM   1112  H6    C    35      71.262  57.281  65.495  1.00  0.00           H  
ATOM   1113  C5    C    35      69.576  58.308  65.037  1.00  0.00           C  
ATOM   1114  H5    C    35      69.412  57.713  64.151  1.00  0.00           H  
ATOM   1115  C4    C    35      68.798  59.486  65.354  1.00  0.00           C  
ATOM   1116  N4    C    35      67.836  59.929  64.590  1.00  0.00           N  
ATOM   1117  H41   C    35      67.608  60.886  64.821  1.00  0.00           H  
ATOM   1118  H42   C    35      67.832  59.639  63.623  1.00  0.00           H  
ATOM   1119  N3    C    35      69.102  60.216  66.405  1.00  0.00           N  
ATOM   1120  C2    C    35      70.130  59.936  67.178  1.00  0.00           C  
ATOM   1121  O2    C    35      70.276  60.704  68.148  1.00  0.00           O  
ATOM   1122  C3'   C    35      72.646  56.952  68.773  1.00  0.00           C  
ATOM   1123  H3'   C    35      71.839  56.341  68.369  1.00  0.00           H  
ATOM   1124  C2'   C    35      72.303  58.449  68.941  1.00  0.00           C  
ATOM   1125  H2'   C    35      71.302  58.555  69.358  1.00  0.00           H  
ATOM   1126  O2'   C    35      73.377  59.119  69.555  1.00  0.00           O  
ATOM   1127 HO2'   C    35      73.119  59.994  69.854  1.00  0.00           H  
ATOM   1128  O3'   C    35      73.148  56.305  69.938  1.00  0.00           O  
ATOM   1129  P     U    36      72.084  55.488  70.830  1.00  0.00           P  
ATOM   1130  OP1   U    36      72.789  55.092  72.106  1.00  0.00           O  
ATOM   1131  OP2   U    36      71.662  54.450  69.927  1.00  0.00           O  
ATOM   1132  O5'   U    36      70.814  56.432  71.054  1.00  0.00           O  
ATOM   1133  C5'   U    36      70.875  57.586  71.916  1.00  0.00           C  
ATOM   1134  H5'   U    36      71.784  58.184  71.869  1.00  0.00           H  
ATOM   1135 H5''   U    36      70.784  57.107  72.891  1.00  0.00           H  
ATOM   1136  C4'   U    36      69.627  58.466  71.850  1.00  0.00           C  
ATOM   1137  H4'   U    36      69.814  59.196  72.637  1.00  0.00           H  
ATOM   1138  O4'   U    36      69.337  59.090  70.665  1.00  0.00           O  
ATOM   1139  C1'   U    36      67.972  59.397  70.559  1.00  0.00           C  
ATOM   1140  H1'   U    36      67.777  60.461  70.695  1.00  0.00           H  
ATOM   1141  N1    U    36      67.357  59.015  69.239  1.00  0.00           N  
ATOM   1142  C6    U    36      67.716  57.911  68.527  1.00  0.00           C  
ATOM   1143  H6    U    36      68.650  57.448  68.806  1.00  0.00           H  
ATOM   1144  C5    U    36      67.117  57.502  67.388  1.00  0.00           C  
ATOM   1145  H5    U    36      67.424  56.664  66.779  1.00  0.00           H  
ATOM   1146  C4    U    36      65.921  58.166  66.937  1.00  0.00           C  
ATOM   1147  O4    U    36      65.237  57.861  65.952  1.00  0.00           O  
ATOM   1148  N3    U    36      65.479  59.086  67.867  1.00  0.00           N  
ATOM   1149  H3    U    36      64.566  59.472  67.674  1.00  0.00           H  
ATOM   1150  C2    U    36      66.155  59.574  68.958  1.00  0.00           C  
ATOM   1151  O2    U    36      65.687  60.481  69.581  1.00  0.00           O  
ATOM   1152  C3'   U    36      68.380  57.613  72.123  1.00  0.00           C  
ATOM   1153  H3'   U    36      68.263  56.911  71.296  1.00  0.00           H  
ATOM   1154  C2'   U    36      67.379  58.668  71.714  1.00  0.00           C  
ATOM   1155  H2'   U    36      66.461  58.184  71.380  1.00  0.00           H  
ATOM   1156  O2'   U    36      67.148  59.542  72.785  1.00  0.00           O  
ATOM   1157 HO2'   U    36      66.260  59.317  73.072  1.00  0.00           H  
ATOM   1158  O3'   U    36      68.167  57.099  73.449  1.00  0.00           O  
ATOM   1159  P     G    37      66.883  56.165  73.846  1.00  0.00           P  
ATOM   1160  OP1   G    37      67.015  55.632  75.215  1.00  0.00           O  
ATOM   1161  OP2   G    37      66.798  55.297  72.691  1.00  0.00           O  
ATOM   1162  O5'   G    37      65.568  57.170  73.851  1.00  0.00           O  
ATOM   1163  C5'   G    37      65.239  58.015  74.905  1.00  0.00           C  
ATOM   1164  H5'   G    37      66.132  58.531  75.260  1.00  0.00           H  
ATOM   1165 H5''   G    37      64.977  57.402  75.767  1.00  0.00           H  
ATOM   1166  C4'   G    37      64.118  59.093  74.577  1.00  0.00           C  
ATOM   1167  H4'   G    37      64.185  59.907  75.299  1.00  0.00           H  
ATOM   1168  O4'   G    37      64.330  59.681  73.251  1.00  0.00           O  
ATOM   1169  C1'   G    37      63.087  59.932  72.600  1.00  0.00           C  
ATOM   1170  H1'   G    37      62.858  60.993  72.502  1.00  0.00           H  
ATOM   1171  N9    G    37      62.958  59.278  71.339  1.00  0.00           N  
ATOM   1172  C8    G    37      63.338  58.052  70.992  1.00  0.00           C  
ATOM   1173  H8    G    37      64.068  57.517  71.583  1.00  0.00           H  
ATOM   1174  N7    G    37      62.954  57.695  69.762  1.00  0.00           N  
ATOM   1175  C5    G    37      62.024  58.682  69.416  1.00  0.00           C  
ATOM   1176  C6    G    37      61.076  58.814  68.335  1.00  0.00           C  
ATOM   1177  O6    G    37      60.913  58.040  67.385  1.00  0.00           O  
ATOM   1178  N1    G    37      60.416  59.990  68.389  1.00  0.00           N  
ATOM   1179  H1    G    37      59.682  60.106  67.706  1.00  0.00           H  
ATOM   1180  C2    G    37      60.488  60.908  69.366  1.00  0.00           C  
ATOM   1181  N2    G    37      59.617  61.856  69.453  1.00  0.00           N  
ATOM   1182  H21   G    37      59.114  62.095  68.610  1.00  0.00           H  
ATOM   1183  H22   G    37      59.517  62.526  70.202  1.00  0.00           H  
ATOM   1184  N3    G    37      61.301  60.735  70.431  1.00  0.00           N  
ATOM   1185  C4    G    37      62.063  59.669  70.406  1.00  0.00           C  
ATOM   1186  C3'   G    37      62.753  58.397  74.463  1.00  0.00           C  
ATOM   1187  H3'   G    37      62.862  57.481  73.884  1.00  0.00           H  
ATOM   1188  C2'   G    37      62.057  59.479  73.644  1.00  0.00           C  
ATOM   1189  H2'   G    37      61.180  59.139  73.093  1.00  0.00           H  
ATOM   1190  O2'   G    37      61.601  60.607  74.395  1.00  0.00           O  
ATOM   1191 HO2'   G    37      61.246  60.241  75.209  1.00  0.00           H  
ATOM   1192  O3'   G    37      62.027  58.158  75.706  1.00  0.00           O  
ATOM   1193  P     U    38      60.768  57.230  75.734  1.00  0.00           P  
ATOM   1194  OP1   U    38      60.179  57.392  77.087  1.00  0.00           O  
ATOM   1195  OP2   U    38      61.058  55.850  75.318  1.00  0.00           O  
ATOM   1196  O5'   U    38      59.867  57.826  74.567  1.00  0.00           O  
ATOM   1197  C5'   U    38      58.758  58.598  74.871  1.00  0.00           C  
ATOM   1198  H5'   U    38      59.116  59.552  75.260  1.00  0.00           H  
ATOM   1199 H5''   U    38      58.131  58.092  75.605  1.00  0.00           H  
ATOM   1200  C4'   U    38      57.932  59.049  73.662  1.00  0.00           C  
ATOM   1201  H4'   U    38      57.386  59.963  73.895  1.00  0.00           H  
ATOM   1202  O4'   U    38      58.704  59.312  72.541  1.00  0.00           O  
ATOM   1203  C1'   U    38      57.991  58.802  71.402  1.00  0.00           C  
ATOM   1204  H1'   U    38      57.904  59.615  70.681  1.00  0.00           H  
ATOM   1205  N1    U    38      58.656  57.606  70.633  1.00  0.00           N  
ATOM   1206  C6    U    38      59.493  56.690  71.190  1.00  0.00           C  
ATOM   1207  H6    U    38      59.691  56.806  72.245  1.00  0.00           H  
ATOM   1208  C5    U    38      60.065  55.680  70.422  1.00  0.00           C  
ATOM   1209  H5    U    38      60.876  55.093  70.826  1.00  0.00           H  
ATOM   1210  C4    U    38      59.751  55.596  69.019  1.00  0.00           C  
ATOM   1211  O4    U    38      60.250  54.788  68.282  1.00  0.00           O  
ATOM   1212  N3    U    38      58.811  56.534  68.617  1.00  0.00           N  
ATOM   1213  H3    U    38      58.529  56.480  67.649  1.00  0.00           H  
ATOM   1214  C2    U    38      58.281  57.573  69.346  1.00  0.00           C  
ATOM   1215  O2    U    38      57.435  58.288  68.829  1.00  0.00           O  
ATOM   1216  C3'   U    38      56.842  58.032  73.303  1.00  0.00           C  
ATOM   1217  H3'   U    38      57.170  57.003  73.157  1.00  0.00           H  
ATOM   1218  C2'   U    38      56.577  58.361  71.871  1.00  0.00           C  
ATOM   1219  H2'   U    38      56.178  57.512  71.315  1.00  0.00           H  
ATOM   1220  O2'   U    38      55.768  59.570  71.679  1.00  0.00           O  
ATOM   1221 HO2'   U    38      54.910  59.421  72.082  1.00  0.00           H  
ATOM   1222  O3'   U    38      55.635  58.111  74.110  1.00  0.00           O  
ATOM   1223  P     A    39      54.702  56.832  74.309  1.00  0.00           P  
ATOM   1224  OP1   A    39      53.844  57.040  75.481  1.00  0.00           O  
ATOM   1225  OP2   A    39      55.506  55.585  74.252  1.00  0.00           O  
ATOM   1226  O5'   A    39      53.776  56.808  73.022  1.00  0.00           O  
ATOM   1227  C5'   A    39      52.786  57.876  72.840  1.00  0.00           C  
ATOM   1228  H5'   A    39      53.162  58.839  73.184  1.00  0.00           H  
ATOM   1229 H5''   A    39      51.884  57.603  73.388  1.00  0.00           H  
ATOM   1230  C4'   A    39      52.408  57.947  71.333  1.00  0.00           C  
ATOM   1231  H4'   A    39      51.700  58.738  71.083  1.00  0.00           H  
ATOM   1232  O4'   A    39      53.466  58.100  70.390  1.00  0.00           O  
ATOM   1233  C1'   A    39      53.162  57.509  69.165  1.00  0.00           C  
ATOM   1234  H1'   A    39      53.001  58.191  68.330  1.00  0.00           H  
ATOM   1235  N9    A    39      54.216  56.514  68.898  1.00  0.00           N  
ATOM   1236  C8    A    39      55.068  55.923  69.806  1.00  0.00           C  
ATOM   1237  H8    A    39      54.962  56.135  70.860  1.00  0.00           H  
ATOM   1238  N7    A    39      55.974  55.140  69.300  1.00  0.00           N  
ATOM   1239  C5    A    39      55.647  55.166  67.911  1.00  0.00           C  
ATOM   1240  C6    A    39      56.111  54.439  66.756  1.00  0.00           C  
ATOM   1241  N6    A    39      57.107  53.584  66.896  1.00  0.00           N  
ATOM   1242  H61   A    39      57.453  53.110  66.074  1.00  0.00           H  
ATOM   1243  H62   A    39      57.477  53.417  67.821  1.00  0.00           H  
ATOM   1244  N1    A    39      55.413  54.544  65.598  1.00  0.00           N  
ATOM   1245  C2    A    39      54.330  55.315  65.535  1.00  0.00           C  
ATOM   1246  H2    A    39      53.721  55.289  64.644  1.00  0.00           H  
ATOM   1247  N3    A    39      53.787  56.077  66.561  1.00  0.00           N  
ATOM   1248  C4    A    39      54.518  55.938  67.698  1.00  0.00           C  
ATOM   1249  C3'   A    39      51.785  56.648  70.924  1.00  0.00           C  
ATOM   1250  H3'   A    39      52.411  55.816  71.247  1.00  0.00           H  
ATOM   1251  C2'   A    39      51.824  56.742  69.450  1.00  0.00           C  
ATOM   1252  H2'   A    39      51.811  55.730  69.045  1.00  0.00           H  
ATOM   1253  O2'   A    39      50.613  57.349  68.965  1.00  0.00           O  
ATOM   1254 HO2'   A    39      50.129  57.668  69.731  1.00  0.00           H  
ATOM   1255  O3'   A    39      50.449  56.595  71.423  1.00  0.00           O  
ATOM   1256  P     A    40      49.836  55.307  71.944  1.00  0.00           P  
ATOM   1257  OP1   A    40      48.597  55.565  72.717  1.00  0.00           O  
ATOM   1258  OP2   A    40      50.891  54.529  72.490  1.00  0.00           O  
ATOM   1259  O5'   A    40      49.368  54.573  70.656  1.00  0.00           O  
ATOM   1260  C5'   A    40      48.291  54.997  69.883  1.00  0.00           C  
ATOM   1261  H5'   A    40      48.208  56.082  69.822  1.00  0.00           H  
ATOM   1262 H5''   A    40      47.380  54.591  70.323  1.00  0.00           H  
ATOM   1263  C4'   A    40      48.416  54.563  68.419  1.00  0.00           C  
ATOM   1264  H4'   A    40      47.600  54.939  67.801  1.00  0.00           H  
ATOM   1265  O4'   A    40      49.603  55.035  67.886  1.00  0.00           O  
ATOM   1266  C1'   A    40      49.951  54.252  66.764  1.00  0.00           C  
ATOM   1267  H1'   A    40      49.751  54.918  65.925  1.00  0.00           H  
ATOM   1268  N9    A    40      51.322  53.643  66.885  1.00  0.00           N  
ATOM   1269  C8    A    40      51.916  53.337  68.067  1.00  0.00           C  
ATOM   1270  H8    A    40      51.541  53.726  69.002  1.00  0.00           H  
ATOM   1271  N7    A    40      52.993  52.624  67.998  1.00  0.00           N  
ATOM   1272  C5    A    40      53.113  52.443  66.568  1.00  0.00           C  
ATOM   1273  C6    A    40      53.945  51.722  65.769  1.00  0.00           C  
ATOM   1274  N6    A    40      54.980  51.062  66.093  1.00  0.00           N  
ATOM   1275  H61   A    40      55.637  50.664  65.437  1.00  0.00           H  
ATOM   1276  H62   A    40      55.183  50.976  67.079  1.00  0.00           H  
ATOM   1277  N1    A    40      53.791  51.728  64.467  1.00  0.00           N  
ATOM   1278  C2    A    40      52.786  52.369  63.927  1.00  0.00           C  
ATOM   1279  H2    A    40      52.684  52.340  62.852  1.00  0.00           H  
ATOM   1280  N3    A    40      51.910  53.089  64.566  1.00  0.00           N  
ATOM   1281  C4    A    40      52.102  53.052  65.922  1.00  0.00           C  
ATOM   1282  C3'   A    40      48.473  53.070  68.158  1.00  0.00           C  
ATOM   1283  H3'   A    40      49.221  52.622  68.812  1.00  0.00           H  
ATOM   1284  C2'   A    40      48.945  53.078  66.703  1.00  0.00           C  
ATOM   1285  H2'   A    40      49.388  52.107  66.478  1.00  0.00           H  
ATOM   1286  O2'   A    40      47.928  53.341  65.798  1.00  0.00           O  
ATOM   1287 HO2'   A    40      47.290  52.625  65.785  1.00  0.00           H  
ATOM   1288  O3'   A    40      47.179  52.529  68.369  1.00  0.00           O  
ATOM   1289  P     U    41      46.843  50.995  68.100  1.00  0.00           P  
ATOM   1290  OP1   U    41      45.595  50.745  68.859  1.00  0.00           O  
ATOM   1291  OP2   U    41      48.064  50.126  68.399  1.00  0.00           O  
ATOM   1292  O5'   U    41      46.476  50.959  66.537  1.00  0.00           O  
ATOM   1293  C5'   U    41      45.193  51.334  66.084  1.00  0.00           C  
ATOM   1294  H5'   U    41      44.970  52.354  66.397  1.00  0.00           H  
ATOM   1295 H5''   U    41      44.467  50.561  66.336  1.00  0.00           H  
ATOM   1296  C4'   U    41      45.232  51.366  64.530  1.00  0.00           C  
ATOM   1297  H4'   U    41      44.330  51.897  64.227  1.00  0.00           H  
ATOM   1298  O4'   U    41      46.322  52.133  64.007  1.00  0.00           O  
ATOM   1299  C1'   U    41      46.613  51.741  62.676  1.00  0.00           C  
ATOM   1300  H1'   U    41      46.530  52.554  61.955  1.00  0.00           H  
ATOM   1301  N1    U    41      47.959  51.074  62.613  1.00  0.00           N  
ATOM   1302  C6    U    41      48.601  50.539  63.737  1.00  0.00           C  
ATOM   1303  H6    U    41      48.187  50.603  64.733  1.00  0.00           H  
ATOM   1304  C5    U    41      49.885  50.259  63.581  1.00  0.00           C  
ATOM   1305  H5    U    41      50.537  50.089  64.425  1.00  0.00           H  
ATOM   1306  C4    U    41      50.572  50.251  62.332  1.00  0.00           C  
ATOM   1307  O4    U    41      51.761  49.949  62.227  1.00  0.00           O  
ATOM   1308  N3    U    41      49.833  50.684  61.249  1.00  0.00           N  
ATOM   1309  H3    U    41      50.232  50.780  60.326  1.00  0.00           H  
ATOM   1310  C2    U    41      48.513  51.005  61.324  1.00  0.00           C  
ATOM   1311  O2    U    41      47.919  51.257  60.265  1.00  0.00           O  
ATOM   1312  C3'   U    41      45.228  50.067  63.727  1.00  0.00           C  
ATOM   1313  H3'   U    41      46.026  49.388  64.030  1.00  0.00           H  
ATOM   1314  C2'   U    41      45.562  50.613  62.344  1.00  0.00           C  
ATOM   1315  H2'   U    41      46.022  49.786  61.803  1.00  0.00           H  
ATOM   1316  O2'   U    41      44.501  51.153  61.540  1.00  0.00           O  
ATOM   1317 HO2'   U    41      43.751  50.553  61.538  1.00  0.00           H  
ATOM   1318  O3'   U    41      44.089  49.256  63.754  1.00  0.00           O  
ATOM   1319  P     G    42      43.904  47.911  62.949  1.00  0.00           P  
ATOM   1320  OP1   G    42      42.855  47.083  63.527  1.00  0.00           O  
ATOM   1321  OP2   G    42      45.286  47.337  62.837  1.00  0.00           O  
ATOM   1322  O5'   G    42      43.512  48.378  61.438  1.00  0.00           O  
ATOM   1323  C5'   G    42      42.177  48.838  61.282  1.00  0.00           C  
ATOM   1324  H5'   G    42      41.989  49.709  61.910  1.00  0.00           H  
ATOM   1325 H5''   G    42      41.471  48.065  61.585  1.00  0.00           H  
ATOM   1326  C4'   G    42      41.876  49.181  59.839  1.00  0.00           C  
ATOM   1327  H4'   G    42      40.827  49.446  59.707  1.00  0.00           H  
ATOM   1328  O4'   G    42      42.721  50.192  59.397  1.00  0.00           O  
ATOM   1329  C1'   G    42      42.992  50.039  58.000  1.00  0.00           C  
ATOM   1330  H1'   G    42      42.828  50.957  57.436  1.00  0.00           H  
ATOM   1331  N9    G    42      44.435  49.670  57.759  1.00  0.00           N  
ATOM   1332  C8    G    42      45.356  49.128  58.670  1.00  0.00           C  
ATOM   1333  H8    G    42      45.215  49.158  59.741  1.00  0.00           H  
ATOM   1334  N7    G    42      46.505  48.763  58.108  1.00  0.00           N  
ATOM   1335  C5    G    42      46.304  49.135  56.794  1.00  0.00           C  
ATOM   1336  C6    G    42      47.218  48.943  55.703  1.00  0.00           C  
ATOM   1337  O6    G    42      48.380  48.557  55.668  1.00  0.00           O  
ATOM   1338  N1    G    42      46.668  49.314  54.457  1.00  0.00           N  
ATOM   1339  H1    G    42      47.222  49.170  53.624  1.00  0.00           H  
ATOM   1340  C2    G    42      45.343  49.792  54.363  1.00  0.00           C  
ATOM   1341  N2    G    42      45.079  50.051  53.128  1.00  0.00           N  
ATOM   1342  H21   G    42      45.644  49.734  52.353  1.00  0.00           H  
ATOM   1343  H22   G    42      44.134  50.383  53.002  1.00  0.00           H  
ATOM   1344  N3    G    42      44.530  50.048  55.366  1.00  0.00           N  
ATOM   1345  C4    G    42      45.082  49.736  56.556  1.00  0.00           C  
ATOM   1346  C3'   G    42      42.099  48.058  58.795  1.00  0.00           C  
ATOM   1347  H3'   G    42      43.022  47.487  58.903  1.00  0.00           H  
ATOM   1348  C2'   G    42      42.242  48.802  57.494  1.00  0.00           C  
ATOM   1349  H2'   G    42      42.876  48.296  56.766  1.00  0.00           H  
ATOM   1350  O2'   G    42      41.078  49.295  56.917  1.00  0.00           O  
ATOM   1351 HO2'   G    42      40.502  48.529  56.971  1.00  0.00           H  
ATOM   1352  O3'   G    42      41.056  47.208  58.734  1.00  0.00           O  
ATOM   1353  P     G    43      41.290  45.707  58.186  1.00  0.00           P  
ATOM   1354  OP1   G    43      40.085  44.865  58.513  1.00  0.00           O  
ATOM   1355  OP2   G    43      42.665  45.273  58.566  1.00  0.00           O  
ATOM   1356  O5'   G    43      41.443  45.848  56.639  1.00  0.00           O  
ATOM   1357  C5'   G    43      40.366  46.112  55.740  1.00  0.00           C  
ATOM   1358  H5'   G    43      39.936  47.057  56.070  1.00  0.00           H  
ATOM   1359 H5''   G    43      39.657  45.287  55.670  1.00  0.00           H  
ATOM   1360  C4'   G    43      40.812  46.423  54.305  1.00  0.00           C  
ATOM   1361  H4'   G    43      39.975  46.885  53.783  1.00  0.00           H  
ATOM   1362  O4'   G    43      41.878  47.343  54.354  1.00  0.00           O  
ATOM   1363  C1'   G    43      42.818  47.039  53.344  1.00  0.00           C  
ATOM   1364  H1'   G    43      43.120  47.911  52.764  1.00  0.00           H  
ATOM   1365  N9    G    43      44.135  46.600  53.951  1.00  0.00           N  
ATOM   1366  C8    G    43      44.471  46.508  55.276  1.00  0.00           C  
ATOM   1367  H8    G    43      43.883  46.926  56.081  1.00  0.00           H  
ATOM   1368  N7    G    43      45.730  46.079  55.387  1.00  0.00           N  
ATOM   1369  C5    G    43      46.148  45.864  54.082  1.00  0.00           C  
ATOM   1370  C6    G    43      47.400  45.430  53.565  1.00  0.00           C  
ATOM   1371  O6    G    43      48.416  45.073  54.159  1.00  0.00           O  
ATOM   1372  N1    G    43      47.464  45.537  52.174  1.00  0.00           N  
ATOM   1373  H1    G    43      48.303  45.226  51.706  1.00  0.00           H  
ATOM   1374  C2    G    43      46.500  45.976  51.380  1.00  0.00           C  
ATOM   1375  N2    G    43      46.732  45.992  50.042  1.00  0.00           N  
ATOM   1376  H21   G    43      47.620  45.719  49.645  1.00  0.00           H  
ATOM   1377  H22   G    43      45.929  46.329  49.529  1.00  0.00           H  
ATOM   1378  N3    G    43      45.288  46.295  51.817  1.00  0.00           N  
ATOM   1379  C4    G    43      45.186  46.224  53.206  1.00  0.00           C  
ATOM   1380  C3'   G    43      41.358  45.250  53.593  1.00  0.00           C  
ATOM   1381  H3'   G    43      42.052  44.658  54.189  1.00  0.00           H  
ATOM   1382  C2'   G    43      42.174  45.903  52.454  1.00  0.00           C  
ATOM   1383  H2'   G    43      42.895  45.175  52.082  1.00  0.00           H  
ATOM   1384  O2'   G    43      41.374  46.542  51.463  1.00  0.00           O  
ATOM   1385 HO2'   G    43      41.924  46.885  50.755  1.00  0.00           H  
ATOM   1386  O3'   G    43      40.247  44.427  53.162  1.00  0.00           O  
ATOM   1387  P     U    44      40.334  42.833  53.122  1.00  0.00           P  
ATOM   1388  OP1   U    44      39.064  42.219  52.665  1.00  0.00           O  
ATOM   1389  OP2   U    44      40.813  42.319  54.400  1.00  0.00           O  
ATOM   1390  O5'   U    44      41.453  42.505  52.068  1.00  0.00           O  
ATOM   1391  C5'   U    44      41.336  42.820  50.671  1.00  0.00           C  
ATOM   1392  H5'   U    44      41.183  43.898  50.625  1.00  0.00           H  
ATOM   1393 H5''   U    44      40.578  42.197  50.197  1.00  0.00           H  
ATOM   1394  C4'   U    44      42.643  42.545  49.904  1.00  0.00           C  
ATOM   1395  H4'   U    44      42.279  42.740  48.896  1.00  0.00           H  
ATOM   1396  O4'   U    44      43.625  43.503  50.170  1.00  0.00           O  
ATOM   1397  C1'   U    44      44.890  42.925  50.207  1.00  0.00           C  
ATOM   1398  H1'   U    44      45.547  43.489  49.545  1.00  0.00           H  
ATOM   1399  N1    U    44      45.487  42.779  51.598  1.00  0.00           N  
ATOM   1400  C6    U    44      44.714  42.907  52.736  1.00  0.00           C  
ATOM   1401  H6    U    44      43.695  43.242  52.611  1.00  0.00           H  
ATOM   1402  C5    U    44      45.213  42.594  53.937  1.00  0.00           C  
ATOM   1403  H5    U    44      44.599  42.757  54.811  1.00  0.00           H  
ATOM   1404  C4    U    44      46.529  42.004  54.151  1.00  0.00           C  
ATOM   1405  O4    U    44      47.025  41.698  55.218  1.00  0.00           O  
ATOM   1406  N3    U    44      47.281  42.042  53.020  1.00  0.00           N  
ATOM   1407  H3    U    44      48.188  41.602  53.082  1.00  0.00           H  
ATOM   1408  C2    U    44      46.828  42.313  51.706  1.00  0.00           C  
ATOM   1409  O2    U    44      47.505  42.174  50.739  1.00  0.00           O  
ATOM   1410  C3'   U    44      43.247  41.190  49.993  1.00  0.00           C  
ATOM   1411  H3'   U    44      43.342  40.894  51.038  1.00  0.00           H  
ATOM   1412  C2'   U    44      44.627  41.613  49.509  1.00  0.00           C  
ATOM   1413  H2'   U    44      45.366  40.944  49.950  1.00  0.00           H  
ATOM   1414  O2'   U    44      44.793  41.863  48.162  1.00  0.00           O  
ATOM   1415 HO2'   U    44      43.977  41.594  47.734  1.00  0.00           H  
ATOM   1416  O3'   U    44      42.511  40.248  49.219  1.00  0.00           O  
ATOM   1417  P     A    45      42.612  38.665  49.482  1.00  0.00           P  
ATOM   1418  OP1   A    45      41.600  38.064  48.608  1.00  0.00           O  
ATOM   1419  OP2   A    45      42.492  38.517  50.924  1.00  0.00           O  
ATOM   1420  O5'   A    45      44.106  38.301  49.102  1.00  0.00           O  
ATOM   1421  C5'   A    45      44.417  37.935  47.745  1.00  0.00           C  
ATOM   1422  H5'   A    45      43.933  38.719  47.163  1.00  0.00           H  
ATOM   1423 H5''   A    45      43.790  37.066  47.544  1.00  0.00           H  
ATOM   1424  C4'   A    45      45.998  37.720  47.506  1.00  0.00           C  
ATOM   1425  H4'   A    45      46.216  37.821  46.443  1.00  0.00           H  
ATOM   1426  O4'   A    45      46.651  38.845  48.138  1.00  0.00           O  
ATOM   1427  C1'   A    45      47.784  38.345  48.825  1.00  0.00           C  
ATOM   1428  H1'   A    45      48.640  38.932  48.492  1.00  0.00           H  
ATOM   1429  N9    A    45      47.696  38.473  50.273  1.00  0.00           N  
ATOM   1430  C8    A    45      46.625  38.671  51.109  1.00  0.00           C  
ATOM   1431  H8    A    45      45.642  38.884  50.716  1.00  0.00           H  
ATOM   1432  N7    A    45      46.906  38.802  52.380  1.00  0.00           N  
ATOM   1433  C5    A    45      48.288  38.657  52.318  1.00  0.00           C  
ATOM   1434  C6    A    45      49.237  38.730  53.354  1.00  0.00           C  
ATOM   1435  N6    A    45      48.908  38.811  54.636  1.00  0.00           N  
ATOM   1436  H61   A    45      49.649  38.802  55.322  1.00  0.00           H  
ATOM   1437  H62   A    45      47.954  38.975  54.926  1.00  0.00           H  
ATOM   1438  N1    A    45      50.557  38.666  53.063  1.00  0.00           N  
ATOM   1439  C2    A    45      50.917  38.336  51.843  1.00  0.00           C  
ATOM   1440  H2    A    45      51.985  38.221  51.738  1.00  0.00           H  
ATOM   1441  N3    A    45      50.101  38.191  50.792  1.00  0.00           N  
ATOM   1442  C4    A    45      48.776  38.416  51.079  1.00  0.00           C  
ATOM   1443  C3'   A    45      46.574  36.452  48.054  1.00  0.00           C  
ATOM   1444  H3'   A    45      45.948  36.253  48.925  1.00  0.00           H  
ATOM   1445  C2'   A    45      47.985  36.922  48.508  1.00  0.00           C  
ATOM   1446  H2'   A    45      48.374  36.354  49.353  1.00  0.00           H  
ATOM   1447  O2'   A    45      48.925  36.948  47.518  1.00  0.00           O  
ATOM   1448 HO2'   A    45      48.940  36.060  47.153  1.00  0.00           H  
ATOM   1449  O3'   A    45      46.551  35.392  47.096  1.00  0.00           O  
ATOM   1450  P     C    46      46.438  33.908  47.596  1.00  0.00           P  
ATOM   1451  OP1   C    46      46.078  33.173  46.365  1.00  0.00           O  
ATOM   1452  OP2   C    46      45.558  33.843  48.753  1.00  0.00           O  
ATOM   1453  O5'   C    46      47.934  33.587  48.123  1.00  0.00           O  
ATOM   1454  C5'   C    46      48.952  33.532  47.164  1.00  0.00           C  
ATOM   1455  H5'   C    46      48.873  34.405  46.516  1.00  0.00           H  
ATOM   1456 H5''   C    46      48.992  32.620  46.567  1.00  0.00           H  
ATOM   1457  C4'   C    46      50.324  33.612  47.850  1.00  0.00           C  
ATOM   1458  H4'   C    46      51.023  33.753  47.025  1.00  0.00           H  
ATOM   1459  O4'   C    46      50.379  34.655  48.795  1.00  0.00           O  
ATOM   1460  C1'   C    46      51.456  34.480  49.609  1.00  0.00           C  
ATOM   1461  H1'   C    46      52.227  35.192  49.315  1.00  0.00           H  
ATOM   1462  N1    C    46      51.059  34.770  51.002  1.00  0.00           N  
ATOM   1463  C6    C    46      49.702  34.758  51.295  1.00  0.00           C  
ATOM   1464  H6    C    46      48.928  34.612  50.555  1.00  0.00           H  
ATOM   1465  C5    C    46      49.304  35.087  52.514  1.00  0.00           C  
ATOM   1466  H5    C    46      48.248  35.131  52.735  1.00  0.00           H  
ATOM   1467  C4    C    46      50.319  35.297  53.554  1.00  0.00           C  
ATOM   1468  N4    C    46      49.948  35.642  54.750  1.00  0.00           N  
ATOM   1469  H41   C    46      50.615  35.661  55.508  1.00  0.00           H  
ATOM   1470  H42   C    46      48.966  35.706  54.976  1.00  0.00           H  
ATOM   1471  N3    C    46      51.594  35.157  53.350  1.00  0.00           N  
ATOM   1472  C2    C    46      52.005  34.950  52.048  1.00  0.00           C  
ATOM   1473  O2    C    46      53.188  34.823  51.722  1.00  0.00           O  
ATOM   1474  C3'   C    46      50.802  32.441  48.608  1.00  0.00           C  
ATOM   1475  H3'   C    46      50.026  32.042  49.260  1.00  0.00           H  
ATOM   1476  C2'   C    46      51.917  33.067  49.384  1.00  0.00           C  
ATOM   1477  H2'   C    46      51.988  32.634  50.382  1.00  0.00           H  
ATOM   1478  O2'   C    46      53.122  33.059  48.627  1.00  0.00           O  
ATOM   1479 HO2'   C    46      52.946  32.393  47.958  1.00  0.00           H  
ATOM   1480  O3'   C    46      51.259  31.355  47.846  1.00  0.00           O  
ATOM   1481  P     U    47      51.517  29.958  48.553  1.00  0.00           P  
ATOM   1482  OP1   U    47      50.819  28.980  47.687  1.00  0.00           O  
ATOM   1483  OP2   U    47      51.162  30.070  49.983  1.00  0.00           O  
ATOM   1484  O5'   U    47      53.063  29.759  48.458  1.00  0.00           O  
ATOM   1485  C5'   U    47      53.688  29.045  47.390  1.00  0.00           C  
ATOM   1486  H5'   U    47      53.508  29.576  46.455  1.00  0.00           H  
ATOM   1487 H5''   U    47      53.267  28.042  47.332  1.00  0.00           H  
ATOM   1488  C4'   U    47      55.254  28.978  47.544  1.00  0.00           C  
ATOM   1489  H4'   U    47      55.731  28.532  46.672  1.00  0.00           H  
ATOM   1490  O4'   U    47      55.795  30.282  47.605  1.00  0.00           O  
ATOM   1491  C1'   U    47      56.924  30.227  48.470  1.00  0.00           C  
ATOM   1492  H1'   U    47      57.840  30.448  47.922  1.00  0.00           H  
ATOM   1493  N1    U    47      56.910  31.181  49.636  1.00  0.00           N  
ATOM   1494  C6    U    47      55.704  31.763  50.101  1.00  0.00           C  
ATOM   1495  H6    U    47      54.808  31.567  49.530  1.00  0.00           H  
ATOM   1496  C5    U    47      55.647  32.400  51.297  1.00  0.00           C  
ATOM   1497  H5    U    47      54.709  32.861  51.571  1.00  0.00           H  
ATOM   1498  C4    U    47      56.824  32.596  52.119  1.00  0.00           C  
ATOM   1499  O4    U    47      56.906  33.114  53.217  1.00  0.00           O  
ATOM   1500  N3    U    47      57.974  32.027  51.627  1.00  0.00           N  
ATOM   1501  H3    U    47      58.800  32.148  52.194  1.00  0.00           H  
ATOM   1502  C2    U    47      58.081  31.277  50.434  1.00  0.00           C  
ATOM   1503  O2    U    47      59.178  30.819  50.081  1.00  0.00           O  
ATOM   1504  C3'   U    47      55.562  28.296  48.844  1.00  0.00           C  
ATOM   1505  H3'   U    47      54.943  28.819  49.572  1.00  0.00           H  
ATOM   1506  C2'   U    47      56.987  28.813  48.989  1.00  0.00           C  
ATOM   1507  H2'   U    47      57.393  28.777  50.000  1.00  0.00           H  
ATOM   1508  O2'   U    47      57.827  28.069  48.124  1.00  0.00           O  
ATOM   1509 HO2'   U    47      57.310  27.389  47.686  1.00  0.00           H  
ATOM   1510  O3'   U    47      55.620  26.883  48.873  1.00  0.00           O  
ATOM   1511  P     G    48      55.338  26.001  50.206  1.00  0.00           P  
ATOM   1512  OP1   G    48      55.589  24.616  49.882  1.00  0.00           O  
ATOM   1513  OP2   G    48      53.999  26.377  50.718  1.00  0.00           O  
ATOM   1514  O5'   G    48      56.429  26.438  51.301  1.00  0.00           O  
ATOM   1515  C5'   G    48      57.734  26.000  51.171  1.00  0.00           C  
ATOM   1516  H5'   G    48      57.979  26.273  50.145  1.00  0.00           H  
ATOM   1517 H5''   G    48      57.947  24.947  51.351  1.00  0.00           H  
ATOM   1518  C4'   G    48      58.640  26.771  52.132  1.00  0.00           C  
ATOM   1519  H4'   G    48      59.662  26.452  51.930  1.00  0.00           H  
ATOM   1520  O4'   G    48      58.671  28.229  52.142  1.00  0.00           O  
ATOM   1521  C1'   G    48      58.712  28.752  53.433  1.00  0.00           C  
ATOM   1522  H1'   G    48      59.528  29.456  53.596  1.00  0.00           H  
ATOM   1523  N9    G    48      57.430  29.374  53.916  1.00  0.00           N  
ATOM   1524  C8    G    48      56.272  29.385  53.188  1.00  0.00           C  
ATOM   1525  H8    G    48      56.148  28.926  52.219  1.00  0.00           H  
ATOM   1526  N7    G    48      55.340  30.107  53.789  1.00  0.00           N  
ATOM   1527  C5    G    48      55.931  30.453  55.004  1.00  0.00           C  
ATOM   1528  C6    G    48      55.370  31.042  56.224  1.00  0.00           C  
ATOM   1529  O6    G    48      54.227  31.403  56.495  1.00  0.00           O  
ATOM   1530  N1    G    48      56.253  31.132  57.328  1.00  0.00           N  
ATOM   1531  H1    G    48      55.863  31.383  58.225  1.00  0.00           H  
ATOM   1532  C2    G    48      57.523  30.666  57.236  1.00  0.00           C  
ATOM   1533  N2    G    48      58.177  30.506  58.384  1.00  0.00           N  
ATOM   1534  H21   G    48      57.755  31.049  59.124  1.00  0.00           H  
ATOM   1535  H22   G    48      59.067  30.034  58.455  1.00  0.00           H  
ATOM   1536  N3    G    48      58.059  30.070  56.134  1.00  0.00           N  
ATOM   1537  C4    G    48      57.201  29.993  55.070  1.00  0.00           C  
ATOM   1538  C3'   G    48      58.392  26.359  53.536  1.00  0.00           C  
ATOM   1539  H3'   G    48      57.315  26.341  53.702  1.00  0.00           H  
ATOM   1540  C2'   G    48      59.078  27.507  54.288  1.00  0.00           C  
ATOM   1541  H2'   G    48      58.611  27.541  55.272  1.00  0.00           H  
ATOM   1542  O2'   G    48      60.490  27.403  54.382  1.00  0.00           O  
ATOM   1543 HO2'   G    48      60.760  28.152  54.917  1.00  0.00           H  
ATOM   1544  O3'   G    48      59.011  25.147  53.905  1.00  0.00           O  
ATOM   1545  P     A    49      58.106  23.954  54.476  1.00  0.00           P  
ATOM   1546  OP1   A    49      58.848  22.751  54.288  1.00  0.00           O  
ATOM   1547  OP2   A    49      56.699  24.001  53.959  1.00  0.00           O  
ATOM   1548  O5'   A    49      58.169  24.232  56.070  1.00  0.00           O  
ATOM   1549  C5'   A    49      59.288  24.107  56.906  1.00  0.00           C  
ATOM   1550  H5'   A    49      60.164  24.210  56.264  1.00  0.00           H  
ATOM   1551 H5''   A    49      59.313  23.054  57.189  1.00  0.00           H  
ATOM   1552  C4'   A    49      59.261  25.126  58.034  1.00  0.00           C  
ATOM   1553  H4'   A    49      60.278  25.061  58.422  1.00  0.00           H  
ATOM   1554  O4'   A    49      58.853  26.431  57.625  1.00  0.00           O  
ATOM   1555  C1'   A    49      58.096  26.974  58.713  1.00  0.00           C  
ATOM   1556  H1'   A    49      58.450  27.949  59.047  1.00  0.00           H  
ATOM   1557  N9    A    49      56.703  27.207  58.229  1.00  0.00           N  
ATOM   1558  C8    A    49      56.178  26.851  57.025  1.00  0.00           C  
ATOM   1559  H8    A    49      56.795  26.297  56.334  1.00  0.00           H  
ATOM   1560  N7    A    49      54.950  27.326  56.801  1.00  0.00           N  
ATOM   1561  C5    A    49      54.700  27.917  58.036  1.00  0.00           C  
ATOM   1562  C6    A    49      53.495  28.582  58.575  1.00  0.00           C  
ATOM   1563  N6    A    49      52.404  28.725  57.901  1.00  0.00           N  
ATOM   1564  H61   A    49      51.740  29.342  58.347  1.00  0.00           H  
ATOM   1565  H62   A    49      52.325  28.472  56.926  1.00  0.00           H  
ATOM   1566  N1    A    49      53.551  29.026  59.846  1.00  0.00           N  
ATOM   1567  C2    A    49      54.673  28.854  60.576  1.00  0.00           C  
ATOM   1568  H2    A    49      54.597  29.266  61.571  1.00  0.00           H  
ATOM   1569  N3    A    49      55.803  28.356  60.234  1.00  0.00           N  
ATOM   1570  C4    A    49      55.713  27.871  58.902  1.00  0.00           C  
ATOM   1571  C3'   A    49      58.335  24.788  59.137  1.00  0.00           C  
ATOM   1572  H3'   A    49      57.416  24.343  58.756  1.00  0.00           H  
ATOM   1573  C2'   A    49      58.074  26.064  59.892  1.00  0.00           C  
ATOM   1574  H2'   A    49      57.057  26.071  60.284  1.00  0.00           H  
ATOM   1575  O2'   A    49      59.051  26.497  60.788  1.00  0.00           O  
ATOM   1576 HO2'   A    49      58.724  27.222  61.324  1.00  0.00           H  
ATOM   1577  O3'   A    49      59.078  23.820  59.914  1.00  0.00           O  
ATOM   1578  P     U    50      58.390  22.515  60.506  1.00  0.00           P  
ATOM   1579  OP1   U    50      59.416  21.683  61.130  1.00  0.00           O  
ATOM   1580  OP2   U    50      57.466  21.977  59.375  1.00  0.00           O  
ATOM   1581  O5'   U    50      57.467  23.174  61.589  1.00  0.00           O  
ATOM   1582  C5'   U    50      58.000  23.727  62.761  1.00  0.00           C  
ATOM   1583  H5'   U    50      58.831  24.410  62.584  1.00  0.00           H  
ATOM   1584 H5''   U    50      58.351  22.894  63.370  1.00  0.00           H  
ATOM   1585  C4'   U    50      56.866  24.670  63.401  1.00  0.00           C  
ATOM   1586  H4'   U    50      57.375  25.267  64.158  1.00  0.00           H  
ATOM   1587  O4'   U    50      56.234  25.524  62.511  1.00  0.00           O  
ATOM   1588  C1'   U    50      54.960  25.810  63.053  1.00  0.00           C  
ATOM   1589  H1'   U    50      54.992  26.848  63.383  1.00  0.00           H  
ATOM   1590  N1    U    50      53.989  25.578  61.999  1.00  0.00           N  
ATOM   1591  C6    U    50      54.266  24.854  60.879  1.00  0.00           C  
ATOM   1592  H6    U    50      55.133  24.210  60.882  1.00  0.00           H  
ATOM   1593  C5    U    50      53.407  24.937  59.787  1.00  0.00           C  
ATOM   1594  H5    U    50      53.612  24.380  58.884  1.00  0.00           H  
ATOM   1595  C4    U    50      52.205  25.678  59.760  1.00  0.00           C  
ATOM   1596  O4    U    50      51.498  25.929  58.819  1.00  0.00           O  
ATOM   1597  N3    U    50      51.917  26.266  60.965  1.00  0.00           N  
ATOM   1598  H3    U    50      51.101  26.845  61.104  1.00  0.00           H  
ATOM   1599  C2    U    50      52.734  26.218  62.067  1.00  0.00           C  
ATOM   1600  O2    U    50      52.355  26.619  63.143  1.00  0.00           O  
ATOM   1601  C3'   U    50      55.787  23.817  64.011  1.00  0.00           C  
ATOM   1602  H3'   U    50      55.446  23.111  63.254  1.00  0.00           H  
ATOM   1603  C2'   U    50      54.680  24.870  64.275  1.00  0.00           C  
ATOM   1604  H2'   U    50      53.659  24.501  64.180  1.00  0.00           H  
ATOM   1605  O2'   U    50      54.900  25.587  65.525  1.00  0.00           O  
ATOM   1606 HO2'   U    50      55.556  25.172  66.089  1.00  0.00           H  
ATOM   1607  O3'   U    50      56.204  23.127  65.224  1.00  0.00           O  
ATOM   1608  P     A    51      55.692  21.671  65.640  1.00  0.00           P  
ATOM   1609  OP1   A    51      56.246  21.492  67.029  1.00  0.00           O  
ATOM   1610  OP2   A    51      55.993  20.705  64.553  1.00  0.00           O  
ATOM   1611  O5'   A    51      54.137  21.764  65.756  1.00  0.00           O  
ATOM   1612  C5'   A    51      53.610  22.363  66.869  1.00  0.00           C  
ATOM   1613  H5'   A    51      54.089  23.333  67.001  1.00  0.00           H  
ATOM   1614 H5''   A    51      53.843  21.873  67.815  1.00  0.00           H  
ATOM   1615  C4'   A    51      52.118  22.594  66.736  1.00  0.00           C  
ATOM   1616  H4'   A    51      51.779  23.028  67.676  1.00  0.00           H  
ATOM   1617  O4'   A    51      51.910  23.578  65.752  1.00  0.00           O  
ATOM   1618  C1'   A    51      50.597  23.340  65.215  1.00  0.00           C  
ATOM   1619  H1'   A    51      49.897  24.083  65.596  1.00  0.00           H  
ATOM   1620  N9    A    51      50.658  23.506  63.746  1.00  0.00           N  
ATOM   1621  C8    A    51      51.554  23.003  62.869  1.00  0.00           C  
ATOM   1622  H8    A    51      52.522  22.642  63.185  1.00  0.00           H  
ATOM   1623  N7    A    51      51.182  23.126  61.619  1.00  0.00           N  
ATOM   1624  C5    A    51      49.844  23.603  61.693  1.00  0.00           C  
ATOM   1625  C6    A    51      48.775  23.883  60.782  1.00  0.00           C  
ATOM   1626  N6    A    51      48.931  23.733  59.491  1.00  0.00           N  
ATOM   1627  H61   A    51      48.180  23.975  58.861  1.00  0.00           H  
ATOM   1628  H62   A    51      49.857  23.490  59.169  1.00  0.00           H  
ATOM   1629  N1    A    51      47.594  24.255  61.191  1.00  0.00           N  
ATOM   1630  C2    A    51      47.446  24.426  62.494  1.00  0.00           C  
ATOM   1631  H2    A    51      46.460  24.776  62.763  1.00  0.00           H  
ATOM   1632  N3    A    51      48.342  24.256  63.496  1.00  0.00           N  
ATOM   1633  C4    A    51      49.546  23.798  63.016  1.00  0.00           C  
ATOM   1634  C3'   A    51      51.296  21.342  66.266  1.00  0.00           C  
ATOM   1635  H3'   A    51      51.705  20.768  65.435  1.00  0.00           H  
ATOM   1636  C2'   A    51      50.074  21.973  65.623  1.00  0.00           C  
ATOM   1637  H2'   A    51      49.710  21.542  64.690  1.00  0.00           H  
ATOM   1638  O2'   A    51      48.994  22.073  66.602  1.00  0.00           O  
ATOM   1639 HO2'   A    51      48.642  21.200  66.792  1.00  0.00           H  
ATOM   1640  O3'   A    51      51.004  20.541  67.401  1.00  0.00           O  
ATOM   1641  P     C    52      50.532  19.065  67.274  1.00  0.00           P  
ATOM   1642  OP1   C    52      50.687  18.406  68.600  1.00  0.00           O  
ATOM   1643  OP2   C    52      51.059  18.403  66.097  1.00  0.00           O  
ATOM   1644  O5'   C    52      48.886  19.227  66.959  1.00  0.00           O  
ATOM   1645  C5'   C    52      48.006  19.349  67.977  1.00  0.00           C  
ATOM   1646  H5'   C    52      48.309  20.139  68.664  1.00  0.00           H  
ATOM   1647 H5''   C    52      48.058  18.474  68.625  1.00  0.00           H  
ATOM   1648  C4'   C    52      46.722  19.631  67.329  1.00  0.00           C  
ATOM   1649  H4'   C    52      46.058  19.962  68.128  1.00  0.00           H  
ATOM   1650  O4'   C    52      46.760  20.725  66.459  1.00  0.00           O  
ATOM   1651  C1'   C    52      45.909  20.550  65.378  1.00  0.00           C  
ATOM   1652  H1'   C    52      45.183  21.354  65.257  1.00  0.00           H  
ATOM   1653  N1    C    52      46.522  20.431  64.067  1.00  0.00           N  
ATOM   1654  C6    C    52      47.731  19.874  63.793  1.00  0.00           C  
ATOM   1655  H6    C    52      48.270  19.327  64.552  1.00  0.00           H  
ATOM   1656  C5    C    52      48.257  19.985  62.608  1.00  0.00           C  
ATOM   1657  H5    C    52      49.248  19.608  62.402  1.00  0.00           H  
ATOM   1658  C4    C    52      47.546  20.653  61.603  1.00  0.00           C  
ATOM   1659  N4    C    52      48.123  20.770  60.417  1.00  0.00           N  
ATOM   1660  H41   C    52      47.741  21.442  59.767  1.00  0.00           H  
ATOM   1661  H42   C    52      49.022  20.337  60.260  1.00  0.00           H  
ATOM   1662  N3    C    52      46.332  21.088  61.783  1.00  0.00           N  
ATOM   1663  C2    C    52      45.732  20.945  63.004  1.00  0.00           C  
ATOM   1664  O2    C    52      44.651  21.420  63.206  1.00  0.00           O  
ATOM   1665  C3'   C    52      46.039  18.501  66.595  1.00  0.00           C  
ATOM   1666  H3'   C    52      46.817  18.076  65.962  1.00  0.00           H  
ATOM   1667  C2'   C    52      45.094  19.285  65.711  1.00  0.00           C  
ATOM   1668  H2'   C    52      44.755  18.768  64.814  1.00  0.00           H  
ATOM   1669  O2'   C    52      44.028  19.796  66.414  1.00  0.00           O  
ATOM   1670 HO2'   C    52      43.294  19.259  66.106  1.00  0.00           H  
ATOM   1671  O3'   C    52      45.441  17.515  67.387  1.00  0.00           O  
ATOM   1672  P     A    53      44.966  16.117  66.796  1.00  0.00           P  
ATOM   1673  OP1   A    53      44.594  15.260  67.914  1.00  0.00           O  
ATOM   1674  OP2   A    53      46.068  15.662  65.950  1.00  0.00           O  
ATOM   1675  O5'   A    53      43.697  16.313  65.860  1.00  0.00           O  
ATOM   1676  C5'   A    53      42.415  16.636  66.449  1.00  0.00           C  
ATOM   1677  H5'   A    53      42.549  17.369  67.245  1.00  0.00           H  
ATOM   1678 H5''   A    53      41.968  15.761  66.921  1.00  0.00           H  
ATOM   1679  C4'   A    53      41.431  17.150  65.415  1.00  0.00           C  
ATOM   1680  H4'   A    53      40.476  17.417  65.867  1.00  0.00           H  
ATOM   1681  O4'   A    53      41.866  18.319  64.713  1.00  0.00           O  
ATOM   1682  C1'   A    53      41.615  18.242  63.198  1.00  0.00           C  
ATOM   1683  H1'   A    53      41.084  19.105  62.796  1.00  0.00           H  
ATOM   1684  N9    A    53      42.928  18.156  62.492  1.00  0.00           N  
ATOM   1685  C8    A    53      44.092  17.475  62.698  1.00  0.00           C  
ATOM   1686  H8    A    53      44.212  16.923  63.618  1.00  0.00           H  
ATOM   1687  N7    A    53      45.075  17.697  61.857  1.00  0.00           N  
ATOM   1688  C5    A    53      44.428  18.436  60.862  1.00  0.00           C  
ATOM   1689  C6    A    53      44.830  19.041  59.609  1.00  0.00           C  
ATOM   1690  N6    A    53      46.048  18.953  59.118  1.00  0.00           N  
ATOM   1691  H61   A    53      46.259  19.470  58.276  1.00  0.00           H  
ATOM   1692  H62   A    53      46.752  18.491  59.676  1.00  0.00           H  
ATOM   1693  N1    A    53      43.948  19.686  58.896  1.00  0.00           N  
ATOM   1694  C2    A    53      42.707  19.704  59.305  1.00  0.00           C  
ATOM   1695  H2    A    53      41.971  20.047  58.593  1.00  0.00           H  
ATOM   1696  N3    A    53      42.207  19.288  60.456  1.00  0.00           N  
ATOM   1697  C4    A    53      43.132  18.707  61.251  1.00  0.00           C  
ATOM   1698  C3'   A    53      41.187  16.134  64.324  1.00  0.00           C  
ATOM   1699  H3'   A    53      42.134  15.686  64.023  1.00  0.00           H  
ATOM   1700  C2'   A    53      40.712  17.020  63.138  1.00  0.00           C  
ATOM   1701  H2'   A    53      40.846  16.425  62.235  1.00  0.00           H  
ATOM   1702  O2'   A    53      39.318  17.384  63.151  1.00  0.00           O  
ATOM   1703 HO2'   A    53      38.752  16.613  63.077  1.00  0.00           H  
ATOM   1704  O3'   A    53      40.194  15.144  64.679  1.00  0.00           O  
ATOM   1705  P     C    54      40.070  13.794  63.932  1.00  0.00           P  
ATOM   1706  OP1   C    54      39.107  13.033  64.765  1.00  0.00           O  
ATOM   1707  OP2   C    54      41.404  13.324  63.630  1.00  0.00           O  
ATOM   1708  O5'   C    54      39.335  14.254  62.538  1.00  0.00           O  
ATOM   1709  C5'   C    54      39.765  13.608  61.381  1.00  0.00           C  
ATOM   1710  H5'   C    54      39.475  12.558  61.337  1.00  0.00           H  
ATOM   1711 H5''   C    54      40.850  13.545  61.300  1.00  0.00           H  
ATOM   1712  C4'   C    54      39.201  14.395  60.209  1.00  0.00           C  
ATOM   1713  H4'   C    54      38.147  14.631  60.351  1.00  0.00           H  
ATOM   1714  O4'   C    54      39.785  15.655  60.207  1.00  0.00           O  
ATOM   1715  C1'   C    54      40.253  16.041  58.921  1.00  0.00           C  
ATOM   1716  H1'   C    54      39.990  17.079  58.716  1.00  0.00           H  
ATOM   1717  N1    C    54      41.737  15.858  58.864  1.00  0.00           N  
ATOM   1718  C6    C    54      42.565  15.391  59.878  1.00  0.00           C  
ATOM   1719  H6    C    54      42.063  14.938  60.720  1.00  0.00           H  
ATOM   1720  C5    C    54      43.898  15.358  59.782  1.00  0.00           C  
ATOM   1721  H5    C    54      44.480  14.923  60.581  1.00  0.00           H  
ATOM   1722  C4    C    54      44.505  15.876  58.610  1.00  0.00           C  
ATOM   1723  N4    C    54      45.779  15.682  58.312  1.00  0.00           N  
ATOM   1724  H41   C    54      46.076  15.897  57.370  1.00  0.00           H  
ATOM   1725  H42   C    54      46.368  15.101  58.891  1.00  0.00           H  
ATOM   1726  N3    C    54      43.737  16.225  57.600  1.00  0.00           N  
ATOM   1727  C2    C    54      42.384  16.311  57.720  1.00  0.00           C  
ATOM   1728  O2    C    54      41.743  16.852  56.801  1.00  0.00           O  
ATOM   1729  C3'   C    54      39.561  13.828  58.814  1.00  0.00           C  
ATOM   1730  H3'   C    54      40.552  13.392  58.942  1.00  0.00           H  
ATOM   1731  C2'   C    54      39.586  15.093  57.866  1.00  0.00           C  
ATOM   1732  H2'   C    54      40.085  14.789  56.946  1.00  0.00           H  
ATOM   1733  O2'   C    54      38.438  15.744  57.488  1.00  0.00           O  
ATOM   1734 HO2'   C    54      38.733  16.477  56.944  1.00  0.00           H  
ATOM   1735  O3'   C    54      38.547  12.879  58.482  1.00  0.00           O  
ATOM   1736  P     A    55      38.990  11.455  57.970  1.00  0.00           P  
ATOM   1737  OP1   A    55      37.805  10.731  57.490  1.00  0.00           O  
ATOM   1738  OP2   A    55      39.837  10.879  59.000  1.00  0.00           O  
ATOM   1739  O5'   A    55      39.831  11.922  56.682  1.00  0.00           O  
ATOM   1740  C5'   A    55      39.186  12.487  55.559  1.00  0.00           C  
ATOM   1741  H5'   A    55      38.648  13.408  55.783  1.00  0.00           H  
ATOM   1742 H5''   A    55      38.433  11.787  55.197  1.00  0.00           H  
ATOM   1743  C4'   A    55      40.038  12.677  54.363  1.00  0.00           C  
ATOM   1744  H4'   A    55      39.441  12.959  53.496  1.00  0.00           H  
ATOM   1745  O4'   A    55      40.911  13.807  54.578  1.00  0.00           O  
ATOM   1746  C1'   A    55      42.135  13.377  54.059  1.00  0.00           C  
ATOM   1747  H1'   A    55      42.620  14.109  53.414  1.00  0.00           H  
ATOM   1748  N9    A    55      43.144  13.099  55.172  1.00  0.00           N  
ATOM   1749  C8    A    55      42.837  12.729  56.461  1.00  0.00           C  
ATOM   1750  H8    A    55      41.864  12.758  56.930  1.00  0.00           H  
ATOM   1751  N7    A    55      43.917  12.407  57.172  1.00  0.00           N  
ATOM   1752  C5    A    55      44.983  12.605  56.244  1.00  0.00           C  
ATOM   1753  C6    A    55      46.395  12.609  56.325  1.00  0.00           C  
ATOM   1754  N6    A    55      47.047  12.375  57.454  1.00  0.00           N  
ATOM   1755  H61   A    55      48.026  12.170  57.320  1.00  0.00           H  
ATOM   1756  H62   A    55      46.616  12.203  58.352  1.00  0.00           H  
ATOM   1757  N1    A    55      47.160  12.788  55.233  1.00  0.00           N  
ATOM   1758  C2    A    55      46.526  13.136  54.128  1.00  0.00           C  
ATOM   1759  H2    A    55      47.171  13.230  53.267  1.00  0.00           H  
ATOM   1760  N3    A    55      45.246  13.308  53.935  1.00  0.00           N  
ATOM   1761  C4    A    55      44.560  13.088  55.060  1.00  0.00           C  
ATOM   1762  C3'   A    55      40.877  11.474  53.994  1.00  0.00           C  
ATOM   1763  H3'   A    55      41.295  11.012  54.888  1.00  0.00           H  
ATOM   1764  C2'   A    55      41.947  12.161  53.135  1.00  0.00           C  
ATOM   1765  H2'   A    55      42.861  11.581  53.008  1.00  0.00           H  
ATOM   1766  O2'   A    55      41.591  12.704  51.776  1.00  0.00           O  
ATOM   1767 HO2'   A    55      41.014  12.137  51.259  1.00  0.00           H  
ATOM   1768  O3'   A    55      40.258  10.491  53.235  1.00  0.00           O  
ATOM   1769  P     A    56      40.863   9.034  53.169  1.00  0.00           P  
ATOM   1770  OP1   A    56      40.063   8.326  52.168  1.00  0.00           O  
ATOM   1771  OP2   A    56      40.805   8.489  54.529  1.00  0.00           O  
ATOM   1772  O5'   A    56      42.358   9.123  52.742  1.00  0.00           O  
ATOM   1773  C5'   A    56      42.664   9.341  51.358  1.00  0.00           C  
ATOM   1774  H5'   A    56      42.057  10.171  50.997  1.00  0.00           H  
ATOM   1775 H5''   A    56      42.416   8.409  50.850  1.00  0.00           H  
ATOM   1776  C4'   A    56      44.109   9.593  51.011  1.00  0.00           C  
ATOM   1777  H4'   A    56      43.948  10.149  50.087  1.00  0.00           H  
ATOM   1778  O4'   A    56      44.686  10.618  51.854  1.00  0.00           O  
ATOM   1779  C1'   A    56      45.988  10.348  52.277  1.00  0.00           C  
ATOM   1780  H1'   A    56      46.568  11.270  52.311  1.00  0.00           H  
ATOM   1781  N9    A    56      46.118   9.717  53.644  1.00  0.00           N  
ATOM   1782  C8    A    56      45.138   9.798  54.580  1.00  0.00           C  
ATOM   1783  H8    A    56      44.129  10.027  54.271  1.00  0.00           H  
ATOM   1784  N7    A    56      45.442   9.371  55.779  1.00  0.00           N  
ATOM   1785  C5    A    56      46.774   8.962  55.564  1.00  0.00           C  
ATOM   1786  C6    A    56      47.752   8.294  56.340  1.00  0.00           C  
ATOM   1787  N6    A    56      47.488   8.029  57.579  1.00  0.00           N  
ATOM   1788  H61   A    56      48.291   7.580  57.995  1.00  0.00           H  
ATOM   1789  H62   A    56      46.611   8.206  58.048  1.00  0.00           H  
ATOM   1790  N1    A    56      48.982   8.109  55.904  1.00  0.00           N  
ATOM   1791  C2    A    56      49.234   8.409  54.617  1.00  0.00           C  
ATOM   1792  H2    A    56      50.235   8.083  54.374  1.00  0.00           H  
ATOM   1793  N3    A    56      48.441   8.996  53.761  1.00  0.00           N  
ATOM   1794  C4    A    56      47.230   9.177  54.310  1.00  0.00           C  
ATOM   1795  C3'   A    56      45.239   8.549  50.864  1.00  0.00           C  
ATOM   1796  H3'   A    56      45.179   7.844  51.694  1.00  0.00           H  
ATOM   1797  C2'   A    56      46.442   9.350  51.152  1.00  0.00           C  
ATOM   1798  H2'   A    56      47.171   8.611  51.485  1.00  0.00           H  
ATOM   1799  O2'   A    56      46.892  10.178  49.980  1.00  0.00           O  
ATOM   1800 HO2'   A    56      47.829  10.364  50.067  1.00  0.00           H  
ATOM   1801  O3'   A    56      45.154   7.945  49.593  1.00  0.00           O  
ATOM   1802  P     C    57      45.665   6.509  49.429  1.00  0.00           P  
ATOM   1803  OP1   C    57      45.764   6.201  48.025  1.00  0.00           O  
ATOM   1804  OP2   C    57      44.876   5.646  50.253  1.00  0.00           O  
ATOM   1805  O5'   C    57      47.073   6.406  50.025  1.00  0.00           O  
ATOM   1806  C5'   C    57      48.256   7.012  49.494  1.00  0.00           C  
ATOM   1807  H5'   C    57      48.195   8.098  49.421  1.00  0.00           H  
ATOM   1808 H5''   C    57      48.218   6.549  48.508  1.00  0.00           H  
ATOM   1809  C4'   C    57      49.550   6.589  50.211  1.00  0.00           C  
ATOM   1810  H4'   C    57      50.371   7.221  49.872  1.00  0.00           H  
ATOM   1811  O4'   C    57      49.233   6.844  51.547  1.00  0.00           O  
ATOM   1812  C1'   C    57      49.644   5.698  52.187  1.00  0.00           C  
ATOM   1813  H1'   C    57      50.672   5.759  52.543  1.00  0.00           H  
ATOM   1814  N1    C    57      48.729   5.283  53.312  1.00  0.00           N  
ATOM   1815  C6    C    57      47.456   5.861  53.386  1.00  0.00           C  
ATOM   1816  H6    C    57      47.003   6.382  52.555  1.00  0.00           H  
ATOM   1817  C5    C    57      46.702   5.646  54.533  1.00  0.00           C  
ATOM   1818  H5    C    57      45.678   5.985  54.590  1.00  0.00           H  
ATOM   1819  C4    C    57      47.291   4.992  55.579  1.00  0.00           C  
ATOM   1820  N4    C    57      46.638   4.710  56.691  1.00  0.00           N  
ATOM   1821  H41   C    57      47.165   4.156  57.351  1.00  0.00           H  
ATOM   1822  H42   C    57      45.749   5.143  56.895  1.00  0.00           H  
ATOM   1823  N3    C    57      48.503   4.415  55.528  1.00  0.00           N  
ATOM   1824  C2    C    57      49.247   4.628  54.353  1.00  0.00           C  
ATOM   1825  O2    C    57      50.412   4.218  54.432  1.00  0.00           O  
ATOM   1826  C3'   C    57      49.924   5.192  49.879  1.00  0.00           C  
ATOM   1827  H3'   C    57      49.264   4.840  49.086  1.00  0.00           H  
ATOM   1828  C2'   C    57      49.555   4.486  51.217  1.00  0.00           C  
ATOM   1829  H2'   C    57      48.520   4.154  51.142  1.00  0.00           H  
ATOM   1830  O2'   C    57      50.352   3.413  51.671  1.00  0.00           O  
ATOM   1831 HO2'   C    57      50.080   2.618  51.207  1.00  0.00           H  
ATOM   1832  O3'   C    57      51.296   4.991  49.571  1.00  0.00           O  
ATOM   1833  P     A    58      51.903   5.296  48.213  1.00  0.00           P  
ATOM   1834  OP1   A    58      50.833   5.034  47.247  1.00  0.00           O  
ATOM   1835  OP2   A    58      53.217   4.569  48.088  1.00  0.00           O  
ATOM   1836  O5'   A    58      52.310   6.845  48.204  1.00  0.00           O  
ATOM   1837  C5'   A    58      51.612   7.776  47.298  1.00  0.00           C  
ATOM   1838  H5'   A    58      50.531   7.678  47.400  1.00  0.00           H  
ATOM   1839 H5''   A    58      51.917   7.592  46.268  1.00  0.00           H  
ATOM   1840  C4'   A    58      51.995   9.160  47.756  1.00  0.00           C  
ATOM   1841  H4'   A    58      51.369   9.858  47.200  1.00  0.00           H  
ATOM   1842  O4'   A    58      51.669   9.245  49.108  1.00  0.00           O  
ATOM   1843  C1'   A    58      52.841   9.640  49.782  1.00  0.00           C  
ATOM   1844  H1'   A    58      52.813  10.720  49.931  1.00  0.00           H  
ATOM   1845  N9    A    58      53.087   8.930  51.070  1.00  0.00           N  
ATOM   1846  C8    A    58      53.268   7.629  51.294  1.00  0.00           C  
ATOM   1847  H8    A    58      53.386   6.889  50.516  1.00  0.00           H  
ATOM   1848  N7    A    58      53.341   7.269  52.539  1.00  0.00           N  
ATOM   1849  C5    A    58      53.053   8.444  53.205  1.00  0.00           C  
ATOM   1850  C6    A    58      52.692   8.818  54.511  1.00  0.00           C  
ATOM   1851  N6    A    58      52.825   8.083  55.621  1.00  0.00           N  
ATOM   1852  H61   A    58      52.361   8.422  56.452  1.00  0.00           H  
ATOM   1853  H62   A    58      53.272   7.179  55.577  1.00  0.00           H  
ATOM   1854  N1    A    58      52.283  10.038  54.798  1.00  0.00           N  
ATOM   1855  C2    A    58      52.266  10.951  53.825  1.00  0.00           C  
ATOM   1856  H2    A    58      51.930  11.948  54.071  1.00  0.00           H  
ATOM   1857  N3    A    58      52.507  10.774  52.550  1.00  0.00           N  
ATOM   1858  C4    A    58      52.854   9.483  52.287  1.00  0.00           C  
ATOM   1859  C3'   A    58      53.423   9.701  47.548  1.00  0.00           C  
ATOM   1860  H3'   A    58      53.949   9.091  46.813  1.00  0.00           H  
ATOM   1861  C2'   A    58      54.073   9.358  48.888  1.00  0.00           C  
ATOM   1862  H2'   A    58      54.508   8.369  49.034  1.00  0.00           H  
ATOM   1863  O2'   A    58      55.115  10.244  49.127  1.00  0.00           O  
ATOM   1864 HO2'   A    58      54.843  10.980  48.573  1.00  0.00           H  
ATOM   1865  O3'   A    58      53.583  11.097  47.261  1.00  0.00           O  
ATOM   1866  P     U    59      53.404  11.760  45.786  1.00  0.00           P  
ATOM   1867  OP1   U    59      53.295  10.720  44.735  1.00  0.00           O  
ATOM   1868  OP2   U    59      54.466  12.755  45.745  1.00  0.00           O  
ATOM   1869  O5'   U    59      51.992  12.506  45.937  1.00  0.00           O  
ATOM   1870  C5'   U    59      50.814  11.990  45.264  1.00  0.00           C  
ATOM   1871  H5'   U    59      50.884  10.917  45.088  1.00  0.00           H  
ATOM   1872 H5''   U    59      50.850  12.290  44.217  1.00  0.00           H  
ATOM   1873  C4'   U    59      49.434  12.287  45.932  1.00  0.00           C  
ATOM   1874  H4'   U    59      48.705  12.027  45.165  1.00  0.00           H  
ATOM   1875  O4'   U    59      49.221  11.567  47.131  1.00  0.00           O  
ATOM   1876  C1'   U    59      48.571  12.399  48.149  1.00  0.00           C  
ATOM   1877  H1'   U    59      47.636  12.029  48.569  1.00  0.00           H  
ATOM   1878  N1    U    59      49.595  12.726  49.303  1.00  0.00           N  
ATOM   1879  C6    U    59      50.988  12.718  49.154  1.00  0.00           C  
ATOM   1880  H6    U    59      51.349  12.353  48.204  1.00  0.00           H  
ATOM   1881  C5    U    59      51.781  13.134  50.179  1.00  0.00           C  
ATOM   1882  H5    U    59      52.854  13.241  50.124  1.00  0.00           H  
ATOM   1883  C4    U    59      51.206  13.647  51.366  1.00  0.00           C  
ATOM   1884  O4    U    59      51.857  14.046  52.323  1.00  0.00           O  
ATOM   1885  N3    U    59      49.834  13.612  51.450  1.00  0.00           N  
ATOM   1886  H3    U    59      49.420  13.820  52.347  1.00  0.00           H  
ATOM   1887  C2    U    59      48.975  13.085  50.483  1.00  0.00           C  
ATOM   1888  O2    U    59      47.794  13.003  50.729  1.00  0.00           O  
ATOM   1889  C3'   U    59      49.212  13.768  46.296  1.00  0.00           C  
ATOM   1890  H3'   U    59      50.057  14.180  46.846  1.00  0.00           H  
ATOM   1891  C2'   U    59      48.190  13.692  47.381  1.00  0.00           C  
ATOM   1892  H2'   U    59      48.176  14.597  47.990  1.00  0.00           H  
ATOM   1893  O2'   U    59      46.806  13.450  46.903  1.00  0.00           O  
ATOM   1894 HO2'   U    59      46.359  14.278  47.094  1.00  0.00           H  
ATOM   1895  O3'   U    59      48.930  14.487  45.117  1.00  0.00           O  
ATOM   1896  P     G    60      48.732  16.002  45.208  1.00  0.00           P  
ATOM   1897  OP1   G    60      48.375  16.455  43.813  1.00  0.00           O  
ATOM   1898  OP2   G    60      49.962  16.646  45.800  1.00  0.00           O  
ATOM   1899  O5'   G    60      47.431  16.199  46.148  1.00  0.00           O  
ATOM   1900  C5'   G    60      47.198  17.326  46.925  1.00  0.00           C  
ATOM   1901  H5'   G    60      47.074  18.203  46.289  1.00  0.00           H  
ATOM   1902 H5''   G    60      48.101  17.512  47.506  1.00  0.00           H  
ATOM   1903  C4'   G    60      45.923  17.198  47.745  1.00  0.00           C  
ATOM   1904  H4'   G    60      45.092  16.998  47.069  1.00  0.00           H  
ATOM   1905  O4'   G    60      46.062  16.055  48.648  1.00  0.00           O  
ATOM   1906  C1'   G    60      45.236  16.360  49.750  1.00  0.00           C  
ATOM   1907  H1'   G    60      44.477  15.589  49.878  1.00  0.00           H  
ATOM   1908  N9    G    60      45.926  16.324  51.048  1.00  0.00           N  
ATOM   1909  C8    G    60      47.241  16.015  51.269  1.00  0.00           C  
ATOM   1910  H8    G    60      47.955  16.078  50.462  1.00  0.00           H  
ATOM   1911  N7    G    60      47.497  15.993  52.574  1.00  0.00           N  
ATOM   1912  C5    G    60      46.261  16.167  53.188  1.00  0.00           C  
ATOM   1913  C6    G    60      45.850  16.123  54.608  1.00  0.00           C  
ATOM   1914  O6    G    60      46.571  15.953  55.598  1.00  0.00           O  
ATOM   1915  N1    G    60      44.541  16.468  54.849  1.00  0.00           N  
ATOM   1916  H1    G    60      44.219  16.282  55.788  1.00  0.00           H  
ATOM   1917  C2    G    60      43.644  16.677  53.830  1.00  0.00           C  
ATOM   1918  N2    G    60      42.431  16.972  54.179  1.00  0.00           N  
ATOM   1919  H21   G    60      42.115  16.927  55.137  1.00  0.00           H  
ATOM   1920  H22   G    60      41.741  16.975  53.441  1.00  0.00           H  
ATOM   1921  N3    G    60      43.962  16.663  52.562  1.00  0.00           N  
ATOM   1922  C4    G    60      45.284  16.394  52.274  1.00  0.00           C  
ATOM   1923  C3'   G    60      45.555  18.369  48.665  1.00  0.00           C  
ATOM   1924  H3'   G    60      46.447  18.772  49.143  1.00  0.00           H  
ATOM   1925  C2'   G    60      44.575  17.708  49.613  1.00  0.00           C  
ATOM   1926  H2'   G    60      44.543  18.321  50.514  1.00  0.00           H  
ATOM   1927  O2'   G    60      43.255  17.511  49.179  1.00  0.00           O  
ATOM   1928 HO2'   G    60      42.842  16.889  49.783  1.00  0.00           H  
ATOM   1929  O3'   G    60      45.077  19.501  47.984  1.00  0.00           O  
ATOM   1930  P     U    61      45.041  20.937  48.574  1.00  0.00           P  
ATOM   1931  OP1   U    61      44.510  21.857  47.525  1.00  0.00           O  
ATOM   1932  OP2   U    61      46.328  21.302  49.120  1.00  0.00           O  
ATOM   1933  O5'   U    61      44.025  20.965  49.790  1.00  0.00           O  
ATOM   1934  C5'   U    61      42.612  20.753  49.597  1.00  0.00           C  
ATOM   1935  H5'   U    61      42.509  19.900  48.927  1.00  0.00           H  
ATOM   1936 H5''   U    61      42.200  21.566  49.000  1.00  0.00           H  
ATOM   1937  C4'   U    61      41.678  20.588  50.825  1.00  0.00           C  
ATOM   1938  H4'   U    61      40.692  20.352  50.425  1.00  0.00           H  
ATOM   1939  O4'   U    61      42.090  19.551  51.784  1.00  0.00           O  
ATOM   1940  C1'   U    61      41.921  20.064  53.112  1.00  0.00           C  
ATOM   1941  H1'   U    61      41.196  19.456  53.653  1.00  0.00           H  
ATOM   1942  N1    U    61      43.150  20.040  53.935  1.00  0.00           N  
ATOM   1943  C6    U    61      44.404  20.193  53.369  1.00  0.00           C  
ATOM   1944  H6    U    61      44.612  20.265  52.312  1.00  0.00           H  
ATOM   1945  C5    U    61      45.552  20.062  54.067  1.00  0.00           C  
ATOM   1946  H5    U    61      46.511  20.126  53.574  1.00  0.00           H  
ATOM   1947  C4    U    61      45.490  19.987  55.506  1.00  0.00           C  
ATOM   1948  O4    U    61      46.525  20.014  56.203  1.00  0.00           O  
ATOM   1949  N3    U    61      44.211  19.913  56.063  1.00  0.00           N  
ATOM   1950  H3    U    61      44.114  19.954  57.067  1.00  0.00           H  
ATOM   1951  C2    U    61      42.998  19.971  55.378  1.00  0.00           C  
ATOM   1952  O2    U    61      42.035  19.941  56.046  1.00  0.00           O  
ATOM   1953  C3'   U    61      41.696  21.924  51.532  1.00  0.00           C  
ATOM   1954  H3'   U    61      42.735  22.253  51.561  1.00  0.00           H  
ATOM   1955  C2'   U    61      41.250  21.443  52.919  1.00  0.00           C  
ATOM   1956  H2'   U    61      41.524  22.134  53.716  1.00  0.00           H  
ATOM   1957  O2'   U    61      39.839  21.188  52.881  1.00  0.00           O  
ATOM   1958 HO2'   U    61      39.413  21.931  52.448  1.00  0.00           H  
ATOM   1959  O3'   U    61      40.876  22.931  51.046  1.00  0.00           O  
ATOM   1960  P     G    62      41.135  24.477  51.487  1.00  0.00           P  
ATOM   1961  OP1   G    62      40.099  25.389  50.953  1.00  0.00           O  
ATOM   1962  OP2   G    62      42.479  24.784  51.172  1.00  0.00           O  
ATOM   1963  O5'   G    62      40.943  24.606  53.069  1.00  0.00           O  
ATOM   1964  C5'   G    62      39.581  24.636  53.564  1.00  0.00           C  
ATOM   1965  H5'   G    62      38.931  23.808  53.281  1.00  0.00           H  
ATOM   1966 H5''   G    62      39.168  25.574  53.195  1.00  0.00           H  
ATOM   1967  C4'   G    62      39.525  24.632  55.064  1.00  0.00           C  
ATOM   1968  H4'   G    62      38.467  24.830  55.240  1.00  0.00           H  
ATOM   1969  O4'   G    62      40.018  23.474  55.763  1.00  0.00           O  
ATOM   1970  C1'   G    62      40.614  23.975  57.061  1.00  0.00           C  
ATOM   1971  H1'   G    62      40.328  23.453  57.974  1.00  0.00           H  
ATOM   1972  N9    G    62      42.042  23.662  56.917  1.00  0.00           N  
ATOM   1973  C8    G    62      42.917  23.782  55.886  1.00  0.00           C  
ATOM   1974  H8    G    62      42.608  23.962  54.867  1.00  0.00           H  
ATOM   1975  N7    G    62      44.143  23.482  56.055  1.00  0.00           N  
ATOM   1976  C5    G    62      44.127  23.208  57.439  1.00  0.00           C  
ATOM   1977  C6    G    62      45.208  22.769  58.359  1.00  0.00           C  
ATOM   1978  O6    G    62      46.344  22.372  58.120  1.00  0.00           O  
ATOM   1979  N1    G    62      44.811  22.608  59.674  1.00  0.00           N  
ATOM   1980  H1    G    62      45.450  22.182  60.330  1.00  0.00           H  
ATOM   1981  C2    G    62      43.569  22.872  60.105  1.00  0.00           C  
ATOM   1982  N2    G    62      43.317  22.733  61.377  1.00  0.00           N  
ATOM   1983  H21   G    62      44.041  22.342  61.963  1.00  0.00           H  
ATOM   1984  H22   G    62      42.325  22.768  61.564  1.00  0.00           H  
ATOM   1985  N3    G    62      42.587  23.351  59.349  1.00  0.00           N  
ATOM   1986  C4    G    62      42.874  23.408  57.999  1.00  0.00           C  
ATOM   1987  C3'   G    62      40.305  25.773  55.613  1.00  0.00           C  
ATOM   1988  H3'   G    62      41.329  25.772  55.239  1.00  0.00           H  
ATOM   1989  C2'   G    62      40.260  25.430  57.161  1.00  0.00           C  
ATOM   1990  H2'   G    62      41.100  25.946  57.627  1.00  0.00           H  
ATOM   1991  O2'   G    62      39.003  25.600  57.722  1.00  0.00           O  
ATOM   1992 HO2'   G    62      38.950  25.260  58.618  1.00  0.00           H  
ATOM   1993  O3'   G    62      39.683  27.015  55.328  1.00  0.00           O  
ATOM   1994  P     U    63      40.531  28.259  55.274  1.00  0.00           P  
ATOM   1995  OP1   U    63      39.600  29.419  55.019  1.00  0.00           O  
ATOM   1996  OP2   U    63      41.648  28.013  54.285  1.00  0.00           O  
ATOM   1997  O5'   U    63      41.020  28.447  56.822  1.00  0.00           O  
ATOM   1998  C5'   U    63      40.159  28.898  57.925  1.00  0.00           C  
ATOM   1999  H5'   U    63      39.155  28.500  57.780  1.00  0.00           H  
ATOM   2000 H5''   U    63      40.039  29.954  57.686  1.00  0.00           H  
ATOM   2001  C4'   U    63      40.813  28.786  59.326  1.00  0.00           C  
ATOM   2002  H4'   U    63      40.006  28.862  60.054  1.00  0.00           H  
ATOM   2003  O4'   U    63      41.225  27.452  59.526  1.00  0.00           O  
ATOM   2004  C1'   U    63      42.310  27.469  60.444  1.00  0.00           C  
ATOM   2005  H1'   U    63      42.122  26.766  61.256  1.00  0.00           H  
ATOM   2006  N1    U    63      43.533  26.953  59.751  1.00  0.00           N  
ATOM   2007  C6    U    63      43.631  27.180  58.368  1.00  0.00           C  
ATOM   2008  H6    U    63      42.912  27.836  57.901  1.00  0.00           H  
ATOM   2009  C5    U    63      44.702  26.737  57.688  1.00  0.00           C  
ATOM   2010  H5    U    63      44.653  26.718  56.610  1.00  0.00           H  
ATOM   2011  C4    U    63      45.786  26.062  58.293  1.00  0.00           C  
ATOM   2012  O4    U    63      46.797  25.581  57.699  1.00  0.00           O  
ATOM   2013  N3    U    63      45.618  25.894  59.685  1.00  0.00           N  
ATOM   2014  H3    U    63      46.255  25.324  60.223  1.00  0.00           H  
ATOM   2015  C2    U    63      44.539  26.255  60.490  1.00  0.00           C  
ATOM   2016  O2    U    63      44.524  25.982  61.674  1.00  0.00           O  
ATOM   2017  C3'   U    63      41.873  29.749  59.827  1.00  0.00           C  
ATOM   2018  H3'   U    63      42.591  29.885  59.018  1.00  0.00           H  
ATOM   2019  C2'   U    63      42.499  28.915  60.971  1.00  0.00           C  
ATOM   2020  H2'   U    63      43.529  29.157  61.231  1.00  0.00           H  
ATOM   2021  O2'   U    63      41.740  29.089  62.120  1.00  0.00           O  
ATOM   2022 HO2'   U    63      42.249  29.452  62.849  1.00  0.00           H  
ATOM   2023  O3'   U    63      41.318  30.996  60.234  1.00  0.00           O  
ATOM   2024  P     A    64      42.170  32.329  60.337  1.00  0.00           P  
ATOM   2025  OP1   A    64      41.212  33.403  60.611  1.00  0.00           O  
ATOM   2026  OP2   A    64      43.034  32.442  59.148  1.00  0.00           O  
ATOM   2027  O5'   A    64      43.188  32.329  61.596  1.00  0.00           O  
ATOM   2028  C5'   A    64      42.655  32.220  62.936  1.00  0.00           C  
ATOM   2029  H5'   A    64      41.803  31.540  62.932  1.00  0.00           H  
ATOM   2030 H5''   A    64      42.499  33.223  63.331  1.00  0.00           H  
ATOM   2031  C4'   A    64      43.750  31.545  63.774  1.00  0.00           C  
ATOM   2032  H4'   A    64      43.428  31.608  64.814  1.00  0.00           H  
ATOM   2033  O4'   A    64      44.063  30.162  63.416  1.00  0.00           O  
ATOM   2034  C1'   A    64      45.464  29.879  63.635  1.00  0.00           C  
ATOM   2035  H1'   A    64      45.546  29.014  64.294  1.00  0.00           H  
ATOM   2036  N9    A    64      46.133  29.548  62.373  1.00  0.00           N  
ATOM   2037  C8    A    64      46.082  30.114  61.088  1.00  0.00           C  
ATOM   2038  H8    A    64      45.347  30.874  60.867  1.00  0.00           H  
ATOM   2039  N7    A    64      46.863  29.583  60.193  1.00  0.00           N  
ATOM   2040  C5    A    64      47.622  28.648  60.958  1.00  0.00           C  
ATOM   2041  C6    A    64      48.606  27.778  60.732  1.00  0.00           C  
ATOM   2042  N6    A    64      49.072  27.705  59.471  1.00  0.00           N  
ATOM   2043  H61   A    64      49.816  27.039  59.326  1.00  0.00           H  
ATOM   2044  H62   A    64      48.506  28.153  58.764  1.00  0.00           H  
ATOM   2045  N1    A    64      49.250  27.146  61.711  1.00  0.00           N  
ATOM   2046  C2    A    64      48.813  27.320  62.987  1.00  0.00           C  
ATOM   2047  H2    A    64      49.333  26.748  63.741  1.00  0.00           H  
ATOM   2048  N3    A    64      47.757  28.044  63.361  1.00  0.00           N  
ATOM   2049  C4    A    64      47.186  28.656  62.303  1.00  0.00           C  
ATOM   2050  C3'   A    64      45.089  32.256  63.758  1.00  0.00           C  
ATOM   2051  H3'   A    64      45.339  32.598  62.753  1.00  0.00           H  
ATOM   2052  C2'   A    64      46.052  31.145  64.271  1.00  0.00           C  
ATOM   2053  H2'   A    64      47.090  31.317  63.986  1.00  0.00           H  
ATOM   2054  O2'   A    64      46.046  30.923  65.718  1.00  0.00           O  
ATOM   2055 HO2'   A    64      46.769  30.335  65.951  1.00  0.00           H  
ATOM   2056  O3'   A    64      45.120  33.409  64.628  1.00  0.00           O  
ATOM   2057  P     U    65      46.315  34.487  64.777  1.00  0.00           P  
ATOM   2058  OP1   U    65      46.053  35.288  66.008  1.00  0.00           O  
ATOM   2059  OP2   U    65      46.487  35.254  63.532  1.00  0.00           O  
ATOM   2060  O5'   U    65      47.681  33.648  64.922  1.00  0.00           O  
ATOM   2061  C5'   U    65      48.355  33.326  66.136  1.00  0.00           C  
ATOM   2062  H5'   U    65      47.659  32.756  66.752  1.00  0.00           H  
ATOM   2063 H5''   U    65      48.618  34.245  66.658  1.00  0.00           H  
ATOM   2064  C4'   U    65      49.623  32.477  65.879  1.00  0.00           C  
ATOM   2065  H4'   U    65      49.978  32.007  66.796  1.00  0.00           H  
ATOM   2066  O4'   U    65      49.321  31.396  64.958  1.00  0.00           O  
ATOM   2067  C1'   U    65      50.527  31.095  64.319  1.00  0.00           C  
ATOM   2068  H1'   U    65      50.917  30.204  64.810  1.00  0.00           H  
ATOM   2069  N1    U    65      50.282  30.859  62.859  1.00  0.00           N  
ATOM   2070  C6    U    65      49.330  31.588  62.209  1.00  0.00           C  
ATOM   2071  H6    U    65      48.680  32.241  62.774  1.00  0.00           H  
ATOM   2072  C5    U    65      49.336  31.588  60.828  1.00  0.00           C  
ATOM   2073  H5    U    65      48.620  32.239  60.347  1.00  0.00           H  
ATOM   2074  C4    U    65      50.274  30.781  60.051  1.00  0.00           C  
ATOM   2075  O4    U    65      50.331  30.791  58.790  1.00  0.00           O  
ATOM   2076  N3    U    65      51.122  30.084  60.799  1.00  0.00           N  
ATOM   2077  H3    U    65      51.941  29.741  60.317  1.00  0.00           H  
ATOM   2078  C2    U    65      51.235  30.121  62.147  1.00  0.00           C  
ATOM   2079  O2    U    65      52.272  29.664  62.530  1.00  0.00           O  
ATOM   2080  C3'   U    65      50.747  33.199  65.296  1.00  0.00           C  
ATOM   2081  H3'   U    65      50.255  33.867  64.589  1.00  0.00           H  
ATOM   2082  C2'   U    65      51.570  32.229  64.521  1.00  0.00           C  
ATOM   2083  H2'   U    65      51.812  32.778  63.611  1.00  0.00           H  
ATOM   2084  O2'   U    65      52.770  31.858  65.221  1.00  0.00           O  
ATOM   2085 HO2'   U    65      53.482  32.261  64.717  1.00  0.00           H  
ATOM   2086  O3'   U    65      51.462  33.814  66.364  1.00  0.00           O  
ATOM   2087  P     C    66      52.223  35.158  66.131  1.00  0.00           P  
ATOM   2088  OP1   C    66      52.564  35.842  67.425  1.00  0.00           O  
ATOM   2089  OP2   C    66      51.358  35.832  65.131  1.00  0.00           O  
ATOM   2090  O5'   C    66      53.554  34.772  65.329  1.00  0.00           O  
ATOM   2091  C5'   C    66      54.695  34.318  66.023  1.00  0.00           C  
ATOM   2092  H5'   C    66      54.529  33.535  66.764  1.00  0.00           H  
ATOM   2093 H5''   C    66      55.033  35.221  66.531  1.00  0.00           H  
ATOM   2094  C4'   C    66      55.756  33.808  65.015  1.00  0.00           C  
ATOM   2095  H4'   C    66      56.588  33.611  65.691  1.00  0.00           H  
ATOM   2096  O4'   C    66      55.345  32.671  64.304  1.00  0.00           O  
ATOM   2097  C1'   C    66      56.025  32.620  63.076  1.00  0.00           C  
ATOM   2098  H1'   C    66      56.776  31.831  63.043  1.00  0.00           H  
ATOM   2099  N1    C    66      55.180  32.725  61.947  1.00  0.00           N  
ATOM   2100  C6    C    66      53.997  33.409  61.945  1.00  0.00           C  
ATOM   2101  H6    C    66      53.707  33.990  62.808  1.00  0.00           H  
ATOM   2102  C5    C    66      53.238  33.367  60.881  1.00  0.00           C  
ATOM   2103  H5    C    66      52.278  33.855  60.951  1.00  0.00           H  
ATOM   2104  C4    C    66      53.692  32.706  59.738  1.00  0.00           C  
ATOM   2105  N4    C    66      52.933  32.550  58.664  1.00  0.00           N  
ATOM   2106  H41   C    66      53.491  32.082  57.964  1.00  0.00           H  
ATOM   2107  H42   C    66      51.959  32.814  58.699  1.00  0.00           H  
ATOM   2108  N3    C    66      54.915  32.196  59.674  1.00  0.00           N  
ATOM   2109  C2    C    66      55.686  32.208  60.751  1.00  0.00           C  
ATOM   2110  O2    C    66      56.731  31.682  60.629  1.00  0.00           O  
ATOM   2111  C3'   C    66      56.211  34.891  64.066  1.00  0.00           C  
ATOM   2112  H3'   C    66      55.380  35.489  63.693  1.00  0.00           H  
ATOM   2113  C2'   C    66      56.832  33.904  63.076  1.00  0.00           C  
ATOM   2114  H2'   C    66      56.742  34.394  62.106  1.00  0.00           H  
ATOM   2115  O2'   C    66      58.196  33.451  63.402  1.00  0.00           O  
ATOM   2116 HO2'   C    66      58.679  34.115  63.900  1.00  0.00           H  
ATOM   2117  O3'   C    66      57.244  35.734  64.602  1.00  0.00           O  
ATOM   2118  P     G    67      57.732  37.041  63.749  1.00  0.00           P  
ATOM   2119  OP1   G    67      59.093  37.484  64.163  1.00  0.00           O  
ATOM   2120  OP2   G    67      56.626  37.980  63.853  1.00  0.00           O  
ATOM   2121  O5'   G    67      57.909  36.525  62.261  1.00  0.00           O  
ATOM   2122  C5'   G    67      59.188  36.025  61.699  1.00  0.00           C  
ATOM   2123  H5'   G    67      59.495  35.226  62.375  1.00  0.00           H  
ATOM   2124 H5''   G    67      59.909  36.840  61.766  1.00  0.00           H  
ATOM   2125  C4'   G    67      59.052  35.665  60.276  1.00  0.00           C  
ATOM   2126  H4'   G    67      60.026  35.251  60.014  1.00  0.00           H  
ATOM   2127  O4'   G    67      58.042  34.594  60.087  1.00  0.00           O  
ATOM   2128  C1'   G    67      57.513  34.740  58.703  1.00  0.00           C  
ATOM   2129  H1'   G    67      57.750  33.888  58.065  1.00  0.00           H  
ATOM   2130  N9    G    67      56.079  35.117  58.633  1.00  0.00           N  
ATOM   2131  C8    G    67      55.365  35.786  59.627  1.00  0.00           C  
ATOM   2132  H8    G    67      55.681  35.875  60.656  1.00  0.00           H  
ATOM   2133  N7    G    67      54.130  36.079  59.250  1.00  0.00           N  
ATOM   2134  C5    G    67      54.008  35.606  57.918  1.00  0.00           C  
ATOM   2135  C6    G    67      52.911  35.711  56.947  1.00  0.00           C  
ATOM   2136  O6    G    67      51.714  36.022  57.086  1.00  0.00           O  
ATOM   2137  N1    G    67      53.238  35.135  55.761  1.00  0.00           N  
ATOM   2138  H1    G    67      52.432  34.968  55.176  1.00  0.00           H  
ATOM   2139  C2    G    67      54.430  34.623  55.506  1.00  0.00           C  
ATOM   2140  N2    G    67      54.658  34.130  54.301  1.00  0.00           N  
ATOM   2141  H21   G    67      54.091  34.315  53.486  1.00  0.00           H  
ATOM   2142  H22   G    67      55.581  33.762  54.117  1.00  0.00           H  
ATOM   2143  N3    G    67      55.451  34.514  56.340  1.00  0.00           N  
ATOM   2144  C4    G    67      55.173  35.024  57.614  1.00  0.00           C  
ATOM   2145  C3'   G    67      58.765  36.794  59.253  1.00  0.00           C  
ATOM   2146  H3'   G    67      57.926  37.397  59.599  1.00  0.00           H  
ATOM   2147  C2'   G    67      58.273  35.909  58.061  1.00  0.00           C  
ATOM   2148  H2'   G    67      57.674  36.423  57.309  1.00  0.00           H  
ATOM   2149  O2'   G    67      59.404  35.316  57.370  1.00  0.00           O  
ATOM   2150 HO2'   G    67      59.198  35.072  56.464  1.00  0.00           H  
ATOM   2151  O3'   G    67      59.837  37.623  58.981  1.00  0.00           O  
ATOM   2152  P     U    68      59.573  39.142  58.477  1.00  0.00           P  
ATOM   2153  OP1   U    68      60.839  39.848  58.212  1.00  0.00           O  
ATOM   2154  OP2   U    68      58.584  39.767  59.341  1.00  0.00           O  
ATOM   2155  O5'   U    68      58.779  39.030  57.051  1.00  0.00           O  
ATOM   2156  C5'   U    68      59.493  38.770  55.887  1.00  0.00           C  
ATOM   2157  H5'   U    68      60.252  38.022  56.115  1.00  0.00           H  
ATOM   2158 H5''   U    68      60.172  39.585  55.636  1.00  0.00           H  
ATOM   2159  C4'   U    68      58.554  38.414  54.738  1.00  0.00           C  
ATOM   2160  H4'   U    68      59.145  38.178  53.853  1.00  0.00           H  
ATOM   2161  O4'   U    68      57.630  37.436  55.089  1.00  0.00           O  
ATOM   2162  C1'   U    68      56.520  37.609  54.185  1.00  0.00           C  
ATOM   2163  H1'   U    68      56.433  36.763  53.502  1.00  0.00           H  
ATOM   2164  N1    U    68      55.249  37.919  54.882  1.00  0.00           N  
ATOM   2165  C6    U    68      55.171  38.342  56.227  1.00  0.00           C  
ATOM   2166  H6    U    68      56.056  38.372  56.845  1.00  0.00           H  
ATOM   2167  C5    U    68      53.983  38.712  56.773  1.00  0.00           C  
ATOM   2168  H5    U    68      53.894  39.031  57.801  1.00  0.00           H  
ATOM   2169  C4    U    68      52.765  38.876  56.008  1.00  0.00           C  
ATOM   2170  O4    U    68      51.681  39.264  56.470  1.00  0.00           O  
ATOM   2171  N3    U    68      52.910  38.457  54.732  1.00  0.00           N  
ATOM   2172  H3    U    68      52.030  38.366  54.245  1.00  0.00           H  
ATOM   2173  C2    U    68      54.067  38.030  54.120  1.00  0.00           C  
ATOM   2174  O2    U    68      54.053  37.832  52.910  1.00  0.00           O  
ATOM   2175  C3'   U    68      57.827  39.652  54.266  1.00  0.00           C  
ATOM   2176  H3'   U    68      57.304  40.176  55.066  1.00  0.00           H  
ATOM   2177  C2'   U    68      56.878  38.810  53.358  1.00  0.00           C  
ATOM   2178  H2'   U    68      56.118  39.508  53.007  1.00  0.00           H  
ATOM   2179  O2'   U    68      57.521  38.315  52.185  1.00  0.00           O  
ATOM   2180 HO2'   U    68      58.358  38.722  51.948  1.00  0.00           H  
ATOM   2181  O3'   U    68      58.720  40.518  53.602  1.00  0.00           O  
ATOM   2182  P     G    69      58.178  41.988  53.096  1.00  0.00           P  
ATOM   2183  OP1   G    69      59.255  42.943  52.942  1.00  0.00           O  
ATOM   2184  OP2   G    69      57.057  42.412  53.956  1.00  0.00           O  
ATOM   2185  O5'   G    69      57.442  41.621  51.701  1.00  0.00           O  
ATOM   2186  C5'   G    69      58.196  41.373  50.533  1.00  0.00           C  
ATOM   2187  H5'   G    69      58.818  40.488  50.666  1.00  0.00           H  
ATOM   2188 H5''   G    69      58.890  42.188  50.326  1.00  0.00           H  
ATOM   2189  C4'   G    69      57.196  41.066  49.325  1.00  0.00           C  
ATOM   2190  H4'   G    69      57.845  40.581  48.596  1.00  0.00           H  
ATOM   2191  O4'   G    69      56.134  40.258  49.836  1.00  0.00           O  
ATOM   2192  C1'   G    69      54.892  40.689  49.265  1.00  0.00           C  
ATOM   2193  H1'   G    69      54.541  39.864  48.645  1.00  0.00           H  
ATOM   2194  N9    G    69      53.908  40.876  50.327  1.00  0.00           N  
ATOM   2195  C8    G    69      54.158  41.145  51.643  1.00  0.00           C  
ATOM   2196  H8    G    69      55.157  41.400  51.965  1.00  0.00           H  
ATOM   2197  N7    G    69      53.089  41.212  52.380  1.00  0.00           N  
ATOM   2198  C5    G    69      52.080  41.166  51.444  1.00  0.00           C  
ATOM   2199  C6    G    69      50.648  41.437  51.578  1.00  0.00           C  
ATOM   2200  O6    G    69      50.024  41.657  52.667  1.00  0.00           O  
ATOM   2201  N1    G    69      50.043  41.453  50.347  1.00  0.00           N  
ATOM   2202  H1    G    69      49.036  41.537  50.354  1.00  0.00           H  
ATOM   2203  C2    G    69      50.601  41.202  49.132  1.00  0.00           C  
ATOM   2204  N2    G    69      49.942  41.256  47.983  1.00  0.00           N  
ATOM   2205  H21   G    69      48.962  41.501  48.006  1.00  0.00           H  
ATOM   2206  H22   G    69      50.371  41.053  47.091  1.00  0.00           H  
ATOM   2207  N3    G    69      51.875  40.974  48.976  1.00  0.00           N  
ATOM   2208  C4    G    69      52.566  40.972  50.175  1.00  0.00           C  
ATOM   2209  C3'   G    69      56.517  42.313  48.909  1.00  0.00           C  
ATOM   2210  H3'   G    69      56.262  42.855  49.820  1.00  0.00           H  
ATOM   2211  C2'   G    69      55.220  41.833  48.327  1.00  0.00           C  
ATOM   2212  H2'   G    69      54.344  42.475  48.418  1.00  0.00           H  
ATOM   2213  O2'   G    69      55.378  41.384  46.970  1.00  0.00           O  
ATOM   2214 HO2'   G    69      55.914  42.038  46.517  1.00  0.00           H  
ATOM   2215  O3'   G    69      57.265  43.093  48.028  1.00  0.00           O  
ATOM   2216  P     C    70      57.040  44.685  48.134  1.00  0.00           P  
ATOM   2217  OP1   C    70      58.007  45.347  47.171  1.00  0.00           O  
ATOM   2218  OP2   C    70      57.211  45.030  49.620  1.00  0.00           O  
ATOM   2219  O5'   C    70      55.494  44.995  47.794  1.00  0.00           O  
ATOM   2220  C5'   C    70      54.994  44.777  46.443  1.00  0.00           C  
ATOM   2221  H5'   C    70      55.351  43.767  46.245  1.00  0.00           H  
ATOM   2222 H5''   C    70      55.320  45.564  45.762  1.00  0.00           H  
ATOM   2223  C4'   C    70      53.527  44.842  46.453  1.00  0.00           C  
ATOM   2224  H4'   C    70      53.173  44.580  45.456  1.00  0.00           H  
ATOM   2225  O4'   C    70      52.880  43.948  47.254  1.00  0.00           O  
ATOM   2226  C1'   C    70      51.671  44.460  47.762  1.00  0.00           C  
ATOM   2227  H1'   C    70      50.842  43.881  47.354  1.00  0.00           H  
ATOM   2228  N1    C    70      51.580  44.652  49.252  1.00  0.00           N  
ATOM   2229  C6    C    70      52.656  44.472  50.081  1.00  0.00           C  
ATOM   2230  H6    C    70      53.612  44.210  49.651  1.00  0.00           H  
ATOM   2231  C5    C    70      52.609  44.633  51.412  1.00  0.00           C  
ATOM   2232  H5    C    70      53.534  44.527  51.960  1.00  0.00           H  
ATOM   2233  C4    C    70      51.275  44.768  51.977  1.00  0.00           C  
ATOM   2234  N4    C    70      51.052  44.562  53.219  1.00  0.00           N  
ATOM   2235  H41   C    70      50.066  44.641  53.424  1.00  0.00           H  
ATOM   2236  H42   C    70      51.792  44.404  53.889  1.00  0.00           H  
ATOM   2237  N3    C    70      50.234  44.932  51.199  1.00  0.00           N  
ATOM   2238  C2    C    70      50.312  44.933  49.853  1.00  0.00           C  
ATOM   2239  O2    C    70      49.345  45.167  49.159  1.00  0.00           O  
ATOM   2240  C3'   C    70      53.021  46.194  46.845  1.00  0.00           C  
ATOM   2241  H3'   C    70      53.372  46.539  47.818  1.00  0.00           H  
ATOM   2242  C2'   C    70      51.584  45.847  47.146  1.00  0.00           C  
ATOM   2243  H2'   C    70      51.162  46.473  47.932  1.00  0.00           H  
ATOM   2244  O2'   C    70      50.869  45.724  45.880  1.00  0.00           O  
ATOM   2245 HO2'   C    70      51.139  46.480  45.354  1.00  0.00           H  
ATOM   2246  O3'   C    70      53.153  47.157  45.808  1.00  0.00           O  
ATOM   2247  P     C    71      53.083  48.780  46.070  1.00  0.00           P  
ATOM   2248  OP1   C    71      53.188  49.430  44.745  1.00  0.00           O  
ATOM   2249  OP2   C    71      54.076  49.033  47.115  1.00  0.00           O  
ATOM   2250  O5'   C    71      51.693  49.155  46.729  1.00  0.00           O  
ATOM   2251  C5'   C    71      50.550  49.473  45.866  1.00  0.00           C  
ATOM   2252  H5'   C    71      50.277  48.557  45.342  1.00  0.00           H  
ATOM   2253 H5''   C    71      50.739  50.360  45.262  1.00  0.00           H  
ATOM   2254  C4'   C    71      49.216  49.879  46.571  1.00  0.00           C  
ATOM   2255  H4'   C    71      48.385  50.007  45.877  1.00  0.00           H  
ATOM   2256  O4'   C    71      48.958  48.808  47.415  1.00  0.00           O  
ATOM   2257  C1'   C    71      48.215  49.239  48.626  1.00  0.00           C  
ATOM   2258  H1'   C    71      47.206  48.831  48.681  1.00  0.00           H  
ATOM   2259  N1    C    71      48.839  48.947  49.893  1.00  0.00           N  
ATOM   2260  C6    C    71      50.199  48.576  50.071  1.00  0.00           C  
ATOM   2261  H6    C    71      50.925  48.728  49.286  1.00  0.00           H  
ATOM   2262  C5    C    71      50.743  48.220  51.297  1.00  0.00           C  
ATOM   2263  H5    C    71      51.810  48.055  51.282  1.00  0.00           H  
ATOM   2264  C4    C    71      49.761  48.265  52.394  1.00  0.00           C  
ATOM   2265  N4    C    71      50.167  48.024  53.571  1.00  0.00           N  
ATOM   2266  H41   C    71      49.594  48.209  54.382  1.00  0.00           H  
ATOM   2267  H42   C    71      51.149  47.796  53.615  1.00  0.00           H  
ATOM   2268  N3    C    71      48.541  48.670  52.257  1.00  0.00           N  
ATOM   2269  C2    C    71      48.035  49.060  51.065  1.00  0.00           C  
ATOM   2270  O2    C    71      46.868  49.355  51.070  1.00  0.00           O  
ATOM   2271  C3'   C    71      49.327  51.015  47.466  1.00  0.00           C  
ATOM   2272  H3'   C    71      50.285  50.957  47.983  1.00  0.00           H  
ATOM   2273  C2'   C    71      48.127  50.753  48.415  1.00  0.00           C  
ATOM   2274  H2'   C    71      48.324  51.295  49.340  1.00  0.00           H  
ATOM   2275  O2'   C    71      46.828  51.003  47.875  1.00  0.00           O  
ATOM   2276 HO2'   C    71      47.053  51.709  47.264  1.00  0.00           H  
ATOM   2277  O3'   C    71      49.115  52.188  46.773  1.00  0.00           O  
ATOM   2278  P     U    72      49.845  53.599  47.189  1.00  0.00           P  
ATOM   2279  OP1   U    72      49.581  54.650  46.199  1.00  0.00           O  
ATOM   2280  OP2   U    72      51.222  53.252  47.519  1.00  0.00           O  
ATOM   2281  O5'   U    72      48.967  53.896  48.520  1.00  0.00           O  
ATOM   2282  C5'   U    72      47.710  54.459  48.340  1.00  0.00           C  
ATOM   2283  H5'   U    72      47.194  53.622  47.871  1.00  0.00           H  
ATOM   2284 H5''   U    72      47.844  55.372  47.760  1.00  0.00           H  
ATOM   2285  C4'   U    72      46.993  54.784  49.659  1.00  0.00           C  
ATOM   2286  H4'   U    72      45.938  54.944  49.436  1.00  0.00           H  
ATOM   2287  O4'   U    72      46.996  53.623  50.412  1.00  0.00           O  
ATOM   2288  C1'   U    72      46.872  54.003  51.771  1.00  0.00           C  
ATOM   2289  H1'   U    72      45.927  53.749  52.250  1.00  0.00           H  
ATOM   2290  N1    U    72      47.927  53.365  52.651  1.00  0.00           N  
ATOM   2291  C6    U    72      49.120  52.811  52.127  1.00  0.00           C  
ATOM   2292  H6    U    72      49.182  52.887  51.052  1.00  0.00           H  
ATOM   2293  C5    U    72      49.983  52.080  52.833  1.00  0.00           C  
ATOM   2294  H5    U    72      50.810  51.614  52.319  1.00  0.00           H  
ATOM   2295  C4    U    72      49.778  51.862  54.232  1.00  0.00           C  
ATOM   2296  O4    U    72      50.593  51.244  54.925  1.00  0.00           O  
ATOM   2297  N3    U    72      48.728  52.487  54.754  1.00  0.00           N  
ATOM   2298  H3    U    72      48.715  52.478  55.764  1.00  0.00           H  
ATOM   2299  C2    U    72      47.844  53.318  54.069  1.00  0.00           C  
ATOM   2300  O2    U    72      46.966  53.930  54.723  1.00  0.00           O  
ATOM   2301  C3'   U    72      47.661  55.860  50.476  1.00  0.00           C  
ATOM   2302  H3'   U    72      48.729  55.735  50.654  1.00  0.00           H  
ATOM   2303  C2'   U    72      46.902  55.523  51.751  1.00  0.00           C  
ATOM   2304  H2'   U    72      47.546  56.009  52.484  1.00  0.00           H  
ATOM   2305  O2'   U    72      45.587  55.997  51.825  1.00  0.00           O  
ATOM   2306 HO2'   U    72      45.211  55.813  52.689  1.00  0.00           H  
ATOM   2307  O3'   U    72      47.354  57.127  49.867  1.00  0.00           O  
ATOM   2308  P     U    73      47.988  58.446  50.490  1.00  0.00           P  
ATOM   2309  OP1   U    73      47.399  59.575  49.748  1.00  0.00           O  
ATOM   2310  OP2   U    73      49.476  58.379  50.535  1.00  0.00           O  
ATOM   2311  O5'   U    73      47.422  58.588  51.986  1.00  0.00           O  
ATOM   2312  C5'   U    73      46.263  59.241  52.360  1.00  0.00           C  
ATOM   2313  H5'   U    73      45.405  58.850  51.814  1.00  0.00           H  
ATOM   2314 H5''   U    73      46.279  60.301  52.103  1.00  0.00           H  
ATOM   2315  C4'   U    73      45.906  59.150  53.821  1.00  0.00           C  
ATOM   2316  H4'   U    73      45.014  59.759  53.972  1.00  0.00           H  
ATOM   2317  O4'   U    73      45.740  57.847  54.427  1.00  0.00           O  
ATOM   2318  C1'   U    73      46.232  57.888  55.750  1.00  0.00           C  
ATOM   2319  H1'   U    73      45.345  57.765  56.371  1.00  0.00           H  
ATOM   2320  N1    U    73      47.360  56.959  56.005  1.00  0.00           N  
ATOM   2321  C6    U    73      48.564  56.934  55.340  1.00  0.00           C  
ATOM   2322  H6    U    73      48.713  57.555  54.469  1.00  0.00           H  
ATOM   2323  C5    U    73      49.538  56.042  55.620  1.00  0.00           C  
ATOM   2324  H5    U    73      50.385  56.002  54.951  1.00  0.00           H  
ATOM   2325  C4    U    73      49.367  55.026  56.690  1.00  0.00           C  
ATOM   2326  O4    U    73      50.198  54.192  56.989  1.00  0.00           O  
ATOM   2327  N3    U    73      48.275  55.172  57.404  1.00  0.00           N  
ATOM   2328  H3    U    73      48.169  54.689  58.285  1.00  0.00           H  
ATOM   2329  C2    U    73      47.234  56.090  57.154  1.00  0.00           C  
ATOM   2330  O2    U    73      46.328  56.172  57.939  1.00  0.00           O  
ATOM   2331  C3'   U    73      46.954  59.942  54.650  1.00  0.00           C  
ATOM   2332  H3'   U    73      47.927  59.635  54.265  1.00  0.00           H  
ATOM   2333  C2'   U    73      46.669  59.376  56.055  1.00  0.00           C  
ATOM   2334  H2'   U    73      47.618  59.489  56.578  1.00  0.00           H  
ATOM   2335  O2'   U    73      45.563  60.127  56.597  1.00  0.00           O  
ATOM   2336 HO2'   U    73      45.754  60.995  56.234  1.00  0.00           H  
ATOM   2337  O3'   U    73      46.839  61.376  54.719  1.00  0.00           O  
ATOM   2338  P     U    74      48.050  62.368  55.055  1.00  0.00           P  
ATOM   2339  OP1   U    74      47.402  63.705  55.101  1.00  0.00           O  
ATOM   2340  OP2   U    74      49.191  62.050  54.193  1.00  0.00           O  
ATOM   2341  O5'   U    74      48.391  61.977  56.579  1.00  0.00           O  
ATOM   2342  C5'   U    74      47.637  62.602  57.657  1.00  0.00           C  
ATOM   2343  H5'   U    74      46.634  62.213  57.832  1.00  0.00           H  
ATOM   2344 H5''   U    74      47.602  63.686  57.543  1.00  0.00           H  
ATOM   2345  C4'   U    74      48.413  62.234  58.951  1.00  0.00           C  
ATOM   2346  H4'   U    74      47.944  62.856  59.713  1.00  0.00           H  
ATOM   2347  O4'   U    74      48.305  60.818  59.297  1.00  0.00           O  
ATOM   2348  C1'   U    74      49.502  60.526  60.062  1.00  0.00           C  
ATOM   2349  H1'   U    74      49.177  60.312  61.080  1.00  0.00           H  
ATOM   2350  N1    U    74      50.294  59.388  59.432  1.00  0.00           N  
ATOM   2351  C6    U    74      50.389  59.286  58.063  1.00  0.00           C  
ATOM   2352  H6    U    74      49.822  59.917  57.395  1.00  0.00           H  
ATOM   2353  C5    U    74      51.078  58.221  57.589  1.00  0.00           C  
ATOM   2354  H5    U    74      51.120  58.117  56.515  1.00  0.00           H  
ATOM   2355  C4    U    74      51.757  57.277  58.443  1.00  0.00           C  
ATOM   2356  O4    U    74      52.387  56.338  58.020  1.00  0.00           O  
ATOM   2357  N3    U    74      51.595  57.422  59.766  1.00  0.00           N  
ATOM   2358  H3    U    74      52.062  56.735  60.341  1.00  0.00           H  
ATOM   2359  C2    U    74      50.948  58.511  60.301  1.00  0.00           C  
ATOM   2360  O2    U    74      50.977  58.638  61.576  1.00  0.00           O  
ATOM   2361  C3'   U    74      49.957  62.541  58.893  1.00  0.00           C  
ATOM   2362  H3'   U    74      50.371  62.009  58.037  1.00  0.00           H  
ATOM   2363  C2'   U    74      50.339  61.824  60.187  1.00  0.00           C  
ATOM   2364  H2'   U    74      51.404  61.604  60.107  1.00  0.00           H  
ATOM   2365  O2'   U    74      49.885  62.465  61.348  1.00  0.00           O  
ATOM   2366 HO2'   U    74      50.567  63.019  61.735  1.00  0.00           H  
ATOM   2367  O3'   U    74      50.317  63.930  58.984  1.00  0.00           O  
ATOM   2368  P     G    75      51.244  64.527  57.883  1.00  0.00           P  
ATOM   2369  OP1   G    75      50.441  64.922  56.681  1.00  0.00           O  
ATOM   2370  OP2   G    75      52.395  63.599  57.618  1.00  0.00           O  
ATOM   2371  O5'   G    75      51.821  65.777  58.592  1.00  0.00           O  
ATOM   2372  C5'   G    75      51.018  66.926  58.903  1.00  0.00           C  
ATOM   2373  H5'   G    75      49.998  66.725  59.233  1.00  0.00           H  
ATOM   2374 H5''   G    75      50.901  67.607  58.060  1.00  0.00           H  
ATOM   2375  C4'   G    75      51.626  67.547  60.157  1.00  0.00           C  
ATOM   2376  H4'   G    75      51.168  68.516  60.356  1.00  0.00           H  
ATOM   2377  O4'   G    75      51.585  66.751  61.298  1.00  0.00           O  
ATOM   2378  C1'   G    75      52.926  66.556  61.785  1.00  0.00           C  
ATOM   2379  H1'   G    75      53.192  67.290  62.547  1.00  0.00           H  
ATOM   2380  N9    G    75      52.916  65.219  62.365  1.00  0.00           N  
ATOM   2381  C8    G    75      52.692  64.092  61.660  1.00  0.00           C  
ATOM   2382  H8    G    75      52.575  64.095  60.587  1.00  0.00           H  
ATOM   2383  N7    G    75      52.584  63.020  62.370  1.00  0.00           N  
ATOM   2384  C5    G    75      52.810  63.432  63.692  1.00  0.00           C  
ATOM   2385  C6    G    75      52.943  62.862  65.028  1.00  0.00           C  
ATOM   2386  O6    G    75      52.908  61.699  65.324  1.00  0.00           O  
ATOM   2387  N1    G    75      53.289  63.772  66.021  1.00  0.00           N  
ATOM   2388  H1    G    75      53.483  63.464  66.963  1.00  0.00           H  
ATOM   2389  C2    G    75      53.507  65.045  65.796  1.00  0.00           C  
ATOM   2390  N2    G    75      53.663  65.836  66.784  1.00  0.00           N  
ATOM   2391  H21   G    75      53.693  65.362  67.676  1.00  0.00           H  
ATOM   2392  H22   G    75      53.612  66.841  66.704  1.00  0.00           H  
ATOM   2393  N3    G    75      53.405  65.667  64.669  1.00  0.00           N  
ATOM   2394  C4    G    75      53.065  64.805  63.660  1.00  0.00           C  
ATOM   2395  C3'   G    75      53.127  67.954  59.956  1.00  0.00           C  
ATOM   2396  H3'   G    75      53.371  67.955  58.893  1.00  0.00           H  
ATOM   2397  C2'   G    75      53.855  66.848  60.636  1.00  0.00           C  
ATOM   2398  H2'   G    75      53.908  66.028  59.919  1.00  0.00           H  
ATOM   2399  O2'   G    75      55.197  67.298  61.025  1.00  0.00           O  
ATOM   2400 HO2'   G    75      55.097  67.907  61.760  1.00  0.00           H  
ATOM   2401  O3'   G    75      53.334  69.198  60.499  1.00  0.00           O  
ATOM   2402  P     A    76      53.318  70.533  59.703  1.00  0.00           P  
ATOM   2403  OP1   A    76      51.905  70.845  59.267  1.00  0.00           O  
ATOM   2404  OP2   A    76      54.293  70.491  58.604  1.00  0.00           O  
ATOM   2405  O5'   A    76      53.781  71.543  60.752  1.00  0.00           O  
ATOM   2406  C5'   A    76      55.077  71.488  61.204  1.00  0.00           C  
ATOM   2407  H5'   A    76      55.746  71.346  60.356  1.00  0.00           H  
ATOM   2408 H5''   A    76      55.104  70.617  61.860  1.00  0.00           H  
ATOM   2409  C4'   A    76      55.448  72.751  62.036  1.00  0.00           C  
ATOM   2410  H4'   A    76      56.458  72.658  62.436  1.00  0.00           H  
ATOM   2411  O4'   A    76      55.389  73.738  61.065  1.00  0.00           O  
ATOM   2412  C1'   A    76      54.714  74.865  61.586  1.00  0.00           C  
ATOM   2413  H1'   A    76      55.341  75.754  61.520  1.00  0.00           H  
ATOM   2414  N9    A    76      53.401  75.180  60.896  1.00  0.00           N  
ATOM   2415  C8    A    76      52.760  74.585  59.856  1.00  0.00           C  
ATOM   2416  H8    A    76      53.113  73.653  59.440  1.00  0.00           H  
ATOM   2417  N7    A    76      51.737  75.244  59.366  1.00  0.00           N  
ATOM   2418  C5    A    76      51.633  76.277  60.306  1.00  0.00           C  
ATOM   2419  C6    A    76      50.842  77.425  60.514  1.00  0.00           C  
ATOM   2420  N6    A    76      49.846  77.868  59.773  1.00  0.00           N  
ATOM   2421  H61   A    76      49.330  78.716  59.955  1.00  0.00           H  
ATOM   2422  H62   A    76      49.562  77.255  59.022  1.00  0.00           H  
ATOM   2423  N1    A    76      51.054  78.284  61.505  1.00  0.00           N  
ATOM   2424  C2    A    76      52.134  78.163  62.266  1.00  0.00           C  
ATOM   2425  H2    A    76      52.202  78.893  63.059  1.00  0.00           H  
ATOM   2426  N3    A    76      52.972  77.116  62.184  1.00  0.00           N  
ATOM   2427  C4    A    76      52.693  76.253  61.227  1.00  0.00           C  
ATOM   2428  C3'   A    76      54.473  73.108  63.098  1.00  0.00           C  
ATOM   2429  H3'   A    76      53.445  72.827  62.869  1.00  0.00           H  
ATOM   2430  C2'   A    76      54.606  74.578  63.075  1.00  0.00           C  
ATOM   2431  H2'   A    76      53.804  75.106  63.591  1.00  0.00           H  
ATOM   2432  O2'   A    76      55.857  75.109  63.617  1.00  0.00           O  
ATOM   2433 HO2'   A    76      56.588  74.841  63.055  1.00  0.00           H  
ATOM   2434  O3'   A    76      54.912  72.683  64.357  1.00  0.00           O  
ATOM   2435  P     C    77      53.921  72.137  65.382  1.00  0.00           P  
ATOM   2436  OP1   C    77      54.597  71.977  66.671  1.00  0.00           O  
ATOM   2437  OP2   C    77      53.229  70.940  64.786  1.00  0.00           O  
ATOM   2438  O5'   C    77      52.724  73.223  65.542  1.00  0.00           O  
ATOM   2439  C5'   C    77      52.837  74.414  66.378  1.00  0.00           C  
ATOM   2440  H5'   C    77      53.762  74.959  66.192  1.00  0.00           H  
ATOM   2441 H5''   C    77      52.843  74.131  67.430  1.00  0.00           H  
ATOM   2442  C4'   C    77      51.785  75.478  66.356  1.00  0.00           C  
ATOM   2443  H4'   C    77      51.981  76.154  67.188  1.00  0.00           H  
ATOM   2444  O4'   C    77      51.819  76.221  65.100  1.00  0.00           O  
ATOM   2445  C1'   C    77      50.470  76.530  64.818  1.00  0.00           C  
ATOM   2446  H1'   C    77      50.467  77.558  64.457  1.00  0.00           H  
ATOM   2447  N1    C    77      49.966  75.697  63.728  1.00  0.00           N  
ATOM   2448  C6    C    77      50.686  74.621  63.264  1.00  0.00           C  
ATOM   2449  H6    C    77      51.569  74.152  63.672  1.00  0.00           H  
ATOM   2450  C5    C    77      50.316  74.050  62.148  1.00  0.00           C  
ATOM   2451  H5    C    77      50.808  73.145  61.823  1.00  0.00           H  
ATOM   2452  C4    C    77      49.122  74.468  61.478  1.00  0.00           C  
ATOM   2453  N4    C    77      48.896  73.898  60.308  1.00  0.00           N  
ATOM   2454  H41   C    77      48.224  74.421  59.764  1.00  0.00           H  
ATOM   2455  H42   C    77      49.509  73.135  60.059  1.00  0.00           H  
ATOM   2456  N3    C    77      48.465  75.539  61.908  1.00  0.00           N  
ATOM   2457  C2    C    77      48.897  76.156  63.001  1.00  0.00           C  
ATOM   2458  O2    C    77      48.220  77.153  63.342  1.00  0.00           O  
ATOM   2459  C3'   C    77      50.355  75.046  66.642  1.00  0.00           C  
ATOM   2460  H3'   C    77      50.219  74.131  66.066  1.00  0.00           H  
ATOM   2461  C2'   C    77      49.647  76.348  66.073  1.00  0.00           C  
ATOM   2462  H2'   C    77      48.582  76.206  65.891  1.00  0.00           H  
ATOM   2463  O2'   C    77      49.819  77.468  66.924  1.00  0.00           O  
ATOM   2464 HO2'   C    77      49.991  76.921  67.693  1.00  0.00           H  
ATOM   2465  O3'   C    77      50.110  74.852  67.935  1.00  0.00           O  
ATOM   2466  P     A    78      48.928  74.001  68.541  1.00  0.00           P  
ATOM   2467  OP1   A    78      49.051  74.035  69.970  1.00  0.00           O  
ATOM   2468  OP2   A    78      48.959  72.702  67.821  1.00  0.00           O  
ATOM   2469  O5'   A    78      47.672  74.874  68.103  1.00  0.00           O  
ATOM   2470  C5'   A    78      47.365  76.150  68.787  1.00  0.00           C  
ATOM   2471  H5'   A    78      48.243  76.764  68.586  1.00  0.00           H  
ATOM   2472 H5''   A    78      47.234  76.101  69.868  1.00  0.00           H  
ATOM   2473  C4'   A    78      46.231  76.871  68.106  1.00  0.00           C  
ATOM   2474  H4'   A    78      46.077  77.800  68.655  1.00  0.00           H  
ATOM   2475  O4'   A    78      46.426  77.108  66.749  1.00  0.00           O  
ATOM   2476  C1'   A    78      45.314  76.832  65.902  1.00  0.00           C  
ATOM   2477  H1'   A    78      45.046  77.723  65.335  1.00  0.00           H  
ATOM   2478  N9    A    78      45.527  75.748  64.956  1.00  0.00           N  
ATOM   2479  C8    A    78      46.354  74.626  65.098  1.00  0.00           C  
ATOM   2480  H8    A    78      47.003  74.554  65.958  1.00  0.00           H  
ATOM   2481  N7    A    78      46.313  73.786  64.132  1.00  0.00           N  
ATOM   2482  C5    A    78      45.372  74.355  63.272  1.00  0.00           C  
ATOM   2483  C6    A    78      44.810  73.865  62.048  1.00  0.00           C  
ATOM   2484  N6    A    78      45.408  72.860  61.425  1.00  0.00           N  
ATOM   2485  H61   A    78      45.150  72.567  60.494  1.00  0.00           H  
ATOM   2486  H62   A    78      46.292  72.529  61.785  1.00  0.00           H  
ATOM   2487  N1    A    78      43.752  74.555  61.471  1.00  0.00           N  
ATOM   2488  C2    A    78      43.359  75.627  62.079  1.00  0.00           C  
ATOM   2489  H2    A    78      42.481  76.041  61.606  1.00  0.00           H  
ATOM   2490  N3    A    78      43.776  76.205  63.220  1.00  0.00           N  
ATOM   2491  C4    A    78      44.825  75.503  63.780  1.00  0.00           C  
ATOM   2492  C3'   A    78      44.932  76.037  68.135  1.00  0.00           C  
ATOM   2493  H3'   A    78      45.221  74.992  68.020  1.00  0.00           H  
ATOM   2494  C2'   A    78      44.194  76.564  66.894  1.00  0.00           C  
ATOM   2495  H2'   A    78      43.426  75.886  66.523  1.00  0.00           H  
ATOM   2496  O2'   A    78      43.501  77.747  67.096  1.00  0.00           O  
ATOM   2497 HO2'   A    78      43.157  77.714  67.992  1.00  0.00           H  
ATOM   2498  O3'   A    78      44.234  76.121  69.341  1.00  0.00           O  
ATOM   2499  P     U    79      42.963  75.137  69.743  1.00  0.00           P  
ATOM   2500  OP1   U    79      42.178  75.781  70.808  1.00  0.00           O  
ATOM   2501  OP2   U    79      43.548  73.772  69.961  1.00  0.00           O  
ATOM   2502  O5'   U    79      42.060  74.970  68.528  1.00  0.00           O  
ATOM   2503  C5'   U    79      40.930  75.825  68.201  1.00  0.00           C  
ATOM   2504  H5'   U    79      41.364  76.797  67.967  1.00  0.00           H  
ATOM   2505 H5''   U    79      40.234  75.817  69.040  1.00  0.00           H  
ATOM   2506  C4'   U    79      40.232  75.141  67.034  1.00  0.00           C  
ATOM   2507  H4'   U    79      39.368  75.676  66.641  1.00  0.00           H  
ATOM   2508  O4'   U    79      41.084  75.085  65.878  1.00  0.00           O  
ATOM   2509  C1'   U    79      40.710  73.964  65.088  1.00  0.00           C  
ATOM   2510  H1'   U    79      40.224  74.378  64.204  1.00  0.00           H  
ATOM   2511  N1    U    79      41.851  73.131  64.754  1.00  0.00           N  
ATOM   2512  C6    U    79      42.662  72.794  65.815  1.00  0.00           C  
ATOM   2513  H6    U    79      42.578  73.305  66.762  1.00  0.00           H  
ATOM   2514  C5    U    79      43.750  72.002  65.572  1.00  0.00           C  
ATOM   2515  H5    U    79      44.487  71.844  66.345  1.00  0.00           H  
ATOM   2516  C4    U    79      43.899  71.246  64.355  1.00  0.00           C  
ATOM   2517  O4    U    79      44.863  70.627  63.986  1.00  0.00           O  
ATOM   2518  N3    U    79      42.852  71.469  63.481  1.00  0.00           N  
ATOM   2519  H3    U    79      43.000  70.910  62.653  1.00  0.00           H  
ATOM   2520  C2    U    79      41.915  72.502  63.499  1.00  0.00           C  
ATOM   2521  O2    U    79      41.117  72.684  62.603  1.00  0.00           O  
ATOM   2522  C3'   U    79      39.879  73.680  67.420  1.00  0.00           C  
ATOM   2523  H3'   U    79      40.610  73.214  68.081  1.00  0.00           H  
ATOM   2524  C2'   U    79      39.821  73.148  66.006  1.00  0.00           C  
ATOM   2525  H2'   U    79      39.980  72.070  65.979  1.00  0.00           H  
ATOM   2526  O2'   U    79      38.522  73.252  65.409  1.00  0.00           O  
ATOM   2527 HO2'   U    79      37.965  73.822  65.944  1.00  0.00           H  
ATOM   2528  O3'   U    79      38.707  73.609  68.151  1.00  0.00           O  
ATOM   2529  P     U    80      38.311  72.314  68.924  1.00  0.00           P  
ATOM   2530  OP1   U    80      36.997  72.610  69.354  1.00  0.00           O  
ATOM   2531  OP2   U    80      39.400  71.996  69.853  1.00  0.00           O  
ATOM   2532  O5'   U    80      38.399  71.139  67.782  1.00  0.00           O  
ATOM   2533  C5'   U    80      37.268  70.812  67.031  1.00  0.00           C  
ATOM   2534  H5'   U    80      36.958  71.621  66.371  1.00  0.00           H  
ATOM   2535 H5''   U    80      36.440  70.539  67.685  1.00  0.00           H  
ATOM   2536  C4'   U    80      37.634  69.717  66.018  1.00  0.00           C  
ATOM   2537  H4'   U    80      36.718  69.570  65.447  1.00  0.00           H  
ATOM   2538  O4'   U    80      38.885  69.981  65.318  1.00  0.00           O  
ATOM   2539  C1'   U    80      39.226  68.771  64.644  1.00  0.00           C  
ATOM   2540  H1'   U    80      38.746  68.773  63.665  1.00  0.00           H  
ATOM   2541  N1    U    80      40.683  68.452  64.390  1.00  0.00           N  
ATOM   2542  C6    U    80      41.598  68.634  65.432  1.00  0.00           C  
ATOM   2543  H6    U    80      41.295  69.121  66.346  1.00  0.00           H  
ATOM   2544  C5    U    80      42.879  68.218  65.325  1.00  0.00           C  
ATOM   2545  H5    U    80      43.556  68.416  66.142  1.00  0.00           H  
ATOM   2546  C4    U    80      43.330  67.676  64.076  1.00  0.00           C  
ATOM   2547  O4    U    80      44.525  67.407  63.786  1.00  0.00           O  
ATOM   2548  N3    U    80      42.366  67.402  63.146  1.00  0.00           N  
ATOM   2549  H3    U    80      42.636  66.981  62.268  1.00  0.00           H  
ATOM   2550  C2    U    80      41.031  67.780  63.242  1.00  0.00           C  
ATOM   2551  O2    U    80      40.308  67.596  62.271  1.00  0.00           O  
ATOM   2552  C3'   U    80      37.938  68.429  66.710  1.00  0.00           C  
ATOM   2553  H3'   U    80      38.728  68.630  67.434  1.00  0.00           H  
ATOM   2554  C2'   U    80      38.465  67.623  65.430  1.00  0.00           C  
ATOM   2555  H2'   U    80      39.162  66.806  65.617  1.00  0.00           H  
ATOM   2556  O2'   U    80      37.412  67.124  64.596  1.00  0.00           O  
ATOM   2557 HO2'   U    80      36.989  66.337  64.947  1.00  0.00           H  
ATOM   2558  O3'   U    80      36.736  67.931  67.254  1.00  0.00           O  
ATOM   2559  P     U    81      36.681  66.518  67.836  1.00  0.00           P  
ATOM   2560  OP1   U    81      35.462  66.390  68.694  1.00  0.00           O  
ATOM   2561  OP2   U    81      37.955  66.224  68.431  1.00  0.00           O  
ATOM   2562  O5'   U    81      36.603  65.419  66.705  1.00  0.00           O  
ATOM   2563  C5'   U    81      35.383  65.063  66.060  1.00  0.00           C  
ATOM   2564  H5'   U    81      34.857  65.907  65.613  1.00  0.00           H  
ATOM   2565 H5''   U    81      34.748  64.532  66.769  1.00  0.00           H  
ATOM   2566  C4'   U    81      35.767  63.992  65.005  1.00  0.00           C  
ATOM   2567  H4'   U    81      34.774  63.688  64.674  1.00  0.00           H  
ATOM   2568  O4'   U    81      36.452  64.492  63.933  1.00  0.00           O  
ATOM   2569  C1'   U    81      37.233  63.485  63.407  1.00  0.00           C  
ATOM   2570  H1'   U    81      36.864  63.201  62.422  1.00  0.00           H  
ATOM   2571  N1    U    81      38.686  63.899  63.301  1.00  0.00           N  
ATOM   2572  C6    U    81      39.388  64.372  64.364  1.00  0.00           C  
ATOM   2573  H6    U    81      38.861  64.397  65.306  1.00  0.00           H  
ATOM   2574  C5    U    81      40.708  64.653  64.289  1.00  0.00           C  
ATOM   2575  H5    U    81      41.268  64.952  65.163  1.00  0.00           H  
ATOM   2576  C4    U    81      41.439  64.405  63.071  1.00  0.00           C  
ATOM   2577  O4    U    81      42.691  64.546  62.871  1.00  0.00           O  
ATOM   2578  N3    U    81      40.639  63.975  61.964  1.00  0.00           N  
ATOM   2579  H3    U    81      41.076  63.912  61.056  1.00  0.00           H  
ATOM   2580  C2    U    81      39.330  63.683  62.066  1.00  0.00           C  
ATOM   2581  O2    U    81      38.806  63.035  61.123  1.00  0.00           O  
ATOM   2582  C3'   U    81      36.542  62.785  65.643  1.00  0.00           C  
ATOM   2583  H3'   U    81      37.346  63.067  66.323  1.00  0.00           H  
ATOM   2584  C2'   U    81      37.068  62.229  64.277  1.00  0.00           C  
ATOM   2585  H2'   U    81      38.049  61.756  64.329  1.00  0.00           H  
ATOM   2586  O2'   U    81      36.070  61.363  63.670  1.00  0.00           O  
ATOM   2587 HO2'   U    81      35.614  60.840  64.333  1.00  0.00           H  
ATOM   2588  O3'   U    81      35.523  62.057  66.204  1.00  0.00           O  
ATOM   2589  P     A    82      35.695  60.758  67.107  1.00  0.00           P  
ATOM   2590  OP1   A    82      34.643  60.749  68.128  1.00  0.00           O  
ATOM   2591  OP2   A    82      37.057  60.715  67.693  1.00  0.00           O  
ATOM   2592  O5'   A    82      35.540  59.582  66.126  1.00  0.00           O  
ATOM   2593  C5'   A    82      34.303  59.105  65.600  1.00  0.00           C  
ATOM   2594  H5'   A    82      33.812  59.868  64.996  1.00  0.00           H  
ATOM   2595 H5''   A    82      33.651  58.799  66.418  1.00  0.00           H  
ATOM   2596  C4'   A    82      34.575  57.890  64.683  1.00  0.00           C  
ATOM   2597  H4'   A    82      33.677  57.522  64.186  1.00  0.00           H  
ATOM   2598  O4'   A    82      35.368  58.467  63.692  1.00  0.00           O  
ATOM   2599  C1'   A    82      36.370  57.497  63.335  1.00  0.00           C  
ATOM   2600  H1'   A    82      36.234  57.231  62.287  1.00  0.00           H  
ATOM   2601  N9    A    82      37.641  58.227  63.349  1.00  0.00           N  
ATOM   2602  C8    A    82      38.329  58.703  64.449  1.00  0.00           C  
ATOM   2603  H8    A    82      38.060  58.475  65.470  1.00  0.00           H  
ATOM   2604  N7    A    82      39.347  59.505  64.173  1.00  0.00           N  
ATOM   2605  C5    A    82      39.270  59.498  62.742  1.00  0.00           C  
ATOM   2606  C6    A    82      40.044  60.233  61.781  1.00  0.00           C  
ATOM   2607  N6    A    82      41.126  60.916  61.978  1.00  0.00           N  
ATOM   2608  H61   A    82      41.640  61.355  61.228  1.00  0.00           H  
ATOM   2609  H62   A    82      41.438  61.083  62.924  1.00  0.00           H  
ATOM   2610  N1    A    82      39.688  60.195  60.481  1.00  0.00           N  
ATOM   2611  C2    A    82      38.665  59.436  60.181  1.00  0.00           C  
ATOM   2612  H2    A    82      38.536  59.393  59.110  1.00  0.00           H  
ATOM   2613  N3    A    82      37.814  58.798  60.970  1.00  0.00           N  
ATOM   2614  C4    A    82      38.186  58.849  62.281  1.00  0.00           C  
ATOM   2615  C3'   A    82      35.248  56.684  65.264  1.00  0.00           C  
ATOM   2616  H3'   A    82      35.759  56.968  66.184  1.00  0.00           H  
ATOM   2617  C2'   A    82      36.294  56.287  64.258  1.00  0.00           C  
ATOM   2618  H2'   A    82      37.316  56.103  64.587  1.00  0.00           H  
ATOM   2619  O2'   A    82      35.760  55.245  63.384  1.00  0.00           O  
ATOM   2620 HO2'   A    82      35.019  54.843  63.844  1.00  0.00           H  
ATOM   2621  O3'   A    82      34.312  55.623  65.434  1.00  0.00           O  
ATOM   2622  P     U    83      33.576  55.404  66.812  1.00  0.00           P  
ATOM   2623  OP1   U    83      32.522  54.359  66.539  1.00  0.00           O  
ATOM   2624  OP2   U    83      33.213  56.680  67.362  1.00  0.00           O  
ATOM   2625  O5'   U    83      34.591  54.684  67.787  1.00  0.00           O  
ATOM   2626  C5'   U    83      35.242  55.337  68.840  1.00  0.00           C  
ATOM   2627  H5'   U    83      34.601  55.385  69.720  1.00  0.00           H  
ATOM   2628 H5''   U    83      35.493  56.325  68.455  1.00  0.00           H  
ATOM   2629  C4'   U    83      36.522  54.643  69.157  1.00  0.00           C  
ATOM   2630  H4'   U    83      36.776  54.977  70.163  1.00  0.00           H  
ATOM   2631  O4'   U    83      36.348  53.217  69.325  1.00  0.00           O  
ATOM   2632  C1'   U    83      37.510  52.484  69.017  1.00  0.00           C  
ATOM   2633  H1'   U    83      37.936  52.017  69.905  1.00  0.00           H  
ATOM   2634  N1    U    83      37.241  51.527  67.815  1.00  0.00           N  
ATOM   2635  C6    U    83      36.536  51.871  66.718  1.00  0.00           C  
ATOM   2636  H6    U    83      36.209  52.899  66.764  1.00  0.00           H  
ATOM   2637  C5    U    83      36.368  51.021  65.668  1.00  0.00           C  
ATOM   2638  H5    U    83      35.886  51.340  64.756  1.00  0.00           H  
ATOM   2639  C4    U    83      36.853  49.658  65.682  1.00  0.00           C  
ATOM   2640  O4    U    83      36.812  48.872  64.721  1.00  0.00           O  
ATOM   2641  N3    U    83      37.395  49.361  66.924  1.00  0.00           N  
ATOM   2642  H3    U    83      37.874  48.478  67.022  1.00  0.00           H  
ATOM   2643  C2    U    83      37.583  50.202  68.021  1.00  0.00           C  
ATOM   2644  O2    U    83      38.122  49.789  69.001  1.00  0.00           O  
ATOM   2645  C3'   U    83      37.711  54.788  68.230  1.00  0.00           C  
ATOM   2646  H3'   U    83      37.270  54.628  67.247  1.00  0.00           H  
ATOM   2647  C2'   U    83      38.562  53.577  68.559  1.00  0.00           C  
ATOM   2648  H2'   U    83      39.158  53.140  67.758  1.00  0.00           H  
ATOM   2649  O2'   U    83      39.330  53.749  69.726  1.00  0.00           O  
ATOM   2650 HO2'   U    83      40.185  54.147  69.543  1.00  0.00           H  
ATOM   2651  O3'   U    83      38.406  56.026  68.204  1.00  0.00           O  
ATOM   2652  P     A    84      39.461  56.414  67.144  1.00  0.00           P  
ATOM   2653  OP1   A    84      39.784  57.849  67.255  1.00  0.00           O  
ATOM   2654  OP2   A    84      39.287  55.787  65.853  1.00  0.00           O  
ATOM   2655  O5'   A    84      40.690  55.663  67.834  1.00  0.00           O  
ATOM   2656  C5'   A    84      41.316  56.238  68.920  1.00  0.00           C  
ATOM   2657  H5'   A    84      40.564  56.300  69.707  1.00  0.00           H  
ATOM   2658 H5''   A    84      41.738  57.205  68.647  1.00  0.00           H  
ATOM   2659  C4'   A    84      42.481  55.459  69.420  1.00  0.00           C  
ATOM   2660  H4'   A    84      42.667  55.831  70.428  1.00  0.00           H  
ATOM   2661  O4'   A    84      42.088  54.069  69.558  1.00  0.00           O  
ATOM   2662  C1'   A    84      42.899  53.222  68.716  1.00  0.00           C  
ATOM   2663  H1'   A    84      43.280  52.348  69.244  1.00  0.00           H  
ATOM   2664  N9    A    84      42.131  52.739  67.484  1.00  0.00           N  
ATOM   2665  C8    A    84      41.961  53.554  66.375  1.00  0.00           C  
ATOM   2666  H8    A    84      42.384  54.547  66.372  1.00  0.00           H  
ATOM   2667  N7    A    84      41.399  52.905  65.378  1.00  0.00           N  
ATOM   2668  C5    A    84      41.160  51.597  65.929  1.00  0.00           C  
ATOM   2669  C6    A    84      40.631  50.345  65.436  1.00  0.00           C  
ATOM   2670  N6    A    84      40.208  50.088  64.238  1.00  0.00           N  
ATOM   2671  H61   A    84      39.859  49.164  64.030  1.00  0.00           H  
ATOM   2672  H62   A    84      40.225  50.682  63.421  1.00  0.00           H  
ATOM   2673  N1    A    84      40.614  49.281  66.276  1.00  0.00           N  
ATOM   2674  C2    A    84      41.140  49.311  67.491  1.00  0.00           C  
ATOM   2675  H2    A    84      40.908  48.385  67.997  1.00  0.00           H  
ATOM   2676  N3    A    84      41.704  50.434  67.984  1.00  0.00           N  
ATOM   2677  C4    A    84      41.644  51.543  67.193  1.00  0.00           C  
ATOM   2678  C3'   A    84      43.780  55.572  68.586  1.00  0.00           C  
ATOM   2679  H3'   A    84      43.502  56.027  67.636  1.00  0.00           H  
ATOM   2680  C2'   A    84      44.168  54.109  68.519  1.00  0.00           C  
ATOM   2681  H2'   A    84      44.611  53.970  67.533  1.00  0.00           H  
ATOM   2682  O2'   A    84      45.019  53.710  69.615  1.00  0.00           O  
ATOM   2683 HO2'   A    84      45.792  53.296  69.225  1.00  0.00           H  
ATOM   2684  O3'   A    84      44.938  56.177  69.129  1.00  0.00           O  
ATOM   2685  P     A    85      45.341  57.662  68.767  1.00  0.00           P  
ATOM   2686  OP1   A    85      46.170  58.101  69.888  1.00  0.00           O  
ATOM   2687  OP2   A    85      44.108  58.395  68.495  1.00  0.00           O  
ATOM   2688  O5'   A    85      46.191  57.417  67.416  1.00  0.00           O  
ATOM   2689  C5'   A    85      47.476  57.890  67.177  1.00  0.00           C  
ATOM   2690  H5'   A    85      48.243  57.536  67.867  1.00  0.00           H  
ATOM   2691 H5''   A    85      47.371  58.959  67.363  1.00  0.00           H  
ATOM   2692  C4'   A    85      47.808  57.842  65.663  1.00  0.00           C  
ATOM   2693  H4'   A    85      48.714  58.403  65.435  1.00  0.00           H  
ATOM   2694  O4'   A    85      47.970  56.531  65.161  1.00  0.00           O  
ATOM   2695  C1'   A    85      47.332  56.441  63.932  1.00  0.00           C  
ATOM   2696  H1'   A    85      47.993  55.926  63.236  1.00  0.00           H  
ATOM   2697  N9    A    85      46.116  55.637  63.939  1.00  0.00           N  
ATOM   2698  C8    A    85      45.503  55.116  65.046  1.00  0.00           C  
ATOM   2699  H8    A    85      45.937  55.245  66.027  1.00  0.00           H  
ATOM   2700  N7    A    85      44.373  54.500  64.718  1.00  0.00           N  
ATOM   2701  C5    A    85      44.332  54.581  63.353  1.00  0.00           C  
ATOM   2702  C6    A    85      43.328  54.163  62.408  1.00  0.00           C  
ATOM   2703  N6    A    85      42.182  53.649  62.698  1.00  0.00           N  
ATOM   2704  H61   A    85      41.443  53.473  62.033  1.00  0.00           H  
ATOM   2705  H62   A    85      41.990  53.526  63.682  1.00  0.00           H  
ATOM   2706  N1    A    85      43.655  54.283  61.124  1.00  0.00           N  
ATOM   2707  C2    A    85      44.848  54.731  60.715  1.00  0.00           C  
ATOM   2708  H2    A    85      45.183  54.804  59.690  1.00  0.00           H  
ATOM   2709  N3    A    85      45.737  55.355  61.508  1.00  0.00           N  
ATOM   2710  C4    A    85      45.494  55.137  62.839  1.00  0.00           C  
ATOM   2711  C3'   A    85      46.757  58.523  64.795  1.00  0.00           C  
ATOM   2712  H3'   A    85      45.788  58.245  65.211  1.00  0.00           H  
ATOM   2713  C2'   A    85      47.098  57.857  63.492  1.00  0.00           C  
ATOM   2714  H2'   A    85      46.315  57.901  62.735  1.00  0.00           H  
ATOM   2715  O2'   A    85      48.276  58.362  62.750  1.00  0.00           O  
ATOM   2716 HO2'   A    85      48.325  59.270  63.056  1.00  0.00           H  
ATOM   2717  O3'   A    85      46.852  59.945  64.514  1.00  0.00           O  
ATOM   2718  P     C    86      45.602  60.731  63.953  1.00  0.00           P  
ATOM   2719  OP1   C    86      45.992  62.125  63.969  1.00  0.00           O  
ATOM   2720  OP2   C    86      44.415  60.340  64.765  1.00  0.00           O  
ATOM   2721  O5'   C    86      45.318  60.263  62.487  1.00  0.00           O  
ATOM   2722  C5'   C    86      46.156  60.519  61.356  1.00  0.00           C  
ATOM   2723  H5'   C    86      47.112  60.015  61.495  1.00  0.00           H  
ATOM   2724 H5''   C    86      46.317  61.596  61.301  1.00  0.00           H  
ATOM   2725  C4'   C    86      45.432  59.980  60.095  1.00  0.00           C  
ATOM   2726  H4'   C    86      45.946  59.884  59.139  1.00  0.00           H  
ATOM   2727  O4'   C    86      44.903  58.665  60.340  1.00  0.00           O  
ATOM   2728  C1'   C    86      43.741  58.354  59.612  1.00  0.00           C  
ATOM   2729  H1'   C    86      44.008  57.728  58.760  1.00  0.00           H  
ATOM   2730  N1    C    86      42.784  57.668  60.519  1.00  0.00           N  
ATOM   2731  C6    C    86      42.733  58.111  61.844  1.00  0.00           C  
ATOM   2732  H6    C    86      43.337  58.922  62.224  1.00  0.00           H  
ATOM   2733  C5    C    86      41.770  57.651  62.680  1.00  0.00           C  
ATOM   2734  H5    C    86      41.561  57.965  63.692  1.00  0.00           H  
ATOM   2735  C4    C    86      40.925  56.563  62.168  1.00  0.00           C  
ATOM   2736  N4    C    86      40.057  55.994  62.940  1.00  0.00           N  
ATOM   2737  H41   C    86      39.630  55.137  62.618  1.00  0.00           H  
ATOM   2738  H42   C    86      40.129  56.107  63.941  1.00  0.00           H  
ATOM   2739  N3    C    86      40.999  56.143  60.901  1.00  0.00           N  
ATOM   2740  C2    C    86      41.895  56.730  60.053  1.00  0.00           C  
ATOM   2741  O2    C    86      41.778  56.481  58.859  1.00  0.00           O  
ATOM   2742  C3'   C    86      44.109  60.770  59.878  1.00  0.00           C  
ATOM   2743  H3'   C    86      43.677  61.122  60.815  1.00  0.00           H  
ATOM   2744  C2'   C    86      43.155  59.705  59.157  1.00  0.00           C  
ATOM   2745  H2'   C    86      42.155  59.817  59.574  1.00  0.00           H  
ATOM   2746  O2'   C    86      43.237  59.765  57.772  1.00  0.00           O  
ATOM   2747 HO2'   C    86      44.129  59.851  57.427  1.00  0.00           H  
ATOM   2748  O3'   C    86      44.273  61.976  59.175  1.00  0.00           O  
ATOM   2749  P     C    87      43.083  62.974  58.901  1.00  0.00           P  
ATOM   2750  OP1   C    87      43.627  64.346  59.327  1.00  0.00           O  
ATOM   2751  OP2   C    87      41.829  62.448  59.481  1.00  0.00           O  
ATOM   2752  O5'   C    87      42.990  63.072  57.251  1.00  0.00           O  
ATOM   2753  C5'   C    87      44.146  63.343  56.484  1.00  0.00           C  
ATOM   2754  H5'   C    87      44.912  62.666  56.861  1.00  0.00           H  
ATOM   2755 H5''   C    87      44.449  64.372  56.679  1.00  0.00           H  
ATOM   2756  C4'   C    87      43.944  63.081  54.923  1.00  0.00           C  
ATOM   2757  H4'   C    87      44.847  63.462  54.447  1.00  0.00           H  
ATOM   2758  O4'   C    87      43.845  61.709  54.652  1.00  0.00           O  
ATOM   2759  C1'   C    87      42.839  61.486  53.679  1.00  0.00           C  
ATOM   2760  H1'   C    87      43.311  61.810  52.752  1.00  0.00           H  
ATOM   2761  N1    C    87      42.358  60.097  53.675  1.00  0.00           N  
ATOM   2762  C6    C    87      42.037  59.432  54.799  1.00  0.00           C  
ATOM   2763  H6    C    87      42.048  59.870  55.786  1.00  0.00           H  
ATOM   2764  C5    C    87      41.848  58.081  54.702  1.00  0.00           C  
ATOM   2765  H5    C    87      41.582  57.523  55.588  1.00  0.00           H  
ATOM   2766  C4    C    87      41.995  57.416  53.461  1.00  0.00           C  
ATOM   2767  N4    C    87      41.486  56.232  53.268  1.00  0.00           N  
ATOM   2768  H41   C    87      41.395  55.858  52.334  1.00  0.00           H  
ATOM   2769  H42   C    87      40.979  55.767  54.007  1.00  0.00           H  
ATOM   2770  N3    C    87      42.456  58.015  52.384  1.00  0.00           N  
ATOM   2771  C2    C    87      42.576  59.403  52.479  1.00  0.00           C  
ATOM   2772  O2    C    87      42.919  59.996  51.449  1.00  0.00           O  
ATOM   2773  C3'   C    87      42.610  63.763  54.366  1.00  0.00           C  
ATOM   2774  H3'   C    87      42.005  64.389  55.022  1.00  0.00           H  
ATOM   2775  C2'   C    87      41.752  62.554  53.902  1.00  0.00           C  
ATOM   2776  H2'   C    87      41.101  62.236  54.715  1.00  0.00           H  
ATOM   2777  O2'   C    87      41.128  62.831  52.650  1.00  0.00           O  
ATOM   2778 HO2'   C    87      41.731  63.419  52.189  1.00  0.00           H  
ATOM   2779  O3'   C    87      42.869  64.548  53.188  1.00  0.00           O  
ATOM   2780  P     G    88      43.197  66.150  53.208  1.00  0.00           P  
ATOM   2781  OP1   G    88      43.179  66.533  51.756  1.00  0.00           O  
ATOM   2782  OP2   G    88      44.416  66.351  54.012  1.00  0.00           O  
ATOM   2783  O5'   G    88      41.938  66.945  53.943  1.00  0.00           O  
ATOM   2784  C5'   G    88      40.624  66.771  53.433  1.00  0.00           C  
ATOM   2785  H5'   G    88      40.159  65.786  53.460  1.00  0.00           H  
ATOM   2786 H5''   G    88      40.630  67.017  52.371  1.00  0.00           H  
ATOM   2787  C4'   G    88      39.594  67.647  54.208  1.00  0.00           C  
ATOM   2788  H4'   G    88      38.678  67.427  53.659  1.00  0.00           H  
ATOM   2789  O4'   G    88      39.510  67.180  55.535  1.00  0.00           O  
ATOM   2790  C1'   G    88      39.284  68.288  56.388  1.00  0.00           C  
ATOM   2791  H1'   G    88      38.345  68.213  56.938  1.00  0.00           H  
ATOM   2792  N9    G    88      40.390  68.411  57.357  1.00  0.00           N  
ATOM   2793  C8    G    88      41.680  67.813  57.379  1.00  0.00           C  
ATOM   2794  H8    G    88      42.090  67.080  56.700  1.00  0.00           H  
ATOM   2795  N7    G    88      42.438  68.180  58.399  1.00  0.00           N  
ATOM   2796  C5    G    88      41.626  69.041  59.100  1.00  0.00           C  
ATOM   2797  C6    G    88      41.846  69.770  60.284  1.00  0.00           C  
ATOM   2798  O6    G    88      42.799  69.734  61.138  1.00  0.00           O  
ATOM   2799  N1    G    88      40.732  70.542  60.709  1.00  0.00           N  
ATOM   2800  H1    G    88      40.857  71.295  61.371  1.00  0.00           H  
ATOM   2801  C2    G    88      39.622  70.704  59.942  1.00  0.00           C  
ATOM   2802  N2    G    88      38.945  71.745  60.131  1.00  0.00           N  
ATOM   2803  H21   G    88      38.962  72.270  60.994  1.00  0.00           H  
ATOM   2804  H22   G    88      38.170  71.914  59.505  1.00  0.00           H  
ATOM   2805  N3    G    88      39.352  70.023  58.900  1.00  0.00           N  
ATOM   2806  C4    G    88      40.410  69.136  58.495  1.00  0.00           C  
ATOM   2807  C3'   G    88      40.100  69.076  54.210  1.00  0.00           C  
ATOM   2808  H3'   G    88      41.186  69.078  54.295  1.00  0.00           H  
ATOM   2809  C2'   G    88      39.297  69.600  55.455  1.00  0.00           C  
ATOM   2810  H2'   G    88      39.861  70.409  55.920  1.00  0.00           H  
ATOM   2811  O2'   G    88      37.989  69.922  55.261  1.00  0.00           O  
ATOM   2812 HO2'   G    88      37.569  70.046  56.115  1.00  0.00           H  
ATOM   2813  O3'   G    88      39.838  69.724  52.976  1.00  0.00           O  
ATOM   2814  P     U    89      40.678  71.061  52.484  1.00  0.00           P  
ATOM   2815  OP1   U    89      40.267  71.339  51.088  1.00  0.00           O  
ATOM   2816  OP2   U    89      42.122  70.731  52.785  1.00  0.00           O  
ATOM   2817  O5'   U    89      40.232  72.321  53.450  1.00  0.00           O  
ATOM   2818  C5'   U    89      38.817  72.598  53.516  1.00  0.00           C  
ATOM   2819  H5'   U    89      38.226  71.714  53.759  1.00  0.00           H  
ATOM   2820 H5''   U    89      38.578  73.091  52.574  1.00  0.00           H  
ATOM   2821  C4'   U    89      38.710  73.542  54.752  1.00  0.00           C  
ATOM   2822  H4'   U    89      37.731  74.019  54.786  1.00  0.00           H  
ATOM   2823  O4'   U    89      38.842  72.847  55.985  1.00  0.00           O  
ATOM   2824  C1'   U    89      39.419  73.744  56.972  1.00  0.00           C  
ATOM   2825  H1'   U    89      38.801  73.847  57.864  1.00  0.00           H  
ATOM   2826  N1    U    89      40.816  73.386  57.344  1.00  0.00           N  
ATOM   2827  C6    U    89      41.580  72.399  56.683  1.00  0.00           C  
ATOM   2828  H6    U    89      41.311  72.045  55.699  1.00  0.00           H  
ATOM   2829  C5    U    89      42.709  71.936  57.259  1.00  0.00           C  
ATOM   2830  H5    U    89      43.305  71.228  56.704  1.00  0.00           H  
ATOM   2831  C4    U    89      43.178  72.306  58.602  1.00  0.00           C  
ATOM   2832  O4    U    89      44.109  71.765  59.121  1.00  0.00           O  
ATOM   2833  N3    U    89      42.386  73.259  59.174  1.00  0.00           N  
ATOM   2834  H3    U    89      42.733  73.685  60.021  1.00  0.00           H  
ATOM   2835  C2    U    89      41.258  73.773  58.630  1.00  0.00           C  
ATOM   2836  O2    U    89      40.596  74.546  59.343  1.00  0.00           O  
ATOM   2837  C3'   U    89      39.751  74.691  54.794  1.00  0.00           C  
ATOM   2838  H3'   U    89      40.759  74.291  54.684  1.00  0.00           H  
ATOM   2839  C2'   U    89      39.459  75.069  56.293  1.00  0.00           C  
ATOM   2840  H2'   U    89      40.219  75.676  56.785  1.00  0.00           H  
ATOM   2841  O2'   U    89      38.189  75.763  56.478  1.00  0.00           O  
ATOM   2842 HO2'   U    89      37.938  76.171  55.647  1.00  0.00           H  
ATOM   2843  O3'   U    89      39.479  75.748  53.896  1.00  0.00           O  
ATOM   2844  P     G    90      40.670  76.782  53.601  1.00  0.00           P  
ATOM   2845  OP1   G    90      40.119  77.788  52.670  1.00  0.00           O  
ATOM   2846  OP2   G    90      41.924  76.042  53.205  1.00  0.00           O  
ATOM   2847  O5'   G    90      41.012  77.514  54.896  1.00  0.00           O  
ATOM   2848  C5'   G    90      40.174  78.572  55.345  1.00  0.00           C  
ATOM   2849  H5'   G    90      39.134  78.244  55.314  1.00  0.00           H  
ATOM   2850 H5''   G    90      40.339  79.342  54.592  1.00  0.00           H  
ATOM   2851  C4'   G    90      40.557  79.053  56.716  1.00  0.00           C  
ATOM   2852  H4'   G    90      39.797  79.770  57.025  1.00  0.00           H  
ATOM   2853  O4'   G    90      40.564  77.997  57.688  1.00  0.00           O  
ATOM   2854  C1'   G    90      41.586  78.287  58.655  1.00  0.00           C  
ATOM   2855  H1'   G    90      41.243  78.334  59.688  1.00  0.00           H  
ATOM   2856  N9    G    90      42.705  77.379  58.490  1.00  0.00           N  
ATOM   2857  C8    G    90      42.776  76.468  57.483  1.00  0.00           C  
ATOM   2858  H8    G    90      42.156  76.403  56.600  1.00  0.00           H  
ATOM   2859  N7    G    90      43.796  75.708  57.614  1.00  0.00           N  
ATOM   2860  C5    G    90      44.487  76.149  58.780  1.00  0.00           C  
ATOM   2861  C6    G    90      45.722  75.725  59.406  1.00  0.00           C  
ATOM   2862  O6    G    90      46.542  74.855  59.114  1.00  0.00           O  
ATOM   2863  N1    G    90      46.072  76.550  60.440  1.00  0.00           N  
ATOM   2864  H1    G    90      46.912  76.300  60.943  1.00  0.00           H  
ATOM   2865  C2    G    90      45.417  77.636  60.832  1.00  0.00           C  
ATOM   2866  N2    G    90      45.955  78.390  61.776  1.00  0.00           N  
ATOM   2867  H21   G    90      46.777  78.041  62.248  1.00  0.00           H  
ATOM   2868  H22   G    90      45.518  79.289  61.922  1.00  0.00           H  
ATOM   2869  N3    G    90      44.289  78.029  60.296  1.00  0.00           N  
ATOM   2870  C4    G    90      43.834  77.227  59.276  1.00  0.00           C  
ATOM   2871  C3'   G    90      41.933  79.697  56.768  1.00  0.00           C  
ATOM   2872  H3'   G    90      42.623  79.063  56.210  1.00  0.00           H  
ATOM   2873  C2'   G    90      42.172  79.634  58.291  1.00  0.00           C  
ATOM   2874  H2'   G    90      43.215  79.834  58.533  1.00  0.00           H  
ATOM   2875  O2'   G    90      41.290  80.550  58.926  1.00  0.00           O  
ATOM   2876 HO2'   G    90      41.609  81.391  58.589  1.00  0.00           H  
ATOM   2877  O3'   G    90      41.966  81.069  56.359  1.00  0.00           O  
ATOM   2878  P     A    91      43.205  81.530  55.495  1.00  0.00           P  
ATOM   2879  OP1   A    91      43.209  83.017  55.420  1.00  0.00           O  
ATOM   2880  OP2   A    91      43.261  80.802  54.235  1.00  0.00           O  
ATOM   2881  O5'   A    91      44.500  81.080  56.293  1.00  0.00           O  
ATOM   2882  C5'   A    91      44.988  81.851  57.426  1.00  0.00           C  
ATOM   2883  H5'   A    91      44.260  81.867  58.237  1.00  0.00           H  
ATOM   2884 H5''   A    91      45.108  82.878  57.083  1.00  0.00           H  
ATOM   2885  C4'   A    91      46.229  81.168  58.037  1.00  0.00           C  
ATOM   2886  H4'   A    91      46.442  81.797  58.902  1.00  0.00           H  
ATOM   2887  O4'   A    91      45.982  79.879  58.632  1.00  0.00           O  
ATOM   2888  C1'   A    91      47.119  79.012  58.324  1.00  0.00           C  
ATOM   2889  H1'   A    91      47.526  78.597  59.246  1.00  0.00           H  
ATOM   2890  N9    A    91      46.764  78.057  57.230  1.00  0.00           N  
ATOM   2891  C8    A    91      45.694  78.133  56.379  1.00  0.00           C  
ATOM   2892  H8    A    91      44.920  78.885  56.429  1.00  0.00           H  
ATOM   2893  N7    A    91      45.670  77.114  55.522  1.00  0.00           N  
ATOM   2894  C5    A    91      46.837  76.410  55.816  1.00  0.00           C  
ATOM   2895  C6    A    91      47.395  75.140  55.426  1.00  0.00           C  
ATOM   2896  N6    A    91      46.778  74.264  54.672  1.00  0.00           N  
ATOM   2897  H61   A    91      47.198  73.361  54.502  1.00  0.00           H  
ATOM   2898  H62   A    91      45.833  74.455  54.373  1.00  0.00           H  
ATOM   2899  N1    A    91      48.516  74.695  55.968  1.00  0.00           N  
ATOM   2900  C2    A    91      49.143  75.441  56.919  1.00  0.00           C  
ATOM   2901  H2    A    91      50.074  75.064  57.315  1.00  0.00           H  
ATOM   2902  N3    A    91      48.751  76.584  57.369  1.00  0.00           N  
ATOM   2903  C4    A    91      47.525  76.991  56.858  1.00  0.00           C  
ATOM   2904  C3'   A    91      47.432  81.098  57.095  1.00  0.00           C  
ATOM   2905  H3'   A    91      47.079  80.861  56.091  1.00  0.00           H  
ATOM   2906  C2'   A    91      48.262  79.944  57.813  1.00  0.00           C  
ATOM   2907  H2'   A    91      48.866  79.340  57.135  1.00  0.00           H  
ATOM   2908  O2'   A    91      48.947  80.500  58.924  1.00  0.00           O  
ATOM   2909 HO2'   A    91      49.757  80.927  58.635  1.00  0.00           H  
ATOM   2910  O3'   A    91      48.177  82.353  57.109  1.00  0.00           O  
ATOM   2911  P     U    92      49.530  82.602  56.298  1.00  0.00           P  
ATOM   2912  OP1   U    92      49.650  84.038  56.127  1.00  0.00           O  
ATOM   2913  OP2   U    92      49.536  81.767  55.064  1.00  0.00           O  
ATOM   2914  O5'   U    92      50.765  82.114  57.243  1.00  0.00           O  
ATOM   2915  C5'   U    92      51.112  82.764  58.408  1.00  0.00           C  
ATOM   2916  H5'   U    92      50.258  82.840  59.081  1.00  0.00           H  
ATOM   2917 H5''   U    92      51.391  83.783  58.140  1.00  0.00           H  
ATOM   2918  C4'   U    92      52.364  82.005  59.033  1.00  0.00           C  
ATOM   2919  H4'   U    92      52.598  82.526  59.962  1.00  0.00           H  
ATOM   2920  O4'   U    92      52.001  80.618  59.225  1.00  0.00           O  
ATOM   2921  C1'   U    92      53.135  79.827  59.040  1.00  0.00           C  
ATOM   2922  H1'   U    92      53.477  79.433  59.998  1.00  0.00           H  
ATOM   2923  N1    U    92      52.846  78.712  58.085  1.00  0.00           N  
ATOM   2924  C6    U    92      51.915  78.814  57.084  1.00  0.00           C  
ATOM   2925  H6    U    92      51.273  79.682  57.118  1.00  0.00           H  
ATOM   2926  C5    U    92      51.824  77.833  56.108  1.00  0.00           C  
ATOM   2927  H5    U    92      51.024  77.881  55.384  1.00  0.00           H  
ATOM   2928  C4    U    92      52.787  76.731  56.016  1.00  0.00           C  
ATOM   2929  O4    U    92      52.831  75.840  55.170  1.00  0.00           O  
ATOM   2930  N3    U    92      53.701  76.749  57.055  1.00  0.00           N  
ATOM   2931  H3    U    92      54.291  75.941  57.191  1.00  0.00           H  
ATOM   2932  C2    U    92      53.805  77.680  58.053  1.00  0.00           C  
ATOM   2933  O2    U    92      54.645  77.399  58.916  1.00  0.00           O  
ATOM   2934  C3'   U    92      53.585  81.952  58.064  1.00  0.00           C  
ATOM   2935  H3'   U    92      53.172  81.740  57.077  1.00  0.00           H  
ATOM   2936  C2'   U    92      54.349  80.741  58.639  1.00  0.00           C  
ATOM   2937  H2'   U    92      54.927  80.214  57.880  1.00  0.00           H  
ATOM   2938  O2'   U    92      55.259  81.179  59.676  1.00  0.00           O  
ATOM   2939 HO2'   U    92      55.850  80.473  59.948  1.00  0.00           H  
ATOM   2940  O3'   U    92      54.404  83.162  58.190  1.00  0.00           O  
ATOM   2941  P     G    93      55.180  83.791  56.964  1.00  0.00           P  
ATOM   2942  OP1   G    93      55.684  85.110  57.407  1.00  0.00           O  
ATOM   2943  OP2   G    93      54.403  83.643  55.722  1.00  0.00           O  
ATOM   2944  O5'   G    93      56.432  82.969  56.746  1.00  0.00           O  
ATOM   2945  C5'   G    93      57.402  82.702  57.685  1.00  0.00           C  
ATOM   2946  H5'   G    93      57.345  81.647  57.955  1.00  0.00           H  
ATOM   2947 H5''   G    93      57.292  83.172  58.662  1.00  0.00           H  
ATOM   2948  C4'   G    93      58.848  82.791  57.123  1.00  0.00           C  
ATOM   2949  H4'   G    93      59.513  82.660  57.977  1.00  0.00           H  
ATOM   2950  O4'   G    93      59.116  81.758  56.193  1.00  0.00           O  
ATOM   2951  C1'   G    93      60.070  82.239  55.178  1.00  0.00           C  
ATOM   2952  H1'   G    93      61.002  81.673  55.177  1.00  0.00           H  
ATOM   2953  N9    G    93      59.515  82.353  53.781  1.00  0.00           N  
ATOM   2954  C8    G    93      58.287  82.750  53.376  1.00  0.00           C  
ATOM   2955  H8    G    93      57.507  82.853  54.115  1.00  0.00           H  
ATOM   2956  N7    G    93      58.163  82.951  52.066  1.00  0.00           N  
ATOM   2957  C5    G    93      59.284  82.379  51.594  1.00  0.00           C  
ATOM   2958  C6    G    93      59.644  81.931  50.239  1.00  0.00           C  
ATOM   2959  O6    G    93      59.011  82.123  49.210  1.00  0.00           O  
ATOM   2960  N1    G    93      60.913  81.406  50.171  1.00  0.00           N  
ATOM   2961  H1    G    93      61.363  81.205  49.289  1.00  0.00           H  
ATOM   2962  C2    G    93      61.762  81.373  51.207  1.00  0.00           C  
ATOM   2963  N2    G    93      62.992  81.039  51.011  1.00  0.00           N  
ATOM   2964  H21   G    93      63.314  80.757  50.096  1.00  0.00           H  
ATOM   2965  H22   G    93      63.515  81.000  51.874  1.00  0.00           H  
ATOM   2966  N3    G    93      61.492  81.687  52.493  1.00  0.00           N  
ATOM   2967  C4    G    93      60.201  82.101  52.604  1.00  0.00           C  
ATOM   2968  C3'   G    93      59.298  84.112  56.571  1.00  0.00           C  
ATOM   2969  H3'   G    93      58.605  84.419  55.787  1.00  0.00           H  
ATOM   2970  C2'   G    93      60.525  83.614  55.779  1.00  0.00           C  
ATOM   2971  H2'   G    93      60.666  84.366  55.003  1.00  0.00           H  
ATOM   2972  O2'   G    93      61.610  83.446  56.671  1.00  0.00           O  
ATOM   2973 HO2'   G    93      62.206  84.184  56.525  1.00  0.00           H  
ATOM   2974  O3'   G    93      59.563  85.125  57.611  1.00  0.00           O  
ATOM   2975  P     U    94      60.048  86.660  57.243  1.00  0.00           P  
ATOM   2976  OP1   U    94      60.039  87.389  58.509  1.00  0.00           O  
ATOM   2977  OP2   U    94      59.221  87.167  56.141  1.00  0.00           O  
ATOM   2978  O5'   U    94      61.564  86.354  56.764  1.00  0.00           O  
ATOM   2979  C5'   U    94      62.714  86.339  57.653  1.00  0.00           C  
ATOM   2980  H5'   U    94      62.687  85.430  58.253  1.00  0.00           H  
ATOM   2981 H5''   U    94      62.698  87.200  58.321  1.00  0.00           H  
ATOM   2982  C4'   U    94      64.098  86.316  56.925  1.00  0.00           C  
ATOM   2983  H4'   U    94      64.991  86.426  57.540  1.00  0.00           H  
ATOM   2984  O4'   U    94      64.123  85.117  56.097  1.00  0.00           O  
ATOM   2985  C1'   U    94      65.069  85.442  55.073  1.00  0.00           C  
ATOM   2986  H1'   U    94      65.960  84.866  55.319  1.00  0.00           H  
ATOM   2987  N1    U    94      64.516  84.973  53.727  1.00  0.00           N  
ATOM   2988  C6    U    94      63.201  85.134  53.461  1.00  0.00           C  
ATOM   2989  H6    U    94      62.503  85.475  54.211  1.00  0.00           H  
ATOM   2990  C5    U    94      62.719  84.874  52.235  1.00  0.00           C  
ATOM   2991  H5    U    94      61.649  84.843  52.091  1.00  0.00           H  
ATOM   2992  C4    U    94      63.584  84.394  51.172  1.00  0.00           C  
ATOM   2993  O4    U    94      63.128  84.043  50.105  1.00  0.00           O  
ATOM   2994  N3    U    94      64.957  84.363  51.434  1.00  0.00           N  
ATOM   2995  H3    U    94      65.648  84.007  50.789  1.00  0.00           H  
ATOM   2996  C2    U    94      65.373  84.656  52.689  1.00  0.00           C  
ATOM   2997  O2    U    94      66.573  84.656  52.944  1.00  0.00           O  
ATOM   2998  C3'   U    94      64.240  87.461  55.958  1.00  0.00           C  
ATOM   2999  H3'   U    94      63.370  87.451  55.301  1.00  0.00           H  
ATOM   3000  C2'   U    94      65.438  86.856  55.195  1.00  0.00           C  
ATOM   3001  H2'   U    94      65.407  87.373  54.236  1.00  0.00           H  
ATOM   3002  O2'   U    94      66.779  86.950  55.752  1.00  0.00           O  
ATOM   3003 HO2'   U    94      67.183  87.672  55.265  1.00  0.00           H  
ATOM   3004  O3'   U    94      64.380  88.731  56.539  1.00  0.00           O  
ATOM   3005  P     A    95      64.435  90.181  55.697  1.00  0.00           P  
ATOM   3006  OP1   A    95      63.988  91.226  56.665  1.00  0.00           O  
ATOM   3007  OP2   A    95      63.679  89.902  54.428  1.00  0.00           O  
ATOM   3008  O5'   A    95      66.022  90.425  55.432  1.00  0.00           O  
ATOM   3009  C5'   A    95      66.819  91.327  56.081  1.00  0.00           C  
ATOM   3010  H5'   A    95      66.373  92.319  56.002  1.00  0.00           H  
ATOM   3011 H5''   A    95      67.834  91.368  55.687  1.00  0.00           H  
ATOM   3012  C4'   A    95      66.917  90.950  57.563  1.00  0.00           C  
ATOM   3013  H4'   A    95      65.956  91.329  57.912  1.00  0.00           H  
ATOM   3014  O4'   A    95      66.982  89.602  57.807  1.00  0.00           O  
ATOM   3015  C1'   A    95      68.080  89.359  58.694  1.00  0.00           C  
ATOM   3016  H1'   A    95      67.974  88.547  59.413  1.00  0.00           H  
ATOM   3017  N9    A    95      69.295  89.129  57.940  1.00  0.00           N  
ATOM   3018  C8    A    95      69.417  89.014  56.617  1.00  0.00           C  
ATOM   3019  H8    A    95      68.581  89.130  55.943  1.00  0.00           H  
ATOM   3020  N7    A    95      70.554  88.882  56.181  1.00  0.00           N  
ATOM   3021  C5    A    95      71.335  88.733  57.306  1.00  0.00           C  
ATOM   3022  C6    A    95      72.710  88.569  57.530  1.00  0.00           C  
ATOM   3023  N6    A    95      73.605  88.668  56.549  1.00  0.00           N  
ATOM   3024  H61   A    95      74.562  88.588  56.862  1.00  0.00           H  
ATOM   3025  H62   A    95      73.253  88.902  55.632  1.00  0.00           H  
ATOM   3026  N1    A    95      73.187  88.606  58.796  1.00  0.00           N  
ATOM   3027  C2    A    95      72.292  88.685  59.773  1.00  0.00           C  
ATOM   3028  H2    A    95      72.806  88.662  60.723  1.00  0.00           H  
ATOM   3029  N3    A    95      70.993  88.885  59.679  1.00  0.00           N  
ATOM   3030  C4    A    95      70.562  88.928  58.408  1.00  0.00           C  
ATOM   3031  C3'   A    95      67.919  91.708  58.475  1.00  0.00           C  
ATOM   3032  H3'   A    95      68.890  91.895  58.017  1.00  0.00           H  
ATOM   3033  C2'   A    95      68.244  90.638  59.536  1.00  0.00           C  
ATOM   3034  H2'   A    95      69.246  90.837  59.915  1.00  0.00           H  
ATOM   3035  O2'   A    95      67.433  90.606  60.703  1.00  0.00           O  
ATOM   3036 HO2'   A    95      67.379  91.501  61.046  1.00  0.00           H  
ATOM   3037  O3'   A    95      67.384  92.818  59.151  1.00  0.00           O  
ATOM   3038  P     G    96      68.266  94.217  59.230  1.00  0.00           P  
ATOM   3039  OP1   G    96      67.640  95.184  60.129  1.00  0.00           O  
ATOM   3040  OP2   G    96      68.572  94.574  57.825  1.00  0.00           O  
ATOM   3041  O5'   G    96      69.608  93.739  60.019  1.00  0.00           O  
ATOM   3042  C5'   G    96      69.618  93.704  61.384  1.00  0.00           C  
ATOM   3043  H5'   G    96      68.743  93.115  61.658  1.00  0.00           H  
ATOM   3044 H5''   G    96      69.659  94.734  61.739  1.00  0.00           H  
ATOM   3045  C4'   G    96      70.960  93.131  61.969  1.00  0.00           C  
ATOM   3046  H4'   G    96      70.830  92.886  63.023  1.00  0.00           H  
ATOM   3047  O4'   G    96      71.252  91.915  61.289  1.00  0.00           O  
ATOM   3048  C1'   G    96      72.702  91.886  61.128  1.00  0.00           C  
ATOM   3049  H1'   G    96      73.211  90.959  61.393  1.00  0.00           H  
ATOM   3050  N9    G    96      72.939  92.076  59.663  1.00  0.00           N  
ATOM   3051  C8    G    96      72.088  92.096  58.614  1.00  0.00           C  
ATOM   3052  H8    G    96      71.036  92.090  58.858  1.00  0.00           H  
ATOM   3053  N7    G    96      72.551  92.002  57.383  1.00  0.00           N  
ATOM   3054  C5    G    96      73.929  92.060  57.630  1.00  0.00           C  
ATOM   3055  C6    G    96      75.087  91.923  56.765  1.00  0.00           C  
ATOM   3056  O6    G    96      75.168  91.791  55.583  1.00  0.00           O  
ATOM   3057  N1    G    96      76.239  91.765  57.437  1.00  0.00           N  
ATOM   3058  H1    G    96      77.102  91.687  56.918  1.00  0.00           H  
ATOM   3059  C2    G    96      76.309  91.714  58.792  1.00  0.00           C  
ATOM   3060  N2    G    96      77.522  91.609  59.292  1.00  0.00           N  
ATOM   3061  H21   G    96      78.306  91.574  58.656  1.00  0.00           H  
ATOM   3062  H22   G    96      77.565  91.433  60.285  1.00  0.00           H  
ATOM   3063  N3    G    96      75.364  91.832  59.674  1.00  0.00           N  
ATOM   3064  C4    G    96      74.155  91.946  59.017  1.00  0.00           C  
ATOM   3065  C3'   G    96      72.144  94.114  61.730  1.00  0.00           C  
ATOM   3066  H3'   G    96      72.142  94.516  60.717  1.00  0.00           H  
ATOM   3067  C2'   G    96      73.236  93.093  61.889  1.00  0.00           C  
ATOM   3068  H2'   G    96      74.170  93.443  61.449  1.00  0.00           H  
ATOM   3069  O2'   G    96      73.429  92.763  63.289  1.00  0.00           O  
ATOM   3070 HO2'   G    96      72.951  93.433  63.783  1.00  0.00           H  
ATOM   3071  O3'   G    96      72.018  95.158  62.622  1.00  0.00           O  
ATOM   3072  P     C    97      72.726  96.529  62.448  1.00  0.00           P  
ATOM   3073  OP1   C    97      72.353  97.214  63.720  1.00  0.00           O  
ATOM   3074  OP2   C    97      72.219  97.207  61.246  1.00  0.00           O  
ATOM   3075  O5'   C    97      74.270  96.334  62.380  1.00  0.00           O  
ATOM   3076  C5'   C    97      75.064  96.270  63.602  1.00  0.00           C  
ATOM   3077  H5'   C    97      74.867  95.339  64.134  1.00  0.00           H  
ATOM   3078 H5''   C    97      75.049  97.241  64.097  1.00  0.00           H  
ATOM   3079  C4'   C    97      76.481  96.110  63.140  1.00  0.00           C  
ATOM   3080  H4'   C    97      77.171  95.965  63.971  1.00  0.00           H  
ATOM   3081  O4'   C    97      76.757  94.910  62.389  1.00  0.00           O  
ATOM   3082  C1'   C    97      77.814  95.169  61.378  1.00  0.00           C  
ATOM   3083  H1'   C    97      78.546  94.383  61.564  1.00  0.00           H  
ATOM   3084  N1    C    97      77.296  95.075  59.969  1.00  0.00           N  
ATOM   3085  C6    C    97      75.912  95.153  59.747  1.00  0.00           C  
ATOM   3086  H6    C    97      75.270  95.315  60.600  1.00  0.00           H  
ATOM   3087  C5    C    97      75.556  95.019  58.450  1.00  0.00           C  
ATOM   3088  H5    C    97      74.544  95.001  58.074  1.00  0.00           H  
ATOM   3089  C4    C    97      76.485  94.892  57.391  1.00  0.00           C  
ATOM   3090  N4    C    97      76.140  94.837  56.136  1.00  0.00           N  
ATOM   3091  H41   C    97      76.782  95.039  55.383  1.00  0.00           H  
ATOM   3092  H42   C    97      75.144  94.957  56.022  1.00  0.00           H  
ATOM   3093  N3    C    97      77.798  94.848  57.578  1.00  0.00           N  
ATOM   3094  C2    C    97      78.233  94.837  58.885  1.00  0.00           C  
ATOM   3095  O2    C    97      79.459  94.745  59.052  1.00  0.00           O  
ATOM   3096  C3'   C    97      76.998  97.185  62.230  1.00  0.00           C  
ATOM   3097  H3'   C    97      76.288  97.277  61.408  1.00  0.00           H  
ATOM   3098  C2'   C    97      78.296  96.529  61.702  1.00  0.00           C  
ATOM   3099  H2'   C    97      78.673  97.070  60.834  1.00  0.00           H  
ATOM   3100  O2'   C    97      79.368  96.435  62.638  1.00  0.00           O  
ATOM   3101 HO2'   C    97      79.488  97.331  62.961  1.00  0.00           H  
ATOM   3102  O3'   C    97      77.309  98.450  62.929  1.00  0.00           O  
ATOM   3103  P     A    98      77.155  99.727  62.047  1.00  0.00           P  
ATOM   3104  OP1   A    98      77.602 100.864  62.901  1.00  0.00           O  
ATOM   3105  OP2   A    98      75.781  99.796  61.464  1.00  0.00           O  
ATOM   3106  O5'   A    98      78.125  99.584  60.821  1.00  0.00           O  
ATOM   3107  C5'   A    98      79.499  99.765  60.900  1.00  0.00           C  
ATOM   3108  H5'   A    98      79.884  98.983  61.555  1.00  0.00           H  
ATOM   3109 H5''   A    98      79.682 100.747  61.337  1.00  0.00           H  
ATOM   3110  C4'   A    98      80.184  99.654  59.603  1.00  0.00           C  
ATOM   3111  H4'   A    98      81.246  99.691  59.844  1.00  0.00           H  
ATOM   3112  O4'   A    98      79.889  98.462  58.841  1.00  0.00           O  
ATOM   3113  C1'   A    98      79.980  98.646  57.422  1.00  0.00           C  
ATOM   3114  H1'   A    98      80.754  97.997  57.012  1.00  0.00           H  
ATOM   3115  N9    A    98      78.617  98.442  56.811  1.00  0.00           N  
ATOM   3116  C8    A    98      77.368  98.355  57.380  1.00  0.00           C  
ATOM   3117  H8    A    98      77.273  98.292  58.454  1.00  0.00           H  
ATOM   3118  N7    A    98      76.347  98.580  56.557  1.00  0.00           N  
ATOM   3119  C5    A    98      76.973  98.614  55.311  1.00  0.00           C  
ATOM   3120  C6    A    98      76.537  98.907  53.918  1.00  0.00           C  
ATOM   3121  N6    A    98      75.284  99.156  53.514  1.00  0.00           N  
ATOM   3122  H61   A    98      75.048  99.328  52.547  1.00  0.00           H  
ATOM   3123  H62   A    98      74.585  99.304  54.227  1.00  0.00           H  
ATOM   3124  N1    A    98      77.421  98.785  52.987  1.00  0.00           N  
ATOM   3125  C2    A    98      78.730  98.611  53.295  1.00  0.00           C  
ATOM   3126  H2    A    98      79.403  98.690  52.455  1.00  0.00           H  
ATOM   3127  N3    A    98      79.284  98.528  54.502  1.00  0.00           N  
ATOM   3128  C4    A    98      78.334  98.455  55.495  1.00  0.00           C  
ATOM   3129  C3'   A    98      79.822 100.671  58.568  1.00  0.00           C  
ATOM   3130  H3'   A    98      78.735 100.726  58.525  1.00  0.00           H  
ATOM   3131  C2'   A    98      80.332 100.104  57.179  1.00  0.00           C  
ATOM   3132  H2'   A    98      79.670 100.522  56.421  1.00  0.00           H  
ATOM   3133  O2'   A    98      81.694 100.409  56.930  1.00  0.00           O  
ATOM   3134 HO2'   A    98      81.783 101.355  57.062  1.00  0.00           H  
ATOM   3135  O3'   A    98      80.231 101.974  58.940  1.00  0.00           O  
ATOM   3136  P    U3    99      79.908 103.228  58.003  1.00  0.00           P  
ATOM   3137  OP1  U3    99      80.775 103.001  56.867  1.00  0.00           O  
ATOM   3138  OP2  U3    99      79.988 104.509  58.794  1.00  0.00           O  
ATOM   3139  O5'  U3    99      78.407 103.031  57.524  1.00  0.00           O  
ATOM   3140  C5'  U3    99      77.329 103.461  58.360  1.00  0.00           C  
ATOM   3141  H5'  U3    99      77.199 104.537  58.472  1.00  0.00           H  
ATOM   3142 H5''  U3    99      77.352 102.894  59.290  1.00  0.00           H  
ATOM   3143  C4'  U3    99      75.961 103.148  57.798  1.00  0.00           C  
ATOM   3144  H4'  U3    99      75.299 103.610  58.530  1.00  0.00           H  
ATOM   3145  O4'  U3    99      75.696 103.781  56.507  1.00  0.00           O  
ATOM   3146  C1'  U3    99      74.819 102.926  55.903  1.00  0.00           C  
ATOM   3147  H1'  U3    99      73.963 103.553  55.654  1.00  0.00           H  
ATOM   3148  N1   U3    99      75.430 102.587  54.611  1.00  0.00           N  
ATOM   3149  C6   U3    99      76.782 102.486  54.402  1.00  0.00           C  
ATOM   3150  H6   U3    99      77.391 102.582  55.289  1.00  0.00           H  
ATOM   3151  C5   U3    99      77.273 102.223  53.168  1.00  0.00           C  
ATOM   3152  H5   U3    99      78.323 102.156  52.923  1.00  0.00           H  
ATOM   3153  C4   U3    99      76.417 102.136  52.001  1.00  0.00           C  
ATOM   3154  O4   U3    99      76.774 101.918  50.862  1.00  0.00           O  
ATOM   3155  N3   U3    99      75.107 102.345  52.226  1.00  0.00           N  
ATOM   3156  H3   U3    99      74.407 102.441  51.504  1.00  0.00           H  
ATOM   3157  C2   U3    99      74.547 102.448  53.506  1.00  0.00           C  
ATOM   3158  O2   U3    99      73.311 102.526  53.660  1.00  0.00           O  
ATOM   3159  C3'  U3    99      75.765 101.670  57.612  1.00  0.00           C  
ATOM   3160  H3'  U3    99      76.492 101.094  57.040  1.00  0.00           H  
ATOM   3161  C2'  U3    99      74.514 101.722  56.731  1.00  0.00           C  
ATOM   3162  H2'  U3    99      74.491 100.790  56.166  1.00  0.00           H  
ATOM   3163  O2'  U3    99      73.279 101.873  57.462  1.00  0.00           O  
ATOM   3164 HO2'  U3    99      73.018 101.077  57.932  1.00  0.00           H  
ATOM   3165  O3'  U3    99      75.532 100.808  58.700  1.00  0.00           O  
ATOM   3166 HO3'  U3    99      76.271 100.877  59.308  1.00  0.00           H  
TER    3167       U3    99 
ATOM   3167 MG    MG   100      41.194  65.857  72.839  1.00  0.00          MG  
TER    3168       MG   100 
ATOM   3168 MG    MG   101      63.402  68.695  62.631  1.00  0.00          MG  
TER    3169       MG   101 
ATOM   3169 MG    MG   102      51.881  53.578  73.929  1.00  0.00          MG  
TER    3170       MG   102 
ATOM   3170 MG    MG   103      45.529  78.021  51.717  1.00  0.00          MG  
TER    3171       MG   103 
ATOM   3171 MG    MG   104      52.713  64.059  53.444  1.00  0.00          MG  
TER    3172       MG   104 
ATOM   3172 MG    MG   105      70.009  52.709  64.535  1.00  0.00          MG  
TER    3173       MG   105 
END   
