# Supplementary material for: Modelling the structures of frameshift-stimulatory pseudoknots from representative bat coronaviruses
Source: PLoS Comput Biol. 2023 May 19;19(5):e1011124. doi: 10.1371/journal.pcbi.1011124 (PMC10234561; doi:10.1371/journal.pcbi.1011124)
Supplement: S3 Data — PDB files for the top 3 representative clusters from each conformer (threaded/unthreaded) of each pseudoknot described in the main text, along with PDB files for the representative clusters shown in S8–S18 Figs. (ZIP) [file pcbi.1011124.s003.zip › SI_Model_PDB_files/21164-6_threaded_Mg_cluster2.pdb]

ATOM      1 HO5'  G5     1      66.741  52.900  66.848  1.00  0.00           H  
ATOM      2  O5'  G5     1      67.130  52.669  66.002  1.00  0.00           O  
ATOM      3  C5'  G5     1      68.293  51.834  66.098  1.00  0.00           C  
ATOM      4  H5'  G5     1      68.972  52.208  66.864  1.00  0.00           H  
ATOM      5 H5''  G5     1      68.801  51.795  65.135  1.00  0.00           H  
ATOM      6  C4'  G5     1      67.966  50.349  66.328  1.00  0.00           C  
ATOM      7  H4'  G5     1      68.906  49.882  66.624  1.00  0.00           H  
ATOM      8  O4'  G5     1      66.880  50.117  67.184  1.00  0.00           O  
ATOM      9  C1'  G5     1      66.307  48.898  66.808  1.00  0.00           C  
ATOM     10  H1'  G5     1      66.644  48.080  67.444  1.00  0.00           H  
ATOM     11  N9   G5     1      64.810  48.963  66.943  1.00  0.00           N  
ATOM     12  C8   G5     1      64.138  48.456  67.981  1.00  0.00           C  
ATOM     13  H8   G5     1      64.507  47.988  68.882  1.00  0.00           H  
ATOM     14  N7   G5     1      62.826  48.397  67.813  1.00  0.00           N  
ATOM     15  C5   G5     1      62.665  49.023  66.563  1.00  0.00           C  
ATOM     16  C6   G5     1      61.431  49.140  65.823  1.00  0.00           C  
ATOM     17  O6   G5     1      60.244  48.788  66.014  1.00  0.00           O  
ATOM     18  N1   G5     1      61.684  49.743  64.616  1.00  0.00           N  
ATOM     19  H1   G5     1      60.848  49.778  64.052  1.00  0.00           H  
ATOM     20  C2   G5     1      62.863  50.030  64.139  1.00  0.00           C  
ATOM     21  N2   G5     1      62.861  50.772  63.071  1.00  0.00           N  
ATOM     22  H21  G5     1      61.954  51.175  62.883  1.00  0.00           H  
ATOM     23  H22  G5     1      63.685  50.948  62.514  1.00  0.00           H  
ATOM     24  N3   G5     1      64.022  49.855  64.730  1.00  0.00           N  
ATOM     25  C4   G5     1      63.840  49.300  65.950  1.00  0.00           C  
ATOM     26  C3'  G5     1      67.577  49.831  64.960  1.00  0.00           C  
ATOM     27  H3'  G5     1      66.877  50.496  64.454  1.00  0.00           H  
ATOM     28  C2'  G5     1      66.776  48.601  65.388  1.00  0.00           C  
ATOM     29  H2'  G5     1      65.979  48.273  64.720  1.00  0.00           H  
ATOM     30  O2'  G5     1      67.677  47.576  65.470  1.00  0.00           O  
ATOM     31 HO2'  G5     1      68.345  47.820  64.825  1.00  0.00           H  
ATOM     32  O3'  G5     1      68.792  49.519  64.267  1.00  0.00           O  
ATOM     33  P     A     2      69.085  49.944  62.826  1.00  0.00           P  
ATOM     34  OP1   A     2      70.530  49.620  62.670  1.00  0.00           O  
ATOM     35  OP2   A     2      68.624  51.327  62.753  1.00  0.00           O  
ATOM     36  O5'   A     2      68.180  48.860  62.234  1.00  0.00           O  
ATOM     37  C5'   A     2      68.275  48.666  60.834  1.00  0.00           C  
ATOM     38  H5'   A     2      69.108  47.986  60.655  1.00  0.00           H  
ATOM     39 H5''   A     2      68.536  49.640  60.422  1.00  0.00           H  
ATOM     40  C4'   A     2      66.919  48.202  60.305  1.00  0.00           C  
ATOM     41  H4'   A     2      66.919  47.922  59.251  1.00  0.00           H  
ATOM     42  O4'   A     2      66.561  47.049  60.999  1.00  0.00           O  
ATOM     43  C1'   A     2      65.147  46.916  60.954  1.00  0.00           C  
ATOM     44  H1'   A     2      64.826  46.047  60.378  1.00  0.00           H  
ATOM     45  N9    A     2      64.857  46.587  62.369  1.00  0.00           N  
ATOM     46  C8    A     2      65.666  45.888  63.215  1.00  0.00           C  
ATOM     47  H8    A     2      66.745  45.845  63.209  1.00  0.00           H  
ATOM     48  N7    A     2      65.050  45.518  64.336  1.00  0.00           N  
ATOM     49  C5    A     2      63.738  46.011  64.166  1.00  0.00           C  
ATOM     50  C6    A     2      62.534  45.913  64.914  1.00  0.00           C  
ATOM     51  N6    A     2      62.453  45.377  66.078  1.00  0.00           N  
ATOM     52  H61   A     2      61.541  45.281  66.501  1.00  0.00           H  
ATOM     53  H62   A     2      63.215  44.912  66.550  1.00  0.00           H  
ATOM     54  N1    A     2      61.329  46.012  64.241  1.00  0.00           N  
ATOM     55  C2    A     2      61.422  46.547  63.080  1.00  0.00           C  
ATOM     56  H2    A     2      60.498  46.814  62.589  1.00  0.00           H  
ATOM     57  N3    A     2      62.437  46.972  62.321  1.00  0.00           N  
ATOM     58  C4    A     2      63.600  46.560  62.938  1.00  0.00           C  
ATOM     59  C3'   A     2      65.763  49.197  60.485  1.00  0.00           C  
ATOM     60  H3'   A     2      65.780  49.663  61.471  1.00  0.00           H  
ATOM     61  C2'   A     2      64.606  48.225  60.311  1.00  0.00           C  
ATOM     62  H2'   A     2      63.697  48.607  60.776  1.00  0.00           H  
ATOM     63  O2'   A     2      64.359  47.971  58.893  1.00  0.00           O  
ATOM     64 HO2'   A     2      63.806  48.694  58.590  1.00  0.00           H  
ATOM     65  O3'   A     2      65.917  50.210  59.521  1.00  0.00           O  
ATOM     66  P     G     3      64.878  51.461  59.396  1.00  0.00           P  
ATOM     67  OP1   G     3      65.612  52.469  58.560  1.00  0.00           O  
ATOM     68  OP2   G     3      64.390  51.839  60.715  1.00  0.00           O  
ATOM     69  O5'   G     3      63.734  50.857  58.490  1.00  0.00           O  
ATOM     70  C5'   G     3      63.873  50.876  57.126  1.00  0.00           C  
ATOM     71  H5'   G     3      64.789  50.340  56.880  1.00  0.00           H  
ATOM     72 H5''   G     3      63.904  51.935  56.871  1.00  0.00           H  
ATOM     73  C4'   G     3      62.808  50.202  56.373  1.00  0.00           C  
ATOM     74  H4'   G     3      63.071  50.129  55.318  1.00  0.00           H  
ATOM     75  O4'   G     3      62.529  48.860  56.893  1.00  0.00           O  
ATOM     76  C1'   G     3      61.064  48.698  56.869  1.00  0.00           C  
ATOM     77  H1'   G     3      60.998  47.752  56.333  1.00  0.00           H  
ATOM     78  N9    G     3      60.469  48.576  58.189  1.00  0.00           N  
ATOM     79  C8    G     3      60.776  49.232  59.386  1.00  0.00           C  
ATOM     80  H8    G     3      61.523  50.011  59.376  1.00  0.00           H  
ATOM     81  N7    G     3      60.115  48.736  60.419  1.00  0.00           N  
ATOM     82  C5    G     3      59.343  47.711  59.964  1.00  0.00           C  
ATOM     83  C6    G     3      58.553  46.713  60.614  1.00  0.00           C  
ATOM     84  O6    G     3      58.301  46.662  61.805  1.00  0.00           O  
ATOM     85  N1    G     3      58.127  45.669  59.826  1.00  0.00           N  
ATOM     86  H1    G     3      57.515  44.969  60.221  1.00  0.00           H  
ATOM     87  C2    G     3      58.227  45.742  58.494  1.00  0.00           C  
ATOM     88  N2    G     3      57.736  44.768  57.768  1.00  0.00           N  
ATOM     89  H21   G     3      57.302  43.987  58.239  1.00  0.00           H  
ATOM     90  H22   G     3      57.953  44.795  56.782  1.00  0.00           H  
ATOM     91  N3    G     3      58.991  46.600  57.785  1.00  0.00           N  
ATOM     92  C4    G     3      59.557  47.546  58.566  1.00  0.00           C  
ATOM     93  C3'   G     3      61.458  50.867  56.413  1.00  0.00           C  
ATOM     94  H3'   G     3      61.239  51.389  57.344  1.00  0.00           H  
ATOM     95  C2'   G     3      60.411  49.852  56.178  1.00  0.00           C  
ATOM     96  H2'   G     3      59.475  50.035  56.706  1.00  0.00           H  
ATOM     97  O2'   G     3      60.291  49.416  54.811  1.00  0.00           O  
ATOM     98 HO2'   G     3      59.695  48.667  54.733  1.00  0.00           H  
ATOM     99  O3'   G     3      61.224  51.880  55.476  1.00  0.00           O  
ATOM    100  P     U     4      60.030  52.967  55.538  1.00  0.00           P  
ATOM    101  OP1   U     4      60.305  53.963  54.491  1.00  0.00           O  
ATOM    102  OP2   U     4      59.967  53.444  56.938  1.00  0.00           O  
ATOM    103  O5'   U     4      58.604  52.259  55.215  1.00  0.00           O  
ATOM    104  C5'   U     4      58.244  51.867  53.863  1.00  0.00           C  
ATOM    105  H5'   U     4      58.928  51.082  53.540  1.00  0.00           H  
ATOM    106 H5''   U     4      58.241  52.751  53.226  1.00  0.00           H  
ATOM    107  C4'   U     4      56.832  51.264  53.947  1.00  0.00           C  
ATOM    108  H4'   U     4      56.503  51.084  52.923  1.00  0.00           H  
ATOM    109  O4'   U     4      56.788  50.078  54.661  1.00  0.00           O  
ATOM    110  C1'   U     4      55.593  50.047  55.461  1.00  0.00           C  
ATOM    111  H1'   U     4      54.795  49.349  55.208  1.00  0.00           H  
ATOM    112  N1    U     4      56.030  49.737  56.816  1.00  0.00           N  
ATOM    113  C6    U     4      56.803  50.649  57.536  1.00  0.00           C  
ATOM    114  H6    U     4      57.105  51.628  57.194  1.00  0.00           H  
ATOM    115  C5    U     4      56.989  50.413  58.884  1.00  0.00           C  
ATOM    116  H5    U     4      57.568  51.162  59.403  1.00  0.00           H  
ATOM    117  C4    U     4      56.443  49.249  59.536  1.00  0.00           C  
ATOM    118  O4    U     4      56.551  48.992  60.706  1.00  0.00           O  
ATOM    119  N3    U     4      55.799  48.310  58.716  1.00  0.00           N  
ATOM    120  H3    U     4      55.405  47.440  59.045  1.00  0.00           H  
ATOM    121  C2    U     4      55.725  48.434  57.358  1.00  0.00           C  
ATOM    122  O2    U     4      55.267  47.537  56.703  1.00  0.00           O  
ATOM    123  C3'   U     4      55.805  52.171  54.480  1.00  0.00           C  
ATOM    124  H3'   U     4      56.263  52.835  55.214  1.00  0.00           H  
ATOM    125  C2'   U     4      54.874  51.306  55.382  1.00  0.00           C  
ATOM    126  H2'   U     4      54.766  51.888  56.297  1.00  0.00           H  
ATOM    127  O2'   U     4      53.601  51.130  54.782  1.00  0.00           O  
ATOM    128 HO2'   U     4      53.589  51.750  54.049  1.00  0.00           H  
ATOM    129  O3'   U     4      55.183  52.851  53.376  1.00  0.00           O  
ATOM    130  P     G     5      55.515  54.242  52.916  1.00  0.00           P  
ATOM    131  OP1   G     5      54.803  54.516  51.656  1.00  0.00           O  
ATOM    132  OP2   G     5      56.918  54.655  53.108  1.00  0.00           O  
ATOM    133  O5'   G     5      54.708  55.002  54.094  1.00  0.00           O  
ATOM    134  C5'   G     5      53.426  55.598  53.765  1.00  0.00           C  
ATOM    135  H5'   G     5      52.759  54.762  53.553  1.00  0.00           H  
ATOM    136 H5''   G     5      53.566  56.242  52.896  1.00  0.00           H  
ATOM    137  C4'   G     5      52.990  56.482  54.987  1.00  0.00           C  
ATOM    138  H4'   G     5      52.056  56.987  54.738  1.00  0.00           H  
ATOM    139  O4'   G     5      52.545  55.668  56.067  1.00  0.00           O  
ATOM    140  C1'   G     5      53.009  56.154  57.315  1.00  0.00           C  
ATOM    141  H1'   G     5      52.287  56.191  58.131  1.00  0.00           H  
ATOM    142  N9    G     5      54.025  55.391  57.967  1.00  0.00           N  
ATOM    143  C8    G     5      54.829  54.451  57.386  1.00  0.00           C  
ATOM    144  H8    G     5      54.558  54.161  56.381  1.00  0.00           H  
ATOM    145  N7    G     5      55.825  54.029  58.126  1.00  0.00           N  
ATOM    146  C5    G     5      55.574  54.785  59.302  1.00  0.00           C  
ATOM    147  C6    G     5      56.204  54.786  60.601  1.00  0.00           C  
ATOM    148  O6    G     5      57.137  54.007  60.955  1.00  0.00           O  
ATOM    149  N1    G     5      55.704  55.666  61.531  1.00  0.00           N  
ATOM    150  H1    G     5      56.081  55.676  62.468  1.00  0.00           H  
ATOM    151  C2    G     5      54.729  56.562  61.265  1.00  0.00           C  
ATOM    152  N2    G     5      54.436  57.428  62.224  1.00  0.00           N  
ATOM    153  H21   G     5      55.029  57.518  63.037  1.00  0.00           H  
ATOM    154  H22   G     5      53.574  57.909  62.011  1.00  0.00           H  
ATOM    155  N3    G     5      54.057  56.532  60.112  1.00  0.00           N  
ATOM    156  C4    G     5      54.505  55.630  59.219  1.00  0.00           C  
ATOM    157  C3'   G     5      54.035  57.416  55.561  1.00  0.00           C  
ATOM    158  H3'   G     5      54.991  56.922  55.736  1.00  0.00           H  
ATOM    159  C2'   G     5      53.442  57.566  56.961  1.00  0.00           C  
ATOM    160  H2'   G     5      54.187  57.940  57.662  1.00  0.00           H  
ATOM    161  O2'   G     5      52.339  58.500  57.030  1.00  0.00           O  
ATOM    162 HO2'   G     5      52.204  58.513  57.981  1.00  0.00           H  
ATOM    163  O3'   G     5      54.214  58.584  54.800  1.00  0.00           O  
ATOM    164  P     C     6      55.556  59.414  54.934  1.00  0.00           P  
ATOM    165  OP1   C     6      55.542  60.562  53.888  1.00  0.00           O  
ATOM    166  OP2   C     6      56.662  58.413  54.941  1.00  0.00           O  
ATOM    167  O5'   C     6      55.667  60.032  56.377  1.00  0.00           O  
ATOM    168  C5'   C     6      54.761  60.967  56.895  1.00  0.00           C  
ATOM    169  H5'   C     6      53.728  60.631  56.804  1.00  0.00           H  
ATOM    170 H5''   C     6      54.985  61.815  56.248  1.00  0.00           H  
ATOM    171  C4'   C     6      54.959  61.270  58.341  1.00  0.00           C  
ATOM    172  H4'   C     6      54.193  62.006  58.584  1.00  0.00           H  
ATOM    173  O4'   C     6      54.793  60.117  59.110  1.00  0.00           O  
ATOM    174  C1'   C     6      55.547  60.177  60.337  1.00  0.00           C  
ATOM    175  H1'   C     6      54.884  60.138  61.201  1.00  0.00           H  
ATOM    176  N1    C     6      56.640  59.020  60.320  1.00  0.00           N  
ATOM    177  C6    C     6      57.001  58.291  59.198  1.00  0.00           C  
ATOM    178  H6    C     6      56.441  58.559  58.315  1.00  0.00           H  
ATOM    179  C5    C     6      58.100  57.438  59.175  1.00  0.00           C  
ATOM    180  H5    C     6      58.394  56.813  58.344  1.00  0.00           H  
ATOM    181  C4    C     6      58.733  57.235  60.420  1.00  0.00           C  
ATOM    182  N4    C     6      59.537  56.210  60.493  1.00  0.00           N  
ATOM    183  H41   C     6      59.995  56.122  61.389  1.00  0.00           H  
ATOM    184  H42   C     6      60.042  55.818  59.711  1.00  0.00           H  
ATOM    185  N3    C     6      58.325  57.798  61.535  1.00  0.00           N  
ATOM    186  C2    C     6      57.313  58.701  61.514  1.00  0.00           C  
ATOM    187  O2    C     6      57.067  59.236  62.600  1.00  0.00           O  
ATOM    188  C3'   C     6      56.312  61.763  58.845  1.00  0.00           C  
ATOM    189  H3'   C     6      57.101  61.094  58.499  1.00  0.00           H  
ATOM    190  C2'   C     6      56.134  61.572  60.395  1.00  0.00           C  
ATOM    191  H2'   C     6      57.149  61.595  60.792  1.00  0.00           H  
ATOM    192  O2'   C     6      55.175  62.518  60.898  1.00  0.00           O  
ATOM    193 HO2'   C     6      55.396  63.407  60.612  1.00  0.00           H  
ATOM    194  O3'   C     6      56.689  63.074  58.407  1.00  0.00           O  
ATOM    195  P     G     7      58.223  63.579  58.452  1.00  0.00           P  
ATOM    196  OP1   G     7      58.275  64.921  57.862  1.00  0.00           O  
ATOM    197  OP2   G     7      59.057  62.526  57.879  1.00  0.00           O  
ATOM    198  O5'   G     7      58.562  63.707  60.043  1.00  0.00           O  
ATOM    199  C5'   G     7      58.022  64.764  60.817  1.00  0.00           C  
ATOM    200  H5'   G     7      56.940  64.758  60.688  1.00  0.00           H  
ATOM    201 H5''   G     7      58.465  65.683  60.434  1.00  0.00           H  
ATOM    202  C4'   G     7      58.231  64.556  62.315  1.00  0.00           C  
ATOM    203  H4'   G     7      57.591  65.290  62.805  1.00  0.00           H  
ATOM    204  O4'   G     7      57.867  63.191  62.585  1.00  0.00           O  
ATOM    205  C1'   G     7      58.855  62.605  63.439  1.00  0.00           C  
ATOM    206  H1'   G     7      58.359  61.967  64.171  1.00  0.00           H  
ATOM    207  N9    G     7      59.850  61.684  62.871  1.00  0.00           N  
ATOM    208  C8    G     7      59.961  61.168  61.645  1.00  0.00           C  
ATOM    209  H8    G     7      59.231  61.390  60.880  1.00  0.00           H  
ATOM    210  N7    G     7      61.032  60.412  61.454  1.00  0.00           N  
ATOM    211  C5    G     7      61.555  60.333  62.730  1.00  0.00           C  
ATOM    212  C6    G     7      62.692  59.540  63.174  1.00  0.00           C  
ATOM    213  O6    G     7      63.467  58.786  62.566  1.00  0.00           O  
ATOM    214  N1    G     7      62.818  59.594  64.562  1.00  0.00           N  
ATOM    215  H1    G     7      63.532  59.027  64.997  1.00  0.00           H  
ATOM    216  C2    G     7      61.985  60.380  65.373  1.00  0.00           C  
ATOM    217  N2    G     7      62.312  60.414  66.672  1.00  0.00           N  
ATOM    218  H21   G     7      63.200  60.065  67.001  1.00  0.00           H  
ATOM    219  H22   G     7      61.762  60.980  67.302  1.00  0.00           H  
ATOM    220  N3    G     7      60.932  61.055  64.986  1.00  0.00           N  
ATOM    221  C4    G     7      60.761  60.996  63.654  1.00  0.00           C  
ATOM    222  C3'   G     7      59.677  64.774  62.862  1.00  0.00           C  
ATOM    223  H3'   G     7      60.337  64.402  62.078  1.00  0.00           H  
ATOM    224  C2'   G     7      59.600  63.844  64.020  1.00  0.00           C  
ATOM    225  H2'   G     7      60.591  63.608  64.407  1.00  0.00           H  
ATOM    226  O2'   G     7      58.824  64.413  65.067  1.00  0.00           O  
ATOM    227 HO2'   G     7      58.002  63.929  65.179  1.00  0.00           H  
ATOM    228  O3'   G     7      60.021  66.098  63.165  1.00  0.00           O  
ATOM    229  P     G     8      61.559  66.509  63.428  1.00  0.00           P  
ATOM    230  OP1   G     8      61.513  67.908  63.840  1.00  0.00           O  
ATOM    231  OP2   G     8      62.260  66.065  62.245  1.00  0.00           O  
ATOM    232  O5'   G     8      62.108  65.504  64.572  1.00  0.00           O  
ATOM    233  C5'   G     8      61.944  65.758  65.926  1.00  0.00           C  
ATOM    234  H5'   G     8      61.048  65.238  66.265  1.00  0.00           H  
ATOM    235 H5''   G     8      61.704  66.778  66.228  1.00  0.00           H  
ATOM    236  C4'   G     8      63.168  65.214  66.755  1.00  0.00           C  
ATOM    237  H4'   G     8      63.250  65.847  67.638  1.00  0.00           H  
ATOM    238  O4'   G     8      63.044  63.800  66.968  1.00  0.00           O  
ATOM    239  C1'   G     8      64.353  63.286  66.691  1.00  0.00           C  
ATOM    240  H1'   G     8      64.654  62.542  67.430  1.00  0.00           H  
ATOM    241  N9    G     8      64.502  62.681  65.330  1.00  0.00           N  
ATOM    242  C8    G     8      63.907  63.021  64.141  1.00  0.00           C  
ATOM    243  H8    G     8      62.964  63.537  64.036  1.00  0.00           H  
ATOM    244  N7    G     8      64.398  62.548  63.068  1.00  0.00           N  
ATOM    245  C5    G     8      65.502  61.818  63.508  1.00  0.00           C  
ATOM    246  C6    G     8      66.473  60.958  62.782  1.00  0.00           C  
ATOM    247  O6    G     8      66.535  60.666  61.570  1.00  0.00           O  
ATOM    248  N1    G     8      67.453  60.440  63.704  1.00  0.00           N  
ATOM    249  H1    G     8      68.220  59.887  63.347  1.00  0.00           H  
ATOM    250  C2    G     8      67.430  60.640  65.076  1.00  0.00           C  
ATOM    251  N2    G     8      68.408  60.262  65.849  1.00  0.00           N  
ATOM    252  H21   G     8      69.168  59.730  65.451  1.00  0.00           H  
ATOM    253  H22   G     8      68.311  60.099  66.841  1.00  0.00           H  
ATOM    254  N3    G     8      66.495  61.287  65.757  1.00  0.00           N  
ATOM    255  C4    G     8      65.560  61.886  64.917  1.00  0.00           C  
ATOM    256  C3'   G     8      64.527  65.562  66.136  1.00  0.00           C  
ATOM    257  H3'   G     8      64.531  65.423  65.055  1.00  0.00           H  
ATOM    258  C2'   G     8      65.337  64.492  66.874  1.00  0.00           C  
ATOM    259  H2'   G     8      66.271  64.222  66.381  1.00  0.00           H  
ATOM    260  O2'   G     8      65.432  64.774  68.226  1.00  0.00           O  
ATOM    261 HO2'   G     8      65.337  65.730  68.231  1.00  0.00           H  
ATOM    262  O3'   G     8      64.994  66.892  66.316  1.00  0.00           O  
ATOM    263  P     G     9      66.199  67.467  65.457  1.00  0.00           P  
ATOM    264  OP1   G     9      66.370  68.875  65.858  1.00  0.00           O  
ATOM    265  OP2   G     9      65.868  67.149  64.074  1.00  0.00           O  
ATOM    266  O5'   G     9      67.496  66.556  65.837  1.00  0.00           O  
ATOM    267  C5'   G     9      68.144  66.823  67.048  1.00  0.00           C  
ATOM    268  H5'   G     9      67.474  66.547  67.862  1.00  0.00           H  
ATOM    269 H5''   G     9      68.358  67.889  67.132  1.00  0.00           H  
ATOM    270  C4'   G     9      69.448  66.023  67.059  1.00  0.00           C  
ATOM    271  H4'   G     9      69.976  66.135  68.006  1.00  0.00           H  
ATOM    272  O4'   G     9      69.269  64.639  66.865  1.00  0.00           O  
ATOM    273  C1'   G     9      70.402  64.153  66.120  1.00  0.00           C  
ATOM    274  H1'   G     9      70.968  63.336  66.568  1.00  0.00           H  
ATOM    275  N9    G     9      69.886  63.692  64.811  1.00  0.00           N  
ATOM    276  C8    G     9      68.657  63.945  64.292  1.00  0.00           C  
ATOM    277  H8    G     9      67.864  64.446  64.828  1.00  0.00           H  
ATOM    278  N7    G     9      68.535  63.542  63.087  1.00  0.00           N  
ATOM    279  C5    G     9      69.696  62.843  62.806  1.00  0.00           C  
ATOM    280  C6    G     9      70.094  61.972  61.684  1.00  0.00           C  
ATOM    281  O6    G     9      69.504  61.731  60.672  1.00  0.00           O  
ATOM    282  N1    G     9      71.377  61.418  61.886  1.00  0.00           N  
ATOM    283  H1    G     9      71.722  60.854  61.122  1.00  0.00           H  
ATOM    284  C2    G     9      72.211  61.659  62.972  1.00  0.00           C  
ATOM    285  N2    G     9      73.301  60.970  63.058  1.00  0.00           N  
ATOM    286  H21   G     9      73.702  60.523  62.246  1.00  0.00           H  
ATOM    287  H22   G     9      73.759  60.996  63.958  1.00  0.00           H  
ATOM    288  N3    G     9      71.785  62.330  64.037  1.00  0.00           N  
ATOM    289  C4    G     9      70.499  62.864  63.923  1.00  0.00           C  
ATOM    290  C3'   G     9      70.375  66.494  66.001  1.00  0.00           C  
ATOM    291  H3'   G     9      69.759  66.811  65.159  1.00  0.00           H  
ATOM    292  C2'   G     9      71.319  65.295  65.823  1.00  0.00           C  
ATOM    293  H2'   G     9      71.741  65.224  64.821  1.00  0.00           H  
ATOM    294  O2'   G     9      72.324  65.317  66.820  1.00  0.00           O  
ATOM    295 HO2'   G     9      72.151  66.071  67.389  1.00  0.00           H  
ATOM    296  O3'   G     9      71.188  67.631  66.230  1.00  0.00           O  
ATOM    297  P     G    10      71.716  68.419  65.049  1.00  0.00           P  
ATOM    298  OP1   G    10      72.268  69.625  65.621  1.00  0.00           O  
ATOM    299  OP2   G    10      70.654  68.467  64.027  1.00  0.00           O  
ATOM    300  O5'   G    10      72.908  67.639  64.316  1.00  0.00           O  
ATOM    301  C5'   G    10      74.175  67.481  64.929  1.00  0.00           C  
ATOM    302  H5'   G    10      74.029  67.085  65.934  1.00  0.00           H  
ATOM    303 H5''   G    10      74.683  68.439  65.034  1.00  0.00           H  
ATOM    304  C4'   G    10      75.074  66.503  64.192  1.00  0.00           C  
ATOM    305  H4'   G    10      75.957  66.381  64.820  1.00  0.00           H  
ATOM    306  O4'   G    10      74.358  65.238  63.947  1.00  0.00           O  
ATOM    307  C1'   G    10      74.876  64.586  62.760  1.00  0.00           C  
ATOM    308  H1'   G    10      75.347  63.644  63.039  1.00  0.00           H  
ATOM    309  N9    G    10      73.786  64.501  61.838  1.00  0.00           N  
ATOM    310  C8    G    10      72.553  65.147  61.954  1.00  0.00           C  
ATOM    311  H8    G    10      72.173  65.748  62.767  1.00  0.00           H  
ATOM    312  N7    G    10      71.731  64.904  60.958  1.00  0.00           N  
ATOM    313  C5    G    10      72.492  63.963  60.145  1.00  0.00           C  
ATOM    314  C6    G    10      72.108  63.261  59.012  1.00  0.00           C  
ATOM    315  O6    G    10      71.040  63.208  58.388  1.00  0.00           O  
ATOM    316  N1    G    10      73.053  62.582  58.403  1.00  0.00           N  
ATOM    317  H1    G    10      72.865  61.913  57.670  1.00  0.00           H  
ATOM    318  C2    G    10      74.333  62.437  58.884  1.00  0.00           C  
ATOM    319  N2    G    10      75.112  61.596  58.270  1.00  0.00           N  
ATOM    320  H21   G    10      74.783  61.222  57.391  1.00  0.00           H  
ATOM    321  H22   G    10      75.973  61.187  58.604  1.00  0.00           H  
ATOM    322  N3    G    10      74.666  62.977  60.112  1.00  0.00           N  
ATOM    323  C4    G    10      73.734  63.755  60.686  1.00  0.00           C  
ATOM    324  C3'   G    10      75.691  66.924  62.841  1.00  0.00           C  
ATOM    325  H3'   G    10      74.881  67.255  62.192  1.00  0.00           H  
ATOM    326  C2'   G    10      76.051  65.508  62.281  1.00  0.00           C  
ATOM    327  H2'   G    10      76.131  65.556  61.195  1.00  0.00           H  
ATOM    328  O2'   G    10      77.237  64.922  62.871  1.00  0.00           O  
ATOM    329 HO2'   G    10      77.847  65.576  63.219  1.00  0.00           H  
ATOM    330  O3'   G    10      76.822  67.726  62.925  1.00  0.00           O  
ATOM    331  P     C    11      77.187  68.832  61.826  1.00  0.00           P  
ATOM    332  OP1   C    11      78.443  69.524  62.270  1.00  0.00           O  
ATOM    333  OP2   C    11      75.970  69.565  61.470  1.00  0.00           O  
ATOM    334  O5'   C    11      77.510  67.949  60.526  1.00  0.00           O  
ATOM    335  C5'   C    11      78.754  67.375  60.390  1.00  0.00           C  
ATOM    336  H5'   C    11      78.852  66.845  61.337  1.00  0.00           H  
ATOM    337 H5''   C    11      79.506  68.146  60.219  1.00  0.00           H  
ATOM    338  C4'   C    11      78.877  66.336  59.228  1.00  0.00           C  
ATOM    339  H4'   C    11      79.829  65.825  59.373  1.00  0.00           H  
ATOM    340  O4'   C    11      77.834  65.439  59.293  1.00  0.00           O  
ATOM    341  C1'   C    11      77.390  64.953  58.025  1.00  0.00           C  
ATOM    342  H1'   C    11      77.454  63.865  58.006  1.00  0.00           H  
ATOM    343  N1    C    11      75.970  65.285  57.772  1.00  0.00           N  
ATOM    344  C6    C    11      75.278  66.266  58.486  1.00  0.00           C  
ATOM    345  H6    C    11      75.727  66.865  59.265  1.00  0.00           H  
ATOM    346  C5    C    11      73.966  66.543  58.190  1.00  0.00           C  
ATOM    347  H5    C    11      73.389  67.285  58.722  1.00  0.00           H  
ATOM    348  C4    C    11      73.369  65.840  57.131  1.00  0.00           C  
ATOM    349  N4    C    11      72.086  65.911  56.732  1.00  0.00           N  
ATOM    350  H41   C    11      71.717  65.373  55.962  1.00  0.00           H  
ATOM    351  H42   C    11      71.428  66.464  57.264  1.00  0.00           H  
ATOM    352  N3    C    11      74.014  64.898  56.433  1.00  0.00           N  
ATOM    353  C2    C    11      75.250  64.548  56.741  1.00  0.00           C  
ATOM    354  O2    C    11      75.683  63.519  56.166  1.00  0.00           O  
ATOM    355  C3'   C    11      78.669  66.930  57.864  1.00  0.00           C  
ATOM    356  H3'   C    11      77.877  67.676  57.929  1.00  0.00           H  
ATOM    357  C2'   C    11      78.245  65.721  57.006  1.00  0.00           C  
ATOM    358  H2'   C    11      77.741  66.044  56.095  1.00  0.00           H  
ATOM    359  O2'   C    11      79.324  64.801  56.714  1.00  0.00           O  
ATOM    360 HO2'   C    11      80.054  65.386  56.499  1.00  0.00           H  
ATOM    361  O3'   C    11      79.828  67.501  57.313  1.00  0.00           O  
ATOM    362  P     U    12      79.758  68.581  56.156  1.00  0.00           P  
ATOM    363  OP1   U    12      81.112  68.984  55.750  1.00  0.00           O  
ATOM    364  OP2   U    12      78.793  69.614  56.539  1.00  0.00           O  
ATOM    365  O5'   U    12      79.153  67.859  54.910  1.00  0.00           O  
ATOM    366  C5'   U    12      79.919  66.868  54.196  1.00  0.00           C  
ATOM    367  H5'   U    12      80.500  66.176  54.807  1.00  0.00           H  
ATOM    368 H5''   U    12      80.665  67.410  53.615  1.00  0.00           H  
ATOM    369  C4'   U    12      79.107  65.945  53.214  1.00  0.00           C  
ATOM    370  H4'   U    12      79.812  65.197  52.851  1.00  0.00           H  
ATOM    371  O4'   U    12      77.929  65.486  53.774  1.00  0.00           O  
ATOM    372  C1'   U    12      76.861  65.333  52.815  1.00  0.00           C  
ATOM    373  H1'   U    12      76.613  64.292  52.608  1.00  0.00           H  
ATOM    374  N1    U    12      75.637  66.115  53.159  1.00  0.00           N  
ATOM    375  C6    U    12      75.591  67.026  54.196  1.00  0.00           C  
ATOM    376  H6    U    12      76.458  67.231  54.807  1.00  0.00           H  
ATOM    377  C5    U    12      74.430  67.656  54.508  1.00  0.00           C  
ATOM    378  H5    U    12      74.312  68.406  55.277  1.00  0.00           H  
ATOM    379  C4    U    12      73.225  67.445  53.723  1.00  0.00           C  
ATOM    380  O4    U    12      72.092  67.889  53.924  1.00  0.00           O  
ATOM    381  N3    U    12      73.374  66.576  52.639  1.00  0.00           N  
ATOM    382  H3    U    12      72.582  66.388  52.041  1.00  0.00           H  
ATOM    383  C2    U    12      74.543  65.816  52.383  1.00  0.00           C  
ATOM    384  O2    U    12      74.605  65.079  51.391  1.00  0.00           O  
ATOM    385  C3'   U    12      78.609  66.803  52.017  1.00  0.00           C  
ATOM    386  H3'   U    12      78.140  67.714  52.390  1.00  0.00           H  
ATOM    387  C2'   U    12      77.529  65.889  51.478  1.00  0.00           C  
ATOM    388  H2'   U    12      76.717  66.395  50.956  1.00  0.00           H  
ATOM    389  O2'   U    12      78.069  64.800  50.756  1.00  0.00           O  
ATOM    390 HO2'   U    12      78.441  64.220  51.424  1.00  0.00           H  
ATOM    391  O3'   U    12      79.751  67.086  51.274  1.00  0.00           O  
ATOM    392  P     C    13      79.913  68.377  50.319  1.00  0.00           P  
ATOM    393  OP1   C    13      81.195  68.192  49.628  1.00  0.00           O  
ATOM    394  OP2   C    13      79.686  69.622  51.111  1.00  0.00           O  
ATOM    395  O5'   C    13      78.786  68.264  49.254  1.00  0.00           O  
ATOM    396  C5'   C    13      78.888  67.323  48.262  1.00  0.00           C  
ATOM    397  H5'   C    13      79.108  66.357  48.716  1.00  0.00           H  
ATOM    398 H5''   C    13      79.738  67.510  47.605  1.00  0.00           H  
ATOM    399  C4'   C    13      77.644  67.235  47.408  1.00  0.00           C  
ATOM    400  H4'   C    13      77.853  66.617  46.535  1.00  0.00           H  
ATOM    401  O4'   C    13      76.504  66.629  48.004  1.00  0.00           O  
ATOM    402  C1'   C    13      75.386  67.286  47.521  1.00  0.00           C  
ATOM    403  H1'   C    13      74.727  66.556  47.050  1.00  0.00           H  
ATOM    404  N1    C    13      74.582  67.904  48.599  1.00  0.00           N  
ATOM    405  C6    C    13      75.178  68.489  49.687  1.00  0.00           C  
ATOM    406  H6    C    13      76.257  68.535  49.686  1.00  0.00           H  
ATOM    407  C5    C    13      74.372  68.956  50.703  1.00  0.00           C  
ATOM    408  H5    C    13      74.859  69.355  51.580  1.00  0.00           H  
ATOM    409  C4    C    13      73.001  69.034  50.453  1.00  0.00           C  
ATOM    410  N4    C    13      72.144  69.570  51.242  1.00  0.00           N  
ATOM    411  H41   C    13      71.182  69.706  50.968  1.00  0.00           H  
ATOM    412  H42   C    13      72.576  70.010  52.042  1.00  0.00           H  
ATOM    413  N3    C    13      72.443  68.610  49.328  1.00  0.00           N  
ATOM    414  C2    C    13      73.230  68.070  48.420  1.00  0.00           C  
ATOM    415  O2    C    13      72.624  67.725  47.402  1.00  0.00           O  
ATOM    416  C3'   C    13      77.247  68.566  46.811  1.00  0.00           C  
ATOM    417  H3'   C    13      77.253  69.275  47.639  1.00  0.00           H  
ATOM    418  C2'   C    13      75.823  68.259  46.342  1.00  0.00           C  
ATOM    419  H2'   C    13      75.222  69.162  46.240  1.00  0.00           H  
ATOM    420  O2'   C    13      75.892  67.511  45.137  1.00  0.00           O  
ATOM    421 HO2'   C    13      76.784  67.657  44.814  1.00  0.00           H  
ATOM    422  O3'   C    13      78.155  68.956  45.798  1.00  0.00           O  
ATOM    423  P     U    14      78.223  70.513  45.412  1.00  0.00           P  
ATOM    424  OP1   U    14      79.188  70.787  44.375  1.00  0.00           O  
ATOM    425  OP2   U    14      78.425  71.340  46.665  1.00  0.00           O  
ATOM    426  O5'   U    14      76.724  70.722  44.886  1.00  0.00           O  
ATOM    427  C5'   U    14      76.327  70.294  43.524  1.00  0.00           C  
ATOM    428  H5'   U    14      76.433  69.216  43.405  1.00  0.00           H  
ATOM    429 H5''   U    14      77.113  70.733  42.909  1.00  0.00           H  
ATOM    430  C4'   U    14      74.918  70.642  43.144  1.00  0.00           C  
ATOM    431  H4'   U    14      74.832  70.293  42.115  1.00  0.00           H  
ATOM    432  O4'   U    14      74.051  69.885  43.973  1.00  0.00           O  
ATOM    433  C1'   U    14      72.837  70.570  44.092  1.00  0.00           C  
ATOM    434  H1'   U    14      72.026  69.968  43.681  1.00  0.00           H  
ATOM    435  N1    U    14      72.641  70.996  45.538  1.00  0.00           N  
ATOM    436  C6    U    14      73.670  71.308  46.334  1.00  0.00           C  
ATOM    437  H6    U    14      74.657  71.290  45.895  1.00  0.00           H  
ATOM    438  C5    U    14      73.541  71.844  47.550  1.00  0.00           C  
ATOM    439  H5    U    14      74.441  71.944  48.139  1.00  0.00           H  
ATOM    440  C4    U    14      72.244  72.134  48.158  1.00  0.00           C  
ATOM    441  O4    U    14      72.108  72.564  49.293  1.00  0.00           O  
ATOM    442  N3    U    14      71.224  71.902  47.240  1.00  0.00           N  
ATOM    443  H3    U    14      70.273  72.088  47.528  1.00  0.00           H  
ATOM    444  C2    U    14      71.336  71.232  46.014  1.00  0.00           C  
ATOM    445  O2    U    14      70.341  70.960  45.279  1.00  0.00           O  
ATOM    446  C3'   U    14      74.408  72.110  43.196  1.00  0.00           C  
ATOM    447  H3'   U    14      74.742  72.555  44.133  1.00  0.00           H  
ATOM    448  C2'   U    14      72.879  71.871  43.214  1.00  0.00           C  
ATOM    449  H2'   U    14      72.303  72.635  43.736  1.00  0.00           H  
ATOM    450  O2'   U    14      72.423  71.747  41.956  1.00  0.00           O  
ATOM    451 HO2'   U    14      71.711  71.104  41.925  1.00  0.00           H  
ATOM    452  O3'   U    14      74.895  72.876  42.121  1.00  0.00           O  
ATOM    453  P     A    15      74.840  74.479  42.132  1.00  0.00           P  
ATOM    454  OP1   A    15      75.226  75.001  40.877  1.00  0.00           O  
ATOM    455  OP2   A    15      75.643  74.712  43.352  1.00  0.00           O  
ATOM    456  O5'   A    15      73.341  74.832  42.503  1.00  0.00           O  
ATOM    457  C5'   A    15      72.437  74.914  41.506  1.00  0.00           C  
ATOM    458  H5'   A    15      72.494  73.973  40.960  1.00  0.00           H  
ATOM    459 H5''   A    15      72.682  75.736  40.833  1.00  0.00           H  
ATOM    460  C4'   A    15      71.030  75.165  42.061  1.00  0.00           C  
ATOM    461  H4'   A    15      70.392  75.187  41.178  1.00  0.00           H  
ATOM    462  O4'   A    15      70.585  74.247  43.072  1.00  0.00           O  
ATOM    463  C1'   A    15      69.714  75.052  43.924  1.00  0.00           C  
ATOM    464  H1'   A    15      68.720  74.610  43.984  1.00  0.00           H  
ATOM    465  N9    A    15      70.339  75.157  45.291  1.00  0.00           N  
ATOM    466  C8    A    15      71.637  74.938  45.650  1.00  0.00           C  
ATOM    467  H8    A    15      72.330  74.656  44.871  1.00  0.00           H  
ATOM    468  N7    A    15      71.973  74.885  46.944  1.00  0.00           N  
ATOM    469  C5    A    15      70.714  75.371  47.424  1.00  0.00           C  
ATOM    470  C6    A    15      70.280  75.781  48.742  1.00  0.00           C  
ATOM    471  N6    A    15      71.014  75.746  49.840  1.00  0.00           N  
ATOM    472  H61   A    15      70.480  75.827  50.693  1.00  0.00           H  
ATOM    473  H62   A    15      71.962  75.413  49.735  1.00  0.00           H  
ATOM    474  N1    A    15      68.997  76.206  49.031  1.00  0.00           N  
ATOM    475  C2    A    15      68.226  76.350  47.945  1.00  0.00           C  
ATOM    476  H2    A    15      67.319  76.893  48.163  1.00  0.00           H  
ATOM    477  N3    A    15      68.508  76.102  46.678  1.00  0.00           N  
ATOM    478  C4    A    15      69.755  75.582  46.493  1.00  0.00           C  
ATOM    479  C3'   A    15      71.008  76.535  42.691  1.00  0.00           C  
ATOM    480  H3'   A    15      71.785  76.577  43.454  1.00  0.00           H  
ATOM    481  C2'   A    15      69.628  76.476  43.335  1.00  0.00           C  
ATOM    482  H2'   A    15      69.513  77.232  44.111  1.00  0.00           H  
ATOM    483  O2'   A    15      68.530  76.462  42.443  1.00  0.00           O  
ATOM    484 HO2'   A    15      67.768  76.458  43.027  1.00  0.00           H  
ATOM    485  O3'   A    15      71.145  77.667  41.888  1.00  0.00           O  
ATOM    486  P     G    16      71.599  79.015  42.423  1.00  0.00           P  
ATOM    487  OP1   G    16      71.753  79.904  41.207  1.00  0.00           O  
ATOM    488  OP2   G    16      72.816  78.695  43.252  1.00  0.00           O  
ATOM    489  O5'   G    16      70.364  79.470  43.294  1.00  0.00           O  
ATOM    490  C5'   G    16      69.076  79.785  42.698  1.00  0.00           C  
ATOM    491  H5'   G    16      68.739  78.998  42.024  1.00  0.00           H  
ATOM    492 H5''   G    16      69.027  80.691  42.095  1.00  0.00           H  
ATOM    493  C4'   G    16      67.927  80.206  43.696  1.00  0.00           C  
ATOM    494  H4'   G    16      67.017  80.229  43.096  1.00  0.00           H  
ATOM    495  O4'   G    16      67.815  79.225  44.701  1.00  0.00           O  
ATOM    496  C1'   G    16      67.504  79.679  46.008  1.00  0.00           C  
ATOM    497  H1'   G    16      66.580  79.204  46.339  1.00  0.00           H  
ATOM    498  N9    G    16      68.544  79.580  47.032  1.00  0.00           N  
ATOM    499  C8    G    16      69.785  79.166  46.790  1.00  0.00           C  
ATOM    500  H8    G    16      70.015  79.083  45.738  1.00  0.00           H  
ATOM    501  N7    G    16      70.582  79.129  47.801  1.00  0.00           N  
ATOM    502  C5    G    16      69.733  79.434  48.860  1.00  0.00           C  
ATOM    503  C6    G    16      70.007  79.538  50.208  1.00  0.00           C  
ATOM    504  O6    G    16      71.102  79.419  50.730  1.00  0.00           O  
ATOM    505  N1    G    16      68.917  79.741  51.042  1.00  0.00           N  
ATOM    506  H1    G    16      69.046  79.950  52.021  1.00  0.00           H  
ATOM    507  C2    G    16      67.657  79.942  50.527  1.00  0.00           C  
ATOM    508  N2    G    16      66.709  80.263  51.365  1.00  0.00           N  
ATOM    509  H21   G    16      66.905  80.237  52.355  1.00  0.00           H  
ATOM    510  H22   G    16      65.889  80.708  50.978  1.00  0.00           H  
ATOM    511  N3    G    16      67.364  79.921  49.230  1.00  0.00           N  
ATOM    512  C4    G    16      68.457  79.689  48.441  1.00  0.00           C  
ATOM    513  C3'   G    16      68.108  81.557  44.519  1.00  0.00           C  
ATOM    514  H3'   G    16      69.171  81.578  44.762  1.00  0.00           H  
ATOM    515  C2'   G    16      67.348  81.187  45.754  1.00  0.00           C  
ATOM    516  H2'   G    16      67.738  81.737  46.611  1.00  0.00           H  
ATOM    517  O2'   G    16      65.981  81.517  45.769  1.00  0.00           O  
ATOM    518 HO2'   G    16      65.646  81.477  46.668  1.00  0.00           H  
ATOM    519  O3'   G    16      67.753  82.720  43.803  1.00  0.00           O  
ATOM    520  P     U    17      68.047  84.263  44.321  1.00  0.00           P  
ATOM    521  OP1   U    17      67.245  85.211  43.469  1.00  0.00           O  
ATOM    522  OP2   U    17      69.539  84.400  44.373  1.00  0.00           O  
ATOM    523  O5'   U    17      67.431  84.314  45.716  1.00  0.00           O  
ATOM    524  C5'   U    17      66.108  84.870  45.961  1.00  0.00           C  
ATOM    525  H5'   U    17      65.395  84.383  45.295  1.00  0.00           H  
ATOM    526 H5''   U    17      66.174  85.913  45.654  1.00  0.00           H  
ATOM    527  C4'   U    17      65.688  84.844  47.468  1.00  0.00           C  
ATOM    528  H4'   U    17      64.634  85.082  47.614  1.00  0.00           H  
ATOM    529  O4'   U    17      66.015  83.569  48.000  1.00  0.00           O  
ATOM    530  C1'   U    17      66.363  83.659  49.437  1.00  0.00           C  
ATOM    531  H1'   U    17      65.636  83.156  50.075  1.00  0.00           H  
ATOM    532  N1    U    17      67.776  83.314  49.728  1.00  0.00           N  
ATOM    533  C6    U    17      68.792  83.129  48.816  1.00  0.00           C  
ATOM    534  H6    U    17      68.567  83.281  47.771  1.00  0.00           H  
ATOM    535  C5    U    17      70.057  82.858  49.174  1.00  0.00           C  
ATOM    536  H5    U    17      70.750  82.804  48.347  1.00  0.00           H  
ATOM    537  C4    U    17      70.501  82.779  50.563  1.00  0.00           C  
ATOM    538  O4    U    17      71.617  82.442  50.927  1.00  0.00           O  
ATOM    539  N3    U    17      69.412  82.876  51.478  1.00  0.00           N  
ATOM    540  H3    U    17      69.625  82.937  52.464  1.00  0.00           H  
ATOM    541  C2    U    17      68.141  83.201  51.148  1.00  0.00           C  
ATOM    542  O2    U    17      67.319  83.356  52.057  1.00  0.00           O  
ATOM    543  C3'   U    17      66.451  85.834  48.291  1.00  0.00           C  
ATOM    544  H3'   U    17      67.452  85.591  47.935  1.00  0.00           H  
ATOM    545  C2'   U    17      66.248  85.148  49.694  1.00  0.00           C  
ATOM    546  H2'   U    17      66.982  85.438  50.446  1.00  0.00           H  
ATOM    547  O2'   U    17      64.950  85.461  50.199  1.00  0.00           O  
ATOM    548 HO2'   U    17      64.686  86.336  49.906  1.00  0.00           H  
ATOM    549  O3'   U    17      65.883  87.101  48.278  1.00  0.00           O  
ATOM    550  P     G    18      66.786  88.340  48.239  1.00  0.00           P  
ATOM    551  OP1   G    18      65.905  89.471  48.637  1.00  0.00           O  
ATOM    552  OP2   G    18      67.529  88.423  47.004  1.00  0.00           O  
ATOM    553  O5'   G    18      67.750  88.009  49.495  1.00  0.00           O  
ATOM    554  C5'   G    18      67.347  87.966  50.824  1.00  0.00           C  
ATOM    555  H5'   G    18      66.504  87.298  51.005  1.00  0.00           H  
ATOM    556 H5''   G    18      66.974  88.973  51.009  1.00  0.00           H  
ATOM    557  C4'   G    18      68.415  87.570  51.807  1.00  0.00           C  
ATOM    558  H4'   G    18      67.955  87.692  52.788  1.00  0.00           H  
ATOM    559  O4'   G    18      68.948  86.314  51.429  1.00  0.00           O  
ATOM    560  C1'   G    18      70.384  86.265  51.556  1.00  0.00           C  
ATOM    561  H1'   G    18      70.814  85.407  52.073  1.00  0.00           H  
ATOM    562  N9    G    18      70.974  86.210  50.203  1.00  0.00           N  
ATOM    563  C8    G    18      70.396  86.448  48.922  1.00  0.00           C  
ATOM    564  H8    G    18      69.390  86.756  48.680  1.00  0.00           H  
ATOM    565  N7    G    18      71.165  86.074  47.929  1.00  0.00           N  
ATOM    566  C5    G    18      72.307  85.485  48.543  1.00  0.00           C  
ATOM    567  C6    G    18      73.430  84.752  47.972  1.00  0.00           C  
ATOM    568  O6    G    18      73.561  84.400  46.780  1.00  0.00           O  
ATOM    569  N1    G    18      74.279  84.302  48.933  1.00  0.00           N  
ATOM    570  H1    G    18      75.057  83.736  48.628  1.00  0.00           H  
ATOM    571  C2    G    18      74.100  84.497  50.271  1.00  0.00           C  
ATOM    572  N2    G    18      75.073  84.286  51.076  1.00  0.00           N  
ATOM    573  H21   G    18      75.927  83.805  50.833  1.00  0.00           H  
ATOM    574  H22   G    18      74.820  84.528  52.024  1.00  0.00           H  
ATOM    575  N3    G    18      73.108  85.213  50.811  1.00  0.00           N  
ATOM    576  C4    G    18      72.218  85.665  49.898  1.00  0.00           C  
ATOM    577  C3'   G    18      69.642  88.551  51.782  1.00  0.00           C  
ATOM    578  H3'   G    18      69.782  88.973  50.787  1.00  0.00           H  
ATOM    579  C2'   G    18      70.712  87.543  52.271  1.00  0.00           C  
ATOM    580  H2'   G    18      71.715  87.882  52.009  1.00  0.00           H  
ATOM    581  O2'   G    18      70.602  87.468  53.620  1.00  0.00           O  
ATOM    582 HO2'   G    18      69.823  87.955  53.898  1.00  0.00           H  
ATOM    583  O3'   G    18      69.479  89.543  52.768  1.00  0.00           O  
ATOM    584  P     C    19      70.300  90.894  52.706  1.00  0.00           P  
ATOM    585  OP1   C    19      69.898  91.704  53.813  1.00  0.00           O  
ATOM    586  OP2   C    19      70.254  91.427  51.331  1.00  0.00           O  
ATOM    587  O5'   C    19      71.821  90.413  52.937  1.00  0.00           O  
ATOM    588  C5'   C    19      72.317  90.130  54.186  1.00  0.00           C  
ATOM    589  H5'   C    19      71.589  89.457  54.641  1.00  0.00           H  
ATOM    590 H5''   C    19      72.446  91.004  54.824  1.00  0.00           H  
ATOM    591  C4'   C    19      73.694  89.418  54.025  1.00  0.00           C  
ATOM    592  H4'   C    19      74.001  89.081  55.015  1.00  0.00           H  
ATOM    593  O4'   C    19      73.635  88.321  53.144  1.00  0.00           O  
ATOM    594  C1'   C    19      74.930  88.143  52.511  1.00  0.00           C  
ATOM    595  H1'   C    19      75.424  87.227  52.834  1.00  0.00           H  
ATOM    596  N1    C    19      74.712  88.141  51.027  1.00  0.00           N  
ATOM    597  C6    C    19      73.646  88.841  50.488  1.00  0.00           C  
ATOM    598  H6    C    19      72.929  89.302  51.150  1.00  0.00           H  
ATOM    599  C5    C    19      73.439  88.988  49.153  1.00  0.00           C  
ATOM    600  H5    C    19      72.666  89.665  48.820  1.00  0.00           H  
ATOM    601  C4    C    19      74.344  88.288  48.311  1.00  0.00           C  
ATOM    602  N4    C    19      74.282  88.392  47.070  1.00  0.00           N  
ATOM    603  H41   C    19      74.813  87.769  46.478  1.00  0.00           H  
ATOM    604  H42   C    19      73.411  88.782  46.738  1.00  0.00           H  
ATOM    605  N3    C    19      75.345  87.559  48.802  1.00  0.00           N  
ATOM    606  C2    C    19      75.542  87.419  50.149  1.00  0.00           C  
ATOM    607  O2    C    19      76.576  86.931  50.560  1.00  0.00           O  
ATOM    608  C3'   C    19      74.754  90.361  53.458  1.00  0.00           C  
ATOM    609  H3'   C    19      74.225  90.879  52.657  1.00  0.00           H  
ATOM    610  C2'   C    19      75.782  89.353  52.921  1.00  0.00           C  
ATOM    611  H2'   C    19      76.448  89.696  52.129  1.00  0.00           H  
ATOM    612  O2'   C    19      76.592  88.913  54.031  1.00  0.00           O  
ATOM    613 HO2'   C    19      76.638  89.652  54.642  1.00  0.00           H  
ATOM    614  O3'   C    19      75.331  91.307  54.343  1.00  0.00           O  
ATOM    615  P     A    20      75.337  92.905  54.019  1.00  0.00           P  
ATOM    616  OP1   A    20      75.613  93.576  55.245  1.00  0.00           O  
ATOM    617  OP2   A    20      74.141  93.311  53.225  1.00  0.00           O  
ATOM    618  O5'   A    20      76.498  93.078  53.097  1.00  0.00           O  
ATOM    619  C5'   A    20      77.814  92.756  53.429  1.00  0.00           C  
ATOM    620  H5'   A    20      77.823  91.953  54.165  1.00  0.00           H  
ATOM    621 H5''   A    20      78.267  93.563  54.004  1.00  0.00           H  
ATOM    622  C4'   A    20      78.484  92.441  52.111  1.00  0.00           C  
ATOM    623  H4'   A    20      79.355  91.807  52.273  1.00  0.00           H  
ATOM    624  O4'   A    20      77.558  91.723  51.246  1.00  0.00           O  
ATOM    625  C1'   A    20      77.876  92.075  49.861  1.00  0.00           C  
ATOM    626  H1'   A    20      78.186  91.175  49.330  1.00  0.00           H  
ATOM    627  N9    A    20      76.736  92.686  49.238  1.00  0.00           N  
ATOM    628  C8    A    20      76.030  93.750  49.645  1.00  0.00           C  
ATOM    629  H8    A    20      76.108  94.259  50.594  1.00  0.00           H  
ATOM    630  N7    A    20      75.132  94.152  48.826  1.00  0.00           N  
ATOM    631  C5    A    20      75.281  93.313  47.703  1.00  0.00           C  
ATOM    632  C6    A    20      74.632  93.214  46.421  1.00  0.00           C  
ATOM    633  N6    A    20      73.623  93.866  45.976  1.00  0.00           N  
ATOM    634  H61   A    20      73.236  93.529  45.106  1.00  0.00           H  
ATOM    635  H62   A    20      73.242  94.599  46.557  1.00  0.00           H  
ATOM    636  N1    A    20      75.168  92.380  45.552  1.00  0.00           N  
ATOM    637  C2    A    20      76.198  91.613  45.857  1.00  0.00           C  
ATOM    638  H2    A    20      76.614  91.045  45.038  1.00  0.00           H  
ATOM    639  N3    A    20      76.808  91.603  47.032  1.00  0.00           N  
ATOM    640  C4    A    20      76.187  92.364  47.975  1.00  0.00           C  
ATOM    641  C3'   A    20      79.001  93.647  51.382  1.00  0.00           C  
ATOM    642  H3'   A    20      78.262  94.444  51.463  1.00  0.00           H  
ATOM    643  C2'   A    20      78.980  93.044  49.951  1.00  0.00           C  
ATOM    644  H2'   A    20      78.762  93.830  49.228  1.00  0.00           H  
ATOM    645  O2'   A    20      80.239  92.381  49.780  1.00  0.00           O  
ATOM    646 HO2'   A    20      80.604  91.967  50.565  1.00  0.00           H  
ATOM    647  O3'   A    20      80.240  94.070  51.857  1.00  0.00           O  
ATOM    648  P     G    21      80.984  95.416  51.501  1.00  0.00           P  
ATOM    649  OP1   G    21      79.994  96.549  51.431  1.00  0.00           O  
ATOM    650  OP2   G    21      81.802  95.159  50.313  1.00  0.00           O  
ATOM    651  O5'   G    21      81.923  95.555  52.763  1.00  0.00           O  
ATOM    652  C5'   G    21      83.183  96.223  52.734  1.00  0.00           C  
ATOM    653  H5'   G    21      83.253  97.221  52.302  1.00  0.00           H  
ATOM    654 H5''   G    21      83.862  95.466  52.341  1.00  0.00           H  
ATOM    655  C4'   G    21      83.744  96.374  54.186  1.00  0.00           C  
ATOM    656  H4'   G    21      84.774  96.729  54.144  1.00  0.00           H  
ATOM    657  O4'   G    21      82.995  97.397  54.816  1.00  0.00           O  
ATOM    658  C1'   G    21      82.612  96.985  56.115  1.00  0.00           C  
ATOM    659  H1'   G    21      82.786  97.768  56.853  1.00  0.00           H  
ATOM    660  N9    G    21      81.182  96.563  56.171  1.00  0.00           N  
ATOM    661  C8    G    21      80.282  96.630  55.144  1.00  0.00           C  
ATOM    662  H8    G    21      80.525  96.792  54.105  1.00  0.00           H  
ATOM    663  N7    G    21      79.046  96.507  55.602  1.00  0.00           N  
ATOM    664  C5    G    21      79.135  96.306  56.935  1.00  0.00           C  
ATOM    665  C6    G    21      78.131  95.968  57.918  1.00  0.00           C  
ATOM    666  O6    G    21      76.916  95.944  57.849  1.00  0.00           O  
ATOM    667  N1    G    21      78.628  95.828  59.175  1.00  0.00           N  
ATOM    668  H1    G    21      78.019  95.457  59.889  1.00  0.00           H  
ATOM    669  C2    G    21      79.963  95.802  59.410  1.00  0.00           C  
ATOM    670  N2    G    21      80.261  95.530  60.591  1.00  0.00           N  
ATOM    671  H21   G    21      79.577  95.337  61.308  1.00  0.00           H  
ATOM    672  H22   G    21      81.257  95.583  60.753  1.00  0.00           H  
ATOM    673  N3    G    21      80.903  95.999  58.555  1.00  0.00           N  
ATOM    674  C4    G    21      80.480  96.233  57.292  1.00  0.00           C  
ATOM    675  C3'   G    21      83.681  95.082  55.060  1.00  0.00           C  
ATOM    676  H3'   G    21      82.758  94.520  54.913  1.00  0.00           H  
ATOM    677  C2'   G    21      83.490  95.752  56.424  1.00  0.00           C  
ATOM    678  H2'   G    21      83.092  95.073  57.179  1.00  0.00           H  
ATOM    679  O2'   G    21      84.731  96.221  56.912  1.00  0.00           O  
ATOM    680 HO2'   G    21      85.430  95.711  56.496  1.00  0.00           H  
ATOM    681  O3'   G    21      84.861  94.269  55.042  1.00  0.00           O  
ATOM    682  P     C    22      84.684  92.719  54.880  1.00  0.00           P  
ATOM    683  OP1   C    22      86.005  92.179  54.618  1.00  0.00           O  
ATOM    684  OP2   C    22      83.619  92.466  53.864  1.00  0.00           O  
ATOM    685  O5'   C    22      84.147  92.207  56.215  1.00  0.00           O  
ATOM    686  C5'   C    22      84.974  92.183  57.382  1.00  0.00           C  
ATOM    687  H5'   C    22      85.559  93.102  57.422  1.00  0.00           H  
ATOM    688 H5''   C    22      85.753  91.425  57.294  1.00  0.00           H  
ATOM    689  C4'   C    22      84.192  91.976  58.618  1.00  0.00           C  
ATOM    690  H4'   C    22      84.962  92.167  59.366  1.00  0.00           H  
ATOM    691  O4'   C    22      83.188  92.935  58.885  1.00  0.00           O  
ATOM    692  C1'   C    22      82.310  92.373  59.751  1.00  0.00           C  
ATOM    693  H1'   C    22      82.295  93.055  60.601  1.00  0.00           H  
ATOM    694  N1    C    22      80.988  92.409  59.123  1.00  0.00           N  
ATOM    695  C6    C    22      80.777  92.778  57.763  1.00  0.00           C  
ATOM    696  H6    C    22      81.657  92.890  57.148  1.00  0.00           H  
ATOM    697  C5    C    22      79.529  92.785  57.159  1.00  0.00           C  
ATOM    698  H5    C    22      79.351  93.078  56.135  1.00  0.00           H  
ATOM    699  C4    C    22      78.422  92.580  58.032  1.00  0.00           C  
ATOM    700  N4    C    22      77.220  92.708  57.575  1.00  0.00           N  
ATOM    701  H41   C    22      76.516  92.574  58.287  1.00  0.00           H  
ATOM    702  H42   C    22      77.144  92.947  56.597  1.00  0.00           H  
ATOM    703  N3    C    22      78.565  92.356  59.310  1.00  0.00           N  
ATOM    704  C2    C    22      79.802  92.158  59.851  1.00  0.00           C  
ATOM    705  O2    C    22      79.940  91.890  61.064  1.00  0.00           O  
ATOM    706  C3'   C    22      83.573  90.570  58.907  1.00  0.00           C  
ATOM    707  H3'   C    22      82.975  90.206  58.071  1.00  0.00           H  
ATOM    708  C2'   C    22      82.869  91.018  60.170  1.00  0.00           C  
ATOM    709  H2'   C    22      82.015  90.358  60.319  1.00  0.00           H  
ATOM    710  O2'   C    22      83.676  91.118  61.357  1.00  0.00           O  
ATOM    711 HO2'   C    22      84.505  90.648  61.242  1.00  0.00           H  
ATOM    712  O3'   C    22      84.558  89.572  59.186  1.00  0.00           O  
ATOM    713  P     U    23      84.264  87.986  59.040  1.00  0.00           P  
ATOM    714  OP1   U    23      85.311  87.215  59.697  1.00  0.00           O  
ATOM    715  OP2   U    23      84.069  87.799  57.585  1.00  0.00           O  
ATOM    716  O5'   U    23      82.850  87.673  59.887  1.00  0.00           O  
ATOM    717  C5'   U    23      82.754  87.790  61.275  1.00  0.00           C  
ATOM    718  H5'   U    23      83.206  88.696  61.678  1.00  0.00           H  
ATOM    719 H5''   U    23      83.187  86.941  61.804  1.00  0.00           H  
ATOM    720  C4'   U    23      81.260  87.785  61.658  1.00  0.00           C  
ATOM    721  H4'   U    23      81.208  87.804  62.747  1.00  0.00           H  
ATOM    722  O4'   U    23      80.496  88.901  61.177  1.00  0.00           O  
ATOM    723  C1'   U    23      79.226  88.410  60.861  1.00  0.00           C  
ATOM    724  H1'   U    23      78.542  88.805  61.612  1.00  0.00           H  
ATOM    725  N1    U    23      78.835  88.836  59.496  1.00  0.00           N  
ATOM    726  C6    U    23      79.764  88.789  58.419  1.00  0.00           C  
ATOM    727  H6    U    23      80.814  88.571  58.552  1.00  0.00           H  
ATOM    728  C5    U    23      79.346  89.243  57.186  1.00  0.00           C  
ATOM    729  H5    U    23      80.165  89.400  56.500  1.00  0.00           H  
ATOM    730  C4    U    23      77.997  89.567  56.969  1.00  0.00           C  
ATOM    731  O4    U    23      77.654  90.204  56.000  1.00  0.00           O  
ATOM    732  N3    U    23      77.091  89.166  57.896  1.00  0.00           N  
ATOM    733  H3    U    23      76.182  89.593  57.794  1.00  0.00           H  
ATOM    734  C2    U    23      77.459  89.027  59.238  1.00  0.00           C  
ATOM    735  O2    U    23      76.651  88.919  60.100  1.00  0.00           O  
ATOM    736  C3'   U    23      80.622  86.533  61.156  1.00  0.00           C  
ATOM    737  H3'   U    23      80.979  86.147  60.201  1.00  0.00           H  
ATOM    738  C2'   U    23      79.115  86.894  61.192  1.00  0.00           C  
ATOM    739  H2'   U    23      78.547  86.358  60.431  1.00  0.00           H  
ATOM    740  O2'   U    23      78.482  86.589  62.429  1.00  0.00           O  
ATOM    741 HO2'   U    23      78.734  85.723  62.759  1.00  0.00           H  
ATOM    742  O3'   U    23      80.904  85.612  62.219  1.00  0.00           O  
ATOM    743  P     C    24      81.473  84.173  61.952  1.00  0.00           P  
ATOM    744  OP1   C    24      81.296  83.355  63.194  1.00  0.00           O  
ATOM    745  OP2   C    24      82.909  84.406  61.585  1.00  0.00           O  
ATOM    746  O5'   C    24      80.603  83.516  60.793  1.00  0.00           O  
ATOM    747  C5'   C    24      80.895  83.511  59.416  1.00  0.00           C  
ATOM    748  H5'   C    24      81.588  84.315  59.168  1.00  0.00           H  
ATOM    749 H5''   C    24      79.998  83.930  58.961  1.00  0.00           H  
ATOM    750  C4'   C    24      81.211  82.182  58.771  1.00  0.00           C  
ATOM    751  H4'   C    24      81.195  82.448  57.714  1.00  0.00           H  
ATOM    752  O4'   C    24      82.474  81.690  59.246  1.00  0.00           O  
ATOM    753  C1'   C    24      82.379  80.247  59.368  1.00  0.00           C  
ATOM    754  H1'   C    24      83.101  79.923  58.618  1.00  0.00           H  
ATOM    755  N1    C    24      82.576  79.710  60.751  1.00  0.00           N  
ATOM    756  C6    C    24      82.936  80.549  61.776  1.00  0.00           C  
ATOM    757  H6    C    24      83.114  81.607  61.653  1.00  0.00           H  
ATOM    758  C5    C    24      82.937  80.070  63.057  1.00  0.00           C  
ATOM    759  H5    C    24      83.161  80.671  63.926  1.00  0.00           H  
ATOM    760  C4    C    24      82.753  78.622  63.242  1.00  0.00           C  
ATOM    761  N4    C    24      82.836  78.088  64.466  1.00  0.00           N  
ATOM    762  H41   C    24      82.449  77.164  64.600  1.00  0.00           H  
ATOM    763  H42   C    24      82.993  78.747  65.215  1.00  0.00           H  
ATOM    764  N3    C    24      82.552  77.827  62.250  1.00  0.00           N  
ATOM    765  C2    C    24      82.508  78.357  61.002  1.00  0.00           C  
ATOM    766  O2    C    24      82.469  77.491  60.140  1.00  0.00           O  
ATOM    767  C3'   C    24      80.189  81.024  59.080  1.00  0.00           C  
ATOM    768  H3'   C    24      79.873  80.931  60.119  1.00  0.00           H  
ATOM    769  C2'   C    24      81.077  79.739  58.814  1.00  0.00           C  
ATOM    770  H2'   C    24      80.686  78.921  59.420  1.00  0.00           H  
ATOM    771  O2'   C    24      81.234  79.387  57.400  1.00  0.00           O  
ATOM    772 HO2'   C    24      80.401  79.575  56.960  1.00  0.00           H  
ATOM    773  O3'   C    24      79.022  81.022  58.277  1.00  0.00           O  
ATOM    774  P     G    25      77.587  80.783  58.898  1.00  0.00           P  
ATOM    775  OP1   G    25      77.681  79.703  59.898  1.00  0.00           O  
ATOM    776  OP2   G    25      76.611  80.600  57.747  1.00  0.00           O  
ATOM    777  O5'   G    25      77.017  82.153  59.539  1.00  0.00           O  
ATOM    778  C5'   G    25      77.262  82.561  60.846  1.00  0.00           C  
ATOM    779  H5'   G    25      78.319  82.809  60.939  1.00  0.00           H  
ATOM    780 H5''   G    25      77.137  81.816  61.632  1.00  0.00           H  
ATOM    781  C4'   G    25      76.375  83.798  61.087  1.00  0.00           C  
ATOM    782  H4'   G    25      76.422  84.089  62.136  1.00  0.00           H  
ATOM    783  O4'   G    25      76.718  84.948  60.293  1.00  0.00           O  
ATOM    784  C1'   G    25      75.553  85.524  59.684  1.00  0.00           C  
ATOM    785  H1'   G    25      75.499  86.612  59.644  1.00  0.00           H  
ATOM    786  N9    G    25      75.506  85.036  58.310  1.00  0.00           N  
ATOM    787  C8    G    25      76.415  84.217  57.634  1.00  0.00           C  
ATOM    788  H8    G    25      77.320  83.796  58.045  1.00  0.00           H  
ATOM    789  N7    G    25      76.123  84.128  56.314  1.00  0.00           N  
ATOM    790  C5    G    25      75.021  84.994  56.138  1.00  0.00           C  
ATOM    791  C6    G    25      74.195  85.328  55.020  1.00  0.00           C  
ATOM    792  O6    G    25      74.383  84.800  53.914  1.00  0.00           O  
ATOM    793  N1    G    25      73.148  86.239  55.150  1.00  0.00           N  
ATOM    794  H1    G    25      72.587  86.637  54.411  1.00  0.00           H  
ATOM    795  C2    G    25      72.988  86.746  56.392  1.00  0.00           C  
ATOM    796  N2    G    25      71.943  87.503  56.501  1.00  0.00           N  
ATOM    797  H21   G    25      71.476  87.795  55.654  1.00  0.00           H  
ATOM    798  H22   G    25      71.646  87.919  57.372  1.00  0.00           H  
ATOM    799  N3    G    25      73.662  86.432  57.464  1.00  0.00           N  
ATOM    800  C4    G    25      74.774  85.609  57.310  1.00  0.00           C  
ATOM    801  C3'   G    25      74.926  83.539  60.877  1.00  0.00           C  
ATOM    802  H3'   G    25      74.834  82.830  60.054  1.00  0.00           H  
ATOM    803  C2'   G    25      74.362  84.925  60.514  1.00  0.00           C  
ATOM    804  H2'   G    25      73.420  84.852  59.971  1.00  0.00           H  
ATOM    805  O2'   G    25      74.217  85.717  61.697  1.00  0.00           O  
ATOM    806 HO2'   G    25      73.526  86.373  61.575  1.00  0.00           H  
ATOM    807  O3'   G    25      74.344  83.134  62.154  1.00  0.00           O  
ATOM    808  P     A    26      73.216  82.017  62.157  1.00  0.00           P  
ATOM    809  OP1   A    26      72.747  81.729  63.532  1.00  0.00           O  
ATOM    810  OP2   A    26      73.613  80.928  61.252  1.00  0.00           O  
ATOM    811  O5'   A    26      72.042  82.861  61.398  1.00  0.00           O  
ATOM    812  C5'   A    26      71.351  83.879  62.048  1.00  0.00           C  
ATOM    813  H5'   A    26      72.058  84.588  62.480  1.00  0.00           H  
ATOM    814 H5''   A    26      70.762  83.416  62.839  1.00  0.00           H  
ATOM    815  C4'   A    26      70.356  84.669  61.204  1.00  0.00           C  
ATOM    816  H4'   A    26      69.884  85.342  61.920  1.00  0.00           H  
ATOM    817  O4'   A    26      70.917  85.470  60.192  1.00  0.00           O  
ATOM    818  C1'   A    26      70.102  85.328  58.996  1.00  0.00           C  
ATOM    819  H1'   A    26      69.914  86.354  58.682  1.00  0.00           H  
ATOM    820  N9    A    26      70.783  84.518  57.950  1.00  0.00           N  
ATOM    821  C8    A    26      71.728  83.495  58.158  1.00  0.00           C  
ATOM    822  H8    A    26      71.993  83.107  59.130  1.00  0.00           H  
ATOM    823  N7    A    26      72.191  83.033  57.042  1.00  0.00           N  
ATOM    824  C5    A    26      71.351  83.652  56.084  1.00  0.00           C  
ATOM    825  C6    A    26      71.057  83.468  54.754  1.00  0.00           C  
ATOM    826  N6    A    26      71.889  82.778  53.948  1.00  0.00           N  
ATOM    827  H61   A    26      71.761  83.020  52.976  1.00  0.00           H  
ATOM    828  H62   A    26      72.680  82.319  54.377  1.00  0.00           H  
ATOM    829  N1    A    26      70.146  84.174  54.123  1.00  0.00           N  
ATOM    830  C2    A    26      69.234  84.921  54.812  1.00  0.00           C  
ATOM    831  H2    A    26      68.453  85.481  54.319  1.00  0.00           H  
ATOM    832  N3    A    26      69.355  85.165  56.108  1.00  0.00           N  
ATOM    833  C4    A    26      70.491  84.539  56.662  1.00  0.00           C  
ATOM    834  C3'   A    26      69.302  83.753  60.520  1.00  0.00           C  
ATOM    835  H3'   A    26      69.932  82.992  60.059  1.00  0.00           H  
ATOM    836  C2'   A    26      68.811  84.686  59.353  1.00  0.00           C  
ATOM    837  H2'   A    26      68.470  84.026  58.556  1.00  0.00           H  
ATOM    838  O2'   A    26      67.890  85.681  59.796  1.00  0.00           O  
ATOM    839 HO2'   A    26      67.313  85.211  60.403  1.00  0.00           H  
ATOM    840  O3'   A    26      68.273  83.253  61.325  1.00  0.00           O  
ATOM    841  P     C    27      67.781  81.691  61.138  1.00  0.00           P  
ATOM    842  OP1   C    27      66.598  81.372  62.029  1.00  0.00           O  
ATOM    843  OP2   C    27      68.926  80.783  61.218  1.00  0.00           O  
ATOM    844  O5'   C    27      67.364  81.638  59.603  1.00  0.00           O  
ATOM    845  C5'   C    27      66.279  82.204  59.177  1.00  0.00           C  
ATOM    846  H5'   C    27      66.266  83.271  59.399  1.00  0.00           H  
ATOM    847 H5''   C    27      65.462  81.741  59.730  1.00  0.00           H  
ATOM    848  C4'   C    27      66.029  81.979  57.623  1.00  0.00           C  
ATOM    849  H4'   C    27      65.074  82.434  57.363  1.00  0.00           H  
ATOM    850  O4'   C    27      67.099  82.477  56.849  1.00  0.00           O  
ATOM    851  C1'   C    27      67.392  81.537  55.771  1.00  0.00           C  
ATOM    852  H1'   C    27      67.470  82.032  54.803  1.00  0.00           H  
ATOM    853  N1    C    27      68.752  80.858  56.043  1.00  0.00           N  
ATOM    854  C6    C    27      69.461  81.003  57.248  1.00  0.00           C  
ATOM    855  H6    C    27      68.922  81.473  58.057  1.00  0.00           H  
ATOM    856  C5    C    27      70.550  80.232  57.407  1.00  0.00           C  
ATOM    857  H5    C    27      70.947  80.081  58.400  1.00  0.00           H  
ATOM    858  C4    C    27      71.183  79.594  56.289  1.00  0.00           C  
ATOM    859  N4    C    27      72.373  79.029  56.361  1.00  0.00           N  
ATOM    860  H41   C    27      72.728  78.519  55.565  1.00  0.00           H  
ATOM    861  H42   C    27      72.832  78.934  57.256  1.00  0.00           H  
ATOM    862  N3    C    27      70.567  79.543  55.146  1.00  0.00           N  
ATOM    863  C2    C    27      69.374  80.181  54.960  1.00  0.00           C  
ATOM    864  O2    C    27      68.904  80.051  53.835  1.00  0.00           O  
ATOM    865  C3'   C    27      65.885  80.505  57.255  1.00  0.00           C  
ATOM    866  H3'   C    27      66.419  79.912  57.998  1.00  0.00           H  
ATOM    867  C2'   C    27      66.429  80.364  55.802  1.00  0.00           C  
ATOM    868  H2'   C    27      66.887  79.375  55.761  1.00  0.00           H  
ATOM    869  O2'   C    27      65.490  80.611  54.806  1.00  0.00           O  
ATOM    870 HO2'   C    27      64.913  79.864  54.630  1.00  0.00           H  
ATOM    871  O3'   C    27      64.508  80.098  57.384  1.00  0.00           O  
ATOM    872  P     U    28      63.933  78.592  57.231  1.00  0.00           P  
ATOM    873  OP1   U    28      62.676  78.580  57.999  1.00  0.00           O  
ATOM    874  OP2   U    28      64.949  77.590  57.500  1.00  0.00           O  
ATOM    875  O5'   U    28      63.625  78.514  55.681  1.00  0.00           O  
ATOM    876  C5'   U    28      62.374  78.921  55.159  1.00  0.00           C  
ATOM    877  H5'   U    28      62.166  79.953  55.438  1.00  0.00           H  
ATOM    878 H5''   U    28      61.599  78.290  55.594  1.00  0.00           H  
ATOM    879  C4'   U    28      62.374  78.647  53.643  1.00  0.00           C  
ATOM    880  H4'   U    28      61.458  78.969  53.147  1.00  0.00           H  
ATOM    881  O4'   U    28      63.551  79.042  52.975  1.00  0.00           O  
ATOM    882  C1'   U    28      63.911  78.108  51.961  1.00  0.00           C  
ATOM    883  H1'   U    28      63.892  78.669  51.026  1.00  0.00           H  
ATOM    884  N1    U    28      65.254  77.507  52.217  1.00  0.00           N  
ATOM    885  C6    U    28      65.992  77.678  53.396  1.00  0.00           C  
ATOM    886  H6    U    28      65.493  78.055  54.277  1.00  0.00           H  
ATOM    887  C5    U    28      67.230  77.237  53.506  1.00  0.00           C  
ATOM    888  H5    U    28      67.721  77.244  54.468  1.00  0.00           H  
ATOM    889  C4    U    28      67.915  76.504  52.474  1.00  0.00           C  
ATOM    890  O4    U    28      69.015  75.942  52.597  1.00  0.00           O  
ATOM    891  N3    U    28      67.200  76.453  51.333  1.00  0.00           N  
ATOM    892  H3    U    28      67.679  76.084  50.524  1.00  0.00           H  
ATOM    893  C2    U    28      65.847  76.779  51.137  1.00  0.00           C  
ATOM    894  O2    U    28      65.309  76.613  50.086  1.00  0.00           O  
ATOM    895  C3'   U    28      62.464  77.113  53.507  1.00  0.00           C  
ATOM    896  H3'   U    28      63.288  76.791  54.145  1.00  0.00           H  
ATOM    897  C2'   U    28      62.887  77.023  52.066  1.00  0.00           C  
ATOM    898  H2'   U    28      63.320  76.044  51.860  1.00  0.00           H  
ATOM    899  O2'   U    28      61.808  77.252  51.190  1.00  0.00           O  
ATOM    900 HO2'   U    28      61.067  76.663  51.348  1.00  0.00           H  
ATOM    901  O3'   U    28      61.266  76.385  53.715  1.00  0.00           O  
ATOM    902  P     A    29      61.350  74.816  53.949  1.00  0.00           P  
ATOM    903  OP1   A    29      60.041  74.377  54.510  1.00  0.00           O  
ATOM    904  OP2   A    29      62.489  74.579  54.872  1.00  0.00           O  
ATOM    905  O5'   A    29      61.670  74.098  52.505  1.00  0.00           O  
ATOM    906  C5'   A    29      60.741  74.081  51.447  1.00  0.00           C  
ATOM    907  H5'   A    29      60.232  75.040  51.348  1.00  0.00           H  
ATOM    908 H5''   A    29      60.020  73.387  51.878  1.00  0.00           H  
ATOM    909  C4'   A    29      61.217  73.648  50.060  1.00  0.00           C  
ATOM    910  H4'   A    29      60.450  73.821  49.306  1.00  0.00           H  
ATOM    911  O4'   A    29      62.413  74.386  49.712  1.00  0.00           O  
ATOM    912  C1'   A    29      63.248  73.642  48.878  1.00  0.00           C  
ATOM    913  H1'   A    29      63.305  74.192  47.938  1.00  0.00           H  
ATOM    914  N9    A    29      64.574  73.522  49.491  1.00  0.00           N  
ATOM    915  C8    A    29      64.866  73.741  50.822  1.00  0.00           C  
ATOM    916  H8    A    29      64.118  74.029  51.546  1.00  0.00           H  
ATOM    917  N7    A    29      66.143  73.620  51.063  1.00  0.00           N  
ATOM    918  C5    A    29      66.684  73.274  49.825  1.00  0.00           C  
ATOM    919  C6    A    29      68.032  73.155  49.347  1.00  0.00           C  
ATOM    920  N6    A    29      69.089  73.121  50.112  1.00  0.00           N  
ATOM    921  H61   A    29      69.977  72.874  49.699  1.00  0.00           H  
ATOM    922  H62   A    29      69.013  73.136  51.119  1.00  0.00           H  
ATOM    923  N1    A    29      68.297  72.854  48.056  1.00  0.00           N  
ATOM    924  C2    A    29      67.258  72.683  47.278  1.00  0.00           C  
ATOM    925  H2    A    29      67.481  72.631  46.222  1.00  0.00           H  
ATOM    926  N3    A    29      65.955  72.817  47.572  1.00  0.00           N  
ATOM    927  C4    A    29      65.749  73.166  48.868  1.00  0.00           C  
ATOM    928  C3'   A    29      61.732  72.219  50.048  1.00  0.00           C  
ATOM    929  H3'   A    29      62.558  72.080  50.746  1.00  0.00           H  
ATOM    930  C2'   A    29      62.440  72.277  48.716  1.00  0.00           C  
ATOM    931  H2'   A    29      63.086  71.404  48.624  1.00  0.00           H  
ATOM    932  O2'   A    29      61.626  72.391  47.557  1.00  0.00           O  
ATOM    933 HO2'   A    29      62.243  72.365  46.822  1.00  0.00           H  
ATOM    934  O3'   A    29      60.824  71.139  50.263  1.00  0.00           O  
ATOM    935  P     G    30      61.148  69.612  50.537  1.00  0.00           P  
ATOM    936  OP1   G    30      59.879  68.817  50.461  1.00  0.00           O  
ATOM    937  OP2   G    30      62.108  69.436  51.653  1.00  0.00           O  
ATOM    938  O5'   G    30      61.927  69.086  49.277  1.00  0.00           O  
ATOM    939  C5'   G    30      61.375  68.997  48.035  1.00  0.00           C  
ATOM    940  H5'   G    30      61.030  69.984  47.726  1.00  0.00           H  
ATOM    941 H5''   G    30      60.597  68.233  48.037  1.00  0.00           H  
ATOM    942  C4'   G    30      62.526  68.501  47.100  1.00  0.00           C  
ATOM    943  H4'   G    30      62.123  68.257  46.117  1.00  0.00           H  
ATOM    944  O4'   G    30      63.525  69.518  46.953  1.00  0.00           O  
ATOM    945  C1'   G    30      64.849  68.939  46.825  1.00  0.00           C  
ATOM    946  H1'   G    30      65.369  69.295  45.935  1.00  0.00           H  
ATOM    947  N9    G    30      65.707  69.174  48.014  1.00  0.00           N  
ATOM    948  C8    G    30      65.348  69.672  49.266  1.00  0.00           C  
ATOM    949  H8    G    30      64.291  69.752  49.469  1.00  0.00           H  
ATOM    950  N7    G    30      66.354  69.953  50.046  1.00  0.00           N  
ATOM    951  C5    G    30      67.460  69.474  49.300  1.00  0.00           C  
ATOM    952  C6    G    30      68.830  69.498  49.606  1.00  0.00           C  
ATOM    953  O6    G    30      69.480  70.097  50.502  1.00  0.00           O  
ATOM    954  N1    G    30      69.597  68.839  48.704  1.00  0.00           N  
ATOM    955  H1    G    30      70.597  68.742  48.805  1.00  0.00           H  
ATOM    956  C2    G    30      69.116  68.358  47.577  1.00  0.00           C  
ATOM    957  N2    G    30      69.942  67.789  46.712  1.00  0.00           N  
ATOM    958  H21   G    30      70.911  67.624  46.945  1.00  0.00           H  
ATOM    959  H22   G    30      69.492  67.366  45.913  1.00  0.00           H  
ATOM    960  N3    G    30      67.830  68.378  47.202  1.00  0.00           N  
ATOM    961  C4    G    30      67.057  68.882  48.134  1.00  0.00           C  
ATOM    962  C3'   G    30      63.311  67.310  47.713  1.00  0.00           C  
ATOM    963  H3'   G    30      63.648  67.398  48.745  1.00  0.00           H  
ATOM    964  C2'   G    30      64.500  67.458  46.720  1.00  0.00           C  
ATOM    965  H2'   G    30      65.380  66.942  47.103  1.00  0.00           H  
ATOM    966  O2'   G    30      64.306  67.239  45.309  1.00  0.00           O  
ATOM    967 HO2'   G    30      63.542  66.664  45.221  1.00  0.00           H  
ATOM    968  O3'   G    30      62.619  66.082  47.602  1.00  0.00           O  
ATOM    969  P     A    31      63.061  64.801  48.299  1.00  0.00           P  
ATOM    970  OP1   A    31      62.065  63.745  48.024  1.00  0.00           O  
ATOM    971  OP2   A    31      63.486  65.122  49.723  1.00  0.00           O  
ATOM    972  O5'   A    31      64.450  64.424  47.603  1.00  0.00           O  
ATOM    973  C5'   A    31      64.704  63.846  46.285  1.00  0.00           C  
ATOM    974  H5'   A    31      64.291  64.496  45.514  1.00  0.00           H  
ATOM    975 H5''   A    31      64.201  62.891  46.136  1.00  0.00           H  
ATOM    976  C4'   A    31      66.183  63.669  46.068  1.00  0.00           C  
ATOM    977  H4'   A    31      66.285  63.414  45.013  1.00  0.00           H  
ATOM    978  O4'   A    31      66.876  64.876  46.321  1.00  0.00           O  
ATOM    979  C1'   A    31      68.242  64.663  46.838  1.00  0.00           C  
ATOM    980  H1'   A    31      69.045  65.134  46.272  1.00  0.00           H  
ATOM    981  N9    A    31      68.284  65.129  48.255  1.00  0.00           N  
ATOM    982  C8    A    31      67.247  65.617  49.002  1.00  0.00           C  
ATOM    983  H8    A    31      66.254  65.612  48.577  1.00  0.00           H  
ATOM    984  N7    A    31      67.575  66.205  50.118  1.00  0.00           N  
ATOM    985  C5    A    31      68.972  65.970  50.172  1.00  0.00           C  
ATOM    986  C6    A    31      70.006  66.248  51.092  1.00  0.00           C  
ATOM    987  N6    A    31      69.843  66.839  52.254  1.00  0.00           N  
ATOM    988  H61   A    31      70.600  66.915  52.919  1.00  0.00           H  
ATOM    989  H62   A    31      68.883  67.003  52.523  1.00  0.00           H  
ATOM    990  N1    A    31      71.266  66.035  50.774  1.00  0.00           N  
ATOM    991  C2    A    31      71.489  65.370  49.645  1.00  0.00           C  
ATOM    992  H2    A    31      72.543  65.148  49.564  1.00  0.00           H  
ATOM    993  N3    A    31      70.615  64.934  48.686  1.00  0.00           N  
ATOM    994  C4    A    31      69.367  65.291  49.067  1.00  0.00           C  
ATOM    995  C3'   A    31      66.904  62.679  46.947  1.00  0.00           C  
ATOM    996  H3'   A    31      66.544  62.864  47.959  1.00  0.00           H  
ATOM    997  C2'   A    31      68.323  63.200  46.810  1.00  0.00           C  
ATOM    998  H2'   A    31      68.878  62.935  47.709  1.00  0.00           H  
ATOM    999  O2'   A    31      69.048  62.850  45.635  1.00  0.00           O  
ATOM   1000 HO2'   A    31      68.868  61.967  45.305  1.00  0.00           H  
ATOM   1001  O3'   A    31      66.739  61.332  46.597  1.00  0.00           O  
ATOM   1002  P     G    32      66.571  60.190  47.730  1.00  0.00           P  
ATOM   1003  OP1   G    32      66.242  58.927  47.083  1.00  0.00           O  
ATOM   1004  OP2   G    32      65.625  60.715  48.761  1.00  0.00           O  
ATOM   1005  O5'   G    32      68.049  60.170  48.334  1.00  0.00           O  
ATOM   1006  C5'   G    32      69.112  59.672  47.534  1.00  0.00           C  
ATOM   1007  H5'   G    32      69.217  60.134  46.552  1.00  0.00           H  
ATOM   1008 H5''   G    32      68.873  58.645  47.256  1.00  0.00           H  
ATOM   1009  C4'   G    32      70.387  59.708  48.332  1.00  0.00           C  
ATOM   1010  H4'   G    32      71.171  59.211  47.761  1.00  0.00           H  
ATOM   1011  O4'   G    32      70.831  60.938  48.646  1.00  0.00           O  
ATOM   1012  C1'   G    32      71.706  60.911  49.762  1.00  0.00           C  
ATOM   1013  H1'   G    32      72.742  61.081  49.469  1.00  0.00           H  
ATOM   1014  N9    G    32      71.251  61.963  50.691  1.00  0.00           N  
ATOM   1015  C8    G    32      69.972  62.498  50.890  1.00  0.00           C  
ATOM   1016  H8    G    32      69.162  62.232  50.227  1.00  0.00           H  
ATOM   1017  N7    G    32      69.848  63.273  51.927  1.00  0.00           N  
ATOM   1018  C5    G    32      71.182  63.296  52.432  1.00  0.00           C  
ATOM   1019  C6    G    32      71.688  63.901  53.601  1.00  0.00           C  
ATOM   1020  O6    G    32      71.099  64.542  54.483  1.00  0.00           O  
ATOM   1021  N1    G    32      72.945  63.409  53.895  1.00  0.00           N  
ATOM   1022  H1    G    32      73.403  63.684  54.752  1.00  0.00           H  
ATOM   1023  C2    G    32      73.702  62.567  53.173  1.00  0.00           C  
ATOM   1024  N2    G    32      74.885  62.323  53.690  1.00  0.00           N  
ATOM   1025  H21   G    32      75.178  62.684  54.587  1.00  0.00           H  
ATOM   1026  H22   G    32      75.549  61.846  53.097  1.00  0.00           H  
ATOM   1027  N3    G    32      73.328  61.985  52.013  1.00  0.00           N  
ATOM   1028  C4    G    32      72.035  62.426  51.735  1.00  0.00           C  
ATOM   1029  C3'   G    32      70.380  58.900  49.599  1.00  0.00           C  
ATOM   1030  H3'   G    32      69.489  59.168  50.167  1.00  0.00           H  
ATOM   1031  C2'   G    32      71.589  59.500  50.312  1.00  0.00           C  
ATOM   1032  H2'   G    32      71.337  59.529  51.372  1.00  0.00           H  
ATOM   1033  O2'   G    32      72.800  58.830  50.022  1.00  0.00           O  
ATOM   1034 HO2'   G    32      73.113  58.348  50.791  1.00  0.00           H  
ATOM   1035  O3'   G    32      70.465  57.530  49.402  1.00  0.00           O  
ATOM   1036  P     C    33      70.373  56.485  50.659  1.00  0.00           P  
ATOM   1037  OP1   C    33      70.342  55.134  50.151  1.00  0.00           O  
ATOM   1038  OP2   C    33      69.256  56.910  51.493  1.00  0.00           O  
ATOM   1039  O5'   C    33      71.614  56.569  51.622  1.00  0.00           O  
ATOM   1040  C5'   C    33      72.801  55.884  51.403  1.00  0.00           C  
ATOM   1041  H5'   C    33      73.163  56.182  50.420  1.00  0.00           H  
ATOM   1042 H5''   C    33      72.766  54.796  51.464  1.00  0.00           H  
ATOM   1043  C4'   C    33      73.911  56.300  52.382  1.00  0.00           C  
ATOM   1044  H4'   C    33      74.887  55.909  52.095  1.00  0.00           H  
ATOM   1045  O4'   C    33      74.016  57.778  52.374  1.00  0.00           O  
ATOM   1046  C1'   C    33      74.196  58.286  53.680  1.00  0.00           C  
ATOM   1047  H1'   C    33      75.124  58.856  53.640  1.00  0.00           H  
ATOM   1048  N1    C    33      73.138  59.111  54.317  1.00  0.00           N  
ATOM   1049  C6    C    33      71.788  59.002  54.045  1.00  0.00           C  
ATOM   1050  H6    C    33      71.359  58.238  53.412  1.00  0.00           H  
ATOM   1051  C5    C    33      70.914  59.868  54.604  1.00  0.00           C  
ATOM   1052  H5    C    33      69.853  59.895  54.406  1.00  0.00           H  
ATOM   1053  C4    C    33      71.468  60.903  55.418  1.00  0.00           C  
ATOM   1054  N4    C    33      70.700  61.862  55.877  1.00  0.00           N  
ATOM   1055  H41   C    33      71.113  62.584  56.451  1.00  0.00           H  
ATOM   1056  H42   C    33      69.766  61.910  55.496  1.00  0.00           H  
ATOM   1057  N3    C    33      72.719  60.929  55.815  1.00  0.00           N  
ATOM   1058  C2    C    33      73.526  59.947  55.395  1.00  0.00           C  
ATOM   1059  O2    C    33      74.585  59.770  55.988  1.00  0.00           O  
ATOM   1060  C3'   C    33      73.658  55.980  53.870  1.00  0.00           C  
ATOM   1061  H3'   C    33      72.600  56.045  54.126  1.00  0.00           H  
ATOM   1062  C2'   C    33      74.582  57.086  54.534  1.00  0.00           C  
ATOM   1063  H2'   C    33      74.313  57.237  55.580  1.00  0.00           H  
ATOM   1064  O2'   C    33      75.929  56.850  54.374  1.00  0.00           O  
ATOM   1065 HO2'   C    33      75.951  55.998  53.931  1.00  0.00           H  
ATOM   1066  O3'   C    33      74.093  54.657  54.075  1.00  0.00           O  
ATOM   1067  P     C    34      73.509  53.760  55.261  1.00  0.00           P  
ATOM   1068  OP1   C    34      74.235  52.492  55.321  1.00  0.00           O  
ATOM   1069  OP2   C    34      72.117  53.754  55.184  1.00  0.00           O  
ATOM   1070  O5'   C    34      73.937  54.587  56.573  1.00  0.00           O  
ATOM   1071  C5'   C    34      75.259  54.674  56.976  1.00  0.00           C  
ATOM   1072  H5'   C    34      75.925  55.090  56.220  1.00  0.00           H  
ATOM   1073 H5''   C    34      75.560  53.641  57.152  1.00  0.00           H  
ATOM   1074  C4'   C    34      75.467  55.535  58.210  1.00  0.00           C  
ATOM   1075  H4'   C    34      76.471  55.410  58.615  1.00  0.00           H  
ATOM   1076  O4'   C    34      75.134  56.801  57.930  1.00  0.00           O  
ATOM   1077  C1'   C    34      74.675  57.395  59.121  1.00  0.00           C  
ATOM   1078  H1'   C    34      75.418  58.091  59.510  1.00  0.00           H  
ATOM   1079  N1    C    34      73.338  58.112  58.896  1.00  0.00           N  
ATOM   1080  C6    C    34      72.501  57.639  57.895  1.00  0.00           C  
ATOM   1081  H6    C    34      72.667  56.769  57.278  1.00  0.00           H  
ATOM   1082  C5    C    34      71.313  58.244  57.797  1.00  0.00           C  
ATOM   1083  H5    C    34      70.684  57.843  57.016  1.00  0.00           H  
ATOM   1084  C4    C    34      71.075  59.398  58.634  1.00  0.00           C  
ATOM   1085  N4    C    34      69.971  60.163  58.408  1.00  0.00           N  
ATOM   1086  H41   C    34      69.870  60.926  59.063  1.00  0.00           H  
ATOM   1087  H42   C    34      69.529  60.028  57.509  1.00  0.00           H  
ATOM   1088  N3    C    34      71.921  59.908  59.511  1.00  0.00           N  
ATOM   1089  C2    C    34      73.065  59.251  59.661  1.00  0.00           C  
ATOM   1090  O2    C    34      73.750  59.796  60.505  1.00  0.00           O  
ATOM   1091  C3'   C    34      74.595  55.040  59.376  1.00  0.00           C  
ATOM   1092  H3'   C    34      73.592  54.892  58.975  1.00  0.00           H  
ATOM   1093  C2'   C    34      74.688  56.380  60.219  1.00  0.00           C  
ATOM   1094  H2'   C    34      73.825  56.504  60.873  1.00  0.00           H  
ATOM   1095  O2'   C    34      75.876  56.465  60.933  1.00  0.00           O  
ATOM   1096 HO2'   C    34      76.647  56.048  60.542  1.00  0.00           H  
ATOM   1097  O3'   C    34      74.993  53.746  59.976  1.00  0.00           O  
ATOM   1098  P     C    35      74.013  53.000  60.960  1.00  0.00           P  
ATOM   1099  OP1   C    35      74.756  51.974  61.599  1.00  0.00           O  
ATOM   1100  OP2   C    35      72.855  52.651  60.173  1.00  0.00           O  
ATOM   1101  O5'   C    35      73.562  54.067  62.045  1.00  0.00           O  
ATOM   1102  C5'   C    35      74.411  54.444  63.078  1.00  0.00           C  
ATOM   1103  H5'   C    35      75.400  54.686  62.690  1.00  0.00           H  
ATOM   1104 H5''   C    35      74.563  53.555  63.689  1.00  0.00           H  
ATOM   1105  C4'   C    35      73.965  55.545  64.081  1.00  0.00           C  
ATOM   1106  H4'   C    35      74.655  55.732  64.903  1.00  0.00           H  
ATOM   1107  O4'   C    35      73.682  56.793  63.391  1.00  0.00           O  
ATOM   1108  C1'   C    35      72.528  57.447  63.942  1.00  0.00           C  
ATOM   1109  H1'   C    35      72.783  58.463  64.245  1.00  0.00           H  
ATOM   1110  N1    C    35      71.347  57.492  63.019  1.00  0.00           N  
ATOM   1111  C6    C    35      71.211  56.733  61.910  1.00  0.00           C  
ATOM   1112  H6    C    35      71.976  56.003  61.689  1.00  0.00           H  
ATOM   1113  C5    C    35      70.105  56.785  61.098  1.00  0.00           C  
ATOM   1114  H5    C    35      69.983  56.068  60.300  1.00  0.00           H  
ATOM   1115  C4    C    35      69.148  57.814  61.493  1.00  0.00           C  
ATOM   1116  N4    C    35      68.116  58.096  60.764  1.00  0.00           N  
ATOM   1117  H41   C    35      67.506  58.895  60.866  1.00  0.00           H  
ATOM   1118  H42   C    35      67.945  57.489  59.975  1.00  0.00           H  
ATOM   1119  N3    C    35      69.328  58.699  62.494  1.00  0.00           N  
ATOM   1120  C2    C    35      70.414  58.498  63.257  1.00  0.00           C  
ATOM   1121  O2    C    35      70.509  59.239  64.198  1.00  0.00           O  
ATOM   1122  C3'   C    35      72.709  55.288  64.865  1.00  0.00           C  
ATOM   1123  H3'   C    35      71.927  54.789  64.293  1.00  0.00           H  
ATOM   1124  C2'   C    35      72.216  56.688  65.216  1.00  0.00           C  
ATOM   1125  H2'   C    35      71.127  56.668  65.256  1.00  0.00           H  
ATOM   1126  O2'   C    35      72.940  57.160  66.355  1.00  0.00           O  
ATOM   1127 HO2'   C    35      72.757  56.542  67.066  1.00  0.00           H  
ATOM   1128  O3'   C    35      72.813  54.508  66.025  1.00  0.00           O  
ATOM   1129  P     U    36      71.617  53.630  66.614  1.00  0.00           P  
ATOM   1130  OP1   U    36      72.118  53.160  67.952  1.00  0.00           O  
ATOM   1131  OP2   U    36      71.432  52.674  65.551  1.00  0.00           O  
ATOM   1132  O5'   U    36      70.224  54.490  66.859  1.00  0.00           O  
ATOM   1133  C5'   U    36      70.098  55.357  67.969  1.00  0.00           C  
ATOM   1134  H5'   U    36      70.991  55.967  68.108  1.00  0.00           H  
ATOM   1135 H5''   U    36      69.946  54.807  68.898  1.00  0.00           H  
ATOM   1136  C4'   U    36      68.827  56.222  67.860  1.00  0.00           C  
ATOM   1137  H4'   U    36      68.814  56.900  68.714  1.00  0.00           H  
ATOM   1138  O4'   U    36      68.719  56.908  66.627  1.00  0.00           O  
ATOM   1139  C1'   U    36      67.304  57.045  66.328  1.00  0.00           C  
ATOM   1140  H1'   U    36      67.139  58.115  66.454  1.00  0.00           H  
ATOM   1141  N1    U    36      67.034  56.827  64.868  1.00  0.00           N  
ATOM   1142  C6    U    36      67.549  55.667  64.380  1.00  0.00           C  
ATOM   1143  H6    U    36      68.375  55.163  64.860  1.00  0.00           H  
ATOM   1144  C5    U    36      67.147  55.261  63.151  1.00  0.00           C  
ATOM   1145  H5    U    36      67.603  54.421  62.648  1.00  0.00           H  
ATOM   1146  C4    U    36      66.172  56.077  62.450  1.00  0.00           C  
ATOM   1147  O4    U    36      65.607  55.644  61.451  1.00  0.00           O  
ATOM   1148  N3    U    36      65.571  57.085  63.083  1.00  0.00           N  
ATOM   1149  H3    U    36      64.789  57.515  62.611  1.00  0.00           H  
ATOM   1150  C2    U    36      65.975  57.549  64.273  1.00  0.00           C  
ATOM   1151  O2    U    36      65.378  58.515  64.781  1.00  0.00           O  
ATOM   1152  C3'   U    36      67.647  55.433  67.919  1.00  0.00           C  
ATOM   1153  H3'   U    36      67.809  54.611  67.222  1.00  0.00           H  
ATOM   1154  C2'   U    36      66.560  56.224  67.263  1.00  0.00           C  
ATOM   1155  H2'   U    36      65.888  55.577  66.700  1.00  0.00           H  
ATOM   1156  O2'   U    36      65.861  57.151  68.020  1.00  0.00           O  
ATOM   1157 HO2'   U    36      65.810  56.728  68.881  1.00  0.00           H  
ATOM   1158  O3'   U    36      67.298  55.175  69.269  1.00  0.00           O  
ATOM   1159  P     G    37      66.111  54.173  69.572  1.00  0.00           P  
ATOM   1160  OP1   G    37      66.371  53.470  70.867  1.00  0.00           O  
ATOM   1161  OP2   G    37      66.038  53.230  68.425  1.00  0.00           O  
ATOM   1162  O5'   G    37      64.742  54.914  69.641  1.00  0.00           O  
ATOM   1163  C5'   G    37      64.353  55.640  70.791  1.00  0.00           C  
ATOM   1164  H5'   G    37      65.188  56.299  71.029  1.00  0.00           H  
ATOM   1165 H5''   G    37      64.145  54.960  71.617  1.00  0.00           H  
ATOM   1166  C4'   G    37      63.123  56.579  70.631  1.00  0.00           C  
ATOM   1167  H4'   G    37      62.846  57.000  71.598  1.00  0.00           H  
ATOM   1168  O4'   G    37      63.309  57.508  69.476  1.00  0.00           O  
ATOM   1169  C1'   G    37      62.105  57.610  68.743  1.00  0.00           C  
ATOM   1170  H1'   G    37      61.871  58.668  68.626  1.00  0.00           H  
ATOM   1171  N9    G    37      62.136  56.940  67.376  1.00  0.00           N  
ATOM   1172  C8    G    37      63.143  56.118  66.834  1.00  0.00           C  
ATOM   1173  H8    G    37      63.944  55.775  67.473  1.00  0.00           H  
ATOM   1174  N7    G    37      62.996  55.801  65.528  1.00  0.00           N  
ATOM   1175  C5    G    37      61.827  56.481  65.202  1.00  0.00           C  
ATOM   1176  C6    G    37      61.135  56.560  63.919  1.00  0.00           C  
ATOM   1177  O6    G    37      61.364  55.965  62.885  1.00  0.00           O  
ATOM   1178  N1    G    37      60.002  57.315  63.959  1.00  0.00           N  
ATOM   1179  H1    G    37      59.393  57.330  63.153  1.00  0.00           H  
ATOM   1180  C2    G    37      59.558  57.984  65.088  1.00  0.00           C  
ATOM   1181  N2    G    37      58.571  58.798  64.986  1.00  0.00           N  
ATOM   1182  H21   G    37      58.123  58.894  64.087  1.00  0.00           H  
ATOM   1183  H22   G    37      58.341  59.385  65.775  1.00  0.00           H  
ATOM   1184  N3    G    37      60.138  57.910  66.279  1.00  0.00           N  
ATOM   1185  C4    G    37      61.268  57.144  66.274  1.00  0.00           C  
ATOM   1186  C3'   G    37      61.862  55.781  70.225  1.00  0.00           C  
ATOM   1187  H3'   G    37      62.130  55.234  69.321  1.00  0.00           H  
ATOM   1188  C2'   G    37      61.066  56.903  69.599  1.00  0.00           C  
ATOM   1189  H2'   G    37      60.326  56.479  68.920  1.00  0.00           H  
ATOM   1190  O2'   G    37      60.509  57.844  70.590  1.00  0.00           O  
ATOM   1191 HO2'   G    37      60.197  57.292  71.311  1.00  0.00           H  
ATOM   1192  O3'   G    37      61.349  55.121  71.291  1.00  0.00           O  
ATOM   1193  P     U    38      60.266  53.986  71.121  1.00  0.00           P  
ATOM   1194  OP1   U    38      59.349  53.948  72.249  1.00  0.00           O  
ATOM   1195  OP2   U    38      60.947  52.845  70.641  1.00  0.00           O  
ATOM   1196  O5'   U    38      59.319  54.392  69.923  1.00  0.00           O  
ATOM   1197  C5'   U    38      58.223  55.199  70.154  1.00  0.00           C  
ATOM   1198  H5'   U    38      58.472  56.097  70.718  1.00  0.00           H  
ATOM   1199 H5''   U    38      57.558  54.629  70.803  1.00  0.00           H  
ATOM   1200  C4'   U    38      57.384  55.662  68.974  1.00  0.00           C  
ATOM   1201  H4'   U    38      56.823  56.513  69.361  1.00  0.00           H  
ATOM   1202  O4'   U    38      58.192  56.152  67.841  1.00  0.00           O  
ATOM   1203  C1'   U    38      57.489  55.861  66.671  1.00  0.00           C  
ATOM   1204  H1'   U    38      57.270  56.799  66.161  1.00  0.00           H  
ATOM   1205  N1    U    38      58.163  54.971  65.689  1.00  0.00           N  
ATOM   1206  C6    U    38      59.072  54.071  66.049  1.00  0.00           C  
ATOM   1207  H6    U    38      59.132  53.990  67.125  1.00  0.00           H  
ATOM   1208  C5    U    38      59.813  53.336  65.115  1.00  0.00           C  
ATOM   1209  H5    U    38      60.618  52.702  65.457  1.00  0.00           H  
ATOM   1210  C4    U    38      59.561  53.483  63.663  1.00  0.00           C  
ATOM   1211  O4    U    38      60.006  52.823  62.756  1.00  0.00           O  
ATOM   1212  N3    U    38      58.615  54.430  63.405  1.00  0.00           N  
ATOM   1213  H3    U    38      58.346  54.540  62.438  1.00  0.00           H  
ATOM   1214  C2    U    38      57.887  55.157  64.351  1.00  0.00           C  
ATOM   1215  O2    U    38      57.029  55.926  63.965  1.00  0.00           O  
ATOM   1216  C3'   U    38      56.351  54.620  68.470  1.00  0.00           C  
ATOM   1217  H3'   U    38      56.756  53.610  68.423  1.00  0.00           H  
ATOM   1218  C2'   U    38      56.094  55.149  67.050  1.00  0.00           C  
ATOM   1219  H2'   U    38      55.789  54.387  66.334  1.00  0.00           H  
ATOM   1220  O2'   U    38      55.089  56.149  67.112  1.00  0.00           O  
ATOM   1221 HO2'   U    38      54.466  55.785  67.746  1.00  0.00           H  
ATOM   1222  O3'   U    38      55.199  54.565  69.344  1.00  0.00           O  
ATOM   1223  P     A    39      54.097  53.430  69.221  1.00  0.00           P  
ATOM   1224  OP1   A    39      53.459  53.357  70.524  1.00  0.00           O  
ATOM   1225  OP2   A    39      54.693  52.232  68.647  1.00  0.00           O  
ATOM   1226  O5'   A    39      53.088  54.084  68.140  1.00  0.00           O  
ATOM   1227  C5'   A    39      52.264  55.209  68.448  1.00  0.00           C  
ATOM   1228  H5'   A    39      52.936  55.941  68.894  1.00  0.00           H  
ATOM   1229 H5''   A    39      51.503  54.827  69.128  1.00  0.00           H  
ATOM   1230  C4'   A    39      51.536  55.762  67.309  1.00  0.00           C  
ATOM   1231  H4'   A    39      50.813  56.525  67.598  1.00  0.00           H  
ATOM   1232  O4'   A    39      52.407  56.052  66.180  1.00  0.00           O  
ATOM   1233  C1'   A    39      51.705  55.716  64.990  1.00  0.00           C  
ATOM   1234  H1'   A    39      51.668  56.551  64.290  1.00  0.00           H  
ATOM   1235  N9    A    39      52.401  54.651  64.233  1.00  0.00           N  
ATOM   1236  C8    A    39      53.470  53.854  64.572  1.00  0.00           C  
ATOM   1237  H8    A    39      53.859  53.663  65.561  1.00  0.00           H  
ATOM   1238  N7    A    39      53.916  53.114  63.613  1.00  0.00           N  
ATOM   1239  C5    A    39      53.047  53.350  62.560  1.00  0.00           C  
ATOM   1240  C6    A    39      52.970  53.033  61.194  1.00  0.00           C  
ATOM   1241  N6    A    39      53.753  52.220  60.510  1.00  0.00           N  
ATOM   1242  H61   A    39      53.636  52.167  59.509  1.00  0.00           H  
ATOM   1243  H62   A    39      54.575  51.814  60.934  1.00  0.00           H  
ATOM   1244  N1    A    39      52.019  53.530  60.421  1.00  0.00           N  
ATOM   1245  C2    A    39      51.211  54.420  60.959  1.00  0.00           C  
ATOM   1246  H2    A    39      50.470  54.832  60.290  1.00  0.00           H  
ATOM   1247  N3    A    39      51.230  54.898  62.194  1.00  0.00           N  
ATOM   1248  C4    A    39      52.108  54.234  62.965  1.00  0.00           C  
ATOM   1249  C3'   A    39      50.580  54.620  66.736  1.00  0.00           C  
ATOM   1250  H3'   A    39      51.154  53.711  66.557  1.00  0.00           H  
ATOM   1251  C2'   A    39      50.313  55.236  65.368  1.00  0.00           C  
ATOM   1252  H2'   A    39      49.981  54.500  64.636  1.00  0.00           H  
ATOM   1253  O2'   A    39      49.292  56.232  65.478  1.00  0.00           O  
ATOM   1254 HO2'   A    39      49.096  56.341  66.411  1.00  0.00           H  
ATOM   1255  O3'   A    39      49.399  54.500  67.558  1.00  0.00           O  
ATOM   1256  P     A    40      48.436  53.251  67.320  1.00  0.00           P  
ATOM   1257  OP1   A    40      47.491  53.293  68.472  1.00  0.00           O  
ATOM   1258  OP2   A    40      49.345  52.097  67.213  1.00  0.00           O  
ATOM   1259  O5'   A    40      47.702  53.369  65.987  1.00  0.00           O  
ATOM   1260  C5'   A    40      46.537  54.208  65.831  1.00  0.00           C  
ATOM   1261  H5'   A    40      46.836  55.233  66.051  1.00  0.00           H  
ATOM   1262 H5''   A    40      45.749  53.944  66.536  1.00  0.00           H  
ATOM   1263  C4'   A    40      45.979  54.151  64.424  1.00  0.00           C  
ATOM   1264  H4'   A    40      45.172  54.859  64.234  1.00  0.00           H  
ATOM   1265  O4'   A    40      47.075  54.551  63.557  1.00  0.00           O  
ATOM   1266  C1'   A    40      46.844  53.796  62.293  1.00  0.00           C  
ATOM   1267  H1'   A    40      46.864  54.411  61.394  1.00  0.00           H  
ATOM   1268  N9    A    40      47.952  52.904  62.159  1.00  0.00           N  
ATOM   1269  C8    A    40      48.753  52.387  63.117  1.00  0.00           C  
ATOM   1270  H8    A    40      48.547  52.629  64.150  1.00  0.00           H  
ATOM   1271  N7    A    40      49.684  51.615  62.771  1.00  0.00           N  
ATOM   1272  C5    A    40      49.534  51.585  61.362  1.00  0.00           C  
ATOM   1273  C6    A    40      50.148  50.900  60.259  1.00  0.00           C  
ATOM   1274  N6    A    40      51.037  49.968  60.434  1.00  0.00           N  
ATOM   1275  H61   A    40      51.410  49.371  59.709  1.00  0.00           H  
ATOM   1276  H62   A    40      51.514  49.788  61.306  1.00  0.00           H  
ATOM   1277  N1    A    40      49.709  51.081  58.998  1.00  0.00           N  
ATOM   1278  C2    A    40      48.674  51.857  58.832  1.00  0.00           C  
ATOM   1279  H2    A    40      48.401  52.039  57.803  1.00  0.00           H  
ATOM   1280  N3    A    40      47.946  52.520  59.753  1.00  0.00           N  
ATOM   1281  C4    A    40      48.445  52.389  61.012  1.00  0.00           C  
ATOM   1282  C3'   A    40      45.433  52.764  63.901  1.00  0.00           C  
ATOM   1283  H3'   A    40      46.153  52.037  64.279  1.00  0.00           H  
ATOM   1284  C2'   A    40      45.566  52.918  62.404  1.00  0.00           C  
ATOM   1285  H2'   A    40      45.802  51.949  61.965  1.00  0.00           H  
ATOM   1286  O2'   A    40      44.395  53.529  61.887  1.00  0.00           O  
ATOM   1287 HO2'   A    40      43.605  53.190  62.314  1.00  0.00           H  
ATOM   1288  O3'   A    40      44.080  52.427  64.284  1.00  0.00           O  
ATOM   1289  P     U    41      43.555  50.892  64.167  1.00  0.00           P  
ATOM   1290  OP1   U    41      42.556  50.688  65.228  1.00  0.00           O  
ATOM   1291  OP2   U    41      44.760  50.009  64.104  1.00  0.00           O  
ATOM   1292  O5'   U    41      42.866  50.929  62.723  1.00  0.00           O  
ATOM   1293  C5'   U    41      41.744  51.763  62.512  1.00  0.00           C  
ATOM   1294  H5'   U    41      41.967  52.767  62.872  1.00  0.00           H  
ATOM   1295 H5''   U    41      40.957  51.354  63.145  1.00  0.00           H  
ATOM   1296  C4'   U    41      41.304  51.880  61.025  1.00  0.00           C  
ATOM   1297  H4'   U    41      40.389  52.468  60.956  1.00  0.00           H  
ATOM   1298  O4'   U    41      42.307  52.573  60.284  1.00  0.00           O  
ATOM   1299  C1'   U    41      42.241  52.152  58.897  1.00  0.00           C  
ATOM   1300  H1'   U    41      41.969  53.019  58.294  1.00  0.00           H  
ATOM   1301  N1    U    41      43.567  51.582  58.421  1.00  0.00           N  
ATOM   1302  C6    U    41      44.401  50.974  59.279  1.00  0.00           C  
ATOM   1303  H6    U    41      44.217  50.915  60.342  1.00  0.00           H  
ATOM   1304  C5    U    41      45.540  50.419  58.769  1.00  0.00           C  
ATOM   1305  H5    U    41      46.184  49.886  59.453  1.00  0.00           H  
ATOM   1306  C4    U    41      45.802  50.428  57.367  1.00  0.00           C  
ATOM   1307  O4    U    41      46.827  49.967  56.887  1.00  0.00           O  
ATOM   1308  N3    U    41      44.876  51.015  56.559  1.00  0.00           N  
ATOM   1309  H3    U    41      44.983  50.980  55.555  1.00  0.00           H  
ATOM   1310  C2    U    41      43.762  51.638  57.009  1.00  0.00           C  
ATOM   1311  O2    U    41      43.071  52.169  56.173  1.00  0.00           O  
ATOM   1312  C3'   U    41      41.070  50.552  60.252  1.00  0.00           C  
ATOM   1313  H3'   U    41      41.995  50.001  60.423  1.00  0.00           H  
ATOM   1314  C2'   U    41      41.090  51.037  58.818  1.00  0.00           C  
ATOM   1315  H2'   U    41      41.313  50.227  58.124  1.00  0.00           H  
ATOM   1316  O2'   U    41      39.902  51.736  58.430  1.00  0.00           O  
ATOM   1317 HO2'   U    41      39.290  51.059  58.132  1.00  0.00           H  
ATOM   1318  O3'   U    41      39.946  49.804  60.622  1.00  0.00           O  
ATOM   1319  P     G    42      40.052  48.230  60.372  1.00  0.00           P  
ATOM   1320  OP1   G    42      38.878  47.595  61.028  1.00  0.00           O  
ATOM   1321  OP2   G    42      41.355  47.709  60.741  1.00  0.00           O  
ATOM   1322  O5'   G    42      39.913  48.142  58.790  1.00  0.00           O  
ATOM   1323  C5'   G    42      38.658  48.464  58.111  1.00  0.00           C  
ATOM   1324  H5'   G    42      38.319  49.398  58.559  1.00  0.00           H  
ATOM   1325 H5''   G    42      37.933  47.695  58.379  1.00  0.00           H  
ATOM   1326  C4'   G    42      38.823  48.638  56.587  1.00  0.00           C  
ATOM   1327  H4'   G    42      37.824  48.980  56.315  1.00  0.00           H  
ATOM   1328  O4'   G    42      39.877  49.556  56.283  1.00  0.00           O  
ATOM   1329  C1'   G    42      40.514  49.169  55.063  1.00  0.00           C  
ATOM   1330  H1'   G    42      40.572  50.021  54.386  1.00  0.00           H  
ATOM   1331  N9    G    42      41.922  48.656  55.282  1.00  0.00           N  
ATOM   1332  C8    G    42      42.538  48.279  56.516  1.00  0.00           C  
ATOM   1333  H8    G    42      42.105  48.389  57.499  1.00  0.00           H  
ATOM   1334  N7    G    42      43.697  47.756  56.394  1.00  0.00           N  
ATOM   1335  C5    G    42      43.900  47.774  55.024  1.00  0.00           C  
ATOM   1336  C6    G    42      44.992  47.308  54.264  1.00  0.00           C  
ATOM   1337  O6    G    42      46.076  46.752  54.592  1.00  0.00           O  
ATOM   1338  N1    G    42      44.970  47.733  52.930  1.00  0.00           N  
ATOM   1339  H1    G    42      45.782  47.572  52.351  1.00  0.00           H  
ATOM   1340  C2    G    42      43.826  48.225  52.364  1.00  0.00           C  
ATOM   1341  N2    G    42      43.773  48.274  51.045  1.00  0.00           N  
ATOM   1342  H21   G    42      44.621  48.101  50.525  1.00  0.00           H  
ATOM   1343  H22   G    42      42.946  48.432  50.488  1.00  0.00           H  
ATOM   1344  N3    G    42      42.650  48.450  52.919  1.00  0.00           N  
ATOM   1345  C4    G    42      42.803  48.374  54.315  1.00  0.00           C  
ATOM   1346  C3'   G    42      39.151  47.346  55.861  1.00  0.00           C  
ATOM   1347  H3'   G    42      40.076  46.990  56.314  1.00  0.00           H  
ATOM   1348  C2'   G    42      39.619  47.960  54.525  1.00  0.00           C  
ATOM   1349  H2'   G    42      40.151  47.175  53.988  1.00  0.00           H  
ATOM   1350  O2'   G    42      38.590  48.475  53.701  1.00  0.00           O  
ATOM   1351 HO2'   G    42      38.725  48.224  52.785  1.00  0.00           H  
ATOM   1352  O3'   G    42      38.128  46.320  55.732  1.00  0.00           O  
ATOM   1353  P     G    43      38.522  44.770  55.396  1.00  0.00           P  
ATOM   1354  OP1   G    43      37.303  43.919  55.404  1.00  0.00           O  
ATOM   1355  OP2   G    43      39.504  44.417  56.473  1.00  0.00           O  
ATOM   1356  O5'   G    43      39.152  44.685  53.958  1.00  0.00           O  
ATOM   1357  C5'   G    43      38.339  44.745  52.849  1.00  0.00           C  
ATOM   1358  H5'   G    43      37.757  45.666  52.814  1.00  0.00           H  
ATOM   1359 H5''   G    43      37.758  43.825  52.797  1.00  0.00           H  
ATOM   1360  C4'   G    43      39.175  44.693  51.636  1.00  0.00           C  
ATOM   1361  H4'   G    43      38.545  44.829  50.757  1.00  0.00           H  
ATOM   1362  O4'   G    43      40.212  45.697  51.551  1.00  0.00           O  
ATOM   1363  C1'   G    43      41.322  45.165  50.818  1.00  0.00           C  
ATOM   1364  H1'   G    43      41.540  45.799  49.959  1.00  0.00           H  
ATOM   1365  N9    G    43      42.431  44.853  51.682  1.00  0.00           N  
ATOM   1366  C8    G    43      42.469  44.787  53.076  1.00  0.00           C  
ATOM   1367  H8    G    43      41.627  44.949  53.732  1.00  0.00           H  
ATOM   1368  N7    G    43      43.684  44.619  53.523  1.00  0.00           N  
ATOM   1369  C5    G    43      44.536  44.444  52.417  1.00  0.00           C  
ATOM   1370  C6    G    43      45.885  44.192  52.274  1.00  0.00           C  
ATOM   1371  O6    G    43      46.776  44.260  53.145  1.00  0.00           O  
ATOM   1372  N1    G    43      46.267  44.221  50.941  1.00  0.00           N  
ATOM   1373  H1    G    43      47.248  44.030  50.793  1.00  0.00           H  
ATOM   1374  C2    G    43      45.478  44.374  49.879  1.00  0.00           C  
ATOM   1375  N2    G    43      46.072  44.242  48.702  1.00  0.00           N  
ATOM   1376  H21   G    43      47.044  43.971  48.659  1.00  0.00           H  
ATOM   1377  H22   G    43      45.569  43.987  47.864  1.00  0.00           H  
ATOM   1378  N3    G    43      44.143  44.429  49.999  1.00  0.00           N  
ATOM   1379  C4    G    43      43.706  44.531  51.267  1.00  0.00           C  
ATOM   1380  C3'   G    43      39.827  43.392  51.360  1.00  0.00           C  
ATOM   1381  H3'   G    43      40.427  43.108  52.225  1.00  0.00           H  
ATOM   1382  C2'   G    43      40.762  43.813  50.226  1.00  0.00           C  
ATOM   1383  H2'   G    43      41.566  43.095  50.065  1.00  0.00           H  
ATOM   1384  O2'   G    43      40.097  43.964  48.974  1.00  0.00           O  
ATOM   1385 HO2'   G    43      39.316  43.416  49.081  1.00  0.00           H  
ATOM   1386  O3'   G    43      38.861  42.484  50.858  1.00  0.00           O  
ATOM   1387  P     U    44      39.062  40.901  50.890  1.00  0.00           P  
ATOM   1388  OP1   U    44      37.982  40.414  49.947  1.00  0.00           O  
ATOM   1389  OP2   U    44      39.087  40.458  52.287  1.00  0.00           O  
ATOM   1390  O5'   U    44      40.635  40.608  50.296  1.00  0.00           O  
ATOM   1391  C5'   U    44      40.951  40.556  48.972  1.00  0.00           C  
ATOM   1392  H5'   U    44      40.800  41.583  48.641  1.00  0.00           H  
ATOM   1393 H5''   U    44      40.294  39.862  48.447  1.00  0.00           H  
ATOM   1394  C4'   U    44      42.427  40.274  48.616  1.00  0.00           C  
ATOM   1395  H4'   U    44      42.569  40.261  47.535  1.00  0.00           H  
ATOM   1396  O4'   U    44      43.245  41.285  49.255  1.00  0.00           O  
ATOM   1397  C1'   U    44      44.544  40.820  49.335  1.00  0.00           C  
ATOM   1398  H1'   U    44      45.287  41.370  48.758  1.00  0.00           H  
ATOM   1399  N1    U    44      44.999  40.910  50.730  1.00  0.00           N  
ATOM   1400  C6    U    44      44.122  40.992  51.779  1.00  0.00           C  
ATOM   1401  H6    U    44      43.052  40.883  51.686  1.00  0.00           H  
ATOM   1402  C5    U    44      44.527  40.891  53.048  1.00  0.00           C  
ATOM   1403  H5    U    44      43.861  40.843  53.896  1.00  0.00           H  
ATOM   1404  C4    U    44      45.912  40.907  53.395  1.00  0.00           C  
ATOM   1405  O4    U    44      46.420  40.845  54.515  1.00  0.00           O  
ATOM   1406  N3    U    44      46.803  40.896  52.340  1.00  0.00           N  
ATOM   1407  H3    U    44      47.801  40.839  52.482  1.00  0.00           H  
ATOM   1408  C2    U    44      46.359  40.859  51.033  1.00  0.00           C  
ATOM   1409  O2    U    44      47.161  40.954  50.164  1.00  0.00           O  
ATOM   1410  C3'   U    44      43.052  39.011  49.118  1.00  0.00           C  
ATOM   1411  H3'   U    44      42.809  38.987  50.180  1.00  0.00           H  
ATOM   1412  C2'   U    44      44.548  39.283  49.010  1.00  0.00           C  
ATOM   1413  H2'   U    44      45.103  38.657  49.709  1.00  0.00           H  
ATOM   1414  O2'   U    44      44.972  39.070  47.718  1.00  0.00           O  
ATOM   1415 HO2'   U    44      45.017  38.122  47.580  1.00  0.00           H  
ATOM   1416  O3'   U    44      42.586  37.892  48.442  1.00  0.00           O  
ATOM   1417  P     A    45      42.804  36.378  48.935  1.00  0.00           P  
ATOM   1418  OP1   A    45      41.942  35.579  48.033  1.00  0.00           O  
ATOM   1419  OP2   A    45      42.335  36.468  50.279  1.00  0.00           O  
ATOM   1420  O5'   A    45      44.392  36.017  48.739  1.00  0.00           O  
ATOM   1421  C5'   A    45      44.795  35.452  47.488  1.00  0.00           C  
ATOM   1422  H5'   A    45      44.470  36.100  46.674  1.00  0.00           H  
ATOM   1423 H5''   A    45      44.372  34.451  47.401  1.00  0.00           H  
ATOM   1424  C4'   A    45      46.316  35.335  47.509  1.00  0.00           C  
ATOM   1425  H4'   A    45      46.456  34.886  46.526  1.00  0.00           H  
ATOM   1426  O4'   A    45      46.879  36.611  47.729  1.00  0.00           O  
ATOM   1427  C1'   A    45      47.963  36.408  48.636  1.00  0.00           C  
ATOM   1428  H1'   A    45      48.845  36.794  48.127  1.00  0.00           H  
ATOM   1429  N9    A    45      47.865  37.027  49.930  1.00  0.00           N  
ATOM   1430  C8    A    45      46.740  37.125  50.694  1.00  0.00           C  
ATOM   1431  H8    A    45      45.730  36.889  50.395  1.00  0.00           H  
ATOM   1432  N7    A    45      46.982  37.523  51.941  1.00  0.00           N  
ATOM   1433  C5    A    45      48.390  37.666  51.919  1.00  0.00           C  
ATOM   1434  C6    A    45      49.375  38.060  52.815  1.00  0.00           C  
ATOM   1435  N6    A    45      49.068  38.338  54.085  1.00  0.00           N  
ATOM   1436  H61   A    45      49.783  38.751  54.667  1.00  0.00           H  
ATOM   1437  H62   A    45      48.105  38.127  54.306  1.00  0.00           H  
ATOM   1438  N1    A    45      50.682  38.085  52.556  1.00  0.00           N  
ATOM   1439  C2    A    45      51.036  37.819  51.286  1.00  0.00           C  
ATOM   1440  H2    A    45      52.104  37.884  51.141  1.00  0.00           H  
ATOM   1441  N3    A    45      50.237  37.468  50.348  1.00  0.00           N  
ATOM   1442  C4    A    45      48.947  37.371  50.688  1.00  0.00           C  
ATOM   1443  C3'   A    45      46.836  34.347  48.547  1.00  0.00           C  
ATOM   1444  H3'   A    45      46.342  34.565  49.494  1.00  0.00           H  
ATOM   1445  C2'   A    45      48.233  34.839  48.779  1.00  0.00           C  
ATOM   1446  H2'   A    45      48.577  34.634  49.792  1.00  0.00           H  
ATOM   1447  O2'   A    45      49.141  34.481  47.783  1.00  0.00           O  
ATOM   1448 HO2'   A    45      50.007  34.307  48.160  1.00  0.00           H  
ATOM   1449  O3'   A    45      46.801  33.007  48.081  1.00  0.00           O  
ATOM   1450  P     C    46      47.258  31.816  49.099  1.00  0.00           P  
ATOM   1451  OP1   C    46      47.296  30.570  48.416  1.00  0.00           O  
ATOM   1452  OP2   C    46      46.393  31.992  50.315  1.00  0.00           O  
ATOM   1453  O5'   C    46      48.685  32.164  49.648  1.00  0.00           O  
ATOM   1454  C5'   C    46      49.869  31.761  48.953  1.00  0.00           C  
ATOM   1455  H5'   C    46      49.793  32.050  47.905  1.00  0.00           H  
ATOM   1456 H5''   C    46      49.978  30.677  48.993  1.00  0.00           H  
ATOM   1457  C4'   C    46      51.101  32.387  49.527  1.00  0.00           C  
ATOM   1458  H4'   C    46      51.929  32.241  48.834  1.00  0.00           H  
ATOM   1459  O4'   C    46      51.153  33.785  49.953  1.00  0.00           O  
ATOM   1460  C1'   C    46      51.932  33.934  51.098  1.00  0.00           C  
ATOM   1461  H1'   C    46      52.724  34.674  50.991  1.00  0.00           H  
ATOM   1462  N1    C    46      51.160  34.340  52.250  1.00  0.00           N  
ATOM   1463  C6    C    46      49.781  34.054  52.319  1.00  0.00           C  
ATOM   1464  H6    C    46      49.297  33.819  51.382  1.00  0.00           H  
ATOM   1465  C5    C    46      49.040  34.364  53.430  1.00  0.00           C  
ATOM   1466  H5    C    46      47.965  34.274  53.480  1.00  0.00           H  
ATOM   1467  C4    C    46      49.788  34.952  54.461  1.00  0.00           C  
ATOM   1468  N4    C    46      49.127  35.241  55.504  1.00  0.00           N  
ATOM   1469  H41   C    46      49.629  35.718  56.240  1.00  0.00           H  
ATOM   1470  H42   C    46      48.190  34.890  55.636  1.00  0.00           H  
ATOM   1471  N3    C    46      51.078  35.208  54.403  1.00  0.00           N  
ATOM   1472  C2    C    46      51.822  34.946  53.338  1.00  0.00           C  
ATOM   1473  O2    C    46      53.007  35.288  53.263  1.00  0.00           O  
ATOM   1474  C3'   C    46      51.596  31.653  50.831  1.00  0.00           C  
ATOM   1475  H3'   C    46      50.740  31.600  51.504  1.00  0.00           H  
ATOM   1476  C2'   C    46      52.630  32.588  51.402  1.00  0.00           C  
ATOM   1477  H2'   C    46      52.862  32.412  52.452  1.00  0.00           H  
ATOM   1478  O2'   C    46      53.833  32.577  50.626  1.00  0.00           O  
ATOM   1479 HO2'   C    46      54.038  31.661  50.425  1.00  0.00           H  
ATOM   1480  O3'   C    46      52.183  30.398  50.525  1.00  0.00           O  
ATOM   1481  P     U    47      52.623  29.338  51.558  1.00  0.00           P  
ATOM   1482  OP1   U    47      52.461  28.049  50.880  1.00  0.00           O  
ATOM   1483  OP2   U    47      52.069  29.574  52.926  1.00  0.00           O  
ATOM   1484  O5'   U    47      54.226  29.552  51.718  1.00  0.00           O  
ATOM   1485  C5'   U    47      55.132  29.174  50.673  1.00  0.00           C  
ATOM   1486  H5'   U    47      54.826  29.664  49.749  1.00  0.00           H  
ATOM   1487 H5''   U    47      55.037  28.093  50.579  1.00  0.00           H  
ATOM   1488  C4'   U    47      56.642  29.480  50.774  1.00  0.00           C  
ATOM   1489  H4'   U    47      57.077  28.912  49.951  1.00  0.00           H  
ATOM   1490  O4'   U    47      56.743  30.948  50.702  1.00  0.00           O  
ATOM   1491  C1'   U    47      57.968  31.313  51.351  1.00  0.00           C  
ATOM   1492  H1'   U    47      58.722  31.726  50.681  1.00  0.00           H  
ATOM   1493  N1    U    47      57.759  32.267  52.467  1.00  0.00           N  
ATOM   1494  C6    U    47      56.478  32.693  52.889  1.00  0.00           C  
ATOM   1495  H6    U    47      55.634  32.184  52.446  1.00  0.00           H  
ATOM   1496  C5    U    47      56.349  33.713  53.759  1.00  0.00           C  
ATOM   1497  H5    U    47      55.350  33.979  54.072  1.00  0.00           H  
ATOM   1498  C4    U    47      57.506  34.435  54.276  1.00  0.00           C  
ATOM   1499  O4    U    47      57.486  35.402  55.010  1.00  0.00           O  
ATOM   1500  N3    U    47      58.719  33.948  53.878  1.00  0.00           N  
ATOM   1501  H3    U    47      59.564  34.438  54.137  1.00  0.00           H  
ATOM   1502  C2    U    47      58.932  32.935  52.993  1.00  0.00           C  
ATOM   1503  O2    U    47      60.047  32.615  52.693  1.00  0.00           O  
ATOM   1504  C3'   U    47      57.412  29.123  52.038  1.00  0.00           C  
ATOM   1505  H3'   U    47      56.733  29.244  52.882  1.00  0.00           H  
ATOM   1506  C2'   U    47      58.555  30.051  51.978  1.00  0.00           C  
ATOM   1507  H2'   U    47      58.859  30.321  52.989  1.00  0.00           H  
ATOM   1508  O2'   U    47      59.711  29.648  51.223  1.00  0.00           O  
ATOM   1509 HO2'   U    47      59.363  29.249  50.422  1.00  0.00           H  
ATOM   1510  O3'   U    47      57.995  27.845  52.180  1.00  0.00           O  
ATOM   1511  P     G    48      57.954  27.144  53.624  1.00  0.00           P  
ATOM   1512  OP1   G    48      58.769  25.883  53.524  1.00  0.00           O  
ATOM   1513  OP2   G    48      56.560  27.112  54.059  1.00  0.00           O  
ATOM   1514  O5'   G    48      58.617  28.203  54.606  1.00  0.00           O  
ATOM   1515  C5'   G    48      60.010  28.573  54.715  1.00  0.00           C  
ATOM   1516  H5'   G    48      60.296  28.865  53.705  1.00  0.00           H  
ATOM   1517 H5''   G    48      60.586  27.740  55.117  1.00  0.00           H  
ATOM   1518  C4'   G    48      60.155  29.662  55.806  1.00  0.00           C  
ATOM   1519  H4'   G    48      61.159  30.073  55.907  1.00  0.00           H  
ATOM   1520  O4'   G    48      59.282  30.776  55.493  1.00  0.00           O  
ATOM   1521  C1'   G    48      58.861  31.490  56.700  1.00  0.00           C  
ATOM   1522  H1'   G    48      59.376  32.450  56.722  1.00  0.00           H  
ATOM   1523  N9    G    48      57.382  31.530  56.732  1.00  0.00           N  
ATOM   1524  C8    G    48      56.408  30.911  55.963  1.00  0.00           C  
ATOM   1525  H8    G    48      56.650  30.136  55.251  1.00  0.00           H  
ATOM   1526  N7    G    48      55.166  31.213  56.250  1.00  0.00           N  
ATOM   1527  C5    G    48      55.366  32.172  57.261  1.00  0.00           C  
ATOM   1528  C6    G    48      54.341  32.779  58.141  1.00  0.00           C  
ATOM   1529  O6    G    48      53.151  32.808  58.027  1.00  0.00           O  
ATOM   1530  N1    G    48      54.852  33.575  59.105  1.00  0.00           N  
ATOM   1531  H1    G    48      54.169  34.081  59.651  1.00  0.00           H  
ATOM   1532  C2    G    48      56.109  33.613  59.478  1.00  0.00           C  
ATOM   1533  N2    G    48      56.380  33.985  60.708  1.00  0.00           N  
ATOM   1534  H21   G    48      55.728  33.932  61.478  1.00  0.00           H  
ATOM   1535  H22   G    48      57.363  34.003  60.941  1.00  0.00           H  
ATOM   1536  N3    G    48      57.090  33.004  58.792  1.00  0.00           N  
ATOM   1537  C4    G    48      56.673  32.292  57.659  1.00  0.00           C  
ATOM   1538  C3'   G    48      59.648  29.337  57.205  1.00  0.00           C  
ATOM   1539  H3'   G    48      58.652  28.930  57.033  1.00  0.00           H  
ATOM   1540  C2'   G    48      59.433  30.769  57.864  1.00  0.00           C  
ATOM   1541  H2'   G    48      58.704  30.727  58.673  1.00  0.00           H  
ATOM   1542  O2'   G    48      60.699  31.293  58.262  1.00  0.00           O  
ATOM   1543 HO2'   G    48      61.112  30.625  58.814  1.00  0.00           H  
ATOM   1544  O3'   G    48      60.379  28.320  57.958  1.00  0.00           O  
ATOM   1545  P     A    49      59.443  27.421  58.911  1.00  0.00           P  
ATOM   1546  OP1   A    49      60.340  26.432  59.543  1.00  0.00           O  
ATOM   1547  OP2   A    49      58.318  26.927  58.171  1.00  0.00           O  
ATOM   1548  O5'   A    49      58.803  28.414  60.021  1.00  0.00           O  
ATOM   1549  C5'   A    49      59.661  28.909  61.121  1.00  0.00           C  
ATOM   1550  H5'   A    49      60.304  29.675  60.687  1.00  0.00           H  
ATOM   1551 H5''   A    49      60.305  28.140  61.549  1.00  0.00           H  
ATOM   1552  C4'   A    49      58.909  29.545  62.322  1.00  0.00           C  
ATOM   1553  H4'   A    49      59.624  29.788  63.108  1.00  0.00           H  
ATOM   1554  O4'   A    49      58.195  30.708  61.849  1.00  0.00           O  
ATOM   1555  C1'   A    49      56.928  30.856  62.485  1.00  0.00           C  
ATOM   1556  H1'   A    49      56.779  31.831  62.948  1.00  0.00           H  
ATOM   1557  N9    A    49      55.864  30.540  61.476  1.00  0.00           N  
ATOM   1558  C8    A    49      55.883  30.113  60.172  1.00  0.00           C  
ATOM   1559  H8    A    49      56.802  29.887  59.651  1.00  0.00           H  
ATOM   1560  N7    A    49      54.721  30.011  59.512  1.00  0.00           N  
ATOM   1561  C5    A    49      53.868  30.430  60.561  1.00  0.00           C  
ATOM   1562  C6    A    49      52.444  30.620  60.720  1.00  0.00           C  
ATOM   1563  N6    A    49      51.507  30.369  59.837  1.00  0.00           N  
ATOM   1564  H61   A    49      50.595  30.769  60.007  1.00  0.00           H  
ATOM   1565  H62   A    49      51.790  29.976  58.951  1.00  0.00           H  
ATOM   1566  N1    A    49      51.945  31.215  61.777  1.00  0.00           N  
ATOM   1567  C2    A    49      52.747  31.568  62.747  1.00  0.00           C  
ATOM   1568  H2    A    49      52.299  32.085  63.583  1.00  0.00           H  
ATOM   1569  N3    A    49      54.041  31.408  62.847  1.00  0.00           N  
ATOM   1570  C4    A    49      54.518  30.851  61.676  1.00  0.00           C  
ATOM   1571  C3'   A    49      57.876  28.674  62.987  1.00  0.00           C  
ATOM   1572  H3'   A    49      57.311  28.160  62.210  1.00  0.00           H  
ATOM   1573  C2'   A    49      56.953  29.739  63.649  1.00  0.00           C  
ATOM   1574  H2'   A    49      55.914  29.456  63.820  1.00  0.00           H  
ATOM   1575  O2'   A    49      57.538  30.254  64.843  1.00  0.00           O  
ATOM   1576 HO2'   A    49      58.142  29.668  65.305  1.00  0.00           H  
ATOM   1577  O3'   A    49      58.487  27.818  63.994  1.00  0.00           O  
ATOM   1578  P     U    50      57.909  26.429  64.359  1.00  0.00           P  
ATOM   1579  OP1   U    50      59.033  25.826  65.140  1.00  0.00           O  
ATOM   1580  OP2   U    50      57.457  25.829  63.108  1.00  0.00           O  
ATOM   1581  O5'   U    50      56.711  26.686  65.340  1.00  0.00           O  
ATOM   1582  C5'   U    50      56.858  27.369  66.596  1.00  0.00           C  
ATOM   1583  H5'   U    50      57.469  28.262  66.473  1.00  0.00           H  
ATOM   1584 H5''   U    50      57.243  26.796  67.439  1.00  0.00           H  
ATOM   1585  C4'   U    50      55.420  27.822  67.021  1.00  0.00           C  
ATOM   1586  H4'   U    50      55.524  28.336  67.977  1.00  0.00           H  
ATOM   1587  O4'   U    50      54.802  28.750  66.108  1.00  0.00           O  
ATOM   1588  C1'   U    50      53.385  28.599  66.251  1.00  0.00           C  
ATOM   1589  H1'   U    50      52.957  29.573  66.488  1.00  0.00           H  
ATOM   1590  N1    U    50      52.779  28.218  64.931  1.00  0.00           N  
ATOM   1591  C6    U    50      53.530  27.599  63.909  1.00  0.00           C  
ATOM   1592  H6    U    50      54.502  27.160  64.076  1.00  0.00           H  
ATOM   1593  C5    U    50      53.021  27.392  62.716  1.00  0.00           C  
ATOM   1594  H5    U    50      53.564  26.818  61.980  1.00  0.00           H  
ATOM   1595  C4    U    50      51.654  27.718  62.384  1.00  0.00           C  
ATOM   1596  O4    U    50      51.074  27.498  61.326  1.00  0.00           O  
ATOM   1597  N3    U    50      51.057  28.450  63.410  1.00  0.00           N  
ATOM   1598  H3    U    50      50.121  28.739  63.167  1.00  0.00           H  
ATOM   1599  C2    U    50      51.416  28.482  64.711  1.00  0.00           C  
ATOM   1600  O2    U    50      50.626  29.012  65.543  1.00  0.00           O  
ATOM   1601  C3'   U    50      54.480  26.657  67.160  1.00  0.00           C  
ATOM   1602  H3'   U    50      54.409  26.043  66.262  1.00  0.00           H  
ATOM   1603  C2'   U    50      53.184  27.541  67.338  1.00  0.00           C  
ATOM   1604  H2'   U    50      52.306  26.911  67.189  1.00  0.00           H  
ATOM   1605  O2'   U    50      53.111  27.948  68.648  1.00  0.00           O  
ATOM   1606 HO2'   U    50      53.189  27.179  69.217  1.00  0.00           H  
ATOM   1607  O3'   U    50      54.637  25.879  68.332  1.00  0.00           O  
ATOM   1608  P     A    51      53.919  24.469  68.641  1.00  0.00           P  
ATOM   1609  OP1   A    51      54.408  24.052  69.976  1.00  0.00           O  
ATOM   1610  OP2   A    51      54.337  23.692  67.456  1.00  0.00           O  
ATOM   1611  O5'   A    51      52.335  24.632  68.656  1.00  0.00           O  
ATOM   1612  C5'   A    51      51.551  24.948  69.813  1.00  0.00           C  
ATOM   1613  H5'   A    51      51.979  25.838  70.273  1.00  0.00           H  
ATOM   1614 H5''   A    51      51.739  24.151  70.533  1.00  0.00           H  
ATOM   1615  C4'   A    51      50.030  25.164  69.525  1.00  0.00           C  
ATOM   1616  H4'   A    51      49.519  25.673  70.341  1.00  0.00           H  
ATOM   1617  O4'   A    51      50.068  25.895  68.313  1.00  0.00           O  
ATOM   1618  C1'   A    51      48.890  25.573  67.547  1.00  0.00           C  
ATOM   1619  H1'   A    51      48.169  26.390  67.527  1.00  0.00           H  
ATOM   1620  N9    A    51      49.368  25.407  66.156  1.00  0.00           N  
ATOM   1621  C8    A    51      50.613  25.041  65.702  1.00  0.00           C  
ATOM   1622  H8    A    51      51.491  24.849  66.301  1.00  0.00           H  
ATOM   1623  N7    A    51      50.748  25.047  64.363  1.00  0.00           N  
ATOM   1624  C5    A    51      49.401  25.277  63.893  1.00  0.00           C  
ATOM   1625  C6    A    51      48.677  25.397  62.704  1.00  0.00           C  
ATOM   1626  N6    A    51      49.264  25.474  61.567  1.00  0.00           N  
ATOM   1627  H61   A    51      48.661  25.666  60.780  1.00  0.00           H  
ATOM   1628  H62   A    51      50.234  25.754  61.533  1.00  0.00           H  
ATOM   1629  N1    A    51      47.393  25.714  62.642  1.00  0.00           N  
ATOM   1630  C2    A    51      46.773  25.799  63.846  1.00  0.00           C  
ATOM   1631  H2    A    51      45.699  25.883  63.769  1.00  0.00           H  
ATOM   1632  N3    A    51      47.249  25.710  65.063  1.00  0.00           N  
ATOM   1633  C4    A    51      48.588  25.559  64.988  1.00  0.00           C  
ATOM   1634  C3'   A    51      49.438  23.815  68.909  1.00  0.00           C  
ATOM   1635  H3'   A    51      50.218  23.407  68.266  1.00  0.00           H  
ATOM   1636  C2'   A    51      48.266  24.366  68.099  1.00  0.00           C  
ATOM   1637  H2'   A    51      47.975  23.738  67.258  1.00  0.00           H  
ATOM   1638  O2'   A    51      47.235  24.857  68.951  1.00  0.00           O  
ATOM   1639 HO2'   A    51      46.431  24.860  68.427  1.00  0.00           H  
ATOM   1640  O3'   A    51      49.142  22.860  69.974  1.00  0.00           O  
ATOM   1641  P     C    52      48.611  21.436  69.566  1.00  0.00           P  
ATOM   1642  OP1   C    52      48.620  20.517  70.664  1.00  0.00           O  
ATOM   1643  OP2   C    52      49.343  21.019  68.314  1.00  0.00           O  
ATOM   1644  O5'   C    52      47.028  21.641  69.187  1.00  0.00           O  
ATOM   1645  C5'   C    52      45.881  21.894  70.028  1.00  0.00           C  
ATOM   1646  H5'   C    52      45.882  22.810  70.620  1.00  0.00           H  
ATOM   1647 H5''   C    52      45.701  21.021  70.655  1.00  0.00           H  
ATOM   1648  C4'   C    52      44.690  22.064  69.100  1.00  0.00           C  
ATOM   1649  H4'   C    52      43.745  22.213  69.622  1.00  0.00           H  
ATOM   1650  O4'   C    52      44.952  23.117  68.168  1.00  0.00           O  
ATOM   1651  C1'   C    52      44.345  22.794  66.916  1.00  0.00           C  
ATOM   1652  H1'   C    52      43.498  23.473  66.823  1.00  0.00           H  
ATOM   1653  N1    C    52      45.123  22.641  65.664  1.00  0.00           N  
ATOM   1654  C6    C    52      46.413  22.141  65.711  1.00  0.00           C  
ATOM   1655  H6    C    52      46.834  21.766  66.632  1.00  0.00           H  
ATOM   1656  C5    C    52      47.120  22.036  64.575  1.00  0.00           C  
ATOM   1657  H5    C    52      48.117  21.634  64.676  1.00  0.00           H  
ATOM   1658  C4    C    52      46.451  22.527  63.388  1.00  0.00           C  
ATOM   1659  N4    C    52      47.228  22.645  62.330  1.00  0.00           N  
ATOM   1660  H41   C    52      46.959  23.223  61.547  1.00  0.00           H  
ATOM   1661  H42   C    52      48.197  22.427  62.516  1.00  0.00           H  
ATOM   1662  N3    C    52      45.276  23.080  63.377  1.00  0.00           N  
ATOM   1663  C2    C    52      44.520  22.955  64.439  1.00  0.00           C  
ATOM   1664  O2    C    52      43.326  23.133  64.371  1.00  0.00           O  
ATOM   1665  C3'   C    52      44.450  20.831  68.199  1.00  0.00           C  
ATOM   1666  H3'   C    52      45.328  20.475  67.660  1.00  0.00           H  
ATOM   1667  C2'   C    52      43.545  21.517  67.169  1.00  0.00           C  
ATOM   1668  H2'   C    52      43.596  20.949  66.240  1.00  0.00           H  
ATOM   1669  O2'   C    52      42.204  21.899  67.691  1.00  0.00           O  
ATOM   1670 HO2'   C    52      41.813  21.061  67.948  1.00  0.00           H  
ATOM   1671  O3'   C    52      43.777  19.732  68.898  1.00  0.00           O  
ATOM   1672  P     A    53      43.941  18.172  68.407  1.00  0.00           P  
ATOM   1673  OP1   A    53      43.295  17.408  69.456  1.00  0.00           O  
ATOM   1674  OP2   A    53      45.340  17.951  68.039  1.00  0.00           O  
ATOM   1675  O5'   A    53      43.045  17.957  67.147  1.00  0.00           O  
ATOM   1676  C5'   A    53      41.641  18.345  67.137  1.00  0.00           C  
ATOM   1677  H5'   A    53      41.488  19.236  67.745  1.00  0.00           H  
ATOM   1678 H5''   A    53      41.126  17.583  67.722  1.00  0.00           H  
ATOM   1679  C4'   A    53      41.090  18.615  65.746  1.00  0.00           C  
ATOM   1680  H4'   A    53      40.092  19.041  65.852  1.00  0.00           H  
ATOM   1681  O4'   A    53      41.818  19.599  65.066  1.00  0.00           O  
ATOM   1682  C1'   A    53      41.698  19.475  63.658  1.00  0.00           C  
ATOM   1683  H1'   A    53      41.109  20.253  63.172  1.00  0.00           H  
ATOM   1684  N9    A    53      43.031  19.627  63.015  1.00  0.00           N  
ATOM   1685  C8    A    53      44.223  19.361  63.584  1.00  0.00           C  
ATOM   1686  H8    A    53      44.237  19.035  64.614  1.00  0.00           H  
ATOM   1687  N7    A    53      45.271  19.637  62.873  1.00  0.00           N  
ATOM   1688  C5    A    53      44.739  20.069  61.664  1.00  0.00           C  
ATOM   1689  C6    A    53      45.327  20.543  60.481  1.00  0.00           C  
ATOM   1690  N6    A    53      46.625  20.447  60.252  1.00  0.00           N  
ATOM   1691  H61   A    53      46.930  20.636  59.308  1.00  0.00           H  
ATOM   1692  H62   A    53      47.178  19.918  60.911  1.00  0.00           H  
ATOM   1693  N1    A    53      44.558  20.842  59.424  1.00  0.00           N  
ATOM   1694  C2    A    53      43.221  20.746  59.633  1.00  0.00           C  
ATOM   1695  H2    A    53      42.619  20.973  58.766  1.00  0.00           H  
ATOM   1696  N3    A    53      42.580  20.433  60.745  1.00  0.00           N  
ATOM   1697  C4    A    53      43.382  20.125  61.770  1.00  0.00           C  
ATOM   1698  C3'   A    53      41.249  17.386  64.816  1.00  0.00           C  
ATOM   1699  H3'   A    53      42.253  16.963  64.867  1.00  0.00           H  
ATOM   1700  C2'   A    53      40.994  18.149  63.457  1.00  0.00           C  
ATOM   1701  H2'   A    53      41.285  17.576  62.576  1.00  0.00           H  
ATOM   1702  O2'   A    53      39.600  18.311  63.395  1.00  0.00           O  
ATOM   1703 HO2'   A    53      39.168  17.607  63.885  1.00  0.00           H  
ATOM   1704  O3'   A    53      40.353  16.406  65.155  1.00  0.00           O  
ATOM   1705  P     C    54      40.511  14.893  64.576  1.00  0.00           P  
ATOM   1706  OP1   C    54      39.376  14.101  65.129  1.00  0.00           O  
ATOM   1707  OP2   C    54      41.898  14.472  64.902  1.00  0.00           O  
ATOM   1708  O5'   C    54      40.423  15.063  62.992  1.00  0.00           O  
ATOM   1709  C5'   C    54      39.218  14.877  62.240  1.00  0.00           C  
ATOM   1710  H5'   C    54      38.556  15.709  62.482  1.00  0.00           H  
ATOM   1711 H5''   C    54      38.821  13.921  62.582  1.00  0.00           H  
ATOM   1712  C4'   C    54      39.454  15.041  60.739  1.00  0.00           C  
ATOM   1713  H4'   C    54      38.571  14.971  60.105  1.00  0.00           H  
ATOM   1714  O4'   C    54      40.047  16.244  60.420  1.00  0.00           O  
ATOM   1715  C1'   C    54      40.860  16.141  59.318  1.00  0.00           C  
ATOM   1716  H1'   C    54      40.505  16.902  58.624  1.00  0.00           H  
ATOM   1717  N1    C    54      42.272  16.529  59.554  1.00  0.00           N  
ATOM   1718  C6    C    54      42.932  16.373  60.750  1.00  0.00           C  
ATOM   1719  H6    C    54      42.314  15.922  61.512  1.00  0.00           H  
ATOM   1720  C5    C    54      44.202  16.682  60.943  1.00  0.00           C  
ATOM   1721  H5    C    54      44.669  16.599  61.913  1.00  0.00           H  
ATOM   1722  C4    C    54      44.901  17.046  59.718  1.00  0.00           C  
ATOM   1723  N4    C    54      46.172  17.256  59.741  1.00  0.00           N  
ATOM   1724  H41   C    54      46.541  17.567  58.854  1.00  0.00           H  
ATOM   1725  H42   C    54      46.779  16.984  60.501  1.00  0.00           H  
ATOM   1726  N3    C    54      44.287  17.226  58.548  1.00  0.00           N  
ATOM   1727  C2    C    54      42.983  17.020  58.459  1.00  0.00           C  
ATOM   1728  O2    C    54      42.444  17.384  57.442  1.00  0.00           O  
ATOM   1729  C3'   C    54      40.403  13.981  60.168  1.00  0.00           C  
ATOM   1730  H3'   C    54      41.325  13.955  60.750  1.00  0.00           H  
ATOM   1731  C2'   C    54      40.745  14.675  58.859  1.00  0.00           C  
ATOM   1732  H2'   C    54      41.735  14.438  58.468  1.00  0.00           H  
ATOM   1733  O2'   C    54      39.743  14.510  57.860  1.00  0.00           O  
ATOM   1734 HO2'   C    54      40.077  14.682  56.977  1.00  0.00           H  
ATOM   1735  O3'   C    54      39.923  12.603  60.057  1.00  0.00           O  
ATOM   1736  P     A    55      41.043  11.465  60.282  1.00  0.00           P  
ATOM   1737  OP1   A    55      40.383  10.180  60.157  1.00  0.00           O  
ATOM   1738  OP2   A    55      41.914  11.785  61.465  1.00  0.00           O  
ATOM   1739  O5'   A    55      41.922  11.740  58.983  1.00  0.00           O  
ATOM   1740  C5'   A    55      41.412  11.339  57.668  1.00  0.00           C  
ATOM   1741  H5'   A    55      40.500  11.899  57.464  1.00  0.00           H  
ATOM   1742 H5''   A    55      41.196  10.272  57.618  1.00  0.00           H  
ATOM   1743  C4'   A    55      42.297  11.652  56.453  1.00  0.00           C  
ATOM   1744  H4'   A    55      41.649  11.557  55.581  1.00  0.00           H  
ATOM   1745  O4'   A    55      42.788  12.981  56.516  1.00  0.00           O  
ATOM   1746  C1'   A    55      44.138  13.143  56.058  1.00  0.00           C  
ATOM   1747  H1'   A    55      44.087  13.771  55.169  1.00  0.00           H  
ATOM   1748  N9    A    55      45.027  13.658  57.039  1.00  0.00           N  
ATOM   1749  C8    A    55      44.911  13.565  58.336  1.00  0.00           C  
ATOM   1750  H8    A    55      43.962  13.414  58.827  1.00  0.00           H  
ATOM   1751  N7    A    55      46.019  13.856  59.002  1.00  0.00           N  
ATOM   1752  C5    A    55      46.996  14.056  58.008  1.00  0.00           C  
ATOM   1753  C6    A    55      48.365  14.326  57.987  1.00  0.00           C  
ATOM   1754  N6    A    55      49.127  14.756  58.987  1.00  0.00           N  
ATOM   1755  H61   A    55      50.124  14.832  58.845  1.00  0.00           H  
ATOM   1756  H62   A    55      48.711  14.833  59.904  1.00  0.00           H  
ATOM   1757  N1    A    55      49.045  14.548  56.915  1.00  0.00           N  
ATOM   1758  C2    A    55      48.359  14.259  55.854  1.00  0.00           C  
ATOM   1759  H2    A    55      48.918  14.280  54.930  1.00  0.00           H  
ATOM   1760  N3    A    55      47.115  13.909  55.646  1.00  0.00           N  
ATOM   1761  C4    A    55      46.394  13.939  56.774  1.00  0.00           C  
ATOM   1762  C3'   A    55      43.526  10.792  56.312  1.00  0.00           C  
ATOM   1763  H3'   A    55      43.963  10.484  57.262  1.00  0.00           H  
ATOM   1764  C2'   A    55      44.484  11.786  55.538  1.00  0.00           C  
ATOM   1765  H2'   A    55      45.533  11.526  55.679  1.00  0.00           H  
ATOM   1766  O2'   A    55      44.288  11.807  54.099  1.00  0.00           O  
ATOM   1767 HO2'   A    55      43.773  11.034  53.857  1.00  0.00           H  
ATOM   1768  O3'   A    55      43.271   9.575  55.487  1.00  0.00           O  
ATOM   1769  P     A    56      44.125   8.324  55.644  1.00  0.00           P  
ATOM   1770  OP1   A    56      43.570   7.257  54.784  1.00  0.00           O  
ATOM   1771  OP2   A    56      44.228   7.990  57.117  1.00  0.00           O  
ATOM   1772  O5'   A    56      45.601   8.582  55.190  1.00  0.00           O  
ATOM   1773  C5'   A    56      45.917   8.876  53.924  1.00  0.00           C  
ATOM   1774  H5'   A    56      45.372   9.764  53.604  1.00  0.00           H  
ATOM   1775 H5''   A    56      45.741   8.121  53.158  1.00  0.00           H  
ATOM   1776  C4'   A    56      47.415   9.253  53.813  1.00  0.00           C  
ATOM   1777  H4'   A    56      47.650   9.478  52.773  1.00  0.00           H  
ATOM   1778  O4'   A    56      47.752  10.399  54.564  1.00  0.00           O  
ATOM   1779  C1'   A    56      48.598  10.057  55.645  1.00  0.00           C  
ATOM   1780  H1'   A    56      49.646  10.293  55.460  1.00  0.00           H  
ATOM   1781  N9    A    56      48.332  10.583  57.043  1.00  0.00           N  
ATOM   1782  C8    A    56      47.125  10.508  57.681  1.00  0.00           C  
ATOM   1783  H8    A    56      46.264  10.083  57.188  1.00  0.00           H  
ATOM   1784  N7    A    56      47.162  10.758  58.979  1.00  0.00           N  
ATOM   1785  C5    A    56      48.495  11.157  59.113  1.00  0.00           C  
ATOM   1786  C6    A    56      49.273  11.622  60.207  1.00  0.00           C  
ATOM   1787  N6    A    56      48.782  11.833  61.366  1.00  0.00           N  
ATOM   1788  H61   A    56      49.448  12.157  62.053  1.00  0.00           H  
ATOM   1789  H62   A    56      47.773  11.803  61.362  1.00  0.00           H  
ATOM   1790  N1    A    56      50.598  11.815  60.094  1.00  0.00           N  
ATOM   1791  C2    A    56      51.126  11.541  58.889  1.00  0.00           C  
ATOM   1792  H2    A    56      52.186  11.710  58.772  1.00  0.00           H  
ATOM   1793  N3    A    56      50.542  11.078  57.822  1.00  0.00           N  
ATOM   1794  C4    A    56      49.235  10.957  57.996  1.00  0.00           C  
ATOM   1795  C3'   A    56      48.351   8.160  54.299  1.00  0.00           C  
ATOM   1796  H3'   A    56      47.803   7.219  54.272  1.00  0.00           H  
ATOM   1797  C2'   A    56      48.539   8.527  55.736  1.00  0.00           C  
ATOM   1798  H2'   A    56      47.669   8.199  56.305  1.00  0.00           H  
ATOM   1799  O2'   A    56      49.649   8.071  56.446  1.00  0.00           O  
ATOM   1800 HO2'   A    56      50.174   7.636  55.770  1.00  0.00           H  
ATOM   1801  O3'   A    56      49.593   8.045  53.711  1.00  0.00           O  
ATOM   1802  P     C    57      49.747   7.261  52.418  1.00  0.00           P  
ATOM   1803  OP1   C    57      48.754   7.707  51.463  1.00  0.00           O  
ATOM   1804  OP2   C    57      49.724   5.817  52.737  1.00  0.00           O  
ATOM   1805  O5'   C    57      51.228   7.616  51.891  1.00  0.00           O  
ATOM   1806  C5'   C    57      51.501   8.720  51.012  1.00  0.00           C  
ATOM   1807  H5'   C    57      50.937   9.582  51.367  1.00  0.00           H  
ATOM   1808 H5''   C    57      51.286   8.424  49.985  1.00  0.00           H  
ATOM   1809  C4'   C    57      52.976   9.205  51.113  1.00  0.00           C  
ATOM   1810  H4'   C    57      53.001  10.044  50.417  1.00  0.00           H  
ATOM   1811  O4'   C    57      53.211   9.786  52.382  1.00  0.00           O  
ATOM   1812  C1'   C    57      54.470   9.232  52.872  1.00  0.00           C  
ATOM   1813  H1'   C    57      55.312   9.847  52.554  1.00  0.00           H  
ATOM   1814  N1    C    57      54.419   9.197  54.350  1.00  0.00           N  
ATOM   1815  C6    C    57      53.297   9.006  55.076  1.00  0.00           C  
ATOM   1816  H6    C    57      52.418   8.649  54.560  1.00  0.00           H  
ATOM   1817  C5    C    57      53.234   9.065  56.420  1.00  0.00           C  
ATOM   1818  H5    C    57      52.284   8.956  56.922  1.00  0.00           H  
ATOM   1819  C4    C    57      54.431   9.323  57.062  1.00  0.00           C  
ATOM   1820  N4    C    57      54.421   9.544  58.384  1.00  0.00           N  
ATOM   1821  H41   C    57      55.248   9.895  58.846  1.00  0.00           H  
ATOM   1822  H42   C    57      53.652   9.155  58.912  1.00  0.00           H  
ATOM   1823  N3    C    57      55.570   9.613  56.413  1.00  0.00           N  
ATOM   1824  C2    C    57      55.595   9.509  55.043  1.00  0.00           C  
ATOM   1825  O2    C    57      56.704   9.795  54.505  1.00  0.00           O  
ATOM   1826  C3'   C    57      54.098   8.202  50.794  1.00  0.00           C  
ATOM   1827  H3'   C    57      53.854   7.254  50.314  1.00  0.00           H  
ATOM   1828  C2'   C    57      54.502   7.867  52.230  1.00  0.00           C  
ATOM   1829  H2'   C    57      53.678   7.370  52.742  1.00  0.00           H  
ATOM   1830  O2'   C    57      55.742   7.228  52.457  1.00  0.00           O  
ATOM   1831 HO2'   C    57      55.981   6.799  51.632  1.00  0.00           H  
ATOM   1832  O3'   C    57      55.222   8.791  50.113  1.00  0.00           O  
ATOM   1833  P     A    58      55.361   8.814  48.525  1.00  0.00           P  
ATOM   1834  OP1   A    58      53.998   8.935  47.952  1.00  0.00           O  
ATOM   1835  OP2   A    58      56.080   7.538  48.305  1.00  0.00           O  
ATOM   1836  O5'   A    58      56.169  10.088  48.209  1.00  0.00           O  
ATOM   1837  C5'   A    58      57.325  10.519  48.893  1.00  0.00           C  
ATOM   1838  H5'   A    58      57.824   9.643  49.308  1.00  0.00           H  
ATOM   1839 H5''   A    58      57.014  11.108  49.756  1.00  0.00           H  
ATOM   1840  C4'   A    58      58.281  11.284  47.926  1.00  0.00           C  
ATOM   1841  H4'   A    58      59.115  11.725  48.472  1.00  0.00           H  
ATOM   1842  O4'   A    58      58.731  10.476  46.859  1.00  0.00           O  
ATOM   1843  C1'   A    58      58.697  11.121  45.625  1.00  0.00           C  
ATOM   1844  H1'   A    58      59.541  10.972  44.951  1.00  0.00           H  
ATOM   1845  N9    A    58      57.639  10.557  44.808  1.00  0.00           N  
ATOM   1846  C8    A    58      56.858   9.485  45.048  1.00  0.00           C  
ATOM   1847  H8    A    58      56.827   8.933  45.976  1.00  0.00           H  
ATOM   1848  N7    A    58      56.113   9.085  44.047  1.00  0.00           N  
ATOM   1849  C5    A    58      56.457   9.976  43.089  1.00  0.00           C  
ATOM   1850  C6    A    58      56.182  10.051  41.685  1.00  0.00           C  
ATOM   1851  N6    A    58      55.459   9.256  40.989  1.00  0.00           N  
ATOM   1852  H61   A    58      55.508   9.186  39.983  1.00  0.00           H  
ATOM   1853  H62   A    58      55.115   8.491  41.551  1.00  0.00           H  
ATOM   1854  N1    A    58      56.703  10.984  40.918  1.00  0.00           N  
ATOM   1855  C2    A    58      57.616  11.778  41.501  1.00  0.00           C  
ATOM   1856  H2    A    58      58.065  12.498  40.832  1.00  0.00           H  
ATOM   1857  N3    A    58      57.923  11.861  42.797  1.00  0.00           N  
ATOM   1858  C4    A    58      57.317  10.914  43.555  1.00  0.00           C  
ATOM   1859  C3'   A    58      57.714  12.497  47.271  1.00  0.00           C  
ATOM   1860  H3'   A    58      56.677  12.404  46.948  1.00  0.00           H  
ATOM   1861  C2'   A    58      58.560  12.639  46.005  1.00  0.00           C  
ATOM   1862  H2'   A    58      57.895  13.164  45.321  1.00  0.00           H  
ATOM   1863  O2'   A    58      59.795  13.381  46.175  1.00  0.00           O  
ATOM   1864 HO2'   A    58      60.465  12.888  46.655  1.00  0.00           H  
ATOM   1865  O3'   A    58      57.896  13.640  48.117  1.00  0.00           O  
ATOM   1866  P     U    59      56.766  14.781  48.290  1.00  0.00           P  
ATOM   1867  OP1   U    59      56.214  15.189  46.949  1.00  0.00           O  
ATOM   1868  OP2   U    59      57.447  15.870  49.073  1.00  0.00           O  
ATOM   1869  O5'   U    59      55.562  14.229  49.289  1.00  0.00           O  
ATOM   1870  C5'   U    59      54.585  13.232  48.931  1.00  0.00           C  
ATOM   1871  H5'   U    59      54.931  12.199  48.902  1.00  0.00           H  
ATOM   1872 H5''   U    59      54.208  13.497  47.943  1.00  0.00           H  
ATOM   1873  C4'   U    59      53.365  13.344  49.939  1.00  0.00           C  
ATOM   1874  H4'   U    59      52.505  12.851  49.487  1.00  0.00           H  
ATOM   1875  O4'   U    59      53.607  12.692  51.131  1.00  0.00           O  
ATOM   1876  C1'   U    59      52.532  12.953  52.008  1.00  0.00           C  
ATOM   1877  H1'   U    59      51.824  12.135  51.875  1.00  0.00           H  
ATOM   1878  N1    U    59      52.964  12.885  53.386  1.00  0.00           N  
ATOM   1879  C6    U    59      54.253  13.123  53.678  1.00  0.00           C  
ATOM   1880  H6    U    59      54.888  13.439  52.863  1.00  0.00           H  
ATOM   1881  C5    U    59      54.662  13.065  54.963  1.00  0.00           C  
ATOM   1882  H5    U    59      55.686  13.231  55.263  1.00  0.00           H  
ATOM   1883  C4    U    59      53.806  12.703  56.098  1.00  0.00           C  
ATOM   1884  O4    U    59      54.144  12.557  57.311  1.00  0.00           O  
ATOM   1885  N3    U    59      52.571  12.313  55.671  1.00  0.00           N  
ATOM   1886  H3    U    59      51.977  11.767  56.277  1.00  0.00           H  
ATOM   1887  C2    U    59      52.086  12.407  54.382  1.00  0.00           C  
ATOM   1888  O2    U    59      50.886  12.149  54.211  1.00  0.00           O  
ATOM   1889  C3'   U    59      52.757  14.712  50.456  1.00  0.00           C  
ATOM   1890  H3'   U    59      53.563  15.269  50.934  1.00  0.00           H  
ATOM   1891  C2'   U    59      51.926  14.294  51.654  1.00  0.00           C  
ATOM   1892  H2'   U    59      51.968  15.036  52.452  1.00  0.00           H  
ATOM   1893  O2'   U    59      50.553  14.211  51.314  1.00  0.00           O  
ATOM   1894 HO2'   U    59      50.374  14.967  50.749  1.00  0.00           H  
ATOM   1895  O3'   U    59      52.088  15.363  49.431  1.00  0.00           O  
ATOM   1896  P     G    60      52.053  17.016  49.380  1.00  0.00           P  
ATOM   1897  OP1   G    60      52.356  17.561  48.026  1.00  0.00           O  
ATOM   1898  OP2   G    60      52.593  17.550  50.612  1.00  0.00           O  
ATOM   1899  O5'   G    60      50.425  17.106  49.597  1.00  0.00           O  
ATOM   1900  C5'   G    60      49.592  16.784  48.567  1.00  0.00           C  
ATOM   1901  H5'   G    60      49.876  15.820  48.144  1.00  0.00           H  
ATOM   1902 H5''   G    60      49.604  17.521  47.764  1.00  0.00           H  
ATOM   1903  C4'   G    60      48.184  16.859  49.150  1.00  0.00           C  
ATOM   1904  H4'   G    60      47.456  16.745  48.347  1.00  0.00           H  
ATOM   1905  O4'   G    60      48.028  15.928  50.236  1.00  0.00           O  
ATOM   1906  C1'   G    60      47.083  16.408  51.097  1.00  0.00           C  
ATOM   1907  H1'   G    60      46.267  15.704  51.261  1.00  0.00           H  
ATOM   1908  N9    G    60      47.539  16.562  52.435  1.00  0.00           N  
ATOM   1909  C8    G    60      48.793  16.580  52.958  1.00  0.00           C  
ATOM   1910  H8    G    60      49.657  16.432  52.327  1.00  0.00           H  
ATOM   1911  N7    G    60      48.804  16.761  54.209  1.00  0.00           N  
ATOM   1912  C5    G    60      47.484  16.989  54.578  1.00  0.00           C  
ATOM   1913  C6    G    60      46.997  17.195  55.898  1.00  0.00           C  
ATOM   1914  O6    G    60      47.633  17.313  56.946  1.00  0.00           O  
ATOM   1915  N1    G    60      45.629  17.237  55.929  1.00  0.00           N  
ATOM   1916  H1    G    60      45.285  17.347  56.872  1.00  0.00           H  
ATOM   1917  C2    G    60      44.834  17.139  54.782  1.00  0.00           C  
ATOM   1918  N2    G    60      43.596  17.178  54.939  1.00  0.00           N  
ATOM   1919  H21   G    60      43.072  17.393  55.775  1.00  0.00           H  
ATOM   1920  H22   G    60      43.205  16.975  54.030  1.00  0.00           H  
ATOM   1921  N3    G    60      45.267  16.934  53.501  1.00  0.00           N  
ATOM   1922  C4    G    60      46.659  16.839  53.493  1.00  0.00           C  
ATOM   1923  C3'   G    60      47.876  18.196  49.771  1.00  0.00           C  
ATOM   1924  H3'   G    60      48.563  18.583  50.525  1.00  0.00           H  
ATOM   1925  C2'   G    60      46.591  17.745  50.555  1.00  0.00           C  
ATOM   1926  H2'   G    60      46.312  18.374  51.401  1.00  0.00           H  
ATOM   1927  O2'   G    60      45.453  17.563  49.690  1.00  0.00           O  
ATOM   1928 HO2'   G    60      45.501  16.653  49.387  1.00  0.00           H  
ATOM   1929  O3'   G    60      47.457  19.242  48.790  1.00  0.00           O  
ATOM   1930  P     U    61      47.108  20.723  49.367  1.00  0.00           P  
ATOM   1931  OP1   U    61      46.537  21.563  48.258  1.00  0.00           O  
ATOM   1932  OP2   U    61      48.399  21.205  50.077  1.00  0.00           O  
ATOM   1933  O5'   U    61      46.034  20.644  50.535  1.00  0.00           O  
ATOM   1934  C5'   U    61      44.705  20.675  50.191  1.00  0.00           C  
ATOM   1935  H5'   U    61      44.445  19.706  49.765  1.00  0.00           H  
ATOM   1936 H5''   U    61      44.493  21.458  49.462  1.00  0.00           H  
ATOM   1937  C4'   U    61      43.816  20.918  51.364  1.00  0.00           C  
ATOM   1938  H4'   U    61      42.865  20.886  50.833  1.00  0.00           H  
ATOM   1939  O4'   U    61      44.086  19.930  52.356  1.00  0.00           O  
ATOM   1940  C1'   U    61      43.735  20.442  53.658  1.00  0.00           C  
ATOM   1941  H1'   U    61      42.955  19.867  54.156  1.00  0.00           H  
ATOM   1942  N1    U    61      44.910  20.604  54.630  1.00  0.00           N  
ATOM   1943  C6    U    61      46.201  20.391  54.165  1.00  0.00           C  
ATOM   1944  H6    U    61      46.524  20.394  53.135  1.00  0.00           H  
ATOM   1945  C5    U    61      47.265  20.282  55.020  1.00  0.00           C  
ATOM   1946  H5    U    61      48.250  20.215  54.584  1.00  0.00           H  
ATOM   1947  C4    U    61      47.065  20.382  56.437  1.00  0.00           C  
ATOM   1948  O4    U    61      47.936  20.306  57.238  1.00  0.00           O  
ATOM   1949  N3    U    61      45.750  20.555  56.766  1.00  0.00           N  
ATOM   1950  H3    U    61      45.551  20.699  57.746  1.00  0.00           H  
ATOM   1951  C2    U    61      44.654  20.665  55.975  1.00  0.00           C  
ATOM   1952  O2    U    61      43.554  20.715  56.491  1.00  0.00           O  
ATOM   1953  C3'   U    61      43.875  22.312  52.004  1.00  0.00           C  
ATOM   1954  H3'   U    61      44.918  22.512  52.249  1.00  0.00           H  
ATOM   1955  C2'   U    61      43.145  21.833  53.330  1.00  0.00           C  
ATOM   1956  H2'   U    61      43.339  22.505  54.166  1.00  0.00           H  
ATOM   1957  O2'   U    61      41.749  21.660  53.282  1.00  0.00           O  
ATOM   1958 HO2'   U    61      41.283  22.287  53.839  1.00  0.00           H  
ATOM   1959  O3'   U    61      43.226  23.385  51.319  1.00  0.00           O  
ATOM   1960  P     G    62      43.321  24.825  52.016  1.00  0.00           P  
ATOM   1961  OP1   G    62      42.827  25.905  51.087  1.00  0.00           O  
ATOM   1962  OP2   G    62      44.716  25.070  52.485  1.00  0.00           O  
ATOM   1963  O5'   G    62      42.437  24.807  53.302  1.00  0.00           O  
ATOM   1964  C5'   G    62      41.007  24.877  53.246  1.00  0.00           C  
ATOM   1965  H5'   G    62      40.645  24.162  52.508  1.00  0.00           H  
ATOM   1966 H5''   G    62      40.747  25.895  52.954  1.00  0.00           H  
ATOM   1967  C4'   G    62      40.337  24.505  54.587  1.00  0.00           C  
ATOM   1968  H4'   G    62      39.270  24.310  54.485  1.00  0.00           H  
ATOM   1969  O4'   G    62      40.883  23.438  55.323  1.00  0.00           O  
ATOM   1970  C1'   G    62      40.926  23.752  56.699  1.00  0.00           C  
ATOM   1971  H1'   G    62      40.471  22.914  57.227  1.00  0.00           H  
ATOM   1972  N9    G    62      42.344  23.887  57.210  1.00  0.00           N  
ATOM   1973  C8    G    62      43.481  24.144  56.434  1.00  0.00           C  
ATOM   1974  H8    G    62      43.566  24.200  55.359  1.00  0.00           H  
ATOM   1975  N7    G    62      44.600  24.228  57.146  1.00  0.00           N  
ATOM   1976  C5    G    62      44.117  24.059  58.461  1.00  0.00           C  
ATOM   1977  C6    G    62      44.815  24.165  59.760  1.00  0.00           C  
ATOM   1978  O6    G    62      46.049  24.172  60.021  1.00  0.00           O  
ATOM   1979  N1    G    62      44.026  24.022  60.863  1.00  0.00           N  
ATOM   1980  H1    G    62      44.513  23.926  61.742  1.00  0.00           H  
ATOM   1981  C2    G    62      42.718  23.835  60.762  1.00  0.00           C  
ATOM   1982  N2    G    62      42.056  23.703  61.842  1.00  0.00           N  
ATOM   1983  H21   G    62      42.466  23.560  62.754  1.00  0.00           H  
ATOM   1984  H22   G    62      41.075  23.672  61.603  1.00  0.00           H  
ATOM   1985  N3    G    62      42.009  23.737  59.614  1.00  0.00           N  
ATOM   1986  C4    G    62      42.743  23.877  58.506  1.00  0.00           C  
ATOM   1987  C3'   G    62      40.513  25.661  55.527  1.00  0.00           C  
ATOM   1988  H3'   G    62      41.536  25.993  55.343  1.00  0.00           H  
ATOM   1989  C2'   G    62      40.126  25.037  56.943  1.00  0.00           C  
ATOM   1990  H2'   G    62      40.547  25.614  57.767  1.00  0.00           H  
ATOM   1991  O2'   G    62      38.790  24.773  57.148  1.00  0.00           O  
ATOM   1992 HO2'   G    62      38.222  25.533  57.290  1.00  0.00           H  
ATOM   1993  O3'   G    62      39.653  26.793  55.283  1.00  0.00           O  
ATOM   1994  P     U    63      40.106  28.322  55.427  1.00  0.00           P  
ATOM   1995  OP1   U    63      38.973  29.231  55.130  1.00  0.00           O  
ATOM   1996  OP2   U    63      41.417  28.406  54.643  1.00  0.00           O  
ATOM   1997  O5'   U    63      40.430  28.517  56.917  1.00  0.00           O  
ATOM   1998  C5'   U    63      39.406  28.329  57.924  1.00  0.00           C  
ATOM   1999  H5'   U    63      38.928  27.367  57.739  1.00  0.00           H  
ATOM   2000 H5''   U    63      38.563  29.001  57.761  1.00  0.00           H  
ATOM   2001  C4'   U    63      39.857  28.291  59.347  1.00  0.00           C  
ATOM   2002  H4'   U    63      39.042  28.107  60.047  1.00  0.00           H  
ATOM   2003  O4'   U    63      40.848  27.256  59.487  1.00  0.00           O  
ATOM   2004  C1'   U    63      41.785  27.733  60.558  1.00  0.00           C  
ATOM   2005  H1'   U    63      41.589  26.945  61.286  1.00  0.00           H  
ATOM   2006  N1    U    63      43.191  27.751  60.136  1.00  0.00           N  
ATOM   2007  C6    U    63      43.550  28.354  58.971  1.00  0.00           C  
ATOM   2008  H6    U    63      42.853  28.881  58.336  1.00  0.00           H  
ATOM   2009  C5    U    63      44.879  28.385  58.602  1.00  0.00           C  
ATOM   2010  H5    U    63      45.033  28.997  57.726  1.00  0.00           H  
ATOM   2011  C4    U    63      45.899  27.796  59.368  1.00  0.00           C  
ATOM   2012  O4    U    63      47.100  27.680  59.126  1.00  0.00           O  
ATOM   2013  N3    U    63      45.455  27.290  60.579  1.00  0.00           N  
ATOM   2014  H3    U    63      46.176  26.730  61.011  1.00  0.00           H  
ATOM   2015  C2    U    63      44.154  27.233  61.025  1.00  0.00           C  
ATOM   2016  O2    U    63      43.892  26.832  62.180  1.00  0.00           O  
ATOM   2017  C3'   U    63      40.432  29.610  59.781  1.00  0.00           C  
ATOM   2018  H3'   U    63      41.234  30.000  59.155  1.00  0.00           H  
ATOM   2019  C2'   U    63      41.224  29.051  61.038  1.00  0.00           C  
ATOM   2020  H2'   U    63      42.060  29.731  61.204  1.00  0.00           H  
ATOM   2021  O2'   U    63      40.444  28.860  62.166  1.00  0.00           O  
ATOM   2022 HO2'   U    63      40.882  29.219  62.941  1.00  0.00           H  
ATOM   2023  O3'   U    63      39.482  30.610  60.114  1.00  0.00           O  
ATOM   2024  P     A    64      40.009  32.055  60.414  1.00  0.00           P  
ATOM   2025  OP1   A    64      38.844  32.917  60.802  1.00  0.00           O  
ATOM   2026  OP2   A    64      40.935  32.403  59.317  1.00  0.00           O  
ATOM   2027  O5'   A    64      40.924  31.945  61.758  1.00  0.00           O  
ATOM   2028  C5'   A    64      40.367  31.955  63.045  1.00  0.00           C  
ATOM   2029  H5'   A    64      39.592  31.189  63.074  1.00  0.00           H  
ATOM   2030 H5''   A    64      39.906  32.879  63.395  1.00  0.00           H  
ATOM   2031  C4'   A    64      41.500  31.694  64.091  1.00  0.00           C  
ATOM   2032  H4'   A    64      41.047  31.815  65.075  1.00  0.00           H  
ATOM   2033  O4'   A    64      42.208  30.466  63.996  1.00  0.00           O  
ATOM   2034  C1'   A    64      43.525  30.666  64.396  1.00  0.00           C  
ATOM   2035  H1'   A    64      43.681  29.971  65.222  1.00  0.00           H  
ATOM   2036  N9    A    64      44.493  30.392  63.307  1.00  0.00           N  
ATOM   2037  C8    A    64      44.418  30.732  61.953  1.00  0.00           C  
ATOM   2038  H8    A    64      43.531  31.202  61.556  1.00  0.00           H  
ATOM   2039  N7    A    64      45.510  30.411  61.292  1.00  0.00           N  
ATOM   2040  C5    A    64      46.354  29.811  62.230  1.00  0.00           C  
ATOM   2041  C6    A    64      47.676  29.306  62.165  1.00  0.00           C  
ATOM   2042  N6    A    64      48.467  29.159  61.155  1.00  0.00           N  
ATOM   2043  H61   A    64      49.292  28.591  61.284  1.00  0.00           H  
ATOM   2044  H62   A    64      48.114  29.461  60.259  1.00  0.00           H  
ATOM   2045  N1    A    64      48.252  28.809  63.261  1.00  0.00           N  
ATOM   2046  C2    A    64      47.609  28.897  64.441  1.00  0.00           C  
ATOM   2047  H2    A    64      48.068  28.455  65.313  1.00  0.00           H  
ATOM   2048  N3    A    64      46.411  29.402  64.628  1.00  0.00           N  
ATOM   2049  C4    A    64      45.783  29.863  63.488  1.00  0.00           C  
ATOM   2050  C3'   A    64      42.595  32.729  64.015  1.00  0.00           C  
ATOM   2051  H3'   A    64      43.038  32.722  63.019  1.00  0.00           H  
ATOM   2052  C2'   A    64      43.615  32.038  64.929  1.00  0.00           C  
ATOM   2053  H2'   A    64      44.638  32.405  64.850  1.00  0.00           H  
ATOM   2054  O2'   A    64      43.274  31.954  66.307  1.00  0.00           O  
ATOM   2055 HO2'   A    64      43.127  32.875  66.534  1.00  0.00           H  
ATOM   2056  O3'   A    64      42.087  33.998  64.328  1.00  0.00           O  
ATOM   2057  P     U    65      42.809  35.239  63.663  1.00  0.00           P  
ATOM   2058  OP1   U    65      42.110  36.376  64.262  1.00  0.00           O  
ATOM   2059  OP2   U    65      42.814  35.073  62.213  1.00  0.00           O  
ATOM   2060  O5'   U    65      44.290  35.264  64.109  1.00  0.00           O  
ATOM   2061  C5'   U    65      44.563  35.436  65.502  1.00  0.00           C  
ATOM   2062  H5'   U    65      43.923  34.776  66.088  1.00  0.00           H  
ATOM   2063 H5''   U    65      44.145  36.425  65.689  1.00  0.00           H  
ATOM   2064  C4'   U    65      46.021  35.094  65.894  1.00  0.00           C  
ATOM   2065  H4'   U    65      46.184  35.255  66.960  1.00  0.00           H  
ATOM   2066  O4'   U    65      46.369  33.787  65.598  1.00  0.00           O  
ATOM   2067  C1'   U    65      47.715  33.839  65.206  1.00  0.00           C  
ATOM   2068  H1'   U    65      48.293  33.221  65.893  1.00  0.00           H  
ATOM   2069  N1    U    65      47.892  33.356  63.845  1.00  0.00           N  
ATOM   2070  C6    U    65      46.981  33.481  62.836  1.00  0.00           C  
ATOM   2071  H6    U    65      46.016  33.942  62.985  1.00  0.00           H  
ATOM   2072  C5    U    65      47.217  32.956  61.624  1.00  0.00           C  
ATOM   2073  H5    U    65      46.585  33.034  60.752  1.00  0.00           H  
ATOM   2074  C4    U    65      48.496  32.291  61.298  1.00  0.00           C  
ATOM   2075  O4    U    65      48.826  31.899  60.187  1.00  0.00           O  
ATOM   2076  N3    U    65      49.363  32.291  62.345  1.00  0.00           N  
ATOM   2077  H3    U    65      50.297  31.987  62.108  1.00  0.00           H  
ATOM   2078  C2    U    65      49.141  32.720  63.603  1.00  0.00           C  
ATOM   2079  O2    U    65      50.059  32.544  64.470  1.00  0.00           O  
ATOM   2080  C3'   U    65      46.982  36.035  65.145  1.00  0.00           C  
ATOM   2081  H3'   U    65      46.644  36.153  64.116  1.00  0.00           H  
ATOM   2082  C2'   U    65      48.295  35.274  65.206  1.00  0.00           C  
ATOM   2083  H2'   U    65      48.899  35.402  64.308  1.00  0.00           H  
ATOM   2084  O2'   U    65      49.102  35.532  66.338  1.00  0.00           O  
ATOM   2085 HO2'   U    65      49.895  35.998  66.063  1.00  0.00           H  
ATOM   2086  O3'   U    65      47.183  37.282  65.739  1.00  0.00           O  
ATOM   2087  P     C    66      47.744  38.510  64.950  1.00  0.00           P  
ATOM   2088  OP1   C    66      47.539  39.768  65.712  1.00  0.00           O  
ATOM   2089  OP2   C    66      47.275  38.512  63.562  1.00  0.00           O  
ATOM   2090  O5'   C    66      49.310  38.311  64.893  1.00  0.00           O  
ATOM   2091  C5'   C    66      50.191  38.540  65.950  1.00  0.00           C  
ATOM   2092  H5'   C    66      49.830  38.098  66.878  1.00  0.00           H  
ATOM   2093 H5''   C    66      50.162  39.622  66.075  1.00  0.00           H  
ATOM   2094  C4'   C    66      51.590  37.940  65.765  1.00  0.00           C  
ATOM   2095  H4'   C    66      51.998  37.849  66.772  1.00  0.00           H  
ATOM   2096  O4'   C    66      51.490  36.657  65.293  1.00  0.00           O  
ATOM   2097  C1'   C    66      52.587  36.196  64.456  1.00  0.00           C  
ATOM   2098  H1'   C    66      53.044  35.336  64.945  1.00  0.00           H  
ATOM   2099  N1    C    66      52.256  35.738  63.084  1.00  0.00           N  
ATOM   2100  C6    C    66      51.088  36.063  62.514  1.00  0.00           C  
ATOM   2101  H6    C    66      50.419  36.789  62.951  1.00  0.00           H  
ATOM   2102  C5    C    66      50.805  35.573  61.300  1.00  0.00           C  
ATOM   2103  H5    C    66      49.889  35.946  60.864  1.00  0.00           H  
ATOM   2104  C4    C    66      51.709  34.741  60.608  1.00  0.00           C  
ATOM   2105  N4    C    66      51.541  34.445  59.334  1.00  0.00           N  
ATOM   2106  H41   C    66      52.107  33.718  58.918  1.00  0.00           H  
ATOM   2107  H42   C    66      50.634  34.653  58.942  1.00  0.00           H  
ATOM   2108  N3    C    66      52.937  34.552  61.081  1.00  0.00           N  
ATOM   2109  C2    C    66      53.176  34.946  62.366  1.00  0.00           C  
ATOM   2110  O2    C    66      54.203  34.508  62.847  1.00  0.00           O  
ATOM   2111  C3'   C    66      52.531  38.570  64.662  1.00  0.00           C  
ATOM   2112  H3'   C    66      51.816  38.755  63.860  1.00  0.00           H  
ATOM   2113  C2'   C    66      53.497  37.424  64.346  1.00  0.00           C  
ATOM   2114  H2'   C    66      53.937  37.537  63.355  1.00  0.00           H  
ATOM   2115  O2'   C    66      54.559  37.286  65.332  1.00  0.00           O  
ATOM   2116 HO2'   C    66      54.687  38.152  65.728  1.00  0.00           H  
ATOM   2117  O3'   C    66      53.189  39.782  64.884  1.00  0.00           O  
ATOM   2118  P     G    67      53.320  40.882  63.797  1.00  0.00           P  
ATOM   2119  OP1   G    67      53.898  42.132  64.362  1.00  0.00           O  
ATOM   2120  OP2   G    67      52.152  40.988  62.902  1.00  0.00           O  
ATOM   2121  O5'   G    67      54.418  40.209  62.760  1.00  0.00           O  
ATOM   2122  C5'   G    67      55.692  39.841  63.126  1.00  0.00           C  
ATOM   2123  H5'   G    67      55.843  39.315  64.068  1.00  0.00           H  
ATOM   2124 H5''   G    67      56.246  40.759  63.326  1.00  0.00           H  
ATOM   2125  C4'   G    67      56.274  38.993  62.003  1.00  0.00           C  
ATOM   2126  H4'   G    67      57.254  38.604  62.279  1.00  0.00           H  
ATOM   2127  O4'   G    67      55.500  37.853  61.720  1.00  0.00           O  
ATOM   2128  C1'   G    67      55.646  37.526  60.415  1.00  0.00           C  
ATOM   2129  H1'   G    67      55.876  36.494  60.153  1.00  0.00           H  
ATOM   2130  N9    G    67      54.318  37.778  59.822  1.00  0.00           N  
ATOM   2131  C8    G    67      53.142  38.186  60.399  1.00  0.00           C  
ATOM   2132  H8    G    67      53.113  38.688  61.355  1.00  0.00           H  
ATOM   2133  N7    G    67      52.089  38.075  59.682  1.00  0.00           N  
ATOM   2134  C5    G    67      52.614  37.383  58.571  1.00  0.00           C  
ATOM   2135  C6    G    67      51.811  36.784  57.557  1.00  0.00           C  
ATOM   2136  O6    G    67      50.566  36.733  57.367  1.00  0.00           O  
ATOM   2137  N1    G    67      52.597  36.177  56.649  1.00  0.00           N  
ATOM   2138  H1    G    67      52.167  35.766  55.833  1.00  0.00           H  
ATOM   2139  C2    G    67      53.964  36.220  56.631  1.00  0.00           C  
ATOM   2140  N2    G    67      54.605  35.751  55.619  1.00  0.00           N  
ATOM   2141  H21   G    67      54.121  35.435  54.791  1.00  0.00           H  
ATOM   2142  H22   G    67      55.613  35.795  55.654  1.00  0.00           H  
ATOM   2143  N3    G    67      54.713  36.686  57.619  1.00  0.00           N  
ATOM   2144  C4    G    67      53.951  37.339  58.555  1.00  0.00           C  
ATOM   2145  C3'   G    67      56.416  39.744  60.639  1.00  0.00           C  
ATOM   2146  H3'   G    67      55.478  40.235  60.378  1.00  0.00           H  
ATOM   2147  C2'   G    67      56.616  38.500  59.774  1.00  0.00           C  
ATOM   2148  H2'   G    67      56.427  38.732  58.725  1.00  0.00           H  
ATOM   2149  O2'   G    67      57.930  37.964  59.823  1.00  0.00           O  
ATOM   2150 HO2'   G    67      58.501  38.735  59.843  1.00  0.00           H  
ATOM   2151  O3'   G    67      57.579  40.507  60.653  1.00  0.00           O  
ATOM   2152  P     U    68      57.828  41.597  59.574  1.00  0.00           P  
ATOM   2153  OP1   U    68      59.238  42.012  59.847  1.00  0.00           O  
ATOM   2154  OP2   U    68      56.778  42.688  59.610  1.00  0.00           O  
ATOM   2155  O5'   U    68      57.668  40.926  58.081  1.00  0.00           O  
ATOM   2156  C5'   U    68      58.799  40.555  57.318  1.00  0.00           C  
ATOM   2157  H5'   U    68      59.323  39.784  57.883  1.00  0.00           H  
ATOM   2158 H5''   U    68      59.486  41.393  57.194  1.00  0.00           H  
ATOM   2159  C4'   U    68      58.332  40.005  55.937  1.00  0.00           C  
ATOM   2160  H4'   U    68      59.086  39.348  55.502  1.00  0.00           H  
ATOM   2161  O4'   U    68      57.188  39.141  56.105  1.00  0.00           O  
ATOM   2162  C1'   U    68      56.300  39.209  54.938  1.00  0.00           C  
ATOM   2163  H1'   U    68      56.526  38.315  54.358  1.00  0.00           H  
ATOM   2164  N1    U    68      54.947  39.349  55.403  1.00  0.00           N  
ATOM   2165  C6    U    68      54.543  40.092  56.460  1.00  0.00           C  
ATOM   2166  H6    U    68      55.262  40.630  57.060  1.00  0.00           H  
ATOM   2167  C5    U    68      53.221  40.424  56.565  1.00  0.00           C  
ATOM   2168  H5    U    68      52.839  41.111  57.307  1.00  0.00           H  
ATOM   2169  C4    U    68      52.196  39.782  55.697  1.00  0.00           C  
ATOM   2170  O4    U    68      50.948  39.995  55.762  1.00  0.00           O  
ATOM   2171  N3    U    68      52.678  39.020  54.668  1.00  0.00           N  
ATOM   2172  H3    U    68      52.067  38.710  53.926  1.00  0.00           H  
ATOM   2173  C2    U    68      54.051  38.780  54.517  1.00  0.00           C  
ATOM   2174  O2    U    68      54.333  38.137  53.550  1.00  0.00           O  
ATOM   2175  C3'   U    68      57.767  41.103  55.084  1.00  0.00           C  
ATOM   2176  H3'   U    68      57.124  41.684  55.746  1.00  0.00           H  
ATOM   2177  C2'   U    68      56.902  40.349  54.101  1.00  0.00           C  
ATOM   2178  H2'   U    68      56.206  41.053  53.643  1.00  0.00           H  
ATOM   2179  O2'   U    68      57.681  39.742  53.009  1.00  0.00           O  
ATOM   2180 HO2'   U    68      57.633  40.410  52.322  1.00  0.00           H  
ATOM   2181  O3'   U    68      58.723  41.987  54.477  1.00  0.00           O  
ATOM   2182  P     G    69      58.324  43.470  53.955  1.00  0.00           P  
ATOM   2183  OP1   G    69      59.549  44.169  53.634  1.00  0.00           O  
ATOM   2184  OP2   G    69      57.418  44.051  55.002  1.00  0.00           O  
ATOM   2185  O5'   G    69      57.473  43.312  52.660  1.00  0.00           O  
ATOM   2186  C5'   G    69      58.119  42.801  51.471  1.00  0.00           C  
ATOM   2187  H5'   G    69      58.866  42.060  51.756  1.00  0.00           H  
ATOM   2188 H5''   G    69      58.679  43.593  50.973  1.00  0.00           H  
ATOM   2189  C4'   G    69      57.130  42.168  50.548  1.00  0.00           C  
ATOM   2190  H4'   G    69      57.660  41.649  49.749  1.00  0.00           H  
ATOM   2191  O4'   G    69      56.146  41.271  51.164  1.00  0.00           O  
ATOM   2192  C1'   G    69      54.867  41.464  50.565  1.00  0.00           C  
ATOM   2193  H1'   G    69      54.792  40.558  49.964  1.00  0.00           H  
ATOM   2194  N9    G    69      53.750  41.485  51.513  1.00  0.00           N  
ATOM   2195  C8    G    69      53.670  42.128  52.667  1.00  0.00           C  
ATOM   2196  H8    G    69      54.500  42.472  53.267  1.00  0.00           H  
ATOM   2197  N7    G    69      52.427  42.094  53.165  1.00  0.00           N  
ATOM   2198  C5    G    69      51.633  41.686  52.096  1.00  0.00           C  
ATOM   2199  C6    G    69      50.214  41.485  51.959  1.00  0.00           C  
ATOM   2200  O6    G    69      49.345  41.707  52.859  1.00  0.00           O  
ATOM   2201  N1    G    69      49.775  41.046  50.696  1.00  0.00           N  
ATOM   2202  H1    G    69      48.781  41.181  50.579  1.00  0.00           H  
ATOM   2203  C2    G    69      50.667  40.849  49.685  1.00  0.00           C  
ATOM   2204  N2    G    69      50.162  40.365  48.563  1.00  0.00           N  
ATOM   2205  H21   G    69      49.190  40.422  48.294  1.00  0.00           H  
ATOM   2206  H22   G    69      50.805  40.127  47.821  1.00  0.00           H  
ATOM   2207  N3    G    69      52.065  40.831  49.877  1.00  0.00           N  
ATOM   2208  C4    G    69      52.441  41.286  51.113  1.00  0.00           C  
ATOM   2209  C3'   G    69      56.233  43.288  49.973  1.00  0.00           C  
ATOM   2210  H3'   G    69      56.004  44.067  50.700  1.00  0.00           H  
ATOM   2211  C2'   G    69      54.915  42.650  49.600  1.00  0.00           C  
ATOM   2212  H2'   G    69      54.094  43.327  49.835  1.00  0.00           H  
ATOM   2213  O2'   G    69      54.767  42.093  48.345  1.00  0.00           O  
ATOM   2214 HO2'   G    69      54.100  42.610  47.887  1.00  0.00           H  
ATOM   2215  O3'   G    69      56.856  43.876  48.778  1.00  0.00           O  
ATOM   2216  P     C    70      56.528  45.274  48.384  1.00  0.00           P  
ATOM   2217  OP1   C    70      57.536  45.550  47.370  1.00  0.00           O  
ATOM   2218  OP2   C    70      56.489  46.012  49.646  1.00  0.00           O  
ATOM   2219  O5'   C    70      55.086  45.240  47.778  1.00  0.00           O  
ATOM   2220  C5'   C    70      54.870  44.910  46.421  1.00  0.00           C  
ATOM   2221  H5'   C    70      55.541  44.076  46.219  1.00  0.00           H  
ATOM   2222 H5''   C    70      55.214  45.772  45.851  1.00  0.00           H  
ATOM   2223  C4'   C    70      53.388  44.731  46.119  1.00  0.00           C  
ATOM   2224  H4'   C    70      53.204  44.431  45.087  1.00  0.00           H  
ATOM   2225  O4'   C    70      52.700  43.838  46.979  1.00  0.00           O  
ATOM   2226  C1'   C    70      51.406  44.324  47.195  1.00  0.00           C  
ATOM   2227  H1'   C    70      50.696  43.694  46.660  1.00  0.00           H  
ATOM   2228  N1    C    70      50.951  44.461  48.549  1.00  0.00           N  
ATOM   2229  C6    C    70      51.843  44.784  49.486  1.00  0.00           C  
ATOM   2230  H6    C    70      52.875  45.053  49.317  1.00  0.00           H  
ATOM   2231  C5    C    70      51.361  44.808  50.775  1.00  0.00           C  
ATOM   2232  H5    C    70      52.037  45.047  51.583  1.00  0.00           H  
ATOM   2233  C4    C    70      50.013  44.538  51.012  1.00  0.00           C  
ATOM   2234  N4    C    70      49.492  44.691  52.210  1.00  0.00           N  
ATOM   2235  H41   C    70      48.520  44.428  52.290  1.00  0.00           H  
ATOM   2236  H42   C    70      49.956  45.091  53.013  1.00  0.00           H  
ATOM   2237  N3    C    70      49.151  44.238  50.112  1.00  0.00           N  
ATOM   2238  C2    C    70      49.626  44.097  48.849  1.00  0.00           C  
ATOM   2239  O2    C    70      48.981  43.422  48.076  1.00  0.00           O  
ATOM   2240  C3'   C    70      52.786  46.035  46.376  1.00  0.00           C  
ATOM   2241  H3'   C    70      52.954  46.394  47.391  1.00  0.00           H  
ATOM   2242  C2'   C    70      51.337  45.596  46.446  1.00  0.00           C  
ATOM   2243  H2'   C    70      50.797  46.352  47.015  1.00  0.00           H  
ATOM   2244  O2'   C    70      50.568  45.392  45.242  1.00  0.00           O  
ATOM   2245 HO2'   C    70      49.775  45.923  45.348  1.00  0.00           H  
ATOM   2246  O3'   C    70      52.921  47.055  45.317  1.00  0.00           O  
ATOM   2247  P     C    71      52.484  48.528  45.655  1.00  0.00           P  
ATOM   2248  OP1   C    71      52.801  49.478  44.577  1.00  0.00           O  
ATOM   2249  OP2   C    71      53.069  48.874  46.943  1.00  0.00           O  
ATOM   2250  O5'   C    71      50.891  48.612  45.910  1.00  0.00           O  
ATOM   2251  C5'   C    71      49.976  48.416  44.836  1.00  0.00           C  
ATOM   2252  H5'   C    71      50.303  47.631  44.154  1.00  0.00           H  
ATOM   2253 H5''   C    71      49.989  49.350  44.274  1.00  0.00           H  
ATOM   2254  C4'   C    71      48.547  48.241  45.277  1.00  0.00           C  
ATOM   2255  H4'   C    71      47.947  48.172  44.370  1.00  0.00           H  
ATOM   2256  O4'   C    71      48.417  47.129  46.136  1.00  0.00           O  
ATOM   2257  C1'   C    71      47.357  47.428  47.012  1.00  0.00           C  
ATOM   2258  H1'   C    71      46.576  46.669  46.960  1.00  0.00           H  
ATOM   2259  N1    C    71      47.795  47.640  48.441  1.00  0.00           N  
ATOM   2260  C6    C    71      49.091  47.957  48.733  1.00  0.00           C  
ATOM   2261  H6    C    71      49.753  48.043  47.884  1.00  0.00           H  
ATOM   2262  C5    C    71      49.464  48.181  50.004  1.00  0.00           C  
ATOM   2263  H5    C    71      50.529  48.310  50.135  1.00  0.00           H  
ATOM   2264  C4    C    71      48.516  47.874  50.951  1.00  0.00           C  
ATOM   2265  N4    C    71      48.936  47.912  52.248  1.00  0.00           N  
ATOM   2266  H41   C    71      48.306  47.745  53.020  1.00  0.00           H  
ATOM   2267  H42   C    71      49.918  48.061  52.434  1.00  0.00           H  
ATOM   2268  N3    C    71      47.212  47.692  50.785  1.00  0.00           N  
ATOM   2269  C2    C    71      46.890  47.581  49.497  1.00  0.00           C  
ATOM   2270  O2    C    71      45.697  47.408  49.311  1.00  0.00           O  
ATOM   2271  C3'   C    71      48.100  49.424  46.037  1.00  0.00           C  
ATOM   2272  H3'   C    71      48.896  49.612  46.758  1.00  0.00           H  
ATOM   2273  C2'   C    71      46.779  48.842  46.551  1.00  0.00           C  
ATOM   2274  H2'   C    71      46.459  49.417  47.420  1.00  0.00           H  
ATOM   2275  O2'   C    71      45.759  48.571  45.570  1.00  0.00           O  
ATOM   2276 HO2'   C    71      46.069  49.174  44.891  1.00  0.00           H  
ATOM   2277  O3'   C    71      47.598  50.630  45.325  1.00  0.00           O  
ATOM   2278  P     U    72      47.893  52.093  45.866  1.00  0.00           P  
ATOM   2279  OP1   U    72      47.305  52.999  44.868  1.00  0.00           O  
ATOM   2280  OP2   U    72      49.306  52.182  46.185  1.00  0.00           O  
ATOM   2281  O5'   U    72      47.045  52.191  47.179  1.00  0.00           O  
ATOM   2282  C5'   U    72      45.641  52.288  47.078  1.00  0.00           C  
ATOM   2283  H5'   U    72      45.306  51.309  46.734  1.00  0.00           H  
ATOM   2284 H5''   U    72      45.384  53.101  46.399  1.00  0.00           H  
ATOM   2285  C4'   U    72      45.009  52.412  48.494  1.00  0.00           C  
ATOM   2286  H4'   U    72      43.938  52.608  48.445  1.00  0.00           H  
ATOM   2287  O4'   U    72      45.117  51.252  49.344  1.00  0.00           O  
ATOM   2288  C1'   U    72      45.212  51.722  50.685  1.00  0.00           C  
ATOM   2289  H1'   U    72      44.301  51.347  51.151  1.00  0.00           H  
ATOM   2290  N1    U    72      46.412  51.219  51.393  1.00  0.00           N  
ATOM   2291  C6    U    72      47.649  51.116  50.850  1.00  0.00           C  
ATOM   2292  H6    U    72      47.786  51.244  49.787  1.00  0.00           H  
ATOM   2293  C5    U    72      48.751  51.023  51.625  1.00  0.00           C  
ATOM   2294  H5    U    72      49.684  50.943  51.088  1.00  0.00           H  
ATOM   2295  C4    U    72      48.693  50.994  53.003  1.00  0.00           C  
ATOM   2296  O4    U    72      49.671  50.945  53.730  1.00  0.00           O  
ATOM   2297  N3    U    72      47.436  51.018  53.525  1.00  0.00           N  
ATOM   2298  H3    U    72      47.353  50.933  54.528  1.00  0.00           H  
ATOM   2299  C2    U    72      46.272  51.122  52.790  1.00  0.00           C  
ATOM   2300  O2    U    72      45.234  51.321  53.394  1.00  0.00           O  
ATOM   2301  C3'   U    72      45.592  53.581  49.277  1.00  0.00           C  
ATOM   2302  H3'   U    72      46.677  53.596  49.183  1.00  0.00           H  
ATOM   2303  C2'   U    72      45.071  53.246  50.651  1.00  0.00           C  
ATOM   2304  H2'   U    72      45.792  53.651  51.361  1.00  0.00           H  
ATOM   2305  O2'   U    72      43.733  53.492  50.873  1.00  0.00           O  
ATOM   2306 HO2'   U    72      43.631  54.401  50.583  1.00  0.00           H  
ATOM   2307  O3'   U    72      45.024  54.819  48.904  1.00  0.00           O  
ATOM   2308  P     U    73      45.640  56.226  49.306  1.00  0.00           P  
ATOM   2309  OP1   U    73      45.139  57.067  48.154  1.00  0.00           O  
ATOM   2310  OP2   U    73      46.990  56.097  49.612  1.00  0.00           O  
ATOM   2311  O5'   U    73      44.839  56.398  50.631  1.00  0.00           O  
ATOM   2312  C5'   U    73      43.558  56.885  50.629  1.00  0.00           C  
ATOM   2313  H5'   U    73      43.060  56.137  50.012  1.00  0.00           H  
ATOM   2314 H5''   U    73      43.375  57.793  50.055  1.00  0.00           H  
ATOM   2315  C4'   U    73      43.030  57.068  52.051  1.00  0.00           C  
ATOM   2316  H4'   U    73      42.042  57.509  52.189  1.00  0.00           H  
ATOM   2317  O4'   U    73      43.100  55.833  52.790  1.00  0.00           O  
ATOM   2318  C1'   U    73      43.500  56.109  54.093  1.00  0.00           C  
ATOM   2319  H1'   U    73      42.656  55.867  54.739  1.00  0.00           H  
ATOM   2320  N1    U    73      44.781  55.285  54.491  1.00  0.00           N  
ATOM   2321  C6    U    73      45.878  55.094  53.660  1.00  0.00           C  
ATOM   2322  H6    U    73      45.859  55.519  52.667  1.00  0.00           H  
ATOM   2323  C5    U    73      46.887  54.234  54.003  1.00  0.00           C  
ATOM   2324  H5    U    73      47.642  54.002  53.267  1.00  0.00           H  
ATOM   2325  C4    U    73      46.869  53.570  55.332  1.00  0.00           C  
ATOM   2326  O4    U    73      47.673  52.759  55.711  1.00  0.00           O  
ATOM   2327  N3    U    73      45.857  54.034  56.173  1.00  0.00           N  
ATOM   2328  H3    U    73      46.064  53.919  57.155  1.00  0.00           H  
ATOM   2329  C2    U    73      44.799  54.788  55.817  1.00  0.00           C  
ATOM   2330  O2    U    73      43.945  54.987  56.695  1.00  0.00           O  
ATOM   2331  C3'   U    73      43.934  58.149  52.881  1.00  0.00           C  
ATOM   2332  H3'   U    73      44.930  58.151  52.439  1.00  0.00           H  
ATOM   2333  C2'   U    73      43.832  57.582  54.324  1.00  0.00           C  
ATOM   2334  H2'   U    73      44.791  57.775  54.804  1.00  0.00           H  
ATOM   2335  O2'   U    73      42.755  58.122  55.076  1.00  0.00           O  
ATOM   2336 HO2'   U    73      42.924  59.066  55.044  1.00  0.00           H  
ATOM   2337  O3'   U    73      43.377  59.432  52.886  1.00  0.00           O  
ATOM   2338  P     U    74      43.984  60.648  52.120  1.00  0.00           P  
ATOM   2339  OP1   U    74      42.881  61.594  51.985  1.00  0.00           O  
ATOM   2340  OP2   U    74      44.585  60.132  50.943  1.00  0.00           O  
ATOM   2341  O5'   U    74      45.079  61.122  53.135  1.00  0.00           O  
ATOM   2342  C5'   U    74      44.785  62.069  54.208  1.00  0.00           C  
ATOM   2343  H5'   U    74      43.812  61.936  54.681  1.00  0.00           H  
ATOM   2344 H5''   U    74      44.831  63.086  53.817  1.00  0.00           H  
ATOM   2345  C4'   U    74      45.812  61.883  55.292  1.00  0.00           C  
ATOM   2346  H4'   U    74      45.626  62.652  56.041  1.00  0.00           H  
ATOM   2347  O4'   U    74      45.910  60.524  55.758  1.00  0.00           O  
ATOM   2348  C1'   U    74      47.124  60.349  56.384  1.00  0.00           C  
ATOM   2349  H1'   U    74      46.955  60.150  57.442  1.00  0.00           H  
ATOM   2350  N1    U    74      47.837  59.098  55.836  1.00  0.00           N  
ATOM   2351  C6    U    74      47.584  58.500  54.589  1.00  0.00           C  
ATOM   2352  H6    U    74      47.016  59.084  53.879  1.00  0.00           H  
ATOM   2353  C5    U    74      48.199  57.284  54.232  1.00  0.00           C  
ATOM   2354  H5    U    74      48.111  56.888  53.231  1.00  0.00           H  
ATOM   2355  C4    U    74      49.039  56.574  55.176  1.00  0.00           C  
ATOM   2356  O4    U    74      49.706  55.583  54.961  1.00  0.00           O  
ATOM   2357  N3    U    74      49.134  57.178  56.378  1.00  0.00           N  
ATOM   2358  H3    U    74      49.523  56.630  57.132  1.00  0.00           H  
ATOM   2359  C2    U    74      48.477  58.309  56.838  1.00  0.00           C  
ATOM   2360  O2    U    74      48.548  58.592  58.028  1.00  0.00           O  
ATOM   2361  C3'   U    74      47.286  62.112  54.825  1.00  0.00           C  
ATOM   2362  H3'   U    74      47.515  61.373  54.058  1.00  0.00           H  
ATOM   2363  C2'   U    74      48.083  61.481  56.005  1.00  0.00           C  
ATOM   2364  H2'   U    74      49.130  61.303  55.761  1.00  0.00           H  
ATOM   2365  O2'   U    74      48.087  62.341  57.123  1.00  0.00           O  
ATOM   2366 HO2'   U    74      48.561  63.171  57.030  1.00  0.00           H  
ATOM   2367  O3'   U    74      47.552  63.413  54.570  1.00  0.00           O  
ATOM   2368  P     G    75      48.937  63.961  54.056  1.00  0.00           P  
ATOM   2369  OP1   G    75      48.811  65.271  53.318  1.00  0.00           O  
ATOM   2370  OP2   G    75      49.685  62.842  53.490  1.00  0.00           O  
ATOM   2371  O5'   G    75      49.700  64.228  55.437  1.00  0.00           O  
ATOM   2372  C5'   G    75      49.174  65.339  56.167  1.00  0.00           C  
ATOM   2373  H5'   G    75      48.158  65.135  56.505  1.00  0.00           H  
ATOM   2374 H5''   G    75      49.120  66.224  55.533  1.00  0.00           H  
ATOM   2375  C4'   G    75      50.051  65.548  57.313  1.00  0.00           C  
ATOM   2376  H4'   G    75      49.597  66.369  57.868  1.00  0.00           H  
ATOM   2377  O4'   G    75      49.997  64.339  58.117  1.00  0.00           O  
ATOM   2378  C1'   G    75      51.344  64.126  58.484  1.00  0.00           C  
ATOM   2379  H1'   G    75      51.564  64.858  59.261  1.00  0.00           H  
ATOM   2380  N9    G    75      51.492  62.731  59.013  1.00  0.00           N  
ATOM   2381  C8    G    75      51.305  61.530  58.363  1.00  0.00           C  
ATOM   2382  H8    G    75      51.102  61.399  57.310  1.00  0.00           H  
ATOM   2383  N7    G    75      51.560  60.521  59.126  1.00  0.00           N  
ATOM   2384  C5    G    75      51.854  61.008  60.354  1.00  0.00           C  
ATOM   2385  C6    G    75      52.158  60.372  61.588  1.00  0.00           C  
ATOM   2386  O6    G    75      52.218  59.179  61.875  1.00  0.00           O  
ATOM   2387  N1    G    75      52.441  61.268  62.602  1.00  0.00           N  
ATOM   2388  H1    G    75      52.626  60.881  63.517  1.00  0.00           H  
ATOM   2389  C2    G    75      52.330  62.592  62.544  1.00  0.00           C  
ATOM   2390  N2    G    75      52.888  63.101  63.593  1.00  0.00           N  
ATOM   2391  H21   G    75      53.093  62.477  64.359  1.00  0.00           H  
ATOM   2392  H22   G    75      53.241  64.047  63.558  1.00  0.00           H  
ATOM   2393  N3    G    75      52.026  63.218  61.402  1.00  0.00           N  
ATOM   2394  C4    G    75      51.798  62.374  60.366  1.00  0.00           C  
ATOM   2395  C3'   G    75      51.540  65.729  56.866  1.00  0.00           C  
ATOM   2396  H3'   G    75      51.572  65.891  55.788  1.00  0.00           H  
ATOM   2397  C2'   G    75      52.189  64.338  57.294  1.00  0.00           C  
ATOM   2398  H2'   G    75      51.964  63.573  56.551  1.00  0.00           H  
ATOM   2399  O2'   G    75      53.608  64.459  57.685  1.00  0.00           O  
ATOM   2400 HO2'   G    75      53.577  64.709  58.612  1.00  0.00           H  
ATOM   2401  O3'   G    75      52.228  66.771  57.626  1.00  0.00           O  
ATOM   2402  P     A    76      52.292  68.268  57.180  1.00  0.00           P  
ATOM   2403  OP1   A    76      51.038  69.031  57.547  1.00  0.00           O  
ATOM   2404  OP2   A    76      52.754  68.160  55.770  1.00  0.00           O  
ATOM   2405  O5'   A    76      53.475  68.787  58.139  1.00  0.00           O  
ATOM   2406  C5'   A    76      54.789  68.205  58.197  1.00  0.00           C  
ATOM   2407  H5'   A    76      55.063  67.939  57.176  1.00  0.00           H  
ATOM   2408 H5''   A    76      54.695  67.258  58.728  1.00  0.00           H  
ATOM   2409  C4'   A    76      55.818  69.239  58.605  1.00  0.00           C  
ATOM   2410  H4'   A    76      56.794  68.789  58.420  1.00  0.00           H  
ATOM   2411  O4'   A    76      55.622  70.357  57.711  1.00  0.00           O  
ATOM   2412  C1'   A    76      55.921  71.544  58.414  1.00  0.00           C  
ATOM   2413  H1'   A    76      56.655  72.187  57.930  1.00  0.00           H  
ATOM   2414  N9    A    76      54.672  72.292  58.591  1.00  0.00           N  
ATOM   2415  C8    A    76      53.510  72.021  58.020  1.00  0.00           C  
ATOM   2416  H8    A    76      53.358  71.051  57.568  1.00  0.00           H  
ATOM   2417  N7    A    76      52.596  72.929  58.108  1.00  0.00           N  
ATOM   2418  C5    A    76      53.265  73.954  58.687  1.00  0.00           C  
ATOM   2419  C6    A    76      53.032  75.349  58.972  1.00  0.00           C  
ATOM   2420  N6    A    76      51.882  75.994  58.819  1.00  0.00           N  
ATOM   2421  H61   A    76      51.896  77.003  58.788  1.00  0.00           H  
ATOM   2422  H62   A    76      51.007  75.517  58.655  1.00  0.00           H  
ATOM   2423  N1    A    76      54.066  76.120  59.417  1.00  0.00           N  
ATOM   2424  C2    A    76      55.208  75.544  59.703  1.00  0.00           C  
ATOM   2425  H2    A    76      56.025  76.217  59.917  1.00  0.00           H  
ATOM   2426  N3    A    76      55.554  74.283  59.579  1.00  0.00           N  
ATOM   2427  C4    A    76      54.510  73.538  59.100  1.00  0.00           C  
ATOM   2428  C3'   A    76      55.801  69.753  59.993  1.00  0.00           C  
ATOM   2429  H3'   A    76      54.778  69.937  60.322  1.00  0.00           H  
ATOM   2430  C2'   A    76      56.472  71.104  59.778  1.00  0.00           C  
ATOM   2431  H2'   A    76      56.251  71.817  60.573  1.00  0.00           H  
ATOM   2432  O2'   A    76      57.913  70.876  59.691  1.00  0.00           O  
ATOM   2433 HO2'   A    76      58.304  71.715  59.948  1.00  0.00           H  
ATOM   2434  O3'   A    76      56.603  68.993  60.893  1.00  0.00           O  
ATOM   2435  P     C    77      56.005  68.371  62.199  1.00  0.00           P  
ATOM   2436  OP1   C    77      57.173  68.025  63.045  1.00  0.00           O  
ATOM   2437  OP2   C    77      55.067  67.286  61.739  1.00  0.00           O  
ATOM   2438  O5'   C    77      55.246  69.618  62.891  1.00  0.00           O  
ATOM   2439  C5'   C    77      55.945  70.727  63.399  1.00  0.00           C  
ATOM   2440  H5'   C    77      56.729  70.948  62.675  1.00  0.00           H  
ATOM   2441 H5''   C    77      56.366  70.580  64.394  1.00  0.00           H  
ATOM   2442  C4'   C    77      55.080  71.986  63.439  1.00  0.00           C  
ATOM   2443  H4'   C    77      55.722  72.758  63.863  1.00  0.00           H  
ATOM   2444  O4'   C    77      54.542  72.436  62.185  1.00  0.00           O  
ATOM   2445  C1'   C    77      53.279  73.154  62.485  1.00  0.00           C  
ATOM   2446  H1'   C    77      53.277  74.214  62.232  1.00  0.00           H  
ATOM   2447  N1    C    77      52.078  72.572  61.792  1.00  0.00           N  
ATOM   2448  C6    C    77      52.050  71.351  61.235  1.00  0.00           C  
ATOM   2449  H6    C    77      52.901  70.709  61.406  1.00  0.00           H  
ATOM   2450  C5    C    77      51.027  70.933  60.472  1.00  0.00           C  
ATOM   2451  H5    C    77      51.073  69.952  60.022  1.00  0.00           H  
ATOM   2452  C4    C    77      49.942  71.849  60.366  1.00  0.00           C  
ATOM   2453  N4    C    77      48.871  71.562  59.713  1.00  0.00           N  
ATOM   2454  H41   C    77      48.151  72.268  59.772  1.00  0.00           H  
ATOM   2455  H42   C    77      48.801  70.811  59.042  1.00  0.00           H  
ATOM   2456  N3    C    77      49.897  73.010  60.960  1.00  0.00           N  
ATOM   2457  C2    C    77      50.994  73.439  61.651  1.00  0.00           C  
ATOM   2458  O2    C    77      50.927  74.563  61.988  1.00  0.00           O  
ATOM   2459  C3'   C    77      53.869  71.877  64.342  1.00  0.00           C  
ATOM   2460  H3'   C    77      53.397  70.925  64.098  1.00  0.00           H  
ATOM   2461  C2'   C    77      53.038  73.106  63.976  1.00  0.00           C  
ATOM   2462  H2'   C    77      52.000  73.126  64.307  1.00  0.00           H  
ATOM   2463  O2'   C    77      53.744  74.264  64.431  1.00  0.00           O  
ATOM   2464 HO2'   C    77      54.064  74.087  65.318  1.00  0.00           H  
ATOM   2465  O3'   C    77      54.279  71.929  65.687  1.00  0.00           O  
ATOM   2466  P     A    78      53.283  71.515  66.831  1.00  0.00           P  
ATOM   2467  OP1   A    78      54.037  71.426  68.085  1.00  0.00           O  
ATOM   2468  OP2   A    78      52.453  70.424  66.302  1.00  0.00           O  
ATOM   2469  O5'   A    78      52.288  72.680  67.088  1.00  0.00           O  
ATOM   2470  C5'   A    78      52.703  73.881  67.580  1.00  0.00           C  
ATOM   2471  H5'   A    78      53.583  74.174  67.007  1.00  0.00           H  
ATOM   2472 H5''   A    78      53.048  73.837  68.613  1.00  0.00           H  
ATOM   2473  C4'   A    78      51.529  74.886  67.575  1.00  0.00           C  
ATOM   2474  H4'   A    78      51.887  75.779  68.087  1.00  0.00           H  
ATOM   2475  O4'   A    78      51.067  75.262  66.238  1.00  0.00           O  
ATOM   2476  C1'   A    78      49.682  75.283  66.214  1.00  0.00           C  
ATOM   2477  H1'   A    78      49.276  76.176  65.739  1.00  0.00           H  
ATOM   2478  N9    A    78      49.057  74.080  65.457  1.00  0.00           N  
ATOM   2479  C8    A    78      49.553  72.824  65.290  1.00  0.00           C  
ATOM   2480  H8    A    78      50.338  72.516  65.965  1.00  0.00           H  
ATOM   2481  N7    A    78      48.900  72.129  64.382  1.00  0.00           N  
ATOM   2482  C5    A    78      47.878  72.985  63.971  1.00  0.00           C  
ATOM   2483  C6    A    78      46.772  72.889  63.071  1.00  0.00           C  
ATOM   2484  N6    A    78      46.457  71.857  62.343  1.00  0.00           N  
ATOM   2485  H61   A    78      45.631  71.798  61.764  1.00  0.00           H  
ATOM   2486  H62   A    78      47.066  71.054  62.408  1.00  0.00           H  
ATOM   2487  N1    A    78      45.908  73.925  63.015  1.00  0.00           N  
ATOM   2488  C2    A    78      46.111  75.020  63.771  1.00  0.00           C  
ATOM   2489  H2    A    78      45.454  75.847  63.544  1.00  0.00           H  
ATOM   2490  N3    A    78      47.064  75.219  64.678  1.00  0.00           N  
ATOM   2491  C4    A    78      47.954  74.171  64.670  1.00  0.00           C  
ATOM   2492  C3'   A    78      50.303  74.349  68.298  1.00  0.00           C  
ATOM   2493  H3'   A    78      50.148  73.318  67.981  1.00  0.00           H  
ATOM   2494  C2'   A    78      49.165  75.205  67.712  1.00  0.00           C  
ATOM   2495  H2'   A    78      48.194  74.745  67.892  1.00  0.00           H  
ATOM   2496  O2'   A    78      49.114  76.533  68.208  1.00  0.00           O  
ATOM   2497 HO2'   A    78      49.233  76.445  69.157  1.00  0.00           H  
ATOM   2498  O3'   A    78      50.397  74.484  69.688  1.00  0.00           O  
ATOM   2499  P     U    79      49.680  73.451  70.665  1.00  0.00           P  
ATOM   2500  OP1   U    79      49.650  73.956  72.014  1.00  0.00           O  
ATOM   2501  OP2   U    79      50.115  71.964  70.455  1.00  0.00           O  
ATOM   2502  O5'   U    79      48.142  73.537  70.133  1.00  0.00           O  
ATOM   2503  C5'   U    79      47.261  74.610  70.570  1.00  0.00           C  
ATOM   2504  H5'   U    79      47.754  75.553  70.335  1.00  0.00           H  
ATOM   2505 H5''   U    79      47.138  74.547  71.652  1.00  0.00           H  
ATOM   2506  C4'   U    79      45.873  74.380  69.884  1.00  0.00           C  
ATOM   2507  H4'   U    79      45.151  75.091  70.287  1.00  0.00           H  
ATOM   2508  O4'   U    79      45.935  74.501  68.525  1.00  0.00           O  
ATOM   2509  C1'   U    79      44.766  73.792  67.968  1.00  0.00           C  
ATOM   2510  H1'   U    79      44.057  74.544  67.623  1.00  0.00           H  
ATOM   2511  N1    U    79      45.206  72.789  66.973  1.00  0.00           N  
ATOM   2512  C6    U    79      46.422  72.210  67.190  1.00  0.00           C  
ATOM   2513  H6    U    79      47.157  72.634  67.859  1.00  0.00           H  
ATOM   2514  C5    U    79      46.741  71.221  66.401  1.00  0.00           C  
ATOM   2515  H5    U    79      47.740  70.812  66.392  1.00  0.00           H  
ATOM   2516  C4    U    79      45.889  70.605  65.458  1.00  0.00           C  
ATOM   2517  O4    U    79      46.170  69.618  64.750  1.00  0.00           O  
ATOM   2518  N3    U    79      44.648  71.261  65.345  1.00  0.00           N  
ATOM   2519  H3    U    79      43.917  70.772  64.848  1.00  0.00           H  
ATOM   2520  C2    U    79      44.257  72.439  65.975  1.00  0.00           C  
ATOM   2521  O2    U    79      43.104  72.841  66.000  1.00  0.00           O  
ATOM   2522  C3'   U    79      45.200  73.066  70.160  1.00  0.00           C  
ATOM   2523  H3'   U    79      45.905  72.317  69.801  1.00  0.00           H  
ATOM   2524  C2'   U    79      44.060  73.043  69.190  1.00  0.00           C  
ATOM   2525  H2'   U    79      43.840  71.992  68.999  1.00  0.00           H  
ATOM   2526  O2'   U    79      42.966  73.793  69.614  1.00  0.00           O  
ATOM   2527 HO2'   U    79      42.785  73.661  70.547  1.00  0.00           H  
ATOM   2528  O3'   U    79      44.777  72.818  71.538  1.00  0.00           O  
ATOM   2529  P     U    80      44.458  71.309  72.050  1.00  0.00           P  
ATOM   2530  OP1   U    80      44.202  71.404  73.529  1.00  0.00           O  
ATOM   2531  OP2   U    80      45.511  70.469  71.547  1.00  0.00           O  
ATOM   2532  O5'   U    80      43.137  70.773  71.337  1.00  0.00           O  
ATOM   2533  C5'   U    80      41.952  71.357  71.605  1.00  0.00           C  
ATOM   2534  H5'   U    80      41.879  72.435  71.455  1.00  0.00           H  
ATOM   2535 H5''   U    80      41.552  71.137  72.594  1.00  0.00           H  
ATOM   2536  C4'   U    80      40.969  70.846  70.573  1.00  0.00           C  
ATOM   2537  H4'   U    80      40.019  71.350  70.752  1.00  0.00           H  
ATOM   2538  O4'   U    80      41.408  71.157  69.190  1.00  0.00           O  
ATOM   2539  C1'   U    80      40.886  70.138  68.292  1.00  0.00           C  
ATOM   2540  H1'   U    80      40.209  70.473  67.506  1.00  0.00           H  
ATOM   2541  N1    U    80      42.067  69.387  67.648  1.00  0.00           N  
ATOM   2542  C6    U    80      43.199  68.903  68.367  1.00  0.00           C  
ATOM   2543  H6    U    80      43.245  68.992  69.442  1.00  0.00           H  
ATOM   2544  C5    U    80      44.095  68.113  67.783  1.00  0.00           C  
ATOM   2545  H5    U    80      44.941  67.782  68.368  1.00  0.00           H  
ATOM   2546  C4    U    80      44.003  67.705  66.409  1.00  0.00           C  
ATOM   2547  O4    U    80      44.583  66.780  65.940  1.00  0.00           O  
ATOM   2548  N3    U    80      42.886  68.224  65.734  1.00  0.00           N  
ATOM   2549  H3    U    80      42.673  67.804  64.840  1.00  0.00           H  
ATOM   2550  C2    U    80      41.906  68.987  66.291  1.00  0.00           C  
ATOM   2551  O2    U    80      40.922  69.343  65.587  1.00  0.00           O  
ATOM   2552  C3'   U    80      40.772  69.339  70.564  1.00  0.00           C  
ATOM   2553  H3'   U    80      41.726  68.812  70.558  1.00  0.00           H  
ATOM   2554  C2'   U    80      40.106  69.132  69.144  1.00  0.00           C  
ATOM   2555  H2'   U    80      40.269  68.104  68.822  1.00  0.00           H  
ATOM   2556  O2'   U    80      38.747  69.467  68.945  1.00  0.00           O  
ATOM   2557 HO2'   U    80      38.191  68.786  69.330  1.00  0.00           H  
ATOM   2558  O3'   U    80      39.869  68.873  71.619  1.00  0.00           O  
ATOM   2559  P     U    81      39.635  67.325  71.860  1.00  0.00           P  
ATOM   2560  OP1   U    81      39.088  67.119  73.229  1.00  0.00           O  
ATOM   2561  OP2   U    81      40.859  66.646  71.518  1.00  0.00           O  
ATOM   2562  O5'   U    81      38.543  66.932  70.808  1.00  0.00           O  
ATOM   2563  C5'   U    81      37.142  66.959  71.028  1.00  0.00           C  
ATOM   2564  H5'   U    81      36.840  67.967  71.311  1.00  0.00           H  
ATOM   2565 H5''   U    81      36.928  66.192  71.773  1.00  0.00           H  
ATOM   2566  C4'   U    81      36.313  66.464  69.841  1.00  0.00           C  
ATOM   2567  H4'   U    81      35.271  66.627  70.114  1.00  0.00           H  
ATOM   2568  O4'   U    81      36.570  67.231  68.663  1.00  0.00           O  
ATOM   2569  C1'   U    81      36.040  66.589  67.558  1.00  0.00           C  
ATOM   2570  H1'   U    81      35.075  67.019  67.287  1.00  0.00           H  
ATOM   2571  N1    U    81      36.934  66.901  66.400  1.00  0.00           N  
ATOM   2572  C6    U    81      38.274  66.684  66.543  1.00  0.00           C  
ATOM   2573  H6    U    81      38.710  66.462  67.506  1.00  0.00           H  
ATOM   2574  C5    U    81      39.101  66.803  65.506  1.00  0.00           C  
ATOM   2575  H5    U    81      40.164  66.785  65.698  1.00  0.00           H  
ATOM   2576  C4    U    81      38.627  67.055  64.233  1.00  0.00           C  
ATOM   2577  O4    U    81      39.362  67.086  63.207  1.00  0.00           O  
ATOM   2578  N3    U    81      37.273  67.282  64.112  1.00  0.00           N  
ATOM   2579  H3    U    81      36.855  67.363  63.196  1.00  0.00           H  
ATOM   2580  C2    U    81      36.432  67.234  65.115  1.00  0.00           C  
ATOM   2581  O2    U    81      35.239  67.471  64.849  1.00  0.00           O  
ATOM   2582  C3'   U    81      36.538  65.066  69.377  1.00  0.00           C  
ATOM   2583  H3'   U    81      37.609  64.947  69.211  1.00  0.00           H  
ATOM   2584  C2'   U    81      35.965  65.119  67.938  1.00  0.00           C  
ATOM   2585  H2'   U    81      36.544  64.525  67.231  1.00  0.00           H  
ATOM   2586  O2'   U    81      34.657  64.848  67.887  1.00  0.00           O  
ATOM   2587 HO2'   U    81      34.513  63.939  68.159  1.00  0.00           H  
ATOM   2588  O3'   U    81      35.986  63.974  70.150  1.00  0.00           O  
ATOM   2589  P     A    82      36.446  62.438  70.049  1.00  0.00           P  
ATOM   2590  OP1   A    82      35.841  61.747  71.160  1.00  0.00           O  
ATOM   2591  OP2   A    82      37.922  62.363  69.841  1.00  0.00           O  
ATOM   2592  O5'   A    82      35.619  62.041  68.777  1.00  0.00           O  
ATOM   2593  C5'   A    82      34.245  61.785  68.892  1.00  0.00           C  
ATOM   2594  H5'   A    82      33.928  62.764  69.251  1.00  0.00           H  
ATOM   2595 H5''   A    82      34.000  60.961  69.562  1.00  0.00           H  
ATOM   2596  C4'   A    82      33.608  61.477  67.539  1.00  0.00           C  
ATOM   2597  H4'   A    82      32.519  61.442  67.591  1.00  0.00           H  
ATOM   2598  O4'   A    82      33.907  62.452  66.573  1.00  0.00           O  
ATOM   2599  C1'   A    82      34.437  61.864  65.431  1.00  0.00           C  
ATOM   2600  H1'   A    82      33.600  61.563  64.800  1.00  0.00           H  
ATOM   2601  N9    A    82      35.377  62.820  64.705  1.00  0.00           N  
ATOM   2602  C8    A    82      36.655  63.177  65.034  1.00  0.00           C  
ATOM   2603  H8    A    82      37.112  62.839  65.953  1.00  0.00           H  
ATOM   2604  N7    A    82      37.290  64.016  64.229  1.00  0.00           N  
ATOM   2605  C5    A    82      36.340  64.112  63.205  1.00  0.00           C  
ATOM   2606  C6    A    82      36.299  64.826  62.044  1.00  0.00           C  
ATOM   2607  N6    A    82      37.288  65.547  61.644  1.00  0.00           N  
ATOM   2608  H61   A    82      37.144  66.113  60.820  1.00  0.00           H  
ATOM   2609  H62   A    82      38.200  65.478  62.072  1.00  0.00           H  
ATOM   2610  N1    A    82      35.228  64.773  61.273  1.00  0.00           N  
ATOM   2611  C2    A    82      34.199  64.007  61.640  1.00  0.00           C  
ATOM   2612  H2    A    82      33.309  64.012  61.027  1.00  0.00           H  
ATOM   2613  N3    A    82      34.015  63.495  62.829  1.00  0.00           N  
ATOM   2614  C4    A    82      35.177  63.385  63.530  1.00  0.00           C  
ATOM   2615  C3'   A    82      34.132  60.109  67.076  1.00  0.00           C  
ATOM   2616  H3'   A    82      34.595  59.584  67.911  1.00  0.00           H  
ATOM   2617  C2'   A    82      35.087  60.550  65.928  1.00  0.00           C  
ATOM   2618  H2'   A    82      36.074  60.718  66.359  1.00  0.00           H  
ATOM   2619  O2'   A    82      35.179  59.490  64.918  1.00  0.00           O  
ATOM   2620 HO2'   A    82      35.608  58.694  65.240  1.00  0.00           H  
ATOM   2621  O3'   A    82      33.085  59.397  66.503  1.00  0.00           O  
ATOM   2622  P     U    83      32.046  58.443  67.271  1.00  0.00           P  
ATOM   2623  OP1   U    83      30.915  58.143  66.374  1.00  0.00           O  
ATOM   2624  OP2   U    83      31.787  59.026  68.610  1.00  0.00           O  
ATOM   2625  O5'   U    83      32.876  57.049  67.574  1.00  0.00           O  
ATOM   2626  C5'   U    83      33.638  56.856  68.762  1.00  0.00           C  
ATOM   2627  H5'   U    83      32.996  56.613  69.608  1.00  0.00           H  
ATOM   2628 H5''   U    83      34.068  57.784  69.139  1.00  0.00           H  
ATOM   2629  C4'   U    83      34.804  55.848  68.529  1.00  0.00           C  
ATOM   2630  H4'   U    83      35.292  55.613  69.475  1.00  0.00           H  
ATOM   2631  O4'   U    83      34.284  54.556  68.249  1.00  0.00           O  
ATOM   2632  C1'   U    83      35.357  53.881  67.642  1.00  0.00           C  
ATOM   2633  H1'   U    83      35.770  53.121  68.305  1.00  0.00           H  
ATOM   2634  N1    U    83      34.888  53.267  66.361  1.00  0.00           N  
ATOM   2635  C6    U    83      33.935  53.844  65.570  1.00  0.00           C  
ATOM   2636  H6    U    83      33.589  54.860  65.686  1.00  0.00           H  
ATOM   2637  C5    U    83      33.527  53.201  64.489  1.00  0.00           C  
ATOM   2638  H5    U    83      32.637  53.605  64.030  1.00  0.00           H  
ATOM   2639  C4    U    83      33.859  51.906  64.192  1.00  0.00           C  
ATOM   2640  O4    U    83      33.379  51.241  63.247  1.00  0.00           O  
ATOM   2641  N3    U    83      34.793  51.347  65.020  1.00  0.00           N  
ATOM   2642  H3    U    83      34.931  50.350  64.943  1.00  0.00           H  
ATOM   2643  C2    U    83      35.383  51.923  66.113  1.00  0.00           C  
ATOM   2644  O2    U    83      36.242  51.349  66.760  1.00  0.00           O  
ATOM   2645  C3'   U    83      35.871  56.218  67.456  1.00  0.00           C  
ATOM   2646  H3'   U    83      35.338  56.604  66.587  1.00  0.00           H  
ATOM   2647  C2'   U    83      36.513  54.834  67.270  1.00  0.00           C  
ATOM   2648  H2'   U    83      36.821  54.680  66.236  1.00  0.00           H  
ATOM   2649  O2'   U    83      37.661  54.513  68.135  1.00  0.00           O  
ATOM   2650 HO2'   U    83      38.270  55.252  68.072  1.00  0.00           H  
ATOM   2651  O3'   U    83      36.797  57.214  67.881  1.00  0.00           O  
ATOM   2652  P     A    84      37.798  57.809  66.792  1.00  0.00           P  
ATOM   2653  OP1   A    84      38.315  59.033  67.374  1.00  0.00           O  
ATOM   2654  OP2   A    84      37.281  57.776  65.412  1.00  0.00           O  
ATOM   2655  O5'   A    84      38.953  56.772  66.699  1.00  0.00           O  
ATOM   2656  C5'   A    84      40.025  56.855  67.625  1.00  0.00           C  
ATOM   2657  H5'   A    84      39.559  56.633  68.585  1.00  0.00           H  
ATOM   2658 H5''   A    84      40.429  57.868  67.635  1.00  0.00           H  
ATOM   2659  C4'   A    84      41.120  55.844  67.282  1.00  0.00           C  
ATOM   2660  H4'   A    84      41.793  55.881  68.139  1.00  0.00           H  
ATOM   2661  O4'   A    84      40.466  54.589  67.271  1.00  0.00           O  
ATOM   2662  C1'   A    84      40.862  53.878  66.107  1.00  0.00           C  
ATOM   2663  H1'   A    84      41.042  52.875  66.492  1.00  0.00           H  
ATOM   2664  N9    A    84      39.777  53.804  65.079  1.00  0.00           N  
ATOM   2665  C8    A    84      39.129  54.813  64.347  1.00  0.00           C  
ATOM   2666  H8    A    84      39.389  55.857  64.444  1.00  0.00           H  
ATOM   2667  N7    A    84      38.275  54.385  63.432  1.00  0.00           N  
ATOM   2668  C5    A    84      38.172  52.970  63.702  1.00  0.00           C  
ATOM   2669  C6    A    84      37.468  51.917  63.134  1.00  0.00           C  
ATOM   2670  N6    A    84      36.553  52.050  62.209  1.00  0.00           N  
ATOM   2671  H61   A    84      35.912  51.273  62.136  1.00  0.00           H  
ATOM   2672  H62   A    84      36.409  53.010  61.930  1.00  0.00           H  
ATOM   2673  N1    A    84      37.551  50.696  63.646  1.00  0.00           N  
ATOM   2674  C2    A    84      38.408  50.488  64.618  1.00  0.00           C  
ATOM   2675  H2    A    84      38.493  49.466  64.957  1.00  0.00           H  
ATOM   2676  N3    A    84      39.236  51.356  65.170  1.00  0.00           N  
ATOM   2677  C4    A    84      39.057  52.655  64.699  1.00  0.00           C  
ATOM   2678  C3'   A    84      41.889  56.025  66.005  1.00  0.00           C  
ATOM   2679  H3'   A    84      41.368  56.635  65.267  1.00  0.00           H  
ATOM   2680  C2'   A    84      42.137  54.513  65.576  1.00  0.00           C  
ATOM   2681  H2'   A    84      42.235  54.310  64.509  1.00  0.00           H  
ATOM   2682  O2'   A    84      43.071  53.839  66.311  1.00  0.00           O  
ATOM   2683 HO2'   A    84      43.268  53.021  65.849  1.00  0.00           H  
ATOM   2684  O3'   A    84      43.152  56.642  66.234  1.00  0.00           O  
ATOM   2685  P     A    85      43.403  58.207  66.146  1.00  0.00           P  
ATOM   2686  OP1   A    85      44.439  58.560  67.172  1.00  0.00           O  
ATOM   2687  OP2   A    85      42.090  58.857  66.240  1.00  0.00           O  
ATOM   2688  O5'   A    85      44.048  58.484  64.677  1.00  0.00           O  
ATOM   2689  C5'   A    85      45.475  58.387  64.526  1.00  0.00           C  
ATOM   2690  H5'   A    85      45.847  57.533  65.090  1.00  0.00           H  
ATOM   2691 H5''   A    85      46.044  59.222  64.935  1.00  0.00           H  
ATOM   2692  C4'   A    85      45.751  58.096  63.081  1.00  0.00           C  
ATOM   2693  H4'   A    85      46.836  58.089  62.979  1.00  0.00           H  
ATOM   2694  O4'   A    85      45.323  56.813  62.720  1.00  0.00           O  
ATOM   2695  C1'   A    85      44.755  56.853  61.354  1.00  0.00           C  
ATOM   2696  H1'   A    85      45.268  56.139  60.709  1.00  0.00           H  
ATOM   2697  N9    A    85      43.353  56.521  61.537  1.00  0.00           N  
ATOM   2698  C8    A    85      42.697  56.156  62.688  1.00  0.00           C  
ATOM   2699  H8    A    85      43.206  56.172  63.640  1.00  0.00           H  
ATOM   2700  N7    A    85      41.502  55.719  62.600  1.00  0.00           N  
ATOM   2701  C5    A    85      41.379  55.603  61.202  1.00  0.00           C  
ATOM   2702  C6    A    85      40.289  55.357  60.266  1.00  0.00           C  
ATOM   2703  N6    A    85      39.162  54.875  60.573  1.00  0.00           N  
ATOM   2704  H61   A    85      38.485  54.715  59.841  1.00  0.00           H  
ATOM   2705  H62   A    85      38.893  54.735  61.537  1.00  0.00           H  
ATOM   2706  N1    A    85      40.506  55.419  58.965  1.00  0.00           N  
ATOM   2707  C2    A    85      41.692  55.824  58.538  1.00  0.00           C  
ATOM   2708  H2    A    85      41.687  55.811  57.459  1.00  0.00           H  
ATOM   2709  N3    A    85      42.715  56.169  59.241  1.00  0.00           N  
ATOM   2710  C4    A    85      42.472  56.099  60.583  1.00  0.00           C  
ATOM   2711  C3'   A    85      45.136  59.052  62.051  1.00  0.00           C  
ATOM   2712  H3'   A    85      44.125  59.302  62.374  1.00  0.00           H  
ATOM   2713  C2'   A    85      45.028  58.186  60.803  1.00  0.00           C  
ATOM   2714  H2'   A    85      44.209  58.631  60.237  1.00  0.00           H  
ATOM   2715  O2'   A    85      46.285  58.060  60.035  1.00  0.00           O  
ATOM   2716 HO2'   A    85      46.061  57.803  59.138  1.00  0.00           H  
ATOM   2717  O3'   A    85      45.879  60.226  61.755  1.00  0.00           O  
ATOM   2718  P     C    86      45.158  61.569  61.502  1.00  0.00           P  
ATOM   2719  OP1   C    86      46.138  62.615  61.131  1.00  0.00           O  
ATOM   2720  OP2   C    86      44.321  61.826  62.710  1.00  0.00           O  
ATOM   2721  O5'   C    86      44.164  61.304  60.326  1.00  0.00           O  
ATOM   2722  C5'   C    86      44.616  61.369  59.021  1.00  0.00           C  
ATOM   2723  H5'   C    86      45.489  60.719  58.959  1.00  0.00           H  
ATOM   2724 H5''   C    86      44.797  62.400  58.717  1.00  0.00           H  
ATOM   2725  C4'   C    86      43.485  60.827  57.989  1.00  0.00           C  
ATOM   2726  H4'   C    86      43.927  60.800  56.993  1.00  0.00           H  
ATOM   2727  O4'   C    86      43.068  59.476  58.230  1.00  0.00           O  
ATOM   2728  C1'   C    86      41.683  59.416  57.773  1.00  0.00           C  
ATOM   2729  H1'   C    86      41.514  58.654  57.012  1.00  0.00           H  
ATOM   2730  N1    C    86      40.849  59.118  58.959  1.00  0.00           N  
ATOM   2731  C6    C    86      41.319  59.188  60.219  1.00  0.00           C  
ATOM   2732  H6    C    86      42.338  59.431  60.483  1.00  0.00           H  
ATOM   2733  C5    C    86      40.529  58.876  61.258  1.00  0.00           C  
ATOM   2734  H5    C    86      40.876  59.022  62.270  1.00  0.00           H  
ATOM   2735  C4    C    86      39.254  58.337  60.931  1.00  0.00           C  
ATOM   2736  N4    C    86      38.486  57.919  61.935  1.00  0.00           N  
ATOM   2737  H41   C    86      37.508  57.687  61.842  1.00  0.00           H  
ATOM   2738  H42   C    86      38.793  58.072  62.885  1.00  0.00           H  
ATOM   2739  N3    C    86      38.742  58.229  59.713  1.00  0.00           N  
ATOM   2740  C2    C    86      39.526  58.696  58.691  1.00  0.00           C  
ATOM   2741  O2    C    86      38.998  58.792  57.580  1.00  0.00           O  
ATOM   2742  C3'   C    86      42.217  61.698  57.880  1.00  0.00           C  
ATOM   2743  H3'   C    86      41.863  61.767  58.909  1.00  0.00           H  
ATOM   2744  C2'   C    86      41.268  60.757  57.151  1.00  0.00           C  
ATOM   2745  H2'   C    86      40.215  61.033  57.205  1.00  0.00           H  
ATOM   2746  O2'   C    86      41.655  60.830  55.758  1.00  0.00           O  
ATOM   2747 HO2'   C    86      41.722  61.765  55.554  1.00  0.00           H  
ATOM   2748  O3'   C    86      42.399  62.900  57.178  1.00  0.00           O  
ATOM   2749  P     C    87      41.801  64.220  57.788  1.00  0.00           P  
ATOM   2750  OP1   C    87      42.119  65.314  56.844  1.00  0.00           O  
ATOM   2751  OP2   C    87      42.131  64.285  59.164  1.00  0.00           O  
ATOM   2752  O5'   C    87      40.205  64.019  57.668  1.00  0.00           O  
ATOM   2753  C5'   C    87      39.565  64.345  56.462  1.00  0.00           C  
ATOM   2754  H5'   C    87      39.907  63.779  55.596  1.00  0.00           H  
ATOM   2755 H5''   C    87      39.711  65.390  56.187  1.00  0.00           H  
ATOM   2756  C4'   C    87      38.070  64.013  56.646  1.00  0.00           C  
ATOM   2757  H4'   C    87      37.517  64.295  55.750  1.00  0.00           H  
ATOM   2758  O4'   C    87      37.642  62.741  57.093  1.00  0.00           O  
ATOM   2759  C1'   C    87      36.476  62.912  57.834  1.00  0.00           C  
ATOM   2760  H1'   C    87      35.718  62.412  57.232  1.00  0.00           H  
ATOM   2761  N1    C    87      36.683  62.170  59.120  1.00  0.00           N  
ATOM   2762  C6    C    87      37.794  62.431  59.785  1.00  0.00           C  
ATOM   2763  H6    C    87      38.629  62.926  59.311  1.00  0.00           H  
ATOM   2764  C5    C    87      37.923  61.923  61.026  1.00  0.00           C  
ATOM   2765  H5    C    87      38.826  62.149  61.574  1.00  0.00           H  
ATOM   2766  C4    C    87      36.859  61.082  61.546  1.00  0.00           C  
ATOM   2767  N4    C    87      36.958  60.582  62.750  1.00  0.00           N  
ATOM   2768  H41   C    87      36.250  59.956  63.104  1.00  0.00           H  
ATOM   2769  H42   C    87      37.825  60.746  63.241  1.00  0.00           H  
ATOM   2770  N3    C    87      35.792  60.722  60.830  1.00  0.00           N  
ATOM   2771  C2    C    87      35.718  61.262  59.579  1.00  0.00           C  
ATOM   2772  O2    C    87      34.677  60.926  58.956  1.00  0.00           O  
ATOM   2773  C3'   C    87      37.530  65.083  57.590  1.00  0.00           C  
ATOM   2774  H3'   C    87      38.024  65.357  58.522  1.00  0.00           H  
ATOM   2775  C2'   C    87      36.159  64.407  57.820  1.00  0.00           C  
ATOM   2776  H2'   C    87      35.820  64.735  58.803  1.00  0.00           H  
ATOM   2777  O2'   C    87      35.217  64.732  56.813  1.00  0.00           O  
ATOM   2778 HO2'   C    87      35.164  65.684  56.702  1.00  0.00           H  
ATOM   2779  O3'   C    87      37.287  66.384  56.962  1.00  0.00           O  
ATOM   2780  P     G    88      38.334  67.622  57.286  1.00  0.00           P  
ATOM   2781  OP1   G    88      38.332  68.583  56.106  1.00  0.00           O  
ATOM   2782  OP2   G    88      39.633  67.143  57.755  1.00  0.00           O  
ATOM   2783  O5'   G    88      37.779  68.421  58.573  1.00  0.00           O  
ATOM   2784  C5'   G    88      36.416  68.754  58.674  1.00  0.00           C  
ATOM   2785  H5'   G    88      35.891  67.817  58.860  1.00  0.00           H  
ATOM   2786 H5''   G    88      36.123  69.300  57.777  1.00  0.00           H  
ATOM   2787  C4'   G    88      36.015  69.660  59.854  1.00  0.00           C  
ATOM   2788  H4'   G    88      34.929  69.752  59.880  1.00  0.00           H  
ATOM   2789  O4'   G    88      36.513  69.206  61.106  1.00  0.00           O  
ATOM   2790  C1'   G    88      37.105  70.218  61.872  1.00  0.00           C  
ATOM   2791  H1'   G    88      36.724  70.214  62.893  1.00  0.00           H  
ATOM   2792  N9    G    88      38.603  70.124  61.736  1.00  0.00           N  
ATOM   2793  C8    G    88      39.391  69.148  61.180  1.00  0.00           C  
ATOM   2794  H8    G    88      39.073  68.442  60.426  1.00  0.00           H  
ATOM   2795  N7    G    88      40.694  69.234  61.405  1.00  0.00           N  
ATOM   2796  C5    G    88      40.750  70.294  62.328  1.00  0.00           C  
ATOM   2797  C6    G    88      41.808  70.871  63.100  1.00  0.00           C  
ATOM   2798  O6    G    88      42.945  70.395  63.211  1.00  0.00           O  
ATOM   2799  N1    G    88      41.517  72.020  63.820  1.00  0.00           N  
ATOM   2800  H1    G    88      42.251  72.354  64.429  1.00  0.00           H  
ATOM   2801  C2    G    88      40.229  72.379  63.973  1.00  0.00           C  
ATOM   2802  N2    G    88      39.918  73.238  64.925  1.00  0.00           N  
ATOM   2803  H21   G    88      40.584  73.589  65.598  1.00  0.00           H  
ATOM   2804  H22   G    88      38.930  73.447  64.894  1.00  0.00           H  
ATOM   2805  N3    G    88      39.176  71.836  63.399  1.00  0.00           N  
ATOM   2806  C4    G    88      39.483  70.867  62.549  1.00  0.00           C  
ATOM   2807  C3'   G    88      36.623  71.005  59.684  1.00  0.00           C  
ATOM   2808  H3'   G    88      37.623  71.014  59.252  1.00  0.00           H  
ATOM   2809  C2'   G    88      36.617  71.454  61.163  1.00  0.00           C  
ATOM   2810  H2'   G    88      37.263  72.300  61.398  1.00  0.00           H  
ATOM   2811  O2'   G    88      35.347  71.752  61.690  1.00  0.00           O  
ATOM   2812 HO2'   G    88      35.017  72.467  61.140  1.00  0.00           H  
ATOM   2813  O3'   G    88      35.718  71.891  58.997  1.00  0.00           O  
ATOM   2814  P     U    89      36.272  73.157  58.129  1.00  0.00           P  
ATOM   2815  OP1   U    89      35.092  73.964  57.710  1.00  0.00           O  
ATOM   2816  OP2   U    89      37.117  72.679  57.069  1.00  0.00           O  
ATOM   2817  O5'   U    89      37.239  73.965  59.163  1.00  0.00           O  
ATOM   2818  C5'   U    89      36.791  74.937  60.085  1.00  0.00           C  
ATOM   2819  H5'   U    89      36.084  74.506  60.793  1.00  0.00           H  
ATOM   2820 H5''   U    89      36.236  75.708  59.550  1.00  0.00           H  
ATOM   2821  C4'   U    89      37.980  75.623  60.769  1.00  0.00           C  
ATOM   2822  H4'   U    89      37.540  76.232  61.558  1.00  0.00           H  
ATOM   2823  O4'   U    89      38.815  74.605  61.224  1.00  0.00           O  
ATOM   2824  C1'   U    89      40.057  75.180  61.521  1.00  0.00           C  
ATOM   2825  H1'   U    89      40.150  75.274  62.603  1.00  0.00           H  
ATOM   2826  N1    U    89      41.203  74.357  61.043  1.00  0.00           N  
ATOM   2827  C6    U    89      41.027  73.414  60.064  1.00  0.00           C  
ATOM   2828  H6    U    89      40.178  73.397  59.397  1.00  0.00           H  
ATOM   2829  C5    U    89      42.018  72.508  59.845  1.00  0.00           C  
ATOM   2830  H5    U    89      41.815  71.759  59.094  1.00  0.00           H  
ATOM   2831  C4    U    89      43.186  72.448  60.634  1.00  0.00           C  
ATOM   2832  O4    U    89      44.080  71.635  60.491  1.00  0.00           O  
ATOM   2833  N3    U    89      43.238  73.372  61.689  1.00  0.00           N  
ATOM   2834  H3    U    89      44.010  73.361  62.339  1.00  0.00           H  
ATOM   2835  C2    U    89      42.343  74.341  61.888  1.00  0.00           C  
ATOM   2836  O2    U    89      42.507  75.105  62.834  1.00  0.00           O  
ATOM   2837  C3'   U    89      38.950  76.362  59.876  1.00  0.00           C  
ATOM   2838  H3'   U    89      39.254  75.764  59.017  1.00  0.00           H  
ATOM   2839  C2'   U    89      40.176  76.433  60.861  1.00  0.00           C  
ATOM   2840  H2'   U    89      41.119  76.672  60.369  1.00  0.00           H  
ATOM   2841  O2'   U    89      39.934  77.433  61.867  1.00  0.00           O  
ATOM   2842 HO2'   U    89      39.513  78.111  61.334  1.00  0.00           H  
ATOM   2843  O3'   U    89      38.532  77.687  59.592  1.00  0.00           O  
ATOM   2844  P     G    90      39.299  78.581  58.581  1.00  0.00           P  
ATOM   2845  OP1   G    90      38.360  79.482  57.836  1.00  0.00           O  
ATOM   2846  OP2   G    90      40.231  77.662  57.834  1.00  0.00           O  
ATOM   2847  O5'   G    90      40.271  79.425  59.508  1.00  0.00           O  
ATOM   2848  C5'   G    90      41.376  80.143  59.010  1.00  0.00           C  
ATOM   2849  H5'   G    90      41.040  81.119  58.661  1.00  0.00           H  
ATOM   2850 H5''   G    90      41.681  79.605  58.112  1.00  0.00           H  
ATOM   2851  C4'   G    90      42.516  80.212  60.102  1.00  0.00           C  
ATOM   2852  H4'   G    90      42.336  80.975  60.860  1.00  0.00           H  
ATOM   2853  O4'   G    90      42.551  78.884  60.665  1.00  0.00           O  
ATOM   2854  C1'   G    90      43.915  78.483  60.950  1.00  0.00           C  
ATOM   2855  H1'   G    90      43.941  78.260  62.017  1.00  0.00           H  
ATOM   2856  N9    G    90      44.338  77.250  60.187  1.00  0.00           N  
ATOM   2857  C8    G    90      43.575  76.486  59.313  1.00  0.00           C  
ATOM   2858  H8    G    90      42.701  76.902  58.834  1.00  0.00           H  
ATOM   2859  N7    G    90      44.097  75.332  59.010  1.00  0.00           N  
ATOM   2860  C5    G    90      45.330  75.344  59.621  1.00  0.00           C  
ATOM   2861  C6    G    90      46.421  74.442  59.630  1.00  0.00           C  
ATOM   2862  O6    G    90      46.415  73.259  59.171  1.00  0.00           O  
ATOM   2863  N1    G    90      47.553  74.893  60.274  1.00  0.00           N  
ATOM   2864  H1    G    90      48.344  74.276  60.392  1.00  0.00           H  
ATOM   2865  C2    G    90      47.600  76.084  60.943  1.00  0.00           C  
ATOM   2866  N2    G    90      48.635  76.398  61.638  1.00  0.00           N  
ATOM   2867  H21   G    90      49.499  75.876  61.602  1.00  0.00           H  
ATOM   2868  H22   G    90      48.544  77.277  62.127  1.00  0.00           H  
ATOM   2869  N3    G    90      46.553  76.962  61.061  1.00  0.00           N  
ATOM   2870  C4    G    90      45.452  76.510  60.399  1.00  0.00           C  
ATOM   2871  C3'   G    90      43.899  80.353  59.461  1.00  0.00           C  
ATOM   2872  H3'   G    90      43.949  79.832  58.505  1.00  0.00           H  
ATOM   2873  C2'   G    90      44.766  79.731  60.572  1.00  0.00           C  
ATOM   2874  H2'   G    90      45.737  79.425  60.181  1.00  0.00           H  
ATOM   2875  O2'   G    90      44.956  80.571  61.719  1.00  0.00           O  
ATOM   2876 HO2'   G    90      44.952  81.440  61.310  1.00  0.00           H  
ATOM   2877  O3'   G    90      44.268  81.744  59.289  1.00  0.00           O  
ATOM   2878  P     A    91      45.254  82.242  58.188  1.00  0.00           P  
ATOM   2879  OP1   A    91      45.684  83.627  58.539  1.00  0.00           O  
ATOM   2880  OP2   A    91      44.579  82.051  56.896  1.00  0.00           O  
ATOM   2881  O5'   A    91      46.515  81.300  58.320  1.00  0.00           O  
ATOM   2882  C5'   A    91      47.601  81.583  59.109  1.00  0.00           C  
ATOM   2883  H5'   A    91      47.293  81.559  60.154  1.00  0.00           H  
ATOM   2884 H5''   A    91      48.014  82.513  58.718  1.00  0.00           H  
ATOM   2885  C4'   A    91      48.701  80.538  58.969  1.00  0.00           C  
ATOM   2886  H4'   A    91      49.550  80.824  59.590  1.00  0.00           H  
ATOM   2887  O4'   A    91      48.103  79.292  59.370  1.00  0.00           O  
ATOM   2888  C1'   A    91      48.784  78.297  58.578  1.00  0.00           C  
ATOM   2889  H1'   A    91      49.362  77.611  59.196  1.00  0.00           H  
ATOM   2890  N9    A    91      47.867  77.528  57.778  1.00  0.00           N  
ATOM   2891  C8    A    91      46.546  77.729  57.400  1.00  0.00           C  
ATOM   2892  H8    A    91      46.096  78.709  57.449  1.00  0.00           H  
ATOM   2893  N7    A    91      46.011  76.734  56.737  1.00  0.00           N  
ATOM   2894  C5    A    91      47.046  75.821  56.761  1.00  0.00           C  
ATOM   2895  C6    A    91      47.198  74.531  56.194  1.00  0.00           C  
ATOM   2896  N6    A    91      46.309  73.830  55.472  1.00  0.00           N  
ATOM   2897  H61   A    91      46.642  73.056  54.914  1.00  0.00           H  
ATOM   2898  H62   A    91      45.416  74.243  55.245  1.00  0.00           H  
ATOM   2899  N1    A    91      48.363  73.872  56.151  1.00  0.00           N  
ATOM   2900  C2    A    91      49.360  74.409  56.819  1.00  0.00           C  
ATOM   2901  H2    A    91      50.320  73.924  56.727  1.00  0.00           H  
ATOM   2902  N3    A    91      49.344  75.599  57.460  1.00  0.00           N  
ATOM   2903  C4    A    91      48.171  76.252  57.362  1.00  0.00           C  
ATOM   2904  C3'   A    91      49.148  80.424  57.526  1.00  0.00           C  
ATOM   2905  H3'   A    91      48.272  80.484  56.879  1.00  0.00           H  
ATOM   2906  C2'   A    91      49.705  79.026  57.609  1.00  0.00           C  
ATOM   2907  H2'   A    91      49.696  78.519  56.644  1.00  0.00           H  
ATOM   2908  O2'   A    91      51.103  78.890  58.138  1.00  0.00           O  
ATOM   2909 HO2'   A    91      51.669  79.360  57.521  1.00  0.00           H  
ATOM   2910  O3'   A    91      50.073  81.449  57.293  1.00  0.00           O  
ATOM   2911  P     U    92      50.757  81.657  55.846  1.00  0.00           P  
ATOM   2912  OP1   U    92      50.947  83.099  55.738  1.00  0.00           O  
ATOM   2913  OP2   U    92      50.039  80.858  54.801  1.00  0.00           O  
ATOM   2914  O5'   U    92      52.092  80.929  56.183  1.00  0.00           O  
ATOM   2915  C5'   U    92      52.965  81.365  57.151  1.00  0.00           C  
ATOM   2916  H5'   U    92      52.585  81.119  58.143  1.00  0.00           H  
ATOM   2917 H5''   U    92      53.076  82.449  57.194  1.00  0.00           H  
ATOM   2918  C4'   U    92      54.234  80.557  57.024  1.00  0.00           C  
ATOM   2919  H4'   U    92      54.795  80.792  57.929  1.00  0.00           H  
ATOM   2920  O4'   U    92      53.841  79.195  57.134  1.00  0.00           O  
ATOM   2921  C1'   U    92      54.696  78.370  56.342  1.00  0.00           C  
ATOM   2922  H1'   U    92      55.675  78.132  56.759  1.00  0.00           H  
ATOM   2923  N1    U    92      53.996  77.145  55.802  1.00  0.00           N  
ATOM   2924  C6    U    92      52.654  77.275  55.530  1.00  0.00           C  
ATOM   2925  H6    U    92      52.023  78.139  55.678  1.00  0.00           H  
ATOM   2926  C5    U    92      51.961  76.257  55.094  1.00  0.00           C  
ATOM   2927  H5    U    92      50.897  76.368  54.948  1.00  0.00           H  
ATOM   2928  C4    U    92      52.630  74.927  54.954  1.00  0.00           C  
ATOM   2929  O4    U    92      52.067  73.896  54.557  1.00  0.00           O  
ATOM   2930  N3    U    92      54.009  74.883  55.207  1.00  0.00           N  
ATOM   2931  H3    U    92      54.502  74.008  55.319  1.00  0.00           H  
ATOM   2932  C2    U    92      54.691  75.954  55.653  1.00  0.00           C  
ATOM   2933  O2    U    92      55.887  75.829  56.013  1.00  0.00           O  
ATOM   2934  C3'   U    92      55.123  80.669  55.756  1.00  0.00           C  
ATOM   2935  H3'   U    92      54.665  81.386  55.075  1.00  0.00           H  
ATOM   2936  C2'   U    92      55.038  79.228  55.120  1.00  0.00           C  
ATOM   2937  H2'   U    92      54.190  79.235  54.435  1.00  0.00           H  
ATOM   2938  O2'   U    92      56.290  78.862  54.540  1.00  0.00           O  
ATOM   2939 HO2'   U    92      56.664  79.565  54.006  1.00  0.00           H  
ATOM   2940  O3'   U    92      56.453  81.020  56.073  1.00  0.00           O  
ATOM   2941  P     G    93      56.849  82.539  56.081  1.00  0.00           P  
ATOM   2942  OP1   G    93      55.984  83.138  57.100  1.00  0.00           O  
ATOM   2943  OP2   G    93      56.769  83.120  54.713  1.00  0.00           O  
ATOM   2944  O5'   G    93      58.329  82.422  56.637  1.00  0.00           O  
ATOM   2945  C5'   G    93      58.618  82.196  58.032  1.00  0.00           C  
ATOM   2946  H5'   G    93      58.207  81.269  58.432  1.00  0.00           H  
ATOM   2947 H5''   G    93      58.301  82.958  58.744  1.00  0.00           H  
ATOM   2948  C4'   G    93      60.148  82.183  58.319  1.00  0.00           C  
ATOM   2949  H4'   G    93      60.275  81.811  59.336  1.00  0.00           H  
ATOM   2950  O4'   G    93      60.908  81.299  57.477  1.00  0.00           O  
ATOM   2951  C1'   G    93      62.006  82.101  56.962  1.00  0.00           C  
ATOM   2952  H1'   G    93      62.970  81.592  56.924  1.00  0.00           H  
ATOM   2953  N9    G    93      61.715  82.408  55.507  1.00  0.00           N  
ATOM   2954  C8    G    93      60.640  82.034  54.668  1.00  0.00           C  
ATOM   2955  H8    G    93      59.900  81.311  54.976  1.00  0.00           H  
ATOM   2956  N7    G    93      60.732  82.452  53.483  1.00  0.00           N  
ATOM   2957  C5    G    93      61.897  83.193  53.482  1.00  0.00           C  
ATOM   2958  C6    G    93      62.673  83.840  52.364  1.00  0.00           C  
ATOM   2959  O6    G    93      62.408  83.921  51.169  1.00  0.00           O  
ATOM   2960  N1    G    93      63.960  84.215  52.749  1.00  0.00           N  
ATOM   2961  H1    G    93      64.586  84.571  52.042  1.00  0.00           H  
ATOM   2962  C2    G    93      64.390  84.167  53.989  1.00  0.00           C  
ATOM   2963  N2    G    93      65.680  84.349  54.236  1.00  0.00           N  
ATOM   2964  H21   G    93      66.316  84.251  53.457  1.00  0.00           H  
ATOM   2965  H22   G    93      65.940  84.178  55.197  1.00  0.00           H  
ATOM   2966  N3    G    93      63.702  83.642  55.067  1.00  0.00           N  
ATOM   2967  C4    G    93      62.515  83.163  54.740  1.00  0.00           C  
ATOM   2968  C3'   G    93      60.763  83.581  58.155  1.00  0.00           C  
ATOM   2969  H3'   G    93      60.204  84.101  57.377  1.00  0.00           H  
ATOM   2970  C2'   G    93      62.256  83.335  57.850  1.00  0.00           C  
ATOM   2971  H2'   G    93      62.726  84.184  57.353  1.00  0.00           H  
ATOM   2972  O2'   G    93      62.958  82.978  58.995  1.00  0.00           O  
ATOM   2973 HO2'   G    93      62.609  83.506  59.716  1.00  0.00           H  
ATOM   2974  O3'   G    93      60.648  84.384  59.283  1.00  0.00           O  
ATOM   2975  P     U    94      60.699  86.010  59.236  1.00  0.00           P  
ATOM   2976  OP1   U    94      60.648  86.527  60.587  1.00  0.00           O  
ATOM   2977  OP2   U    94      59.547  86.417  58.386  1.00  0.00           O  
ATOM   2978  O5'   U    94      62.062  86.369  58.437  1.00  0.00           O  
ATOM   2979  C5'   U    94      63.239  86.588  59.143  1.00  0.00           C  
ATOM   2980  H5'   U    94      63.536  85.685  59.675  1.00  0.00           H  
ATOM   2981 H5''   U    94      63.039  87.271  59.969  1.00  0.00           H  
ATOM   2982  C4'   U    94      64.296  87.205  58.190  1.00  0.00           C  
ATOM   2983  H4'   U    94      65.167  87.351  58.828  1.00  0.00           H  
ATOM   2984  O4'   U    94      64.720  86.439  57.119  1.00  0.00           O  
ATOM   2985  C1'   U    94      64.957  87.353  56.061  1.00  0.00           C  
ATOM   2986  H1'   U    94      65.886  87.035  55.587  1.00  0.00           H  
ATOM   2987  N1    U    94      63.876  87.309  54.954  1.00  0.00           N  
ATOM   2988  C6    U    94      62.640  86.730  55.219  1.00  0.00           C  
ATOM   2989  H6    U    94      62.534  86.209  56.159  1.00  0.00           H  
ATOM   2990  C5    U    94      61.787  86.637  54.218  1.00  0.00           C  
ATOM   2991  H5    U    94      60.877  86.068  54.335  1.00  0.00           H  
ATOM   2992  C4    U    94      61.990  87.228  52.888  1.00  0.00           C  
ATOM   2993  O4    U    94      61.150  87.268  51.989  1.00  0.00           O  
ATOM   2994  N3    U    94      63.237  87.647  52.735  1.00  0.00           N  
ATOM   2995  H3    U    94      63.507  87.825  51.779  1.00  0.00           H  
ATOM   2996  C2    U    94      64.190  87.744  53.716  1.00  0.00           C  
ATOM   2997  O2    U    94      65.236  88.309  53.440  1.00  0.00           O  
ATOM   2998  C3'   U    94      64.067  88.623  57.697  1.00  0.00           C  
ATOM   2999  H3'   U    94      63.042  88.759  57.352  1.00  0.00           H  
ATOM   3000  C2'   U    94      65.067  88.758  56.593  1.00  0.00           C  
ATOM   3001  H2'   U    94      64.729  89.582  55.964  1.00  0.00           H  
ATOM   3002  O2'   U    94      66.422  88.945  57.148  1.00  0.00           O  
ATOM   3003 HO2'   U    94      66.462  89.723  57.709  1.00  0.00           H  
ATOM   3004  O3'   U    94      64.433  89.494  58.816  1.00  0.00           O  
ATOM   3005  P     A    95      64.122  91.022  58.736  1.00  0.00           P  
ATOM   3006  OP1   A    95      63.721  91.497  60.118  1.00  0.00           O  
ATOM   3007  OP2   A    95      63.237  91.228  57.596  1.00  0.00           O  
ATOM   3008  O5'   A    95      65.651  91.433  58.388  1.00  0.00           O  
ATOM   3009  C5'   A    95      66.536  91.770  59.537  1.00  0.00           C  
ATOM   3010  H5'   A    95      66.108  92.716  59.870  1.00  0.00           H  
ATOM   3011 H5''   A    95      67.519  91.991  59.122  1.00  0.00           H  
ATOM   3012  C4'   A    95      66.595  90.727  60.678  1.00  0.00           C  
ATOM   3013  H4'   A    95      65.600  90.723  61.123  1.00  0.00           H  
ATOM   3014  O4'   A    95      67.091  89.492  60.266  1.00  0.00           O  
ATOM   3015  C1'   A    95      67.961  88.780  61.202  1.00  0.00           C  
ATOM   3016  H1'   A    95      67.597  87.802  61.516  1.00  0.00           H  
ATOM   3017  N9    A    95      69.345  88.782  60.629  1.00  0.00           N  
ATOM   3018  C8    A    95      69.629  89.001  59.278  1.00  0.00           C  
ATOM   3019  H8    A    95      68.886  89.084  58.499  1.00  0.00           H  
ATOM   3020  N7    A    95      70.915  88.878  58.973  1.00  0.00           N  
ATOM   3021  C5    A    95      71.550  88.734  60.245  1.00  0.00           C  
ATOM   3022  C6    A    95      72.882  88.627  60.740  1.00  0.00           C  
ATOM   3023  N6    A    95      73.931  88.840  59.970  1.00  0.00           N  
ATOM   3024  H61   A    95      74.866  88.943  60.337  1.00  0.00           H  
ATOM   3025  H62   A    95      73.764  88.899  58.976  1.00  0.00           H  
ATOM   3026  N1    A    95      73.125  88.341  62.036  1.00  0.00           N  
ATOM   3027  C2    A    95      72.102  88.272  62.877  1.00  0.00           C  
ATOM   3028  H2    A    95      72.391  88.130  63.908  1.00  0.00           H  
ATOM   3029  N3    A    95      70.836  88.498  62.551  1.00  0.00           N  
ATOM   3030  C4    A    95      70.594  88.673  61.212  1.00  0.00           C  
ATOM   3031  C3'   A    95      67.599  91.211  61.748  1.00  0.00           C  
ATOM   3032  H3'   A    95      68.568  91.482  61.329  1.00  0.00           H  
ATOM   3033  C2'   A    95      67.809  89.817  62.314  1.00  0.00           C  
ATOM   3034  H2'   A    95      68.790  89.751  62.785  1.00  0.00           H  
ATOM   3035  O2'   A    95      66.845  89.500  63.292  1.00  0.00           O  
ATOM   3036 HO2'   A    95      66.700  90.256  63.867  1.00  0.00           H  
ATOM   3037  O3'   A    95      67.099  92.110  62.789  1.00  0.00           O  
ATOM   3038  P     G    96      68.172  93.193  63.400  1.00  0.00           P  
ATOM   3039  OP1   G    96      67.527  93.913  64.495  1.00  0.00           O  
ATOM   3040  OP2   G    96      68.792  93.956  62.286  1.00  0.00           O  
ATOM   3041  O5'   G    96      69.318  92.216  63.961  1.00  0.00           O  
ATOM   3042  C5'   G    96      69.335  91.652  65.276  1.00  0.00           C  
ATOM   3043  H5'   G    96      68.806  90.704  65.174  1.00  0.00           H  
ATOM   3044 H5''   G    96      68.757  92.345  65.888  1.00  0.00           H  
ATOM   3045  C4'   G    96      70.725  91.469  65.779  1.00  0.00           C  
ATOM   3046  H4'   G    96      70.729  91.162  66.825  1.00  0.00           H  
ATOM   3047  O4'   G    96      71.443  90.344  65.149  1.00  0.00           O  
ATOM   3048  C1'   G    96      72.818  90.761  64.857  1.00  0.00           C  
ATOM   3049  H1'   G    96      73.489  90.015  65.281  1.00  0.00           H  
ATOM   3050  N9    G    96      73.033  91.130  63.417  1.00  0.00           N  
ATOM   3051  C8    G    96      72.086  91.426  62.398  1.00  0.00           C  
ATOM   3052  H8    G    96      71.032  91.289  62.593  1.00  0.00           H  
ATOM   3053  N7    G    96      72.579  91.808  61.290  1.00  0.00           N  
ATOM   3054  C5    G    96      73.910  91.721  61.523  1.00  0.00           C  
ATOM   3055  C6    G    96      75.057  91.883  60.607  1.00  0.00           C  
ATOM   3056  O6    G    96      75.130  92.084  59.402  1.00  0.00           O  
ATOM   3057  N1    G    96      76.231  91.748  61.272  1.00  0.00           N  
ATOM   3058  H1    G    96      77.055  91.960  60.729  1.00  0.00           H  
ATOM   3059  C2    G    96      76.455  91.427  62.578  1.00  0.00           C  
ATOM   3060  N2    G    96      77.700  91.443  62.906  1.00  0.00           N  
ATOM   3061  H21   G    96      78.348  91.811  62.224  1.00  0.00           H  
ATOM   3062  H22   G    96      77.899  91.360  63.892  1.00  0.00           H  
ATOM   3063  N3    G    96      75.479  91.270  63.477  1.00  0.00           N  
ATOM   3064  C4    G    96      74.227  91.402  62.855  1.00  0.00           C  
ATOM   3065  C3'   G    96      71.635  92.681  65.724  1.00  0.00           C  
ATOM   3066  H3'   G    96      71.462  93.182  64.772  1.00  0.00           H  
ATOM   3067  C2'   G    96      72.985  92.042  65.657  1.00  0.00           C  
ATOM   3068  H2'   G    96      73.749  92.730  65.297  1.00  0.00           H  
ATOM   3069  O2'   G    96      73.339  91.579  66.957  1.00  0.00           O  
ATOM   3070 HO2'   G    96      72.733  91.831  67.658  1.00  0.00           H  
ATOM   3071  O3'   G    96      71.541  93.594  66.827  1.00  0.00           O  
ATOM   3072  P     C    97      72.093  95.081  66.782  1.00  0.00           P  
ATOM   3073  OP1   C    97      71.645  95.576  68.074  1.00  0.00           O  
ATOM   3074  OP2   C    97      71.557  95.764  65.549  1.00  0.00           O  
ATOM   3075  O5'   C    97      73.613  95.213  66.653  1.00  0.00           O  
ATOM   3076  C5'   C    97      74.552  94.718  67.543  1.00  0.00           C  
ATOM   3077  H5'   C    97      74.330  93.680  67.789  1.00  0.00           H  
ATOM   3078 H5''   C    97      74.621  95.342  68.434  1.00  0.00           H  
ATOM   3079  C4'   C    97      75.976  94.653  66.989  1.00  0.00           C  
ATOM   3080  H4'   C    97      76.537  94.238  67.827  1.00  0.00           H  
ATOM   3081  O4'   C    97      76.058  93.745  65.826  1.00  0.00           O  
ATOM   3082  C1'   C    97      77.011  94.246  64.848  1.00  0.00           C  
ATOM   3083  H1'   C    97      77.781  93.541  64.534  1.00  0.00           H  
ATOM   3084  N1    C    97      76.372  94.780  63.637  1.00  0.00           N  
ATOM   3085  C6    C    97      74.971  94.891  63.494  1.00  0.00           C  
ATOM   3086  H6    C    97      74.353  94.874  64.379  1.00  0.00           H  
ATOM   3087  C5    C    97      74.431  95.183  62.329  1.00  0.00           C  
ATOM   3088  H5    C    97      73.358  95.265  62.235  1.00  0.00           H  
ATOM   3089  C4    C    97      75.270  95.293  61.150  1.00  0.00           C  
ATOM   3090  N4    C    97      74.829  95.520  59.986  1.00  0.00           N  
ATOM   3091  H41   C    97      75.462  95.371  59.213  1.00  0.00           H  
ATOM   3092  H42   C    97      73.857  95.751  59.834  1.00  0.00           H  
ATOM   3093  N3    C    97      76.618  95.071  61.220  1.00  0.00           N  
ATOM   3094  C2    C    97      77.141  94.825  62.500  1.00  0.00           C  
ATOM   3095  O2    C    97      78.391  94.709  62.538  1.00  0.00           O  
ATOM   3096  C3'   C    97      76.655  95.969  66.593  1.00  0.00           C  
ATOM   3097  H3'   C    97      75.922  96.640  66.144  1.00  0.00           H  
ATOM   3098  C2'   C    97      77.716  95.406  65.600  1.00  0.00           C  
ATOM   3099  H2'   C    97      77.989  96.241  64.954  1.00  0.00           H  
ATOM   3100  O2'   C    97      78.862  94.835  66.322  1.00  0.00           O  
ATOM   3101 HO2'   C    97      78.575  94.025  66.750  1.00  0.00           H  
ATOM   3102  O3'   C    97      77.321  96.556  67.741  1.00  0.00           O  
ATOM   3103  P     A    98      77.817  98.115  67.655  1.00  0.00           P  
ATOM   3104  OP1   A    98      78.867  98.362  68.639  1.00  0.00           O  
ATOM   3105  OP2   A    98      76.565  98.783  67.959  1.00  0.00           O  
ATOM   3106  O5'   A    98      78.277  98.566  66.257  1.00  0.00           O  
ATOM   3107  C5'   A    98      79.585  98.367  65.749  1.00  0.00           C  
ATOM   3108  H5'   A    98      79.812  97.307  65.863  1.00  0.00           H  
ATOM   3109 H5''   A    98      80.175  99.042  66.369  1.00  0.00           H  
ATOM   3110  C4'   A    98      79.821  98.675  64.270  1.00  0.00           C  
ATOM   3111  H4'   A    98      80.885  98.542  64.074  1.00  0.00           H  
ATOM   3112  O4'   A    98      79.101  97.797  63.397  1.00  0.00           O  
ATOM   3113  C1'   A    98      78.892  98.481  62.151  1.00  0.00           C  
ATOM   3114  H1'   A    98      79.325  97.965  61.294  1.00  0.00           H  
ATOM   3115  N9    A    98      77.482  98.503  61.774  1.00  0.00           N  
ATOM   3116  C8    A    98      76.457  98.409  62.671  1.00  0.00           C  
ATOM   3117  H8    A    98      76.669  98.363  63.729  1.00  0.00           H  
ATOM   3118  N7    A    98      75.298  98.526  62.141  1.00  0.00           N  
ATOM   3119  C5    A    98      75.571  98.616  60.738  1.00  0.00           C  
ATOM   3120  C6    A    98      74.817  98.616  59.521  1.00  0.00           C  
ATOM   3121  N6    A    98      73.518  98.428  59.398  1.00  0.00           N  
ATOM   3122  H61   A    98      73.336  98.315  58.411  1.00  0.00           H  
ATOM   3123  H62   A    98      72.928  98.168  60.176  1.00  0.00           H  
ATOM   3124  N1    A    98      75.420  98.901  58.325  1.00  0.00           N  
ATOM   3125  C2    A    98      76.735  99.040  58.372  1.00  0.00           C  
ATOM   3126  H2    A    98      77.223  99.096  57.410  1.00  0.00           H  
ATOM   3127  N3    A    98      77.622  98.942  59.370  1.00  0.00           N  
ATOM   3128  C4    A    98      76.915  98.743  60.557  1.00  0.00           C  
ATOM   3129  C3'   A    98      79.515 100.065  63.821  1.00  0.00           C  
ATOM   3130  H3'   A    98      78.511 100.245  64.206  1.00  0.00           H  
ATOM   3131  C2'   A    98      79.394  99.847  62.323  1.00  0.00           C  
ATOM   3132  H2'   A    98      78.754 100.601  61.865  1.00  0.00           H  
ATOM   3133  O2'   A    98      80.733  99.937  61.744  1.00  0.00           O  
ATOM   3134 HO2'   A    98      81.258 100.716  61.942  1.00  0.00           H  
ATOM   3135  O3'   A    98      80.506 101.047  64.212  1.00  0.00           O  
ATOM   3136  P    U3    99      80.059 102.617  64.238  1.00  0.00           P  
ATOM   3137  OP1  U3    99      81.175 103.360  64.787  1.00  0.00           O  
ATOM   3138  OP2  U3    99      78.739 102.657  64.907  1.00  0.00           O  
ATOM   3139  O5'  U3    99      79.859 103.047  62.695  1.00  0.00           O  
ATOM   3140  C5'  U3    99      80.929 103.227  61.805  1.00  0.00           C  
ATOM   3141  H5'  U3    99      81.526 102.319  61.890  1.00  0.00           H  
ATOM   3142 H5''  U3    99      81.544 104.005  62.260  1.00  0.00           H  
ATOM   3143  C4'  U3    99      80.565 103.552  60.329  1.00  0.00           C  
ATOM   3144  H4'  U3    99      81.493 103.322  59.804  1.00  0.00           H  
ATOM   3145  O4'  U3    99      79.427 102.764  60.020  1.00  0.00           O  
ATOM   3146  C1'  U3    99      78.363 103.534  59.521  1.00  0.00           C  
ATOM   3147  H1'  U3    99      78.648 103.770  58.495  1.00  0.00           H  
ATOM   3148  N1   U3    99      77.043 102.883  59.650  1.00  0.00           N  
ATOM   3149  C6   U3    99      76.698 102.333  60.877  1.00  0.00           C  
ATOM   3150  H6   U3    99      77.461 102.309  61.640  1.00  0.00           H  
ATOM   3151  C5   U3    99      75.446 101.885  61.040  1.00  0.00           C  
ATOM   3152  H5   U3    99      75.106 101.503  61.991  1.00  0.00           H  
ATOM   3153  C4   U3    99      74.499 101.872  59.928  1.00  0.00           C  
ATOM   3154  O4   U3    99      73.320 101.483  59.991  1.00  0.00           O  
ATOM   3155  N3   U3    99      74.902 102.442  58.753  1.00  0.00           N  
ATOM   3156  H3   U3    99      74.182 102.787  58.135  1.00  0.00           H  
ATOM   3157  C2   U3    99      76.174 102.960  58.577  1.00  0.00           C  
ATOM   3158  O2   U3    99      76.411 103.633  57.603  1.00  0.00           O  
ATOM   3159  C3'  U3    99      80.048 105.000  60.170  1.00  0.00           C  
ATOM   3160  H3'  U3    99      80.416 105.625  60.983  1.00  0.00           H  
ATOM   3161  C2'  U3    99      78.565 104.910  60.180  1.00  0.00           C  
ATOM   3162  H2'  U3    99      78.157 104.931  61.190  1.00  0.00           H  
ATOM   3163  O2'  U3    99      77.890 105.991  59.516  1.00  0.00           O  
ATOM   3164 HO2'  U3    99      77.864 106.754  60.098  1.00  0.00           H  
ATOM   3165  O3'  U3    99      80.470 105.658  58.961  1.00  0.00           O  
ATOM   3166 HO3'  U3    99      81.386 105.924  59.069  1.00  0.00           H  
TER    3167       U3    99 
ATOM   3167 MG    MG   100      40.020  36.184  56.762  1.00  0.00          MG  
TER    3168       MG   100 
ATOM   3168 MG    MG   101      63.495  65.851  60.741  1.00  0.00          MG  
TER    3169       MG   101 
ATOM   3169 MG    MG   102      50.421  50.424  66.913  1.00  0.00          MG  
TER    3170       MG   102 
ATOM   3170 MG    MG   103      45.691  57.220  44.272  1.00  0.00          MG  
TER    3171       MG   103 
ATOM   3171 MG    MG   104      70.730  85.327  69.354  1.00  0.00          MG  
TER    3172       MG   104 
ATOM   3172 MG    MG   105      71.274  51.994  59.198  1.00  0.00          MG  
TER    3173       MG   105 
END   
