# Supplementary material for: Modelling the structures of frameshift-stimulatory pseudoknots from representative bat coronaviruses
Source: PLoS Comput Biol. 2023 May 19;19(5):e1011124. doi: 10.1371/journal.pcbi.1011124 (PMC10234561; doi:10.1371/journal.pcbi.1011124)
Supplement: S3 Data — PDB files for the top 3 representative clusters from each conformer (threaded/unthreaded) of each pseudoknot described in the main text, along with PDB files for the representative clusters shown in S8–S18 Figs. (ZIP) [file pcbi.1011124.s003.zip › SI_Model_PDB_files/21164-6_threaded_Mg_cluster3.pdb]

ATOM      1 HO5'  G5     1      62.411  44.414  65.335  1.00  0.00           H  
ATOM      2  O5'  G5     1      63.158  44.950  65.060  1.00  0.00           O  
ATOM      3  C5'  G5     1      64.396  44.549  65.598  1.00  0.00           C  
ATOM      4  H5'  G5     1      64.326  44.535  66.685  1.00  0.00           H  
ATOM      5 H5''  G5     1      65.184  45.238  65.295  1.00  0.00           H  
ATOM      6  C4'  G5     1      64.891  43.242  64.980  1.00  0.00           C  
ATOM      7  H4'  G5     1      65.714  42.975  65.644  1.00  0.00           H  
ATOM      8  O4'  G5     1      63.805  42.317  65.094  1.00  0.00           O  
ATOM      9  C1'  G5     1      63.857  41.511  63.931  1.00  0.00           C  
ATOM     10  H1'  G5     1      63.996  40.444  64.101  1.00  0.00           H  
ATOM     11  N9   G5     1      62.548  41.633  63.281  1.00  0.00           N  
ATOM     12  C8   G5     1      61.351  42.020  63.937  1.00  0.00           C  
ATOM     13  H8   G5     1      61.272  42.245  64.990  1.00  0.00           H  
ATOM     14  N7   G5     1      60.302  42.088  63.192  1.00  0.00           N  
ATOM     15  C5   G5     1      60.777  41.607  61.973  1.00  0.00           C  
ATOM     16  C6   G5     1      60.100  41.444  60.699  1.00  0.00           C  
ATOM     17  O6   G5     1      58.873  41.583  60.359  1.00  0.00           O  
ATOM     18  N1   G5     1      60.855  40.862  59.747  1.00  0.00           N  
ATOM     19  H1   G5     1      60.334  40.783  58.885  1.00  0.00           H  
ATOM     20  C2   G5     1      62.188  40.591  59.873  1.00  0.00           C  
ATOM     21  N2   G5     1      62.764  40.178  58.789  1.00  0.00           N  
ATOM     22  H21  G5     1      62.278  39.967  57.929  1.00  0.00           H  
ATOM     23  H22  G5     1      63.707  39.816  58.785  1.00  0.00           H  
ATOM     24  N3   G5     1      62.883  40.737  61.036  1.00  0.00           N  
ATOM     25  C4   G5     1      62.101  41.351  62.029  1.00  0.00           C  
ATOM     26  C3'  G5     1      65.359  43.292  63.543  1.00  0.00           C  
ATOM     27  H3'  G5     1      64.656  44.014  63.125  1.00  0.00           H  
ATOM     28  C2'  G5     1      65.113  41.909  63.124  1.00  0.00           C  
ATOM     29  H2'  G5     1      65.062  41.808  62.040  1.00  0.00           H  
ATOM     30  O2'  G5     1      66.172  41.101  63.517  1.00  0.00           O  
ATOM     31 HO2'  G5     1      66.918  41.705  63.552  1.00  0.00           H  
ATOM     32  O3'  G5     1      66.792  43.670  63.440  1.00  0.00           O  
ATOM     33  P     A     2      67.284  45.028  62.820  1.00  0.00           P  
ATOM     34  OP1   A     2      68.793  44.944  62.855  1.00  0.00           O  
ATOM     35  OP2   A     2      66.593  46.213  63.370  1.00  0.00           O  
ATOM     36  O5'   A     2      66.652  44.822  61.335  1.00  0.00           O  
ATOM     37  C5'   A     2      67.274  44.018  60.408  1.00  0.00           C  
ATOM     38  H5'   A     2      67.307  42.979  60.737  1.00  0.00           H  
ATOM     39 H5''   A     2      68.337  44.201  60.254  1.00  0.00           H  
ATOM     40  C4'   A     2      66.560  44.057  59.028  1.00  0.00           C  
ATOM     41  H4'   A     2      67.243  43.773  58.227  1.00  0.00           H  
ATOM     42  O4'   A     2      65.477  43.146  59.124  1.00  0.00           O  
ATOM     43  C1'   A     2      64.353  43.754  58.422  1.00  0.00           C  
ATOM     44  H1'   A     2      63.934  42.964  57.799  1.00  0.00           H  
ATOM     45  N9    A     2      63.266  44.111  59.342  1.00  0.00           N  
ATOM     46  C8    A     2      63.274  44.234  60.728  1.00  0.00           C  
ATOM     47  H8    A     2      64.247  44.094  61.175  1.00  0.00           H  
ATOM     48  N7    A     2      62.203  44.642  61.303  1.00  0.00           N  
ATOM     49  C5    A     2      61.294  44.612  60.223  1.00  0.00           C  
ATOM     50  C6    A     2      59.900  44.943  60.014  1.00  0.00           C  
ATOM     51  N6    A     2      59.008  45.513  60.842  1.00  0.00           N  
ATOM     52  H61   A     2      58.034  45.608  60.593  1.00  0.00           H  
ATOM     53  H62   A     2      59.309  45.882  61.733  1.00  0.00           H  
ATOM     54  N1    A     2      59.347  44.791  58.782  1.00  0.00           N  
ATOM     55  C2    A     2      60.094  44.414  57.770  1.00  0.00           C  
ATOM     56  H2    A     2      59.572  44.366  56.826  1.00  0.00           H  
ATOM     57  N3    A     2      61.384  44.062  57.783  1.00  0.00           N  
ATOM     58  C4    A     2      61.937  44.235  59.044  1.00  0.00           C  
ATOM     59  C3'   A     2      65.943  45.410  58.682  1.00  0.00           C  
ATOM     60  H3'   A     2      65.371  45.766  59.539  1.00  0.00           H  
ATOM     61  C2'   A     2      64.969  44.941  57.573  1.00  0.00           C  
ATOM     62  H2'   A     2      64.164  45.668  57.470  1.00  0.00           H  
ATOM     63  O2'   A     2      65.593  44.385  56.351  1.00  0.00           O  
ATOM     64 HO2'   A     2      65.910  43.497  56.527  1.00  0.00           H  
ATOM     65  O3'   A     2      66.910  46.309  58.154  1.00  0.00           O  
ATOM     66  P     G     3      66.784  47.874  58.466  1.00  0.00           P  
ATOM     67  OP1   G     3      67.884  48.561  57.787  1.00  0.00           O  
ATOM     68  OP2   G     3      66.732  48.042  59.938  1.00  0.00           O  
ATOM     69  O5'   G     3      65.497  48.509  57.788  1.00  0.00           O  
ATOM     70  C5'   G     3      65.202  48.344  56.392  1.00  0.00           C  
ATOM     71  H5'   G     3      65.601  47.455  55.903  1.00  0.00           H  
ATOM     72 H5''   G     3      65.670  49.092  55.753  1.00  0.00           H  
ATOM     73  C4'   G     3      63.712  48.382  56.110  1.00  0.00           C  
ATOM     74  H4'   G     3      63.681  48.285  55.024  1.00  0.00           H  
ATOM     75  O4'   G     3      62.857  47.507  56.809  1.00  0.00           O  
ATOM     76  C1'   G     3      61.659  48.083  57.135  1.00  0.00           C  
ATOM     77  H1'   G     3      60.883  47.443  56.716  1.00  0.00           H  
ATOM     78  N9    G     3      61.470  48.286  58.600  1.00  0.00           N  
ATOM     79  C8    G     3      62.390  48.290  59.650  1.00  0.00           C  
ATOM     80  H8    G     3      63.443  48.225  59.419  1.00  0.00           H  
ATOM     81  N7    G     3      61.922  48.706  60.761  1.00  0.00           N  
ATOM     82  C5    G     3      60.502  48.733  60.533  1.00  0.00           C  
ATOM     83  C6    G     3      59.428  48.922  61.447  1.00  0.00           C  
ATOM     84  O6    G     3      59.559  49.059  62.644  1.00  0.00           O  
ATOM     85  N1    G     3      58.231  48.942  60.841  1.00  0.00           N  
ATOM     86  H1    G     3      57.401  48.983  61.416  1.00  0.00           H  
ATOM     87  C2    G     3      57.974  48.651  59.521  1.00  0.00           C  
ATOM     88  N2    G     3      56.720  48.435  59.134  1.00  0.00           N  
ATOM     89  H21   G     3      55.971  48.726  59.746  1.00  0.00           H  
ATOM     90  H22   G     3      56.577  47.996  58.235  1.00  0.00           H  
ATOM     91  N3    G     3      58.934  48.398  58.646  1.00  0.00           N  
ATOM     92  C4    G     3      60.250  48.510  59.203  1.00  0.00           C  
ATOM     93  C3'   G     3      63.130  49.775  56.336  1.00  0.00           C  
ATOM     94  H3'   G     3      63.618  50.303  57.155  1.00  0.00           H  
ATOM     95  C2'   G     3      61.631  49.437  56.489  1.00  0.00           C  
ATOM     96  H2'   G     3      61.058  50.165  57.062  1.00  0.00           H  
ATOM     97  O2'   G     3      61.088  49.098  55.205  1.00  0.00           O  
ATOM     98 HO2'   G     3      61.556  49.515  54.478  1.00  0.00           H  
ATOM     99  O3'   G     3      63.285  50.606  55.154  1.00  0.00           O  
ATOM    100  P     U     4      63.112  52.177  55.266  1.00  0.00           P  
ATOM    101  OP1   U     4      63.213  52.545  53.836  1.00  0.00           O  
ATOM    102  OP2   U     4      64.072  52.798  56.171  1.00  0.00           O  
ATOM    103  O5'   U     4      61.663  52.469  55.852  1.00  0.00           O  
ATOM    104  C5'   U     4      60.658  52.348  54.910  1.00  0.00           C  
ATOM    105  H5'   U     4      60.510  51.337  54.529  1.00  0.00           H  
ATOM    106 H5''   U     4      60.894  52.963  54.042  1.00  0.00           H  
ATOM    107  C4'   U     4      59.274  52.702  55.513  1.00  0.00           C  
ATOM    108  H4'   U     4      58.539  52.570  54.719  1.00  0.00           H  
ATOM    109  O4'   U     4      58.953  51.902  56.731  1.00  0.00           O  
ATOM    110  C1'   U     4      58.275  52.799  57.658  1.00  0.00           C  
ATOM    111  H1'   U     4      57.294  52.334  57.757  1.00  0.00           H  
ATOM    112  N1    U     4      58.969  52.922  58.963  1.00  0.00           N  
ATOM    113  C6    U     4      60.298  52.511  59.049  1.00  0.00           C  
ATOM    114  H6    U     4      60.931  52.407  58.180  1.00  0.00           H  
ATOM    115  C5    U     4      60.731  52.009  60.206  1.00  0.00           C  
ATOM    116  H5    U     4      61.754  51.667  60.246  1.00  0.00           H  
ATOM    117  C4    U     4      60.012  52.018  61.481  1.00  0.00           C  
ATOM    118  O4    U     4      60.399  51.727  62.594  1.00  0.00           O  
ATOM    119  N3    U     4      58.723  52.463  61.294  1.00  0.00           N  
ATOM    120  H3    U     4      58.041  52.256  62.010  1.00  0.00           H  
ATOM    121  C2    U     4      58.140  52.920  60.097  1.00  0.00           C  
ATOM    122  O2    U     4      56.985  53.267  60.124  1.00  0.00           O  
ATOM    123  C3'   U     4      59.377  54.192  55.950  1.00  0.00           C  
ATOM    124  H3'   U     4      60.286  54.402  56.513  1.00  0.00           H  
ATOM    125  C2'   U     4      58.177  54.113  56.941  1.00  0.00           C  
ATOM    126  H2'   U     4      58.236  54.896  57.698  1.00  0.00           H  
ATOM    127  O2'   U     4      56.922  54.077  56.246  1.00  0.00           O  
ATOM    128 HO2'   U     4      56.161  54.295  56.789  1.00  0.00           H  
ATOM    129  O3'   U     4      59.269  55.135  54.889  1.00  0.00           O  
ATOM    130  P     G     5      59.606  56.708  55.113  1.00  0.00           P  
ATOM    131  OP1   G     5      59.146  57.673  54.081  1.00  0.00           O  
ATOM    132  OP2   G     5      61.046  56.736  55.312  1.00  0.00           O  
ATOM    133  O5'   G     5      59.027  57.074  56.483  1.00  0.00           O  
ATOM    134  C5'   G     5      57.699  57.607  56.644  1.00  0.00           C  
ATOM    135  H5'   G     5      56.938  57.037  56.111  1.00  0.00           H  
ATOM    136 H5''   G     5      57.652  58.623  56.252  1.00  0.00           H  
ATOM    137  C4'   G     5      57.205  57.633  58.108  1.00  0.00           C  
ATOM    138  H4'   G     5      56.133  57.827  58.102  1.00  0.00           H  
ATOM    139  O4'   G     5      57.442  56.534  58.980  1.00  0.00           O  
ATOM    140  C1'   G     5      57.446  57.044  60.363  1.00  0.00           C  
ATOM    141  H1'   G     5      56.585  56.551  60.815  1.00  0.00           H  
ATOM    142  N9    G     5      58.653  56.530  60.958  1.00  0.00           N  
ATOM    143  C8    G     5      59.647  55.831  60.493  1.00  0.00           C  
ATOM    144  H8    G     5      59.788  55.539  59.462  1.00  0.00           H  
ATOM    145  N7    G     5      60.602  55.514  61.370  1.00  0.00           N  
ATOM    146  C5    G     5      60.156  56.033  62.541  1.00  0.00           C  
ATOM    147  C6    G     5      60.727  56.120  63.912  1.00  0.00           C  
ATOM    148  O6    G     5      61.822  55.867  64.306  1.00  0.00           O  
ATOM    149  N1    G     5      59.802  56.760  64.787  1.00  0.00           N  
ATOM    150  H1    G     5      60.045  56.751  65.768  1.00  0.00           H  
ATOM    151  C2    G     5      58.626  57.254  64.460  1.00  0.00           C  
ATOM    152  N2    G     5      58.130  57.925  65.533  1.00  0.00           N  
ATOM    153  H21   G     5      58.748  58.033  66.324  1.00  0.00           H  
ATOM    154  H22   G     5      57.241  58.371  65.356  1.00  0.00           H  
ATOM    155  N3    G     5      58.066  57.284  63.248  1.00  0.00           N  
ATOM    156  C4    G     5      58.975  56.723  62.337  1.00  0.00           C  
ATOM    157  C3'   G     5      57.851  58.778  58.875  1.00  0.00           C  
ATOM    158  H3'   G     5      58.915  58.548  58.917  1.00  0.00           H  
ATOM    159  C2'   G     5      57.304  58.554  60.278  1.00  0.00           C  
ATOM    160  H2'   G     5      57.873  59.106  61.027  1.00  0.00           H  
ATOM    161  O2'   G     5      55.982  59.038  60.467  1.00  0.00           O  
ATOM    162 HO2'   G     5      55.994  59.921  60.092  1.00  0.00           H  
ATOM    163  O3'   G     5      57.616  60.090  58.328  1.00  0.00           O  
ATOM    164  P     C     6      58.709  61.220  58.446  1.00  0.00           P  
ATOM    165  OP1   C     6      58.278  62.346  57.560  1.00  0.00           O  
ATOM    166  OP2   C     6      60.070  60.703  58.226  1.00  0.00           O  
ATOM    167  O5'   C     6      58.733  61.767  59.860  1.00  0.00           O  
ATOM    168  C5'   C     6      57.808  62.667  60.574  1.00  0.00           C  
ATOM    169  H5'   C     6      56.848  62.405  60.131  1.00  0.00           H  
ATOM    170 H5''   C     6      57.939  63.683  60.201  1.00  0.00           H  
ATOM    171  C4'   C     6      57.812  62.667  62.134  1.00  0.00           C  
ATOM    172  H4'   C     6      56.889  63.163  62.434  1.00  0.00           H  
ATOM    173  O4'   C     6      57.820  61.254  62.608  1.00  0.00           O  
ATOM    174  C1'   C     6      58.701  61.100  63.698  1.00  0.00           C  
ATOM    175  H1'   C     6      58.133  60.706  64.541  1.00  0.00           H  
ATOM    176  N1    C     6      59.886  60.242  63.488  1.00  0.00           N  
ATOM    177  C6    C     6      60.478  60.024  62.281  1.00  0.00           C  
ATOM    178  H6    C     6      60.115  60.476  61.370  1.00  0.00           H  
ATOM    179  C5    C     6      61.746  59.521  62.260  1.00  0.00           C  
ATOM    180  H5    C     6      62.354  59.591  61.370  1.00  0.00           H  
ATOM    181  C4    C     6      62.396  59.183  63.485  1.00  0.00           C  
ATOM    182  N4    C     6      63.607  58.760  63.517  1.00  0.00           N  
ATOM    183  H41   C     6      64.054  58.631  64.414  1.00  0.00           H  
ATOM    184  H42   C     6      64.091  58.920  62.645  1.00  0.00           H  
ATOM    185  N3    C     6      61.775  59.311  64.572  1.00  0.00           N  
ATOM    186  C2    C     6      60.552  59.874  64.592  1.00  0.00           C  
ATOM    187  O2    C     6      60.104  60.008  65.698  1.00  0.00           O  
ATOM    188  C3'   C     6      59.027  63.330  62.708  1.00  0.00           C  
ATOM    189  H3'   C     6      59.945  63.135  62.153  1.00  0.00           H  
ATOM    190  C2'   C     6      59.110  62.595  64.039  1.00  0.00           C  
ATOM    191  H2'   C     6      60.118  62.691  64.444  1.00  0.00           H  
ATOM    192  O2'   C     6      58.188  63.111  65.012  1.00  0.00           O  
ATOM    193 HO2'   C     6      58.229  64.068  64.956  1.00  0.00           H  
ATOM    194  O3'   C     6      58.796  64.744  62.832  1.00  0.00           O  
ATOM    195  P     G     7      59.934  65.773  63.229  1.00  0.00           P  
ATOM    196  OP1   G     7      59.391  67.069  62.862  1.00  0.00           O  
ATOM    197  OP2   G     7      61.228  65.314  62.654  1.00  0.00           O  
ATOM    198  O5'   G     7      60.129  65.751  64.793  1.00  0.00           O  
ATOM    199  C5'   G     7      59.358  66.600  65.654  1.00  0.00           C  
ATOM    200  H5'   G     7      58.302  66.341  65.733  1.00  0.00           H  
ATOM    201 H5''   G     7      59.558  67.577  65.215  1.00  0.00           H  
ATOM    202  C4'   G     7      59.961  66.594  67.005  1.00  0.00           C  
ATOM    203  H4'   G     7      59.400  67.354  67.550  1.00  0.00           H  
ATOM    204  O4'   G     7      60.007  65.265  67.606  1.00  0.00           O  
ATOM    205  C1'   G     7      61.163  65.236  68.439  1.00  0.00           C  
ATOM    206  H1'   G     7      61.015  64.698  69.375  1.00  0.00           H  
ATOM    207  N9    G     7      62.130  64.405  67.752  1.00  0.00           N  
ATOM    208  C8    G     7      62.098  63.742  66.520  1.00  0.00           C  
ATOM    209  H8    G     7      61.270  63.902  65.845  1.00  0.00           H  
ATOM    210  N7    G     7      63.032  62.907  66.272  1.00  0.00           N  
ATOM    211  C5    G     7      63.858  63.061  67.377  1.00  0.00           C  
ATOM    212  C6    G     7      65.194  62.582  67.622  1.00  0.00           C  
ATOM    213  O6    G     7      65.784  61.837  66.864  1.00  0.00           O  
ATOM    214  N1    G     7      65.751  63.031  68.800  1.00  0.00           N  
ATOM    215  H1    G     7      66.657  62.649  69.033  1.00  0.00           H  
ATOM    216  C2    G     7      65.009  63.647  69.754  1.00  0.00           C  
ATOM    217  N2    G     7      65.423  63.535  70.998  1.00  0.00           N  
ATOM    218  H21   G     7      66.425  63.453  71.092  1.00  0.00           H  
ATOM    219  H22   G     7      64.912  64.111  71.652  1.00  0.00           H  
ATOM    220  N3    G     7      63.825  64.194  69.510  1.00  0.00           N  
ATOM    221  C4    G     7      63.342  63.916  68.285  1.00  0.00           C  
ATOM    222  C3'   G     7      61.283  67.245  67.133  1.00  0.00           C  
ATOM    223  H3'   G     7      61.838  66.841  66.286  1.00  0.00           H  
ATOM    224  C2'   G     7      61.794  66.625  68.480  1.00  0.00           C  
ATOM    225  H2'   G     7      62.864  66.632  68.686  1.00  0.00           H  
ATOM    226  O2'   G     7      61.069  67.327  69.532  1.00  0.00           O  
ATOM    227 HO2'   G     7      61.307  68.256  69.489  1.00  0.00           H  
ATOM    228  O3'   G     7      61.277  68.673  67.177  1.00  0.00           O  
ATOM    229  P     G     8      62.328  69.531  66.583  1.00  0.00           P  
ATOM    230  OP1   G     8      61.871  70.914  66.895  1.00  0.00           O  
ATOM    231  OP2   G     8      62.622  69.152  65.198  1.00  0.00           O  
ATOM    232  O5'   G     8      63.604  69.243  67.479  1.00  0.00           O  
ATOM    233  C5'   G     8      63.910  69.906  68.739  1.00  0.00           C  
ATOM    234  H5'   G     8      63.108  69.712  69.451  1.00  0.00           H  
ATOM    235 H5''   G     8      63.965  70.985  68.596  1.00  0.00           H  
ATOM    236  C4'   G     8      65.288  69.587  69.378  1.00  0.00           C  
ATOM    237  H4'   G     8      65.536  70.286  70.178  1.00  0.00           H  
ATOM    238  O4'   G     8      65.384  68.198  69.733  1.00  0.00           O  
ATOM    239  C1'   G     8      66.633  67.617  69.281  1.00  0.00           C  
ATOM    240  H1'   G     8      67.059  67.069  70.122  1.00  0.00           H  
ATOM    241  N9    G     8      66.582  66.723  68.107  1.00  0.00           N  
ATOM    242  C8    G     8      65.706  66.661  67.007  1.00  0.00           C  
ATOM    243  H8    G     8      64.785  67.225  66.989  1.00  0.00           H  
ATOM    244  N7    G     8      66.033  65.728  66.128  1.00  0.00           N  
ATOM    245  C5    G     8      67.233  65.164  66.622  1.00  0.00           C  
ATOM    246  C6    G     8      68.169  64.244  66.051  1.00  0.00           C  
ATOM    247  O6    G     8      68.084  63.595  65.045  1.00  0.00           O  
ATOM    248  N1    G     8      69.315  64.011  66.804  1.00  0.00           N  
ATOM    249  H1    G     8      70.075  63.496  66.384  1.00  0.00           H  
ATOM    250  C2    G     8      69.544  64.704  67.985  1.00  0.00           C  
ATOM    251  N2    G     8      70.753  64.603  68.583  1.00  0.00           N  
ATOM    252  H21   G     8      71.450  64.021  68.142  1.00  0.00           H  
ATOM    253  H22   G     8      70.860  64.925  69.534  1.00  0.00           H  
ATOM    254  N3    G     8      68.754  65.627  68.521  1.00  0.00           N  
ATOM    255  C4    G     8      67.610  65.788  67.834  1.00  0.00           C  
ATOM    256  C3'   G     8      66.437  69.890  68.457  1.00  0.00           C  
ATOM    257  H3'   G     8      66.101  69.591  67.464  1.00  0.00           H  
ATOM    258  C2'   G     8      67.486  68.856  68.942  1.00  0.00           C  
ATOM    259  H2'   G     8      68.182  68.778  68.107  1.00  0.00           H  
ATOM    260  O2'   G     8      68.059  69.173  70.218  1.00  0.00           O  
ATOM    261 HO2'   G     8      68.007  70.131  70.246  1.00  0.00           H  
ATOM    262  O3'   G     8      66.963  71.163  68.551  1.00  0.00           O  
ATOM    263  P     G     9      67.592  71.885  67.305  1.00  0.00           P  
ATOM    264  OP1   G     9      68.017  73.198  67.781  1.00  0.00           O  
ATOM    265  OP2   G     9      66.656  71.805  66.173  1.00  0.00           O  
ATOM    266  O5'   G     9      68.871  70.984  67.086  1.00  0.00           O  
ATOM    267  C5'   G     9      69.881  71.226  68.056  1.00  0.00           C  
ATOM    268  H5'   G     9      69.449  70.955  69.019  1.00  0.00           H  
ATOM    269 H5''   G     9      70.199  72.259  68.198  1.00  0.00           H  
ATOM    270  C4'   G     9      71.125  70.412  67.800  1.00  0.00           C  
ATOM    271  H4'   G     9      71.809  70.564  68.635  1.00  0.00           H  
ATOM    272  O4'   G     9      70.711  69.070  67.851  1.00  0.00           O  
ATOM    273  C1'   G     9      71.654  68.341  67.116  1.00  0.00           C  
ATOM    274  H1'   G     9      72.296  67.709  67.729  1.00  0.00           H  
ATOM    275  N9    G     9      70.994  67.554  66.109  1.00  0.00           N  
ATOM    276  C8    G     9      69.660  67.533  65.692  1.00  0.00           C  
ATOM    277  H8    G     9      68.920  68.058  66.278  1.00  0.00           H  
ATOM    278  N7    G     9      69.477  66.918  64.560  1.00  0.00           N  
ATOM    279  C5    G     9      70.701  66.364  64.298  1.00  0.00           C  
ATOM    280  C6    G     9      71.114  65.464  63.239  1.00  0.00           C  
ATOM    281  O6    G     9      70.382  65.046  62.300  1.00  0.00           O  
ATOM    282  N1    G     9      72.408  65.083  63.264  1.00  0.00           N  
ATOM    283  H1    G     9      72.757  64.450  62.558  1.00  0.00           H  
ATOM    284  C2    G     9      73.255  65.296  64.380  1.00  0.00           C  
ATOM    285  N2    G     9      74.409  64.724  64.332  1.00  0.00           N  
ATOM    286  H21   G     9      74.707  64.356  63.440  1.00  0.00           H  
ATOM    287  H22   G     9      75.141  64.910  65.003  1.00  0.00           H  
ATOM    288  N3    G     9      72.975  66.183  65.325  1.00  0.00           N  
ATOM    289  C4    G     9      71.668  66.657  65.250  1.00  0.00           C  
ATOM    290  C3'   G     9      71.782  70.636  66.468  1.00  0.00           C  
ATOM    291  H3'   G     9      71.073  70.574  65.642  1.00  0.00           H  
ATOM    292  C2'   G     9      72.553  69.316  66.439  1.00  0.00           C  
ATOM    293  H2'   G     9      72.803  69.052  65.411  1.00  0.00           H  
ATOM    294  O2'   G     9      73.749  69.434  67.171  1.00  0.00           O  
ATOM    295 HO2'   G     9      74.452  69.424  66.517  1.00  0.00           H  
ATOM    296  O3'   G     9      72.457  71.828  66.253  1.00  0.00           O  
ATOM    297  P     G    10      72.723  72.380  64.857  1.00  0.00           P  
ATOM    298  OP1   G    10      73.055  73.840  64.916  1.00  0.00           O  
ATOM    299  OP2   G    10      71.670  71.976  63.949  1.00  0.00           O  
ATOM    300  O5'   G    10      74.019  71.655  64.367  1.00  0.00           O  
ATOM    301  C5'   G    10      75.198  71.693  65.113  1.00  0.00           C  
ATOM    302  H5'   G    10      75.008  71.514  66.171  1.00  0.00           H  
ATOM    303 H5''   G    10      75.704  72.653  65.011  1.00  0.00           H  
ATOM    304  C4'   G    10      76.141  70.658  64.622  1.00  0.00           C  
ATOM    305  H4'   G    10      77.014  70.551  65.266  1.00  0.00           H  
ATOM    306  O4'   G    10      75.400  69.436  64.612  1.00  0.00           O  
ATOM    307  C1'   G    10      75.817  68.585  63.544  1.00  0.00           C  
ATOM    308  H1'   G    10      76.285  67.661  63.881  1.00  0.00           H  
ATOM    309  N9    G    10      74.650  68.215  62.640  1.00  0.00           N  
ATOM    310  C8    G    10      73.365  68.764  62.622  1.00  0.00           C  
ATOM    311  H8    G    10      73.007  69.502  63.325  1.00  0.00           H  
ATOM    312  N7    G    10      72.498  68.253  61.769  1.00  0.00           N  
ATOM    313  C5    G    10      73.304  67.315  61.131  1.00  0.00           C  
ATOM    314  C6    G    10      72.939  66.399  60.041  1.00  0.00           C  
ATOM    315  O6    G    10      71.894  66.206  59.456  1.00  0.00           O  
ATOM    316  N1    G    10      74.023  65.684  59.574  1.00  0.00           N  
ATOM    317  H1    G    10      73.826  65.077  58.792  1.00  0.00           H  
ATOM    318  C2    G    10      75.201  65.680  60.196  1.00  0.00           C  
ATOM    319  N2    G    10      76.127  64.940  59.773  1.00  0.00           N  
ATOM    320  H21   G    10      75.890  64.413  58.945  1.00  0.00           H  
ATOM    321  H22   G    10      77.029  65.023  60.220  1.00  0.00           H  
ATOM    322  N3    G    10      75.545  66.447  61.208  1.00  0.00           N  
ATOM    323  C4    G    10      74.603  67.298  61.585  1.00  0.00           C  
ATOM    324  C3'   G    10      76.573  70.800  63.174  1.00  0.00           C  
ATOM    325  H3'   G    10      75.755  71.201  62.576  1.00  0.00           H  
ATOM    326  C2'   G    10      76.942  69.365  62.805  1.00  0.00           C  
ATOM    327  H2'   G    10      76.931  69.072  61.755  1.00  0.00           H  
ATOM    328  O2'   G    10      78.228  68.962  63.421  1.00  0.00           O  
ATOM    329 HO2'   G    10      78.758  69.762  63.415  1.00  0.00           H  
ATOM    330  O3'   G    10      77.788  71.537  63.107  1.00  0.00           O  
ATOM    331  P     C    11      78.168  72.475  61.757  1.00  0.00           P  
ATOM    332  OP1   C    11      79.413  73.124  62.240  1.00  0.00           O  
ATOM    333  OP2   C    11      77.043  73.364  61.382  1.00  0.00           O  
ATOM    334  O5'   C    11      78.630  71.413  60.623  1.00  0.00           O  
ATOM    335  C5'   C    11      79.816  70.730  60.727  1.00  0.00           C  
ATOM    336  H5'   C    11      79.873  70.216  61.686  1.00  0.00           H  
ATOM    337 H5''   C    11      80.569  71.517  60.695  1.00  0.00           H  
ATOM    338  C4'   C    11      79.992  69.669  59.637  1.00  0.00           C  
ATOM    339  H4'   C    11      81.007  69.272  59.683  1.00  0.00           H  
ATOM    340  O4'   C    11      79.100  68.565  59.678  1.00  0.00           O  
ATOM    341  C1'   C    11      78.585  68.223  58.474  1.00  0.00           C  
ATOM    342  H1'   C    11      78.696  67.143  58.378  1.00  0.00           H  
ATOM    343  N1    C    11      77.117  68.443  58.311  1.00  0.00           N  
ATOM    344  C6    C    11      76.383  69.312  59.113  1.00  0.00           C  
ATOM    345  H6    C    11      76.885  70.012  59.763  1.00  0.00           H  
ATOM    346  C5    C    11      75.015  69.377  58.952  1.00  0.00           C  
ATOM    347  H5    C    11      74.411  70.090  59.493  1.00  0.00           H  
ATOM    348  C4    C    11      74.482  68.488  57.982  1.00  0.00           C  
ATOM    349  N4    C    11      73.198  68.567  57.803  1.00  0.00           N  
ATOM    350  H41   C    11      72.756  67.929  57.156  1.00  0.00           H  
ATOM    351  H42   C    11      72.577  69.206  58.278  1.00  0.00           H  
ATOM    352  N3    C    11      75.127  67.598  57.264  1.00  0.00           N  
ATOM    353  C2    C    11      76.466  67.594  57.433  1.00  0.00           C  
ATOM    354  O2    C    11      77.154  66.813  56.738  1.00  0.00           O  
ATOM    355  C3'   C    11      79.840  70.185  58.199  1.00  0.00           C  
ATOM    356  H3'   C    11      78.971  70.838  58.108  1.00  0.00           H  
ATOM    357  C2'   C    11      79.402  68.997  57.395  1.00  0.00           C  
ATOM    358  H2'   C    11      78.750  69.335  56.589  1.00  0.00           H  
ATOM    359  O2'   C    11      80.488  68.029  57.178  1.00  0.00           O  
ATOM    360 HO2'   C    11      80.592  67.977  56.225  1.00  0.00           H  
ATOM    361  O3'   C    11      81.079  70.777  57.759  1.00  0.00           O  
ATOM    362  P     U    12      81.010  71.907  56.559  1.00  0.00           P  
ATOM    363  OP1   U    12      82.353  72.352  56.118  1.00  0.00           O  
ATOM    364  OP2   U    12      80.058  72.938  56.990  1.00  0.00           O  
ATOM    365  O5'   U    12      80.258  71.102  55.395  1.00  0.00           O  
ATOM    366  C5'   U    12      80.908  70.389  54.330  1.00  0.00           C  
ATOM    367  H5'   U    12      81.676  69.790  54.820  1.00  0.00           H  
ATOM    368 H5''   U    12      81.441  71.162  53.777  1.00  0.00           H  
ATOM    369  C4'   U    12      80.026  69.557  53.396  1.00  0.00           C  
ATOM    370  H4'   U    12      80.756  69.008  52.802  1.00  0.00           H  
ATOM    371  O4'   U    12      79.089  68.662  53.983  1.00  0.00           O  
ATOM    372  C1'   U    12      77.913  68.560  53.279  1.00  0.00           C  
ATOM    373  H1'   U    12      77.868  67.513  52.982  1.00  0.00           H  
ATOM    374  N1    U    12      76.613  69.117  53.795  1.00  0.00           N  
ATOM    375  C6    U    12      76.615  70.223  54.569  1.00  0.00           C  
ATOM    376  H6    U    12      77.534  70.715  54.851  1.00  0.00           H  
ATOM    377  C5    U    12      75.518  70.736  55.122  1.00  0.00           C  
ATOM    378  H5    U    12      75.569  71.592  55.778  1.00  0.00           H  
ATOM    379  C4    U    12      74.156  70.186  54.775  1.00  0.00           C  
ATOM    380  O4    U    12      73.083  70.542  55.260  1.00  0.00           O  
ATOM    381  N3    U    12      74.255  69.039  53.977  1.00  0.00           N  
ATOM    382  H3    U    12      73.380  68.644  53.663  1.00  0.00           H  
ATOM    383  C2    U    12      75.402  68.536  53.405  1.00  0.00           C  
ATOM    384  O2    U    12      75.273  67.703  52.502  1.00  0.00           O  
ATOM    385  C3'   U    12      79.182  70.399  52.456  1.00  0.00           C  
ATOM    386  H3'   U    12      78.502  71.066  52.985  1.00  0.00           H  
ATOM    387  C2'   U    12      78.244  69.300  51.975  1.00  0.00           C  
ATOM    388  H2'   U    12      77.359  69.761  51.535  1.00  0.00           H  
ATOM    389  O2'   U    12      78.785  68.420  51.051  1.00  0.00           O  
ATOM    390 HO2'   U    12      79.520  68.785  50.553  1.00  0.00           H  
ATOM    391  O3'   U    12      79.943  71.089  51.490  1.00  0.00           O  
ATOM    392  P     C    13      79.422  72.403  50.846  1.00  0.00           P  
ATOM    393  OP1   C    13      80.525  72.964  50.093  1.00  0.00           O  
ATOM    394  OP2   C    13      78.665  73.229  51.846  1.00  0.00           O  
ATOM    395  O5'   C    13      78.369  71.863  49.737  1.00  0.00           O  
ATOM    396  C5'   C    13      78.757  71.017  48.737  1.00  0.00           C  
ATOM    397  H5'   C    13      79.411  70.263  49.174  1.00  0.00           H  
ATOM    398 H5''   C    13      79.227  71.483  47.871  1.00  0.00           H  
ATOM    399  C4'   C    13      77.459  70.358  48.097  1.00  0.00           C  
ATOM    400  H4'   C    13      77.727  69.642  47.321  1.00  0.00           H  
ATOM    401  O4'   C    13      76.708  69.594  48.954  1.00  0.00           O  
ATOM    402  C1'   C    13      75.322  69.802  48.624  1.00  0.00           C  
ATOM    403  H1'   C    13      74.906  68.826  48.375  1.00  0.00           H  
ATOM    404  N1    C    13      74.396  70.416  49.581  1.00  0.00           N  
ATOM    405  C6    C    13      75.001  71.037  50.655  1.00  0.00           C  
ATOM    406  H6    C    13      76.062  71.215  50.558  1.00  0.00           H  
ATOM    407  C5    C    13      74.273  71.621  51.604  1.00  0.00           C  
ATOM    408  H5    C    13      74.781  72.205  52.358  1.00  0.00           H  
ATOM    409  C4    C    13      72.878  71.395  51.591  1.00  0.00           C  
ATOM    410  N4    C    13      72.119  71.906  52.578  1.00  0.00           N  
ATOM    411  H41   C    13      71.138  71.671  52.629  1.00  0.00           H  
ATOM    412  H42   C    13      72.557  72.352  53.371  1.00  0.00           H  
ATOM    413  N3    C    13      72.310  70.763  50.589  1.00  0.00           N  
ATOM    414  C2    C    13      73.043  70.250  49.591  1.00  0.00           C  
ATOM    415  O2    C    13      72.417  69.610  48.743  1.00  0.00           O  
ATOM    416  C3'   C    13      76.604  71.443  47.554  1.00  0.00           C  
ATOM    417  H3'   C    13      76.509  72.207  48.325  1.00  0.00           H  
ATOM    418  C2'   C    13      75.316  70.653  47.394  1.00  0.00           C  
ATOM    419  H2'   C    13      74.489  71.340  47.214  1.00  0.00           H  
ATOM    420  O2'   C    13      75.445  69.780  46.318  1.00  0.00           O  
ATOM    421 HO2'   C    13      75.757  70.266  45.552  1.00  0.00           H  
ATOM    422  O3'   C    13      77.169  72.021  46.395  1.00  0.00           O  
ATOM    423  P     U    14      77.017  73.557  46.119  1.00  0.00           P  
ATOM    424  OP1   U    14      77.641  73.769  44.809  1.00  0.00           O  
ATOM    425  OP2   U    14      77.484  74.178  47.424  1.00  0.00           O  
ATOM    426  O5'   U    14      75.408  73.737  45.959  1.00  0.00           O  
ATOM    427  C5'   U    14      74.707  73.261  44.767  1.00  0.00           C  
ATOM    428  H5'   U    14      74.987  72.232  44.541  1.00  0.00           H  
ATOM    429 H5''   U    14      74.814  73.867  43.867  1.00  0.00           H  
ATOM    430  C4'   U    14      73.201  73.315  44.761  1.00  0.00           C  
ATOM    431  H4'   U    14      72.832  72.880  43.832  1.00  0.00           H  
ATOM    432  O4'   U    14      72.655  72.558  45.830  1.00  0.00           O  
ATOM    433  C1'   U    14      71.394  73.211  46.121  1.00  0.00           C  
ATOM    434  H1'   U    14      70.581  72.522  45.891  1.00  0.00           H  
ATOM    435  N1    U    14      71.200  73.608  47.522  1.00  0.00           N  
ATOM    436  C6    U    14      72.236  73.687  48.386  1.00  0.00           C  
ATOM    437  H6    U    14      73.242  73.560  48.016  1.00  0.00           H  
ATOM    438  C5    U    14      71.996  74.025  49.697  1.00  0.00           C  
ATOM    439  H5    U    14      72.802  74.201  50.393  1.00  0.00           H  
ATOM    440  C4    U    14      70.694  74.452  50.218  1.00  0.00           C  
ATOM    441  O4    U    14      70.465  74.862  51.346  1.00  0.00           O  
ATOM    442  N3    U    14      69.727  74.471  49.208  1.00  0.00           N  
ATOM    443  H3    U    14      68.786  74.751  49.441  1.00  0.00           H  
ATOM    444  C2    U    14      69.911  74.077  47.898  1.00  0.00           C  
ATOM    445  O2    U    14      68.904  74.106  47.206  1.00  0.00           O  
ATOM    446  C3'   U    14      72.758  74.733  44.827  1.00  0.00           C  
ATOM    447  H3'   U    14      73.362  75.349  45.493  1.00  0.00           H  
ATOM    448  C2'   U    14      71.307  74.481  45.251  1.00  0.00           C  
ATOM    449  H2'   U    14      71.009  75.372  45.803  1.00  0.00           H  
ATOM    450  O2'   U    14      70.535  74.296  44.092  1.00  0.00           O  
ATOM    451 HO2'   U    14      70.713  75.074  43.558  1.00  0.00           H  
ATOM    452  O3'   U    14      72.854  75.308  43.531  1.00  0.00           O  
ATOM    453  P     A    15      72.651  76.892  43.355  1.00  0.00           P  
ATOM    454  OP1   A    15      73.060  77.292  41.952  1.00  0.00           O  
ATOM    455  OP2   A    15      73.225  77.573  44.575  1.00  0.00           O  
ATOM    456  O5'   A    15      71.078  77.006  43.411  1.00  0.00           O  
ATOM    457  C5'   A    15      70.250  77.386  42.283  1.00  0.00           C  
ATOM    458  H5'   A    15      70.389  76.642  41.499  1.00  0.00           H  
ATOM    459 H5''   A    15      70.492  78.393  41.941  1.00  0.00           H  
ATOM    460  C4'   A    15      68.733  77.497  42.689  1.00  0.00           C  
ATOM    461  H4'   A    15      68.089  77.536  41.810  1.00  0.00           H  
ATOM    462  O4'   A    15      68.325  76.495  43.635  1.00  0.00           O  
ATOM    463  C1'   A    15      67.548  77.195  44.575  1.00  0.00           C  
ATOM    464  H1'   A    15      66.637  76.599  44.636  1.00  0.00           H  
ATOM    465  N9    A    15      68.116  77.267  45.894  1.00  0.00           N  
ATOM    466  C8    A    15      69.417  77.359  46.305  1.00  0.00           C  
ATOM    467  H8    A    15      70.183  77.280  45.548  1.00  0.00           H  
ATOM    468  N7    A    15      69.549  77.245  47.579  1.00  0.00           N  
ATOM    469  C5    A    15      68.244  77.507  48.033  1.00  0.00           C  
ATOM    470  C6    A    15      67.699  77.525  49.331  1.00  0.00           C  
ATOM    471  N6    A    15      68.361  77.334  50.450  1.00  0.00           N  
ATOM    472  H61   A    15      67.826  77.432  51.301  1.00  0.00           H  
ATOM    473  H62   A    15      69.368  77.363  50.379  1.00  0.00           H  
ATOM    474  N1    A    15      66.360  77.704  49.541  1.00  0.00           N  
ATOM    475  C2    A    15      65.596  77.750  48.483  1.00  0.00           C  
ATOM    476  H2    A    15      64.548  77.999  48.570  1.00  0.00           H  
ATOM    477  N3    A    15      65.989  77.727  47.170  1.00  0.00           N  
ATOM    478  C4    A    15      67.344  77.573  47.017  1.00  0.00           C  
ATOM    479  C3'   A    15      68.523  78.843  43.377  1.00  0.00           C  
ATOM    480  H3'   A    15      69.319  79.033  44.096  1.00  0.00           H  
ATOM    481  C2'   A    15      67.208  78.518  44.051  1.00  0.00           C  
ATOM    482  H2'   A    15      66.941  79.291  44.771  1.00  0.00           H  
ATOM    483  O2'   A    15      66.111  78.452  43.090  1.00  0.00           O  
ATOM    484 HO2'   A    15      66.389  78.962  42.326  1.00  0.00           H  
ATOM    485  O3'   A    15      68.335  79.985  42.536  1.00  0.00           O  
ATOM    486  P     G    16      68.671  81.507  43.079  1.00  0.00           P  
ATOM    487  OP1   G    16      68.599  82.495  41.946  1.00  0.00           O  
ATOM    488  OP2   G    16      69.966  81.463  43.799  1.00  0.00           O  
ATOM    489  O5'   G    16      67.594  81.700  44.210  1.00  0.00           O  
ATOM    490  C5'   G    16      66.255  82.053  43.984  1.00  0.00           C  
ATOM    491  H5'   G    16      65.763  81.197  43.521  1.00  0.00           H  
ATOM    492 H5''   G    16      66.177  82.992  43.437  1.00  0.00           H  
ATOM    493  C4'   G    16      65.467  82.271  45.316  1.00  0.00           C  
ATOM    494  H4'   G    16      64.387  82.333  45.183  1.00  0.00           H  
ATOM    495  O4'   G    16      65.750  81.118  46.121  1.00  0.00           O  
ATOM    496  C1'   G    16      65.715  81.519  47.455  1.00  0.00           C  
ATOM    497  H1'   G    16      64.914  80.880  47.828  1.00  0.00           H  
ATOM    498  N9    G    16      66.990  81.248  48.121  1.00  0.00           N  
ATOM    499  C8    G    16      68.163  80.852  47.525  1.00  0.00           C  
ATOM    500  H8    G    16      68.320  80.567  46.495  1.00  0.00           H  
ATOM    501  N7    G    16      69.159  80.655  48.370  1.00  0.00           N  
ATOM    502  C5    G    16      68.528  80.956  49.628  1.00  0.00           C  
ATOM    503  C6    G    16      69.076  81.008  50.951  1.00  0.00           C  
ATOM    504  O6    G    16      70.230  81.021  51.298  1.00  0.00           O  
ATOM    505  N1    G    16      68.163  81.437  51.877  1.00  0.00           N  
ATOM    506  H1    G    16      68.524  81.567  52.811  1.00  0.00           H  
ATOM    507  C2    G    16      66.806  81.572  51.564  1.00  0.00           C  
ATOM    508  N2    G    16      65.944  81.811  52.499  1.00  0.00           N  
ATOM    509  H21   G    16      66.183  81.655  53.468  1.00  0.00           H  
ATOM    510  H22   G    16      65.085  82.264  52.222  1.00  0.00           H  
ATOM    511  N3    G    16      66.254  81.652  50.403  1.00  0.00           N  
ATOM    512  C4    G    16      67.183  81.284  49.460  1.00  0.00           C  
ATOM    513  C3'   G    16      65.912  83.447  46.181  1.00  0.00           C  
ATOM    514  H3'   G    16      66.998  83.420  46.270  1.00  0.00           H  
ATOM    515  C2'   G    16      65.320  83.009  47.547  1.00  0.00           C  
ATOM    516  H2'   G    16      65.762  83.559  48.378  1.00  0.00           H  
ATOM    517  O2'   G    16      63.904  82.902  47.633  1.00  0.00           O  
ATOM    518 HO2'   G    16      63.532  83.741  47.353  1.00  0.00           H  
ATOM    519  O3'   G    16      65.463  84.701  45.720  1.00  0.00           O  
ATOM    520  P     U    17      66.463  85.879  45.376  1.00  0.00           P  
ATOM    521  OP1   U    17      65.693  86.916  44.665  1.00  0.00           O  
ATOM    522  OP2   U    17      67.650  85.262  44.765  1.00  0.00           O  
ATOM    523  O5'   U    17      66.869  86.462  46.852  1.00  0.00           O  
ATOM    524  C5'   U    17      65.899  87.167  47.593  1.00  0.00           C  
ATOM    525  H5'   U    17      65.097  86.455  47.789  1.00  0.00           H  
ATOM    526 H5''   U    17      65.475  87.998  47.029  1.00  0.00           H  
ATOM    527  C4'   U    17      66.422  87.536  48.993  1.00  0.00           C  
ATOM    528  H4'   U    17      65.675  88.170  49.471  1.00  0.00           H  
ATOM    529  O4'   U    17      66.670  86.446  49.867  1.00  0.00           O  
ATOM    530  C1'   U    17      67.788  86.816  50.684  1.00  0.00           C  
ATOM    531  H1'   U    17      67.549  86.748  51.745  1.00  0.00           H  
ATOM    532  N1    U    17      69.051  86.019  50.417  1.00  0.00           N  
ATOM    533  C6    U    17      69.149  85.212  49.288  1.00  0.00           C  
ATOM    534  H6    U    17      68.419  85.349  48.504  1.00  0.00           H  
ATOM    535  C5    U    17      70.145  84.286  49.216  1.00  0.00           C  
ATOM    536  H5    U    17      70.163  83.689  48.317  1.00  0.00           H  
ATOM    537  C4    U    17      71.081  84.090  50.287  1.00  0.00           C  
ATOM    538  O4    U    17      71.955  83.262  50.322  1.00  0.00           O  
ATOM    539  N3    U    17      70.952  84.946  51.335  1.00  0.00           N  
ATOM    540  H3    U    17      71.679  84.778  52.016  1.00  0.00           H  
ATOM    541  C2    U    17      70.035  85.931  51.473  1.00  0.00           C  
ATOM    542  O2    U    17      70.080  86.760  52.361  1.00  0.00           O  
ATOM    543  C3'   U    17      67.722  88.386  49.019  1.00  0.00           C  
ATOM    544  H3'   U    17      68.479  87.886  48.415  1.00  0.00           H  
ATOM    545  C2'   U    17      68.130  88.311  50.472  1.00  0.00           C  
ATOM    546  H2'   U    17      69.156  88.592  50.707  1.00  0.00           H  
ATOM    547  O2'   U    17      67.250  89.065  51.295  1.00  0.00           O  
ATOM    548 HO2'   U    17      67.579  88.998  52.195  1.00  0.00           H  
ATOM    549  O3'   U    17      67.572  89.679  48.438  1.00  0.00           O  
ATOM    550  P     G    18      68.881  90.645  48.229  1.00  0.00           P  
ATOM    551  OP1   G    18      68.480  92.017  47.850  1.00  0.00           O  
ATOM    552  OP2   G    18      69.832  89.929  47.354  1.00  0.00           O  
ATOM    553  O5'   G    18      69.639  90.859  49.615  1.00  0.00           O  
ATOM    554  C5'   G    18      69.027  91.752  50.645  1.00  0.00           C  
ATOM    555  H5'   G    18      68.027  91.423  50.929  1.00  0.00           H  
ATOM    556 H5''   G    18      68.947  92.776  50.281  1.00  0.00           H  
ATOM    557  C4'   G    18      70.025  91.799  51.892  1.00  0.00           C  
ATOM    558  H4'   G    18      69.527  92.493  52.568  1.00  0.00           H  
ATOM    559  O4'   G    18      70.338  90.442  52.236  1.00  0.00           O  
ATOM    560  C1'   G    18      71.586  90.472  52.912  1.00  0.00           C  
ATOM    561  H1'   G    18      71.354  90.306  53.964  1.00  0.00           H  
ATOM    562  N9    G    18      72.443  89.459  52.273  1.00  0.00           N  
ATOM    563  C8    G    18      72.188  88.832  51.098  1.00  0.00           C  
ATOM    564  H8    G    18      71.373  89.100  50.442  1.00  0.00           H  
ATOM    565  N7    G    18      73.162  88.040  50.773  1.00  0.00           N  
ATOM    566  C5    G    18      74.039  88.000  51.881  1.00  0.00           C  
ATOM    567  C6    G    18      75.319  87.322  52.124  1.00  0.00           C  
ATOM    568  O6    G    18      75.970  86.522  51.457  1.00  0.00           O  
ATOM    569  N1    G    18      75.796  87.569  53.394  1.00  0.00           N  
ATOM    570  H1    G    18      76.577  87.027  53.736  1.00  0.00           H  
ATOM    571  C2    G    18      75.403  88.656  54.088  1.00  0.00           C  
ATOM    572  N2    G    18      76.071  89.006  55.160  1.00  0.00           N  
ATOM    573  H21   G    18      76.919  88.497  55.363  1.00  0.00           H  
ATOM    574  H22   G    18      75.874  89.923  55.535  1.00  0.00           H  
ATOM    575  N3    G    18      74.293  89.355  53.824  1.00  0.00           N  
ATOM    576  C4    G    18      73.624  88.993  52.724  1.00  0.00           C  
ATOM    577  C3'   G    18      71.397  92.349  51.629  1.00  0.00           C  
ATOM    578  H3'   G    18      71.805  91.907  50.720  1.00  0.00           H  
ATOM    579  C2'   G    18      72.238  91.812  52.789  1.00  0.00           C  
ATOM    580  H2'   G    18      73.271  91.626  52.494  1.00  0.00           H  
ATOM    581  O2'   G    18      72.056  92.495  54.057  1.00  0.00           O  
ATOM    582 HO2'   G    18      72.724  93.185  54.058  1.00  0.00           H  
ATOM    583  O3'   G    18      71.369  93.757  51.532  1.00  0.00           O  
ATOM    584  P     C    19      72.522  94.649  50.672  1.00  0.00           P  
ATOM    585  OP1   C    19      71.940  95.977  50.443  1.00  0.00           O  
ATOM    586  OP2   C    19      72.844  93.831  49.476  1.00  0.00           O  
ATOM    587  O5'   C    19      73.730  94.671  51.659  1.00  0.00           O  
ATOM    588  C5'   C    19      73.782  95.544  52.773  1.00  0.00           C  
ATOM    589  H5'   C    19      72.930  95.456  53.447  1.00  0.00           H  
ATOM    590 H5''   C    19      73.753  96.569  52.402  1.00  0.00           H  
ATOM    591  C4'   C    19      75.062  95.250  53.591  1.00  0.00           C  
ATOM    592  H4'   C    19      74.919  96.052  54.315  1.00  0.00           H  
ATOM    593  O4'   C    19      74.980  93.927  54.166  1.00  0.00           O  
ATOM    594  C1'   C    19      76.293  93.556  54.571  1.00  0.00           C  
ATOM    595  H1'   C    19      76.357  93.231  55.609  1.00  0.00           H  
ATOM    596  N1    C    19      76.740  92.328  53.789  1.00  0.00           N  
ATOM    597  C6    C    19      76.184  91.936  52.585  1.00  0.00           C  
ATOM    598  H6    C    19      75.230  92.332  52.270  1.00  0.00           H  
ATOM    599  C5    C    19      76.651  90.908  51.924  1.00  0.00           C  
ATOM    600  H5    C    19      75.954  90.538  51.186  1.00  0.00           H  
ATOM    601  C4    C    19      77.829  90.246  52.413  1.00  0.00           C  
ATOM    602  N4    C    19      78.287  89.129  51.968  1.00  0.00           N  
ATOM    603  H41   C    19      78.998  88.579  52.429  1.00  0.00           H  
ATOM    604  H42   C    19      77.792  88.609  51.258  1.00  0.00           H  
ATOM    605  N3    C    19      78.437  90.687  53.485  1.00  0.00           N  
ATOM    606  C2    C    19      77.929  91.731  54.188  1.00  0.00           C  
ATOM    607  O2    C    19      78.615  92.117  55.126  1.00  0.00           O  
ATOM    608  C3'   C    19      76.395  95.337  53.015  1.00  0.00           C  
ATOM    609  H3'   C    19      76.534  94.701  52.140  1.00  0.00           H  
ATOM    610  C2'   C    19      77.221  94.745  54.137  1.00  0.00           C  
ATOM    611  H2'   C    19      78.205  94.362  53.865  1.00  0.00           H  
ATOM    612  O2'   C    19      77.219  95.691  55.132  1.00  0.00           O  
ATOM    613 HO2'   C    19      77.739  96.487  55.005  1.00  0.00           H  
ATOM    614  O3'   C    19      76.861  96.615  52.722  1.00  0.00           O  
ATOM    615  P     A    20      77.885  96.887  51.507  1.00  0.00           P  
ATOM    616  OP1   A    20      78.461  98.224  51.659  1.00  0.00           O  
ATOM    617  OP2   A    20      77.388  96.448  50.207  1.00  0.00           O  
ATOM    618  O5'   A    20      79.178  95.918  51.732  1.00  0.00           O  
ATOM    619  C5'   A    20      80.073  96.111  52.801  1.00  0.00           C  
ATOM    620  H5'   A    20      79.684  96.086  53.818  1.00  0.00           H  
ATOM    621 H5''   A    20      80.560  97.086  52.781  1.00  0.00           H  
ATOM    622  C4'   A    20      81.205  95.048  52.893  1.00  0.00           C  
ATOM    623  H4'   A    20      81.800  95.299  53.771  1.00  0.00           H  
ATOM    624  O4'   A    20      80.724  93.714  53.228  1.00  0.00           O  
ATOM    625  C1'   A    20      81.422  92.722  52.443  1.00  0.00           C  
ATOM    626  H1'   A    20      81.876  91.961  53.078  1.00  0.00           H  
ATOM    627  N9    A    20      80.498  92.168  51.365  1.00  0.00           N  
ATOM    628  C8    A    20      79.497  92.753  50.668  1.00  0.00           C  
ATOM    629  H8    A    20      79.108  93.751  50.803  1.00  0.00           H  
ATOM    630  N7    A    20      79.009  92.162  49.648  1.00  0.00           N  
ATOM    631  C5    A    20      79.782  90.921  49.740  1.00  0.00           C  
ATOM    632  C6    A    20      79.832  89.669  49.064  1.00  0.00           C  
ATOM    633  N6    A    20      79.049  89.351  48.072  1.00  0.00           N  
ATOM    634  H61   A    20      79.193  88.445  47.649  1.00  0.00           H  
ATOM    635  H62   A    20      78.333  89.996  47.771  1.00  0.00           H  
ATOM    636  N1    A    20      80.688  88.666  49.390  1.00  0.00           N  
ATOM    637  C2    A    20      81.480  88.877  50.365  1.00  0.00           C  
ATOM    638  H2    A    20      82.212  88.092  50.486  1.00  0.00           H  
ATOM    639  N3    A    20      81.638  89.977  51.086  1.00  0.00           N  
ATOM    640  C4    A    20      80.738  90.959  50.770  1.00  0.00           C  
ATOM    641  C3'   A    20      82.160  94.954  51.664  1.00  0.00           C  
ATOM    642  H3'   A    20      81.525  95.071  50.787  1.00  0.00           H  
ATOM    643  C2'   A    20      82.610  93.494  51.859  1.00  0.00           C  
ATOM    644  H2'   A    20      82.888  93.019  50.918  1.00  0.00           H  
ATOM    645  O2'   A    20      83.597  93.308  52.790  1.00  0.00           O  
ATOM    646 HO2'   A    20      83.324  93.668  53.637  1.00  0.00           H  
ATOM    647  O3'   A    20      83.316  95.786  51.699  1.00  0.00           O  
ATOM    648  P     G    21      83.212  97.408  51.698  1.00  0.00           P  
ATOM    649  OP1   G    21      82.075  97.899  50.952  1.00  0.00           O  
ATOM    650  OP2   G    21      84.592  97.867  51.330  1.00  0.00           O  
ATOM    651  O5'   G    21      83.015  97.720  53.318  1.00  0.00           O  
ATOM    652  C5'   G    21      84.115  97.843  54.216  1.00  0.00           C  
ATOM    653  H5'   G    21      84.538  98.791  53.885  1.00  0.00           H  
ATOM    654 H5''   G    21      84.788  96.999  54.064  1.00  0.00           H  
ATOM    655  C4'   G    21      83.784  98.026  55.675  1.00  0.00           C  
ATOM    656  H4'   G    21      84.610  98.471  56.231  1.00  0.00           H  
ATOM    657  O4'   G    21      82.658  98.830  55.936  1.00  0.00           O  
ATOM    658  C1'   G    21      82.023  98.369  57.171  1.00  0.00           C  
ATOM    659  H1'   G    21      82.102  99.200  57.873  1.00  0.00           H  
ATOM    660  N9    G    21      80.560  98.312  56.854  1.00  0.00           N  
ATOM    661  C8    G    21      79.924  98.444  55.671  1.00  0.00           C  
ATOM    662  H8    G    21      80.520  98.572  54.779  1.00  0.00           H  
ATOM    663  N7    G    21      78.618  98.213  55.644  1.00  0.00           N  
ATOM    664  C5    G    21      78.453  97.814  56.993  1.00  0.00           C  
ATOM    665  C6    G    21      77.191  97.531  57.702  1.00  0.00           C  
ATOM    666  O6    G    21      76.102  97.680  57.237  1.00  0.00           O  
ATOM    667  N1    G    21      77.420  97.220  59.033  1.00  0.00           N  
ATOM    668  H1    G    21      76.592  97.230  59.610  1.00  0.00           H  
ATOM    669  C2    G    21      78.637  97.220  59.629  1.00  0.00           C  
ATOM    670  N2    G    21      78.674  96.886  60.913  1.00  0.00           N  
ATOM    671  H21   G    21      77.802  96.766  61.408  1.00  0.00           H  
ATOM    672  H22   G    21      79.533  96.784  61.434  1.00  0.00           H  
ATOM    673  N3    G    21      79.792  97.455  58.969  1.00  0.00           N  
ATOM    674  C4    G    21      79.649  97.867  57.705  1.00  0.00           C  
ATOM    675  C3'   G    21      83.408  96.691  56.280  1.00  0.00           C  
ATOM    676  H3'   G    21      82.612  96.171  55.747  1.00  0.00           H  
ATOM    677  C2'   G    21      82.658  97.064  57.548  1.00  0.00           C  
ATOM    678  H2'   G    21      81.873  96.365  57.837  1.00  0.00           H  
ATOM    679  O2'   G    21      83.510  97.267  58.698  1.00  0.00           O  
ATOM    680 HO2'   G    21      84.114  96.525  58.783  1.00  0.00           H  
ATOM    681  O3'   G    21      84.532  95.786  56.568  1.00  0.00           O  
ATOM    682  P     C    22      84.328  94.188  56.477  1.00  0.00           P  
ATOM    683  OP1   C    22      85.660  93.570  56.498  1.00  0.00           O  
ATOM    684  OP2   C    22      83.486  93.902  55.320  1.00  0.00           O  
ATOM    685  O5'   C    22      83.599  93.761  57.798  1.00  0.00           O  
ATOM    686  C5'   C    22      84.426  93.737  58.912  1.00  0.00           C  
ATOM    687  H5'   C    22      84.990  94.665  59.005  1.00  0.00           H  
ATOM    688 H5''   C    22      85.064  92.860  58.800  1.00  0.00           H  
ATOM    689  C4'   C    22      83.618  93.505  60.184  1.00  0.00           C  
ATOM    690  H4'   C    22      84.241  93.560  61.077  1.00  0.00           H  
ATOM    691  O4'   C    22      82.577  94.504  60.388  1.00  0.00           O  
ATOM    692  C1'   C    22      81.448  93.872  60.940  1.00  0.00           C  
ATOM    693  H1'   C    22      81.096  94.321  61.869  1.00  0.00           H  
ATOM    694  N1    C    22      80.318  93.722  59.983  1.00  0.00           N  
ATOM    695  C6    C    22      80.462  94.067  58.701  1.00  0.00           C  
ATOM    696  H6    C    22      81.433  94.415  58.380  1.00  0.00           H  
ATOM    697  C5    C    22      79.414  94.186  57.896  1.00  0.00           C  
ATOM    698  H5    C    22      79.545  94.490  56.868  1.00  0.00           H  
ATOM    699  C4    C    22      78.134  93.968  58.409  1.00  0.00           C  
ATOM    700  N4    C    22      77.125  94.227  57.693  1.00  0.00           N  
ATOM    701  H41   C    22      76.186  93.985  57.977  1.00  0.00           H  
ATOM    702  H42   C    22      77.296  94.497  56.735  1.00  0.00           H  
ATOM    703  N3    C    22      77.888  93.688  59.709  1.00  0.00           N  
ATOM    704  C2    C    22      79.018  93.436  60.484  1.00  0.00           C  
ATOM    705  O2    C    22      78.805  93.070  61.664  1.00  0.00           O  
ATOM    706  C3'   C    22      82.956  92.166  60.350  1.00  0.00           C  
ATOM    707  H3'   C    22      82.670  91.875  59.339  1.00  0.00           H  
ATOM    708  C2'   C    22      81.944  92.518  61.386  1.00  0.00           C  
ATOM    709  H2'   C    22      81.058  91.891  61.483  1.00  0.00           H  
ATOM    710  O2'   C    22      82.476  92.667  62.725  1.00  0.00           O  
ATOM    711 HO2'   C    22      83.137  91.978  62.834  1.00  0.00           H  
ATOM    712  O3'   C    22      83.783  91.115  60.951  1.00  0.00           O  
ATOM    713  P     U    23      83.530  89.608  60.572  1.00  0.00           P  
ATOM    714  OP1   U    23      84.510  88.918  61.416  1.00  0.00           O  
ATOM    715  OP2   U    23      83.563  89.428  59.135  1.00  0.00           O  
ATOM    716  O5'   U    23      82.066  89.241  60.988  1.00  0.00           O  
ATOM    717  C5'   U    23      81.643  89.153  62.314  1.00  0.00           C  
ATOM    718  H5'   U    23      81.802  90.102  62.825  1.00  0.00           H  
ATOM    719 H5''   U    23      82.131  88.299  62.783  1.00  0.00           H  
ATOM    720  C4'   U    23      80.155  88.695  62.432  1.00  0.00           C  
ATOM    721  H4'   U    23      79.865  88.613  63.480  1.00  0.00           H  
ATOM    722  O4'   U    23      79.442  89.681  61.758  1.00  0.00           O  
ATOM    723  C1'   U    23      78.129  89.080  61.433  1.00  0.00           C  
ATOM    724  H1'   U    23      77.482  89.365  62.263  1.00  0.00           H  
ATOM    725  N1    U    23      77.560  89.575  60.209  1.00  0.00           N  
ATOM    726  C6    U    23      78.335  89.699  59.085  1.00  0.00           C  
ATOM    727  H6    U    23      79.346  89.320  59.079  1.00  0.00           H  
ATOM    728  C5    U    23      77.810  90.281  57.942  1.00  0.00           C  
ATOM    729  H5    U    23      78.453  90.218  57.077  1.00  0.00           H  
ATOM    730  C4    U    23      76.465  90.727  57.843  1.00  0.00           C  
ATOM    731  O4    U    23      75.894  91.273  56.941  1.00  0.00           O  
ATOM    732  N3    U    23      75.759  90.522  58.974  1.00  0.00           N  
ATOM    733  H3    U    23      74.809  90.862  58.926  1.00  0.00           H  
ATOM    734  C2    U    23      76.240  89.965  60.151  1.00  0.00           C  
ATOM    735  O2    U    23      75.465  89.799  61.076  1.00  0.00           O  
ATOM    736  C3'   U    23      79.871  87.457  61.679  1.00  0.00           C  
ATOM    737  H3'   U    23      80.302  87.488  60.678  1.00  0.00           H  
ATOM    738  C2'   U    23      78.350  87.548  61.488  1.00  0.00           C  
ATOM    739  H2'   U    23      78.141  87.095  60.519  1.00  0.00           H  
ATOM    740  O2'   U    23      77.649  86.859  62.534  1.00  0.00           O  
ATOM    741 HO2'   U    23      78.071  85.999  62.592  1.00  0.00           H  
ATOM    742  O3'   U    23      80.138  86.215  62.359  1.00  0.00           O  
ATOM    743  P     C    24      80.820  85.018  61.614  1.00  0.00           P  
ATOM    744  OP1   C    24      81.034  83.834  62.489  1.00  0.00           O  
ATOM    745  OP2   C    24      82.041  85.576  61.021  1.00  0.00           O  
ATOM    746  O5'   C    24      79.745  84.599  60.523  1.00  0.00           O  
ATOM    747  C5'   C    24      79.878  84.920  59.118  1.00  0.00           C  
ATOM    748  H5'   C    24      80.838  84.588  58.721  1.00  0.00           H  
ATOM    749 H5''   C    24      79.851  86.009  59.149  1.00  0.00           H  
ATOM    750  C4'   C    24      78.739  84.306  58.355  1.00  0.00           C  
ATOM    751  H4'   C    24      77.799  84.700  58.741  1.00  0.00           H  
ATOM    752  O4'   C    24      78.800  84.541  56.964  1.00  0.00           O  
ATOM    753  C1'   C    24      79.115  83.443  56.202  1.00  0.00           C  
ATOM    754  H1'   C    24      78.260  83.071  55.637  1.00  0.00           H  
ATOM    755  N1    C    24      80.169  83.687  55.218  1.00  0.00           N  
ATOM    756  C6    C    24      81.291  84.455  55.544  1.00  0.00           C  
ATOM    757  H6    C    24      81.526  84.798  56.541  1.00  0.00           H  
ATOM    758  C5    C    24      82.163  84.820  54.558  1.00  0.00           C  
ATOM    759  H5    C    24      83.073  85.385  54.691  1.00  0.00           H  
ATOM    760  C4    C    24      81.933  84.184  53.272  1.00  0.00           C  
ATOM    761  N4    C    24      82.675  84.392  52.216  1.00  0.00           N  
ATOM    762  H41   C    24      82.428  83.841  51.406  1.00  0.00           H  
ATOM    763  H42   C    24      83.269  85.202  52.319  1.00  0.00           H  
ATOM    764  N3    C    24      80.944  83.349  52.929  1.00  0.00           N  
ATOM    765  C2    C    24      80.091  83.038  53.940  1.00  0.00           C  
ATOM    766  O2    C    24      79.104  82.319  53.665  1.00  0.00           O  
ATOM    767  C3'   C    24      78.674  82.767  58.454  1.00  0.00           C  
ATOM    768  H3'   C    24      79.294  82.375  59.260  1.00  0.00           H  
ATOM    769  C2'   C    24      79.475  82.378  57.252  1.00  0.00           C  
ATOM    770  H2'   C    24      80.496  82.551  57.594  1.00  0.00           H  
ATOM    771  O2'   C    24      79.332  81.121  56.606  1.00  0.00           O  
ATOM    772 HO2'   C    24      80.243  80.878  56.426  1.00  0.00           H  
ATOM    773  O3'   C    24      77.264  82.310  58.329  1.00  0.00           O  
ATOM    774  P     G    25      76.225  82.239  59.504  1.00  0.00           P  
ATOM    775  OP1   G    25      76.900  82.018  60.745  1.00  0.00           O  
ATOM    776  OP2   G    25      75.118  81.334  59.125  1.00  0.00           O  
ATOM    777  O5'   G    25      75.652  83.721  59.580  1.00  0.00           O  
ATOM    778  C5'   G    25      75.994  84.694  60.564  1.00  0.00           C  
ATOM    779  H5'   G    25      77.061  84.914  60.583  1.00  0.00           H  
ATOM    780 H5''   G    25      75.688  84.244  61.508  1.00  0.00           H  
ATOM    781  C4'   G    25      75.195  86.019  60.528  1.00  0.00           C  
ATOM    782  H4'   G    25      75.327  86.642  61.413  1.00  0.00           H  
ATOM    783  O4'   G    25      75.640  86.860  59.543  1.00  0.00           O  
ATOM    784  C1'   G    25      74.464  87.430  58.834  1.00  0.00           C  
ATOM    785  H1'   G    25      74.603  88.506  58.725  1.00  0.00           H  
ATOM    786  N9    G    25      74.457  86.730  57.520  1.00  0.00           N  
ATOM    787  C8    G    25      75.347  85.791  57.068  1.00  0.00           C  
ATOM    788  H8    G    25      76.246  85.456  57.563  1.00  0.00           H  
ATOM    789  N7    G    25      75.017  85.243  55.946  1.00  0.00           N  
ATOM    790  C5    G    25      73.782  85.875  55.597  1.00  0.00           C  
ATOM    791  C6    G    25      72.864  85.761  54.457  1.00  0.00           C  
ATOM    792  O6    G    25      72.939  85.020  53.497  1.00  0.00           O  
ATOM    793  N1    G    25      71.752  86.556  54.572  1.00  0.00           N  
ATOM    794  H1    G    25      71.173  86.612  53.746  1.00  0.00           H  
ATOM    795  C2    G    25      71.595  87.476  55.516  1.00  0.00           C  
ATOM    796  N2    G    25      70.565  88.319  55.376  1.00  0.00           N  
ATOM    797  H21   G    25      69.915  88.270  54.605  1.00  0.00           H  
ATOM    798  H22   G    25      70.484  89.112  55.997  1.00  0.00           H  
ATOM    799  N3    G    25      72.349  87.615  56.564  1.00  0.00           N  
ATOM    800  C4    G    25      73.426  86.735  56.593  1.00  0.00           C  
ATOM    801  C3'   G    25      73.677  85.840  60.327  1.00  0.00           C  
ATOM    802  H3'   G    25      73.570  84.996  59.645  1.00  0.00           H  
ATOM    803  C2'   G    25      73.252  87.148  59.671  1.00  0.00           C  
ATOM    804  H2'   G    25      72.361  87.136  59.044  1.00  0.00           H  
ATOM    805  O2'   G    25      73.083  88.130  60.645  1.00  0.00           O  
ATOM    806 HO2'   G    25      73.342  87.861  61.529  1.00  0.00           H  
ATOM    807  O3'   G    25      73.121  85.523  61.572  1.00  0.00           O  
ATOM    808  P     A    26      71.795  84.735  61.751  1.00  0.00           P  
ATOM    809  OP1   A    26      71.412  84.958  63.098  1.00  0.00           O  
ATOM    810  OP2   A    26      72.019  83.327  61.292  1.00  0.00           O  
ATOM    811  O5'   A    26      70.662  85.407  60.872  1.00  0.00           O  
ATOM    812  C5'   A    26      70.020  86.571  61.285  1.00  0.00           C  
ATOM    813  H5'   A    26      70.766  87.339  61.492  1.00  0.00           H  
ATOM    814 H5''   A    26      69.484  86.372  62.213  1.00  0.00           H  
ATOM    815  C4'   A    26      68.939  86.913  60.244  1.00  0.00           C  
ATOM    816  H4'   A    26      68.463  87.803  60.656  1.00  0.00           H  
ATOM    817  O4'   A    26      69.448  87.265  58.955  1.00  0.00           O  
ATOM    818  C1'   A    26      68.663  86.664  57.993  1.00  0.00           C  
ATOM    819  H1'   A    26      68.516  87.470  57.274  1.00  0.00           H  
ATOM    820  N9    A    26      69.362  85.523  57.372  1.00  0.00           N  
ATOM    821  C8    A    26      70.485  84.898  57.770  1.00  0.00           C  
ATOM    822  H8    A    26      70.972  85.103  58.712  1.00  0.00           H  
ATOM    823  N7    A    26      70.938  84.022  56.912  1.00  0.00           N  
ATOM    824  C5    A    26      69.999  84.088  55.918  1.00  0.00           C  
ATOM    825  C6    A    26      69.902  83.376  54.700  1.00  0.00           C  
ATOM    826  N6    A    26      70.885  82.625  54.235  1.00  0.00           N  
ATOM    827  H61   A    26      70.824  82.266  53.293  1.00  0.00           H  
ATOM    828  H62   A    26      71.619  82.399  54.891  1.00  0.00           H  
ATOM    829  N1    A    26      68.906  83.606  53.824  1.00  0.00           N  
ATOM    830  C2    A    26      68.044  84.520  54.184  1.00  0.00           C  
ATOM    831  H2    A    26      67.180  84.609  53.543  1.00  0.00           H  
ATOM    832  N3    A    26      67.946  85.282  55.300  1.00  0.00           N  
ATOM    833  C4    A    26      69.036  85.018  56.091  1.00  0.00           C  
ATOM    834  C3'   A    26      67.881  85.874  59.973  1.00  0.00           C  
ATOM    835  H3'   A    26      68.434  84.935  60.003  1.00  0.00           H  
ATOM    836  C2'   A    26      67.300  86.211  58.556  1.00  0.00           C  
ATOM    837  H2'   A    26      66.998  85.285  58.067  1.00  0.00           H  
ATOM    838  O2'   A    26      66.421  87.326  58.531  1.00  0.00           O  
ATOM    839 HO2'   A    26      65.903  87.400  57.725  1.00  0.00           H  
ATOM    840  O3'   A    26      66.878  85.781  60.938  1.00  0.00           O  
ATOM    841  P     C    27      66.118  84.478  61.300  1.00  0.00           P  
ATOM    842  OP1   C    27      65.044  84.845  62.243  1.00  0.00           O  
ATOM    843  OP2   C    27      67.196  83.644  61.908  1.00  0.00           O  
ATOM    844  O5'   C    27      65.541  83.814  59.945  1.00  0.00           O  
ATOM    845  C5'   C    27      64.326  84.133  59.318  1.00  0.00           C  
ATOM    846  H5'   C    27      64.255  85.217  59.231  1.00  0.00           H  
ATOM    847 H5''   C    27      63.548  83.751  59.979  1.00  0.00           H  
ATOM    848  C4'   C    27      64.189  83.397  57.924  1.00  0.00           C  
ATOM    849  H4'   C    27      63.211  83.731  57.577  1.00  0.00           H  
ATOM    850  O4'   C    27      65.265  83.715  57.014  1.00  0.00           O  
ATOM    851  C1'   C    27      65.601  82.521  56.354  1.00  0.00           C  
ATOM    852  H1'   C    27      65.623  82.749  55.288  1.00  0.00           H  
ATOM    853  N1    C    27      66.919  81.944  56.785  1.00  0.00           N  
ATOM    854  C6    C    27      67.613  82.435  57.891  1.00  0.00           C  
ATOM    855  H6    C    27      67.091  83.185  58.466  1.00  0.00           H  
ATOM    856  C5    C    27      68.875  81.980  58.042  1.00  0.00           C  
ATOM    857  H5    C    27      69.460  82.295  58.893  1.00  0.00           H  
ATOM    858  C4    C    27      69.398  80.914  57.310  1.00  0.00           C  
ATOM    859  N4    C    27      70.599  80.574  57.422  1.00  0.00           N  
ATOM    860  H41   C    27      70.924  79.835  56.815  1.00  0.00           H  
ATOM    861  H42   C    27      71.206  81.085  58.047  1.00  0.00           H  
ATOM    862  N3    C    27      68.741  80.462  56.242  1.00  0.00           N  
ATOM    863  C2    C    27      67.507  81.005  55.914  1.00  0.00           C  
ATOM    864  O2    C    27      66.976  80.802  54.870  1.00  0.00           O  
ATOM    865  C3'   C    27      64.125  81.926  58.052  1.00  0.00           C  
ATOM    866  H3'   C    27      64.882  81.585  58.758  1.00  0.00           H  
ATOM    867  C2'   C    27      64.400  81.558  56.573  1.00  0.00           C  
ATOM    868  H2'   C    27      64.724  80.524  56.451  1.00  0.00           H  
ATOM    869  O2'   C    27      63.295  81.831  55.733  1.00  0.00           O  
ATOM    870 HO2'   C    27      62.463  81.482  56.060  1.00  0.00           H  
ATOM    871  O3'   C    27      62.780  81.534  58.446  1.00  0.00           O  
ATOM    872  P     U    28      62.340  79.994  58.621  1.00  0.00           P  
ATOM    873  OP1   U    28      61.109  80.058  59.508  1.00  0.00           O  
ATOM    874  OP2   U    28      63.529  79.101  58.956  1.00  0.00           O  
ATOM    875  O5'   U    28      61.843  79.599  57.142  1.00  0.00           O  
ATOM    876  C5'   U    28      60.540  79.967  56.649  1.00  0.00           C  
ATOM    877  H5'   U    28      60.181  80.966  56.899  1.00  0.00           H  
ATOM    878 H5''   U    28      59.718  79.436  57.130  1.00  0.00           H  
ATOM    879  C4'   U    28      60.358  79.787  55.092  1.00  0.00           C  
ATOM    880  H4'   U    28      59.353  80.113  54.823  1.00  0.00           H  
ATOM    881  O4'   U    28      61.390  80.470  54.380  1.00  0.00           O  
ATOM    882  C1'   U    28      61.586  79.675  53.201  1.00  0.00           C  
ATOM    883  H1'   U    28      61.436  80.414  52.414  1.00  0.00           H  
ATOM    884  N1    U    28      63.021  79.222  53.082  1.00  0.00           N  
ATOM    885  C6    U    28      63.751  78.900  54.182  1.00  0.00           C  
ATOM    886  H6    U    28      63.293  78.991  55.155  1.00  0.00           H  
ATOM    887  C5    U    28      65.058  78.493  54.167  1.00  0.00           C  
ATOM    888  H5    U    28      65.621  78.293  55.066  1.00  0.00           H  
ATOM    889  C4    U    28      65.669  78.441  52.826  1.00  0.00           C  
ATOM    890  O4    U    28      66.887  78.172  52.632  1.00  0.00           O  
ATOM    891  N3    U    28      64.910  78.728  51.793  1.00  0.00           N  
ATOM    892  H3    U    28      65.303  78.476  50.898  1.00  0.00           H  
ATOM    893  C2    U    28      63.556  79.062  51.818  1.00  0.00           C  
ATOM    894  O2    U    28      62.893  79.222  50.771  1.00  0.00           O  
ATOM    895  C3'   U    28      60.380  78.279  54.626  1.00  0.00           C  
ATOM    896  H3'   U    28      61.269  77.811  55.049  1.00  0.00           H  
ATOM    897  C2'   U    28      60.725  78.441  53.107  1.00  0.00           C  
ATOM    898  H2'   U    28      61.327  77.566  52.862  1.00  0.00           H  
ATOM    899  O2'   U    28      59.709  78.705  52.200  1.00  0.00           O  
ATOM    900 HO2'   U    28      59.066  79.226  52.686  1.00  0.00           H  
ATOM    901  O3'   U    28      59.175  77.599  55.002  1.00  0.00           O  
ATOM    902  P     A    29      59.351  76.003  55.154  1.00  0.00           P  
ATOM    903  OP1   A    29      58.011  75.433  55.376  1.00  0.00           O  
ATOM    904  OP2   A    29      60.470  75.785  56.149  1.00  0.00           O  
ATOM    905  O5'   A    29      59.975  75.472  53.837  1.00  0.00           O  
ATOM    906  C5'   A    29      59.134  75.356  52.666  1.00  0.00           C  
ATOM    907  H5'   A    29      58.760  76.339  52.380  1.00  0.00           H  
ATOM    908 H5''   A    29      58.318  74.670  52.892  1.00  0.00           H  
ATOM    909  C4'   A    29      59.821  74.895  51.387  1.00  0.00           C  
ATOM    910  H4'   A    29      59.078  74.665  50.624  1.00  0.00           H  
ATOM    911  O4'   A    29      60.864  75.677  50.845  1.00  0.00           O  
ATOM    912  C1'   A    29      61.932  74.784  50.468  1.00  0.00           C  
ATOM    913  H1'   A    29      62.143  74.998  49.421  1.00  0.00           H  
ATOM    914  N9    A    29      63.146  74.891  51.298  1.00  0.00           N  
ATOM    915  C8    A    29      63.441  75.405  52.558  1.00  0.00           C  
ATOM    916  H8    A    29      62.596  75.800  53.102  1.00  0.00           H  
ATOM    917  N7    A    29      64.676  75.376  52.938  1.00  0.00           N  
ATOM    918  C5    A    29      65.333  74.871  51.779  1.00  0.00           C  
ATOM    919  C6    A    29      66.697  74.694  51.408  1.00  0.00           C  
ATOM    920  N6    A    29      67.680  74.842  52.283  1.00  0.00           N  
ATOM    921  H61   A    29      68.628  74.665  51.984  1.00  0.00           H  
ATOM    922  H62   A    29      67.450  74.951  53.261  1.00  0.00           H  
ATOM    923  N1    A    29      67.053  74.269  50.188  1.00  0.00           N  
ATOM    924  C2    A    29      66.035  74.117  49.308  1.00  0.00           C  
ATOM    925  H2    A    29      66.313  73.744  48.333  1.00  0.00           H  
ATOM    926  N3    A    29      64.756  74.275  49.446  1.00  0.00           N  
ATOM    927  C4    A    29      64.455  74.673  50.745  1.00  0.00           C  
ATOM    928  C3'   A    29      60.434  73.513  51.679  1.00  0.00           C  
ATOM    929  H3'   A    29      61.067  73.605  52.562  1.00  0.00           H  
ATOM    930  C2'   A    29      61.363  73.386  50.415  1.00  0.00           C  
ATOM    931  H2'   A    29      62.175  72.661  50.489  1.00  0.00           H  
ATOM    932  O2'   A    29      60.644  73.224  49.274  1.00  0.00           O  
ATOM    933 HO2'   A    29      61.052  73.615  48.498  1.00  0.00           H  
ATOM    934  O3'   A    29      59.534  72.403  51.820  1.00  0.00           O  
ATOM    935  P     G    30      60.048  71.062  52.444  1.00  0.00           P  
ATOM    936  OP1   G    30      58.915  70.078  52.682  1.00  0.00           O  
ATOM    937  OP2   G    30      60.709  71.361  53.715  1.00  0.00           O  
ATOM    938  O5'   G    30      61.148  70.458  51.489  1.00  0.00           O  
ATOM    939  C5'   G    30      60.919  70.018  50.122  1.00  0.00           C  
ATOM    940  H5'   G    30      60.317  70.750  49.583  1.00  0.00           H  
ATOM    941 H5''   G    30      60.274  69.151  49.984  1.00  0.00           H  
ATOM    942  C4'   G    30      62.213  69.900  49.272  1.00  0.00           C  
ATOM    943  H4'   G    30      61.997  69.678  48.227  1.00  0.00           H  
ATOM    944  O4'   G    30      63.168  70.974  49.299  1.00  0.00           O  
ATOM    945  C1'   G    30      64.437  70.435  49.003  1.00  0.00           C  
ATOM    946  H1'   G    30      64.823  70.807  48.054  1.00  0.00           H  
ATOM    947  N9    G    30      65.368  70.850  50.116  1.00  0.00           N  
ATOM    948  C8    G    30      65.080  71.377  51.298  1.00  0.00           C  
ATOM    949  H8    G    30      64.071  71.294  51.675  1.00  0.00           H  
ATOM    950  N7    G    30      66.113  71.549  52.038  1.00  0.00           N  
ATOM    951  C5    G    30      67.242  71.260  51.171  1.00  0.00           C  
ATOM    952  C6    G    30      68.638  71.339  51.353  1.00  0.00           C  
ATOM    953  O6    G    30      69.294  71.809  52.295  1.00  0.00           O  
ATOM    954  N1    G    30      69.324  70.767  50.353  1.00  0.00           N  
ATOM    955  H1    G    30      70.330  70.726  50.440  1.00  0.00           H  
ATOM    956  C2    G    30      68.744  70.375  49.205  1.00  0.00           C  
ATOM    957  N2    G    30      69.613  69.899  48.325  1.00  0.00           N  
ATOM    958  H21   G    30      70.547  69.784  48.691  1.00  0.00           H  
ATOM    959  H22   G    30      69.354  69.527  47.422  1.00  0.00           H  
ATOM    960  N3    G    30      67.418  70.388  48.942  1.00  0.00           N  
ATOM    961  C4    G    30      66.722  70.785  50.029  1.00  0.00           C  
ATOM    962  C3'   G    30      63.068  68.725  49.743  1.00  0.00           C  
ATOM    963  H3'   G    30      63.247  68.788  50.816  1.00  0.00           H  
ATOM    964  C2'   G    30      64.359  68.932  48.926  1.00  0.00           C  
ATOM    965  H2'   G    30      65.208  68.452  49.412  1.00  0.00           H  
ATOM    966  O2'   G    30      64.369  68.672  47.539  1.00  0.00           O  
ATOM    967 HO2'   G    30      63.700  68.018  47.323  1.00  0.00           H  
ATOM    968  O3'   G    30      62.492  67.438  49.444  1.00  0.00           O  
ATOM    969  P     A    31      62.958  66.165  50.373  1.00  0.00           P  
ATOM    970  OP1   A    31      62.224  64.938  49.987  1.00  0.00           O  
ATOM    971  OP2   A    31      62.868  66.596  51.800  1.00  0.00           O  
ATOM    972  O5'   A    31      64.489  65.940  49.975  1.00  0.00           O  
ATOM    973  C5'   A    31      64.859  65.329  48.750  1.00  0.00           C  
ATOM    974  H5'   A    31      64.362  65.671  47.842  1.00  0.00           H  
ATOM    975 H5''   A    31      64.399  64.344  48.833  1.00  0.00           H  
ATOM    976  C4'   A    31      66.354  65.205  48.563  1.00  0.00           C  
ATOM    977  H4'   A    31      66.492  64.714  47.600  1.00  0.00           H  
ATOM    978  O4'   A    31      67.005  66.475  48.668  1.00  0.00           O  
ATOM    979  C1'   A    31      68.369  66.292  49.226  1.00  0.00           C  
ATOM    980  H1'   A    31      69.167  66.708  48.612  1.00  0.00           H  
ATOM    981  N9    A    31      68.525  67.042  50.487  1.00  0.00           N  
ATOM    982  C8    A    31      67.659  67.451  51.349  1.00  0.00           C  
ATOM    983  H8    A    31      66.588  67.373  51.239  1.00  0.00           H  
ATOM    984  N7    A    31      68.110  68.011  52.417  1.00  0.00           N  
ATOM    985  C5    A    31      69.475  67.933  52.240  1.00  0.00           C  
ATOM    986  C6    A    31      70.543  68.308  53.060  1.00  0.00           C  
ATOM    987  N6    A    31      70.451  69.007  54.121  1.00  0.00           N  
ATOM    988  H61   A    31      71.226  69.378  54.652  1.00  0.00           H  
ATOM    989  H62   A    31      69.512  69.000  54.491  1.00  0.00           H  
ATOM    990  N1    A    31      71.777  68.044  52.671  1.00  0.00           N  
ATOM    991  C2    A    31      71.993  67.297  51.566  1.00  0.00           C  
ATOM    992  H2    A    31      73.007  67.253  51.198  1.00  0.00           H  
ATOM    993  N3    A    31      71.095  66.955  50.673  1.00  0.00           N  
ATOM    994  C4    A    31      69.770  67.206  51.105  1.00  0.00           C  
ATOM    995  C3'   A    31      67.127  64.235  49.488  1.00  0.00           C  
ATOM    996  H3'   A    31      66.684  64.427  50.465  1.00  0.00           H  
ATOM    997  C2'   A    31      68.568  64.743  49.371  1.00  0.00           C  
ATOM    998  H2'   A    31      69.111  64.490  50.281  1.00  0.00           H  
ATOM    999  O2'   A    31      69.205  64.223  48.205  1.00  0.00           O  
ATOM   1000 HO2'   A    31      70.121  64.502  48.133  1.00  0.00           H  
ATOM   1001  O3'   A    31      66.870  62.844  49.286  1.00  0.00           O  
ATOM   1002  P     G    32      67.158  61.778  50.445  1.00  0.00           P  
ATOM   1003  OP1   G    32      66.886  60.467  49.841  1.00  0.00           O  
ATOM   1004  OP2   G    32      66.527  62.077  51.745  1.00  0.00           O  
ATOM   1005  O5'   G    32      68.658  61.841  50.699  1.00  0.00           O  
ATOM   1006  C5'   G    32      69.622  61.279  49.787  1.00  0.00           C  
ATOM   1007  H5'   G    32      69.360  61.506  48.754  1.00  0.00           H  
ATOM   1008 H5''   G    32      69.415  60.215  49.902  1.00  0.00           H  
ATOM   1009  C4'   G    32      71.119  61.541  50.027  1.00  0.00           C  
ATOM   1010  H4'   G    32      71.722  61.184  49.192  1.00  0.00           H  
ATOM   1011  O4'   G    32      71.502  62.894  50.337  1.00  0.00           O  
ATOM   1012  C1'   G    32      72.426  62.935  51.395  1.00  0.00           C  
ATOM   1013  H1'   G    32      73.258  63.561  51.071  1.00  0.00           H  
ATOM   1014  N9    G    32      71.870  63.621  52.668  1.00  0.00           N  
ATOM   1015  C8    G    32      70.610  64.059  52.852  1.00  0.00           C  
ATOM   1016  H8    G    32      69.814  63.687  52.224  1.00  0.00           H  
ATOM   1017  N7    G    32      70.444  64.936  53.810  1.00  0.00           N  
ATOM   1018  C5    G    32      71.768  65.261  54.144  1.00  0.00           C  
ATOM   1019  C6    G    32      72.340  66.247  55.093  1.00  0.00           C  
ATOM   1020  O6    G    32      71.826  67.064  55.868  1.00  0.00           O  
ATOM   1021  N1    G    32      73.708  66.098  55.217  1.00  0.00           N  
ATOM   1022  H1    G    32      74.145  66.836  55.751  1.00  0.00           H  
ATOM   1023  C2    G    32      74.450  65.234  54.549  1.00  0.00           C  
ATOM   1024  N2    G    32      75.740  65.377  54.639  1.00  0.00           N  
ATOM   1025  H21   G    32      76.187  65.892  55.384  1.00  0.00           H  
ATOM   1026  H22   G    32      76.372  64.826  54.075  1.00  0.00           H  
ATOM   1027  N3    G    32      74.009  64.402  53.626  1.00  0.00           N  
ATOM   1028  C4    G    32      72.689  64.408  53.482  1.00  0.00           C  
ATOM   1029  C3'   G    32      71.586  60.808  51.323  1.00  0.00           C  
ATOM   1030  H3'   G    32      70.842  60.998  52.097  1.00  0.00           H  
ATOM   1031  C2'   G    32      72.894  61.561  51.617  1.00  0.00           C  
ATOM   1032  H2'   G    32      73.236  61.470  52.648  1.00  0.00           H  
ATOM   1033  O2'   G    32      74.046  61.285  50.815  1.00  0.00           O  
ATOM   1034 HO2'   G    32      74.751  61.889  51.061  1.00  0.00           H  
ATOM   1035  O3'   G    32      71.619  59.395  51.315  1.00  0.00           O  
ATOM   1036  P     C    33      71.649  58.548  52.708  1.00  0.00           P  
ATOM   1037  OP1   C    33      71.770  57.070  52.490  1.00  0.00           O  
ATOM   1038  OP2   C    33      70.530  59.025  53.474  1.00  0.00           O  
ATOM   1039  O5'   C    33      72.975  59.055  53.591  1.00  0.00           O  
ATOM   1040  C5'   C    33      74.283  58.800  53.279  1.00  0.00           C  
ATOM   1041  H5'   C    33      74.457  59.092  52.243  1.00  0.00           H  
ATOM   1042 H5''   C    33      74.449  57.733  53.431  1.00  0.00           H  
ATOM   1043  C4'   C    33      75.240  59.558  54.191  1.00  0.00           C  
ATOM   1044  H4'   C    33      76.232  59.319  53.809  1.00  0.00           H  
ATOM   1045  O4'   C    33      75.057  60.935  54.203  1.00  0.00           O  
ATOM   1046  C1'   C    33      75.253  61.464  55.529  1.00  0.00           C  
ATOM   1047  H1'   C    33      76.152  62.080  55.523  1.00  0.00           H  
ATOM   1048  N1    C    33      74.013  62.093  56.171  1.00  0.00           N  
ATOM   1049  C6    C    33      72.787  61.828  55.630  1.00  0.00           C  
ATOM   1050  H6    C    33      72.709  60.987  54.957  1.00  0.00           H  
ATOM   1051  C5    C    33      71.690  62.582  56.033  1.00  0.00           C  
ATOM   1052  H5    C    33      70.743  62.272  55.616  1.00  0.00           H  
ATOM   1053  C4    C    33      71.909  63.534  57.089  1.00  0.00           C  
ATOM   1054  N4    C    33      70.888  64.107  57.735  1.00  0.00           N  
ATOM   1055  H41   C    33      71.151  64.895  58.309  1.00  0.00           H  
ATOM   1056  H42   C    33      69.988  64.136  57.277  1.00  0.00           H  
ATOM   1057  N3    C    33      73.126  63.818  57.589  1.00  0.00           N  
ATOM   1058  C2    C    33      74.187  63.000  57.158  1.00  0.00           C  
ATOM   1059  O2    C    33      75.346  63.166  57.580  1.00  0.00           O  
ATOM   1060  C3'   C    33      75.098  59.065  55.612  1.00  0.00           C  
ATOM   1061  H3'   C    33      74.044  58.848  55.784  1.00  0.00           H  
ATOM   1062  C2'   C    33      75.691  60.271  56.386  1.00  0.00           C  
ATOM   1063  H2'   C    33      75.219  60.361  57.365  1.00  0.00           H  
ATOM   1064  O2'   C    33      77.110  60.419  56.396  1.00  0.00           O  
ATOM   1065 HO2'   C    33      77.385  59.970  57.199  1.00  0.00           H  
ATOM   1066  O3'   C    33      75.816  57.863  55.934  1.00  0.00           O  
ATOM   1067  P     C    34      75.449  57.018  57.194  1.00  0.00           P  
ATOM   1068  OP1   C    34      76.272  55.776  57.160  1.00  0.00           O  
ATOM   1069  OP2   C    34      74.007  56.892  57.256  1.00  0.00           O  
ATOM   1070  O5'   C    34      75.837  57.997  58.428  1.00  0.00           O  
ATOM   1071  C5'   C    34      77.163  58.024  59.006  1.00  0.00           C  
ATOM   1072  H5'   C    34      77.934  58.119  58.241  1.00  0.00           H  
ATOM   1073 H5''   C    34      77.337  57.065  59.494  1.00  0.00           H  
ATOM   1074  C4'   C    34      77.225  58.972  60.125  1.00  0.00           C  
ATOM   1075  H4'   C    34      78.248  58.947  60.498  1.00  0.00           H  
ATOM   1076  O4'   C    34      76.799  60.289  59.670  1.00  0.00           O  
ATOM   1077  C1'   C    34      76.363  61.041  60.841  1.00  0.00           C  
ATOM   1078  H1'   C    34      76.990  61.918  60.999  1.00  0.00           H  
ATOM   1079  N1    C    34      74.945  61.428  60.716  1.00  0.00           N  
ATOM   1080  C6    C    34      73.978  60.817  59.975  1.00  0.00           C  
ATOM   1081  H6    C    34      74.304  59.965  59.397  1.00  0.00           H  
ATOM   1082  C5    C    34      72.735  61.335  59.806  1.00  0.00           C  
ATOM   1083  H5    C    34      72.025  60.881  59.130  1.00  0.00           H  
ATOM   1084  C4    C    34      72.358  62.441  60.600  1.00  0.00           C  
ATOM   1085  N4    C    34      71.214  62.995  60.506  1.00  0.00           N  
ATOM   1086  H41   C    34      71.152  63.852  61.037  1.00  0.00           H  
ATOM   1087  H42   C    34      70.747  62.890  59.616  1.00  0.00           H  
ATOM   1088  N3    C    34      73.238  62.902  61.427  1.00  0.00           N  
ATOM   1089  C2    C    34      74.556  62.532  61.471  1.00  0.00           C  
ATOM   1090  O2    C    34      75.319  63.108  62.254  1.00  0.00           O  
ATOM   1091  C3'   C    34      76.310  58.683  61.297  1.00  0.00           C  
ATOM   1092  H3'   C    34      75.298  58.419  60.990  1.00  0.00           H  
ATOM   1093  C2'   C    34      76.490  60.035  61.993  1.00  0.00           C  
ATOM   1094  H2'   C    34      75.677  60.285  62.675  1.00  0.00           H  
ATOM   1095  O2'   C    34      77.690  60.023  62.760  1.00  0.00           O  
ATOM   1096 HO2'   C    34      77.767  59.189  63.229  1.00  0.00           H  
ATOM   1097  O3'   C    34      76.727  57.620  62.167  1.00  0.00           O  
ATOM   1098  P     C    35      75.754  57.123  63.293  1.00  0.00           P  
ATOM   1099  OP1   C    35      76.446  55.974  63.864  1.00  0.00           O  
ATOM   1100  OP2   C    35      74.456  56.955  62.757  1.00  0.00           O  
ATOM   1101  O5'   C    35      75.554  58.188  64.474  1.00  0.00           O  
ATOM   1102  C5'   C    35      76.504  58.289  65.585  1.00  0.00           C  
ATOM   1103  H5'   C    35      77.522  58.434  65.222  1.00  0.00           H  
ATOM   1104 H5''   C    35      76.500  57.356  66.149  1.00  0.00           H  
ATOM   1105  C4'   C    35      76.209  59.530  66.422  1.00  0.00           C  
ATOM   1106  H4'   C    35      77.002  59.805  67.119  1.00  0.00           H  
ATOM   1107  O4'   C    35      75.841  60.696  65.740  1.00  0.00           O  
ATOM   1108  C1'   C    35      74.789  61.376  66.484  1.00  0.00           C  
ATOM   1109  H1'   C    35      74.996  62.422  66.708  1.00  0.00           H  
ATOM   1110  N1    C    35      73.446  61.420  65.750  1.00  0.00           N  
ATOM   1111  C6    C    35      73.249  60.683  64.612  1.00  0.00           C  
ATOM   1112  H6    C    35      74.023  60.050  64.206  1.00  0.00           H  
ATOM   1113  C5    C    35      72.114  60.765  63.922  1.00  0.00           C  
ATOM   1114  H5    C    35      71.971  60.289  62.963  1.00  0.00           H  
ATOM   1115  C4    C    35      71.086  61.658  64.471  1.00  0.00           C  
ATOM   1116  N4    C    35      69.948  61.796  63.841  1.00  0.00           N  
ATOM   1117  H41   C    35      69.273  62.470  64.174  1.00  0.00           H  
ATOM   1118  H42   C    35      69.841  61.327  62.953  1.00  0.00           H  
ATOM   1119  N3    C    35      71.230  62.397  65.523  1.00  0.00           N  
ATOM   1120  C2    C    35      72.431  62.301  66.196  1.00  0.00           C  
ATOM   1121  O2    C    35      72.658  63.135  67.087  1.00  0.00           O  
ATOM   1122  C3'   C    35      75.041  59.093  67.319  1.00  0.00           C  
ATOM   1123  H3'   C    35      74.209  58.618  66.799  1.00  0.00           H  
ATOM   1124  C2'   C    35      74.606  60.486  67.743  1.00  0.00           C  
ATOM   1125  H2'   C    35      73.631  60.366  68.216  1.00  0.00           H  
ATOM   1126  O2'   C    35      75.412  61.059  68.715  1.00  0.00           O  
ATOM   1127 HO2'   C    35      76.023  60.399  69.052  1.00  0.00           H  
ATOM   1128  O3'   C    35      75.515  58.312  68.399  1.00  0.00           O  
ATOM   1129  P     U    36      74.587  57.316  69.149  1.00  0.00           P  
ATOM   1130  OP1   U    36      75.323  56.784  70.314  1.00  0.00           O  
ATOM   1131  OP2   U    36      74.152  56.413  68.058  1.00  0.00           O  
ATOM   1132  O5'   U    36      73.352  58.076  69.762  1.00  0.00           O  
ATOM   1133  C5'   U    36      73.495  58.934  70.928  1.00  0.00           C  
ATOM   1134  H5'   U    36      74.341  59.615  70.835  1.00  0.00           H  
ATOM   1135 H5''   U    36      73.824  58.357  71.792  1.00  0.00           H  
ATOM   1136  C4'   U    36      72.256  59.725  71.457  1.00  0.00           C  
ATOM   1137  H4'   U    36      72.536  60.159  72.417  1.00  0.00           H  
ATOM   1138  O4'   U    36      71.967  60.717  70.504  1.00  0.00           O  
ATOM   1139  C1'   U    36      70.564  60.920  70.206  1.00  0.00           C  
ATOM   1140  H1'   U    36      70.367  61.967  70.434  1.00  0.00           H  
ATOM   1141  N1    U    36      70.145  60.558  68.849  1.00  0.00           N  
ATOM   1142  C6    U    36      70.855  59.744  67.978  1.00  0.00           C  
ATOM   1143  H6    U    36      71.822  59.469  68.374  1.00  0.00           H  
ATOM   1144  C5    U    36      70.346  59.295  66.817  1.00  0.00           C  
ATOM   1145  H5    U    36      70.894  58.585  66.214  1.00  0.00           H  
ATOM   1146  C4    U    36      69.105  59.885  66.260  1.00  0.00           C  
ATOM   1147  O4    U    36      68.567  59.597  65.216  1.00  0.00           O  
ATOM   1148  N3    U    36      68.534  60.767  67.093  1.00  0.00           N  
ATOM   1149  H3    U    36      67.620  61.028  66.752  1.00  0.00           H  
ATOM   1150  C2    U    36      68.873  61.045  68.428  1.00  0.00           C  
ATOM   1151  O2    U    36      68.123  61.771  69.058  1.00  0.00           O  
ATOM   1152  C3'   U    36      70.915  58.888  71.559  1.00  0.00           C  
ATOM   1153  H3'   U    36      70.835  58.174  70.740  1.00  0.00           H  
ATOM   1154  C2'   U    36      69.875  59.986  71.229  1.00  0.00           C  
ATOM   1155  H2'   U    36      69.084  59.414  70.743  1.00  0.00           H  
ATOM   1156  O2'   U    36      69.342  60.762  72.425  1.00  0.00           O  
ATOM   1157 HO2'   U    36      68.448  60.554  72.707  1.00  0.00           H  
ATOM   1158  O3'   U    36      70.754  58.210  72.841  1.00  0.00           O  
ATOM   1159  P     G    37      69.548  57.205  72.987  1.00  0.00           P  
ATOM   1160  OP1   G    37      69.688  56.770  74.409  1.00  0.00           O  
ATOM   1161  OP2   G    37      69.625  56.164  71.907  1.00  0.00           O  
ATOM   1162  O5'   G    37      68.087  57.887  72.959  1.00  0.00           O  
ATOM   1163  C5'   G    37      67.599  58.581  74.067  1.00  0.00           C  
ATOM   1164  H5'   G    37      68.357  59.326  74.311  1.00  0.00           H  
ATOM   1165 H5''   G    37      67.450  57.858  74.868  1.00  0.00           H  
ATOM   1166  C4'   G    37      66.288  59.250  73.737  1.00  0.00           C  
ATOM   1167  H4'   G    37      66.166  59.899  74.605  1.00  0.00           H  
ATOM   1168  O4'   G    37      66.448  60.061  72.550  1.00  0.00           O  
ATOM   1169  C1'   G    37      65.244  60.184  71.828  1.00  0.00           C  
ATOM   1170  H1'   G    37      64.867  61.207  71.809  1.00  0.00           H  
ATOM   1171  N9    G    37      65.361  59.603  70.428  1.00  0.00           N  
ATOM   1172  C8    G    37      66.446  58.977  69.916  1.00  0.00           C  
ATOM   1173  H8    G    37      67.267  58.665  70.545  1.00  0.00           H  
ATOM   1174  N7    G    37      66.323  58.687  68.653  1.00  0.00           N  
ATOM   1175  C5    G    37      65.068  59.174  68.351  1.00  0.00           C  
ATOM   1176  C6    G    37      64.486  59.327  67.013  1.00  0.00           C  
ATOM   1177  O6    G    37      64.940  59.075  65.908  1.00  0.00           O  
ATOM   1178  N1    G    37      63.206  59.752  67.111  1.00  0.00           N  
ATOM   1179  H1    G    37      62.756  59.909  66.221  1.00  0.00           H  
ATOM   1180  C2    G    37      62.593  60.211  68.216  1.00  0.00           C  
ATOM   1181  N2    G    37      61.316  60.413  68.159  1.00  0.00           N  
ATOM   1182  H21   G    37      60.855  60.224  67.281  1.00  0.00           H  
ATOM   1183  H22   G    37      60.909  60.811  68.993  1.00  0.00           H  
ATOM   1184  N3    G    37      63.194  60.317  69.419  1.00  0.00           N  
ATOM   1185  C4    G    37      64.398  59.642  69.489  1.00  0.00           C  
ATOM   1186  C3'   G    37      65.105  58.322  73.452  1.00  0.00           C  
ATOM   1187  H3'   G    37      65.397  57.443  72.877  1.00  0.00           H  
ATOM   1188  C2'   G    37      64.235  59.346  72.671  1.00  0.00           C  
ATOM   1189  H2'   G    37      63.615  58.722  72.027  1.00  0.00           H  
ATOM   1190  O2'   G    37      63.490  60.184  73.456  1.00  0.00           O  
ATOM   1191 HO2'   G    37      62.886  60.741  72.958  1.00  0.00           H  
ATOM   1192  O3'   G    37      64.501  57.926  74.673  1.00  0.00           O  
ATOM   1193  P     U    38      63.458  56.741  74.575  1.00  0.00           P  
ATOM   1194  OP1   U    38      62.783  56.661  75.849  1.00  0.00           O  
ATOM   1195  OP2   U    38      64.184  55.524  74.087  1.00  0.00           O  
ATOM   1196  O5'   U    38      62.448  57.223  73.399  1.00  0.00           O  
ATOM   1197  C5'   U    38      61.190  57.911  73.658  1.00  0.00           C  
ATOM   1198  H5'   U    38      61.376  58.830  74.213  1.00  0.00           H  
ATOM   1199 H5''   U    38      60.603  57.331  74.371  1.00  0.00           H  
ATOM   1200  C4'   U    38      60.402  58.087  72.398  1.00  0.00           C  
ATOM   1201  H4'   U    38      59.641  58.840  72.600  1.00  0.00           H  
ATOM   1202  O4'   U    38      61.329  58.396  71.387  1.00  0.00           O  
ATOM   1203  C1'   U    38      60.672  57.949  70.202  1.00  0.00           C  
ATOM   1204  H1'   U    38      60.367  58.793  69.583  1.00  0.00           H  
ATOM   1205  N1    U    38      61.708  57.173  69.447  1.00  0.00           N  
ATOM   1206  C6    U    38      62.951  56.684  69.942  1.00  0.00           C  
ATOM   1207  H6    U    38      63.302  56.656  70.963  1.00  0.00           H  
ATOM   1208  C5    U    38      63.824  56.207  69.088  1.00  0.00           C  
ATOM   1209  H5    U    38      64.752  55.801  69.462  1.00  0.00           H  
ATOM   1210  C4    U    38      63.593  56.035  67.673  1.00  0.00           C  
ATOM   1211  O4    U    38      64.305  55.508  66.850  1.00  0.00           O  
ATOM   1212  N3    U    38      62.419  56.583  67.287  1.00  0.00           N  
ATOM   1213  H3    U    38      62.264  56.515  66.292  1.00  0.00           H  
ATOM   1214  C2    U    38      61.394  57.069  68.092  1.00  0.00           C  
ATOM   1215  O2    U    38      60.302  57.492  67.670  1.00  0.00           O  
ATOM   1216  C3'   U    38      59.783  56.685  72.052  1.00  0.00           C  
ATOM   1217  H3'   U    38      60.616  55.988  72.144  1.00  0.00           H  
ATOM   1218  C2'   U    38      59.535  56.945  70.601  1.00  0.00           C  
ATOM   1219  H2'   U    38      59.552  56.052  69.977  1.00  0.00           H  
ATOM   1220  O2'   U    38      58.318  57.612  70.478  1.00  0.00           O  
ATOM   1221 HO2'   U    38      57.644  57.049  70.866  1.00  0.00           H  
ATOM   1222  O3'   U    38      58.644  56.397  72.852  1.00  0.00           O  
ATOM   1223  P     A    39      57.868  55.003  72.835  1.00  0.00           P  
ATOM   1224  OP1   A    39      57.116  54.806  74.096  1.00  0.00           O  
ATOM   1225  OP2   A    39      58.694  53.909  72.364  1.00  0.00           O  
ATOM   1226  O5'   A    39      56.860  55.244  71.613  1.00  0.00           O  
ATOM   1227  C5'   A    39      55.698  56.071  71.713  1.00  0.00           C  
ATOM   1228  H5'   A    39      56.054  57.062  71.996  1.00  0.00           H  
ATOM   1229 H5''   A    39      54.981  55.823  72.495  1.00  0.00           H  
ATOM   1230  C4'   A    39      55.010  56.167  70.373  1.00  0.00           C  
ATOM   1231  H4'   A    39      54.180  56.869  70.458  1.00  0.00           H  
ATOM   1232  O4'   A    39      55.836  56.607  69.258  1.00  0.00           O  
ATOM   1233  C1'   A    39      55.452  55.857  68.043  1.00  0.00           C  
ATOM   1234  H1'   A    39      55.243  56.546  67.225  1.00  0.00           H  
ATOM   1235  N9    A    39      56.568  54.953  67.653  1.00  0.00           N  
ATOM   1236  C8    A    39      57.573  54.454  68.472  1.00  0.00           C  
ATOM   1237  H8    A    39      57.530  54.486  69.551  1.00  0.00           H  
ATOM   1238  N7    A    39      58.541  53.843  67.840  1.00  0.00           N  
ATOM   1239  C5    A    39      58.102  53.916  66.509  1.00  0.00           C  
ATOM   1240  C6    A    39      58.724  53.576  65.270  1.00  0.00           C  
ATOM   1241  N6    A    39      59.973  53.246  65.156  1.00  0.00           N  
ATOM   1242  H61   A    39      60.181  52.969  64.207  1.00  0.00           H  
ATOM   1243  H62   A    39      60.509  52.906  65.942  1.00  0.00           H  
ATOM   1244  N1    A    39      58.111  53.701  64.079  1.00  0.00           N  
ATOM   1245  C2    A    39      56.911  54.354  64.079  1.00  0.00           C  
ATOM   1246  H2    A    39      56.461  54.375  63.097  1.00  0.00           H  
ATOM   1247  N3    A    39      56.249  54.812  65.140  1.00  0.00           N  
ATOM   1248  C4    A    39      56.891  54.573  66.344  1.00  0.00           C  
ATOM   1249  C3'   A    39      54.398  54.804  69.964  1.00  0.00           C  
ATOM   1250  H3'   A    39      55.173  54.049  70.098  1.00  0.00           H  
ATOM   1251  C2'   A    39      54.156  55.086  68.449  1.00  0.00           C  
ATOM   1252  H2'   A    39      53.993  54.104  68.006  1.00  0.00           H  
ATOM   1253  O2'   A    39      53.045  55.894  68.159  1.00  0.00           O  
ATOM   1254 HO2'   A    39      52.814  55.905  67.227  1.00  0.00           H  
ATOM   1255  O3'   A    39      53.163  54.550  70.560  1.00  0.00           O  
ATOM   1256  P     A    40      52.461  53.148  70.472  1.00  0.00           P  
ATOM   1257  OP1   A    40      51.186  53.198  71.196  1.00  0.00           O  
ATOM   1258  OP2   A    40      53.471  52.109  70.913  1.00  0.00           O  
ATOM   1259  O5'   A    40      52.084  52.818  68.960  1.00  0.00           O  
ATOM   1260  C5'   A    40      50.904  53.285  68.419  1.00  0.00           C  
ATOM   1261  H5'   A    40      50.955  54.368  68.527  1.00  0.00           H  
ATOM   1262 H5''   A    40      50.026  53.011  69.004  1.00  0.00           H  
ATOM   1263  C4'   A    40      50.807  52.885  66.911  1.00  0.00           C  
ATOM   1264  H4'   A    40      49.958  53.410  66.473  1.00  0.00           H  
ATOM   1265  O4'   A    40      51.992  53.344  66.329  1.00  0.00           O  
ATOM   1266  C1'   A    40      52.228  52.427  65.268  1.00  0.00           C  
ATOM   1267  H1'   A    40      52.165  52.923  64.299  1.00  0.00           H  
ATOM   1268  N9    A    40      53.617  52.013  65.505  1.00  0.00           N  
ATOM   1269  C8    A    40      54.246  51.590  66.686  1.00  0.00           C  
ATOM   1270  H8    A    40      53.827  51.655  67.680  1.00  0.00           H  
ATOM   1271  N7    A    40      55.421  51.077  66.526  1.00  0.00           N  
ATOM   1272  C5    A    40      55.638  51.246  65.145  1.00  0.00           C  
ATOM   1273  C6    A    40      56.700  50.865  64.285  1.00  0.00           C  
ATOM   1274  N6    A    40      57.789  50.266  64.631  1.00  0.00           N  
ATOM   1275  H61   A    40      58.549  50.018  64.014  1.00  0.00           H  
ATOM   1276  H62   A    40      57.915  50.033  65.606  1.00  0.00           H  
ATOM   1277  N1    A    40      56.676  51.167  62.997  1.00  0.00           N  
ATOM   1278  C2    A    40      55.587  51.732  62.499  1.00  0.00           C  
ATOM   1279  H2    A    40      55.570  51.859  61.427  1.00  0.00           H  
ATOM   1280  N3    A    40      54.470  52.091  63.125  1.00  0.00           N  
ATOM   1281  C4    A    40      54.569  51.773  64.485  1.00  0.00           C  
ATOM   1282  C3'   A    40      50.756  51.358  66.810  1.00  0.00           C  
ATOM   1283  H3'   A    40      51.524  51.067  67.526  1.00  0.00           H  
ATOM   1284  C2'   A    40      51.207  51.294  65.326  1.00  0.00           C  
ATOM   1285  H2'   A    40      51.593  50.302  65.088  1.00  0.00           H  
ATOM   1286  O2'   A    40      50.200  51.639  64.469  1.00  0.00           O  
ATOM   1287 HO2'   A    40      49.566  50.919  64.499  1.00  0.00           H  
ATOM   1288  O3'   A    40      49.524  50.778  67.142  1.00  0.00           O  
ATOM   1289  P     U    41      49.176  49.277  66.884  1.00  0.00           P  
ATOM   1290  OP1   U    41      47.984  48.968  67.653  1.00  0.00           O  
ATOM   1291  OP2   U    41      50.374  48.420  67.056  1.00  0.00           O  
ATOM   1292  O5'   U    41      48.809  49.096  65.310  1.00  0.00           O  
ATOM   1293  C5'   U    41      47.557  49.445  64.792  1.00  0.00           C  
ATOM   1294  H5'   U    41      47.205  50.399  65.185  1.00  0.00           H  
ATOM   1295 H5''   U    41      46.905  48.636  65.121  1.00  0.00           H  
ATOM   1296  C4'   U    41      47.467  49.497  63.287  1.00  0.00           C  
ATOM   1297  H4'   U    41      46.481  49.828  62.961  1.00  0.00           H  
ATOM   1298  O4'   U    41      48.523  50.185  62.734  1.00  0.00           O  
ATOM   1299  C1'   U    41      48.658  49.747  61.404  1.00  0.00           C  
ATOM   1300  H1'   U    41      48.141  50.506  60.817  1.00  0.00           H  
ATOM   1301  N1    U    41      50.113  49.733  61.259  1.00  0.00           N  
ATOM   1302  C6    U    41      50.982  49.149  62.206  1.00  0.00           C  
ATOM   1303  H6    U    41      50.503  48.745  63.086  1.00  0.00           H  
ATOM   1304  C5    U    41      52.315  49.317  61.991  1.00  0.00           C  
ATOM   1305  H5    U    41      53.015  48.872  62.683  1.00  0.00           H  
ATOM   1306  C4    U    41      52.871  49.881  60.748  1.00  0.00           C  
ATOM   1307  O4    U    41      54.096  49.895  60.472  1.00  0.00           O  
ATOM   1308  N3    U    41      51.921  50.278  59.883  1.00  0.00           N  
ATOM   1309  H3    U    41      52.271  50.315  58.937  1.00  0.00           H  
ATOM   1310  C2    U    41      50.575  50.209  60.056  1.00  0.00           C  
ATOM   1311  O2    U    41      49.846  50.645  59.140  1.00  0.00           O  
ATOM   1312  C3'   U    41      47.703  48.105  62.713  1.00  0.00           C  
ATOM   1313  H3'   U    41      48.559  47.679  63.236  1.00  0.00           H  
ATOM   1314  C2'   U    41      48.046  48.423  61.243  1.00  0.00           C  
ATOM   1315  H2'   U    41      48.775  47.764  60.771  1.00  0.00           H  
ATOM   1316  O2'   U    41      46.917  48.637  60.455  1.00  0.00           O  
ATOM   1317 HO2'   U    41      46.305  47.934  60.683  1.00  0.00           H  
ATOM   1318  O3'   U    41      46.650  47.177  62.856  1.00  0.00           O  
ATOM   1319  P     G    42      46.857  45.696  62.493  1.00  0.00           P  
ATOM   1320  OP1   G    42      46.208  44.892  63.544  1.00  0.00           O  
ATOM   1321  OP2   G    42      48.294  45.472  62.223  1.00  0.00           O  
ATOM   1322  O5'   G    42      46.105  45.662  61.114  1.00  0.00           O  
ATOM   1323  C5'   G    42      44.742  45.748  61.035  1.00  0.00           C  
ATOM   1324  H5'   G    42      44.449  46.344  61.900  1.00  0.00           H  
ATOM   1325 H5''   G    42      44.369  44.763  61.313  1.00  0.00           H  
ATOM   1326  C4'   G    42      44.194  46.183  59.720  1.00  0.00           C  
ATOM   1327  H4'   G    42      43.225  46.608  59.982  1.00  0.00           H  
ATOM   1328  O4'   G    42      44.964  47.180  59.054  1.00  0.00           O  
ATOM   1329  C1'   G    42      44.801  47.024  57.634  1.00  0.00           C  
ATOM   1330  H1'   G    42      44.383  47.859  57.073  1.00  0.00           H  
ATOM   1331  N9    G    42      46.181  46.697  57.088  1.00  0.00           N  
ATOM   1332  C8    G    42      47.208  46.035  57.722  1.00  0.00           C  
ATOM   1333  H8    G    42      47.122  45.798  58.772  1.00  0.00           H  
ATOM   1334  N7    G    42      48.253  45.753  56.991  1.00  0.00           N  
ATOM   1335  C5    G    42      47.838  46.125  55.679  1.00  0.00           C  
ATOM   1336  C6    G    42      48.454  45.972  54.406  1.00  0.00           C  
ATOM   1337  O6    G    42      49.544  45.425  54.163  1.00  0.00           O  
ATOM   1338  N1    G    42      47.723  46.425  53.341  1.00  0.00           N  
ATOM   1339  H1    G    42      48.192  46.435  52.447  1.00  0.00           H  
ATOM   1340  C2    G    42      46.489  46.921  53.526  1.00  0.00           C  
ATOM   1341  N2    G    42      45.829  47.185  52.452  1.00  0.00           N  
ATOM   1342  H21   G    42      46.085  46.805  51.551  1.00  0.00           H  
ATOM   1343  H22   G    42      44.865  47.441  52.612  1.00  0.00           H  
ATOM   1344  N3    G    42      45.795  47.160  54.631  1.00  0.00           N  
ATOM   1345  C4    G    42      46.544  46.697  55.711  1.00  0.00           C  
ATOM   1346  C3'   G    42      44.103  45.026  58.711  1.00  0.00           C  
ATOM   1347  H3'   G    42      45.048  44.499  58.579  1.00  0.00           H  
ATOM   1348  C2'   G    42      43.843  45.830  57.489  1.00  0.00           C  
ATOM   1349  H2'   G    42      44.046  45.358  56.527  1.00  0.00           H  
ATOM   1350  O2'   G    42      42.463  46.354  57.498  1.00  0.00           O  
ATOM   1351 HO2'   G    42      42.043  45.872  58.214  1.00  0.00           H  
ATOM   1352  O3'   G    42      43.017  44.257  59.083  1.00  0.00           O  
ATOM   1353  P     G    43      42.908  42.808  58.593  1.00  0.00           P  
ATOM   1354  OP1   G    43      41.670  42.194  59.217  1.00  0.00           O  
ATOM   1355  OP2   G    43      44.173  42.199  59.032  1.00  0.00           O  
ATOM   1356  O5'   G    43      42.795  42.826  57.047  1.00  0.00           O  
ATOM   1357  C5'   G    43      41.603  43.319  56.415  1.00  0.00           C  
ATOM   1358  H5'   G    43      41.265  44.177  56.997  1.00  0.00           H  
ATOM   1359 H5''   G    43      40.737  42.677  56.577  1.00  0.00           H  
ATOM   1360  C4'   G    43      41.754  43.600  54.919  1.00  0.00           C  
ATOM   1361  H4'   G    43      40.823  44.060  54.588  1.00  0.00           H  
ATOM   1362  O4'   G    43      42.723  44.563  54.489  1.00  0.00           O  
ATOM   1363  C1'   G    43      43.258  44.175  53.221  1.00  0.00           C  
ATOM   1364  H1'   G    43      43.208  44.936  52.443  1.00  0.00           H  
ATOM   1365  N9    G    43      44.692  43.885  53.532  1.00  0.00           N  
ATOM   1366  C8    G    43      45.310  43.583  54.764  1.00  0.00           C  
ATOM   1367  H8    G    43      44.760  43.603  55.693  1.00  0.00           H  
ATOM   1368  N7    G    43      46.602  43.350  54.634  1.00  0.00           N  
ATOM   1369  C5    G    43      46.803  43.297  53.276  1.00  0.00           C  
ATOM   1370  C6    G    43      48.005  43.019  52.447  1.00  0.00           C  
ATOM   1371  O6    G    43      49.155  42.683  52.764  1.00  0.00           O  
ATOM   1372  N1    G    43      47.786  43.030  51.137  1.00  0.00           N  
ATOM   1373  H1    G    43      48.572  42.861  50.525  1.00  0.00           H  
ATOM   1374  C2    G    43      46.562  43.257  50.567  1.00  0.00           C  
ATOM   1375  N2    G    43      46.543  43.432  49.301  1.00  0.00           N  
ATOM   1376  H21   G    43      47.382  43.263  48.764  1.00  0.00           H  
ATOM   1377  H22   G    43      45.687  43.508  48.771  1.00  0.00           H  
ATOM   1378  N3    G    43      45.445  43.591  51.228  1.00  0.00           N  
ATOM   1379  C4    G    43      45.633  43.612  52.577  1.00  0.00           C  
ATOM   1380  C3'   G    43      42.094  42.373  54.013  1.00  0.00           C  
ATOM   1381  H3'   G    43      42.972  41.878  54.428  1.00  0.00           H  
ATOM   1382  C2'   G    43      42.486  42.937  52.688  1.00  0.00           C  
ATOM   1383  H2'   G    43      43.172  42.325  52.102  1.00  0.00           H  
ATOM   1384  O2'   G    43      41.376  43.427  52.041  1.00  0.00           O  
ATOM   1385 HO2'   G    43      41.418  43.252  51.098  1.00  0.00           H  
ATOM   1386  O3'   G    43      41.016  41.426  53.976  1.00  0.00           O  
ATOM   1387  P     U    44      41.294  39.877  53.741  1.00  0.00           P  
ATOM   1388  OP1   U    44      40.070  39.171  53.504  1.00  0.00           O  
ATOM   1389  OP2   U    44      42.126  39.440  54.884  1.00  0.00           O  
ATOM   1390  O5'   U    44      42.214  39.746  52.399  1.00  0.00           O  
ATOM   1391  C5'   U    44      41.663  39.780  51.056  1.00  0.00           C  
ATOM   1392  H5'   U    44      41.063  40.688  51.005  1.00  0.00           H  
ATOM   1393 H5''   U    44      40.909  39.018  50.858  1.00  0.00           H  
ATOM   1394  C4'   U    44      42.669  39.858  49.966  1.00  0.00           C  
ATOM   1395  H4'   U    44      42.208  40.198  49.039  1.00  0.00           H  
ATOM   1396  O4'   U    44      43.790  40.758  50.188  1.00  0.00           O  
ATOM   1397  C1'   U    44      45.019  40.181  49.819  1.00  0.00           C  
ATOM   1398  H1'   U    44      45.351  40.928  49.099  1.00  0.00           H  
ATOM   1399  N1    U    44      45.954  39.968  50.922  1.00  0.00           N  
ATOM   1400  C6    U    44      45.556  40.126  52.236  1.00  0.00           C  
ATOM   1401  H6    U    44      44.551  40.432  52.487  1.00  0.00           H  
ATOM   1402  C5    U    44      46.459  40.003  53.268  1.00  0.00           C  
ATOM   1403  H5    U    44      46.216  40.108  54.315  1.00  0.00           H  
ATOM   1404  C4    U    44      47.777  39.489  52.960  1.00  0.00           C  
ATOM   1405  O4    U    44      48.623  39.251  53.847  1.00  0.00           O  
ATOM   1406  N3    U    44      48.088  39.286  51.667  1.00  0.00           N  
ATOM   1407  H3    U    44      48.961  38.799  51.519  1.00  0.00           H  
ATOM   1408  C2    U    44      47.321  39.595  50.617  1.00  0.00           C  
ATOM   1409  O2    U    44      47.762  39.517  49.484  1.00  0.00           O  
ATOM   1410  C3'   U    44      43.335  38.523  49.729  1.00  0.00           C  
ATOM   1411  H3'   U    44      43.570  38.009  50.661  1.00  0.00           H  
ATOM   1412  C2'   U    44      44.671  38.877  49.093  1.00  0.00           C  
ATOM   1413  H2'   U    44      45.435  38.119  49.267  1.00  0.00           H  
ATOM   1414  O2'   U    44      44.607  39.296  47.709  1.00  0.00           O  
ATOM   1415 HO2'   U    44      43.903  38.764  47.331  1.00  0.00           H  
ATOM   1416  O3'   U    44      42.461  37.632  48.960  1.00  0.00           O  
ATOM   1417  P     A    45      42.740  36.125  49.003  1.00  0.00           P  
ATOM   1418  OP1   A    45      41.652  35.493  48.273  1.00  0.00           O  
ATOM   1419  OP2   A    45      42.904  35.689  50.414  1.00  0.00           O  
ATOM   1420  O5'   A    45      44.147  35.942  48.222  1.00  0.00           O  
ATOM   1421  C5'   A    45      44.188  36.059  46.767  1.00  0.00           C  
ATOM   1422  H5'   A    45      44.036  37.047  46.333  1.00  0.00           H  
ATOM   1423 H5''   A    45      43.547  35.299  46.320  1.00  0.00           H  
ATOM   1424  C4'   A    45      45.625  35.669  46.322  1.00  0.00           C  
ATOM   1425  H4'   A    45      45.679  35.842  45.247  1.00  0.00           H  
ATOM   1426  O4'   A    45      46.577  36.442  46.934  1.00  0.00           O  
ATOM   1427  C1'   A    45      47.728  35.834  46.905  1.00  0.00           C  
ATOM   1428  H1'   A    45      48.511  36.401  46.400  1.00  0.00           H  
ATOM   1429  N9    A    45      48.176  35.559  48.302  1.00  0.00           N  
ATOM   1430  C8    A    45      47.382  35.695  49.411  1.00  0.00           C  
ATOM   1431  H8    A    45      46.311  35.814  49.475  1.00  0.00           H  
ATOM   1432  N7    A    45      48.030  35.841  50.546  1.00  0.00           N  
ATOM   1433  C5    A    45      49.368  35.577  50.160  1.00  0.00           C  
ATOM   1434  C6    A    45      50.569  35.517  50.898  1.00  0.00           C  
ATOM   1435  N6    A    45      50.705  35.575  52.191  1.00  0.00           N  
ATOM   1436  H61   A    45      51.667  35.495  52.486  1.00  0.00           H  
ATOM   1437  H62   A    45      49.956  35.743  52.847  1.00  0.00           H  
ATOM   1438  N1    A    45      51.629  35.119  50.248  1.00  0.00           N  
ATOM   1439  C2    A    45      51.617  34.955  48.924  1.00  0.00           C  
ATOM   1440  H2    A    45      52.601  34.787  48.514  1.00  0.00           H  
ATOM   1441  N3    A    45      50.639  35.252  48.106  1.00  0.00           N  
ATOM   1442  C4    A    45      49.463  35.378  48.841  1.00  0.00           C  
ATOM   1443  C3'   A    45      46.092  34.217  46.463  1.00  0.00           C  
ATOM   1444  H3'   A    45      46.004  33.792  47.463  1.00  0.00           H  
ATOM   1445  C2'   A    45      47.591  34.470  46.142  1.00  0.00           C  
ATOM   1446  H2'   A    45      48.149  33.696  46.668  1.00  0.00           H  
ATOM   1447  O2'   A    45      47.863  34.643  44.745  1.00  0.00           O  
ATOM   1448 HO2'   A    45      48.818  34.562  44.691  1.00  0.00           H  
ATOM   1449  O3'   A    45      45.286  33.350  45.634  1.00  0.00           O  
ATOM   1450  P     C    46      45.457  31.782  45.849  1.00  0.00           P  
ATOM   1451  OP1   C    46      44.766  31.225  44.666  1.00  0.00           O  
ATOM   1452  OP2   C    46      44.958  31.400  47.229  1.00  0.00           O  
ATOM   1453  O5'   C    46      46.983  31.374  45.904  1.00  0.00           O  
ATOM   1454  C5'   C    46      47.667  31.203  44.732  1.00  0.00           C  
ATOM   1455  H5'   C    46      47.424  32.062  44.107  1.00  0.00           H  
ATOM   1456 H5''   C    46      47.194  30.409  44.154  1.00  0.00           H  
ATOM   1457  C4'   C    46      49.106  30.985  44.932  1.00  0.00           C  
ATOM   1458  H4'   C    46      49.576  30.792  43.968  1.00  0.00           H  
ATOM   1459  O4'   C    46      49.687  32.078  45.653  1.00  0.00           O  
ATOM   1460  C1'   C    46      50.720  31.634  46.531  1.00  0.00           C  
ATOM   1461  H1'   C    46      51.660  32.132  46.293  1.00  0.00           H  
ATOM   1462  N1    C    46      50.442  31.721  47.999  1.00  0.00           N  
ATOM   1463  C6    C    46      49.174  31.960  48.497  1.00  0.00           C  
ATOM   1464  H6    C    46      48.341  32.128  47.830  1.00  0.00           H  
ATOM   1465  C5    C    46      49.008  32.041  49.823  1.00  0.00           C  
ATOM   1466  H5    C    46      48.023  32.181  50.243  1.00  0.00           H  
ATOM   1467  C4    C    46      50.188  32.070  50.660  1.00  0.00           C  
ATOM   1468  N4    C    46      50.052  32.206  51.935  1.00  0.00           N  
ATOM   1469  H41   C    46      50.820  32.520  52.512  1.00  0.00           H  
ATOM   1470  H42   C    46      49.145  32.071  52.357  1.00  0.00           H  
ATOM   1471  N3    C    46      51.423  31.857  50.207  1.00  0.00           N  
ATOM   1472  C2    C    46      51.573  31.735  48.848  1.00  0.00           C  
ATOM   1473  O2    C    46      52.706  31.689  48.417  1.00  0.00           O  
ATOM   1474  C3'   C    46      49.380  29.732  45.766  1.00  0.00           C  
ATOM   1475  H3'   C    46      48.704  29.716  46.620  1.00  0.00           H  
ATOM   1476  C2'   C    46      50.756  30.156  46.171  1.00  0.00           C  
ATOM   1477  H2'   C    46      51.002  29.503  47.009  1.00  0.00           H  
ATOM   1478  O2'   C    46      51.791  30.100  45.149  1.00  0.00           O  
ATOM   1479 HO2'   C    46      51.811  29.195  44.829  1.00  0.00           H  
ATOM   1480  O3'   C    46      49.349  28.440  45.124  1.00  0.00           O  
ATOM   1481  P     U    47      49.088  27.057  46.034  1.00  0.00           P  
ATOM   1482  OP1   U    47      49.187  25.941  45.053  1.00  0.00           O  
ATOM   1483  OP2   U    47      47.832  27.228  46.843  1.00  0.00           O  
ATOM   1484  O5'   U    47      50.243  26.883  47.076  1.00  0.00           O  
ATOM   1485  C5'   U    47      51.598  26.742  46.592  1.00  0.00           C  
ATOM   1486  H5'   U    47      51.836  27.458  45.806  1.00  0.00           H  
ATOM   1487 H5''   U    47      51.620  25.765  46.110  1.00  0.00           H  
ATOM   1488  C4'   U    47      52.624  26.825  47.761  1.00  0.00           C  
ATOM   1489  H4'   U    47      53.685  26.829  47.513  1.00  0.00           H  
ATOM   1490  O4'   U    47      52.492  28.111  48.224  1.00  0.00           O  
ATOM   1491  C1'   U    47      52.894  28.061  49.581  1.00  0.00           C  
ATOM   1492  H1'   U    47      53.845  28.544  49.806  1.00  0.00           H  
ATOM   1493  N1    U    47      51.807  28.569  50.575  1.00  0.00           N  
ATOM   1494  C6    U    47      50.504  28.569  50.079  1.00  0.00           C  
ATOM   1495  H6    U    47      50.355  28.465  49.014  1.00  0.00           H  
ATOM   1496  C5    U    47      49.540  28.808  50.953  1.00  0.00           C  
ATOM   1497  H5    U    47      48.545  28.921  50.549  1.00  0.00           H  
ATOM   1498  C4    U    47      49.767  29.100  52.330  1.00  0.00           C  
ATOM   1499  O4    U    47      48.918  29.248  53.208  1.00  0.00           O  
ATOM   1500  N3    U    47      51.060  29.330  52.673  1.00  0.00           N  
ATOM   1501  H3    U    47      51.295  29.666  53.596  1.00  0.00           H  
ATOM   1502  C2    U    47      52.134  28.963  51.880  1.00  0.00           C  
ATOM   1503  O2    U    47      53.232  28.814  52.407  1.00  0.00           O  
ATOM   1504  C3'   U    47      52.450  25.764  48.805  1.00  0.00           C  
ATOM   1505  H3'   U    47      51.385  25.575  48.933  1.00  0.00           H  
ATOM   1506  C2'   U    47      53.048  26.575  49.980  1.00  0.00           C  
ATOM   1507  H2'   U    47      52.476  26.251  50.850  1.00  0.00           H  
ATOM   1508  O2'   U    47      54.440  26.375  50.198  1.00  0.00           O  
ATOM   1509 HO2'   U    47      54.598  25.428  50.221  1.00  0.00           H  
ATOM   1510  O3'   U    47      53.176  24.602  48.457  1.00  0.00           O  
ATOM   1511  P     G    48      53.132  23.265  49.428  1.00  0.00           P  
ATOM   1512  OP1   G    48      53.663  22.191  48.572  1.00  0.00           O  
ATOM   1513  OP2   G    48      51.745  23.148  49.993  1.00  0.00           O  
ATOM   1514  O5'   G    48      54.184  23.717  50.580  1.00  0.00           O  
ATOM   1515  C5'   G    48      55.597  23.412  50.492  1.00  0.00           C  
ATOM   1516  H5'   G    48      56.154  23.941  49.718  1.00  0.00           H  
ATOM   1517 H5''   G    48      55.684  22.329  50.416  1.00  0.00           H  
ATOM   1518  C4'   G    48      56.235  23.766  51.854  1.00  0.00           C  
ATOM   1519  H4'   G    48      57.300  23.539  51.814  1.00  0.00           H  
ATOM   1520  O4'   G    48      56.056  25.120  52.257  1.00  0.00           O  
ATOM   1521  C1'   G    48      55.677  25.100  53.656  1.00  0.00           C  
ATOM   1522  H1'   G    48      56.266  25.816  54.230  1.00  0.00           H  
ATOM   1523  N9    G    48      54.307  25.603  53.872  1.00  0.00           N  
ATOM   1524  C8    G    48      53.096  25.069  53.592  1.00  0.00           C  
ATOM   1525  H8    G    48      52.997  24.147  53.039  1.00  0.00           H  
ATOM   1526  N7    G    48      52.060  25.758  53.971  1.00  0.00           N  
ATOM   1527  C5    G    48      52.671  26.840  54.757  1.00  0.00           C  
ATOM   1528  C6    G    48      52.180  28.000  55.537  1.00  0.00           C  
ATOM   1529  O6    G    48      51.003  28.260  55.710  1.00  0.00           O  
ATOM   1530  N1    G    48      53.146  28.830  56.084  1.00  0.00           N  
ATOM   1531  H1    G    48      52.871  29.716  56.484  1.00  0.00           H  
ATOM   1532  C2    G    48      54.472  28.659  55.814  1.00  0.00           C  
ATOM   1533  N2    G    48      55.309  29.526  56.263  1.00  0.00           N  
ATOM   1534  H21   G    48      54.888  30.355  56.658  1.00  0.00           H  
ATOM   1535  H22   G    48      56.298  29.337  56.195  1.00  0.00           H  
ATOM   1536  N3    G    48      54.982  27.613  55.102  1.00  0.00           N  
ATOM   1537  C4    G    48      54.025  26.724  54.606  1.00  0.00           C  
ATOM   1538  C3'   G    48      55.627  22.915  52.917  1.00  0.00           C  
ATOM   1539  H3'   G    48      54.551  22.792  52.793  1.00  0.00           H  
ATOM   1540  C2'   G    48      55.846  23.664  54.201  1.00  0.00           C  
ATOM   1541  H2'   G    48      55.177  23.425  55.027  1.00  0.00           H  
ATOM   1542  O2'   G    48      57.159  23.583  54.673  1.00  0.00           O  
ATOM   1543 HO2'   G    48      57.330  22.724  55.067  1.00  0.00           H  
ATOM   1544  O3'   G    48      56.158  21.607  53.006  1.00  0.00           O  
ATOM   1545  P     A    49      55.589  20.477  53.969  1.00  0.00           P  
ATOM   1546  OP1   A    49      56.108  19.221  53.476  1.00  0.00           O  
ATOM   1547  OP2   A    49      54.131  20.621  54.192  1.00  0.00           O  
ATOM   1548  O5'   A    49      56.276  20.806  55.325  1.00  0.00           O  
ATOM   1549  C5'   A    49      57.610  20.428  55.568  1.00  0.00           C  
ATOM   1550  H5'   A    49      58.291  20.890  54.853  1.00  0.00           H  
ATOM   1551 H5''   A    49      57.775  19.350  55.557  1.00  0.00           H  
ATOM   1552  C4'   A    49      58.013  20.810  57.013  1.00  0.00           C  
ATOM   1553  H4'   A    49      59.099  20.743  57.072  1.00  0.00           H  
ATOM   1554  O4'   A    49      57.652  22.292  56.977  1.00  0.00           O  
ATOM   1555  C1'   A    49      57.277  22.730  58.263  1.00  0.00           C  
ATOM   1556  H1'   A    49      57.952  23.452  58.723  1.00  0.00           H  
ATOM   1557  N9    A    49      55.862  23.263  58.072  1.00  0.00           N  
ATOM   1558  C8    A    49      54.776  22.726  57.388  1.00  0.00           C  
ATOM   1559  H8    A    49      54.797  21.687  57.094  1.00  0.00           H  
ATOM   1560  N7    A    49      53.746  23.548  57.331  1.00  0.00           N  
ATOM   1561  C5    A    49      54.176  24.714  57.980  1.00  0.00           C  
ATOM   1562  C6    A    49      53.606  25.957  58.330  1.00  0.00           C  
ATOM   1563  N6    A    49      52.352  26.327  58.149  1.00  0.00           N  
ATOM   1564  H61   A    49      51.921  27.240  58.174  1.00  0.00           H  
ATOM   1565  H62   A    49      51.650  25.627  57.958  1.00  0.00           H  
ATOM   1566  N1    A    49      54.352  26.847  58.874  1.00  0.00           N  
ATOM   1567  C2    A    49      55.596  26.556  59.321  1.00  0.00           C  
ATOM   1568  H2    A    49      56.061  27.360  59.871  1.00  0.00           H  
ATOM   1569  N3    A    49      56.176  25.399  59.239  1.00  0.00           N  
ATOM   1570  C4    A    49      55.497  24.526  58.460  1.00  0.00           C  
ATOM   1571  C3'   A    49      57.202  20.299  58.213  1.00  0.00           C  
ATOM   1572  H3'   A    49      56.157  20.264  57.904  1.00  0.00           H  
ATOM   1573  C2'   A    49      57.333  21.522  59.156  1.00  0.00           C  
ATOM   1574  H2'   A    49      56.606  21.508  59.968  1.00  0.00           H  
ATOM   1575  O2'   A    49      58.657  21.560  59.765  1.00  0.00           O  
ATOM   1576 HO2'   A    49      58.892  20.629  59.776  1.00  0.00           H  
ATOM   1577  O3'   A    49      57.544  19.100  58.825  1.00  0.00           O  
ATOM   1578  P     U    50      56.634  18.175  59.745  1.00  0.00           P  
ATOM   1579  OP1   U    50      57.476  17.107  60.289  1.00  0.00           O  
ATOM   1580  OP2   U    50      55.463  17.800  58.975  1.00  0.00           O  
ATOM   1581  O5'   U    50      56.161  19.059  61.043  1.00  0.00           O  
ATOM   1582  C5'   U    50      57.065  19.225  62.076  1.00  0.00           C  
ATOM   1583  H5'   U    50      57.905  19.703  61.572  1.00  0.00           H  
ATOM   1584 H5''   U    50      57.183  18.277  62.601  1.00  0.00           H  
ATOM   1585  C4'   U    50      56.610  20.285  63.103  1.00  0.00           C  
ATOM   1586  H4'   U    50      57.347  20.419  63.895  1.00  0.00           H  
ATOM   1587  O4'   U    50      56.619  21.496  62.405  1.00  0.00           O  
ATOM   1588  C1'   U    50      55.616  22.363  63.001  1.00  0.00           C  
ATOM   1589  H1'   U    50      56.250  23.138  63.432  1.00  0.00           H  
ATOM   1590  N1    U    50      54.582  22.954  62.113  1.00  0.00           N  
ATOM   1591  C6    U    50      54.112  22.181  61.041  1.00  0.00           C  
ATOM   1592  H6    U    50      54.534  21.209  60.827  1.00  0.00           H  
ATOM   1593  C5    U    50      53.023  22.631  60.349  1.00  0.00           C  
ATOM   1594  H5    U    50      52.537  22.028  59.596  1.00  0.00           H  
ATOM   1595  C4    U    50      52.341  23.838  60.607  1.00  0.00           C  
ATOM   1596  O4    U    50      51.309  24.218  60.061  1.00  0.00           O  
ATOM   1597  N3    U    50      52.828  24.517  61.685  1.00  0.00           N  
ATOM   1598  H3    U    50      52.203  25.233  62.026  1.00  0.00           H  
ATOM   1599  C2    U    50      53.941  24.080  62.472  1.00  0.00           C  
ATOM   1600  O2    U    50      54.278  24.714  63.443  1.00  0.00           O  
ATOM   1601  C3'   U    50      55.250  20.083  63.704  1.00  0.00           C  
ATOM   1602  H3'   U    50      54.545  19.803  62.922  1.00  0.00           H  
ATOM   1603  C2'   U    50      54.915  21.583  64.054  1.00  0.00           C  
ATOM   1604  H2'   U    50      53.833  21.709  64.074  1.00  0.00           H  
ATOM   1605  O2'   U    50      55.438  21.936  65.307  1.00  0.00           O  
ATOM   1606 HO2'   U    50      55.246  21.229  65.929  1.00  0.00           H  
ATOM   1607  O3'   U    50      55.218  19.265  64.847  1.00  0.00           O  
ATOM   1608  P     A    51      53.843  18.608  65.344  1.00  0.00           P  
ATOM   1609  OP1   A    51      54.163  17.700  66.475  1.00  0.00           O  
ATOM   1610  OP2   A    51      53.203  18.044  64.106  1.00  0.00           O  
ATOM   1611  O5'   A    51      52.957  19.782  65.993  1.00  0.00           O  
ATOM   1612  C5'   A    51      53.347  20.378  67.170  1.00  0.00           C  
ATOM   1613  H5'   A    51      54.341  20.824  67.150  1.00  0.00           H  
ATOM   1614 H5''   A    51      53.370  19.731  68.046  1.00  0.00           H  
ATOM   1615  C4'   A    51      52.300  21.419  67.515  1.00  0.00           C  
ATOM   1616  H4'   A    51      52.561  21.874  68.471  1.00  0.00           H  
ATOM   1617  O4'   A    51      52.313  22.504  66.585  1.00  0.00           O  
ATOM   1618  C1'   A    51      50.995  23.072  66.569  1.00  0.00           C  
ATOM   1619  H1'   A    51      51.087  24.069  67.000  1.00  0.00           H  
ATOM   1620  N9    A    51      50.411  22.912  65.264  1.00  0.00           N  
ATOM   1621  C8    A    51      50.845  22.065  64.266  1.00  0.00           C  
ATOM   1622  H8    A    51      51.502  21.237  64.488  1.00  0.00           H  
ATOM   1623  N7    A    51      50.331  22.316  63.084  1.00  0.00           N  
ATOM   1624  C5    A    51      49.415  23.360  63.324  1.00  0.00           C  
ATOM   1625  C6    A    51      48.567  24.106  62.499  1.00  0.00           C  
ATOM   1626  N6    A    51      48.297  23.999  61.192  1.00  0.00           N  
ATOM   1627  H61   A    51      47.585  24.557  60.742  1.00  0.00           H  
ATOM   1628  H62   A    51      48.841  23.395  60.593  1.00  0.00           H  
ATOM   1629  N1    A    51      47.643  24.979  63.054  1.00  0.00           N  
ATOM   1630  C2    A    51      47.677  25.090  64.371  1.00  0.00           C  
ATOM   1631  H2    A    51      47.024  25.789  64.872  1.00  0.00           H  
ATOM   1632  N3    A    51      48.567  24.591  65.216  1.00  0.00           N  
ATOM   1633  C4    A    51      49.412  23.655  64.655  1.00  0.00           C  
ATOM   1634  C3'   A    51      50.914  20.909  67.590  1.00  0.00           C  
ATOM   1635  H3'   A    51      50.680  20.329  66.697  1.00  0.00           H  
ATOM   1636  C2'   A    51      50.109  22.236  67.503  1.00  0.00           C  
ATOM   1637  H2'   A    51      49.096  22.119  67.120  1.00  0.00           H  
ATOM   1638  O2'   A    51      50.147  22.942  68.760  1.00  0.00           O  
ATOM   1639 HO2'   A    51      49.266  23.240  68.998  1.00  0.00           H  
ATOM   1640  O3'   A    51      50.691  20.159  68.807  1.00  0.00           O  
ATOM   1641  P     C    52      49.670  19.022  68.921  1.00  0.00           P  
ATOM   1642  OP1   C    52      49.713  18.519  70.306  1.00  0.00           O  
ATOM   1643  OP2   C    52      49.973  18.101  67.844  1.00  0.00           O  
ATOM   1644  O5'   C    52      48.295  19.808  68.798  1.00  0.00           O  
ATOM   1645  C5'   C    52      47.743  20.417  69.954  1.00  0.00           C  
ATOM   1646  H5'   C    52      48.498  21.045  70.427  1.00  0.00           H  
ATOM   1647 H5''   C    52      47.311  19.796  70.739  1.00  0.00           H  
ATOM   1648  C4'   C    52      46.595  21.280  69.522  1.00  0.00           C  
ATOM   1649  H4'   C    52      46.370  22.014  70.296  1.00  0.00           H  
ATOM   1650  O4'   C    52      46.894  22.114  68.463  1.00  0.00           O  
ATOM   1651  C1'   C    52      45.739  22.473  67.684  1.00  0.00           C  
ATOM   1652  H1'   C    52      45.411  23.512  67.664  1.00  0.00           H  
ATOM   1653  N1    C    52      45.974  22.075  66.234  1.00  0.00           N  
ATOM   1654  C6    C    52      46.762  21.017  65.836  1.00  0.00           C  
ATOM   1655  H6    C    52      47.241  20.488  66.647  1.00  0.00           H  
ATOM   1656  C5    C    52      46.966  20.689  64.549  1.00  0.00           C  
ATOM   1657  H5    C    52      47.586  19.837  64.309  1.00  0.00           H  
ATOM   1658  C4    C    52      46.373  21.478  63.636  1.00  0.00           C  
ATOM   1659  N4    C    52      46.681  21.326  62.408  1.00  0.00           N  
ATOM   1660  H41   C    52      46.327  21.990  61.734  1.00  0.00           H  
ATOM   1661  H42   C    52      47.344  20.581  62.246  1.00  0.00           H  
ATOM   1662  N3    C    52      45.617  22.496  63.879  1.00  0.00           N  
ATOM   1663  C2    C    52      45.347  22.786  65.152  1.00  0.00           C  
ATOM   1664  O2    C    52      44.597  23.730  65.366  1.00  0.00           O  
ATOM   1665  C3'   C    52      45.319  20.615  69.107  1.00  0.00           C  
ATOM   1666  H3'   C    52      45.633  19.764  68.503  1.00  0.00           H  
ATOM   1667  C2'   C    52      44.625  21.663  68.256  1.00  0.00           C  
ATOM   1668  H2'   C    52      43.900  21.269  67.544  1.00  0.00           H  
ATOM   1669  O2'   C    52      43.856  22.490  69.121  1.00  0.00           O  
ATOM   1670 HO2'   C    52      43.892  21.940  69.907  1.00  0.00           H  
ATOM   1671  O3'   C    52      44.512  20.248  70.183  1.00  0.00           O  
ATOM   1672  P     A    53      43.435  19.091  70.062  1.00  0.00           P  
ATOM   1673  OP1   A    53      42.913  18.979  71.456  1.00  0.00           O  
ATOM   1674  OP2   A    53      44.046  17.885  69.384  1.00  0.00           O  
ATOM   1675  O5'   A    53      42.379  19.604  69.177  1.00  0.00           O  
ATOM   1676  C5'   A    53      41.310  20.417  69.621  1.00  0.00           C  
ATOM   1677  H5'   A    53      41.699  21.312  70.108  1.00  0.00           H  
ATOM   1678 H5''   A    53      40.727  19.957  70.419  1.00  0.00           H  
ATOM   1679  C4'   A    53      40.436  20.847  68.387  1.00  0.00           C  
ATOM   1680  H4'   A    53      39.633  21.519  68.688  1.00  0.00           H  
ATOM   1681  O4'   A    53      41.194  21.621  67.347  1.00  0.00           O  
ATOM   1682  C1'   A    53      40.700  21.294  66.147  1.00  0.00           C  
ATOM   1683  H1'   A    53      40.324  22.188  65.649  1.00  0.00           H  
ATOM   1684  N9    A    53      41.704  20.777  65.166  1.00  0.00           N  
ATOM   1685  C8    A    53      42.737  19.976  65.490  1.00  0.00           C  
ATOM   1686  H8    A    53      42.889  19.604  66.493  1.00  0.00           H  
ATOM   1687  N7    A    53      43.562  19.733  64.499  1.00  0.00           N  
ATOM   1688  C5    A    53      42.965  20.402  63.431  1.00  0.00           C  
ATOM   1689  C6    A    53      43.217  20.565  62.019  1.00  0.00           C  
ATOM   1690  N6    A    53      44.232  20.141  61.302  1.00  0.00           N  
ATOM   1691  H61   A    53      44.175  20.328  60.312  1.00  0.00           H  
ATOM   1692  H62   A    53      44.774  19.358  61.639  1.00  0.00           H  
ATOM   1693  N1    A    53      42.296  21.175  61.291  1.00  0.00           N  
ATOM   1694  C2    A    53      41.126  21.592  61.808  1.00  0.00           C  
ATOM   1695  H2    A    53      40.430  22.166  61.214  1.00  0.00           H  
ATOM   1696  N3    A    53      40.795  21.492  63.075  1.00  0.00           N  
ATOM   1697  C4    A    53      41.801  20.922  63.821  1.00  0.00           C  
ATOM   1698  C3'   A    53      39.923  19.596  67.609  1.00  0.00           C  
ATOM   1699  H3'   A    53      40.731  18.919  67.332  1.00  0.00           H  
ATOM   1700  C2'   A    53      39.514  20.231  66.266  1.00  0.00           C  
ATOM   1701  H2'   A    53      39.606  19.454  65.507  1.00  0.00           H  
ATOM   1702  O2'   A    53      38.192  20.870  66.230  1.00  0.00           O  
ATOM   1703 HO2'   A    53      37.610  20.282  65.742  1.00  0.00           H  
ATOM   1704  O3'   A    53      38.872  18.957  68.232  1.00  0.00           O  
ATOM   1705  P     C    54      38.663  17.424  68.051  1.00  0.00           P  
ATOM   1706  OP1   C    54      37.601  17.090  69.014  1.00  0.00           O  
ATOM   1707  OP2   C    54      39.979  16.680  68.159  1.00  0.00           O  
ATOM   1708  O5'   C    54      38.119  17.384  66.600  1.00  0.00           O  
ATOM   1709  C5'   C    54      36.770  17.796  66.350  1.00  0.00           C  
ATOM   1710  H5'   C    54      36.466  18.631  66.981  1.00  0.00           H  
ATOM   1711 H5''   C    54      36.141  16.954  66.638  1.00  0.00           H  
ATOM   1712  C4'   C    54      36.351  18.010  64.910  1.00  0.00           C  
ATOM   1713  H4'   C    54      35.419  18.566  64.814  1.00  0.00           H  
ATOM   1714  O4'   C    54      37.435  18.795  64.357  1.00  0.00           O  
ATOM   1715  C1'   C    54      37.500  18.718  62.936  1.00  0.00           C  
ATOM   1716  H1'   C    54      37.194  19.668  62.495  1.00  0.00           H  
ATOM   1717  N1    C    54      38.990  18.455  62.629  1.00  0.00           N  
ATOM   1718  C6    C    54      39.745  17.725  63.483  1.00  0.00           C  
ATOM   1719  H6    C    54      39.460  17.592  64.517  1.00  0.00           H  
ATOM   1720  C5    C    54      40.966  17.271  63.070  1.00  0.00           C  
ATOM   1721  H5    C    54      41.578  16.784  63.815  1.00  0.00           H  
ATOM   1722  C4    C    54      41.364  17.592  61.752  1.00  0.00           C  
ATOM   1723  N4    C    54      42.627  17.395  61.410  1.00  0.00           N  
ATOM   1724  H41   C    54      42.927  17.570  60.461  1.00  0.00           H  
ATOM   1725  H42   C    54      43.265  17.073  62.123  1.00  0.00           H  
ATOM   1726  N3    C    54      40.585  18.232  60.895  1.00  0.00           N  
ATOM   1727  C2    C    54      39.479  18.755  61.348  1.00  0.00           C  
ATOM   1728  O2    C    54      38.806  19.412  60.560  1.00  0.00           O  
ATOM   1729  C3'   C    54      36.418  16.865  63.925  1.00  0.00           C  
ATOM   1730  H3'   C    54      37.293  16.271  64.189  1.00  0.00           H  
ATOM   1731  C2'   C    54      36.430  17.717  62.598  1.00  0.00           C  
ATOM   1732  H2'   C    54      36.790  17.141  61.746  1.00  0.00           H  
ATOM   1733  O2'   C    54      35.242  18.470  62.233  1.00  0.00           O  
ATOM   1734 HO2'   C    54      35.587  19.256  61.802  1.00  0.00           H  
ATOM   1735  O3'   C    54      35.208  16.010  63.937  1.00  0.00           O  
ATOM   1736  P     A    55      35.150  14.594  63.302  1.00  0.00           P  
ATOM   1737  OP1   A    55      33.715  14.186  63.451  1.00  0.00           O  
ATOM   1738  OP2   A    55      36.207  13.878  64.028  1.00  0.00           O  
ATOM   1739  O5'   A    55      35.646  14.741  61.746  1.00  0.00           O  
ATOM   1740  C5'   A    55      34.750  15.311  60.829  1.00  0.00           C  
ATOM   1741  H5'   A    55      34.451  16.280  61.228  1.00  0.00           H  
ATOM   1742 H5''   A    55      33.890  14.697  60.565  1.00  0.00           H  
ATOM   1743  C4'   A    55      35.532  15.399  59.537  1.00  0.00           C  
ATOM   1744  H4'   A    55      34.796  15.743  58.810  1.00  0.00           H  
ATOM   1745  O4'   A    55      36.578  16.365  59.511  1.00  0.00           O  
ATOM   1746  C1'   A    55      37.553  15.888  58.570  1.00  0.00           C  
ATOM   1747  H1'   A    55      37.790  16.650  57.827  1.00  0.00           H  
ATOM   1748  N9    A    55      38.806  15.486  59.311  1.00  0.00           N  
ATOM   1749  C8    A    55      38.904  15.383  60.721  1.00  0.00           C  
ATOM   1750  H8    A    55      38.113  15.570  61.432  1.00  0.00           H  
ATOM   1751  N7    A    55      40.097  15.024  61.064  1.00  0.00           N  
ATOM   1752  C5    A    55      40.793  14.846  59.875  1.00  0.00           C  
ATOM   1753  C6    A    55      42.152  14.551  59.647  1.00  0.00           C  
ATOM   1754  N6    A    55      43.097  14.437  60.496  1.00  0.00           N  
ATOM   1755  H61   A    55      43.963  14.016  60.191  1.00  0.00           H  
ATOM   1756  H62   A    55      42.957  14.580  61.486  1.00  0.00           H  
ATOM   1757  N1    A    55      42.617  14.429  58.416  1.00  0.00           N  
ATOM   1758  C2    A    55      41.717  14.555  57.419  1.00  0.00           C  
ATOM   1759  H2    A    55      42.082  14.316  56.431  1.00  0.00           H  
ATOM   1760  N3    A    55      40.407  14.855  57.492  1.00  0.00           N  
ATOM   1761  C4    A    55      40.038  15.079  58.815  1.00  0.00           C  
ATOM   1762  C3'   A    55      36.048  14.040  59.071  1.00  0.00           C  
ATOM   1763  H3'   A    55      36.621  13.471  59.803  1.00  0.00           H  
ATOM   1764  C2'   A    55      36.965  14.635  57.930  1.00  0.00           C  
ATOM   1765  H2'   A    55      37.783  13.934  57.762  1.00  0.00           H  
ATOM   1766  O2'   A    55      36.145  14.912  56.772  1.00  0.00           O  
ATOM   1767 HO2'   A    55      35.524  14.192  56.635  1.00  0.00           H  
ATOM   1768  O3'   A    55      34.980  13.184  58.603  1.00  0.00           O  
ATOM   1769  P     A    56      34.913  11.650  59.131  1.00  0.00           P  
ATOM   1770  OP1   A    56      33.637  11.064  58.669  1.00  0.00           O  
ATOM   1771  OP2   A    56      35.292  11.694  60.535  1.00  0.00           O  
ATOM   1772  O5'   A    56      36.180  11.103  58.321  1.00  0.00           O  
ATOM   1773  C5'   A    56      36.230  11.114  56.935  1.00  0.00           C  
ATOM   1774  H5'   A    56      35.935  12.059  56.479  1.00  0.00           H  
ATOM   1775 H5''   A    56      35.576  10.384  56.458  1.00  0.00           H  
ATOM   1776  C4'   A    56      37.596  10.806  56.454  1.00  0.00           C  
ATOM   1777  H4'   A    56      37.443  10.770  55.375  1.00  0.00           H  
ATOM   1778  O4'   A    56      38.638  11.743  56.678  1.00  0.00           O  
ATOM   1779  C1'   A    56      39.840  11.019  56.984  1.00  0.00           C  
ATOM   1780  H1'   A    56      40.709  11.324  56.401  1.00  0.00           H  
ATOM   1781  N9    A    56      40.309  10.983  58.425  1.00  0.00           N  
ATOM   1782  C8    A    56      39.541  11.267  59.574  1.00  0.00           C  
ATOM   1783  H8    A    56      38.472  11.419  59.575  1.00  0.00           H  
ATOM   1784  N7    A    56      40.276  11.310  60.632  1.00  0.00           N  
ATOM   1785  C5    A    56      41.617  11.225  60.169  1.00  0.00           C  
ATOM   1786  C6    A    56      42.884  11.168  60.764  1.00  0.00           C  
ATOM   1787  N6    A    56      43.043  11.339  62.056  1.00  0.00           N  
ATOM   1788  H61   A    56      43.971  11.566  62.383  1.00  0.00           H  
ATOM   1789  H62   A    56      42.203  11.580  62.562  1.00  0.00           H  
ATOM   1790  N1    A    56      44.023  11.108  60.035  1.00  0.00           N  
ATOM   1791  C2    A    56      43.848  11.017  58.737  1.00  0.00           C  
ATOM   1792  H2    A    56      44.749  11.001  58.141  1.00  0.00           H  
ATOM   1793  N3    A    56      42.697  11.039  58.062  1.00  0.00           N  
ATOM   1794  C4    A    56      41.622  11.132  58.811  1.00  0.00           C  
ATOM   1795  C3'   A    56      38.113   9.404  56.893  1.00  0.00           C  
ATOM   1796  H3'   A    56      37.859   9.328  57.950  1.00  0.00           H  
ATOM   1797  C2'   A    56      39.659   9.506  56.632  1.00  0.00           C  
ATOM   1798  H2'   A    56      40.199   8.813  57.276  1.00  0.00           H  
ATOM   1799  O2'   A    56      39.906   9.363  55.245  1.00  0.00           O  
ATOM   1800 HO2'   A    56      39.086   9.107  54.817  1.00  0.00           H  
ATOM   1801  O3'   A    56      37.484   8.478  56.026  1.00  0.00           O  
ATOM   1802  P     C    57      37.551   6.984  56.401  1.00  0.00           P  
ATOM   1803  OP1   C    57      36.459   6.346  55.598  1.00  0.00           O  
ATOM   1804  OP2   C    57      37.467   6.947  57.883  1.00  0.00           O  
ATOM   1805  O5'   C    57      39.003   6.466  55.889  1.00  0.00           O  
ATOM   1806  C5'   C    57      39.289   6.221  54.515  1.00  0.00           C  
ATOM   1807  H5'   C    57      38.784   7.025  53.980  1.00  0.00           H  
ATOM   1808 H5''   C    57      38.773   5.304  54.233  1.00  0.00           H  
ATOM   1809  C4'   C    57      40.772   6.219  54.180  1.00  0.00           C  
ATOM   1810  H4'   C    57      41.340   7.103  54.471  1.00  0.00           H  
ATOM   1811  O4'   C    57      41.393   5.208  55.005  1.00  0.00           O  
ATOM   1812  C1'   C    57      42.583   4.774  54.308  1.00  0.00           C  
ATOM   1813  H1'   C    57      43.448   5.224  54.795  1.00  0.00           H  
ATOM   1814  N1    C    57      42.778   3.315  54.563  1.00  0.00           N  
ATOM   1815  C6    C    57      43.843   2.905  55.368  1.00  0.00           C  
ATOM   1816  H6    C    57      44.417   3.681  55.854  1.00  0.00           H  
ATOM   1817  C5    C    57      44.239   1.616  55.308  1.00  0.00           C  
ATOM   1818  H5    C    57      45.146   1.267  55.779  1.00  0.00           H  
ATOM   1819  C4    C    57      43.495   0.725  54.468  1.00  0.00           C  
ATOM   1820  N4    C    57      43.670  -0.589  54.531  1.00  0.00           N  
ATOM   1821  H41   C    57      43.122  -1.221  53.965  1.00  0.00           H  
ATOM   1822  H42   C    57      44.439  -0.912  55.101  1.00  0.00           H  
ATOM   1823  N3    C    57      42.380   1.065  53.851  1.00  0.00           N  
ATOM   1824  C2    C    57      42.037   2.380  53.885  1.00  0.00           C  
ATOM   1825  O2    C    57      40.990   2.682  53.323  1.00  0.00           O  
ATOM   1826  C3'   C    57      41.063   5.885  52.693  1.00  0.00           C  
ATOM   1827  H3'   C    57      40.364   5.130  52.331  1.00  0.00           H  
ATOM   1828  C2'   C    57      42.480   5.266  52.874  1.00  0.00           C  
ATOM   1829  H2'   C    57      42.620   4.431  52.188  1.00  0.00           H  
ATOM   1830  O2'   C    57      43.409   6.263  52.687  1.00  0.00           O  
ATOM   1831 HO2'   C    57      43.229   6.621  51.815  1.00  0.00           H  
ATOM   1832  O3'   C    57      40.962   7.032  51.758  1.00  0.00           O  
ATOM   1833  P     A    58      41.184   6.983  50.162  1.00  0.00           P  
ATOM   1834  OP1   A    58      40.515   8.189  49.598  1.00  0.00           O  
ATOM   1835  OP2   A    58      40.869   5.653  49.640  1.00  0.00           O  
ATOM   1836  O5'   A    58      42.747   7.240  50.015  1.00  0.00           O  
ATOM   1837  C5'   A    58      43.330   8.501  50.274  1.00  0.00           C  
ATOM   1838  H5'   A    58      43.107   8.704  51.322  1.00  0.00           H  
ATOM   1839 H5''   A    58      42.745   9.196  49.671  1.00  0.00           H  
ATOM   1840  C4'   A    58      44.821   8.540  50.042  1.00  0.00           C  
ATOM   1841  H4'   A    58      45.318   9.417  50.456  1.00  0.00           H  
ATOM   1842  O4'   A    58      45.386   7.470  50.842  1.00  0.00           O  
ATOM   1843  C1'   A    58      46.046   6.527  50.042  1.00  0.00           C  
ATOM   1844  H1'   A    58      47.124   6.646  49.933  1.00  0.00           H  
ATOM   1845  N9    A    58      45.609   5.177  50.520  1.00  0.00           N  
ATOM   1846  C8    A    58      44.422   4.477  50.467  1.00  0.00           C  
ATOM   1847  H8    A    58      43.572   4.835  49.906  1.00  0.00           H  
ATOM   1848  N7    A    58      44.399   3.267  50.902  1.00  0.00           N  
ATOM   1849  C5    A    58      45.712   3.171  51.475  1.00  0.00           C  
ATOM   1850  C6    A    58      46.430   2.215  52.239  1.00  0.00           C  
ATOM   1851  N6    A    58      45.965   1.011  52.433  1.00  0.00           N  
ATOM   1852  H61   A    58      46.614   0.303  52.745  1.00  0.00           H  
ATOM   1853  H62   A    58      45.016   0.781  52.177  1.00  0.00           H  
ATOM   1854  N1    A    58      47.694   2.464  52.650  1.00  0.00           N  
ATOM   1855  C2    A    58      48.214   3.608  52.324  1.00  0.00           C  
ATOM   1856  H2    A    58      49.146   3.845  52.815  1.00  0.00           H  
ATOM   1857  N3    A    58      47.651   4.673  51.694  1.00  0.00           N  
ATOM   1858  C4    A    58      46.370   4.393  51.303  1.00  0.00           C  
ATOM   1859  C3'   A    58      45.264   8.370  48.608  1.00  0.00           C  
ATOM   1860  H3'   A    58      44.465   8.647  47.921  1.00  0.00           H  
ATOM   1861  C2'   A    58      45.552   6.800  48.624  1.00  0.00           C  
ATOM   1862  H2'   A    58      44.664   6.217  48.382  1.00  0.00           H  
ATOM   1863  O2'   A    58      46.504   6.366  47.763  1.00  0.00           O  
ATOM   1864 HO2'   A    58      47.188   7.035  47.832  1.00  0.00           H  
ATOM   1865  O3'   A    58      46.436   9.113  48.428  1.00  0.00           O  
ATOM   1866  P     U    59      46.203  10.673  47.986  1.00  0.00           P  
ATOM   1867  OP1   U    59      45.344  10.660  46.785  1.00  0.00           O  
ATOM   1868  OP2   U    59      47.586  11.198  47.845  1.00  0.00           O  
ATOM   1869  O5'   U    59      45.505  11.397  49.200  1.00  0.00           O  
ATOM   1870  C5'   U    59      44.189  11.978  49.004  1.00  0.00           C  
ATOM   1871  H5'   U    59      43.412  11.281  48.691  1.00  0.00           H  
ATOM   1872 H5''   U    59      44.311  12.691  48.188  1.00  0.00           H  
ATOM   1873  C4'   U    59      43.646  12.655  50.226  1.00  0.00           C  
ATOM   1874  H4'   U    59      42.744  13.228  50.008  1.00  0.00           H  
ATOM   1875  O4'   U    59      43.457  11.709  51.297  1.00  0.00           O  
ATOM   1876  C1'   U    59      43.925  12.301  52.495  1.00  0.00           C  
ATOM   1877  H1'   U    59      43.194  13.012  52.881  1.00  0.00           H  
ATOM   1878  N1    U    59      44.197  11.239  53.459  1.00  0.00           N  
ATOM   1879  C6    U    59      45.088  10.255  53.316  1.00  0.00           C  
ATOM   1880  H6    U    59      45.801  10.315  52.506  1.00  0.00           H  
ATOM   1881  C5    U    59      45.187   9.159  54.134  1.00  0.00           C  
ATOM   1882  H5    U    59      45.940   8.410  53.940  1.00  0.00           H  
ATOM   1883  C4    U    59      44.300   8.997  55.280  1.00  0.00           C  
ATOM   1884  O4    U    59      44.355   8.238  56.236  1.00  0.00           O  
ATOM   1885  N3    U    59      43.320   9.994  55.353  1.00  0.00           N  
ATOM   1886  H3    U    59      42.771  10.111  56.193  1.00  0.00           H  
ATOM   1887  C2    U    59      43.220  11.038  54.475  1.00  0.00           C  
ATOM   1888  O2    U    59      42.227  11.759  54.610  1.00  0.00           O  
ATOM   1889  C3'   U    59      44.712  13.668  50.644  1.00  0.00           C  
ATOM   1890  H3'   U    59      45.581  13.704  49.987  1.00  0.00           H  
ATOM   1891  C2'   U    59      45.074  13.144  51.988  1.00  0.00           C  
ATOM   1892  H2'   U    59      45.956  12.518  51.849  1.00  0.00           H  
ATOM   1893  O2'   U    59      45.443  14.162  52.920  1.00  0.00           O  
ATOM   1894 HO2'   U    59      45.660  14.941  52.402  1.00  0.00           H  
ATOM   1895  O3'   U    59      43.949  14.846  50.755  1.00  0.00           O  
ATOM   1896  P     G    60      44.648  16.236  50.433  1.00  0.00           P  
ATOM   1897  OP1   G    60      44.925  16.355  48.990  1.00  0.00           O  
ATOM   1898  OP2   G    60      45.758  16.376  51.424  1.00  0.00           O  
ATOM   1899  O5'   G    60      43.483  17.170  50.793  1.00  0.00           O  
ATOM   1900  C5'   G    60      42.359  17.145  50.009  1.00  0.00           C  
ATOM   1901  H5'   G    60      42.203  16.089  49.789  1.00  0.00           H  
ATOM   1902 H5''   G    60      42.348  17.723  49.084  1.00  0.00           H  
ATOM   1903  C4'   G    60      41.154  17.519  50.824  1.00  0.00           C  
ATOM   1904  H4'   G    60      40.297  17.603  50.157  1.00  0.00           H  
ATOM   1905  O4'   G    60      40.924  16.642  51.887  1.00  0.00           O  
ATOM   1906  C1'   G    60      40.486  17.360  53.035  1.00  0.00           C  
ATOM   1907  H1'   G    60      39.562  16.940  53.433  1.00  0.00           H  
ATOM   1908  N9    G    60      41.390  17.318  54.146  1.00  0.00           N  
ATOM   1909  C8    G    60      42.637  16.800  54.191  1.00  0.00           C  
ATOM   1910  H8    G    60      43.272  16.389  53.421  1.00  0.00           H  
ATOM   1911  N7    G    60      43.150  16.778  55.377  1.00  0.00           N  
ATOM   1912  C5    G    60      42.186  17.410  56.217  1.00  0.00           C  
ATOM   1913  C6    G    60      42.170  17.755  57.671  1.00  0.00           C  
ATOM   1914  O6    G    60      43.057  17.784  58.514  1.00  0.00           O  
ATOM   1915  N1    G    60      40.900  18.186  58.035  1.00  0.00           N  
ATOM   1916  H1    G    60      40.755  18.379  59.016  1.00  0.00           H  
ATOM   1917  C2    G    60      39.836  18.350  57.225  1.00  0.00           C  
ATOM   1918  N2    G    60      38.795  18.881  57.757  1.00  0.00           N  
ATOM   1919  H21   G    60      38.681  18.983  58.755  1.00  0.00           H  
ATOM   1920  H22   G    60      38.013  19.157  57.179  1.00  0.00           H  
ATOM   1921  N3    G    60      39.881  18.157  55.927  1.00  0.00           N  
ATOM   1922  C4    G    60      41.040  17.681  55.477  1.00  0.00           C  
ATOM   1923  C3'   G    60      41.326  18.920  51.499  1.00  0.00           C  
ATOM   1924  H3'   G    60      42.348  19.038  51.859  1.00  0.00           H  
ATOM   1925  C2'   G    60      40.322  18.801  52.616  1.00  0.00           C  
ATOM   1926  H2'   G    60      40.479  19.547  53.395  1.00  0.00           H  
ATOM   1927  O2'   G    60      38.961  18.976  52.062  1.00  0.00           O  
ATOM   1928 HO2'   G    60      39.002  18.891  51.107  1.00  0.00           H  
ATOM   1929  O3'   G    60      41.079  19.979  50.573  1.00  0.00           O  
ATOM   1930  P     U    61      41.656  21.383  50.777  1.00  0.00           P  
ATOM   1931  OP1   U    61      41.200  22.313  49.599  1.00  0.00           O  
ATOM   1932  OP2   U    61      43.071  21.262  51.001  1.00  0.00           O  
ATOM   1933  O5'   U    61      40.956  21.933  52.096  1.00  0.00           O  
ATOM   1934  C5'   U    61      39.583  22.328  52.049  1.00  0.00           C  
ATOM   1935  H5'   U    61      39.052  21.463  51.651  1.00  0.00           H  
ATOM   1936 H5''   U    61      39.410  23.185  51.397  1.00  0.00           H  
ATOM   1937  C4'   U    61      39.077  22.498  53.497  1.00  0.00           C  
ATOM   1938  H4'   U    61      38.014  22.726  53.583  1.00  0.00           H  
ATOM   1939  O4'   U    61      39.320  21.470  54.439  1.00  0.00           O  
ATOM   1940  C1'   U    61      39.377  22.002  55.746  1.00  0.00           C  
ATOM   1941  H1'   U    61      38.507  21.657  56.303  1.00  0.00           H  
ATOM   1942  N1    U    61      40.667  21.792  56.448  1.00  0.00           N  
ATOM   1943  C6    U    61      41.827  21.604  55.729  1.00  0.00           C  
ATOM   1944  H6    U    61      41.801  21.533  54.652  1.00  0.00           H  
ATOM   1945  C5    U    61      42.982  21.277  56.281  1.00  0.00           C  
ATOM   1946  H5    U    61      43.850  21.212  55.643  1.00  0.00           H  
ATOM   1947  C4    U    61      43.075  21.103  57.716  1.00  0.00           C  
ATOM   1948  O4    U    61      44.059  20.770  58.391  1.00  0.00           O  
ATOM   1949  N3    U    61      41.932  21.241  58.413  1.00  0.00           N  
ATOM   1950  H3    U    61      41.998  21.134  59.415  1.00  0.00           H  
ATOM   1951  C2    U    61      40.658  21.624  57.856  1.00  0.00           C  
ATOM   1952  O2    U    61      39.654  21.820  58.566  1.00  0.00           O  
ATOM   1953  C3'   U    61      39.781  23.684  54.173  1.00  0.00           C  
ATOM   1954  H3'   U    61      40.842  23.541  53.973  1.00  0.00           H  
ATOM   1955  C2'   U    61      39.361  23.503  55.631  1.00  0.00           C  
ATOM   1956  H2'   U    61      40.084  24.043  56.242  1.00  0.00           H  
ATOM   1957  O2'   U    61      38.044  23.979  55.905  1.00  0.00           O  
ATOM   1958 HO2'   U    61      37.795  24.521  55.153  1.00  0.00           H  
ATOM   1959  O3'   U    61      39.308  24.878  53.659  1.00  0.00           O  
ATOM   1960  P     G    62      40.416  26.069  53.459  1.00  0.00           P  
ATOM   1961  OP1   G    62      39.764  27.113  52.645  1.00  0.00           O  
ATOM   1962  OP2   G    62      41.643  25.488  52.997  1.00  0.00           O  
ATOM   1963  O5'   G    62      40.675  26.603  54.898  1.00  0.00           O  
ATOM   1964  C5'   G    62      39.628  27.347  55.450  1.00  0.00           C  
ATOM   1965  H5'   G    62      38.634  26.984  55.189  1.00  0.00           H  
ATOM   1966 H5''   G    62      39.781  28.293  54.930  1.00  0.00           H  
ATOM   1967  C4'   G    62      39.738  27.477  56.977  1.00  0.00           C  
ATOM   1968  H4'   G    62      38.883  28.057  57.326  1.00  0.00           H  
ATOM   1969  O4'   G    62      39.719  26.150  57.588  1.00  0.00           O  
ATOM   1970  C1'   G    62      40.527  26.319  58.784  1.00  0.00           C  
ATOM   1971  H1'   G    62      39.881  25.943  59.577  1.00  0.00           H  
ATOM   1972  N9    G    62      41.724  25.454  58.801  1.00  0.00           N  
ATOM   1973  C8    G    62      42.383  24.843  57.718  1.00  0.00           C  
ATOM   1974  H8    G    62      41.956  24.981  56.736  1.00  0.00           H  
ATOM   1975  N7    G    62      43.326  24.096  58.027  1.00  0.00           N  
ATOM   1976  C5    G    62      43.472  24.158  59.416  1.00  0.00           C  
ATOM   1977  C6    G    62      44.329  23.588  60.438  1.00  0.00           C  
ATOM   1978  O6    G    62      45.317  22.916  60.271  1.00  0.00           O  
ATOM   1979  N1    G    62      43.941  23.810  61.738  1.00  0.00           N  
ATOM   1980  H1    G    62      44.529  23.334  62.407  1.00  0.00           H  
ATOM   1981  C2    G    62      42.981  24.663  62.107  1.00  0.00           C  
ATOM   1982  N2    G    62      42.987  24.831  63.428  1.00  0.00           N  
ATOM   1983  H21   G    62      43.728  24.406  63.966  1.00  0.00           H  
ATOM   1984  H22   G    62      42.259  25.475  63.705  1.00  0.00           H  
ATOM   1985  N3    G    62      42.171  25.334  61.233  1.00  0.00           N  
ATOM   1986  C4    G    62      42.465  24.966  59.943  1.00  0.00           C  
ATOM   1987  C3'   G    62      40.938  28.217  57.422  1.00  0.00           C  
ATOM   1988  H3'   G    62      41.879  27.955  56.939  1.00  0.00           H  
ATOM   1989  C2'   G    62      40.982  27.775  58.874  1.00  0.00           C  
ATOM   1990  H2'   G    62      42.030  27.934  59.128  1.00  0.00           H  
ATOM   1991  O2'   G    62      39.956  28.291  59.672  1.00  0.00           O  
ATOM   1992 HO2'   G    62      39.729  29.148  59.303  1.00  0.00           H  
ATOM   1993  O3'   G    62      40.810  29.648  57.277  1.00  0.00           O  
ATOM   1994  P     U    63      42.089  30.624  57.275  1.00  0.00           P  
ATOM   1995  OP1   U    63      41.421  31.873  56.776  1.00  0.00           O  
ATOM   1996  OP2   U    63      43.304  30.133  56.569  1.00  0.00           O  
ATOM   1997  O5'   U    63      42.472  30.753  58.798  1.00  0.00           O  
ATOM   1998  C5'   U    63      41.599  31.274  59.828  1.00  0.00           C  
ATOM   1999  H5'   U    63      40.577  30.900  59.765  1.00  0.00           H  
ATOM   2000 H5''   U    63      41.551  32.352  59.678  1.00  0.00           H  
ATOM   2001  C4'   U    63      42.133  31.106  61.236  1.00  0.00           C  
ATOM   2002  H4'   U    63      41.554  31.675  61.963  1.00  0.00           H  
ATOM   2003  O4'   U    63      42.142  29.762  61.628  1.00  0.00           O  
ATOM   2004  C1'   U    63      43.393  29.435  62.257  1.00  0.00           C  
ATOM   2005  H1'   U    63      43.197  28.875  63.172  1.00  0.00           H  
ATOM   2006  N1    U    63      44.242  28.454  61.472  1.00  0.00           N  
ATOM   2007  C6    U    63      44.339  28.434  60.080  1.00  0.00           C  
ATOM   2008  H6    U    63      43.826  29.220  59.546  1.00  0.00           H  
ATOM   2009  C5    U    63      45.122  27.547  59.431  1.00  0.00           C  
ATOM   2010  H5    U    63      45.105  27.504  58.352  1.00  0.00           H  
ATOM   2011  C4    U    63      45.923  26.604  60.202  1.00  0.00           C  
ATOM   2012  O4    U    63      46.642  25.772  59.717  1.00  0.00           O  
ATOM   2013  N3    U    63      45.766  26.667  61.519  1.00  0.00           N  
ATOM   2014  H3    U    63      46.360  26.042  62.045  1.00  0.00           H  
ATOM   2015  C2    U    63      45.034  27.601  62.242  1.00  0.00           C  
ATOM   2016  O2    U    63      45.170  27.673  63.449  1.00  0.00           O  
ATOM   2017  C3'   U    63      43.574  31.604  61.387  1.00  0.00           C  
ATOM   2018  H3'   U    63      44.211  31.360  60.536  1.00  0.00           H  
ATOM   2019  C2'   U    63      44.133  30.762  62.592  1.00  0.00           C  
ATOM   2020  H2'   U    63      45.204  30.566  62.546  1.00  0.00           H  
ATOM   2021  O2'   U    63      43.784  31.326  63.801  1.00  0.00           O  
ATOM   2022 HO2'   U    63      43.692  32.281  63.832  1.00  0.00           H  
ATOM   2023  O3'   U    63      43.683  32.989  61.635  1.00  0.00           O  
ATOM   2024  P     A    64      44.995  33.871  61.339  1.00  0.00           P  
ATOM   2025  OP1   A    64      44.628  35.275  61.703  1.00  0.00           O  
ATOM   2026  OP2   A    64      45.461  33.677  59.929  1.00  0.00           O  
ATOM   2027  O5'   A    64      46.134  33.276  62.262  1.00  0.00           O  
ATOM   2028  C5'   A    64      46.288  33.737  63.582  1.00  0.00           C  
ATOM   2029  H5'   A    64      45.312  33.834  64.057  1.00  0.00           H  
ATOM   2030 H5''   A    64      46.699  34.744  63.506  1.00  0.00           H  
ATOM   2031  C4'   A    64      47.148  32.798  64.478  1.00  0.00           C  
ATOM   2032  H4'   A    64      47.058  32.971  65.551  1.00  0.00           H  
ATOM   2033  O4'   A    64      46.849  31.451  64.347  1.00  0.00           O  
ATOM   2034  C1'   A    64      48.056  30.727  64.406  1.00  0.00           C  
ATOM   2035  H1'   A    64      48.021  29.981  65.199  1.00  0.00           H  
ATOM   2036  N9    A    64      48.355  29.992  63.147  1.00  0.00           N  
ATOM   2037  C8    A    64      47.870  30.159  61.864  1.00  0.00           C  
ATOM   2038  H8    A    64      47.112  30.924  61.794  1.00  0.00           H  
ATOM   2039  N7    A    64      48.306  29.251  61.023  1.00  0.00           N  
ATOM   2040  C5    A    64      49.090  28.426  61.857  1.00  0.00           C  
ATOM   2041  C6    A    64      49.882  27.278  61.601  1.00  0.00           C  
ATOM   2042  N6    A    64      49.968  26.657  60.399  1.00  0.00           N  
ATOM   2043  H61   A    64      50.381  25.736  60.375  1.00  0.00           H  
ATOM   2044  H62   A    64      49.353  26.963  59.658  1.00  0.00           H  
ATOM   2045  N1    A    64      50.474  26.671  62.620  1.00  0.00           N  
ATOM   2046  C2    A    64      50.365  27.177  63.843  1.00  0.00           C  
ATOM   2047  H2    A    64      50.924  26.679  64.622  1.00  0.00           H  
ATOM   2048  N3    A    64      49.731  28.271  64.223  1.00  0.00           N  
ATOM   2049  C4    A    64      49.044  28.823  63.142  1.00  0.00           C  
ATOM   2050  C3'   A    64      48.712  32.912  64.178  1.00  0.00           C  
ATOM   2051  H3'   A    64      48.817  32.781  63.101  1.00  0.00           H  
ATOM   2052  C2'   A    64      49.143  31.598  64.881  1.00  0.00           C  
ATOM   2053  H2'   A    64      50.076  31.189  64.493  1.00  0.00           H  
ATOM   2054  O2'   A    64      49.148  31.690  66.280  1.00  0.00           O  
ATOM   2055 HO2'   A    64      49.858  31.162  66.653  1.00  0.00           H  
ATOM   2056  O3'   A    64      49.276  34.115  64.652  1.00  0.00           O  
ATOM   2057  P     U    65      50.506  34.624  63.834  1.00  0.00           P  
ATOM   2058  OP1   U    65      50.928  35.870  64.527  1.00  0.00           O  
ATOM   2059  OP2   U    65      50.190  34.718  62.393  1.00  0.00           O  
ATOM   2060  O5'   U    65      51.668  33.624  64.018  1.00  0.00           O  
ATOM   2061  C5'   U    65      52.115  33.307  65.293  1.00  0.00           C  
ATOM   2062  H5'   U    65      51.346  33.059  66.025  1.00  0.00           H  
ATOM   2063 H5''   U    65      52.657  34.145  65.730  1.00  0.00           H  
ATOM   2064  C4'   U    65      53.102  32.146  65.213  1.00  0.00           C  
ATOM   2065  H4'   U    65      53.473  32.015  66.230  1.00  0.00           H  
ATOM   2066  O4'   U    65      52.395  30.938  64.808  1.00  0.00           O  
ATOM   2067  C1'   U    65      53.177  30.225  63.874  1.00  0.00           C  
ATOM   2068  H1'   U    65      53.345  29.245  64.321  1.00  0.00           H  
ATOM   2069  N1    U    65      52.680  30.037  62.427  1.00  0.00           N  
ATOM   2070  C6    U    65      51.826  30.942  61.769  1.00  0.00           C  
ATOM   2071  H6    U    65      51.428  31.756  62.358  1.00  0.00           H  
ATOM   2072  C5    U    65      51.412  30.773  60.455  1.00  0.00           C  
ATOM   2073  H5    U    65      50.827  31.517  59.936  1.00  0.00           H  
ATOM   2074  C4    U    65      51.819  29.585  59.735  1.00  0.00           C  
ATOM   2075  O4    U    65      51.546  29.242  58.567  1.00  0.00           O  
ATOM   2076  N3    U    65      52.565  28.725  60.468  1.00  0.00           N  
ATOM   2077  H3    U    65      53.083  28.056  59.916  1.00  0.00           H  
ATOM   2078  C2    U    65      53.074  28.868  61.693  1.00  0.00           C  
ATOM   2079  O2    U    65      53.920  28.035  62.050  1.00  0.00           O  
ATOM   2080  C3'   U    65      54.326  32.236  64.256  1.00  0.00           C  
ATOM   2081  H3'   U    65      53.980  32.773  63.373  1.00  0.00           H  
ATOM   2082  C2'   U    65      54.593  30.806  63.925  1.00  0.00           C  
ATOM   2083  H2'   U    65      55.140  30.746  62.984  1.00  0.00           H  
ATOM   2084  O2'   U    65      55.316  30.192  64.964  1.00  0.00           O  
ATOM   2085 HO2'   U    65      55.852  30.854  65.406  1.00  0.00           H  
ATOM   2086  O3'   U    65      55.419  32.743  65.039  1.00  0.00           O  
ATOM   2087  P     C    66      56.338  33.953  64.418  1.00  0.00           P  
ATOM   2088  OP1   C    66      57.609  33.813  65.147  1.00  0.00           O  
ATOM   2089  OP2   C    66      55.586  35.214  64.454  1.00  0.00           O  
ATOM   2090  O5'   C    66      56.637  33.603  62.870  1.00  0.00           O  
ATOM   2091  C5'   C    66      57.495  32.484  62.544  1.00  0.00           C  
ATOM   2092  H5'   C    66      57.275  31.742  63.312  1.00  0.00           H  
ATOM   2093 H5''   C    66      58.514  32.863  62.622  1.00  0.00           H  
ATOM   2094  C4'   C    66      57.252  31.984  61.111  1.00  0.00           C  
ATOM   2095  H4'   C    66      57.975  31.178  60.987  1.00  0.00           H  
ATOM   2096  O4'   C    66      55.886  31.649  60.870  1.00  0.00           O  
ATOM   2097  C1'   C    66      55.669  31.884  59.539  1.00  0.00           C  
ATOM   2098  H1'   C    66      55.471  30.918  59.074  1.00  0.00           H  
ATOM   2099  N1    C    66      54.455  32.708  59.472  1.00  0.00           N  
ATOM   2100  C6    C    66      54.219  33.636  60.388  1.00  0.00           C  
ATOM   2101  H6    C    66      55.037  33.694  61.091  1.00  0.00           H  
ATOM   2102  C5    C    66      53.160  34.455  60.348  1.00  0.00           C  
ATOM   2103  H5    C    66      52.998  35.279  61.027  1.00  0.00           H  
ATOM   2104  C4    C    66      52.309  34.248  59.247  1.00  0.00           C  
ATOM   2105  N4    C    66      51.240  35.021  59.046  1.00  0.00           N  
ATOM   2106  H41   C    66      50.742  34.738  58.214  1.00  0.00           H  
ATOM   2107  H42   C    66      50.820  35.722  59.640  1.00  0.00           H  
ATOM   2108  N3    C    66      52.472  33.323  58.284  1.00  0.00           N  
ATOM   2109  C2    C    66      53.531  32.485  58.397  1.00  0.00           C  
ATOM   2110  O2    C    66      53.542  31.557  57.524  1.00  0.00           O  
ATOM   2111  C3'   C    66      57.672  33.081  60.050  1.00  0.00           C  
ATOM   2112  H3'   C    66      57.311  34.045  60.409  1.00  0.00           H  
ATOM   2113  C2'   C    66      56.843  32.654  58.834  1.00  0.00           C  
ATOM   2114  H2'   C    66      56.524  33.518  58.252  1.00  0.00           H  
ATOM   2115  O2'   C    66      57.505  31.788  57.963  1.00  0.00           O  
ATOM   2116 HO2'   C    66      58.353  32.115  57.654  1.00  0.00           H  
ATOM   2117  O3'   C    66      59.007  33.167  59.830  1.00  0.00           O  
ATOM   2118  P     G    67      59.760  34.135  58.807  1.00  0.00           P  
ATOM   2119  OP1   G    67      61.216  34.211  59.266  1.00  0.00           O  
ATOM   2120  OP2   G    67      58.980  35.407  58.676  1.00  0.00           O  
ATOM   2121  O5'   G    67      59.648  33.542  57.315  1.00  0.00           O  
ATOM   2122  C5'   G    67      60.533  32.538  56.833  1.00  0.00           C  
ATOM   2123  H5'   G    67      60.449  31.650  57.460  1.00  0.00           H  
ATOM   2124 H5''   G    67      61.543  32.946  56.812  1.00  0.00           H  
ATOM   2125  C4'   G    67      60.053  32.264  55.378  1.00  0.00           C  
ATOM   2126  H4'   G    67      60.675  31.495  54.921  1.00  0.00           H  
ATOM   2127  O4'   G    67      58.776  31.635  55.211  1.00  0.00           O  
ATOM   2128  C1'   G    67      58.254  31.942  53.949  1.00  0.00           C  
ATOM   2129  H1'   G    67      58.075  31.005  53.422  1.00  0.00           H  
ATOM   2130  N9    G    67      56.905  32.480  54.111  1.00  0.00           N  
ATOM   2131  C8    G    67      56.347  33.189  55.175  1.00  0.00           C  
ATOM   2132  H8    G    67      57.025  33.725  55.823  1.00  0.00           H  
ATOM   2133  N7    G    67      55.029  33.248  55.120  1.00  0.00           N  
ATOM   2134  C5    G    67      54.716  32.475  54.007  1.00  0.00           C  
ATOM   2135  C6    G    67      53.456  32.162  53.395  1.00  0.00           C  
ATOM   2136  O6    G    67      52.251  32.249  53.831  1.00  0.00           O  
ATOM   2137  N1    G    67      53.636  31.727  52.115  1.00  0.00           N  
ATOM   2138  H1    G    67      52.809  31.542  51.565  1.00  0.00           H  
ATOM   2139  C2    G    67      54.774  31.592  51.450  1.00  0.00           C  
ATOM   2140  N2    G    67      54.714  30.998  50.300  1.00  0.00           N  
ATOM   2141  H21   G    67      53.846  31.070  49.789  1.00  0.00           H  
ATOM   2142  H22   G    67      55.552  30.775  49.782  1.00  0.00           H  
ATOM   2143  N3    G    67      55.937  31.808  51.967  1.00  0.00           N  
ATOM   2144  C4    G    67      55.869  32.324  53.234  1.00  0.00           C  
ATOM   2145  C3'   G    67      59.951  33.457  54.438  1.00  0.00           C  
ATOM   2146  H3'   G    67      59.329  34.236  54.879  1.00  0.00           H  
ATOM   2147  C2'   G    67      59.212  32.915  53.224  1.00  0.00           C  
ATOM   2148  H2'   G    67      58.673  33.689  52.678  1.00  0.00           H  
ATOM   2149  O2'   G    67      60.114  32.173  52.431  1.00  0.00           O  
ATOM   2150 HO2'   G    67      59.609  31.764  51.725  1.00  0.00           H  
ATOM   2151  O3'   G    67      61.269  34.001  54.206  1.00  0.00           O  
ATOM   2152  P     U    68      61.342  35.584  53.898  1.00  0.00           P  
ATOM   2153  OP1   U    68      62.824  35.674  53.652  1.00  0.00           O  
ATOM   2154  OP2   U    68      60.655  36.303  55.000  1.00  0.00           O  
ATOM   2155  O5'   U    68      60.595  35.879  52.519  1.00  0.00           O  
ATOM   2156  C5'   U    68      61.033  35.374  51.278  1.00  0.00           C  
ATOM   2157  H5'   U    68      61.442  34.367  51.197  1.00  0.00           H  
ATOM   2158 H5''   U    68      61.819  36.070  50.985  1.00  0.00           H  
ATOM   2159  C4'   U    68      59.914  35.387  50.235  1.00  0.00           C  
ATOM   2160  H4'   U    68      60.318  35.067  49.275  1.00  0.00           H  
ATOM   2161  O4'   U    68      58.842  34.479  50.530  1.00  0.00           O  
ATOM   2162  C1'   U    68      57.690  34.975  49.841  1.00  0.00           C  
ATOM   2163  H1'   U    68      57.322  34.323  49.049  1.00  0.00           H  
ATOM   2164  N1    U    68      56.604  35.276  50.856  1.00  0.00           N  
ATOM   2165  C6    U    68      56.874  35.701  52.112  1.00  0.00           C  
ATOM   2166  H6    U    68      57.901  35.945  52.339  1.00  0.00           H  
ATOM   2167  C5    U    68      55.900  35.924  52.981  1.00  0.00           C  
ATOM   2168  H5    U    68      56.165  36.426  53.900  1.00  0.00           H  
ATOM   2169  C4    U    68      54.531  35.733  52.658  1.00  0.00           C  
ATOM   2170  O4    U    68      53.564  35.961  53.420  1.00  0.00           O  
ATOM   2171  N3    U    68      54.305  35.363  51.369  1.00  0.00           N  
ATOM   2172  H3    U    68      53.340  35.481  51.096  1.00  0.00           H  
ATOM   2173  C2    U    68      55.284  35.250  50.399  1.00  0.00           C  
ATOM   2174  O2    U    68      54.966  35.043  49.252  1.00  0.00           O  
ATOM   2175  C3'   U    68      59.311  36.737  49.908  1.00  0.00           C  
ATOM   2176  H3'   U    68      59.022  37.197  50.853  1.00  0.00           H  
ATOM   2177  C2'   U    68      58.091  36.301  49.127  1.00  0.00           C  
ATOM   2178  H2'   U    68      57.264  37.008  49.065  1.00  0.00           H  
ATOM   2179  O2'   U    68      58.519  35.885  47.838  1.00  0.00           O  
ATOM   2180 HO2'   U    68      57.696  35.784  47.353  1.00  0.00           H  
ATOM   2181  O3'   U    68      60.118  37.682  49.227  1.00  0.00           O  
ATOM   2182  P     G    69      59.592  39.156  49.147  1.00  0.00           P  
ATOM   2183  OP1   G    69      60.670  39.928  48.573  1.00  0.00           O  
ATOM   2184  OP2   G    69      59.002  39.654  50.435  1.00  0.00           O  
ATOM   2185  O5'   G    69      58.351  39.197  48.102  1.00  0.00           O  
ATOM   2186  C5'   G    69      58.470  38.859  46.761  1.00  0.00           C  
ATOM   2187  H5'   G    69      58.969  37.894  46.677  1.00  0.00           H  
ATOM   2188 H5''   G    69      59.046  39.587  46.190  1.00  0.00           H  
ATOM   2189  C4'   G    69      57.049  38.736  46.139  1.00  0.00           C  
ATOM   2190  H4'   G    69      57.075  38.339  45.124  1.00  0.00           H  
ATOM   2191  O4'   G    69      56.264  37.797  46.922  1.00  0.00           O  
ATOM   2192  C1'   G    69      54.873  38.086  46.756  1.00  0.00           C  
ATOM   2193  H1'   G    69      54.509  37.162  46.307  1.00  0.00           H  
ATOM   2194  N9    G    69      54.158  38.346  48.051  1.00  0.00           N  
ATOM   2195  C8    G    69      54.558  38.192  49.357  1.00  0.00           C  
ATOM   2196  H8    G    69      55.603  38.087  49.609  1.00  0.00           H  
ATOM   2197  N7    G    69      53.627  38.206  50.231  1.00  0.00           N  
ATOM   2198  C5    G    69      52.467  38.441  49.493  1.00  0.00           C  
ATOM   2199  C6    G    69      51.120  38.647  49.814  1.00  0.00           C  
ATOM   2200  O6    G    69      50.537  38.511  50.879  1.00  0.00           O  
ATOM   2201  N1    G    69      50.283  39.065  48.764  1.00  0.00           N  
ATOM   2202  H1    G    69      49.320  39.352  48.866  1.00  0.00           H  
ATOM   2203  C2    G    69      50.686  39.014  47.478  1.00  0.00           C  
ATOM   2204  N2    G    69      49.936  39.338  46.414  1.00  0.00           N  
ATOM   2205  H21   G    69      48.949  39.536  46.504  1.00  0.00           H  
ATOM   2206  H22   G    69      50.438  39.380  45.538  1.00  0.00           H  
ATOM   2207  N3    G    69      51.893  38.704  47.159  1.00  0.00           N  
ATOM   2208  C4    G    69      52.767  38.480  48.172  1.00  0.00           C  
ATOM   2209  C3'   G    69      56.248  40.043  46.050  1.00  0.00           C  
ATOM   2210  H3'   G    69      56.367  40.544  47.010  1.00  0.00           H  
ATOM   2211  C2'   G    69      54.855  39.378  45.905  1.00  0.00           C  
ATOM   2212  H2'   G    69      54.080  40.022  46.321  1.00  0.00           H  
ATOM   2213  O2'   G    69      54.514  38.825  44.624  1.00  0.00           O  
ATOM   2214 HO2'   G    69      54.746  39.556  44.046  1.00  0.00           H  
ATOM   2215  O3'   G    69      56.704  40.873  44.924  1.00  0.00           O  
ATOM   2216  P     C    70      56.454  42.405  44.971  1.00  0.00           P  
ATOM   2217  OP1   C    70      56.913  42.982  43.718  1.00  0.00           O  
ATOM   2218  OP2   C    70      57.031  42.866  46.236  1.00  0.00           O  
ATOM   2219  O5'   C    70      54.871  42.615  45.104  1.00  0.00           O  
ATOM   2220  C5'   C    70      54.103  42.659  43.972  1.00  0.00           C  
ATOM   2221  H5'   C    70      54.202  41.687  43.488  1.00  0.00           H  
ATOM   2222 H5''   C    70      54.440  43.527  43.406  1.00  0.00           H  
ATOM   2223  C4'   C    70      52.541  42.872  44.224  1.00  0.00           C  
ATOM   2224  H4'   C    70      51.963  42.755  43.307  1.00  0.00           H  
ATOM   2225  O4'   C    70      52.020  41.842  45.063  1.00  0.00           O  
ATOM   2226  C1'   C    70      50.990  42.402  45.902  1.00  0.00           C  
ATOM   2227  H1'   C    70      50.108  41.863  45.555  1.00  0.00           H  
ATOM   2228  N1    C    70      51.186  42.152  47.406  1.00  0.00           N  
ATOM   2229  C6    C    70      52.422  41.817  47.880  1.00  0.00           C  
ATOM   2230  H6    C    70      53.254  41.657  47.209  1.00  0.00           H  
ATOM   2231  C5    C    70      52.502  41.711  49.249  1.00  0.00           C  
ATOM   2232  H5    C    70      53.413  41.384  49.728  1.00  0.00           H  
ATOM   2233  C4    C    70      51.394  41.863  50.042  1.00  0.00           C  
ATOM   2234  N4    C    70      51.486  41.814  51.362  1.00  0.00           N  
ATOM   2235  H41   C    70      50.599  42.005  51.807  1.00  0.00           H  
ATOM   2236  H42   C    70      52.329  41.421  51.754  1.00  0.00           H  
ATOM   2237  N3    C    70      50.171  42.142  49.605  1.00  0.00           N  
ATOM   2238  C2    C    70      50.028  42.407  48.286  1.00  0.00           C  
ATOM   2239  O2    C    70      49.000  42.938  47.929  1.00  0.00           O  
ATOM   2240  C3'   C    70      52.253  44.153  44.859  1.00  0.00           C  
ATOM   2241  H3'   C    70      53.102  44.274  45.532  1.00  0.00           H  
ATOM   2242  C2'   C    70      50.972  43.885  45.624  1.00  0.00           C  
ATOM   2243  H2'   C    70      50.859  44.466  46.539  1.00  0.00           H  
ATOM   2244  O2'   C    70      49.837  44.084  44.742  1.00  0.00           O  
ATOM   2245 HO2'   C    70      49.936  44.951  44.342  1.00  0.00           H  
ATOM   2246  O3'   C    70      52.105  45.112  43.863  1.00  0.00           O  
ATOM   2247  P     C    71      52.254  46.684  44.083  1.00  0.00           P  
ATOM   2248  OP1   C    71      52.392  47.471  42.779  1.00  0.00           O  
ATOM   2249  OP2   C    71      53.155  46.927  45.171  1.00  0.00           O  
ATOM   2250  O5'   C    71      50.809  46.914  44.623  1.00  0.00           O  
ATOM   2251  C5'   C    71      49.657  47.358  43.856  1.00  0.00           C  
ATOM   2252  H5'   C    71      49.360  46.588  43.143  1.00  0.00           H  
ATOM   2253 H5''   C    71      49.888  48.261  43.290  1.00  0.00           H  
ATOM   2254  C4'   C    71      48.448  47.522  44.773  1.00  0.00           C  
ATOM   2255  H4'   C    71      47.607  47.617  44.086  1.00  0.00           H  
ATOM   2256  O4'   C    71      48.165  46.409  45.639  1.00  0.00           O  
ATOM   2257  C1'   C    71      47.600  46.928  46.839  1.00  0.00           C  
ATOM   2258  H1'   C    71      46.596  46.510  46.918  1.00  0.00           H  
ATOM   2259  N1    C    71      48.356  46.572  48.070  1.00  0.00           N  
ATOM   2260  C6    C    71      49.714  46.257  48.008  1.00  0.00           C  
ATOM   2261  H6    C    71      50.214  46.503  47.083  1.00  0.00           H  
ATOM   2262  C5    C    71      50.428  45.906  49.087  1.00  0.00           C  
ATOM   2263  H5    C    71      51.500  45.810  49.000  1.00  0.00           H  
ATOM   2264  C4    C    71      49.685  45.771  50.307  1.00  0.00           C  
ATOM   2265  N4    C    71      50.305  45.206  51.352  1.00  0.00           N  
ATOM   2266  H41   C    71      49.816  45.035  52.218  1.00  0.00           H  
ATOM   2267  H42   C    71      51.264  44.908  51.235  1.00  0.00           H  
ATOM   2268  N3    C    71      48.418  46.018  50.426  1.00  0.00           N  
ATOM   2269  C2    C    71      47.662  46.446  49.350  1.00  0.00           C  
ATOM   2270  O2    C    71      46.565  46.881  49.599  1.00  0.00           O  
ATOM   2271  C3'   C    71      48.697  48.631  45.819  1.00  0.00           C  
ATOM   2272  H3'   C    71      49.623  48.447  46.364  1.00  0.00           H  
ATOM   2273  C2'   C    71      47.457  48.427  46.670  1.00  0.00           C  
ATOM   2274  H2'   C    71      47.513  48.882  47.659  1.00  0.00           H  
ATOM   2275  O2'   C    71      46.261  48.715  46.006  1.00  0.00           O  
ATOM   2276 HO2'   C    71      46.077  49.625  45.761  1.00  0.00           H  
ATOM   2277  O3'   C    71      48.702  49.934  45.254  1.00  0.00           O  
ATOM   2278  P     U    72      49.525  51.120  45.953  1.00  0.00           P  
ATOM   2279  OP1   U    72      49.332  52.275  45.042  1.00  0.00           O  
ATOM   2280  OP2   U    72      50.947  50.755  46.238  1.00  0.00           O  
ATOM   2281  O5'   U    72      48.902  51.384  47.379  1.00  0.00           O  
ATOM   2282  C5'   U    72      47.635  52.040  47.476  1.00  0.00           C  
ATOM   2283  H5'   U    72      46.889  51.415  46.985  1.00  0.00           H  
ATOM   2284 H5''   U    72      47.599  53.061  47.094  1.00  0.00           H  
ATOM   2285  C4'   U    72      47.175  52.171  48.977  1.00  0.00           C  
ATOM   2286  H4'   U    72      46.215  52.681  49.050  1.00  0.00           H  
ATOM   2287  O4'   U    72      47.052  50.890  49.567  1.00  0.00           O  
ATOM   2288  C1'   U    72      47.514  51.052  50.877  1.00  0.00           C  
ATOM   2289  H1'   U    72      46.663  50.827  51.519  1.00  0.00           H  
ATOM   2290  N1    U    72      48.676  50.137  51.246  1.00  0.00           N  
ATOM   2291  C6    U    72      49.669  50.091  50.325  1.00  0.00           C  
ATOM   2292  H6    U    72      49.624  50.629  49.390  1.00  0.00           H  
ATOM   2293  C5    U    72      50.800  49.376  50.602  1.00  0.00           C  
ATOM   2294  H5    U    72      51.628  49.329  49.910  1.00  0.00           H  
ATOM   2295  C4    U    72      50.978  48.715  51.898  1.00  0.00           C  
ATOM   2296  O4    U    72      52.038  48.182  52.339  1.00  0.00           O  
ATOM   2297  N3    U    72      49.895  48.898  52.765  1.00  0.00           N  
ATOM   2298  H3    U    72      49.985  48.578  53.718  1.00  0.00           H  
ATOM   2299  C2    U    72      48.742  49.586  52.456  1.00  0.00           C  
ATOM   2300  O2    U    72      47.909  49.668  53.372  1.00  0.00           O  
ATOM   2301  C3'   U    72      48.232  52.994  49.638  1.00  0.00           C  
ATOM   2302  H3'   U    72      49.247  52.776  49.304  1.00  0.00           H  
ATOM   2303  C2'   U    72      47.986  52.526  51.088  1.00  0.00           C  
ATOM   2304  H2'   U    72      48.969  52.529  51.559  1.00  0.00           H  
ATOM   2305  O2'   U    72      47.125  53.323  51.873  1.00  0.00           O  
ATOM   2306 HO2'   U    72      46.207  53.241  51.604  1.00  0.00           H  
ATOM   2307  O3'   U    72      47.943  54.358  49.454  1.00  0.00           O  
ATOM   2308  P     U    73      48.945  55.513  49.804  1.00  0.00           P  
ATOM   2309  OP1   U    73      48.503  56.615  48.932  1.00  0.00           O  
ATOM   2310  OP2   U    73      50.335  54.980  49.639  1.00  0.00           O  
ATOM   2311  O5'   U    73      48.752  55.886  51.317  1.00  0.00           O  
ATOM   2312  C5'   U    73      47.534  56.531  51.657  1.00  0.00           C  
ATOM   2313  H5'   U    73      46.725  55.871  51.343  1.00  0.00           H  
ATOM   2314 H5''   U    73      47.596  57.440  51.060  1.00  0.00           H  
ATOM   2315  C4'   U    73      47.372  56.705  53.106  1.00  0.00           C  
ATOM   2316  H4'   U    73      46.415  57.143  53.388  1.00  0.00           H  
ATOM   2317  O4'   U    73      47.487  55.412  53.723  1.00  0.00           O  
ATOM   2318  C1'   U    73      48.067  55.556  55.020  1.00  0.00           C  
ATOM   2319  H1'   U    73      47.346  55.287  55.793  1.00  0.00           H  
ATOM   2320  N1    U    73      49.314  54.702  55.171  1.00  0.00           N  
ATOM   2321  C6    U    73      49.730  53.909  54.112  1.00  0.00           C  
ATOM   2322  H6    U    73      49.227  53.904  53.156  1.00  0.00           H  
ATOM   2323  C5    U    73      50.600  52.889  54.402  1.00  0.00           C  
ATOM   2324  H5    U    73      50.871  52.205  53.611  1.00  0.00           H  
ATOM   2325  C4    U    73      51.202  52.599  55.700  1.00  0.00           C  
ATOM   2326  O4    U    73      52.004  51.755  55.973  1.00  0.00           O  
ATOM   2327  N3    U    73      50.730  53.464  56.663  1.00  0.00           N  
ATOM   2328  H3    U    73      51.002  53.183  57.594  1.00  0.00           H  
ATOM   2329  C2    U    73      49.798  54.468  56.404  1.00  0.00           C  
ATOM   2330  O2    U    73      49.296  55.120  57.343  1.00  0.00           O  
ATOM   2331  C3'   U    73      48.559  57.460  53.728  1.00  0.00           C  
ATOM   2332  H3'   U    73      49.502  57.049  53.367  1.00  0.00           H  
ATOM   2333  C2'   U    73      48.379  57.068  55.185  1.00  0.00           C  
ATOM   2334  H2'   U    73      49.321  57.347  55.658  1.00  0.00           H  
ATOM   2335  O2'   U    73      47.115  57.619  55.739  1.00  0.00           O  
ATOM   2336 HO2'   U    73      47.186  58.459  56.200  1.00  0.00           H  
ATOM   2337  O3'   U    73      48.453  58.822  53.424  1.00  0.00           O  
ATOM   2338  P     U    74      49.772  59.730  53.376  1.00  0.00           P  
ATOM   2339  OP1   U    74      49.325  61.043  52.889  1.00  0.00           O  
ATOM   2340  OP2   U    74      50.819  58.930  52.678  1.00  0.00           O  
ATOM   2341  O5'   U    74      50.259  59.967  54.891  1.00  0.00           O  
ATOM   2342  C5'   U    74      49.385  60.571  55.847  1.00  0.00           C  
ATOM   2343  H5'   U    74      48.416  60.086  55.727  1.00  0.00           H  
ATOM   2344 H5''   U    74      49.273  61.624  55.587  1.00  0.00           H  
ATOM   2345  C4'   U    74      49.869  60.542  57.286  1.00  0.00           C  
ATOM   2346  H4'   U    74      49.154  61.195  57.787  1.00  0.00           H  
ATOM   2347  O4'   U    74      49.856  59.284  57.869  1.00  0.00           O  
ATOM   2348  C1'   U    74      50.963  59.107  58.800  1.00  0.00           C  
ATOM   2349  H1'   U    74      50.650  58.752  59.781  1.00  0.00           H  
ATOM   2350  N1    U    74      51.936  58.072  58.247  1.00  0.00           N  
ATOM   2351  C6    U    74      51.800  57.495  56.967  1.00  0.00           C  
ATOM   2352  H6    U    74      51.148  57.863  56.189  1.00  0.00           H  
ATOM   2353  C5    U    74      52.584  56.425  56.666  1.00  0.00           C  
ATOM   2354  H5    U    74      52.519  55.976  55.685  1.00  0.00           H  
ATOM   2355  C4    U    74      53.528  55.825  57.534  1.00  0.00           C  
ATOM   2356  O4    U    74      54.353  54.929  57.333  1.00  0.00           O  
ATOM   2357  N3    U    74      53.539  56.468  58.786  1.00  0.00           N  
ATOM   2358  H3    U    74      54.011  55.971  59.529  1.00  0.00           H  
ATOM   2359  C2    U    74      52.765  57.461  59.194  1.00  0.00           C  
ATOM   2360  O2    U    74      52.830  57.783  60.382  1.00  0.00           O  
ATOM   2361  C3'   U    74      51.219  61.230  57.505  1.00  0.00           C  
ATOM   2362  H3'   U    74      51.834  61.002  56.634  1.00  0.00           H  
ATOM   2363  C2'   U    74      51.614  60.462  58.837  1.00  0.00           C  
ATOM   2364  H2'   U    74      52.685  60.290  58.938  1.00  0.00           H  
ATOM   2365  O2'   U    74      51.138  61.118  60.060  1.00  0.00           O  
ATOM   2366 HO2'   U    74      50.599  61.866  59.791  1.00  0.00           H  
ATOM   2367  O3'   U    74      51.096  62.657  57.514  1.00  0.00           O  
ATOM   2368  P     G    75      52.353  63.667  57.328  1.00  0.00           P  
ATOM   2369  OP1   G    75      51.813  64.768  56.484  1.00  0.00           O  
ATOM   2370  OP2   G    75      53.495  62.852  56.822  1.00  0.00           O  
ATOM   2371  O5'   G    75      52.723  64.257  58.800  1.00  0.00           O  
ATOM   2372  C5'   G    75      51.803  65.032  59.492  1.00  0.00           C  
ATOM   2373  H5'   G    75      50.900  64.475  59.742  1.00  0.00           H  
ATOM   2374 H5''   G    75      51.323  65.792  58.876  1.00  0.00           H  
ATOM   2375  C4'   G    75      52.399  65.779  60.727  1.00  0.00           C  
ATOM   2376  H4'   G    75      51.747  66.590  61.054  1.00  0.00           H  
ATOM   2377  O4'   G    75      52.510  64.892  61.839  1.00  0.00           O  
ATOM   2378  C1'   G    75      53.874  64.728  62.232  1.00  0.00           C  
ATOM   2379  H1'   G    75      53.927  65.139  63.240  1.00  0.00           H  
ATOM   2380  N9    G    75      54.194  63.319  62.372  1.00  0.00           N  
ATOM   2381  C8    G    75      54.259  62.336  61.464  1.00  0.00           C  
ATOM   2382  H8    G    75      54.264  62.562  60.408  1.00  0.00           H  
ATOM   2383  N7    G    75      54.632  61.180  61.945  1.00  0.00           N  
ATOM   2384  C5    G    75      54.806  61.457  63.379  1.00  0.00           C  
ATOM   2385  C6    G    75      55.151  60.614  64.473  1.00  0.00           C  
ATOM   2386  O6    G    75      55.338  59.412  64.463  1.00  0.00           O  
ATOM   2387  N1    G    75      55.145  61.261  65.710  1.00  0.00           N  
ATOM   2388  H1    G    75      55.184  60.653  66.516  1.00  0.00           H  
ATOM   2389  C2    G    75      54.796  62.580  65.844  1.00  0.00           C  
ATOM   2390  N2    G    75      54.377  62.795  67.064  1.00  0.00           N  
ATOM   2391  H21   G    75      54.558  62.141  67.812  1.00  0.00           H  
ATOM   2392  H22   G    75      53.925  63.678  67.256  1.00  0.00           H  
ATOM   2393  N3    G    75      54.480  63.368  64.825  1.00  0.00           N  
ATOM   2394  C4    G    75      54.550  62.770  63.613  1.00  0.00           C  
ATOM   2395  C3'   G    75      53.787  66.407  60.551  1.00  0.00           C  
ATOM   2396  H3'   G    75      53.977  66.433  59.478  1.00  0.00           H  
ATOM   2397  C2'   G    75      54.715  65.457  61.213  1.00  0.00           C  
ATOM   2398  H2'   G    75      54.999  64.797  60.394  1.00  0.00           H  
ATOM   2399  O2'   G    75      55.907  66.072  61.734  1.00  0.00           O  
ATOM   2400 HO2'   G    75      56.278  66.590  61.016  1.00  0.00           H  
ATOM   2401  O3'   G    75      53.728  67.635  61.155  1.00  0.00           O  
ATOM   2402  P     A    76      53.329  68.930  60.282  1.00  0.00           P  
ATOM   2403  OP1   A    76      51.896  68.917  59.880  1.00  0.00           O  
ATOM   2404  OP2   A    76      54.366  68.920  59.174  1.00  0.00           O  
ATOM   2405  O5'   A    76      53.635  70.140  61.233  1.00  0.00           O  
ATOM   2406  C5'   A    76      54.902  70.256  61.850  1.00  0.00           C  
ATOM   2407  H5'   A    76      55.733  70.249  61.145  1.00  0.00           H  
ATOM   2408 H5''   A    76      54.967  69.441  62.571  1.00  0.00           H  
ATOM   2409  C4'   A    76      54.962  71.644  62.518  1.00  0.00           C  
ATOM   2410  H4'   A    76      55.839  71.792  63.149  1.00  0.00           H  
ATOM   2411  O4'   A    76      55.129  72.586  61.476  1.00  0.00           O  
ATOM   2412  C1'   A    76      54.450  73.728  61.891  1.00  0.00           C  
ATOM   2413  H1'   A    76      55.133  74.578  61.886  1.00  0.00           H  
ATOM   2414  N9    A    76      53.308  74.089  60.974  1.00  0.00           N  
ATOM   2415  C8    A    76      53.028  73.479  59.765  1.00  0.00           C  
ATOM   2416  H8    A    76      53.566  72.573  59.531  1.00  0.00           H  
ATOM   2417  N7    A    76      52.072  74.095  59.083  1.00  0.00           N  
ATOM   2418  C5    A    76      51.740  75.168  59.975  1.00  0.00           C  
ATOM   2419  C6    A    76      50.920  76.313  59.869  1.00  0.00           C  
ATOM   2420  N6    A    76      50.132  76.630  58.816  1.00  0.00           N  
ATOM   2421  H61   A    76      49.710  77.547  58.835  1.00  0.00           H  
ATOM   2422  H62   A    76      50.091  76.033  58.002  1.00  0.00           H  
ATOM   2423  N1    A    76      51.044  77.368  60.687  1.00  0.00           N  
ATOM   2424  C2    A    76      51.821  77.262  61.746  1.00  0.00           C  
ATOM   2425  H2    A    76      51.990  78.105  62.401  1.00  0.00           H  
ATOM   2426  N3    A    76      52.666  76.257  61.940  1.00  0.00           N  
ATOM   2427  C4    A    76      52.566  75.248  61.041  1.00  0.00           C  
ATOM   2428  C3'   A    76      53.743  71.986  63.353  1.00  0.00           C  
ATOM   2429  H3'   A    76      52.815  71.826  62.804  1.00  0.00           H  
ATOM   2430  C2'   A    76      53.998  73.480  63.343  1.00  0.00           C  
ATOM   2431  H2'   A    76      53.127  74.011  63.727  1.00  0.00           H  
ATOM   2432  O2'   A    76      54.956  74.039  64.238  1.00  0.00           O  
ATOM   2433 HO2'   A    76      55.304  73.400  64.864  1.00  0.00           H  
ATOM   2434  O3'   A    76      53.633  71.523  64.663  1.00  0.00           O  
ATOM   2435  P     C    77      52.275  70.999  65.288  1.00  0.00           P  
ATOM   2436  OP1   C    77      52.636  70.827  66.683  1.00  0.00           O  
ATOM   2437  OP2   C    77      51.545  69.981  64.443  1.00  0.00           O  
ATOM   2438  O5'   C    77      51.392  72.312  65.176  1.00  0.00           O  
ATOM   2439  C5'   C    77      51.549  73.371  66.098  1.00  0.00           C  
ATOM   2440  H5'   C    77      52.467  73.948  66.206  1.00  0.00           H  
ATOM   2441 H5''   C    77      51.254  72.947  67.059  1.00  0.00           H  
ATOM   2442  C4'   C    77      50.553  74.450  65.773  1.00  0.00           C  
ATOM   2443  H4'   C    77      50.690  75.291  66.453  1.00  0.00           H  
ATOM   2444  O4'   C    77      50.788  75.105  64.520  1.00  0.00           O  
ATOM   2445  C1'   C    77      49.564  75.270  63.794  1.00  0.00           C  
ATOM   2446  H1'   C    77      49.562  76.320  63.499  1.00  0.00           H  
ATOM   2447  N1    C    77      49.431  74.461  62.512  1.00  0.00           N  
ATOM   2448  C6    C    77      50.312  73.412  62.246  1.00  0.00           C  
ATOM   2449  H6    C    77      51.216  73.305  62.827  1.00  0.00           H  
ATOM   2450  C5    C    77      50.046  72.574  61.188  1.00  0.00           C  
ATOM   2451  H5    C    77      50.705  71.762  60.922  1.00  0.00           H  
ATOM   2452  C4    C    77      48.813  72.828  60.407  1.00  0.00           C  
ATOM   2453  N4    C    77      48.739  72.138  59.330  1.00  0.00           N  
ATOM   2454  H41   C    77      48.012  72.294  58.647  1.00  0.00           H  
ATOM   2455  H42   C    77      49.439  71.434  59.145  1.00  0.00           H  
ATOM   2456  N3    C    77      48.065  73.854  60.695  1.00  0.00           N  
ATOM   2457  C2    C    77      48.332  74.644  61.700  1.00  0.00           C  
ATOM   2458  O2    C    77      47.521  75.549  61.895  1.00  0.00           O  
ATOM   2459  C3'   C    77      49.018  74.075  65.790  1.00  0.00           C  
ATOM   2460  H3'   C    77      48.902  73.098  65.322  1.00  0.00           H  
ATOM   2461  C2'   C    77      48.375  75.131  64.833  1.00  0.00           C  
ATOM   2462  H2'   C    77      47.491  74.780  64.300  1.00  0.00           H  
ATOM   2463  O2'   C    77      48.153  76.395  65.478  1.00  0.00           O  
ATOM   2464 HO2'   C    77      47.201  76.512  65.440  1.00  0.00           H  
ATOM   2465  O3'   C    77      48.559  74.171  67.136  1.00  0.00           O  
ATOM   2466  P     A    78      47.325  73.322  67.637  1.00  0.00           P  
ATOM   2467  OP1   A    78      47.264  73.564  69.097  1.00  0.00           O  
ATOM   2468  OP2   A    78      47.457  71.968  67.060  1.00  0.00           O  
ATOM   2469  O5'   A    78      46.078  73.969  66.948  1.00  0.00           O  
ATOM   2470  C5'   A    78      45.548  75.201  67.409  1.00  0.00           C  
ATOM   2471  H5'   A    78      46.367  75.915  67.320  1.00  0.00           H  
ATOM   2472 H5''   A    78      45.192  75.073  68.431  1.00  0.00           H  
ATOM   2473  C4'   A    78      44.298  75.716  66.626  1.00  0.00           C  
ATOM   2474  H4'   A    78      44.062  76.622  67.184  1.00  0.00           H  
ATOM   2475  O4'   A    78      44.621  75.828  65.266  1.00  0.00           O  
ATOM   2476  C1'   A    78      43.601  75.346  64.395  1.00  0.00           C  
ATOM   2477  H1'   A    78      43.363  76.169  63.721  1.00  0.00           H  
ATOM   2478  N9    A    78      44.140  74.151  63.659  1.00  0.00           N  
ATOM   2479  C8    A    78      45.234  73.349  63.905  1.00  0.00           C  
ATOM   2480  H8    A    78      45.907  73.498  64.737  1.00  0.00           H  
ATOM   2481  N7    A    78      45.599  72.587  62.885  1.00  0.00           N  
ATOM   2482  C5    A    78      44.649  72.894  61.948  1.00  0.00           C  
ATOM   2483  C6    A    78      44.346  72.315  60.676  1.00  0.00           C  
ATOM   2484  N6    A    78      45.149  71.447  60.036  1.00  0.00           N  
ATOM   2485  H61   A    78      44.868  71.380  59.068  1.00  0.00           H  
ATOM   2486  H62   A    78      45.994  71.003  60.365  1.00  0.00           H  
ATOM   2487  N1    A    78      43.380  72.792  59.909  1.00  0.00           N  
ATOM   2488  C2    A    78      42.673  73.857  60.358  1.00  0.00           C  
ATOM   2489  H2    A    78      42.128  74.387  59.592  1.00  0.00           H  
ATOM   2490  N3    A    78      42.782  74.400  61.553  1.00  0.00           N  
ATOM   2491  C4    A    78      43.765  73.860  62.348  1.00  0.00           C  
ATOM   2492  C3'   A    78      43.061  74.795  66.713  1.00  0.00           C  
ATOM   2493  H3'   A    78      43.491  73.793  66.733  1.00  0.00           H  
ATOM   2494  C2'   A    78      42.391  75.116  65.337  1.00  0.00           C  
ATOM   2495  H2'   A    78      41.717  74.310  65.045  1.00  0.00           H  
ATOM   2496  O2'   A    78      41.674  76.358  65.362  1.00  0.00           O  
ATOM   2497 HO2'   A    78      41.646  76.689  66.262  1.00  0.00           H  
ATOM   2498  O3'   A    78      42.256  74.978  67.839  1.00  0.00           O  
ATOM   2499  P     U    79      41.355  73.762  68.351  1.00  0.00           P  
ATOM   2500  OP1   U    79      40.350  74.299  69.310  1.00  0.00           O  
ATOM   2501  OP2   U    79      42.259  72.688  68.882  1.00  0.00           O  
ATOM   2502  O5'   U    79      40.616  73.344  67.099  1.00  0.00           O  
ATOM   2503  C5'   U    79      39.403  73.977  66.527  1.00  0.00           C  
ATOM   2504  H5'   U    79      39.651  74.969  66.149  1.00  0.00           H  
ATOM   2505 H5''   U    79      38.528  74.048  67.174  1.00  0.00           H  
ATOM   2506  C4'   U    79      38.954  73.188  65.298  1.00  0.00           C  
ATOM   2507  H4'   U    79      38.027  73.651  64.962  1.00  0.00           H  
ATOM   2508  O4'   U    79      39.949  73.111  64.271  1.00  0.00           O  
ATOM   2509  C1'   U    79      39.763  71.943  63.490  1.00  0.00           C  
ATOM   2510  H1'   U    79      39.408  72.353  62.545  1.00  0.00           H  
ATOM   2511  N1    U    79      41.038  71.267  63.295  1.00  0.00           N  
ATOM   2512  C6    U    79      41.947  71.246  64.324  1.00  0.00           C  
ATOM   2513  H6    U    79      41.866  71.737  65.282  1.00  0.00           H  
ATOM   2514  C5    U    79      43.126  70.560  64.081  1.00  0.00           C  
ATOM   2515  H5    U    79      43.826  70.518  64.903  1.00  0.00           H  
ATOM   2516  C4    U    79      43.429  69.922  62.835  1.00  0.00           C  
ATOM   2517  O4    U    79      44.483  69.359  62.497  1.00  0.00           O  
ATOM   2518  N3    U    79      42.473  70.107  61.896  1.00  0.00           N  
ATOM   2519  H3    U    79      42.779  69.739  61.007  1.00  0.00           H  
ATOM   2520  C2    U    79      41.273  70.615  62.078  1.00  0.00           C  
ATOM   2521  O2    U    79      40.475  70.604  61.128  1.00  0.00           O  
ATOM   2522  C3'   U    79      38.700  71.678  65.571  1.00  0.00           C  
ATOM   2523  H3'   U    79      39.538  71.331  66.175  1.00  0.00           H  
ATOM   2524  C2'   U    79      38.745  71.008  64.200  1.00  0.00           C  
ATOM   2525  H2'   U    79      38.965  69.941  64.166  1.00  0.00           H  
ATOM   2526  O2'   U    79      37.493  71.136  63.605  1.00  0.00           O  
ATOM   2527 HO2'   U    79      36.819  71.182  64.287  1.00  0.00           H  
ATOM   2528  O3'   U    79      37.449  71.447  66.219  1.00  0.00           O  
ATOM   2529  P     U    80      37.245  70.195  67.083  1.00  0.00           P  
ATOM   2530  OP1   U    80      35.845  70.108  67.417  1.00  0.00           O  
ATOM   2531  OP2   U    80      38.243  70.258  68.163  1.00  0.00           O  
ATOM   2532  O5'   U    80      37.467  68.794  66.248  1.00  0.00           O  
ATOM   2533  C5'   U    80      36.455  68.138  65.545  1.00  0.00           C  
ATOM   2534  H5'   U    80      35.792  68.901  65.138  1.00  0.00           H  
ATOM   2535 H5''   U    80      35.835  67.531  66.205  1.00  0.00           H  
ATOM   2536  C4'   U    80      36.901  67.275  64.387  1.00  0.00           C  
ATOM   2537  H4'   U    80      36.001  67.031  63.822  1.00  0.00           H  
ATOM   2538  O4'   U    80      37.872  67.762  63.445  1.00  0.00           O  
ATOM   2539  C1'   U    80      38.582  66.610  63.006  1.00  0.00           C  
ATOM   2540  H1'   U    80      38.283  66.465  61.968  1.00  0.00           H  
ATOM   2541  N1    U    80      40.066  66.905  63.050  1.00  0.00           N  
ATOM   2542  C6    U    80      40.652  67.101  64.252  1.00  0.00           C  
ATOM   2543  H6    U    80      40.180  67.390  65.179  1.00  0.00           H  
ATOM   2544  C5    U    80      42.006  66.878  64.336  1.00  0.00           C  
ATOM   2545  H5    U    80      42.360  66.922  65.355  1.00  0.00           H  
ATOM   2546  C4    U    80      42.870  66.518  63.255  1.00  0.00           C  
ATOM   2547  O4    U    80      44.081  66.356  63.393  1.00  0.00           O  
ATOM   2548  N3    U    80      42.199  66.431  62.098  1.00  0.00           N  
ATOM   2549  H3    U    80      42.818  66.361  61.303  1.00  0.00           H  
ATOM   2550  C2    U    80      40.800  66.633  61.901  1.00  0.00           C  
ATOM   2551  O2    U    80      40.275  66.466  60.786  1.00  0.00           O  
ATOM   2552  C3'   U    80      37.529  66.037  65.025  1.00  0.00           C  
ATOM   2553  H3'   U    80      38.261  66.433  65.729  1.00  0.00           H  
ATOM   2554  C2'   U    80      38.233  65.380  63.824  1.00  0.00           C  
ATOM   2555  H2'   U    80      39.109  64.879  64.235  1.00  0.00           H  
ATOM   2556  O2'   U    80      37.378  64.600  62.966  1.00  0.00           O  
ATOM   2557 HO2'   U    80      37.448  63.676  63.216  1.00  0.00           H  
ATOM   2558  O3'   U    80      36.558  65.078  65.555  1.00  0.00           O  
ATOM   2559  P     U    81      36.876  63.817  66.433  1.00  0.00           P  
ATOM   2560  OP1   U    81      35.662  63.411  67.085  1.00  0.00           O  
ATOM   2561  OP2   U    81      38.061  64.100  67.205  1.00  0.00           O  
ATOM   2562  O5'   U    81      37.259  62.746  65.353  1.00  0.00           O  
ATOM   2563  C5'   U    81      36.281  61.966  64.661  1.00  0.00           C  
ATOM   2564  H5'   U    81      35.544  62.552  64.112  1.00  0.00           H  
ATOM   2565 H5''   U    81      35.801  61.329  65.404  1.00  0.00           H  
ATOM   2566  C4'   U    81      36.924  61.016  63.660  1.00  0.00           C  
ATOM   2567  H4'   U    81      36.180  60.593  62.985  1.00  0.00           H  
ATOM   2568  O4'   U    81      37.830  61.716  62.884  1.00  0.00           O  
ATOM   2569  C1'   U    81      38.929  60.836  62.511  1.00  0.00           C  
ATOM   2570  H1'   U    81      38.809  60.660  61.442  1.00  0.00           H  
ATOM   2571  N1    U    81      40.206  61.470  62.694  1.00  0.00           N  
ATOM   2572  C6    U    81      40.576  61.938  63.972  1.00  0.00           C  
ATOM   2573  H6    U    81      40.006  61.617  64.831  1.00  0.00           H  
ATOM   2574  C5    U    81      41.686  62.712  64.102  1.00  0.00           C  
ATOM   2575  H5    U    81      42.010  63.065  65.070  1.00  0.00           H  
ATOM   2576  C4    U    81      42.565  63.020  63.052  1.00  0.00           C  
ATOM   2577  O4    U    81      43.548  63.626  63.163  1.00  0.00           O  
ATOM   2578  N3    U    81      42.221  62.529  61.799  1.00  0.00           N  
ATOM   2579  H3    U    81      42.767  62.958  61.066  1.00  0.00           H  
ATOM   2580  C2    U    81      41.047  61.841  61.564  1.00  0.00           C  
ATOM   2581  O2    U    81      40.873  61.359  60.453  1.00  0.00           O  
ATOM   2582  C3'   U    81      37.772  59.926  64.344  1.00  0.00           C  
ATOM   2583  H3'   U    81      38.375  60.349  65.147  1.00  0.00           H  
ATOM   2584  C2'   U    81      38.812  59.526  63.278  1.00  0.00           C  
ATOM   2585  H2'   U    81      39.668  59.083  63.788  1.00  0.00           H  
ATOM   2586  O2'   U    81      38.270  58.683  62.275  1.00  0.00           O  
ATOM   2587 HO2'   U    81      38.024  57.882  62.744  1.00  0.00           H  
ATOM   2588  O3'   U    81      37.124  58.846  64.950  1.00  0.00           O  
ATOM   2589  P     A    82      37.976  57.631  65.695  1.00  0.00           P  
ATOM   2590  OP1   A    82      37.078  57.038  66.691  1.00  0.00           O  
ATOM   2591  OP2   A    82      39.280  58.207  66.104  1.00  0.00           O  
ATOM   2592  O5'   A    82      38.131  56.766  64.411  1.00  0.00           O  
ATOM   2593  C5'   A    82      36.980  56.138  63.817  1.00  0.00           C  
ATOM   2594  H5'   A    82      36.425  56.951  63.348  1.00  0.00           H  
ATOM   2595 H5''   A    82      36.538  55.747  64.733  1.00  0.00           H  
ATOM   2596  C4'   A    82      37.306  55.155  62.808  1.00  0.00           C  
ATOM   2597  H4'   A    82      36.336  54.816  62.442  1.00  0.00           H  
ATOM   2598  O4'   A    82      37.954  55.797  61.699  1.00  0.00           O  
ATOM   2599  C1'   A    82      39.254  55.341  61.507  1.00  0.00           C  
ATOM   2600  H1'   A    82      39.329  55.190  60.430  1.00  0.00           H  
ATOM   2601  N9    A    82      40.264  56.350  61.848  1.00  0.00           N  
ATOM   2602  C8    A    82      40.803  56.684  63.038  1.00  0.00           C  
ATOM   2603  H8    A    82      40.487  56.123  63.905  1.00  0.00           H  
ATOM   2604  N7    A    82      41.770  57.551  63.017  1.00  0.00           N  
ATOM   2605  C5    A    82      41.830  57.911  61.623  1.00  0.00           C  
ATOM   2606  C6    A    82      42.749  58.648  60.842  1.00  0.00           C  
ATOM   2607  N6    A    82      43.596  59.565  61.192  1.00  0.00           N  
ATOM   2608  H61   A    82      43.943  60.114  60.419  1.00  0.00           H  
ATOM   2609  H62   A    82      43.625  59.800  62.174  1.00  0.00           H  
ATOM   2610  N1    A    82      42.626  58.629  59.516  1.00  0.00           N  
ATOM   2611  C2    A    82      41.787  57.744  58.981  1.00  0.00           C  
ATOM   2612  H2    A    82      41.714  57.836  57.907  1.00  0.00           H  
ATOM   2613  N3    A    82      40.862  57.008  59.557  1.00  0.00           N  
ATOM   2614  C4    A    82      40.933  57.084  60.922  1.00  0.00           C  
ATOM   2615  C3'   A    82      38.253  54.035  63.291  1.00  0.00           C  
ATOM   2616  H3'   A    82      38.685  54.334  64.246  1.00  0.00           H  
ATOM   2617  C2'   A    82      39.373  54.018  62.274  1.00  0.00           C  
ATOM   2618  H2'   A    82      40.343  53.843  62.739  1.00  0.00           H  
ATOM   2619  O2'   A    82      39.133  52.933  61.341  1.00  0.00           O  
ATOM   2620 HO2'   A    82      38.274  53.169  60.983  1.00  0.00           H  
ATOM   2621  O3'   A    82      37.531  52.766  63.280  1.00  0.00           O  
ATOM   2622  P     U    83      36.723  52.348  64.507  1.00  0.00           P  
ATOM   2623  OP1   U    83      36.075  51.051  64.276  1.00  0.00           O  
ATOM   2624  OP2   U    83      35.836  53.493  64.795  1.00  0.00           O  
ATOM   2625  O5'   U    83      37.756  52.169  65.635  1.00  0.00           O  
ATOM   2626  C5'   U    83      37.818  53.124  66.694  1.00  0.00           C  
ATOM   2627  H5'   U    83      36.891  53.019  67.259  1.00  0.00           H  
ATOM   2628 H5''   U    83      37.999  54.127  66.308  1.00  0.00           H  
ATOM   2629  C4'   U    83      39.079  52.779  67.572  1.00  0.00           C  
ATOM   2630  H4'   U    83      39.266  53.529  68.340  1.00  0.00           H  
ATOM   2631  O4'   U    83      38.861  51.478  68.184  1.00  0.00           O  
ATOM   2632  C1'   U    83      40.144  50.838  68.260  1.00  0.00           C  
ATOM   2633  H1'   U    83      40.404  50.748  69.315  1.00  0.00           H  
ATOM   2634  N1    U    83      39.996  49.403  67.767  1.00  0.00           N  
ATOM   2635  C6    U    83      39.649  49.075  66.473  1.00  0.00           C  
ATOM   2636  H6    U    83      39.549  49.921  65.809  1.00  0.00           H  
ATOM   2637  C5    U    83      39.540  47.760  66.107  1.00  0.00           C  
ATOM   2638  H5    U    83      39.308  47.665  65.056  1.00  0.00           H  
ATOM   2639  C4    U    83      39.800  46.598  66.902  1.00  0.00           C  
ATOM   2640  O4    U    83      39.672  45.424  66.597  1.00  0.00           O  
ATOM   2641  N3    U    83      40.189  47.000  68.182  1.00  0.00           N  
ATOM   2642  H3    U    83      40.211  46.229  68.834  1.00  0.00           H  
ATOM   2643  C2    U    83      40.274  48.329  68.684  1.00  0.00           C  
ATOM   2644  O2    U    83      40.760  48.505  69.761  1.00  0.00           O  
ATOM   2645  C3'   U    83      40.337  52.706  66.743  1.00  0.00           C  
ATOM   2646  H3'   U    83      40.148  52.236  65.777  1.00  0.00           H  
ATOM   2647  C2'   U    83      41.182  51.731  67.570  1.00  0.00           C  
ATOM   2648  H2'   U    83      41.732  51.088  66.882  1.00  0.00           H  
ATOM   2649  O2'   U    83      41.921  52.317  68.672  1.00  0.00           O  
ATOM   2650 HO2'   U    83      42.839  52.451  68.427  1.00  0.00           H  
ATOM   2651  O3'   U    83      40.789  54.021  66.533  1.00  0.00           O  
ATOM   2652  P     A    84      42.066  54.500  65.724  1.00  0.00           P  
ATOM   2653  OP1   A    84      42.064  55.982  65.851  1.00  0.00           O  
ATOM   2654  OP2   A    84      42.080  54.052  64.339  1.00  0.00           O  
ATOM   2655  O5'   A    84      43.356  53.906  66.515  1.00  0.00           O  
ATOM   2656  C5'   A    84      43.802  54.594  67.693  1.00  0.00           C  
ATOM   2657  H5'   A    84      43.050  54.700  68.476  1.00  0.00           H  
ATOM   2658 H5''   A    84      44.079  55.562  67.275  1.00  0.00           H  
ATOM   2659  C4'   A    84      45.003  53.896  68.406  1.00  0.00           C  
ATOM   2660  H4'   A    84      45.243  54.496  69.284  1.00  0.00           H  
ATOM   2661  O4'   A    84      44.513  52.639  68.800  1.00  0.00           O  
ATOM   2662  C1'   A    84      45.324  51.557  68.151  1.00  0.00           C  
ATOM   2663  H1'   A    84      45.667  50.832  68.889  1.00  0.00           H  
ATOM   2664  N9    A    84      44.595  50.899  67.029  1.00  0.00           N  
ATOM   2665  C8    A    84      44.403  51.355  65.705  1.00  0.00           C  
ATOM   2666  H8    A    84      44.681  52.326  65.322  1.00  0.00           H  
ATOM   2667  N7    A    84      43.860  50.417  64.914  1.00  0.00           N  
ATOM   2668  C5    A    84      43.791  49.296  65.727  1.00  0.00           C  
ATOM   2669  C6    A    84      43.608  47.942  65.567  1.00  0.00           C  
ATOM   2670  N6    A    84      43.407  47.280  64.418  1.00  0.00           N  
ATOM   2671  H61   A    84      42.864  46.429  64.418  1.00  0.00           H  
ATOM   2672  H62   A    84      43.572  47.824  63.583  1.00  0.00           H  
ATOM   2673  N1    A    84      43.657  47.009  66.539  1.00  0.00           N  
ATOM   2674  C2    A    84      44.014  47.508  67.768  1.00  0.00           C  
ATOM   2675  H2    A    84      44.231  46.728  68.483  1.00  0.00           H  
ATOM   2676  N3    A    84      44.331  48.748  68.110  1.00  0.00           N  
ATOM   2677  C4    A    84      44.150  49.594  67.042  1.00  0.00           C  
ATOM   2678  C3'   A    84      46.312  53.759  67.540  1.00  0.00           C  
ATOM   2679  H3'   A    84      46.299  54.115  66.510  1.00  0.00           H  
ATOM   2680  C2'   A    84      46.548  52.254  67.652  1.00  0.00           C  
ATOM   2681  H2'   A    84      46.792  51.984  66.624  1.00  0.00           H  
ATOM   2682  O2'   A    84      47.547  51.795  68.496  1.00  0.00           O  
ATOM   2683 HO2'   A    84      48.144  51.347  67.893  1.00  0.00           H  
ATOM   2684  O3'   A    84      47.365  54.459  68.211  1.00  0.00           O  
ATOM   2685  P     A    85      47.627  56.021  68.175  1.00  0.00           P  
ATOM   2686  OP1   A    85      48.662  56.245  69.174  1.00  0.00           O  
ATOM   2687  OP2   A    85      46.281  56.631  68.243  1.00  0.00           O  
ATOM   2688  O5'   A    85      48.235  56.171  66.664  1.00  0.00           O  
ATOM   2689  C5'   A    85      49.533  56.632  66.496  1.00  0.00           C  
ATOM   2690  H5'   A    85      50.217  56.067  67.130  1.00  0.00           H  
ATOM   2691 H5''   A    85      49.498  57.660  66.858  1.00  0.00           H  
ATOM   2692  C4'   A    85      49.971  56.609  65.084  1.00  0.00           C  
ATOM   2693  H4'   A    85      50.910  57.144  64.935  1.00  0.00           H  
ATOM   2694  O4'   A    85      50.203  55.291  64.574  1.00  0.00           O  
ATOM   2695  C1'   A    85      49.609  55.286  63.253  1.00  0.00           C  
ATOM   2696  H1'   A    85      50.305  54.777  62.586  1.00  0.00           H  
ATOM   2697  N9    A    85      48.422  54.400  63.300  1.00  0.00           N  
ATOM   2698  C8    A    85      47.787  53.813  64.379  1.00  0.00           C  
ATOM   2699  H8    A    85      48.084  54.035  65.394  1.00  0.00           H  
ATOM   2700  N7    A    85      46.914  52.944  63.996  1.00  0.00           N  
ATOM   2701  C5    A    85      46.899  52.953  62.617  1.00  0.00           C  
ATOM   2702  C6    A    85      46.061  52.396  61.601  1.00  0.00           C  
ATOM   2703  N6    A    85      44.950  51.793  61.832  1.00  0.00           N  
ATOM   2704  H61   A    85      44.329  51.654  61.048  1.00  0.00           H  
ATOM   2705  H62   A    85      44.428  51.724  62.694  1.00  0.00           H  
ATOM   2706  N1    A    85      46.260  52.711  60.261  1.00  0.00           N  
ATOM   2707  C2    A    85      47.252  53.509  60.009  1.00  0.00           C  
ATOM   2708  H2    A    85      47.426  53.784  58.979  1.00  0.00           H  
ATOM   2709  N3    A    85      48.019  54.120  60.868  1.00  0.00           N  
ATOM   2710  C4    A    85      47.780  53.902  62.198  1.00  0.00           C  
ATOM   2711  C3'   A    85      48.995  57.296  64.191  1.00  0.00           C  
ATOM   2712  H3'   A    85      48.009  57.054  64.590  1.00  0.00           H  
ATOM   2713  C2'   A    85      49.221  56.722  62.814  1.00  0.00           C  
ATOM   2714  H2'   A    85      48.269  56.618  62.293  1.00  0.00           H  
ATOM   2715  O2'   A    85      50.206  57.419  61.983  1.00  0.00           O  
ATOM   2716 HO2'   A    85      50.204  56.983  61.127  1.00  0.00           H  
ATOM   2717  O3'   A    85      49.222  58.760  64.294  1.00  0.00           O  
ATOM   2718  P     C    86      47.929  59.750  64.242  1.00  0.00           P  
ATOM   2719  OP1   C    86      48.397  61.039  64.733  1.00  0.00           O  
ATOM   2720  OP2   C    86      46.786  59.132  64.987  1.00  0.00           O  
ATOM   2721  O5'   C    86      47.468  59.755  62.723  1.00  0.00           O  
ATOM   2722  C5'   C    86      48.327  60.239  61.665  1.00  0.00           C  
ATOM   2723  H5'   C    86      49.242  59.664  61.808  1.00  0.00           H  
ATOM   2724 H5''   C    86      48.465  61.320  61.627  1.00  0.00           H  
ATOM   2725  C4'   C    86      47.840  59.730  60.243  1.00  0.00           C  
ATOM   2726  H4'   C    86      48.415  60.277  59.496  1.00  0.00           H  
ATOM   2727  O4'   C    86      47.779  58.317  60.076  1.00  0.00           O  
ATOM   2728  C1'   C    86      46.763  57.934  59.208  1.00  0.00           C  
ATOM   2729  H1'   C    86      47.292  57.510  58.355  1.00  0.00           H  
ATOM   2730  N1    C    86      45.802  57.029  59.992  1.00  0.00           N  
ATOM   2731  C6    C    86      45.744  57.068  61.369  1.00  0.00           C  
ATOM   2732  H6    C    86      46.319  57.789  61.932  1.00  0.00           H  
ATOM   2733  C5    C    86      44.890  56.246  62.035  1.00  0.00           C  
ATOM   2734  H5    C    86      44.774  56.323  63.106  1.00  0.00           H  
ATOM   2735  C4    C    86      44.026  55.460  61.218  1.00  0.00           C  
ATOM   2736  N4    C    86      43.173  54.681  61.771  1.00  0.00           N  
ATOM   2737  H41   C    86      42.575  54.158  61.146  1.00  0.00           H  
ATOM   2738  H42   C    86      42.917  54.745  62.746  1.00  0.00           H  
ATOM   2739  N3    C    86      44.004  55.509  59.912  1.00  0.00           N  
ATOM   2740  C2    C    86      44.860  56.328  59.309  1.00  0.00           C  
ATOM   2741  O2    C    86      44.737  56.377  58.077  1.00  0.00           O  
ATOM   2742  C3'   C    86      46.413  60.225  59.971  1.00  0.00           C  
ATOM   2743  H3'   C    86      45.785  60.124  60.856  1.00  0.00           H  
ATOM   2744  C2'   C    86      46.063  59.277  58.809  1.00  0.00           C  
ATOM   2745  H2'   C    86      44.992  59.083  58.751  1.00  0.00           H  
ATOM   2746  O2'   C    86      46.561  59.742  57.534  1.00  0.00           O  
ATOM   2747 HO2'   C    86      46.191  60.621  57.421  1.00  0.00           H  
ATOM   2748  O3'   C    86      46.420  61.625  59.689  1.00  0.00           O  
ATOM   2749  P     C    87      45.202  62.293  59.003  1.00  0.00           P  
ATOM   2750  OP1   C    87      45.362  63.714  59.243  1.00  0.00           O  
ATOM   2751  OP2   C    87      43.941  61.606  59.326  1.00  0.00           O  
ATOM   2752  O5'   C    87      45.600  62.108  57.504  1.00  0.00           O  
ATOM   2753  C5'   C    87      45.038  62.808  56.362  1.00  0.00           C  
ATOM   2754  H5'   C    87      45.253  63.875  56.426  1.00  0.00           H  
ATOM   2755 H5''   C    87      43.959  62.660  56.308  1.00  0.00           H  
ATOM   2756  C4'   C    87      45.803  62.425  55.091  1.00  0.00           C  
ATOM   2757  H4'   C    87      46.852  62.619  55.316  1.00  0.00           H  
ATOM   2758  O4'   C    87      45.652  61.054  54.742  1.00  0.00           O  
ATOM   2759  C1'   C    87      45.918  60.943  53.381  1.00  0.00           C  
ATOM   2760  H1'   C    87      46.975  60.716  53.248  1.00  0.00           H  
ATOM   2761  N1    C    87      45.032  60.111  52.550  1.00  0.00           N  
ATOM   2762  C6    C    87      43.685  60.023  52.896  1.00  0.00           C  
ATOM   2763  H6    C    87      43.330  60.619  53.724  1.00  0.00           H  
ATOM   2764  C5    C    87      42.864  59.214  52.165  1.00  0.00           C  
ATOM   2765  H5    C    87      41.838  59.060  52.465  1.00  0.00           H  
ATOM   2766  C4    C    87      43.475  58.479  51.133  1.00  0.00           C  
ATOM   2767  N4    C    87      42.619  57.713  50.506  1.00  0.00           N  
ATOM   2768  H41   C    87      42.851  57.232  49.648  1.00  0.00           H  
ATOM   2769  H42   C    87      41.693  57.846  50.888  1.00  0.00           H  
ATOM   2770  N3    C    87      44.659  58.724  50.641  1.00  0.00           N  
ATOM   2771  C2    C    87      45.456  59.565  51.315  1.00  0.00           C  
ATOM   2772  O2    C    87      46.578  59.891  50.844  1.00  0.00           O  
ATOM   2773  C3'   C    87      45.320  63.218  53.882  1.00  0.00           C  
ATOM   2774  H3'   C    87      44.248  63.160  54.070  1.00  0.00           H  
ATOM   2775  C2'   C    87      45.707  62.294  52.791  1.00  0.00           C  
ATOM   2776  H2'   C    87      44.870  62.193  52.100  1.00  0.00           H  
ATOM   2777  O2'   C    87      46.957  62.710  52.136  1.00  0.00           O  
ATOM   2778 HO2'   C    87      46.752  63.584  51.798  1.00  0.00           H  
ATOM   2779  O3'   C    87      45.916  64.506  53.865  1.00  0.00           O  
ATOM   2780  P     G    88      45.525  65.528  52.745  1.00  0.00           P  
ATOM   2781  OP1   G    88      45.902  64.913  51.467  1.00  0.00           O  
ATOM   2782  OP2   G    88      46.168  66.760  53.140  1.00  0.00           O  
ATOM   2783  O5'   G    88      43.966  65.652  53.051  1.00  0.00           O  
ATOM   2784  C5'   G    88      43.075  65.430  52.058  1.00  0.00           C  
ATOM   2785  H5'   G    88      43.187  64.433  51.631  1.00  0.00           H  
ATOM   2786 H5''   G    88      43.282  66.041  51.179  1.00  0.00           H  
ATOM   2787  C4'   G    88      41.614  65.628  52.497  1.00  0.00           C  
ATOM   2788  H4'   G    88      41.029  64.994  51.831  1.00  0.00           H  
ATOM   2789  O4'   G    88      41.413  65.035  53.832  1.00  0.00           O  
ATOM   2790  C1'   G    88      40.663  66.027  54.591  1.00  0.00           C  
ATOM   2791  H1'   G    88      39.779  65.609  55.073  1.00  0.00           H  
ATOM   2792  N9    G    88      41.493  66.508  55.729  1.00  0.00           N  
ATOM   2793  C8    G    88      42.803  66.076  56.127  1.00  0.00           C  
ATOM   2794  H8    G    88      43.384  65.394  55.524  1.00  0.00           H  
ATOM   2795  N7    G    88      43.187  66.617  57.298  1.00  0.00           N  
ATOM   2796  C5    G    88      42.074  67.391  57.683  1.00  0.00           C  
ATOM   2797  C6    G    88      41.896  68.265  58.773  1.00  0.00           C  
ATOM   2798  O6    G    88      42.720  68.452  59.723  1.00  0.00           O  
ATOM   2799  N1    G    88      40.644  68.844  58.809  1.00  0.00           N  
ATOM   2800  H1    G    88      40.494  69.517  59.547  1.00  0.00           H  
ATOM   2801  C2    G    88      39.672  68.524  57.961  1.00  0.00           C  
ATOM   2802  N2    G    88      38.586  69.279  58.035  1.00  0.00           N  
ATOM   2803  H21   G    88      38.390  69.955  58.759  1.00  0.00           H  
ATOM   2804  H22   G    88      37.907  69.164  57.296  1.00  0.00           H  
ATOM   2805  N3    G    88      39.820  67.869  56.849  1.00  0.00           N  
ATOM   2806  C4    G    88      41.044  67.289  56.747  1.00  0.00           C  
ATOM   2807  C3'   G    88      41.261  67.100  52.527  1.00  0.00           C  
ATOM   2808  H3'   G    88      42.158  67.687  52.723  1.00  0.00           H  
ATOM   2809  C2'   G    88      40.258  67.149  53.647  1.00  0.00           C  
ATOM   2810  H2'   G    88      40.403  68.146  54.065  1.00  0.00           H  
ATOM   2811  O2'   G    88      38.955  66.900  53.258  1.00  0.00           O  
ATOM   2812 HO2'   G    88      39.090  66.933  52.309  1.00  0.00           H  
ATOM   2813  O3'   G    88      40.820  67.486  51.283  1.00  0.00           O  
ATOM   2814  P     U    89      41.107  68.944  50.751  1.00  0.00           P  
ATOM   2815  OP1   U    89      40.308  69.316  49.590  1.00  0.00           O  
ATOM   2816  OP2   U    89      42.606  69.062  50.717  1.00  0.00           O  
ATOM   2817  O5'   U    89      40.496  69.788  52.010  1.00  0.00           O  
ATOM   2818  C5'   U    89      39.129  70.157  52.093  1.00  0.00           C  
ATOM   2819  H5'   U    89      38.502  69.266  52.112  1.00  0.00           H  
ATOM   2820 H5''   U    89      38.907  70.655  51.149  1.00  0.00           H  
ATOM   2821  C4'   U    89      38.836  71.160  53.202  1.00  0.00           C  
ATOM   2822  H4'   U    89      37.791  71.469  53.201  1.00  0.00           H  
ATOM   2823  O4'   U    89      39.146  70.604  54.479  1.00  0.00           O  
ATOM   2824  C1'   U    89      39.620  71.652  55.389  1.00  0.00           C  
ATOM   2825  H1'   U    89      39.017  71.867  56.271  1.00  0.00           H  
ATOM   2826  N1    U    89      40.998  71.304  55.879  1.00  0.00           N  
ATOM   2827  C6    U    89      41.871  70.529  55.180  1.00  0.00           C  
ATOM   2828  H6    U    89      41.480  70.060  54.289  1.00  0.00           H  
ATOM   2829  C5    U    89      43.066  70.151  55.629  1.00  0.00           C  
ATOM   2830  H5    U    89      43.693  69.535  55.001  1.00  0.00           H  
ATOM   2831  C4    U    89      43.516  70.581  56.966  1.00  0.00           C  
ATOM   2832  O4    U    89      44.460  70.227  57.619  1.00  0.00           O  
ATOM   2833  N3    U    89      42.541  71.234  57.646  1.00  0.00           N  
ATOM   2834  H3    U    89      42.771  71.708  58.508  1.00  0.00           H  
ATOM   2835  C2    U    89      41.257  71.643  57.252  1.00  0.00           C  
ATOM   2836  O2    U    89      40.468  72.250  57.976  1.00  0.00           O  
ATOM   2837  C3'   U    89      39.762  72.372  53.154  1.00  0.00           C  
ATOM   2838  H3'   U    89      40.737  71.957  52.901  1.00  0.00           H  
ATOM   2839  C2'   U    89      39.777  72.904  54.567  1.00  0.00           C  
ATOM   2840  H2'   U    89      40.724  73.379  54.826  1.00  0.00           H  
ATOM   2841  O2'   U    89      38.632  73.592  54.858  1.00  0.00           O  
ATOM   2842 HO2'   U    89      38.623  73.846  55.784  1.00  0.00           H  
ATOM   2843  O3'   U    89      39.364  73.328  52.209  1.00  0.00           O  
ATOM   2844  P     G    90      40.420  74.224  51.487  1.00  0.00           P  
ATOM   2845  OP1   G    90      39.692  74.968  50.463  1.00  0.00           O  
ATOM   2846  OP2   G    90      41.468  73.337  51.007  1.00  0.00           O  
ATOM   2847  O5'   G    90      41.029  75.198  52.529  1.00  0.00           O  
ATOM   2848  C5'   G    90      40.324  76.334  52.995  1.00  0.00           C  
ATOM   2849  H5'   G    90      39.252  76.138  53.023  1.00  0.00           H  
ATOM   2850 H5''   G    90      40.282  77.094  52.215  1.00  0.00           H  
ATOM   2851  C4'   G    90      40.808  76.896  54.373  1.00  0.00           C  
ATOM   2852  H4'   G    90      40.116  77.586  54.857  1.00  0.00           H  
ATOM   2853  O4'   G    90      40.879  75.911  55.379  1.00  0.00           O  
ATOM   2854  C1'   G    90      41.992  76.071  56.212  1.00  0.00           C  
ATOM   2855  H1'   G    90      41.631  76.196  57.233  1.00  0.00           H  
ATOM   2856  N9    G    90      42.971  74.968  56.108  1.00  0.00           N  
ATOM   2857  C8    G    90      43.215  74.074  55.103  1.00  0.00           C  
ATOM   2858  H8    G    90      42.774  74.163  54.121  1.00  0.00           H  
ATOM   2859  N7    G    90      44.281  73.325  55.287  1.00  0.00           N  
ATOM   2860  C5    G    90      44.837  73.750  56.504  1.00  0.00           C  
ATOM   2861  C6    G    90      46.016  73.336  57.243  1.00  0.00           C  
ATOM   2862  O6    G    90      46.817  72.386  57.010  1.00  0.00           O  
ATOM   2863  N1    G    90      46.229  74.179  58.349  1.00  0.00           N  
ATOM   2864  H1    G    90      47.028  74.068  58.957  1.00  0.00           H  
ATOM   2865  C2    G    90      45.428  75.202  58.726  1.00  0.00           C  
ATOM   2866  N2    G    90      45.782  75.937  59.774  1.00  0.00           N  
ATOM   2867  H21   G    90      46.393  75.585  60.498  1.00  0.00           H  
ATOM   2868  H22   G    90      45.108  76.667  59.955  1.00  0.00           H  
ATOM   2869  N3    G    90      44.332  75.539  58.079  1.00  0.00           N  
ATOM   2870  C4    G    90      44.059  74.827  56.956  1.00  0.00           C  
ATOM   2871  C3'   G    90      42.213  77.465  54.398  1.00  0.00           C  
ATOM   2872  H3'   G    90      42.797  76.786  53.777  1.00  0.00           H  
ATOM   2873  C2'   G    90      42.625  77.365  55.859  1.00  0.00           C  
ATOM   2874  H2'   G    90      43.698  77.359  56.047  1.00  0.00           H  
ATOM   2875  O2'   G    90      42.090  78.452  56.586  1.00  0.00           O  
ATOM   2876 HO2'   G    90      42.396  78.484  57.496  1.00  0.00           H  
ATOM   2877  O3'   G    90      42.339  78.837  53.917  1.00  0.00           O  
ATOM   2878  P     A    91      43.718  79.288  53.279  1.00  0.00           P  
ATOM   2879  OP1   A    91      43.668  80.706  52.904  1.00  0.00           O  
ATOM   2880  OP2   A    91      44.058  78.329  52.229  1.00  0.00           O  
ATOM   2881  O5'   A    91      44.999  78.985  54.318  1.00  0.00           O  
ATOM   2882  C5'   A    91      45.233  79.835  55.471  1.00  0.00           C  
ATOM   2883  H5'   A    91      44.360  80.021  56.096  1.00  0.00           H  
ATOM   2884 H5''   A    91      45.446  80.861  55.170  1.00  0.00           H  
ATOM   2885  C4'   A    91      46.331  79.256  56.384  1.00  0.00           C  
ATOM   2886  H4'   A    91      46.289  79.703  57.377  1.00  0.00           H  
ATOM   2887  O4'   A    91      46.052  77.898  56.588  1.00  0.00           O  
ATOM   2888  C1'   A    91      47.329  77.281  56.757  1.00  0.00           C  
ATOM   2889  H1'   A    91      47.497  76.818  57.729  1.00  0.00           H  
ATOM   2890  N9    A    91      47.410  76.247  55.648  1.00  0.00           N  
ATOM   2891  C8    A    91      46.671  76.056  54.521  1.00  0.00           C  
ATOM   2892  H8    A    91      45.807  76.674  54.325  1.00  0.00           H  
ATOM   2893  N7    A    91      47.034  75.115  53.730  1.00  0.00           N  
ATOM   2894  C5    A    91      48.093  74.522  54.445  1.00  0.00           C  
ATOM   2895  C6    A    91      48.765  73.265  54.313  1.00  0.00           C  
ATOM   2896  N6    A    91      48.643  72.413  53.307  1.00  0.00           N  
ATOM   2897  H61   A    91      49.001  71.498  53.542  1.00  0.00           H  
ATOM   2898  H62   A    91      48.025  72.671  52.552  1.00  0.00           H  
ATOM   2899  N1    A    91      49.645  72.854  55.257  1.00  0.00           N  
ATOM   2900  C2    A    91      49.822  73.713  56.289  1.00  0.00           C  
ATOM   2901  H2    A    91      50.625  73.426  56.951  1.00  0.00           H  
ATOM   2902  N3    A    91      49.210  74.850  56.582  1.00  0.00           N  
ATOM   2903  C4    A    91      48.293  75.205  55.612  1.00  0.00           C  
ATOM   2904  C3'   A    91      47.700  79.388  55.824  1.00  0.00           C  
ATOM   2905  H3'   A    91      47.685  79.104  54.772  1.00  0.00           H  
ATOM   2906  C2'   A    91      48.424  78.328  56.572  1.00  0.00           C  
ATOM   2907  H2'   A    91      49.142  77.965  55.838  1.00  0.00           H  
ATOM   2908  O2'   A    91      48.781  78.828  57.819  1.00  0.00           O  
ATOM   2909 HO2'   A    91      48.857  79.780  57.726  1.00  0.00           H  
ATOM   2910  O3'   A    91      48.252  80.644  55.927  1.00  0.00           O  
ATOM   2911  P     U    92      49.690  81.050  55.288  1.00  0.00           P  
ATOM   2912  OP1   U    92      49.589  82.385  54.690  1.00  0.00           O  
ATOM   2913  OP2   U    92      50.133  79.967  54.441  1.00  0.00           O  
ATOM   2914  O5'   U    92      50.601  81.004  56.562  1.00  0.00           O  
ATOM   2915  C5'   U    92      50.661  81.956  57.580  1.00  0.00           C  
ATOM   2916  H5'   U    92      49.756  81.813  58.172  1.00  0.00           H  
ATOM   2917 H5''   U    92      50.811  82.954  57.167  1.00  0.00           H  
ATOM   2918  C4'   U    92      51.961  81.535  58.441  1.00  0.00           C  
ATOM   2919  H4'   U    92      52.023  82.268  59.245  1.00  0.00           H  
ATOM   2920  O4'   U    92      51.865  80.205  58.923  1.00  0.00           O  
ATOM   2921  C1'   U    92      53.186  79.722  59.034  1.00  0.00           C  
ATOM   2922  H1'   U    92      53.336  79.615  60.108  1.00  0.00           H  
ATOM   2923  N1    U    92      53.338  78.457  58.305  1.00  0.00           N  
ATOM   2924  C6    U    92      52.428  78.055  57.348  1.00  0.00           C  
ATOM   2925  H6    U    92      51.540  78.616  57.094  1.00  0.00           H  
ATOM   2926  C5    U    92      52.660  76.843  56.675  1.00  0.00           C  
ATOM   2927  H5    U    92      51.856  76.501  56.041  1.00  0.00           H  
ATOM   2928  C4    U    92      53.787  76.022  56.861  1.00  0.00           C  
ATOM   2929  O4    U    92      53.891  74.903  56.422  1.00  0.00           O  
ATOM   2930  N3    U    92      54.662  76.528  57.859  1.00  0.00           N  
ATOM   2931  H3    U    92      55.460  75.919  57.971  1.00  0.00           H  
ATOM   2932  C2    U    92      54.401  77.655  58.594  1.00  0.00           C  
ATOM   2933  O2    U    92      55.246  77.966  59.435  1.00  0.00           O  
ATOM   2934  C3'   U    92      53.283  81.716  57.743  1.00  0.00           C  
ATOM   2935  H3'   U    92      53.215  81.319  56.730  1.00  0.00           H  
ATOM   2936  C2'   U    92      54.150  80.790  58.613  1.00  0.00           C  
ATOM   2937  H2'   U    92      54.890  80.332  57.957  1.00  0.00           H  
ATOM   2938  O2'   U    92      54.787  81.407  59.780  1.00  0.00           O  
ATOM   2939 HO2'   U    92      54.141  81.944  60.245  1.00  0.00           H  
ATOM   2940  O3'   U    92      53.809  83.080  57.792  1.00  0.00           O  
ATOM   2941  P     G    93      54.724  83.638  56.702  1.00  0.00           P  
ATOM   2942  OP1   G    93      55.196  84.886  57.273  1.00  0.00           O  
ATOM   2943  OP2   G    93      54.030  83.647  55.368  1.00  0.00           O  
ATOM   2944  O5'   G    93      55.825  82.598  56.612  1.00  0.00           O  
ATOM   2945  C5'   G    93      56.944  82.518  57.528  1.00  0.00           C  
ATOM   2946  H5'   G    93      56.900  81.511  57.945  1.00  0.00           H  
ATOM   2947 H5''   G    93      56.919  83.233  58.349  1.00  0.00           H  
ATOM   2948  C4'   G    93      58.237  82.786  56.708  1.00  0.00           C  
ATOM   2949  H4'   G    93      59.086  82.510  57.333  1.00  0.00           H  
ATOM   2950  O4'   G    93      58.188  82.123  55.378  1.00  0.00           O  
ATOM   2951  C1'   G    93      59.171  82.808  54.546  1.00  0.00           C  
ATOM   2952  H1'   G    93      60.132  82.298  54.470  1.00  0.00           H  
ATOM   2953  N9    G    93      58.520  83.041  53.217  1.00  0.00           N  
ATOM   2954  C8    G    93      57.230  83.330  52.961  1.00  0.00           C  
ATOM   2955  H8    G    93      56.519  83.451  53.764  1.00  0.00           H  
ATOM   2956  N7    G    93      56.957  83.557  51.696  1.00  0.00           N  
ATOM   2957  C5    G    93      58.247  83.386  51.137  1.00  0.00           C  
ATOM   2958  C6    G    93      58.704  83.553  49.777  1.00  0.00           C  
ATOM   2959  O6    G    93      58.022  83.968  48.809  1.00  0.00           O  
ATOM   2960  N1    G    93      60.008  83.304  49.547  1.00  0.00           N  
ATOM   2961  H1    G    93      60.337  83.261  48.593  1.00  0.00           H  
ATOM   2962  C2    G    93      60.833  82.970  50.589  1.00  0.00           C  
ATOM   2963  N2    G    93      62.062  82.689  50.260  1.00  0.00           N  
ATOM   2964  H21   G    93      62.445  82.883  49.345  1.00  0.00           H  
ATOM   2965  H22   G    93      62.719  82.440  50.986  1.00  0.00           H  
ATOM   2966  N3    G    93      60.521  82.943  51.919  1.00  0.00           N  
ATOM   2967  C4    G    93      59.190  83.240  52.085  1.00  0.00           C  
ATOM   2968  C3'   G    93      58.397  84.216  56.207  1.00  0.00           C  
ATOM   2969  H3'   G    93      57.529  84.612  55.680  1.00  0.00           H  
ATOM   2970  C2'   G    93      59.541  84.144  55.182  1.00  0.00           C  
ATOM   2971  H2'   G    93      59.670  84.949  54.458  1.00  0.00           H  
ATOM   2972  O2'   G    93      60.736  83.965  55.807  1.00  0.00           O  
ATOM   2973 HO2'   G    93      60.997  84.802  56.196  1.00  0.00           H  
ATOM   2974  O3'   G    93      58.744  84.930  57.358  1.00  0.00           O  
ATOM   2975  P     U    94      58.825  86.494  57.413  1.00  0.00           P  
ATOM   2976  OP1   U    94      58.570  86.893  58.807  1.00  0.00           O  
ATOM   2977  OP2   U    94      57.915  87.070  56.414  1.00  0.00           O  
ATOM   2978  O5'   U    94      60.289  86.861  57.022  1.00  0.00           O  
ATOM   2979  C5'   U    94      61.336  86.859  57.973  1.00  0.00           C  
ATOM   2980  H5'   U    94      61.382  85.894  58.478  1.00  0.00           H  
ATOM   2981 H5''   U    94      61.045  87.627  58.690  1.00  0.00           H  
ATOM   2982  C4'   U    94      62.762  87.140  57.341  1.00  0.00           C  
ATOM   2983  H4'   U    94      63.518  87.271  58.115  1.00  0.00           H  
ATOM   2984  O4'   U    94      63.170  86.182  56.391  1.00  0.00           O  
ATOM   2985  C1'   U    94      64.052  86.762  55.393  1.00  0.00           C  
ATOM   2986  H1'   U    94      65.037  86.363  55.636  1.00  0.00           H  
ATOM   2987  N1    U    94      63.598  86.522  53.947  1.00  0.00           N  
ATOM   2988  C6    U    94      62.331  86.207  53.603  1.00  0.00           C  
ATOM   2989  H6    U    94      61.523  86.108  54.312  1.00  0.00           H  
ATOM   2990  C5    U    94      61.993  85.911  52.300  1.00  0.00           C  
ATOM   2991  H5    U    94      60.960  85.687  52.080  1.00  0.00           H  
ATOM   2992  C4    U    94      62.997  86.016  51.231  1.00  0.00           C  
ATOM   2993  O4    U    94      62.889  85.765  50.032  1.00  0.00           O  
ATOM   2994  N3    U    94      64.247  86.440  51.625  1.00  0.00           N  
ATOM   2995  H3    U    94      65.047  86.472  51.009  1.00  0.00           H  
ATOM   2996  C2    U    94      64.621  86.611  52.975  1.00  0.00           C  
ATOM   2997  O2    U    94      65.760  86.970  53.206  1.00  0.00           O  
ATOM   2998  C3'   U    94      62.804  88.447  56.539  1.00  0.00           C  
ATOM   2999  H3'   U    94      61.884  88.548  55.963  1.00  0.00           H  
ATOM   3000  C2'   U    94      64.087  88.303  55.728  1.00  0.00           C  
ATOM   3001  H2'   U    94      64.019  88.940  54.846  1.00  0.00           H  
ATOM   3002  O2'   U    94      65.231  88.524  56.507  1.00  0.00           O  
ATOM   3003 HO2'   U    94      65.100  89.321  57.027  1.00  0.00           H  
ATOM   3004  O3'   U    94      63.011  89.550  57.350  1.00  0.00           O  
ATOM   3005  P     A    95      62.823  91.010  56.798  1.00  0.00           P  
ATOM   3006  OP1   A    95      62.434  91.920  57.891  1.00  0.00           O  
ATOM   3007  OP2   A    95      61.961  90.918  55.628  1.00  0.00           O  
ATOM   3008  O5'   A    95      64.248  91.455  56.257  1.00  0.00           O  
ATOM   3009  C5'   A    95      65.130  92.247  57.052  1.00  0.00           C  
ATOM   3010  H5'   A    95      64.579  93.135  57.362  1.00  0.00           H  
ATOM   3011 H5''   A    95      65.988  92.653  56.515  1.00  0.00           H  
ATOM   3012  C4'   A    95      65.666  91.606  58.311  1.00  0.00           C  
ATOM   3013  H4'   A    95      64.797  91.323  58.905  1.00  0.00           H  
ATOM   3014  O4'   A    95      66.453  90.521  58.079  1.00  0.00           O  
ATOM   3015  C1'   A    95      67.649  90.556  58.894  1.00  0.00           C  
ATOM   3016  H1'   A    95      67.844  89.558  59.288  1.00  0.00           H  
ATOM   3017  N9    A    95      68.809  90.880  58.069  1.00  0.00           N  
ATOM   3018  C8    A    95      68.826  91.213  56.682  1.00  0.00           C  
ATOM   3019  H8    A    95      67.945  91.461  56.107  1.00  0.00           H  
ATOM   3020  N7    A    95      70.021  91.230  56.157  1.00  0.00           N  
ATOM   3021  C5    A    95      70.825  91.099  57.372  1.00  0.00           C  
ATOM   3022  C6    A    95      72.239  91.120  57.591  1.00  0.00           C  
ATOM   3023  N6    A    95      73.103  91.373  56.624  1.00  0.00           N  
ATOM   3024  H61   A    95      74.059  91.170  56.882  1.00  0.00           H  
ATOM   3025  H62   A    95      72.706  91.435  55.698  1.00  0.00           H  
ATOM   3026  N1    A    95      72.722  90.911  58.851  1.00  0.00           N  
ATOM   3027  C2    A    95      71.875  90.652  59.900  1.00  0.00           C  
ATOM   3028  H2    A    95      72.257  90.596  60.909  1.00  0.00           H  
ATOM   3029  N3    A    95      70.544  90.720  59.757  1.00  0.00           N  
ATOM   3030  C4    A    95      70.105  90.936  58.475  1.00  0.00           C  
ATOM   3031  C3'   A    95      66.546  92.641  59.074  1.00  0.00           C  
ATOM   3032  H3'   A    95      67.068  93.297  58.377  1.00  0.00           H  
ATOM   3033  C2'   A    95      67.456  91.698  59.845  1.00  0.00           C  
ATOM   3034  H2'   A    95      68.375  92.192  60.161  1.00  0.00           H  
ATOM   3035  O2'   A    95      66.916  91.192  60.995  1.00  0.00           O  
ATOM   3036 HO2'   A    95      67.637  90.964  61.586  1.00  0.00           H  
ATOM   3037  O3'   A    95      65.690  93.464  59.910  1.00  0.00           O  
ATOM   3038  P     G    96      66.207  94.792  60.472  1.00  0.00           P  
ATOM   3039  OP1   G    96      65.001  95.330  61.128  1.00  0.00           O  
ATOM   3040  OP2   G    96      66.952  95.577  59.401  1.00  0.00           O  
ATOM   3041  O5'   G    96      67.250  94.500  61.572  1.00  0.00           O  
ATOM   3042  C5'   G    96      66.935  93.938  62.877  1.00  0.00           C  
ATOM   3043  H5'   G    96      66.389  93.005  62.741  1.00  0.00           H  
ATOM   3044 H5''   G    96      66.339  94.628  63.475  1.00  0.00           H  
ATOM   3045  C4'   G    96      68.236  93.575  63.486  1.00  0.00           C  
ATOM   3046  H4'   G    96      68.104  93.152  64.482  1.00  0.00           H  
ATOM   3047  O4'   G    96      69.204  92.705  62.729  1.00  0.00           O  
ATOM   3048  C1'   G    96      70.560  93.135  62.838  1.00  0.00           C  
ATOM   3049  H1'   G    96      71.242  92.311  63.050  1.00  0.00           H  
ATOM   3050  N9    G    96      71.131  93.618  61.625  1.00  0.00           N  
ATOM   3051  C8    G    96      70.431  94.069  60.568  1.00  0.00           C  
ATOM   3052  H8    G    96      69.355  94.132  60.514  1.00  0.00           H  
ATOM   3053  N7    G    96      71.219  94.271  59.510  1.00  0.00           N  
ATOM   3054  C5    G    96      72.525  94.111  60.036  1.00  0.00           C  
ATOM   3055  C6    G    96      73.818  94.107  59.392  1.00  0.00           C  
ATOM   3056  O6    G    96      74.169  94.444  58.234  1.00  0.00           O  
ATOM   3057  N1    G    96      74.783  93.865  60.303  1.00  0.00           N  
ATOM   3058  H1    G    96      75.772  94.037  60.194  1.00  0.00           H  
ATOM   3059  C2    G    96      74.557  93.536  61.606  1.00  0.00           C  
ATOM   3060  N2    G    96      75.590  93.125  62.306  1.00  0.00           N  
ATOM   3061  H21   G    96      76.548  93.271  62.023  1.00  0.00           H  
ATOM   3062  H22   G    96      75.310  92.826  63.229  1.00  0.00           H  
ATOM   3063  N3    G    96      73.424  93.407  62.238  1.00  0.00           N  
ATOM   3064  C4    G    96      72.488  93.788  61.376  1.00  0.00           C  
ATOM   3065  C3'   G    96      69.157  94.795  63.641  1.00  0.00           C  
ATOM   3066  H3'   G    96      69.227  95.343  62.702  1.00  0.00           H  
ATOM   3067  C2'   G    96      70.495  94.165  63.891  1.00  0.00           C  
ATOM   3068  H2'   G    96      71.293  94.903  63.810  1.00  0.00           H  
ATOM   3069  O2'   G    96      70.678  93.623  65.129  1.00  0.00           O  
ATOM   3070 HO2'   G    96      70.320  94.187  65.819  1.00  0.00           H  
ATOM   3071  O3'   G    96      68.602  95.699  64.642  1.00  0.00           O  
ATOM   3072  P     C    97      69.130  97.201  64.660  1.00  0.00           P  
ATOM   3073  OP1   C    97      68.525  97.889  65.817  1.00  0.00           O  
ATOM   3074  OP2   C    97      68.920  97.726  63.265  1.00  0.00           O  
ATOM   3075  O5'   C    97      70.670  97.196  64.763  1.00  0.00           O  
ATOM   3076  C5'   C    97      71.347  96.903  65.959  1.00  0.00           C  
ATOM   3077  H5'   C    97      70.942  95.990  66.393  1.00  0.00           H  
ATOM   3078 H5''   C    97      71.125  97.617  66.752  1.00  0.00           H  
ATOM   3079  C4'   C    97      72.827  96.627  65.914  1.00  0.00           C  
ATOM   3080  H4'   C    97      73.114  96.092  66.819  1.00  0.00           H  
ATOM   3081  O4'   C    97      73.177  95.776  64.854  1.00  0.00           O  
ATOM   3082  C1'   C    97      74.458  96.088  64.261  1.00  0.00           C  
ATOM   3083  H1'   C    97      75.119  95.245  64.060  1.00  0.00           H  
ATOM   3084  N1    C    97      74.230  96.599  62.869  1.00  0.00           N  
ATOM   3085  C6    C    97      72.972  96.812  62.347  1.00  0.00           C  
ATOM   3086  H6    C    97      72.151  96.484  62.966  1.00  0.00           H  
ATOM   3087  C5    C    97      72.805  97.170  61.064  1.00  0.00           C  
ATOM   3088  H5    C    97      71.770  97.317  60.792  1.00  0.00           H  
ATOM   3089  C4    C    97      73.945  97.457  60.291  1.00  0.00           C  
ATOM   3090  N4    C    97      73.934  97.962  59.112  1.00  0.00           N  
ATOM   3091  H41   C    97      74.735  97.791  58.521  1.00  0.00           H  
ATOM   3092  H42   C    97      73.012  97.873  58.710  1.00  0.00           H  
ATOM   3093  N3    C    97      75.124  97.070  60.724  1.00  0.00           N  
ATOM   3094  C2    C    97      75.252  96.626  61.955  1.00  0.00           C  
ATOM   3095  O2    C    97      76.407  96.343  62.317  1.00  0.00           O  
ATOM   3096  C3'   C    97      73.789  97.797  65.793  1.00  0.00           C  
ATOM   3097  H3'   C    97      73.468  98.489  65.015  1.00  0.00           H  
ATOM   3098  C2'   C    97      75.033  97.119  65.244  1.00  0.00           C  
ATOM   3099  H2'   C    97      75.617  97.809  64.636  1.00  0.00           H  
ATOM   3100  O2'   C    97      75.804  96.435  66.246  1.00  0.00           O  
ATOM   3101 HO2'   C    97      75.244  95.708  66.530  1.00  0.00           H  
ATOM   3102  O3'   C    97      74.020  98.389  67.031  1.00  0.00           O  
ATOM   3103  P     A    98      74.030 100.010  67.052  1.00  0.00           P  
ATOM   3104  OP1   A    98      74.263 100.464  68.389  1.00  0.00           O  
ATOM   3105  OP2   A    98      72.784 100.480  66.385  1.00  0.00           O  
ATOM   3106  O5'   A    98      75.277 100.412  66.141  1.00  0.00           O  
ATOM   3107  C5'   A    98      76.549 100.005  66.720  1.00  0.00           C  
ATOM   3108  H5'   A    98      76.626  98.929  66.876  1.00  0.00           H  
ATOM   3109 H5''   A    98      76.685 100.530  67.666  1.00  0.00           H  
ATOM   3110  C4'   A    98      77.787 100.480  65.910  1.00  0.00           C  
ATOM   3111  H4'   A    98      78.594 100.568  66.637  1.00  0.00           H  
ATOM   3112  O4'   A    98      78.023  99.526  64.932  1.00  0.00           O  
ATOM   3113  C1'   A    98      78.519 100.053  63.693  1.00  0.00           C  
ATOM   3114  H1'   A    98      79.308  99.520  63.163  1.00  0.00           H  
ATOM   3115  N9    A    98      77.427  99.965  62.681  1.00  0.00           N  
ATOM   3116  C8    A    98      76.049  99.905  62.825  1.00  0.00           C  
ATOM   3117  H8    A    98      75.599  99.845  63.804  1.00  0.00           H  
ATOM   3118  N7    A    98      75.381 100.092  61.755  1.00  0.00           N  
ATOM   3119  C5    A    98      76.351 100.158  60.739  1.00  0.00           C  
ATOM   3120  C6    A    98      76.377 100.382  59.328  1.00  0.00           C  
ATOM   3121  N6    A    98      75.288 100.391  58.635  1.00  0.00           N  
ATOM   3122  H61   A    98      75.326 100.768  57.699  1.00  0.00           H  
ATOM   3123  H62   A    98      74.393 100.100  59.003  1.00  0.00           H  
ATOM   3124  N1    A    98      77.503 100.637  58.668  1.00  0.00           N  
ATOM   3125  C2    A    98      78.618 100.600  59.328  1.00  0.00           C  
ATOM   3126  H2    A    98      79.577 100.788  58.870  1.00  0.00           H  
ATOM   3127  N3    A    98      78.717 100.340  60.656  1.00  0.00           N  
ATOM   3128  C4    A    98      77.565 100.196  61.339  1.00  0.00           C  
ATOM   3129  C3'   A    98      77.814 101.830  65.204  1.00  0.00           C  
ATOM   3130  H3'   A    98      76.847 102.003  64.731  1.00  0.00           H  
ATOM   3131  C2'   A    98      78.829 101.502  64.020  1.00  0.00           C  
ATOM   3132  H2'   A    98      78.713 102.068  63.096  1.00  0.00           H  
ATOM   3133  O2'   A    98      80.076 101.728  64.429  1.00  0.00           O  
ATOM   3134 HO2'   A    98      80.079 102.599  64.832  1.00  0.00           H  
ATOM   3135  O3'   A    98      78.387 102.891  65.875  1.00  0.00           O  
ATOM   3136  P    U3    99      77.567 103.900  66.766  1.00  0.00           P  
ATOM   3137  OP1  U3    99      78.284 105.155  66.650  1.00  0.00           O  
ATOM   3138  OP2  U3    99      77.437 103.252  68.085  1.00  0.00           O  
ATOM   3139  O5'  U3    99      76.200 104.017  66.118  1.00  0.00           O  
ATOM   3140  C5'  U3    99      75.306 105.001  66.534  1.00  0.00           C  
ATOM   3141  H5'  U3    99      75.647 106.032  66.437  1.00  0.00           H  
ATOM   3142 H5''  U3    99      75.202 104.936  67.617  1.00  0.00           H  
ATOM   3143  C4'  U3    99      73.883 104.863  65.905  1.00  0.00           C  
ATOM   3144  H4'  U3    99      73.277 105.554  66.490  1.00  0.00           H  
ATOM   3145  O4'  U3    99      73.868 105.152  64.533  1.00  0.00           O  
ATOM   3146  C1'  U3    99      73.707 103.995  63.801  1.00  0.00           C  
ATOM   3147  H1'  U3    99      72.687 104.033  63.418  1.00  0.00           H  
ATOM   3148  N1   U3    99      74.758 103.772  62.738  1.00  0.00           N  
ATOM   3149  C6   U3    99      76.035 104.177  62.991  1.00  0.00           C  
ATOM   3150  H6   U3    99      76.267 104.522  63.988  1.00  0.00           H  
ATOM   3151  C5   U3    99      76.967 104.187  61.973  1.00  0.00           C  
ATOM   3152  H5   U3    99      77.992 104.459  62.180  1.00  0.00           H  
ATOM   3153  C4   U3    99      76.673 103.715  60.654  1.00  0.00           C  
ATOM   3154  O4   U3    99      77.538 103.691  59.809  1.00  0.00           O  
ATOM   3155  N3   U3    99      75.395 103.307  60.479  1.00  0.00           N  
ATOM   3156  H3   U3    99      75.090 103.229  59.519  1.00  0.00           H  
ATOM   3157  C2   U3    99      74.358 103.367  61.396  1.00  0.00           C  
ATOM   3158  O2   U3    99      73.202 103.118  60.999  1.00  0.00           O  
ATOM   3159  C3'  U3    99      73.221 103.487  66.087  1.00  0.00           C  
ATOM   3160  H3'  U3    99      73.770 102.988  66.886  1.00  0.00           H  
ATOM   3161  C2'  U3    99      73.668 102.841  64.772  1.00  0.00           C  
ATOM   3162  H2'  U3    99      74.703 102.502  64.714  1.00  0.00           H  
ATOM   3163  O2'  U3    99      72.777 101.878  64.273  1.00  0.00           O  
ATOM   3164 HO2'  U3    99      72.793 101.220  64.972  1.00  0.00           H  
ATOM   3165  O3'  U3    99      71.851 103.677  66.232  1.00  0.00           O  
ATOM   3166 HO3'  U3    99      71.468 102.920  66.681  1.00  0.00           H  
TER    3167       U3    99 
ATOM   3167 MG    MG   100      50.276  20.056  51.941  1.00  0.00          MG  
TER    3168       MG   100 
ATOM   3168 MG    MG   101      62.737  68.908  63.394  1.00  0.00          MG  
TER    3169       MG   101 
ATOM   3169 MG    MG   102      54.884  50.900  71.003  1.00  0.00          MG  
TER    3170       MG   102 
ATOM   3170 MG    MG   103      59.491  80.153  63.359  1.00  0.00          MG  
TER    3171       MG   103 
ATOM   3171 MG    MG   104      46.054  38.116  59.373  1.00  0.00          MG  
TER    3172       MG   104 
ATOM   3172 MG    MG   105      72.841  56.106  62.025  1.00  0.00          MG  
TER    3173       MG   105 
END   
