# Supplementary material for: Modelling the structures of frameshift-stimulatory pseudoknots from representative bat coronaviruses
Source: PLoS Comput Biol. 2023 May 19;19(5):e1011124. doi: 10.1371/journal.pcbi.1011124 (PMC10234561; doi:10.1371/journal.pcbi.1011124)
Supplement: S3 Data — PDB files for the top 3 representative clusters from each conformer (threaded/unthreaded) of each pseudoknot described in the main text, along with PDB files for the representative clusters shown in S8–S18 Figs. (ZIP) [file pcbi.1011124.s003.zip › SI_Model_PDB_files/21164-6_threaded_noMg_cluster1.pdb]

ATOM      1 HO5'  G5     1      67.515  51.918  37.604  1.00  0.00           H  
ATOM      2  O5'  G5     1      67.983  51.084  37.517  1.00  0.00           O  
ATOM      3  C5'  G5     1      66.944  50.092  37.403  1.00  0.00           C  
ATOM      4  H5'  G5     1      67.426  49.224  36.953  1.00  0.00           H  
ATOM      5 H5''  G5     1      66.106  50.418  36.787  1.00  0.00           H  
ATOM      6  C4'  G5     1      66.370  49.763  38.776  1.00  0.00           C  
ATOM      7  H4'  G5     1      65.507  49.109  38.657  1.00  0.00           H  
ATOM      8  O4'  G5     1      67.367  49.108  39.657  1.00  0.00           O  
ATOM      9  C1'  G5     1      66.950  49.290  40.987  1.00  0.00           C  
ATOM     10  H1'  G5     1      66.544  48.352  41.366  1.00  0.00           H  
ATOM     11  N9   G5     1      68.118  49.614  41.828  1.00  0.00           N  
ATOM     12  C8   G5     1      69.198  50.396  41.684  1.00  0.00           C  
ATOM     13  H8   G5     1      69.215  50.990  40.782  1.00  0.00           H  
ATOM     14  N7   G5     1      70.095  50.416  42.655  1.00  0.00           N  
ATOM     15  C5   G5     1      69.529  49.505  43.547  1.00  0.00           C  
ATOM     16  C6   G5     1      69.889  49.038  44.895  1.00  0.00           C  
ATOM     17  O6   G5     1      70.877  49.332  45.584  1.00  0.00           O  
ATOM     18  N1   G5     1      69.017  48.090  45.407  1.00  0.00           N  
ATOM     19  H1   G5     1      69.186  47.657  46.304  1.00  0.00           H  
ATOM     20  C2   G5     1      67.818  47.763  44.823  1.00  0.00           C  
ATOM     21  N2   G5     1      66.977  46.948  45.361  1.00  0.00           N  
ATOM     22  H21  G5     1      66.985  46.717  46.344  1.00  0.00           H  
ATOM     23  H22  G5     1      66.210  46.785  44.724  1.00  0.00           H  
ATOM     24  N3   G5     1      67.481  48.086  43.603  1.00  0.00           N  
ATOM     25  C4   G5     1      68.367  48.972  43.018  1.00  0.00           C  
ATOM     26  C3'  G5     1      65.913  50.988  39.546  1.00  0.00           C  
ATOM     27  H3'  G5     1      66.648  51.780  39.399  1.00  0.00           H  
ATOM     28  C2'  G5     1      66.013  50.512  41.076  1.00  0.00           C  
ATOM     29  H2'  G5     1      66.426  51.378  41.593  1.00  0.00           H  
ATOM     30  O2'  G5     1      64.686  50.155  41.636  1.00  0.00           O  
ATOM     31 HO2'  G5     1      64.190  50.943  41.868  1.00  0.00           H  
ATOM     32  O3'  G5     1      64.611  51.349  39.199  1.00  0.00           O  
ATOM     33  P     A     2      63.929  52.751  39.624  1.00  0.00           P  
ATOM     34  OP1   A     2      62.936  53.097  38.528  1.00  0.00           O  
ATOM     35  OP2   A     2      65.008  53.658  39.972  1.00  0.00           O  
ATOM     36  O5'   A     2      63.171  52.365  40.901  1.00  0.00           O  
ATOM     37  C5'   A     2      62.055  51.451  40.886  1.00  0.00           C  
ATOM     38  H5'   A     2      62.428  50.568  40.367  1.00  0.00           H  
ATOM     39 H5''   A     2      61.340  51.883  40.186  1.00  0.00           H  
ATOM     40  C4'   A     2      61.447  50.986  42.189  1.00  0.00           C  
ATOM     41  H4'   A     2      60.826  50.121  41.956  1.00  0.00           H  
ATOM     42  O4'   A     2      62.413  50.685  43.210  1.00  0.00           O  
ATOM     43  C1'   A     2      62.523  51.860  44.028  1.00  0.00           C  
ATOM     44  H1'   A     2      62.301  51.586  45.059  1.00  0.00           H  
ATOM     45  N9    A     2      63.866  52.368  43.962  1.00  0.00           N  
ATOM     46  C8    A     2      64.370  53.439  43.279  1.00  0.00           C  
ATOM     47  H8    A     2      63.832  54.192  42.721  1.00  0.00           H  
ATOM     48  N7    A     2      65.619  53.601  43.457  1.00  0.00           N  
ATOM     49  C5    A     2      65.991  52.541  44.279  1.00  0.00           C  
ATOM     50  C6    A     2      67.154  52.045  44.883  1.00  0.00           C  
ATOM     51  N6    A     2      68.419  52.453  44.751  1.00  0.00           N  
ATOM     52  H61   A     2      69.119  51.933  45.260  1.00  0.00           H  
ATOM     53  H62   A     2      68.606  53.256  44.168  1.00  0.00           H  
ATOM     54  N1    A     2      67.131  51.081  45.764  1.00  0.00           N  
ATOM     55  C2    A     2      65.976  50.494  45.939  1.00  0.00           C  
ATOM     56  H2    A     2      66.050  49.565  46.486  1.00  0.00           H  
ATOM     57  N3    A     2      64.842  50.742  45.434  1.00  0.00           N  
ATOM     58  C4    A     2      64.922  51.790  44.570  1.00  0.00           C  
ATOM     59  C3'   A     2      60.474  51.970  42.850  1.00  0.00           C  
ATOM     60  H3'   A     2      59.987  52.513  42.040  1.00  0.00           H  
ATOM     61  C2'   A     2      61.479  52.824  43.502  1.00  0.00           C  
ATOM     62  H2'   A     2      61.840  53.479  42.710  1.00  0.00           H  
ATOM     63  O2'   A     2      60.971  53.665  44.571  1.00  0.00           O  
ATOM     64 HO2'   A     2      60.177  53.284  44.953  1.00  0.00           H  
ATOM     65  O3'   A     2      59.590  51.260  43.665  1.00  0.00           O  
ATOM     66  P     G     3      58.196  51.865  44.177  1.00  0.00           P  
ATOM     67  OP1   G     3      57.141  50.819  44.223  1.00  0.00           O  
ATOM     68  OP2   G     3      57.997  53.178  43.408  1.00  0.00           O  
ATOM     69  O5'   G     3      58.678  52.316  45.667  1.00  0.00           O  
ATOM     70  C5'   G     3      58.897  51.335  46.719  1.00  0.00           C  
ATOM     71  H5'   G     3      59.207  50.453  46.157  1.00  0.00           H  
ATOM     72 H5''   G     3      57.979  51.169  47.283  1.00  0.00           H  
ATOM     73  C4'   G     3      59.933  52.001  47.704  1.00  0.00           C  
ATOM     74  H4'   G     3      60.000  51.322  48.554  1.00  0.00           H  
ATOM     75  O4'   G     3      61.271  52.012  47.205  1.00  0.00           O  
ATOM     76  C1'   G     3      61.887  52.743  48.214  1.00  0.00           C  
ATOM     77  H1'   G     3      62.312  52.068  48.956  1.00  0.00           H  
ATOM     78  N9    G     3      62.980  53.467  47.635  1.00  0.00           N  
ATOM     79  C8    G     3      62.906  54.552  46.940  1.00  0.00           C  
ATOM     80  H8    G     3      61.966  54.985  46.631  1.00  0.00           H  
ATOM     81  N7    G     3      64.049  55.170  46.826  1.00  0.00           N  
ATOM     82  C5    G     3      64.950  54.215  47.258  1.00  0.00           C  
ATOM     83  C6    G     3      66.363  54.161  47.477  1.00  0.00           C  
ATOM     84  O6    G     3      67.206  55.048  47.383  1.00  0.00           O  
ATOM     85  N1    G     3      66.820  53.116  48.245  1.00  0.00           N  
ATOM     86  H1    G     3      67.816  53.190  48.395  1.00  0.00           H  
ATOM     87  C2    G     3      66.073  52.052  48.603  1.00  0.00           C  
ATOM     88  N2    G     3      66.759  51.108  49.172  1.00  0.00           N  
ATOM     89  H21   G     3      67.743  51.283  49.316  1.00  0.00           H  
ATOM     90  H22   G     3      66.329  50.284  49.566  1.00  0.00           H  
ATOM     91  N3    G     3      64.746  51.997  48.434  1.00  0.00           N  
ATOM     92  C4    G     3      64.282  53.155  47.842  1.00  0.00           C  
ATOM     93  C3'   G     3      59.583  53.272  48.401  1.00  0.00           C  
ATOM     94  H3'   G     3      59.415  54.018  47.624  1.00  0.00           H  
ATOM     95  C2'   G     3      60.911  53.533  49.089  1.00  0.00           C  
ATOM     96  H2'   G     3      60.933  54.623  49.091  1.00  0.00           H  
ATOM     97  O2'   G     3      60.920  53.057  50.417  1.00  0.00           O  
ATOM     98 HO2'   G     3      60.168  53.448  50.868  1.00  0.00           H  
ATOM     99  O3'   G     3      58.395  53.209  49.168  1.00  0.00           O  
ATOM    100  P     U     4      57.835  54.398  50.066  1.00  0.00           P  
ATOM    101  OP1   U     4      56.541  54.011  50.695  1.00  0.00           O  
ATOM    102  OP2   U     4      57.920  55.651  49.278  1.00  0.00           O  
ATOM    103  O5'   U     4      58.897  54.572  51.254  1.00  0.00           O  
ATOM    104  C5'   U     4      58.606  53.954  52.508  1.00  0.00           C  
ATOM    105  H5'   U     4      58.397  52.916  52.249  1.00  0.00           H  
ATOM    106 H5''   U     4      57.675  54.340  52.925  1.00  0.00           H  
ATOM    107  C4'   U     4      59.752  54.178  53.538  1.00  0.00           C  
ATOM    108  H4'   U     4      59.336  53.795  54.469  1.00  0.00           H  
ATOM    109  O4'   U     4      61.041  53.662  53.149  1.00  0.00           O  
ATOM    110  C1'   U     4      62.151  54.457  53.528  1.00  0.00           C  
ATOM    111  H1'   U     4      62.787  53.961  54.261  1.00  0.00           H  
ATOM    112  N1    U     4      63.000  54.818  52.339  1.00  0.00           N  
ATOM    113  C6    U     4      62.530  55.446  51.257  1.00  0.00           C  
ATOM    114  H6    U     4      61.459  55.587  51.231  1.00  0.00           H  
ATOM    115  C5    U     4      63.403  55.874  50.312  1.00  0.00           C  
ATOM    116  H5    U     4      63.119  56.407  49.417  1.00  0.00           H  
ATOM    117  C4    U     4      64.824  55.709  50.405  1.00  0.00           C  
ATOM    118  O4    U     4      65.653  56.068  49.564  1.00  0.00           O  
ATOM    119  N3    U     4      65.222  55.017  51.576  1.00  0.00           N  
ATOM    120  H3    U     4      66.216  54.850  51.645  1.00  0.00           H  
ATOM    121  C2    U     4      64.374  54.453  52.412  1.00  0.00           C  
ATOM    122  O2    U     4      64.893  53.765  53.265  1.00  0.00           O  
ATOM    123  C3'   U     4      60.028  55.629  53.737  1.00  0.00           C  
ATOM    124  H3'   U     4      59.945  56.129  52.772  1.00  0.00           H  
ATOM    125  C2'   U     4      61.502  55.631  54.221  1.00  0.00           C  
ATOM    126  H2'   U     4      61.956  56.592  53.981  1.00  0.00           H  
ATOM    127  O2'   U     4      61.634  55.497  55.654  1.00  0.00           O  
ATOM    128 HO2'   U     4      60.723  55.391  55.938  1.00  0.00           H  
ATOM    129  O3'   U     4      59.239  56.157  54.751  1.00  0.00           O  
ATOM    130  P     G     5      58.628  57.516  54.403  1.00  0.00           P  
ATOM    131  OP1   G     5      57.668  57.274  53.292  1.00  0.00           O  
ATOM    132  OP2   G     5      59.870  58.380  54.116  1.00  0.00           O  
ATOM    133  O5'   G     5      57.835  57.988  55.617  1.00  0.00           O  
ATOM    134  C5'   G     5      57.614  59.396  55.878  1.00  0.00           C  
ATOM    135  H5'   G     5      57.272  59.977  55.022  1.00  0.00           H  
ATOM    136 H5''   G     5      58.468  59.893  56.338  1.00  0.00           H  
ATOM    137  C4'   G     5      56.504  59.527  56.960  1.00  0.00           C  
ATOM    138  H4'   G     5      56.416  60.507  57.430  1.00  0.00           H  
ATOM    139  O4'   G     5      55.136  59.218  56.541  1.00  0.00           O  
ATOM    140  C1'   G     5      54.509  58.317  57.520  1.00  0.00           C  
ATOM    141  H1'   G     5      53.499  58.621  57.796  1.00  0.00           H  
ATOM    142  N9    G     5      54.478  56.953  56.948  1.00  0.00           N  
ATOM    143  C8    G     5      54.958  56.553  55.723  1.00  0.00           C  
ATOM    144  H8    G     5      55.343  57.251  54.995  1.00  0.00           H  
ATOM    145  N7    G     5      54.749  55.292  55.545  1.00  0.00           N  
ATOM    146  C5    G     5      54.053  54.817  56.639  1.00  0.00           C  
ATOM    147  C6    G     5      53.646  53.555  56.917  1.00  0.00           C  
ATOM    148  O6    G     5      53.923  52.497  56.303  1.00  0.00           O  
ATOM    149  N1    G     5      52.815  53.452  58.065  1.00  0.00           N  
ATOM    150  H1    G     5      52.655  52.589  58.564  1.00  0.00           H  
ATOM    151  C2    G     5      52.590  54.467  58.886  1.00  0.00           C  
ATOM    152  N2    G     5      52.083  54.173  59.999  1.00  0.00           N  
ATOM    153  H21   G     5      51.885  53.189  60.115  1.00  0.00           H  
ATOM    154  H22   G     5      51.883  54.764  60.793  1.00  0.00           H  
ATOM    155  N3    G     5      53.073  55.734  58.625  1.00  0.00           N  
ATOM    156  C4    G     5      53.772  55.862  57.480  1.00  0.00           C  
ATOM    157  C3'   G     5      56.792  58.630  58.114  1.00  0.00           C  
ATOM    158  H3'   G     5      57.097  57.600  57.930  1.00  0.00           H  
ATOM    159  C2'   G     5      55.433  58.433  58.733  1.00  0.00           C  
ATOM    160  H2'   G     5      55.295  57.574  59.391  1.00  0.00           H  
ATOM    161  O2'   G     5      55.150  59.650  59.429  1.00  0.00           O  
ATOM    162 HO2'   G     5      55.953  59.999  59.822  1.00  0.00           H  
ATOM    163  O3'   G     5      57.517  59.228  59.129  1.00  0.00           O  
ATOM    164  P     C     6      58.717  58.519  59.750  1.00  0.00           P  
ATOM    165  OP1   C     6      59.304  59.525  60.685  1.00  0.00           O  
ATOM    166  OP2   C     6      59.480  57.852  58.714  1.00  0.00           O  
ATOM    167  O5'   C     6      57.976  57.441  60.673  1.00  0.00           O  
ATOM    168  C5'   C     6      57.244  57.836  61.799  1.00  0.00           C  
ATOM    169  H5'   C     6      56.544  58.634  61.549  1.00  0.00           H  
ATOM    170 H5''   C     6      57.972  58.131  62.554  1.00  0.00           H  
ATOM    171  C4'   C     6      56.355  56.674  62.373  1.00  0.00           C  
ATOM    172  H4'   C     6      55.634  57.114  63.061  1.00  0.00           H  
ATOM    173  O4'   C     6      55.424  56.230  61.454  1.00  0.00           O  
ATOM    174  C1'   C     6      55.117  54.829  61.753  1.00  0.00           C  
ATOM    175  H1'   C     6      54.039  54.706  61.849  1.00  0.00           H  
ATOM    176  N1    C     6      55.809  53.948  60.765  1.00  0.00           N  
ATOM    177  C6    C     6      56.465  54.469  59.664  1.00  0.00           C  
ATOM    178  H6    C     6      56.605  55.535  59.560  1.00  0.00           H  
ATOM    179  C5    C     6      56.845  53.783  58.607  1.00  0.00           C  
ATOM    180  H5    C     6      57.343  54.199  57.743  1.00  0.00           H  
ATOM    181  C4    C     6      56.604  52.440  58.699  1.00  0.00           C  
ATOM    182  N4    C     6      57.016  51.706  57.710  1.00  0.00           N  
ATOM    183  H41   C     6      56.953  50.700  57.769  1.00  0.00           H  
ATOM    184  H42   C     6      57.255  52.203  56.864  1.00  0.00           H  
ATOM    185  N3    C     6      55.912  51.856  59.634  1.00  0.00           N  
ATOM    186  C2    C     6      55.519  52.612  60.728  1.00  0.00           C  
ATOM    187  O2    C     6      54.941  51.993  61.631  1.00  0.00           O  
ATOM    188  C3'   C     6      57.007  55.527  63.132  1.00  0.00           C  
ATOM    189  H3'   C     6      57.724  55.102  62.429  1.00  0.00           H  
ATOM    190  C2'   C     6      55.752  54.608  63.209  1.00  0.00           C  
ATOM    191  H2'   C     6      55.919  53.539  63.340  1.00  0.00           H  
ATOM    192  O2'   C     6      54.836  54.967  64.222  1.00  0.00           O  
ATOM    193 HO2'   C     6      54.764  55.924  64.265  1.00  0.00           H  
ATOM    194  O3'   C     6      57.673  55.819  64.415  1.00  0.00           O  
ATOM    195  P     G     7      58.781  54.765  65.050  1.00  0.00           P  
ATOM    196  OP1   G     7      59.169  55.188  66.485  1.00  0.00           O  
ATOM    197  OP2   G     7      59.817  54.567  63.984  1.00  0.00           O  
ATOM    198  O5'   G     7      58.061  53.317  65.289  1.00  0.00           O  
ATOM    199  C5'   G     7      56.960  53.205  66.232  1.00  0.00           C  
ATOM    200  H5'   G     7      56.107  53.861  66.062  1.00  0.00           H  
ATOM    201 H5''   G     7      57.299  53.472  67.233  1.00  0.00           H  
ATOM    202  C4'   G     7      56.500  51.727  66.313  1.00  0.00           C  
ATOM    203  H4'   G     7      55.879  51.516  67.183  1.00  0.00           H  
ATOM    204  O4'   G     7      55.701  51.290  65.224  1.00  0.00           O  
ATOM    205  C1'   G     7      55.903  49.798  65.024  1.00  0.00           C  
ATOM    206  H1'   G     7      54.945  49.316  65.215  1.00  0.00           H  
ATOM    207  N9    G     7      56.583  49.541  63.813  1.00  0.00           N  
ATOM    208  C8    G     7      57.103  50.489  62.966  1.00  0.00           C  
ATOM    209  H8    G     7      57.051  51.547  63.179  1.00  0.00           H  
ATOM    210  N7    G     7      57.769  49.955  61.979  1.00  0.00           N  
ATOM    211  C5    G     7      57.673  48.614  62.118  1.00  0.00           C  
ATOM    212  C6    G     7      58.202  47.486  61.325  1.00  0.00           C  
ATOM    213  O6    G     7      58.733  47.498  60.237  1.00  0.00           O  
ATOM    214  N1    G     7      57.848  46.276  61.867  1.00  0.00           N  
ATOM    215  H1    G     7      58.037  45.484  61.269  1.00  0.00           H  
ATOM    216  C2    G     7      57.012  46.057  62.892  1.00  0.00           C  
ATOM    217  N2    G     7      56.977  44.897  63.508  1.00  0.00           N  
ATOM    218  H21   G     7      57.452  44.147  63.027  1.00  0.00           H  
ATOM    219  H22   G     7      56.579  44.799  64.431  1.00  0.00           H  
ATOM    220  N3    G     7      56.546  47.103  63.650  1.00  0.00           N  
ATOM    221  C4    G     7      56.936  48.321  63.230  1.00  0.00           C  
ATOM    222  C3'   G     7      57.607  50.638  66.428  1.00  0.00           C  
ATOM    223  H3'   G     7      58.367  50.721  65.651  1.00  0.00           H  
ATOM    224  C2'   G     7      56.804  49.347  66.203  1.00  0.00           C  
ATOM    225  H2'   G     7      57.498  48.583  65.853  1.00  0.00           H  
ATOM    226  O2'   G     7      55.967  48.975  67.338  1.00  0.00           O  
ATOM    227 HO2'   G     7      55.230  48.435  67.042  1.00  0.00           H  
ATOM    228  O3'   G     7      58.153  50.785  67.732  1.00  0.00           O  
ATOM    229  P     G     8      59.714  50.584  67.863  1.00  0.00           P  
ATOM    230  OP1   G     8      60.148  50.784  69.265  1.00  0.00           O  
ATOM    231  OP2   G     8      60.423  51.307  66.848  1.00  0.00           O  
ATOM    232  O5'   G     8      59.874  49.108  67.478  1.00  0.00           O  
ATOM    233  C5'   G     8      59.490  48.010  68.324  1.00  0.00           C  
ATOM    234  H5'   G     8      58.451  48.165  68.614  1.00  0.00           H  
ATOM    235 H5''   G     8      60.209  47.976  69.143  1.00  0.00           H  
ATOM    236  C4'   G     8      59.602  46.690  67.690  1.00  0.00           C  
ATOM    237  H4'   G     8      59.121  46.000  68.384  1.00  0.00           H  
ATOM    238  O4'   G     8      58.873  46.539  66.547  1.00  0.00           O  
ATOM    239  C1'   G     8      59.678  45.793  65.693  1.00  0.00           C  
ATOM    240  H1'   G     8      59.137  44.909  65.355  1.00  0.00           H  
ATOM    241  N9    G     8      60.177  46.752  64.588  1.00  0.00           N  
ATOM    242  C8    G     8      60.206  48.120  64.453  1.00  0.00           C  
ATOM    243  H8    G     8      59.817  48.777  65.217  1.00  0.00           H  
ATOM    244  N7    G     8      60.670  48.404  63.257  1.00  0.00           N  
ATOM    245  C5    G     8      60.968  47.245  62.607  1.00  0.00           C  
ATOM    246  C6    G     8      61.529  46.889  61.299  1.00  0.00           C  
ATOM    247  O6    G     8      61.940  47.576  60.342  1.00  0.00           O  
ATOM    248  N1    G     8      61.635  45.536  61.075  1.00  0.00           N  
ATOM    249  H1    G     8      61.986  45.236  60.177  1.00  0.00           H  
ATOM    250  C2    G     8      61.374  44.572  61.992  1.00  0.00           C  
ATOM    251  N2    G     8      61.646  43.326  61.653  1.00  0.00           N  
ATOM    252  H21   G     8      61.926  43.183  60.693  1.00  0.00           H  
ATOM    253  H22   G     8      61.202  42.576  62.164  1.00  0.00           H  
ATOM    254  N3    G     8      60.825  44.826  63.195  1.00  0.00           N  
ATOM    255  C4    G     8      60.680  46.198  63.426  1.00  0.00           C  
ATOM    256  C3'   G     8      61.110  46.448  67.460  1.00  0.00           C  
ATOM    257  H3'   G     8      61.433  47.362  66.963  1.00  0.00           H  
ATOM    258  C2'   G     8      60.901  45.293  66.478  1.00  0.00           C  
ATOM    259  H2'   G     8      61.615  45.160  65.666  1.00  0.00           H  
ATOM    260  O2'   G     8      60.590  44.036  67.115  1.00  0.00           O  
ATOM    261 HO2'   G     8      60.575  44.230  68.055  1.00  0.00           H  
ATOM    262  O3'   G     8      61.969  46.180  68.585  1.00  0.00           O  
ATOM    263  P     G     9      63.561  46.498  68.425  1.00  0.00           P  
ATOM    264  OP1   G     9      64.193  46.247  69.739  1.00  0.00           O  
ATOM    265  OP2   G     9      63.689  47.884  67.931  1.00  0.00           O  
ATOM    266  O5'   G     9      64.117  45.491  67.379  1.00  0.00           O  
ATOM    267  C5'   G     9      64.270  44.151  67.786  1.00  0.00           C  
ATOM    268  H5'   G     9      63.396  43.800  68.333  1.00  0.00           H  
ATOM    269 H5''   G     9      65.210  44.103  68.338  1.00  0.00           H  
ATOM    270  C4'   G     9      64.491  43.249  66.541  1.00  0.00           C  
ATOM    271  H4'   G     9      64.422  42.206  66.850  1.00  0.00           H  
ATOM    272  O4'   G     9      63.619  43.554  65.447  1.00  0.00           O  
ATOM    273  C1'   G     9      64.415  43.396  64.213  1.00  0.00           C  
ATOM    274  H1'   G     9      63.997  42.693  63.492  1.00  0.00           H  
ATOM    275  N9    G     9      64.511  44.706  63.425  1.00  0.00           N  
ATOM    276  C8    G     9      64.202  45.972  63.903  1.00  0.00           C  
ATOM    277  H8    G     9      63.789  46.132  64.888  1.00  0.00           H  
ATOM    278  N7    G     9      64.423  46.967  63.035  1.00  0.00           N  
ATOM    279  C5    G     9      64.925  46.214  61.925  1.00  0.00           C  
ATOM    280  C6    G     9      65.311  46.651  60.590  1.00  0.00           C  
ATOM    281  O6    G     9      65.414  47.799  60.135  1.00  0.00           O  
ATOM    282  N1    G     9      65.835  45.654  59.774  1.00  0.00           N  
ATOM    283  H1    G     9      66.110  45.792  58.811  1.00  0.00           H  
ATOM    284  C2    G     9      65.728  44.312  60.141  1.00  0.00           C  
ATOM    285  N2    G     9      66.261  43.482  59.307  1.00  0.00           N  
ATOM    286  H21   G     9      66.601  43.789  58.407  1.00  0.00           H  
ATOM    287  H22   G     9      66.153  42.495  59.493  1.00  0.00           H  
ATOM    288  N3    G     9      65.420  43.892  61.373  1.00  0.00           N  
ATOM    289  C4    G     9      64.902  44.842  62.159  1.00  0.00           C  
ATOM    290  C3'   G     9      65.893  43.605  65.937  1.00  0.00           C  
ATOM    291  H3'   G     9      65.981  44.687  65.839  1.00  0.00           H  
ATOM    292  C2'   G     9      65.819  42.932  64.598  1.00  0.00           C  
ATOM    293  H2'   G     9      66.606  43.406  64.011  1.00  0.00           H  
ATOM    294  O2'   G     9      65.792  41.501  64.527  1.00  0.00           O  
ATOM    295 HO2'   G     9      66.111  41.188  63.678  1.00  0.00           H  
ATOM    296  O3'   G     9      67.000  43.161  66.773  1.00  0.00           O  
ATOM    297  P     G    10      68.383  43.941  66.746  1.00  0.00           P  
ATOM    298  OP1   G    10      69.214  43.436  67.807  1.00  0.00           O  
ATOM    299  OP2   G    10      68.112  45.333  66.746  1.00  0.00           O  
ATOM    300  O5'   G    10      69.046  43.545  65.328  1.00  0.00           O  
ATOM    301  C5'   G    10      69.232  42.223  64.972  1.00  0.00           C  
ATOM    302  H5'   G    10      68.362  41.597  65.167  1.00  0.00           H  
ATOM    303 H5''   G    10      70.030  41.830  65.602  1.00  0.00           H  
ATOM    304  C4'   G    10      69.709  41.995  63.527  1.00  0.00           C  
ATOM    305  H4'   G    10      69.958  40.941  63.404  1.00  0.00           H  
ATOM    306  O4'   G    10      68.704  42.454  62.587  1.00  0.00           O  
ATOM    307  C1'   G    10      69.286  43.032  61.460  1.00  0.00           C  
ATOM    308  H1'   G    10      68.865  42.493  60.611  1.00  0.00           H  
ATOM    309  N9    G    10      68.978  44.513  61.405  1.00  0.00           N  
ATOM    310  C8    G    10      68.593  45.408  62.393  1.00  0.00           C  
ATOM    311  H8    G    10      68.400  45.125  63.417  1.00  0.00           H  
ATOM    312  N7    G    10      68.420  46.598  62.000  1.00  0.00           N  
ATOM    313  C5    G    10      68.724  46.580  60.558  1.00  0.00           C  
ATOM    314  C6    G    10      68.798  47.556  59.544  1.00  0.00           C  
ATOM    315  O6    G    10      68.500  48.719  59.604  1.00  0.00           O  
ATOM    316  N1    G    10      69.155  47.131  58.312  1.00  0.00           N  
ATOM    317  H1    G    10      69.170  47.736  57.503  1.00  0.00           H  
ATOM    318  C2    G    10      69.606  45.802  58.122  1.00  0.00           C  
ATOM    319  N2    G    10      70.063  45.538  56.934  1.00  0.00           N  
ATOM    320  H21   G    10      70.215  46.328  56.324  1.00  0.00           H  
ATOM    321  H22   G    10      70.269  44.599  56.624  1.00  0.00           H  
ATOM    322  N3    G    10      69.523  44.804  58.997  1.00  0.00           N  
ATOM    323  C4    G    10      69.061  45.248  60.237  1.00  0.00           C  
ATOM    324  C3'   G    10      70.974  42.799  63.069  1.00  0.00           C  
ATOM    325  H3'   G    10      70.983  43.832  63.416  1.00  0.00           H  
ATOM    326  C2'   G    10      70.815  42.773  61.510  1.00  0.00           C  
ATOM    327  H2'   G    10      71.417  43.538  61.017  1.00  0.00           H  
ATOM    328  O2'   G    10      71.232  41.521  61.001  1.00  0.00           O  
ATOM    329 HO2'   G    10      71.859  41.100  61.593  1.00  0.00           H  
ATOM    330  O3'   G    10      72.133  42.128  63.526  1.00  0.00           O  
ATOM    331  P     C    11      73.470  42.987  63.797  1.00  0.00           P  
ATOM    332  OP1   C    11      74.368  42.118  64.558  1.00  0.00           O  
ATOM    333  OP2   C    11      73.022  44.225  64.468  1.00  0.00           O  
ATOM    334  O5'   C    11      74.138  43.372  62.444  1.00  0.00           O  
ATOM    335  C5'   C    11      74.589  42.342  61.567  1.00  0.00           C  
ATOM    336  H5'   C    11      73.704  41.713  61.466  1.00  0.00           H  
ATOM    337 H5''   C    11      75.299  41.602  61.937  1.00  0.00           H  
ATOM    338  C4'   C    11      74.875  42.875  60.186  1.00  0.00           C  
ATOM    339  H4'   C    11      75.098  41.994  59.585  1.00  0.00           H  
ATOM    340  O4'   C    11      73.755  43.553  59.674  1.00  0.00           O  
ATOM    341  C1'   C    11      74.160  44.494  58.679  1.00  0.00           C  
ATOM    342  H1'   C    11      74.019  44.071  57.685  1.00  0.00           H  
ATOM    343  N1    C    11      73.445  45.776  58.903  1.00  0.00           N  
ATOM    344  C6    C    11      72.694  45.986  60.049  1.00  0.00           C  
ATOM    345  H6    C    11      72.605  45.265  60.848  1.00  0.00           H  
ATOM    346  C5    C    11      72.040  47.163  60.282  1.00  0.00           C  
ATOM    347  H5    C    11      71.528  47.402  61.203  1.00  0.00           H  
ATOM    348  C4    C    11      72.240  48.125  59.237  1.00  0.00           C  
ATOM    349  N4    C    11      71.706  49.301  59.371  1.00  0.00           N  
ATOM    350  H41   C    11      71.959  49.867  58.574  1.00  0.00           H  
ATOM    351  H42   C    11      71.534  49.725  60.271  1.00  0.00           H  
ATOM    352  N3    C    11      72.807  47.923  58.055  1.00  0.00           N  
ATOM    353  C2    C    11      73.313  46.678  57.855  1.00  0.00           C  
ATOM    354  O2    C    11      73.751  46.500  56.693  1.00  0.00           O  
ATOM    355  C3'   C    11      76.033  43.934  60.139  1.00  0.00           C  
ATOM    356  H3'   C    11      75.832  44.586  60.989  1.00  0.00           H  
ATOM    357  C2'   C    11      75.676  44.640  58.817  1.00  0.00           C  
ATOM    358  H2'   C    11      76.005  45.674  58.920  1.00  0.00           H  
ATOM    359  O2'   C    11      76.286  44.033  57.745  1.00  0.00           O  
ATOM    360 HO2'   C    11      76.749  44.731  57.276  1.00  0.00           H  
ATOM    361  O3'   C    11      77.321  43.334  60.205  1.00  0.00           O  
ATOM    362  P     U    12      78.626  44.147  60.523  1.00  0.00           P  
ATOM    363  OP1   U    12      79.882  43.380  60.396  1.00  0.00           O  
ATOM    364  OP2   U    12      78.238  44.709  61.904  1.00  0.00           O  
ATOM    365  O5'   U    12      78.731  45.391  59.586  1.00  0.00           O  
ATOM    366  C5'   U    12      79.354  45.395  58.277  1.00  0.00           C  
ATOM    367  H5'   U    12      78.993  44.636  57.583  1.00  0.00           H  
ATOM    368 H5''   U    12      80.440  45.311  58.303  1.00  0.00           H  
ATOM    369  C4'   U    12      78.984  46.675  57.508  1.00  0.00           C  
ATOM    370  H4'   U    12      79.298  46.502  56.479  1.00  0.00           H  
ATOM    371  O4'   U    12      77.714  47.062  57.608  1.00  0.00           O  
ATOM    372  C1'   U    12      77.670  48.497  57.350  1.00  0.00           C  
ATOM    373  H1'   U    12      77.325  48.554  56.318  1.00  0.00           H  
ATOM    374  N1    U    12      76.718  49.222  58.136  1.00  0.00           N  
ATOM    375  C6    U    12      76.324  48.829  59.390  1.00  0.00           C  
ATOM    376  H6    U    12      76.555  47.841  59.760  1.00  0.00           H  
ATOM    377  C5    U    12      75.497  49.582  60.203  1.00  0.00           C  
ATOM    378  H5    U    12      75.128  49.240  61.158  1.00  0.00           H  
ATOM    379  C4    U    12      75.125  50.915  59.742  1.00  0.00           C  
ATOM    380  O4    U    12      74.563  51.692  60.461  1.00  0.00           O  
ATOM    381  N3    U    12      75.552  51.187  58.449  1.00  0.00           N  
ATOM    382  H3    U    12      75.255  52.095  58.122  1.00  0.00           H  
ATOM    383  C2    U    12      76.307  50.422  57.583  1.00  0.00           C  
ATOM    384  O2    U    12      76.662  50.802  56.508  1.00  0.00           O  
ATOM    385  C3'   U    12      79.820  47.837  58.109  1.00  0.00           C  
ATOM    386  H3'   U    12      79.675  47.770  59.188  1.00  0.00           H  
ATOM    387  C2'   U    12      79.055  49.068  57.478  1.00  0.00           C  
ATOM    388  H2'   U    12      79.170  49.844  58.235  1.00  0.00           H  
ATOM    389  O2'   U    12      79.629  49.383  56.245  1.00  0.00           O  
ATOM    390 HO2'   U    12      80.522  49.685  56.426  1.00  0.00           H  
ATOM    391  O3'   U    12      81.189  47.859  57.659  1.00  0.00           O  
ATOM    392  P     C    13      82.264  48.618  58.595  1.00  0.00           P  
ATOM    393  OP1   C    13      83.568  48.073  58.389  1.00  0.00           O  
ATOM    394  OP2   C    13      81.760  48.714  59.992  1.00  0.00           O  
ATOM    395  O5'   C    13      82.147  50.011  57.867  1.00  0.00           O  
ATOM    396  C5'   C    13      82.754  50.239  56.545  1.00  0.00           C  
ATOM    397  H5'   C    13      82.233  49.552  55.878  1.00  0.00           H  
ATOM    398 H5''   C    13      83.835  50.177  56.666  1.00  0.00           H  
ATOM    399  C4'   C    13      82.393  51.609  55.897  1.00  0.00           C  
ATOM    400  H4'   C    13      82.975  51.659  54.977  1.00  0.00           H  
ATOM    401  O4'   C    13      81.028  51.806  55.686  1.00  0.00           O  
ATOM    402  C1'   C    13      80.697  53.183  55.883  1.00  0.00           C  
ATOM    403  H1'   C    13      80.091  53.490  55.031  1.00  0.00           H  
ATOM    404  N1    C    13      79.829  53.288  57.124  1.00  0.00           N  
ATOM    405  C6    C    13      79.847  52.455  58.233  1.00  0.00           C  
ATOM    406  H6    C    13      80.509  51.602  58.216  1.00  0.00           H  
ATOM    407  C5    C    13      79.085  52.678  59.329  1.00  0.00           C  
ATOM    408  H5    C    13      79.193  52.061  60.209  1.00  0.00           H  
ATOM    409  C4    C    13      78.191  53.673  59.214  1.00  0.00           C  
ATOM    410  N4    C    13      77.408  53.970  60.184  1.00  0.00           N  
ATOM    411  H41   C    13      76.599  54.555  60.030  1.00  0.00           H  
ATOM    412  H42   C    13      77.688  53.570  61.068  1.00  0.00           H  
ATOM    413  N3    C    13      78.100  54.467  58.177  1.00  0.00           N  
ATOM    414  C2    C    13      78.952  54.343  57.150  1.00  0.00           C  
ATOM    415  O2    C    13      78.920  55.148  56.293  1.00  0.00           O  
ATOM    416  C3'   C    13      82.825  52.847  56.671  1.00  0.00           C  
ATOM    417  H3'   C    13      82.387  52.641  57.648  1.00  0.00           H  
ATOM    418  C2'   C    13      82.021  53.954  55.943  1.00  0.00           C  
ATOM    419  H2'   C    13      81.842  54.831  56.565  1.00  0.00           H  
ATOM    420  O2'   C    13      82.423  54.310  54.625  1.00  0.00           O  
ATOM    421 HO2'   C    13      83.369  54.467  54.668  1.00  0.00           H  
ATOM    422  O3'   C    13      84.229  52.973  56.690  1.00  0.00           O  
ATOM    423  P     U    14      84.974  54.002  57.679  1.00  0.00           P  
ATOM    424  OP1   U    14      86.358  54.309  57.250  1.00  0.00           O  
ATOM    425  OP2   U    14      84.789  53.410  59.039  1.00  0.00           O  
ATOM    426  O5'   U    14      84.171  55.394  57.855  1.00  0.00           O  
ATOM    427  C5'   U    14      84.255  56.492  56.932  1.00  0.00           C  
ATOM    428  H5'   U    14      83.723  56.178  56.033  1.00  0.00           H  
ATOM    429 H5''   U    14      85.291  56.806  56.805  1.00  0.00           H  
ATOM    430  C4'   U    14      83.493  57.719  57.437  1.00  0.00           C  
ATOM    431  H4'   U    14      83.420  58.403  56.591  1.00  0.00           H  
ATOM    432  O4'   U    14      82.183  57.375  57.742  1.00  0.00           O  
ATOM    433  C1'   U    14      81.717  58.287  58.749  1.00  0.00           C  
ATOM    434  H1'   U    14      80.982  58.953  58.296  1.00  0.00           H  
ATOM    435  N1    U    14      81.137  57.398  59.853  1.00  0.00           N  
ATOM    436  C6    U    14      81.264  56.032  59.930  1.00  0.00           C  
ATOM    437  H6    U    14      81.969  55.569  59.255  1.00  0.00           H  
ATOM    438  C5    U    14      80.727  55.314  60.930  1.00  0.00           C  
ATOM    439  H5    U    14      80.894  54.261  61.103  1.00  0.00           H  
ATOM    440  C4    U    14      79.916  55.938  61.904  1.00  0.00           C  
ATOM    441  O4    U    14      79.259  55.396  62.819  1.00  0.00           O  
ATOM    442  N3    U    14      79.732  57.260  61.733  1.00  0.00           N  
ATOM    443  H3    U    14      79.024  57.753  62.258  1.00  0.00           H  
ATOM    444  C2    U    14      80.293  57.999  60.770  1.00  0.00           C  
ATOM    445  O2    U    14      79.967  59.172  60.605  1.00  0.00           O  
ATOM    446  C3'   U    14      83.962  58.351  58.688  1.00  0.00           C  
ATOM    447  H3'   U    14      84.011  57.486  59.350  1.00  0.00           H  
ATOM    448  C2'   U    14      82.841  59.242  59.137  1.00  0.00           C  
ATOM    449  H2'   U    14      82.829  59.405  60.214  1.00  0.00           H  
ATOM    450  O2'   U    14      82.661  60.443  58.439  1.00  0.00           O  
ATOM    451 HO2'   U    14      82.139  61.051  58.968  1.00  0.00           H  
ATOM    452  O3'   U    14      85.228  58.936  58.661  1.00  0.00           O  
ATOM    453  P     A    15      86.173  59.146  59.847  1.00  0.00           P  
ATOM    454  OP1   A    15      87.375  59.948  59.460  1.00  0.00           O  
ATOM    455  OP2   A    15      86.417  57.812  60.423  1.00  0.00           O  
ATOM    456  O5'   A    15      85.344  60.040  60.941  1.00  0.00           O  
ATOM    457  C5'   A    15      85.275  61.453  60.864  1.00  0.00           C  
ATOM    458  H5'   A    15      84.614  61.714  60.037  1.00  0.00           H  
ATOM    459 H5''   A    15      86.318  61.758  60.789  1.00  0.00           H  
ATOM    460  C4'   A    15      84.671  62.106  62.092  1.00  0.00           C  
ATOM    461  H4'   A    15      84.784  63.191  62.092  1.00  0.00           H  
ATOM    462  O4'   A    15      83.272  61.783  62.143  1.00  0.00           O  
ATOM    463  C1'   A    15      82.888  61.690  63.577  1.00  0.00           C  
ATOM    464  H1'   A    15      82.083  62.366  63.866  1.00  0.00           H  
ATOM    465  N9    A    15      82.321  60.384  63.883  1.00  0.00           N  
ATOM    466  C8    A    15      82.747  59.195  63.329  1.00  0.00           C  
ATOM    467  H8    A    15      83.565  59.110  62.628  1.00  0.00           H  
ATOM    468  N7    A    15      82.008  58.163  63.609  1.00  0.00           N  
ATOM    469  C5    A    15      81.042  58.724  64.477  1.00  0.00           C  
ATOM    470  C6    A    15      80.090  58.150  65.368  1.00  0.00           C  
ATOM    471  N6    A    15      79.794  56.829  65.464  1.00  0.00           N  
ATOM    472  H61   A    15      79.067  56.494  66.081  1.00  0.00           H  
ATOM    473  H62   A    15      80.305  56.253  64.810  1.00  0.00           H  
ATOM    474  N1    A    15      79.349  58.926  66.141  1.00  0.00           N  
ATOM    475  C2    A    15      79.463  60.240  65.993  1.00  0.00           C  
ATOM    476  H2    A    15      78.895  60.867  66.663  1.00  0.00           H  
ATOM    477  N3    A    15      80.333  60.946  65.285  1.00  0.00           N  
ATOM    478  C4    A    15      81.153  60.061  64.579  1.00  0.00           C  
ATOM    479  C3'   A    15      85.303  61.587  63.397  1.00  0.00           C  
ATOM    480  H3'   A    15      85.337  60.498  63.372  1.00  0.00           H  
ATOM    481  C2'   A    15      84.136  62.002  64.300  1.00  0.00           C  
ATOM    482  H2'   A    15      84.213  61.450  65.237  1.00  0.00           H  
ATOM    483  O2'   A    15      84.114  63.434  64.597  1.00  0.00           O  
ATOM    484 HO2'   A    15      83.740  63.875  63.831  1.00  0.00           H  
ATOM    485  O3'   A    15      86.624  62.120  63.729  1.00  0.00           O  
ATOM    486  P     G    16      87.481  61.425  64.735  1.00  0.00           P  
ATOM    487  OP1   G    16      88.722  62.150  64.819  1.00  0.00           O  
ATOM    488  OP2   G    16      87.489  59.981  64.506  1.00  0.00           O  
ATOM    489  O5'   G    16      86.659  61.719  66.118  1.00  0.00           O  
ATOM    490  C5'   G    16      86.563  63.057  66.593  1.00  0.00           C  
ATOM    491  H5'   G    16      86.182  63.737  65.831  1.00  0.00           H  
ATOM    492 H5''   G    16      87.561  63.384  66.885  1.00  0.00           H  
ATOM    493  C4'   G    16      85.689  63.042  67.758  1.00  0.00           C  
ATOM    494  H4'   G    16      85.637  64.079  68.091  1.00  0.00           H  
ATOM    495  O4'   G    16      84.382  62.664  67.471  1.00  0.00           O  
ATOM    496  C1'   G    16      83.873  61.738  68.489  1.00  0.00           C  
ATOM    497  H1'   G    16      82.903  62.136  68.785  1.00  0.00           H  
ATOM    498  N9    G    16      83.586  60.380  68.145  1.00  0.00           N  
ATOM    499  C8    G    16      84.390  59.471  67.476  1.00  0.00           C  
ATOM    500  H8    G    16      85.370  59.734  67.104  1.00  0.00           H  
ATOM    501  N7    G    16      83.831  58.286  67.319  1.00  0.00           N  
ATOM    502  C5    G    16      82.677  58.375  68.002  1.00  0.00           C  
ATOM    503  C6    G    16      81.631  57.406  68.279  1.00  0.00           C  
ATOM    504  O6    G    16      81.647  56.218  67.954  1.00  0.00           O  
ATOM    505  N1    G    16      80.583  57.944  69.038  1.00  0.00           N  
ATOM    506  H1    G    16      79.850  57.299  69.299  1.00  0.00           H  
ATOM    507  C2    G    16      80.425  59.268  69.348  1.00  0.00           C  
ATOM    508  N2    G    16      79.461  59.489  70.173  1.00  0.00           N  
ATOM    509  H21   G    16      78.823  58.742  70.408  1.00  0.00           H  
ATOM    510  H22   G    16      79.219  60.459  70.311  1.00  0.00           H  
ATOM    511  N3    G    16      81.393  60.163  69.144  1.00  0.00           N  
ATOM    512  C4    G    16      82.498  59.692  68.461  1.00  0.00           C  
ATOM    513  C3'   G    16      86.213  62.195  68.841  1.00  0.00           C  
ATOM    514  H3'   G    16      86.617  61.234  68.525  1.00  0.00           H  
ATOM    515  C2'   G    16      84.938  61.840  69.592  1.00  0.00           C  
ATOM    516  H2'   G    16      84.951  60.870  70.090  1.00  0.00           H  
ATOM    517  O2'   G    16      84.353  62.906  70.347  1.00  0.00           O  
ATOM    518 HO2'   G    16      84.339  63.736  69.865  1.00  0.00           H  
ATOM    519  O3'   G    16      87.084  62.857  69.780  1.00  0.00           O  
ATOM    520  P     U    17      88.198  62.088  70.541  1.00  0.00           P  
ATOM    521  OP1   U    17      89.001  63.054  71.338  1.00  0.00           O  
ATOM    522  OP2   U    17      88.956  61.194  69.677  1.00  0.00           O  
ATOM    523  O5'   U    17      87.441  61.124  71.580  1.00  0.00           O  
ATOM    524  C5'   U    17      86.575  61.541  72.647  1.00  0.00           C  
ATOM    525  H5'   U    17      85.898  62.291  72.237  1.00  0.00           H  
ATOM    526 H5''   U    17      87.226  62.004  73.389  1.00  0.00           H  
ATOM    527  C4'   U    17      85.948  60.470  73.484  1.00  0.00           C  
ATOM    528  H4'   U    17      85.450  60.876  74.365  1.00  0.00           H  
ATOM    529  O4'   U    17      85.033  59.753  72.634  1.00  0.00           O  
ATOM    530  C1'   U    17      85.010  58.367  72.969  1.00  0.00           C  
ATOM    531  H1'   U    17      84.022  58.094  73.339  1.00  0.00           H  
ATOM    532  N1    U    17      85.358  57.476  71.804  1.00  0.00           N  
ATOM    533  C6    U    17      86.320  57.934  70.935  1.00  0.00           C  
ATOM    534  H6    U    17      86.855  58.864  71.062  1.00  0.00           H  
ATOM    535  C5    U    17      86.668  57.204  69.855  1.00  0.00           C  
ATOM    536  H5    U    17      87.466  57.531  69.204  1.00  0.00           H  
ATOM    537  C4    U    17      85.962  56.008  69.521  1.00  0.00           C  
ATOM    538  O4    U    17      86.121  55.430  68.478  1.00  0.00           O  
ATOM    539  N3    U    17      85.016  55.590  70.430  1.00  0.00           N  
ATOM    540  H3    U    17      84.678  54.674  70.172  1.00  0.00           H  
ATOM    541  C2    U    17      84.689  56.303  71.556  1.00  0.00           C  
ATOM    542  O2    U    17      83.992  55.822  72.345  1.00  0.00           O  
ATOM    543  C3'   U    17      86.897  59.357  73.925  1.00  0.00           C  
ATOM    544  H3'   U    17      87.622  59.135  73.141  1.00  0.00           H  
ATOM    545  C2'   U    17      86.067  58.125  74.013  1.00  0.00           C  
ATOM    546  H2'   U    17      86.619  57.212  73.788  1.00  0.00           H  
ATOM    547  O2'   U    17      85.401  57.969  75.239  1.00  0.00           O  
ATOM    548 HO2'   U    17      86.099  57.873  75.891  1.00  0.00           H  
ATOM    549  O3'   U    17      87.583  59.697  75.118  1.00  0.00           O  
ATOM    550  P     G    18      88.637  58.709  75.697  1.00  0.00           P  
ATOM    551  OP1   G    18      89.606  59.448  76.537  1.00  0.00           O  
ATOM    552  OP2   G    18      89.234  57.953  74.564  1.00  0.00           O  
ATOM    553  O5'   G    18      87.701  57.859  76.698  1.00  0.00           O  
ATOM    554  C5'   G    18      86.814  58.408  77.727  1.00  0.00           C  
ATOM    555  H5'   G    18      86.105  59.132  77.326  1.00  0.00           H  
ATOM    556 H5''   G    18      87.364  58.999  78.460  1.00  0.00           H  
ATOM    557  C4'   G    18      86.033  57.376  78.517  1.00  0.00           C  
ATOM    558  H4'   G    18      85.239  57.762  79.156  1.00  0.00           H  
ATOM    559  O4'   G    18      85.413  56.487  77.636  1.00  0.00           O  
ATOM    560  C1'   G    18      85.598  55.121  77.925  1.00  0.00           C  
ATOM    561  H1'   G    18      84.749  54.513  77.615  1.00  0.00           H  
ATOM    562  N9    G    18      86.647  54.433  77.083  1.00  0.00           N  
ATOM    563  C8    G    18      87.073  54.842  75.891  1.00  0.00           C  
ATOM    564  H8    G    18      86.608  55.680  75.394  1.00  0.00           H  
ATOM    565  N7    G    18      88.016  54.110  75.353  1.00  0.00           N  
ATOM    566  C5    G    18      88.195  53.051  76.324  1.00  0.00           C  
ATOM    567  C6    G    18      89.093  51.936  76.339  1.00  0.00           C  
ATOM    568  O6    G    18      89.881  51.599  75.487  1.00  0.00           O  
ATOM    569  N1    G    18      88.980  51.197  77.458  1.00  0.00           N  
ATOM    570  H1    G    18      89.586  50.416  77.663  1.00  0.00           H  
ATOM    571  C2    G    18      88.058  51.400  78.485  1.00  0.00           C  
ATOM    572  N2    G    18      88.046  50.571  79.483  1.00  0.00           N  
ATOM    573  H21   G    18      88.385  49.622  79.415  1.00  0.00           H  
ATOM    574  H22   G    18      87.630  50.902  80.342  1.00  0.00           H  
ATOM    575  N3    G    18      87.210  52.434  78.471  1.00  0.00           N  
ATOM    576  C4    G    18      87.346  53.281  77.354  1.00  0.00           C  
ATOM    577  C3'   G    18      86.635  56.424  79.579  1.00  0.00           C  
ATOM    578  H3'   G    18      87.605  56.226  79.123  1.00  0.00           H  
ATOM    579  C2'   G    18      85.739  55.125  79.432  1.00  0.00           C  
ATOM    580  H2'   G    18      86.202  54.213  79.811  1.00  0.00           H  
ATOM    581  O2'   G    18      84.396  55.386  79.942  1.00  0.00           O  
ATOM    582 HO2'   G    18      83.887  54.573  79.963  1.00  0.00           H  
ATOM    583  O3'   G    18      86.647  56.980  80.917  1.00  0.00           O  
ATOM    584  P     C    19      88.039  57.300  81.611  1.00  0.00           P  
ATOM    585  OP1   C    19      87.836  57.598  83.013  1.00  0.00           O  
ATOM    586  OP2   C    19      88.622  58.437  80.755  1.00  0.00           O  
ATOM    587  O5'   C    19      89.001  56.002  81.460  1.00  0.00           O  
ATOM    588  C5'   C    19      88.857  54.926  82.306  1.00  0.00           C  
ATOM    589  H5'   C    19      87.930  54.386  82.114  1.00  0.00           H  
ATOM    590 H5''   C    19      88.986  55.290  83.325  1.00  0.00           H  
ATOM    591  C4'   C    19      89.917  53.807  82.098  1.00  0.00           C  
ATOM    592  H4'   C    19      89.819  52.958  82.774  1.00  0.00           H  
ATOM    593  O4'   C    19      89.733  53.366  80.786  1.00  0.00           O  
ATOM    594  C1'   C    19      90.986  53.012  80.284  1.00  0.00           C  
ATOM    595  H1'   C    19      91.008  51.933  80.131  1.00  0.00           H  
ATOM    596  N1    C    19      91.242  53.659  78.960  1.00  0.00           N  
ATOM    597  C6    C    19      90.477  54.697  78.431  1.00  0.00           C  
ATOM    598  H6    C    19      89.779  55.112  79.142  1.00  0.00           H  
ATOM    599  C5    C    19      90.563  55.066  77.158  1.00  0.00           C  
ATOM    600  H5    C    19      89.939  55.831  76.720  1.00  0.00           H  
ATOM    601  C4    C    19      91.356  54.251  76.313  1.00  0.00           C  
ATOM    602  N4    C    19      91.428  54.484  75.032  1.00  0.00           N  
ATOM    603  H41   C    19      92.077  54.030  74.406  1.00  0.00           H  
ATOM    604  H42   C    19      90.747  55.138  74.672  1.00  0.00           H  
ATOM    605  N3    C    19      92.183  53.333  76.764  1.00  0.00           N  
ATOM    606  C2    C    19      92.121  53.002  78.054  1.00  0.00           C  
ATOM    607  O2    C    19      92.845  52.071  78.430  1.00  0.00           O  
ATOM    608  C3'   C    19      91.323  54.334  82.326  1.00  0.00           C  
ATOM    609  H3'   C    19      91.339  55.388  82.049  1.00  0.00           H  
ATOM    610  C2'   C    19      92.056  53.386  81.391  1.00  0.00           C  
ATOM    611  H2'   C    19      92.839  53.870  80.807  1.00  0.00           H  
ATOM    612  O2'   C    19      92.371  52.141  81.959  1.00  0.00           O  
ATOM    613 HO2'   C    19      91.666  52.008  82.597  1.00  0.00           H  
ATOM    614  O3'   C    19      91.604  54.127  83.703  1.00  0.00           O  
ATOM    615  P     A    20      92.517  55.158  84.402  1.00  0.00           P  
ATOM    616  OP1   A    20      92.775  54.745  85.799  1.00  0.00           O  
ATOM    617  OP2   A    20      91.936  56.508  84.219  1.00  0.00           O  
ATOM    618  O5'   A    20      93.899  55.174  83.586  1.00  0.00           O  
ATOM    619  C5'   A    20      94.734  54.072  83.694  1.00  0.00           C  
ATOM    620  H5'   A    20      94.283  53.107  83.463  1.00  0.00           H  
ATOM    621 H5''   A    20      94.943  54.024  84.763  1.00  0.00           H  
ATOM    622  C4'   A    20      96.044  54.216  82.877  1.00  0.00           C  
ATOM    623  H4'   A    20      96.761  53.428  83.109  1.00  0.00           H  
ATOM    624  O4'   A    20      95.777  54.075  81.539  1.00  0.00           O  
ATOM    625  C1'   A    20      96.336  55.105  80.764  1.00  0.00           C  
ATOM    626  H1'   A    20      96.950  54.707  79.956  1.00  0.00           H  
ATOM    627  N9    A    20      95.234  55.852  80.126  1.00  0.00           N  
ATOM    628  C8    A    20      94.199  56.422  80.770  1.00  0.00           C  
ATOM    629  H8    A    20      94.125  56.354  81.845  1.00  0.00           H  
ATOM    630  N7    A    20      93.347  56.935  79.924  1.00  0.00           N  
ATOM    631  C5    A    20      93.874  56.671  78.682  1.00  0.00           C  
ATOM    632  C6    A    20      93.575  57.084  77.331  1.00  0.00           C  
ATOM    633  N6    A    20      92.530  57.849  77.002  1.00  0.00           N  
ATOM    634  H61   A    20      92.424  57.928  76.000  1.00  0.00           H  
ATOM    635  H62   A    20      91.809  58.071  77.673  1.00  0.00           H  
ATOM    636  N1    A    20      94.404  56.850  76.344  1.00  0.00           N  
ATOM    637  C2    A    20      95.605  56.349  76.644  1.00  0.00           C  
ATOM    638  H2    A    20      96.267  56.257  75.796  1.00  0.00           H  
ATOM    639  N3    A    20      96.060  55.878  77.800  1.00  0.00           N  
ATOM    640  C4    A    20      95.095  56.120  78.781  1.00  0.00           C  
ATOM    641  C3'   A    20      96.699  55.639  83.108  1.00  0.00           C  
ATOM    642  H3'   A    20      95.983  56.437  83.303  1.00  0.00           H  
ATOM    643  C2'   A    20      97.178  56.031  81.680  1.00  0.00           C  
ATOM    644  H2'   A    20      96.922  57.080  81.537  1.00  0.00           H  
ATOM    645  O2'   A    20      98.538  55.646  81.522  1.00  0.00           O  
ATOM    646 HO2'   A    20      98.630  54.750  81.855  1.00  0.00           H  
ATOM    647  O3'   A    20      97.724  55.724  84.058  1.00  0.00           O  
ATOM    648  P     G    21      97.532  55.545  85.654  1.00  0.00           P  
ATOM    649  OP1   G    21      96.097  55.823  86.024  1.00  0.00           O  
ATOM    650  OP2   G    21      98.602  56.378  86.343  1.00  0.00           O  
ATOM    651  O5'   G    21      97.885  54.001  85.895  1.00  0.00           O  
ATOM    652  C5'   G    21      99.170  53.518  85.948  1.00  0.00           C  
ATOM    653  H5'   G    21      99.795  54.194  86.532  1.00  0.00           H  
ATOM    654 H5''   G    21      99.534  53.568  84.921  1.00  0.00           H  
ATOM    655  C4'   G    21      99.099  52.098  86.482  1.00  0.00           C  
ATOM    656  H4'   G    21     100.122  51.722  86.491  1.00  0.00           H  
ATOM    657  O4'   G    21      98.546  52.171  87.777  1.00  0.00           O  
ATOM    658  C1'   G    21      97.548  51.172  87.904  1.00  0.00           C  
ATOM    659  H1'   G    21      97.707  50.601  88.818  1.00  0.00           H  
ATOM    660  N9    G    21      96.150  51.772  87.897  1.00  0.00           N  
ATOM    661  C8    G    21      95.831  53.093  88.002  1.00  0.00           C  
ATOM    662  H8    G    21      96.567  53.877  88.103  1.00  0.00           H  
ATOM    663  N7    G    21      94.558  53.326  88.206  1.00  0.00           N  
ATOM    664  C5    G    21      93.961  52.048  88.150  1.00  0.00           C  
ATOM    665  C6    G    21      92.600  51.528  88.244  1.00  0.00           C  
ATOM    666  O6    G    21      91.593  52.187  88.377  1.00  0.00           O  
ATOM    667  N1    G    21      92.547  50.191  88.312  1.00  0.00           N  
ATOM    668  H1    G    21      91.610  49.820  88.374  1.00  0.00           H  
ATOM    669  C2    G    21      93.590  49.387  88.439  1.00  0.00           C  
ATOM    670  N2    G    21      93.316  48.162  88.691  1.00  0.00           N  
ATOM    671  H21   G    21      92.348  47.877  88.719  1.00  0.00           H  
ATOM    672  H22   G    21      94.113  47.542  88.706  1.00  0.00           H  
ATOM    673  N3    G    21      94.804  49.749  88.335  1.00  0.00           N  
ATOM    674  C4    G    21      94.975  51.096  88.084  1.00  0.00           C  
ATOM    675  C3'   G    21      98.239  51.239  85.567  1.00  0.00           C  
ATOM    676  H3'   G    21      97.322  51.722  85.231  1.00  0.00           H  
ATOM    677  C2'   G    21      97.778  50.245  86.642  1.00  0.00           C  
ATOM    678  H2'   G    21      96.860  49.726  86.364  1.00  0.00           H  
ATOM    679  O2'   G    21      98.865  49.406  86.958  1.00  0.00           O  
ATOM    680 HO2'   G    21      99.554  49.490  86.295  1.00  0.00           H  
ATOM    681  O3'   G    21      98.966  50.643  84.462  1.00  0.00           O  
ATOM    682  P     C    22      98.203  49.987  83.172  1.00  0.00           P  
ATOM    683  OP1   C    22      99.240  49.245  82.400  1.00  0.00           O  
ATOM    684  OP2   C    22      97.499  51.123  82.552  1.00  0.00           O  
ATOM    685  O5'   C    22      97.155  48.966  83.646  1.00  0.00           O  
ATOM    686  C5'   C    22      97.673  47.684  84.120  1.00  0.00           C  
ATOM    687  H5'   C    22      98.457  47.740  84.876  1.00  0.00           H  
ATOM    688 H5''   C    22      98.168  47.203  83.276  1.00  0.00           H  
ATOM    689  C4'   C    22      96.543  46.724  84.489  1.00  0.00           C  
ATOM    690  H4'   C    22      96.867  45.780  84.928  1.00  0.00           H  
ATOM    691  O4'   C    22      95.672  47.162  85.525  1.00  0.00           O  
ATOM    692  C1'   C    22      94.288  46.893  85.265  1.00  0.00           C  
ATOM    693  H1'   C    22      93.803  46.433  86.126  1.00  0.00           H  
ATOM    694  N1    C    22      93.472  48.163  84.958  1.00  0.00           N  
ATOM    695  C6    C    22      94.047  49.437  84.984  1.00  0.00           C  
ATOM    696  H6    C    22      95.107  49.645  85.003  1.00  0.00           H  
ATOM    697  C5    C    22      93.240  50.570  84.943  1.00  0.00           C  
ATOM    698  H5    C    22      93.696  51.548  84.981  1.00  0.00           H  
ATOM    699  C4    C    22      91.879  50.367  85.075  1.00  0.00           C  
ATOM    700  N4    C    22      91.119  51.383  85.266  1.00  0.00           N  
ATOM    701  H41   C    22      90.113  51.337  85.343  1.00  0.00           H  
ATOM    702  H42   C    22      91.544  52.297  85.334  1.00  0.00           H  
ATOM    703  N3    C    22      91.331  49.174  85.099  1.00  0.00           N  
ATOM    704  C2    C    22      92.088  48.068  84.976  1.00  0.00           C  
ATOM    705  O2    C    22      91.518  46.995  84.967  1.00  0.00           O  
ATOM    706  C3'   C    22      95.531  46.253  83.397  1.00  0.00           C  
ATOM    707  H3'   C    22      95.537  47.111  82.725  1.00  0.00           H  
ATOM    708  C2'   C    22      94.223  45.882  84.140  1.00  0.00           C  
ATOM    709  H2'   C    22      93.339  46.082  83.534  1.00  0.00           H  
ATOM    710  O2'   C    22      94.186  44.546  84.710  1.00  0.00           O  
ATOM    711 HO2'   C    22      94.913  44.120  84.250  1.00  0.00           H  
ATOM    712  O3'   C    22      96.058  45.148  82.620  1.00  0.00           O  
ATOM    713  P     U    23      95.583  45.059  81.024  1.00  0.00           P  
ATOM    714  OP1   U    23      96.254  43.799  80.586  1.00  0.00           O  
ATOM    715  OP2   U    23      95.912  46.339  80.376  1.00  0.00           O  
ATOM    716  O5'   U    23      94.033  44.865  81.069  1.00  0.00           O  
ATOM    717  C5'   U    23      93.442  43.597  81.444  1.00  0.00           C  
ATOM    718  H5'   U    23      93.652  43.542  82.513  1.00  0.00           H  
ATOM    719 H5''   U    23      93.966  42.864  80.831  1.00  0.00           H  
ATOM    720  C4'   U    23      91.891  43.513  81.248  1.00  0.00           C  
ATOM    721  H4'   U    23      91.714  42.494  81.594  1.00  0.00           H  
ATOM    722  O4'   U    23      91.327  44.485  82.159  1.00  0.00           O  
ATOM    723  C1'   U    23      90.219  44.965  81.534  1.00  0.00           C  
ATOM    724  H1'   U    23      89.502  44.414  82.144  1.00  0.00           H  
ATOM    725  N1    U    23      90.159  46.490  81.577  1.00  0.00           N  
ATOM    726  C6    U    23      91.249  47.267  81.670  1.00  0.00           C  
ATOM    727  H6    U    23      92.198  46.755  81.617  1.00  0.00           H  
ATOM    728  C5    U    23      91.268  48.620  81.859  1.00  0.00           C  
ATOM    729  H5    U    23      92.197  49.169  81.870  1.00  0.00           H  
ATOM    730  C4    U    23      89.985  49.301  81.908  1.00  0.00           C  
ATOM    731  O4    U    23      89.877  50.474  81.963  1.00  0.00           O  
ATOM    732  N3    U    23      88.914  48.481  81.856  1.00  0.00           N  
ATOM    733  H3    U    23      88.089  48.980  81.555  1.00  0.00           H  
ATOM    734  C2    U    23      88.940  47.074  81.855  1.00  0.00           C  
ATOM    735  O2    U    23      87.863  46.411  81.987  1.00  0.00           O  
ATOM    736  C3'   U    23      91.400  43.798  79.812  1.00  0.00           C  
ATOM    737  H3'   U    23      92.071  44.557  79.410  1.00  0.00           H  
ATOM    738  C2'   U    23      89.996  44.359  80.156  1.00  0.00           C  
ATOM    739  H2'   U    23      89.576  45.080  79.455  1.00  0.00           H  
ATOM    740  O2'   U    23      89.064  43.326  80.323  1.00  0.00           O  
ATOM    741 HO2'   U    23      89.159  42.834  79.504  1.00  0.00           H  
ATOM    742  O3'   U    23      91.310  42.592  79.014  1.00  0.00           O  
ATOM    743  P     C    24      90.637  42.574  77.595  1.00  0.00           P  
ATOM    744  OP1   C    24      90.990  41.265  76.985  1.00  0.00           O  
ATOM    745  OP2   C    24      90.949  43.811  76.819  1.00  0.00           O  
ATOM    746  O5'   C    24      89.059  42.616  77.793  1.00  0.00           O  
ATOM    747  C5'   C    24      88.191  42.605  76.674  1.00  0.00           C  
ATOM    748  H5'   C    24      88.378  41.764  76.006  1.00  0.00           H  
ATOM    749 H5''   C    24      88.341  43.587  76.227  1.00  0.00           H  
ATOM    750  C4'   C    24      86.759  42.242  77.160  1.00  0.00           C  
ATOM    751  H4'   C    24      86.066  42.187  76.320  1.00  0.00           H  
ATOM    752  O4'   C    24      86.761  40.947  77.705  1.00  0.00           O  
ATOM    753  C1'   C    24      85.647  40.948  78.562  1.00  0.00           C  
ATOM    754  H1'   C    24      84.711  40.978  78.004  1.00  0.00           H  
ATOM    755  N1    C    24      85.669  39.678  79.438  1.00  0.00           N  
ATOM    756  C6    C    24      86.605  39.536  80.451  1.00  0.00           C  
ATOM    757  H6    C    24      87.341  40.322  80.535  1.00  0.00           H  
ATOM    758  C5    C    24      86.592  38.438  81.242  1.00  0.00           C  
ATOM    759  H5    C    24      87.353  38.325  82.000  1.00  0.00           H  
ATOM    760  C4    C    24      85.447  37.612  81.185  1.00  0.00           C  
ATOM    761  N4    C    24      85.148  36.670  81.970  1.00  0.00           N  
ATOM    762  H41   C    24      84.258  36.216  81.825  1.00  0.00           H  
ATOM    763  H42   C    24      85.850  36.386  82.639  1.00  0.00           H  
ATOM    764  N3    C    24      84.506  37.769  80.188  1.00  0.00           N  
ATOM    765  C2    C    24      84.553  38.839  79.389  1.00  0.00           C  
ATOM    766  O2    C    24      83.646  38.991  78.551  1.00  0.00           O  
ATOM    767  C3'   C    24      86.142  43.171  78.215  1.00  0.00           C  
ATOM    768  H3'   C    24      86.916  43.845  78.582  1.00  0.00           H  
ATOM    769  C2'   C    24      85.849  42.237  79.285  1.00  0.00           C  
ATOM    770  H2'   C    24      86.790  42.026  79.792  1.00  0.00           H  
ATOM    771  O2'   C    24      84.668  42.625  80.073  1.00  0.00           O  
ATOM    772 HO2'   C    24      84.860  43.467  80.492  1.00  0.00           H  
ATOM    773  O3'   C    24      84.978  43.916  77.752  1.00  0.00           O  
ATOM    774  P     G    25      85.102  45.084  76.699  1.00  0.00           P  
ATOM    775  OP1   G    25      83.681  45.362  76.382  1.00  0.00           O  
ATOM    776  OP2   G    25      86.073  44.860  75.627  1.00  0.00           O  
ATOM    777  O5'   G    25      85.634  46.279  77.636  1.00  0.00           O  
ATOM    778  C5'   G    25      84.984  46.595  78.808  1.00  0.00           C  
ATOM    779  H5'   G    25      85.758  46.870  79.525  1.00  0.00           H  
ATOM    780 H5''   G    25      84.422  45.776  79.257  1.00  0.00           H  
ATOM    781  C4'   G    25      84.173  47.892  78.786  1.00  0.00           C  
ATOM    782  H4'   G    25      83.676  47.963  79.754  1.00  0.00           H  
ATOM    783  O4'   G    25      85.063  49.026  78.756  1.00  0.00           O  
ATOM    784  C1'   G    25      84.618  49.962  77.845  1.00  0.00           C  
ATOM    785  H1'   G    25      84.721  51.010  78.126  1.00  0.00           H  
ATOM    786  N9    G    25      85.346  49.921  76.564  1.00  0.00           N  
ATOM    787  C8    G    25      86.251  49.069  76.045  1.00  0.00           C  
ATOM    788  H8    G    25      86.512  48.174  76.591  1.00  0.00           H  
ATOM    789  N7    G    25      86.784  49.401  74.944  1.00  0.00           N  
ATOM    790  C5    G    25      86.115  50.594  74.599  1.00  0.00           C  
ATOM    791  C6    G    25      86.124  51.330  73.416  1.00  0.00           C  
ATOM    792  O6    G    25      86.583  50.921  72.318  1.00  0.00           O  
ATOM    793  N1    G    25      85.450  52.554  73.523  1.00  0.00           N  
ATOM    794  H1    G    25      85.615  53.227  72.788  1.00  0.00           H  
ATOM    795  C2    G    25      84.641  52.874  74.611  1.00  0.00           C  
ATOM    796  N2    G    25      84.081  54.033  74.605  1.00  0.00           N  
ATOM    797  H21   G    25      84.260  54.507  73.732  1.00  0.00           H  
ATOM    798  H22   G    25      83.435  54.317  75.328  1.00  0.00           H  
ATOM    799  N3    G    25      84.626  52.185  75.770  1.00  0.00           N  
ATOM    800  C4    G    25      85.313  50.979  75.648  1.00  0.00           C  
ATOM    801  C3'   G    25      83.171  48.059  77.649  1.00  0.00           C  
ATOM    802  H3'   G    25      83.620  47.803  76.690  1.00  0.00           H  
ATOM    803  C2'   G    25      83.198  49.576  77.565  1.00  0.00           C  
ATOM    804  H2'   G    25      82.751  49.973  76.653  1.00  0.00           H  
ATOM    805  O2'   G    25      82.513  50.147  78.569  1.00  0.00           O  
ATOM    806 HO2'   G    25      81.625  49.783  78.603  1.00  0.00           H  
ATOM    807  O3'   G    25      81.826  47.441  77.938  1.00  0.00           O  
ATOM    808  P     A    26      80.580  47.425  76.974  1.00  0.00           P  
ATOM    809  OP1   A    26      79.427  46.923  77.776  1.00  0.00           O  
ATOM    810  OP2   A    26      81.009  46.806  75.792  1.00  0.00           O  
ATOM    811  O5'   A    26      80.188  48.964  76.589  1.00  0.00           O  
ATOM    812  C5'   A    26      79.422  49.862  77.431  1.00  0.00           C  
ATOM    813  H5'   A    26      79.896  50.251  78.332  1.00  0.00           H  
ATOM    814 H5''   A    26      78.456  49.402  77.640  1.00  0.00           H  
ATOM    815  C4'   A    26      79.261  51.197  76.641  1.00  0.00           C  
ATOM    816  H4'   A    26      78.731  51.868  77.317  1.00  0.00           H  
ATOM    817  O4'   A    26      80.519  51.829  76.370  1.00  0.00           O  
ATOM    818  C1'   A    26      80.527  52.434  75.063  1.00  0.00           C  
ATOM    819  H1'   A    26      80.962  53.433  75.083  1.00  0.00           H  
ATOM    820  N9    A    26      81.219  51.700  73.979  1.00  0.00           N  
ATOM    821  C8    A    26      81.779  50.449  74.000  1.00  0.00           C  
ATOM    822  H8    A    26      81.683  49.732  74.802  1.00  0.00           H  
ATOM    823  N7    A    26      82.377  50.070  72.893  1.00  0.00           N  
ATOM    824  C5    A    26      82.210  51.179  72.107  1.00  0.00           C  
ATOM    825  C6    A    26      82.597  51.528  70.785  1.00  0.00           C  
ATOM    826  N6    A    26      83.099  50.742  69.899  1.00  0.00           N  
ATOM    827  H61   A    26      83.180  51.130  68.970  1.00  0.00           H  
ATOM    828  H62   A    26      83.230  49.760  70.097  1.00  0.00           H  
ATOM    829  N1    A    26      82.460  52.748  70.293  1.00  0.00           N  
ATOM    830  C2    A    26      81.893  53.652  71.073  1.00  0.00           C  
ATOM    831  H2    A    26      81.731  54.616  70.612  1.00  0.00           H  
ATOM    832  N3    A    26      81.411  53.450  72.276  1.00  0.00           N  
ATOM    833  C4    A    26      81.615  52.204  72.776  1.00  0.00           C  
ATOM    834  C3'   A    26      78.396  51.093  75.412  1.00  0.00           C  
ATOM    835  H3'   A    26      78.683  50.202  74.852  1.00  0.00           H  
ATOM    836  C2'   A    26      79.006  52.370  74.674  1.00  0.00           C  
ATOM    837  H2'   A    26      78.744  52.263  73.621  1.00  0.00           H  
ATOM    838  O2'   A    26      78.389  53.487  75.312  1.00  0.00           O  
ATOM    839 HO2'   A    26      77.435  53.559  75.230  1.00  0.00           H  
ATOM    840  O3'   A    26      77.017  51.233  75.709  1.00  0.00           O  
ATOM    841  P     C    27      75.939  51.043  74.530  1.00  0.00           P  
ATOM    842  OP1   C    27      74.720  50.435  75.057  1.00  0.00           O  
ATOM    843  OP2   C    27      76.624  50.343  73.395  1.00  0.00           O  
ATOM    844  O5'   C    27      75.608  52.569  74.173  1.00  0.00           O  
ATOM    845  C5'   C    27      75.008  53.433  75.135  1.00  0.00           C  
ATOM    846  H5'   C    27      75.561  53.360  76.072  1.00  0.00           H  
ATOM    847 H5''   C    27      73.942  53.269  75.291  1.00  0.00           H  
ATOM    848  C4'   C    27      74.946  54.793  74.484  1.00  0.00           C  
ATOM    849  H4'   C    27      74.381  55.458  75.136  1.00  0.00           H  
ATOM    850  O4'   C    27      76.316  55.290  74.243  1.00  0.00           O  
ATOM    851  C1'   C    27      76.279  56.214  73.197  1.00  0.00           C  
ATOM    852  H1'   C    27      76.615  57.184  73.565  1.00  0.00           H  
ATOM    853  N1    C    27      77.053  55.749  72.052  1.00  0.00           N  
ATOM    854  C6    C    27      77.229  54.438  71.770  1.00  0.00           C  
ATOM    855  H6    C    27      76.920  53.731  72.527  1.00  0.00           H  
ATOM    856  C5    C    27      77.984  54.067  70.700  1.00  0.00           C  
ATOM    857  H5    C    27      78.067  52.999  70.563  1.00  0.00           H  
ATOM    858  C4    C    27      78.556  55.083  69.942  1.00  0.00           C  
ATOM    859  N4    C    27      79.478  54.853  69.058  1.00  0.00           N  
ATOM    860  H41   C    27      79.973  55.601  68.593  1.00  0.00           H  
ATOM    861  H42   C    27      79.680  53.912  68.751  1.00  0.00           H  
ATOM    862  N3    C    27      78.427  56.381  70.184  1.00  0.00           N  
ATOM    863  C2    C    27      77.597  56.709  71.257  1.00  0.00           C  
ATOM    864  O2    C    27      77.288  57.880  71.377  1.00  0.00           O  
ATOM    865  C3'   C    27      74.236  54.891  73.095  1.00  0.00           C  
ATOM    866  H3'   C    27      74.674  54.219  72.357  1.00  0.00           H  
ATOM    867  C2'   C    27      74.799  56.292  72.732  1.00  0.00           C  
ATOM    868  H2'   C    27      74.764  56.463  71.656  1.00  0.00           H  
ATOM    869  O2'   C    27      74.354  57.336  73.489  1.00  0.00           O  
ATOM    870 HO2'   C    27      73.802  57.944  72.992  1.00  0.00           H  
ATOM    871  O3'   C    27      72.863  54.937  73.245  1.00  0.00           O  
ATOM    872  P     U    28      71.958  54.776  71.844  1.00  0.00           P  
ATOM    873  OP1   U    28      70.521  54.655  72.183  1.00  0.00           O  
ATOM    874  OP2   U    28      72.516  53.766  70.900  1.00  0.00           O  
ATOM    875  O5'   U    28      72.087  56.217  71.131  1.00  0.00           O  
ATOM    876  C5'   U    28      71.363  57.334  71.603  1.00  0.00           C  
ATOM    877  H5'   U    28      71.478  57.292  72.687  1.00  0.00           H  
ATOM    878 H5''   U    28      70.302  57.144  71.447  1.00  0.00           H  
ATOM    879  C4'   U    28      71.995  58.642  71.103  1.00  0.00           C  
ATOM    880  H4'   U    28      71.747  59.526  71.691  1.00  0.00           H  
ATOM    881  O4'   U    28      73.438  58.530  71.057  1.00  0.00           O  
ATOM    882  C1'   U    28      73.931  59.122  69.868  1.00  0.00           C  
ATOM    883  H1'   U    28      74.543  59.974  70.164  1.00  0.00           H  
ATOM    884  N1    U    28      74.839  58.242  69.110  1.00  0.00           N  
ATOM    885  C6    U    28      74.511  56.953  68.882  1.00  0.00           C  
ATOM    886  H6    U    28      73.691  56.450  69.372  1.00  0.00           H  
ATOM    887  C5    U    28      75.351  56.131  68.156  1.00  0.00           C  
ATOM    888  H5    U    28      75.175  55.066  68.159  1.00  0.00           H  
ATOM    889  C4    U    28      76.568  56.658  67.524  1.00  0.00           C  
ATOM    890  O4    U    28      77.421  56.057  66.878  1.00  0.00           O  
ATOM    891  N3    U    28      76.768  58.028  67.797  1.00  0.00           N  
ATOM    892  H3    U    28      77.491  58.522  67.293  1.00  0.00           H  
ATOM    893  C2    U    28      75.868  58.812  68.418  1.00  0.00           C  
ATOM    894  O2    U    28      76.147  60.029  68.481  1.00  0.00           O  
ATOM    895  C3'   U    28      71.606  58.785  69.634  1.00  0.00           C  
ATOM    896  H3'   U    28      71.539  57.775  69.231  1.00  0.00           H  
ATOM    897  C2'   U    28      72.742  59.625  69.037  1.00  0.00           C  
ATOM    898  H2'   U    28      72.824  59.364  67.982  1.00  0.00           H  
ATOM    899  O2'   U    28      72.527  61.031  69.217  1.00  0.00           O  
ATOM    900 HO2'   U    28      72.936  61.577  68.541  1.00  0.00           H  
ATOM    901  O3'   U    28      70.394  59.446  69.401  1.00  0.00           O  
ATOM    902  P     A    29      69.489  59.487  68.144  1.00  0.00           P  
ATOM    903  OP1   A    29      68.340  60.421  68.522  1.00  0.00           O  
ATOM    904  OP2   A    29      69.165  58.082  67.809  1.00  0.00           O  
ATOM    905  O5'   A    29      70.355  60.148  66.971  1.00  0.00           O  
ATOM    906  C5'   A    29      70.424  61.606  66.760  1.00  0.00           C  
ATOM    907  H5'   A    29      70.621  62.094  67.715  1.00  0.00           H  
ATOM    908 H5''   A    29      69.534  61.937  66.225  1.00  0.00           H  
ATOM    909  C4'   A    29      71.525  61.961  65.813  1.00  0.00           C  
ATOM    910  H4'   A    29      71.771  63.019  65.904  1.00  0.00           H  
ATOM    911  O4'   A    29      72.717  61.305  66.231  1.00  0.00           O  
ATOM    912  C1'   A    29      73.647  61.332  65.151  1.00  0.00           C  
ATOM    913  H1'   A    29      74.406  62.048  65.468  1.00  0.00           H  
ATOM    914  N9    A    29      74.300  60.019  65.031  1.00  0.00           N  
ATOM    915  C8    A    29      73.656  58.798  65.357  1.00  0.00           C  
ATOM    916  H8    A    29      72.638  58.714  65.705  1.00  0.00           H  
ATOM    917  N7    A    29      74.414  57.695  65.148  1.00  0.00           N  
ATOM    918  C5    A    29      75.536  58.224  64.553  1.00  0.00           C  
ATOM    919  C6    A    29      76.719  57.703  63.945  1.00  0.00           C  
ATOM    920  N6    A    29      76.995  56.410  63.932  1.00  0.00           N  
ATOM    921  H61   A    29      77.818  56.159  63.404  1.00  0.00           H  
ATOM    922  H62   A    29      76.362  55.824  64.458  1.00  0.00           H  
ATOM    923  N1    A    29      77.618  58.493  63.328  1.00  0.00           N  
ATOM    924  C2    A    29      77.471  59.776  63.399  1.00  0.00           C  
ATOM    925  H2    A    29      78.341  60.298  63.028  1.00  0.00           H  
ATOM    926  N3    A    29      76.431  60.389  63.922  1.00  0.00           N  
ATOM    927  C4    A    29      75.491  59.624  64.492  1.00  0.00           C  
ATOM    928  C3'   A    29      71.396  61.537  64.402  1.00  0.00           C  
ATOM    929  H3'   A    29      71.219  60.462  64.427  1.00  0.00           H  
ATOM    930  C2'   A    29      72.830  61.740  63.879  1.00  0.00           C  
ATOM    931  H2'   A    29      73.064  61.141  62.999  1.00  0.00           H  
ATOM    932  O2'   A    29      73.189  63.161  63.654  1.00  0.00           O  
ATOM    933 HO2'   A    29      72.428  63.720  63.477  1.00  0.00           H  
ATOM    934  O3'   A    29      70.310  62.110  63.678  1.00  0.00           O  
ATOM    935  P     G    30      69.720  61.403  62.378  1.00  0.00           P  
ATOM    936  OP1   G    30      68.453  62.108  61.973  1.00  0.00           O  
ATOM    937  OP2   G    30      69.591  59.971  62.717  1.00  0.00           O  
ATOM    938  O5'   G    30      70.822  61.483  61.206  1.00  0.00           O  
ATOM    939  C5'   G    30      70.989  62.687  60.535  1.00  0.00           C  
ATOM    940  H5'   G    30      71.195  63.424  61.312  1.00  0.00           H  
ATOM    941 H5''   G    30      70.168  63.086  59.939  1.00  0.00           H  
ATOM    942  C4'   G    30      72.207  62.659  59.542  1.00  0.00           C  
ATOM    943  H4'   G    30      72.270  63.660  59.114  1.00  0.00           H  
ATOM    944  O4'   G    30      73.466  62.346  60.083  1.00  0.00           O  
ATOM    945  C1'   G    30      74.127  61.369  59.305  1.00  0.00           C  
ATOM    946  H1'   G    30      75.147  61.665  59.060  1.00  0.00           H  
ATOM    947  N9    G    30      74.039  60.013  59.897  1.00  0.00           N  
ATOM    948  C8    G    30      73.217  59.495  60.862  1.00  0.00           C  
ATOM    949  H8    G    30      72.466  60.077  61.376  1.00  0.00           H  
ATOM    950  N7    G    30      73.439  58.243  61.087  1.00  0.00           N  
ATOM    951  C5    G    30      74.520  57.901  60.366  1.00  0.00           C  
ATOM    952  C6    G    30      75.392  56.720  60.356  1.00  0.00           C  
ATOM    953  O6    G    30      75.317  55.637  60.999  1.00  0.00           O  
ATOM    954  N1    G    30      76.428  56.759  59.467  1.00  0.00           N  
ATOM    955  H1    G    30      77.026  55.961  59.305  1.00  0.00           H  
ATOM    956  C2    G    30      76.650  57.801  58.648  1.00  0.00           C  
ATOM    957  N2    G    30      77.402  57.648  57.569  1.00  0.00           N  
ATOM    958  H21   G    30      77.899  56.794  57.362  1.00  0.00           H  
ATOM    959  H22   G    30      77.528  58.414  56.922  1.00  0.00           H  
ATOM    960  N3    G    30      76.030  58.990  58.661  1.00  0.00           N  
ATOM    961  C4    G    30      74.965  58.972  59.597  1.00  0.00           C  
ATOM    962  C3'   G    30      71.844  61.656  58.388  1.00  0.00           C  
ATOM    963  H3'   G    30      71.397  60.763  58.825  1.00  0.00           H  
ATOM    964  C2'   G    30      73.311  61.499  57.961  1.00  0.00           C  
ATOM    965  H2'   G    30      73.414  60.592  57.365  1.00  0.00           H  
ATOM    966  O2'   G    30      73.853  62.579  57.190  1.00  0.00           O  
ATOM    967 HO2'   G    30      74.803  62.612  57.317  1.00  0.00           H  
ATOM    968  O3'   G    30      71.098  62.300  57.265  1.00  0.00           O  
ATOM    969  P     A    31      70.332  61.367  56.222  1.00  0.00           P  
ATOM    970  OP1   A    31      69.810  62.342  55.202  1.00  0.00           O  
ATOM    971  OP2   A    31      69.375  60.547  56.975  1.00  0.00           O  
ATOM    972  O5'   A    31      71.517  60.494  55.592  1.00  0.00           O  
ATOM    973  C5'   A    31      72.333  61.019  54.571  1.00  0.00           C  
ATOM    974  H5'   A    31      72.815  61.924  54.941  1.00  0.00           H  
ATOM    975 H5''   A    31      71.757  61.163  53.657  1.00  0.00           H  
ATOM    976  C4'   A    31      73.464  60.065  54.085  1.00  0.00           C  
ATOM    977  H4'   A    31      74.045  60.565  53.310  1.00  0.00           H  
ATOM    978  O4'   A    31      74.268  59.609  55.131  1.00  0.00           O  
ATOM    979  C1'   A    31      74.589  58.188  55.038  1.00  0.00           C  
ATOM    980  H1'   A    31      75.653  57.993  55.167  1.00  0.00           H  
ATOM    981  N9    A    31      73.970  57.439  56.112  1.00  0.00           N  
ATOM    982  C8    A    31      72.903  57.779  56.912  1.00  0.00           C  
ATOM    983  H8    A    31      72.322  58.689  56.884  1.00  0.00           H  
ATOM    984  N7    A    31      72.497  56.793  57.709  1.00  0.00           N  
ATOM    985  C5    A    31      73.451  55.769  57.477  1.00  0.00           C  
ATOM    986  C6    A    31      73.714  54.528  58.089  1.00  0.00           C  
ATOM    987  N6    A    31      73.040  53.973  59.070  1.00  0.00           N  
ATOM    988  H61   A    31      73.438  53.114  59.422  1.00  0.00           H  
ATOM    989  H62   A    31      72.210  54.402  59.455  1.00  0.00           H  
ATOM    990  N1    A    31      74.780  53.780  57.718  1.00  0.00           N  
ATOM    991  C2    A    31      75.504  54.150  56.652  1.00  0.00           C  
ATOM    992  H2    A    31      76.273  53.489  56.279  1.00  0.00           H  
ATOM    993  N3    A    31      75.301  55.283  56.033  1.00  0.00           N  
ATOM    994  C4    A    31      74.316  56.136  56.517  1.00  0.00           C  
ATOM    995  C3'   A    31      72.897  58.831  53.448  1.00  0.00           C  
ATOM    996  H3'   A    31      72.049  58.550  54.074  1.00  0.00           H  
ATOM    997  C2'   A    31      73.986  57.742  53.643  1.00  0.00           C  
ATOM    998  H2'   A    31      73.602  56.722  53.682  1.00  0.00           H  
ATOM    999  O2'   A    31      75.058  57.796  52.672  1.00  0.00           O  
ATOM   1000 HO2'   A    31      74.605  57.659  51.837  1.00  0.00           H  
ATOM   1001  O3'   A    31      72.715  59.047  52.093  1.00  0.00           O  
ATOM   1002  P     G    32      71.578  58.342  51.273  1.00  0.00           P  
ATOM   1003  OP1   G    32      71.679  58.897  49.932  1.00  0.00           O  
ATOM   1004  OP2   G    32      70.314  58.556  52.036  1.00  0.00           O  
ATOM   1005  O5'   G    32      71.892  56.730  51.167  1.00  0.00           O  
ATOM   1006  C5'   G    32      72.750  56.300  50.213  1.00  0.00           C  
ATOM   1007  H5'   G    32      73.605  56.967  50.101  1.00  0.00           H  
ATOM   1008 H5''   G    32      72.259  56.362  49.242  1.00  0.00           H  
ATOM   1009  C4'   G    32      73.196  54.847  50.540  1.00  0.00           C  
ATOM   1010  H4'   G    32      73.875  54.530  49.748  1.00  0.00           H  
ATOM   1011  O4'   G    32      73.840  54.661  51.794  1.00  0.00           O  
ATOM   1012  C1'   G    32      73.741  53.295  52.104  1.00  0.00           C  
ATOM   1013  H1'   G    32      74.731  52.847  52.024  1.00  0.00           H  
ATOM   1014  N9    G    32      73.175  53.194  53.422  1.00  0.00           N  
ATOM   1015  C8    G    32      72.300  54.096  54.021  1.00  0.00           C  
ATOM   1016  H8    G    32      71.972  55.016  53.558  1.00  0.00           H  
ATOM   1017  N7    G    32      71.881  53.758  55.253  1.00  0.00           N  
ATOM   1018  C5    G    32      72.509  52.513  55.383  1.00  0.00           C  
ATOM   1019  C6    G    32      72.367  51.451  56.410  1.00  0.00           C  
ATOM   1020  O6    G    32      71.885  51.442  57.503  1.00  0.00           O  
ATOM   1021  N1    G    32      72.972  50.228  56.109  1.00  0.00           N  
ATOM   1022  H1    G    32      73.085  49.508  56.808  1.00  0.00           H  
ATOM   1023  C2    G    32      73.838  50.074  55.055  1.00  0.00           C  
ATOM   1024  N2    G    32      74.240  48.835  54.968  1.00  0.00           N  
ATOM   1025  H21   G    32      73.840  48.104  55.538  1.00  0.00           H  
ATOM   1026  H22   G    32      74.914  48.649  54.239  1.00  0.00           H  
ATOM   1027  N3    G    32      73.860  50.902  54.033  1.00  0.00           N  
ATOM   1028  C4    G    32      73.236  52.090  54.293  1.00  0.00           C  
ATOM   1029  C3'   G    32      72.087  53.827  50.401  1.00  0.00           C  
ATOM   1030  H3'   G    32      71.287  54.109  51.086  1.00  0.00           H  
ATOM   1031  C2'   G    32      72.861  52.686  51.001  1.00  0.00           C  
ATOM   1032  H2'   G    32      72.059  52.052  51.381  1.00  0.00           H  
ATOM   1033  O2'   G    32      73.656  52.063  50.006  1.00  0.00           O  
ATOM   1034 HO2'   G    32      73.711  51.135  50.247  1.00  0.00           H  
ATOM   1035  O3'   G    32      71.635  53.656  49.116  1.00  0.00           O  
ATOM   1036  P     C    33      70.223  52.956  48.880  1.00  0.00           P  
ATOM   1037  OP1   C    33      70.216  52.678  47.449  1.00  0.00           O  
ATOM   1038  OP2   C    33      69.163  53.821  49.452  1.00  0.00           O  
ATOM   1039  O5'   C    33      69.980  51.554  49.527  1.00  0.00           O  
ATOM   1040  C5'   C    33      70.605  50.342  49.108  1.00  0.00           C  
ATOM   1041  H5'   C    33      71.676  50.511  48.994  1.00  0.00           H  
ATOM   1042 H5''   C    33      70.130  50.025  48.180  1.00  0.00           H  
ATOM   1043  C4'   C    33      70.465  49.308  50.155  1.00  0.00           C  
ATOM   1044  H4'   C    33      71.168  48.518  49.893  1.00  0.00           H  
ATOM   1045  O4'   C    33      70.997  49.845  51.372  1.00  0.00           O  
ATOM   1046  C1'   C    33      70.660  48.890  52.363  1.00  0.00           C  
ATOM   1047  H1'   C    33      71.459  48.182  52.583  1.00  0.00           H  
ATOM   1048  N1    C    33      70.141  49.531  53.576  1.00  0.00           N  
ATOM   1049  C6    C    33      69.597  50.775  53.657  1.00  0.00           C  
ATOM   1050  H6    C    33      69.531  51.411  52.787  1.00  0.00           H  
ATOM   1051  C5    C    33      69.112  51.157  54.815  1.00  0.00           C  
ATOM   1052  H5    C    33      68.602  52.107  54.876  1.00  0.00           H  
ATOM   1053  C4    C    33      69.055  50.242  55.893  1.00  0.00           C  
ATOM   1054  N4    C    33      68.547  50.602  57.034  1.00  0.00           N  
ATOM   1055  H41   C    33      68.557  49.942  57.799  1.00  0.00           H  
ATOM   1056  H42   C    33      68.263  51.563  57.163  1.00  0.00           H  
ATOM   1057  N3    C    33      69.573  49.045  55.857  1.00  0.00           N  
ATOM   1058  C2    C    33      70.136  48.663  54.710  1.00  0.00           C  
ATOM   1059  O2    C    33      70.602  47.503  54.727  1.00  0.00           O  
ATOM   1060  C3'   C    33      69.124  48.775  50.673  1.00  0.00           C  
ATOM   1061  H3'   C    33      68.513  49.651  50.891  1.00  0.00           H  
ATOM   1062  C2'   C    33      69.541  47.957  51.854  1.00  0.00           C  
ATOM   1063  H2'   C    33      68.833  47.815  52.670  1.00  0.00           H  
ATOM   1064  O2'   C    33      70.100  46.706  51.576  1.00  0.00           O  
ATOM   1065 HO2'   C    33      69.433  46.028  51.704  1.00  0.00           H  
ATOM   1066  O3'   C    33      68.410  48.015  49.716  1.00  0.00           O  
ATOM   1067  P     C    34      66.826  47.672  49.779  1.00  0.00           P  
ATOM   1068  OP1   C    34      66.546  47.115  48.433  1.00  0.00           O  
ATOM   1069  OP2   C    34      65.973  48.784  50.411  1.00  0.00           O  
ATOM   1070  O5'   C    34      66.834  46.444  50.693  1.00  0.00           O  
ATOM   1071  C5'   C    34      67.508  45.188  50.339  1.00  0.00           C  
ATOM   1072  H5'   C    34      68.531  45.482  50.105  1.00  0.00           H  
ATOM   1073 H5''   C    34      67.119  44.663  49.466  1.00  0.00           H  
ATOM   1074  C4'   C    34      67.437  44.253  51.504  1.00  0.00           C  
ATOM   1075  H4'   C    34      67.948  43.340  51.198  1.00  0.00           H  
ATOM   1076  O4'   C    34      67.988  44.915  52.683  1.00  0.00           O  
ATOM   1077  C1'   C    34      67.453  44.410  53.869  1.00  0.00           C  
ATOM   1078  H1'   C    34      68.142  43.772  54.423  1.00  0.00           H  
ATOM   1079  N1    C    34      66.918  45.470  54.823  1.00  0.00           N  
ATOM   1080  C6    C    34      66.663  46.726  54.323  1.00  0.00           C  
ATOM   1081  H6    C    34      66.721  46.943  53.267  1.00  0.00           H  
ATOM   1082  C5    C    34      66.245  47.687  55.194  1.00  0.00           C  
ATOM   1083  H5    C    34      66.110  48.704  54.855  1.00  0.00           H  
ATOM   1084  C4    C    34      66.233  47.479  56.580  1.00  0.00           C  
ATOM   1085  N4    C    34      65.953  48.370  57.466  1.00  0.00           N  
ATOM   1086  H41   C    34      65.964  48.062  58.428  1.00  0.00           H  
ATOM   1087  H42   C    34      65.662  49.234  57.032  1.00  0.00           H  
ATOM   1088  N3    C    34      66.534  46.255  57.030  1.00  0.00           N  
ATOM   1089  C2    C    34      66.866  45.232  56.187  1.00  0.00           C  
ATOM   1090  O2    C    34      67.021  44.080  56.655  1.00  0.00           O  
ATOM   1091  C3'   C    34      66.011  43.814  51.915  1.00  0.00           C  
ATOM   1092  H3'   C    34      65.377  44.700  51.915  1.00  0.00           H  
ATOM   1093  C2'   C    34      66.345  43.452  53.370  1.00  0.00           C  
ATOM   1094  H2'   C    34      65.442  43.436  53.980  1.00  0.00           H  
ATOM   1095  O2'   C    34      66.772  42.085  53.421  1.00  0.00           O  
ATOM   1096 HO2'   C    34      66.269  41.745  52.677  1.00  0.00           H  
ATOM   1097  O3'   C    34      65.425  42.739  51.151  1.00  0.00           O  
ATOM   1098  P     C    35      63.907  42.612  51.050  1.00  0.00           P  
ATOM   1099  OP1   C    35      63.544  41.381  50.287  1.00  0.00           O  
ATOM   1100  OP2   C    35      63.358  43.898  50.636  1.00  0.00           O  
ATOM   1101  O5'   C    35      63.466  42.290  52.506  1.00  0.00           O  
ATOM   1102  C5'   C    35      63.814  41.008  53.053  1.00  0.00           C  
ATOM   1103  H5'   C    35      64.830  40.737  52.766  1.00  0.00           H  
ATOM   1104 H5''   C    35      63.143  40.292  52.580  1.00  0.00           H  
ATOM   1105  C4'   C    35      63.676  40.702  54.561  1.00  0.00           C  
ATOM   1106  H4'   C    35      64.214  39.807  54.873  1.00  0.00           H  
ATOM   1107  O4'   C    35      64.347  41.743  55.269  1.00  0.00           O  
ATOM   1108  C1'   C    35      63.705  41.894  56.582  1.00  0.00           C  
ATOM   1109  H1'   C    35      64.354  41.566  57.394  1.00  0.00           H  
ATOM   1110  N1    C    35      63.427  43.372  56.818  1.00  0.00           N  
ATOM   1111  C6    C    35      63.445  44.301  55.823  1.00  0.00           C  
ATOM   1112  H6    C    35      63.425  44.002  54.785  1.00  0.00           H  
ATOM   1113  C5    C    35      63.311  45.618  56.161  1.00  0.00           C  
ATOM   1114  H5    C    35      63.241  46.306  55.332  1.00  0.00           H  
ATOM   1115  C4    C    35      63.121  46.010  57.462  1.00  0.00           C  
ATOM   1116  N4    C    35      63.026  47.250  57.733  1.00  0.00           N  
ATOM   1117  H41   C    35      63.028  47.419  58.729  1.00  0.00           H  
ATOM   1118  H42   C    35      63.250  47.986  57.078  1.00  0.00           H  
ATOM   1119  N3    C    35      62.914  45.132  58.422  1.00  0.00           N  
ATOM   1120  C2    C    35      63.038  43.782  58.092  1.00  0.00           C  
ATOM   1121  O2    C    35      62.694  43.018  58.949  1.00  0.00           O  
ATOM   1122  C3'   C    35      62.228  40.796  55.105  1.00  0.00           C  
ATOM   1123  H3'   C    35      61.681  41.539  54.524  1.00  0.00           H  
ATOM   1124  C2'   C    35      62.393  41.060  56.596  1.00  0.00           C  
ATOM   1125  H2'   C    35      61.575  41.627  57.041  1.00  0.00           H  
ATOM   1126  O2'   C    35      62.571  39.839  57.313  1.00  0.00           O  
ATOM   1127 HO2'   C    35      62.986  39.130  56.817  1.00  0.00           H  
ATOM   1128  O3'   C    35      61.699  39.533  54.846  1.00  0.00           O  
ATOM   1129  P     U    36      60.150  39.265  54.555  1.00  0.00           P  
ATOM   1130  OP1   U    36      60.003  37.831  54.257  1.00  0.00           O  
ATOM   1131  OP2   U    36      59.674  40.203  53.524  1.00  0.00           O  
ATOM   1132  O5'   U    36      59.488  39.753  55.927  1.00  0.00           O  
ATOM   1133  C5'   U    36      59.467  38.887  56.986  1.00  0.00           C  
ATOM   1134  H5'   U    36      60.462  38.531  57.255  1.00  0.00           H  
ATOM   1135 H5''   U    36      58.918  37.987  56.710  1.00  0.00           H  
ATOM   1136  C4'   U    36      58.712  39.514  58.120  1.00  0.00           C  
ATOM   1137  H4'   U    36      58.584  38.710  58.844  1.00  0.00           H  
ATOM   1138  O4'   U    36      59.588  40.529  58.649  1.00  0.00           O  
ATOM   1139  C1'   U    36      58.833  41.703  59.040  1.00  0.00           C  
ATOM   1140  H1'   U    36      59.041  41.876  60.096  1.00  0.00           H  
ATOM   1141  N1    U    36      59.144  42.952  58.290  1.00  0.00           N  
ATOM   1142  C6    U    36      59.506  43.040  56.973  1.00  0.00           C  
ATOM   1143  H6    U    36      59.474  42.148  56.365  1.00  0.00           H  
ATOM   1144  C5    U    36      59.696  44.247  56.368  1.00  0.00           C  
ATOM   1145  H5    U    36      59.891  44.323  55.309  1.00  0.00           H  
ATOM   1146  C4    U    36      59.672  45.415  57.083  1.00  0.00           C  
ATOM   1147  O4    U    36      59.878  46.522  56.634  1.00  0.00           O  
ATOM   1148  N3    U    36      59.286  45.291  58.351  1.00  0.00           N  
ATOM   1149  H3    U    36      59.392  46.145  58.879  1.00  0.00           H  
ATOM   1150  C2    U    36      58.940  44.164  59.012  1.00  0.00           C  
ATOM   1151  O2    U    36      58.517  44.220  60.196  1.00  0.00           O  
ATOM   1152  C3'   U    36      57.371  40.220  57.839  1.00  0.00           C  
ATOM   1153  H3'   U    36      57.451  40.688  56.858  1.00  0.00           H  
ATOM   1154  C2'   U    36      57.315  41.256  58.911  1.00  0.00           C  
ATOM   1155  H2'   U    36      56.791  42.156  58.589  1.00  0.00           H  
ATOM   1156  O2'   U    36      56.920  40.599  60.144  1.00  0.00           O  
ATOM   1157 HO2'   U    36      56.343  39.868  59.911  1.00  0.00           H  
ATOM   1158  O3'   U    36      56.265  39.369  57.705  1.00  0.00           O  
ATOM   1159  P     G    37      55.006  39.703  56.770  1.00  0.00           P  
ATOM   1160  OP1   G    37      54.064  38.602  56.853  1.00  0.00           O  
ATOM   1161  OP2   G    37      55.471  40.077  55.429  1.00  0.00           O  
ATOM   1162  O5'   G    37      54.388  40.970  57.482  1.00  0.00           O  
ATOM   1163  C5'   G    37      53.337  40.961  58.541  1.00  0.00           C  
ATOM   1164  H5'   G    37      53.654  40.188  59.241  1.00  0.00           H  
ATOM   1165 H5''   G    37      52.426  40.734  57.987  1.00  0.00           H  
ATOM   1166  C4'   G    37      53.168  42.205  59.349  1.00  0.00           C  
ATOM   1167  H4'   G    37      52.880  41.956  60.371  1.00  0.00           H  
ATOM   1168  O4'   G    37      54.411  42.847  59.577  1.00  0.00           O  
ATOM   1169  C1'   G    37      54.102  44.183  59.871  1.00  0.00           C  
ATOM   1170  H1'   G    37      54.377  44.337  60.915  1.00  0.00           H  
ATOM   1171  N9    G    37      54.845  45.026  58.929  1.00  0.00           N  
ATOM   1172  C8    G    37      55.614  44.763  57.856  1.00  0.00           C  
ATOM   1173  H8    G    37      55.766  43.785  57.424  1.00  0.00           H  
ATOM   1174  N7    G    37      56.148  45.832  57.272  1.00  0.00           N  
ATOM   1175  C5    G    37      55.838  46.851  58.143  1.00  0.00           C  
ATOM   1176  C6    G    37      56.307  48.216  58.245  1.00  0.00           C  
ATOM   1177  O6    G    37      57.182  48.760  57.566  1.00  0.00           O  
ATOM   1178  N1    G    37      55.720  48.989  59.292  1.00  0.00           N  
ATOM   1179  H1    G    37      55.987  49.956  59.405  1.00  0.00           H  
ATOM   1180  C2    G    37      54.937  48.419  60.175  1.00  0.00           C  
ATOM   1181  N2    G    37      54.324  49.195  60.968  1.00  0.00           N  
ATOM   1182  H21   G    37      54.458  50.196  60.996  1.00  0.00           H  
ATOM   1183  H22   G    37      53.559  48.854  61.532  1.00  0.00           H  
ATOM   1184  N3    G    37      54.492  47.134  60.172  1.00  0.00           N  
ATOM   1185  C4    G    37      54.978  46.402  59.119  1.00  0.00           C  
ATOM   1186  C3'   G    37      52.304  43.291  58.730  1.00  0.00           C  
ATOM   1187  H3'   G    37      52.603  43.453  57.695  1.00  0.00           H  
ATOM   1188  C2'   G    37      52.610  44.447  59.612  1.00  0.00           C  
ATOM   1189  H2'   G    37      52.503  45.423  59.140  1.00  0.00           H  
ATOM   1190  O2'   G    37      51.911  44.316  60.870  1.00  0.00           O  
ATOM   1191 HO2'   G    37      51.227  43.644  60.819  1.00  0.00           H  
ATOM   1192  O3'   G    37      50.982  42.937  58.960  1.00  0.00           O  
ATOM   1193  P     U    38      49.883  43.141  57.771  1.00  0.00           P  
ATOM   1194  OP1   U    38      48.566  42.442  58.003  1.00  0.00           O  
ATOM   1195  OP2   U    38      50.544  43.048  56.465  1.00  0.00           O  
ATOM   1196  O5'   U    38      49.640  44.728  58.008  1.00  0.00           O  
ATOM   1197  C5'   U    38      49.013  45.204  59.214  1.00  0.00           C  
ATOM   1198  H5'   U    38      49.457  44.586  59.995  1.00  0.00           H  
ATOM   1199 H5''   U    38      47.950  44.962  59.223  1.00  0.00           H  
ATOM   1200  C4'   U    38      49.216  46.730  59.487  1.00  0.00           C  
ATOM   1201  H4'   U    38      48.908  46.953  60.509  1.00  0.00           H  
ATOM   1202  O4'   U    38      50.613  46.961  59.413  1.00  0.00           O  
ATOM   1203  C1'   U    38      50.875  48.283  58.994  1.00  0.00           C  
ATOM   1204  H1'   U    38      51.208  48.811  59.888  1.00  0.00           H  
ATOM   1205  N1    U    38      51.902  48.514  57.986  1.00  0.00           N  
ATOM   1206  C6    U    38      52.085  47.511  57.037  1.00  0.00           C  
ATOM   1207  H6    U    38      51.572  46.570  57.162  1.00  0.00           H  
ATOM   1208  C5    U    38      52.986  47.739  56.017  1.00  0.00           C  
ATOM   1209  H5    U    38      53.092  46.923  55.318  1.00  0.00           H  
ATOM   1210  C4    U    38      53.765  48.961  55.955  1.00  0.00           C  
ATOM   1211  O4    U    38      54.540  49.300  55.088  1.00  0.00           O  
ATOM   1212  N3    U    38      53.501  49.814  57.000  1.00  0.00           N  
ATOM   1213  H3    U    38      54.050  50.661  56.976  1.00  0.00           H  
ATOM   1214  C2    U    38      52.574  49.707  57.913  1.00  0.00           C  
ATOM   1215  O2    U    38      52.430  50.647  58.728  1.00  0.00           O  
ATOM   1216  C3'   U    38      48.549  47.695  58.482  1.00  0.00           C  
ATOM   1217  H3'   U    38      48.584  47.320  57.459  1.00  0.00           H  
ATOM   1218  C2'   U    38      49.462  48.896  58.659  1.00  0.00           C  
ATOM   1219  H2'   U    38      49.537  49.523  57.770  1.00  0.00           H  
ATOM   1220  O2'   U    38      49.139  49.698  59.739  1.00  0.00           O  
ATOM   1221 HO2'   U    38      48.181  49.638  59.758  1.00  0.00           H  
ATOM   1222  O3'   U    38      47.219  48.028  58.861  1.00  0.00           O  
ATOM   1223  P     A    39      46.286  49.116  58.054  1.00  0.00           P  
ATOM   1224  OP1   A    39      44.867  48.755  58.266  1.00  0.00           O  
ATOM   1225  OP2   A    39      46.745  49.236  56.642  1.00  0.00           O  
ATOM   1226  O5'   A    39      46.400  50.523  58.727  1.00  0.00           O  
ATOM   1227  C5'   A    39      46.254  50.642  60.106  1.00  0.00           C  
ATOM   1228  H5'   A    39      46.892  49.902  60.589  1.00  0.00           H  
ATOM   1229 H5''   A    39      45.258  50.328  60.418  1.00  0.00           H  
ATOM   1230  C4'   A    39      46.553  52.083  60.526  1.00  0.00           C  
ATOM   1231  H4'   A    39      46.263  52.249  61.564  1.00  0.00           H  
ATOM   1232  O4'   A    39      47.902  52.388  60.314  1.00  0.00           O  
ATOM   1233  C1'   A    39      48.088  53.771  59.986  1.00  0.00           C  
ATOM   1234  H1'   A    39      48.679  54.287  60.743  1.00  0.00           H  
ATOM   1235  N9    A    39      48.807  53.846  58.667  1.00  0.00           N  
ATOM   1236  C8    A    39      49.067  52.806  57.749  1.00  0.00           C  
ATOM   1237  H8    A    39      48.672  51.810  57.884  1.00  0.00           H  
ATOM   1238  N7    A    39      49.552  53.212  56.659  1.00  0.00           N  
ATOM   1239  C5    A    39      49.965  54.533  56.889  1.00  0.00           C  
ATOM   1240  C6    A    39      50.650  55.512  56.161  1.00  0.00           C  
ATOM   1241  N6    A    39      51.182  55.334  54.981  1.00  0.00           N  
ATOM   1242  H61   A    39      51.435  56.178  54.488  1.00  0.00           H  
ATOM   1243  H62   A    39      51.042  54.523  54.396  1.00  0.00           H  
ATOM   1244  N1    A    39      50.708  56.740  56.586  1.00  0.00           N  
ATOM   1245  C2    A    39      50.148  57.013  57.751  1.00  0.00           C  
ATOM   1246  H2    A    39      50.449  58.004  58.055  1.00  0.00           H  
ATOM   1247  N3    A    39      49.434  56.232  58.585  1.00  0.00           N  
ATOM   1248  C4    A    39      49.372  54.969  58.060  1.00  0.00           C  
ATOM   1249  C3'   A    39      45.853  53.094  59.693  1.00  0.00           C  
ATOM   1250  H3'   A    39      45.893  52.791  58.646  1.00  0.00           H  
ATOM   1251  C2'   A    39      46.733  54.339  59.906  1.00  0.00           C  
ATOM   1252  H2'   A    39      46.711  55.023  59.058  1.00  0.00           H  
ATOM   1253  O2'   A    39      46.494  54.970  61.143  1.00  0.00           O  
ATOM   1254 HO2'   A    39      45.632  54.779  61.522  1.00  0.00           H  
ATOM   1255  O3'   A    39      44.500  53.246  60.112  1.00  0.00           O  
ATOM   1256  P     A    40      43.369  53.850  59.146  1.00  0.00           P  
ATOM   1257  OP1   A    40      42.054  53.746  59.834  1.00  0.00           O  
ATOM   1258  OP2   A    40      43.543  53.112  57.873  1.00  0.00           O  
ATOM   1259  O5'   A    40      43.753  55.314  58.878  1.00  0.00           O  
ATOM   1260  C5'   A    40      43.754  56.278  59.884  1.00  0.00           C  
ATOM   1261  H5'   A    40      44.360  55.922  60.717  1.00  0.00           H  
ATOM   1262 H5''   A    40      42.735  56.361  60.262  1.00  0.00           H  
ATOM   1263  C4'   A    40      44.303  57.693  59.565  1.00  0.00           C  
ATOM   1264  H4'   A    40      44.154  58.358  60.416  1.00  0.00           H  
ATOM   1265  O4'   A    40      45.703  57.704  59.355  1.00  0.00           O  
ATOM   1266  C1'   A    40      45.993  58.511  58.284  1.00  0.00           C  
ATOM   1267  H1'   A    40      46.736  59.267  58.536  1.00  0.00           H  
ATOM   1268  N9    A    40      46.413  57.785  57.066  1.00  0.00           N  
ATOM   1269  C8    A    40      46.043  56.519  56.620  1.00  0.00           C  
ATOM   1270  H8    A    40      45.483  55.800  57.200  1.00  0.00           H  
ATOM   1271  N7    A    40      46.495  56.256  55.451  1.00  0.00           N  
ATOM   1272  C5    A    40      47.310  57.331  55.075  1.00  0.00           C  
ATOM   1273  C6    A    40      48.098  57.655  53.961  1.00  0.00           C  
ATOM   1274  N6    A    40      48.310  56.848  52.947  1.00  0.00           N  
ATOM   1275  H61   A    40      48.804  57.091  52.101  1.00  0.00           H  
ATOM   1276  H62   A    40      47.877  55.936  52.976  1.00  0.00           H  
ATOM   1277  N1    A    40      48.751  58.848  53.897  1.00  0.00           N  
ATOM   1278  C2    A    40      48.590  59.635  54.963  1.00  0.00           C  
ATOM   1279  H2    A    40      49.052  60.609  54.892  1.00  0.00           H  
ATOM   1280  N3    A    40      47.950  59.423  56.141  1.00  0.00           N  
ATOM   1281  C4    A    40      47.255  58.245  56.083  1.00  0.00           C  
ATOM   1282  C3'   A    40      43.656  58.348  58.320  1.00  0.00           C  
ATOM   1283  H3'   A    40      43.702  57.493  57.644  1.00  0.00           H  
ATOM   1284  C2'   A    40      44.728  59.343  57.957  1.00  0.00           C  
ATOM   1285  H2'   A    40      44.794  59.757  56.951  1.00  0.00           H  
ATOM   1286  O2'   A    40      44.770  60.463  58.759  1.00  0.00           O  
ATOM   1287 HO2'   A    40      45.442  61.109  58.529  1.00  0.00           H  
ATOM   1288  O3'   A    40      42.321  58.831  58.385  1.00  0.00           O  
ATOM   1289  P     U    41      41.520  59.369  57.127  1.00  0.00           P  
ATOM   1290  OP1   U    41      40.103  59.694  57.431  1.00  0.00           O  
ATOM   1291  OP2   U    41      41.709  58.395  56.003  1.00  0.00           O  
ATOM   1292  O5'   U    41      42.276  60.713  56.535  1.00  0.00           O  
ATOM   1293  C5'   U    41      42.031  61.933  57.087  1.00  0.00           C  
ATOM   1294  H5'   U    41      42.518  61.838  58.057  1.00  0.00           H  
ATOM   1295 H5''   U    41      40.954  62.063  57.200  1.00  0.00           H  
ATOM   1296  C4'   U    41      42.688  63.072  56.261  1.00  0.00           C  
ATOM   1297  H4'   U    41      42.597  64.069  56.693  1.00  0.00           H  
ATOM   1298  O4'   U    41      44.080  62.959  56.015  1.00  0.00           O  
ATOM   1299  C1'   U    41      44.396  63.427  54.724  1.00  0.00           C  
ATOM   1300  H1'   U    41      45.079  64.239  54.970  1.00  0.00           H  
ATOM   1301  N1    U    41      45.045  62.544  53.784  1.00  0.00           N  
ATOM   1302  C6    U    41      45.010  61.145  53.960  1.00  0.00           C  
ATOM   1303  H6    U    41      44.570  60.693  54.837  1.00  0.00           H  
ATOM   1304  C5    U    41      45.716  60.392  53.060  1.00  0.00           C  
ATOM   1305  H5    U    41      45.816  59.322  53.164  1.00  0.00           H  
ATOM   1306  C4    U    41      46.436  60.992  51.909  1.00  0.00           C  
ATOM   1307  O4    U    41      46.929  60.328  50.994  1.00  0.00           O  
ATOM   1308  N3    U    41      46.383  62.366  51.831  1.00  0.00           N  
ATOM   1309  H3    U    41      47.104  62.816  51.286  1.00  0.00           H  
ATOM   1310  C2    U    41      45.829  63.184  52.799  1.00  0.00           C  
ATOM   1311  O2    U    41      46.065  64.355  52.720  1.00  0.00           O  
ATOM   1312  C3'   U    41      42.006  63.268  54.819  1.00  0.00           C  
ATOM   1313  H3'   U    41      41.780  62.324  54.323  1.00  0.00           H  
ATOM   1314  C2'   U    41      43.136  64.127  54.213  1.00  0.00           C  
ATOM   1315  H2'   U    41      43.041  64.031  53.131  1.00  0.00           H  
ATOM   1316  O2'   U    41      43.129  65.518  54.562  1.00  0.00           O  
ATOM   1317 HO2'   U    41      42.363  65.787  55.073  1.00  0.00           H  
ATOM   1318  O3'   U    41      40.789  64.002  54.922  1.00  0.00           O  
ATOM   1319  P     G    42      39.837  64.091  53.642  1.00  0.00           P  
ATOM   1320  OP1   G    42      38.643  65.030  53.972  1.00  0.00           O  
ATOM   1321  OP2   G    42      39.466  62.747  53.210  1.00  0.00           O  
ATOM   1322  O5'   G    42      40.615  64.766  52.513  1.00  0.00           O  
ATOM   1323  C5'   G    42      40.840  66.199  52.448  1.00  0.00           C  
ATOM   1324  H5'   G    42      41.333  66.596  53.335  1.00  0.00           H  
ATOM   1325 H5''   G    42      39.886  66.715  52.338  1.00  0.00           H  
ATOM   1326  C4'   G    42      41.799  66.539  51.298  1.00  0.00           C  
ATOM   1327  H4'   G    42      42.056  67.599  51.293  1.00  0.00           H  
ATOM   1328  O4'   G    42      42.954  65.751  51.502  1.00  0.00           O  
ATOM   1329  C1'   G    42      43.564  65.581  50.233  1.00  0.00           C  
ATOM   1330  H1'   G    42      44.478  66.175  50.222  1.00  0.00           H  
ATOM   1331  N9    G    42      43.828  64.147  49.846  1.00  0.00           N  
ATOM   1332  C8    G    42      43.511  62.999  50.530  1.00  0.00           C  
ATOM   1333  H8    G    42      42.918  63.094  51.427  1.00  0.00           H  
ATOM   1334  N7    G    42      43.862  61.867  50.012  1.00  0.00           N  
ATOM   1335  C5    G    42      44.343  62.290  48.795  1.00  0.00           C  
ATOM   1336  C6    G    42      44.943  61.538  47.691  1.00  0.00           C  
ATOM   1337  O6    G    42      45.284  60.388  47.723  1.00  0.00           O  
ATOM   1338  N1    G    42      45.476  62.285  46.707  1.00  0.00           N  
ATOM   1339  H1    G    42      45.807  61.709  45.946  1.00  0.00           H  
ATOM   1340  C2    G    42      45.344  63.627  46.647  1.00  0.00           C  
ATOM   1341  N2    G    42      45.941  64.251  45.686  1.00  0.00           N  
ATOM   1342  H21   G    42      46.298  63.694  44.923  1.00  0.00           H  
ATOM   1343  H22   G    42      46.012  65.256  45.758  1.00  0.00           H  
ATOM   1344  N3    G    42      44.809  64.384  47.609  1.00  0.00           N  
ATOM   1345  C4    G    42      44.266  63.647  48.625  1.00  0.00           C  
ATOM   1346  C3'   G    42      41.215  66.304  49.889  1.00  0.00           C  
ATOM   1347  H3'   G    42      40.667  65.380  49.704  1.00  0.00           H  
ATOM   1348  C2'   G    42      42.575  66.135  49.164  1.00  0.00           C  
ATOM   1349  H2'   G    42      42.409  65.448  48.334  1.00  0.00           H  
ATOM   1350  O2'   G    42      42.993  67.502  48.747  1.00  0.00           O  
ATOM   1351 HO2'   G    42      42.161  67.981  48.746  1.00  0.00           H  
ATOM   1352  O3'   G    42      40.538  67.456  49.414  1.00  0.00           O  
ATOM   1353  P     G    43      39.662  67.412  48.052  1.00  0.00           P  
ATOM   1354  OP1   G    43      39.017  68.776  47.983  1.00  0.00           O  
ATOM   1355  OP2   G    43      38.843  66.150  48.119  1.00  0.00           O  
ATOM   1356  O5'   G    43      40.693  67.274  46.847  1.00  0.00           O  
ATOM   1357  C5'   G    43      41.259  68.400  46.143  1.00  0.00           C  
ATOM   1358  H5'   G    43      42.008  68.957  46.706  1.00  0.00           H  
ATOM   1359 H5''   G    43      40.508  69.135  45.854  1.00  0.00           H  
ATOM   1360  C4'   G    43      41.831  67.830  44.815  1.00  0.00           C  
ATOM   1361  H4'   G    43      42.325  68.693  44.368  1.00  0.00           H  
ATOM   1362  O4'   G    43      42.975  66.946  45.098  1.00  0.00           O  
ATOM   1363  C1'   G    43      42.861  65.967  44.081  1.00  0.00           C  
ATOM   1364  H1'   G    43      43.836  66.025  43.596  1.00  0.00           H  
ATOM   1365  N9    G    43      42.612  64.608  44.653  1.00  0.00           N  
ATOM   1366  C8    G    43      41.895  64.308  45.824  1.00  0.00           C  
ATOM   1367  H8    G    43      41.481  65.047  46.493  1.00  0.00           H  
ATOM   1368  N7    G    43      41.857  63.003  46.101  1.00  0.00           N  
ATOM   1369  C5    G    43      42.481  62.415  44.977  1.00  0.00           C  
ATOM   1370  C6    G    43      42.726  61.050  44.566  1.00  0.00           C  
ATOM   1371  O6    G    43      42.519  60.037  45.182  1.00  0.00           O  
ATOM   1372  N1    G    43      43.322  60.861  43.310  1.00  0.00           N  
ATOM   1373  H1    G    43      43.576  59.927  43.021  1.00  0.00           H  
ATOM   1374  C2    G    43      43.744  61.924  42.535  1.00  0.00           C  
ATOM   1375  N2    G    43      44.310  61.706  41.364  1.00  0.00           N  
ATOM   1376  H21   G    43      44.134  60.802  40.949  1.00  0.00           H  
ATOM   1377  H22   G    43      44.618  62.509  40.835  1.00  0.00           H  
ATOM   1378  N3    G    43      43.688  63.176  42.976  1.00  0.00           N  
ATOM   1379  C4    G    43      42.904  63.368  44.118  1.00  0.00           C  
ATOM   1380  C3'   G    43      40.799  67.046  43.934  1.00  0.00           C  
ATOM   1381  H3'   G    43      40.242  66.294  44.494  1.00  0.00           H  
ATOM   1382  C2'   G    43      41.769  66.305  43.045  1.00  0.00           C  
ATOM   1383  H2'   G    43      41.415  65.378  42.593  1.00  0.00           H  
ATOM   1384  O2'   G    43      42.377  67.207  42.066  1.00  0.00           O  
ATOM   1385 HO2'   G    43      41.736  67.898  41.882  1.00  0.00           H  
ATOM   1386  O3'   G    43      39.970  67.788  43.103  1.00  0.00           O  
ATOM   1387  P     U    44      38.716  67.127  42.372  1.00  0.00           P  
ATOM   1388  OP1   U    44      38.267  67.994  41.289  1.00  0.00           O  
ATOM   1389  OP2   U    44      37.794  66.635  43.385  1.00  0.00           O  
ATOM   1390  O5'   U    44      39.300  65.762  41.687  1.00  0.00           O  
ATOM   1391  C5'   U    44      39.862  65.828  40.378  1.00  0.00           C  
ATOM   1392  H5'   U    44      40.694  66.532  40.395  1.00  0.00           H  
ATOM   1393 H5''   U    44      39.114  66.285  39.729  1.00  0.00           H  
ATOM   1394  C4'   U    44      40.297  64.429  39.894  1.00  0.00           C  
ATOM   1395  H4'   U    44      40.742  64.549  38.906  1.00  0.00           H  
ATOM   1396  O4'   U    44      41.081  63.781  40.815  1.00  0.00           O  
ATOM   1397  C1'   U    44      40.702  62.417  40.839  1.00  0.00           C  
ATOM   1398  H1'   U    44      41.534  61.759  40.591  1.00  0.00           H  
ATOM   1399  N1    U    44      40.195  61.950  42.182  1.00  0.00           N  
ATOM   1400  C6    U    44      39.859  62.837  43.152  1.00  0.00           C  
ATOM   1401  H6    U    44      39.659  63.878  42.949  1.00  0.00           H  
ATOM   1402  C5    U    44      39.558  62.377  44.399  1.00  0.00           C  
ATOM   1403  H5    U    44      39.146  63.036  45.148  1.00  0.00           H  
ATOM   1404  C4    U    44      39.617  60.980  44.706  1.00  0.00           C  
ATOM   1405  O4    U    44      39.320  60.399  45.756  1.00  0.00           O  
ATOM   1406  N3    U    44      39.777  60.154  43.627  1.00  0.00           N  
ATOM   1407  H3    U    44      39.997  59.188  43.824  1.00  0.00           H  
ATOM   1408  C2    U    44      40.160  60.568  42.358  1.00  0.00           C  
ATOM   1409  O2    U    44      40.506  59.760  41.493  1.00  0.00           O  
ATOM   1410  C3'   U    44      38.969  63.703  39.655  1.00  0.00           C  
ATOM   1411  H3'   U    44      38.282  63.862  40.486  1.00  0.00           H  
ATOM   1412  C2'   U    44      39.571  62.299  39.839  1.00  0.00           C  
ATOM   1413  H2'   U    44      38.834  61.603  40.239  1.00  0.00           H  
ATOM   1414  O2'   U    44      40.025  61.652  38.636  1.00  0.00           O  
ATOM   1415 HO2'   U    44      39.420  61.149  38.085  1.00  0.00           H  
ATOM   1416  O3'   U    44      38.431  63.968  38.386  1.00  0.00           O  
ATOM   1417  P     A    45      36.989  63.451  38.000  1.00  0.00           P  
ATOM   1418  OP1   A    45      36.607  64.234  36.858  1.00  0.00           O  
ATOM   1419  OP2   A    45      36.111  63.580  39.190  1.00  0.00           O  
ATOM   1420  O5'   A    45      37.053  61.918  37.609  1.00  0.00           O  
ATOM   1421  C5'   A    45      37.637  61.486  36.364  1.00  0.00           C  
ATOM   1422  H5'   A    45      38.685  61.786  36.328  1.00  0.00           H  
ATOM   1423 H5''   A    45      37.166  61.893  35.470  1.00  0.00           H  
ATOM   1424  C4'   A    45      37.615  59.925  36.370  1.00  0.00           C  
ATOM   1425  H4'   A    45      38.168  59.578  35.497  1.00  0.00           H  
ATOM   1426  O4'   A    45      38.278  59.429  37.496  1.00  0.00           O  
ATOM   1427  C1'   A    45      37.940  58.080  37.812  1.00  0.00           C  
ATOM   1428  H1'   A    45      38.820  57.460  37.640  1.00  0.00           H  
ATOM   1429  N9    A    45      37.519  57.926  39.190  1.00  0.00           N  
ATOM   1430  C8    A    45      37.045  58.930  40.004  1.00  0.00           C  
ATOM   1431  H8    A    45      37.066  59.953  39.657  1.00  0.00           H  
ATOM   1432  N7    A    45      36.987  58.605  41.262  1.00  0.00           N  
ATOM   1433  C5    A    45      37.323  57.215  41.202  1.00  0.00           C  
ATOM   1434  C6    A    45      37.458  56.265  42.229  1.00  0.00           C  
ATOM   1435  N6    A    45      37.366  56.516  43.505  1.00  0.00           N  
ATOM   1436  H61   A    45      37.544  55.757  44.148  1.00  0.00           H  
ATOM   1437  H62   A    45      36.945  57.384  43.803  1.00  0.00           H  
ATOM   1438  N1    A    45      37.693  54.996  41.935  1.00  0.00           N  
ATOM   1439  C2    A    45      37.810  54.641  40.630  1.00  0.00           C  
ATOM   1440  H2    A    45      38.215  53.655  40.452  1.00  0.00           H  
ATOM   1441  N3    A    45      37.770  55.501  39.545  1.00  0.00           N  
ATOM   1442  C4    A    45      37.492  56.748  39.901  1.00  0.00           C  
ATOM   1443  C3'   A    45      36.289  59.171  36.408  1.00  0.00           C  
ATOM   1444  H3'   A    45      35.651  59.574  37.194  1.00  0.00           H  
ATOM   1445  C2'   A    45      36.834  57.771  36.851  1.00  0.00           C  
ATOM   1446  H2'   A    45      36.097  57.184  37.399  1.00  0.00           H  
ATOM   1447  O2'   A    45      37.580  57.108  35.815  1.00  0.00           O  
ATOM   1448 HO2'   A    45      37.073  56.427  35.369  1.00  0.00           H  
ATOM   1449  O3'   A    45      35.686  59.122  35.126  1.00  0.00           O  
ATOM   1450  P     C    46      34.212  58.496  34.963  1.00  0.00           P  
ATOM   1451  OP1   C    46      33.828  58.589  33.527  1.00  0.00           O  
ATOM   1452  OP2   C    46      33.429  59.288  36.008  1.00  0.00           O  
ATOM   1453  O5'   C    46      34.266  56.994  35.370  1.00  0.00           O  
ATOM   1454  C5'   C    46      33.106  56.438  36.002  1.00  0.00           C  
ATOM   1455  H5'   C    46      32.173  56.413  35.440  1.00  0.00           H  
ATOM   1456 H5''   C    46      32.907  56.960  36.938  1.00  0.00           H  
ATOM   1457  C4'   C    46      33.509  55.026  36.405  1.00  0.00           C  
ATOM   1458  H4'   C    46      33.767  54.576  35.445  1.00  0.00           H  
ATOM   1459  O4'   C    46      34.658  54.844  37.270  1.00  0.00           O  
ATOM   1460  C1'   C    46      34.580  53.917  38.298  1.00  0.00           C  
ATOM   1461  H1'   C    46      35.463  53.280  38.359  1.00  0.00           H  
ATOM   1462  N1    C    46      34.400  54.552  39.648  1.00  0.00           N  
ATOM   1463  C6    C    46      34.240  55.926  39.777  1.00  0.00           C  
ATOM   1464  H6    C    46      34.259  56.566  38.908  1.00  0.00           H  
ATOM   1465  C5    C    46      34.113  56.446  41.038  1.00  0.00           C  
ATOM   1466  H5    C    46      33.945  57.509  41.134  1.00  0.00           H  
ATOM   1467  C4    C    46      34.298  55.659  42.166  1.00  0.00           C  
ATOM   1468  N4    C    46      34.058  56.055  43.380  1.00  0.00           N  
ATOM   1469  H41   C    46      34.467  55.461  44.087  1.00  0.00           H  
ATOM   1470  H42   C    46      33.948  57.044  43.557  1.00  0.00           H  
ATOM   1471  N3    C    46      34.524  54.341  42.029  1.00  0.00           N  
ATOM   1472  C2    C    46      34.634  53.721  40.796  1.00  0.00           C  
ATOM   1473  O2    C    46      34.884  52.536  40.799  1.00  0.00           O  
ATOM   1474  C3'   C    46      32.457  54.185  37.157  1.00  0.00           C  
ATOM   1475  H3'   C    46      31.991  54.884  37.852  1.00  0.00           H  
ATOM   1476  C2'   C    46      33.356  53.079  37.843  1.00  0.00           C  
ATOM   1477  H2'   C    46      32.886  52.529  38.658  1.00  0.00           H  
ATOM   1478  O2'   C    46      33.857  52.095  36.946  1.00  0.00           O  
ATOM   1479 HO2'   C    46      33.198  51.408  36.826  1.00  0.00           H  
ATOM   1480  O3'   C    46      31.600  53.678  36.176  1.00  0.00           O  
ATOM   1481  P     U    47      30.406  52.847  36.573  1.00  0.00           P  
ATOM   1482  OP1   U    47      29.473  53.020  35.461  1.00  0.00           O  
ATOM   1483  OP2   U    47      30.086  53.111  37.992  1.00  0.00           O  
ATOM   1484  O5'   U    47      31.122  51.378  36.455  1.00  0.00           O  
ATOM   1485  C5'   U    47      31.292  50.693  35.279  1.00  0.00           C  
ATOM   1486  H5'   U    47      31.909  51.183  34.526  1.00  0.00           H  
ATOM   1487 H5''   U    47      30.342  50.613  34.752  1.00  0.00           H  
ATOM   1488  C4'   U    47      31.921  49.386  35.536  1.00  0.00           C  
ATOM   1489  H4'   U    47      32.045  48.845  34.598  1.00  0.00           H  
ATOM   1490  O4'   U    47      33.242  49.450  36.156  1.00  0.00           O  
ATOM   1491  C1'   U    47      33.547  48.205  36.883  1.00  0.00           C  
ATOM   1492  H1'   U    47      34.086  47.586  36.165  1.00  0.00           H  
ATOM   1493  N1    U    47      34.242  48.321  38.145  1.00  0.00           N  
ATOM   1494  C6    U    47      33.841  49.302  39.007  1.00  0.00           C  
ATOM   1495  H6    U    47      33.183  50.067  38.622  1.00  0.00           H  
ATOM   1496  C5    U    47      34.274  49.275  40.275  1.00  0.00           C  
ATOM   1497  H5    U    47      33.914  50.016  40.972  1.00  0.00           H  
ATOM   1498  C4    U    47      35.079  48.182  40.832  1.00  0.00           C  
ATOM   1499  O4    U    47      35.282  47.991  42.035  1.00  0.00           O  
ATOM   1500  N3    U    47      35.506  47.249  39.931  1.00  0.00           N  
ATOM   1501  H3    U    47      36.006  46.426  40.238  1.00  0.00           H  
ATOM   1502  C2    U    47      35.031  47.258  38.619  1.00  0.00           C  
ATOM   1503  O2    U    47      35.215  46.238  37.893  1.00  0.00           O  
ATOM   1504  C3'   U    47      31.198  48.598  36.613  1.00  0.00           C  
ATOM   1505  H3'   U    47      30.998  49.306  37.417  1.00  0.00           H  
ATOM   1506  C2'   U    47      32.182  47.506  36.986  1.00  0.00           C  
ATOM   1507  H2'   U    47      32.099  47.201  38.029  1.00  0.00           H  
ATOM   1508  O2'   U    47      32.199  46.380  36.172  1.00  0.00           O  
ATOM   1509 HO2'   U    47      31.881  46.606  35.295  1.00  0.00           H  
ATOM   1510  O3'   U    47      30.013  48.112  36.049  1.00  0.00           O  
ATOM   1511  P     G    48      28.634  48.042  36.762  1.00  0.00           P  
ATOM   1512  OP1   G    48      27.912  46.910  36.125  1.00  0.00           O  
ATOM   1513  OP2   G    48      28.029  49.355  36.792  1.00  0.00           O  
ATOM   1514  O5'   G    48      28.871  47.725  38.395  1.00  0.00           O  
ATOM   1515  C5'   G    48      29.324  46.437  38.783  1.00  0.00           C  
ATOM   1516  H5'   G    48      30.222  46.175  38.223  1.00  0.00           H  
ATOM   1517 H5''   G    48      28.577  45.685  38.528  1.00  0.00           H  
ATOM   1518  C4'   G    48      29.707  46.301  40.296  1.00  0.00           C  
ATOM   1519  H4'   G    48      29.961  45.283  40.591  1.00  0.00           H  
ATOM   1520  O4'   G    48      30.936  46.914  40.612  1.00  0.00           O  
ATOM   1521  C1'   G    48      30.829  47.221  41.982  1.00  0.00           C  
ATOM   1522  H1'   G    48      31.615  46.684  42.513  1.00  0.00           H  
ATOM   1523  N9    G    48      30.854  48.641  42.307  1.00  0.00           N  
ATOM   1524  C8    G    48      30.647  49.690  41.417  1.00  0.00           C  
ATOM   1525  H8    G    48      30.054  49.607  40.519  1.00  0.00           H  
ATOM   1526  N7    G    48      30.888  50.895  41.920  1.00  0.00           N  
ATOM   1527  C5    G    48      31.219  50.648  43.323  1.00  0.00           C  
ATOM   1528  C6    G    48      31.541  51.453  44.437  1.00  0.00           C  
ATOM   1529  O6    G    48      31.750  52.661  44.485  1.00  0.00           O  
ATOM   1530  N1    G    48      31.856  50.703  45.605  1.00  0.00           N  
ATOM   1531  H1    G    48      31.982  51.208  46.471  1.00  0.00           H  
ATOM   1532  C2    G    48      31.781  49.358  45.698  1.00  0.00           C  
ATOM   1533  N2    G    48      32.281  48.860  46.790  1.00  0.00           N  
ATOM   1534  H21   G    48      32.549  49.421  47.586  1.00  0.00           H  
ATOM   1535  H22   G    48      32.418  47.860  46.774  1.00  0.00           H  
ATOM   1536  N3    G    48      31.598  48.533  44.671  1.00  0.00           N  
ATOM   1537  C4    G    48      31.179  49.220  43.489  1.00  0.00           C  
ATOM   1538  C3'   G    48      28.564  46.818  41.220  1.00  0.00           C  
ATOM   1539  H3'   G    48      28.318  47.811  40.844  1.00  0.00           H  
ATOM   1540  C2'   G    48      29.440  46.781  42.453  1.00  0.00           C  
ATOM   1541  H2'   G    48      29.035  47.414  43.243  1.00  0.00           H  
ATOM   1542  O2'   G    48      29.705  45.564  42.965  1.00  0.00           O  
ATOM   1543 HO2'   G    48      30.005  45.591  43.877  1.00  0.00           H  
ATOM   1544  O3'   G    48      27.498  45.834  41.237  1.00  0.00           O  
ATOM   1545  P     A    49      26.208  46.078  42.077  1.00  0.00           P  
ATOM   1546  OP1   A    49      25.334  44.817  41.948  1.00  0.00           O  
ATOM   1547  OP2   A    49      25.665  47.408  41.732  1.00  0.00           O  
ATOM   1548  O5'   A    49      26.582  46.253  43.605  1.00  0.00           O  
ATOM   1549  C5'   A    49      26.815  45.099  44.448  1.00  0.00           C  
ATOM   1550  H5'   A    49      27.563  44.420  44.039  1.00  0.00           H  
ATOM   1551 H5''   A    49      25.936  44.468  44.582  1.00  0.00           H  
ATOM   1552  C4'   A    49      27.307  45.489  45.870  1.00  0.00           C  
ATOM   1553  H4'   A    49      27.492  44.582  46.445  1.00  0.00           H  
ATOM   1554  O4'   A    49      28.537  46.366  45.862  1.00  0.00           O  
ATOM   1555  C1'   A    49      28.357  47.338  46.884  1.00  0.00           C  
ATOM   1556  H1'   A    49      29.125  47.401  47.654  1.00  0.00           H  
ATOM   1557  N9    A    49      28.189  48.715  46.283  1.00  0.00           N  
ATOM   1558  C8    A    49      27.895  49.104  45.002  1.00  0.00           C  
ATOM   1559  H8    A    49      27.535  48.404  44.263  1.00  0.00           H  
ATOM   1560  N7    A    49      28.014  50.368  44.794  1.00  0.00           N  
ATOM   1561  C5    A    49      28.339  50.901  46.048  1.00  0.00           C  
ATOM   1562  C6    A    49      28.613  52.178  46.571  1.00  0.00           C  
ATOM   1563  N6    A    49      28.674  53.291  45.857  1.00  0.00           N  
ATOM   1564  H61   A    49      28.939  54.156  46.306  1.00  0.00           H  
ATOM   1565  H62   A    49      28.640  53.253  44.848  1.00  0.00           H  
ATOM   1566  N1    A    49      28.844  52.338  47.844  1.00  0.00           N  
ATOM   1567  C2    A    49      28.862  51.323  48.661  1.00  0.00           C  
ATOM   1568  H2    A    49      28.953  51.558  49.711  1.00  0.00           H  
ATOM   1569  N3    A    49      28.695  50.025  48.283  1.00  0.00           N  
ATOM   1570  C4    A    49      28.407  49.919  46.960  1.00  0.00           C  
ATOM   1571  C3'   A    49      26.232  46.306  46.512  1.00  0.00           C  
ATOM   1572  H3'   A    49      25.902  46.985  45.725  1.00  0.00           H  
ATOM   1573  C2'   A    49      27.020  47.053  47.554  1.00  0.00           C  
ATOM   1574  H2'   A    49      26.478  47.979  47.749  1.00  0.00           H  
ATOM   1575  O2'   A    49      27.155  46.213  48.692  1.00  0.00           O  
ATOM   1576 HO2'   A    49      26.741  46.703  49.407  1.00  0.00           H  
ATOM   1577  O3'   A    49      25.097  45.553  46.902  1.00  0.00           O  
ATOM   1578  P     U    50      23.641  46.120  46.951  1.00  0.00           P  
ATOM   1579  OP1   U    50      22.714  45.045  47.239  1.00  0.00           O  
ATOM   1580  OP2   U    50      23.471  46.862  45.699  1.00  0.00           O  
ATOM   1581  O5'   U    50      23.585  47.210  48.116  1.00  0.00           O  
ATOM   1582  C5'   U    50      23.648  46.800  49.532  1.00  0.00           C  
ATOM   1583  H5'   U    50      24.341  45.967  49.659  1.00  0.00           H  
ATOM   1584 H5''   U    50      22.665  46.566  49.940  1.00  0.00           H  
ATOM   1585  C4'   U    50      24.064  48.023  50.425  1.00  0.00           C  
ATOM   1586  H4'   U    50      24.091  47.595  51.427  1.00  0.00           H  
ATOM   1587  O4'   U    50      25.371  48.679  50.136  1.00  0.00           O  
ATOM   1588  C1'   U    50      25.110  50.080  50.338  1.00  0.00           C  
ATOM   1589  H1'   U    50      25.811  50.500  51.060  1.00  0.00           H  
ATOM   1590  N1    U    50      25.284  50.930  49.151  1.00  0.00           N  
ATOM   1591  C6    U    50      25.007  50.427  47.931  1.00  0.00           C  
ATOM   1592  H6    U    50      24.876  49.364  47.790  1.00  0.00           H  
ATOM   1593  C5    U    50      25.121  51.181  46.794  1.00  0.00           C  
ATOM   1594  H5    U    50      24.906  50.762  45.821  1.00  0.00           H  
ATOM   1595  C4    U    50      25.270  52.614  46.869  1.00  0.00           C  
ATOM   1596  O4    U    50      25.297  53.382  45.895  1.00  0.00           O  
ATOM   1597  N3    U    50      25.393  53.062  48.150  1.00  0.00           N  
ATOM   1598  H3    U    50      25.608  54.044  48.247  1.00  0.00           H  
ATOM   1599  C2    U    50      25.556  52.309  49.300  1.00  0.00           C  
ATOM   1600  O2    U    50      25.937  52.787  50.380  1.00  0.00           O  
ATOM   1601  C3'   U    50      22.983  49.158  50.317  1.00  0.00           C  
ATOM   1602  H3'   U    50      22.945  49.318  49.240  1.00  0.00           H  
ATOM   1603  C2'   U    50      23.675  50.341  50.923  1.00  0.00           C  
ATOM   1604  H2'   U    50      23.196  51.259  50.583  1.00  0.00           H  
ATOM   1605  O2'   U    50      23.699  50.132  52.332  1.00  0.00           O  
ATOM   1606 HO2'   U    50      24.033  50.927  52.753  1.00  0.00           H  
ATOM   1607  O3'   U    50      21.731  48.836  50.868  1.00  0.00           O  
ATOM   1608  P     A    51      20.451  49.741  50.414  1.00  0.00           P  
ATOM   1609  OP1   A    51      19.278  49.175  51.084  1.00  0.00           O  
ATOM   1610  OP2   A    51      20.595  49.916  48.927  1.00  0.00           O  
ATOM   1611  O5'   A    51      20.588  51.249  50.987  1.00  0.00           O  
ATOM   1612  C5'   A    51      20.566  51.522  52.347  1.00  0.00           C  
ATOM   1613  H5'   A    51      21.369  51.062  52.922  1.00  0.00           H  
ATOM   1614 H5''   A    51      19.574  51.266  52.718  1.00  0.00           H  
ATOM   1615  C4'   A    51      20.836  53.016  52.633  1.00  0.00           C  
ATOM   1616  H4'   A    51      20.880  53.144  53.714  1.00  0.00           H  
ATOM   1617  O4'   A    51      22.082  53.418  51.976  1.00  0.00           O  
ATOM   1618  C1'   A    51      21.917  54.702  51.426  1.00  0.00           C  
ATOM   1619  H1'   A    51      22.689  55.327  51.875  1.00  0.00           H  
ATOM   1620  N9    A    51      22.206  54.589  49.961  1.00  0.00           N  
ATOM   1621  C8    A    51      22.216  53.525  49.090  1.00  0.00           C  
ATOM   1622  H8    A    51      22.060  52.490  49.355  1.00  0.00           H  
ATOM   1623  N7    A    51      22.556  53.814  47.908  1.00  0.00           N  
ATOM   1624  C5    A    51      22.792  55.145  48.001  1.00  0.00           C  
ATOM   1625  C6    A    51      23.202  56.127  47.062  1.00  0.00           C  
ATOM   1626  N6    A    51      23.398  55.903  45.767  1.00  0.00           N  
ATOM   1627  H61   A    51      23.709  56.545  45.052  1.00  0.00           H  
ATOM   1628  H62   A    51      23.611  54.936  45.564  1.00  0.00           H  
ATOM   1629  N1    A    51      23.463  57.398  47.379  1.00  0.00           N  
ATOM   1630  C2    A    51      23.284  57.745  48.673  1.00  0.00           C  
ATOM   1631  H2    A    51      23.399  58.794  48.905  1.00  0.00           H  
ATOM   1632  N3    A    51      22.829  56.955  49.638  1.00  0.00           N  
ATOM   1633  C4    A    51      22.639  55.637  49.232  1.00  0.00           C  
ATOM   1634  C3'   A    51      19.743  53.902  51.962  1.00  0.00           C  
ATOM   1635  H3'   A    51      19.395  53.485  51.017  1.00  0.00           H  
ATOM   1636  C2'   A    51      20.522  55.187  51.796  1.00  0.00           C  
ATOM   1637  H2'   A    51      20.078  55.903  51.103  1.00  0.00           H  
ATOM   1638  O2'   A    51      20.637  55.847  53.019  1.00  0.00           O  
ATOM   1639 HO2'   A    51      20.152  56.667  52.903  1.00  0.00           H  
ATOM   1640  O3'   A    51      18.637  53.990  52.909  1.00  0.00           O  
ATOM   1641  P     C    52      17.289  54.665  52.351  1.00  0.00           P  
ATOM   1642  OP1   C    52      16.383  54.379  53.382  1.00  0.00           O  
ATOM   1643  OP2   C    52      17.030  54.170  50.954  1.00  0.00           O  
ATOM   1644  O5'   C    52      17.357  56.182  52.096  1.00  0.00           O  
ATOM   1645  C5'   C    52      17.551  57.154  53.153  1.00  0.00           C  
ATOM   1646  H5'   C    52      17.930  56.703  54.069  1.00  0.00           H  
ATOM   1647 H5''   C    52      16.611  57.548  53.539  1.00  0.00           H  
ATOM   1648  C4'   C    52      18.329  58.384  52.655  1.00  0.00           C  
ATOM   1649  H4'   C    52      18.526  59.115  53.439  1.00  0.00           H  
ATOM   1650  O4'   C    52      19.499  58.094  51.845  1.00  0.00           O  
ATOM   1651  C1'   C    52      19.605  59.083  50.891  1.00  0.00           C  
ATOM   1652  H1'   C    52      20.534  59.585  51.161  1.00  0.00           H  
ATOM   1653  N1    C    52      19.617  58.552  49.495  1.00  0.00           N  
ATOM   1654  C6    C    52      19.049  57.345  49.272  1.00  0.00           C  
ATOM   1655  H6    C    52      18.512  56.838  50.060  1.00  0.00           H  
ATOM   1656  C5    C    52      19.216  56.703  48.046  1.00  0.00           C  
ATOM   1657  H5    C    52      18.841  55.701  47.896  1.00  0.00           H  
ATOM   1658  C4    C    52      20.009  57.417  47.053  1.00  0.00           C  
ATOM   1659  N4    C    52      20.191  56.755  45.928  1.00  0.00           N  
ATOM   1660  H41   C    52      20.843  57.194  45.294  1.00  0.00           H  
ATOM   1661  H42   C    52      19.869  55.804  45.820  1.00  0.00           H  
ATOM   1662  N3    C    52      20.514  58.606  47.267  1.00  0.00           N  
ATOM   1663  C2    C    52      20.333  59.166  48.461  1.00  0.00           C  
ATOM   1664  O2    C    52      20.875  60.275  48.645  1.00  0.00           O  
ATOM   1665  C3'   C    52      17.425  59.231  51.779  1.00  0.00           C  
ATOM   1666  H3'   C    52      17.035  58.526  51.044  1.00  0.00           H  
ATOM   1667  C2'   C    52      18.502  60.089  51.022  1.00  0.00           C  
ATOM   1668  H2'   C    52      18.113  60.387  50.048  1.00  0.00           H  
ATOM   1669  O2'   C    52      18.931  61.229  51.855  1.00  0.00           O  
ATOM   1670 HO2'   C    52      18.172  61.816  51.834  1.00  0.00           H  
ATOM   1671  O3'   C    52      16.374  60.013  52.503  1.00  0.00           O  
ATOM   1672  P     A    53      14.916  60.115  51.827  1.00  0.00           P  
ATOM   1673  OP1   A    53      13.999  60.949  52.660  1.00  0.00           O  
ATOM   1674  OP2   A    53      14.470  58.767  51.354  1.00  0.00           O  
ATOM   1675  O5'   A    53      15.308  60.945  50.558  1.00  0.00           O  
ATOM   1676  C5'   A    53      15.611  62.341  50.589  1.00  0.00           C  
ATOM   1677  H5'   A    53      16.513  62.572  51.155  1.00  0.00           H  
ATOM   1678 H5''   A    53      14.704  62.829  50.947  1.00  0.00           H  
ATOM   1679  C4'   A    53      15.877  62.855  49.137  1.00  0.00           C  
ATOM   1680  H4'   A    53      15.997  63.939  49.143  1.00  0.00           H  
ATOM   1681  O4'   A    53      17.004  62.188  48.683  1.00  0.00           O  
ATOM   1682  C1'   A    53      16.894  62.202  47.280  1.00  0.00           C  
ATOM   1683  H1'   A    53      17.643  62.848  46.822  1.00  0.00           H  
ATOM   1684  N9    A    53      17.024  60.817  46.736  1.00  0.00           N  
ATOM   1685  C8    A    53      16.584  59.663  47.349  1.00  0.00           C  
ATOM   1686  H8    A    53      16.262  59.529  48.371  1.00  0.00           H  
ATOM   1687  N7    A    53      16.791  58.598  46.613  1.00  0.00           N  
ATOM   1688  C5    A    53      17.498  59.126  45.498  1.00  0.00           C  
ATOM   1689  C6    A    53      18.125  58.525  44.448  1.00  0.00           C  
ATOM   1690  N6    A    53      18.168  57.276  44.059  1.00  0.00           N  
ATOM   1691  H61   A    53      18.801  57.021  43.314  1.00  0.00           H  
ATOM   1692  H62   A    53      17.751  56.542  44.613  1.00  0.00           H  
ATOM   1693  N1    A    53      18.878  59.183  43.625  1.00  0.00           N  
ATOM   1694  C2    A    53      18.869  60.505  43.684  1.00  0.00           C  
ATOM   1695  H2    A    53      19.403  61.077  42.940  1.00  0.00           H  
ATOM   1696  N3    A    53      18.242  61.250  44.631  1.00  0.00           N  
ATOM   1697  C4    A    53      17.580  60.487  45.552  1.00  0.00           C  
ATOM   1698  C3'   A    53      14.735  62.430  48.291  1.00  0.00           C  
ATOM   1699  H3'   A    53      14.365  61.408  48.372  1.00  0.00           H  
ATOM   1700  C2'   A    53      15.495  62.703  46.960  1.00  0.00           C  
ATOM   1701  H2'   A    53      15.048  62.127  46.150  1.00  0.00           H  
ATOM   1702  O2'   A    53      15.493  64.095  46.587  1.00  0.00           O  
ATOM   1703 HO2'   A    53      14.738  64.332  46.045  1.00  0.00           H  
ATOM   1704  O3'   A    53      13.639  63.354  48.454  1.00  0.00           O  
ATOM   1705  P     C    54      12.179  63.107  47.915  1.00  0.00           P  
ATOM   1706  OP1   C    54      11.255  64.102  48.491  1.00  0.00           O  
ATOM   1707  OP2   C    54      11.858  61.687  48.122  1.00  0.00           O  
ATOM   1708  O5'   C    54      12.259  63.417  46.338  1.00  0.00           O  
ATOM   1709  C5'   C    54      12.174  64.719  45.808  1.00  0.00           C  
ATOM   1710  H5'   C    54      12.763  65.372  46.452  1.00  0.00           H  
ATOM   1711 H5''   C    54      11.119  64.988  45.781  1.00  0.00           H  
ATOM   1712  C4'   C    54      12.690  64.933  44.388  1.00  0.00           C  
ATOM   1713  H4'   C    54      12.884  65.973  44.128  1.00  0.00           H  
ATOM   1714  O4'   C    54      13.989  64.211  44.249  1.00  0.00           O  
ATOM   1715  C1'   C    54      14.019  63.612  43.007  1.00  0.00           C  
ATOM   1716  H1'   C    54      14.755  64.176  42.435  1.00  0.00           H  
ATOM   1717  N1    C    54      14.217  62.138  43.094  1.00  0.00           N  
ATOM   1718  C6    C    54      13.644  61.399  44.070  1.00  0.00           C  
ATOM   1719  H6    C    54      13.039  61.924  44.795  1.00  0.00           H  
ATOM   1720  C5    C    54      13.812  60.030  44.116  1.00  0.00           C  
ATOM   1721  H5    C    54      13.199  59.471  44.808  1.00  0.00           H  
ATOM   1722  C4    C    54      14.791  59.493  43.256  1.00  0.00           C  
ATOM   1723  N4    C    54      14.966  58.221  43.114  1.00  0.00           N  
ATOM   1724  H41   C    54      15.334  57.879  42.238  1.00  0.00           H  
ATOM   1725  H42   C    54      14.562  57.546  43.747  1.00  0.00           H  
ATOM   1726  N3    C    54      15.343  60.254  42.287  1.00  0.00           N  
ATOM   1727  C2    C    54      15.030  61.552  42.194  1.00  0.00           C  
ATOM   1728  O2    C    54      15.344  62.185  41.202  1.00  0.00           O  
ATOM   1729  C3'   C    54      11.765  64.261  43.380  1.00  0.00           C  
ATOM   1730  H3'   C    54      11.296  63.371  43.799  1.00  0.00           H  
ATOM   1731  C2'   C    54      12.686  63.845  42.269  1.00  0.00           C  
ATOM   1732  H2'   C    54      12.346  62.962  41.728  1.00  0.00           H  
ATOM   1733  O2'   C    54      13.107  64.920  41.335  1.00  0.00           O  
ATOM   1734 HO2'   C    54      13.095  65.765  41.790  1.00  0.00           H  
ATOM   1735  O3'   C    54      10.746  65.075  42.906  1.00  0.00           O  
ATOM   1736  P     A    55       9.352  64.388  42.382  1.00  0.00           P  
ATOM   1737  OP1   A    55       8.338  65.418  41.857  1.00  0.00           O  
ATOM   1738  OP2   A    55       8.890  63.371  43.307  1.00  0.00           O  
ATOM   1739  O5'   A    55       9.732  63.505  41.116  1.00  0.00           O  
ATOM   1740  C5'   A    55      10.156  64.077  39.851  1.00  0.00           C  
ATOM   1741  H5'   A    55      11.044  64.696  39.982  1.00  0.00           H  
ATOM   1742 H5''   A    55       9.383  64.763  39.505  1.00  0.00           H  
ATOM   1743  C4'   A    55      10.382  63.054  38.726  1.00  0.00           C  
ATOM   1744  H4'   A    55      10.406  63.596  37.781  1.00  0.00           H  
ATOM   1745  O4'   A    55      11.654  62.520  38.983  1.00  0.00           O  
ATOM   1746  C1'   A    55      11.757  61.148  38.623  1.00  0.00           C  
ATOM   1747  H1'   A    55      12.639  60.990  38.003  1.00  0.00           H  
ATOM   1748  N9    A    55      11.897  60.195  39.721  1.00  0.00           N  
ATOM   1749  C8    A    55      11.452  60.375  40.985  1.00  0.00           C  
ATOM   1750  H8    A    55      11.028  61.296  41.357  1.00  0.00           H  
ATOM   1751  N7    A    55      11.556  59.265  41.717  1.00  0.00           N  
ATOM   1752  C5    A    55      12.085  58.349  40.801  1.00  0.00           C  
ATOM   1753  C6    A    55      12.431  57.001  40.943  1.00  0.00           C  
ATOM   1754  N6    A    55      12.437  56.380  42.105  1.00  0.00           N  
ATOM   1755  H61   A    55      12.493  55.377  42.203  1.00  0.00           H  
ATOM   1756  H62   A    55      12.161  56.867  42.946  1.00  0.00           H  
ATOM   1757  N1    A    55      12.967  56.286  39.993  1.00  0.00           N  
ATOM   1758  C2    A    55      13.116  56.873  38.787  1.00  0.00           C  
ATOM   1759  H2    A    55      13.673  56.249  38.104  1.00  0.00           H  
ATOM   1760  N3    A    55      12.865  58.167  38.495  1.00  0.00           N  
ATOM   1761  C4    A    55      12.314  58.819  39.567  1.00  0.00           C  
ATOM   1762  C3'   A    55       9.462  61.808  38.561  1.00  0.00           C  
ATOM   1763  H3'   A    55       9.037  61.406  39.481  1.00  0.00           H  
ATOM   1764  C2'   A    55      10.424  60.776  37.941  1.00  0.00           C  
ATOM   1765  H2'   A    55      10.186  59.786  38.330  1.00  0.00           H  
ATOM   1766  O2'   A    55      10.622  60.855  36.493  1.00  0.00           O  
ATOM   1767 HO2'   A    55       9.870  61.343  36.149  1.00  0.00           H  
ATOM   1768  O3'   A    55       8.474  61.992  37.574  1.00  0.00           O  
ATOM   1769  P     A    56       7.091  62.552  37.943  1.00  0.00           P  
ATOM   1770  OP1   A    56       6.643  63.549  36.907  1.00  0.00           O  
ATOM   1771  OP2   A    56       7.116  62.969  39.378  1.00  0.00           O  
ATOM   1772  O5'   A    56       6.154  61.338  37.920  1.00  0.00           O  
ATOM   1773  C5'   A    56       5.567  60.983  36.693  1.00  0.00           C  
ATOM   1774  H5'   A    56       6.355  60.647  36.020  1.00  0.00           H  
ATOM   1775 H5''   A    56       5.137  61.870  36.228  1.00  0.00           H  
ATOM   1776  C4'   A    56       4.527  59.842  36.721  1.00  0.00           C  
ATOM   1777  H4'   A    56       4.147  59.770  35.702  1.00  0.00           H  
ATOM   1778  O4'   A    56       5.091  58.575  37.013  1.00  0.00           O  
ATOM   1779  C1'   A    56       4.981  58.251  38.405  1.00  0.00           C  
ATOM   1780  H1'   A    56       4.551  57.254  38.493  1.00  0.00           H  
ATOM   1781  N9    A    56       6.158  58.387  39.204  1.00  0.00           N  
ATOM   1782  C8    A    56       7.401  58.885  38.713  1.00  0.00           C  
ATOM   1783  H8    A    56       7.477  59.339  37.736  1.00  0.00           H  
ATOM   1784  N7    A    56       8.382  58.606  39.499  1.00  0.00           N  
ATOM   1785  C5    A    56       7.781  58.020  40.646  1.00  0.00           C  
ATOM   1786  C6    A    56       8.185  57.516  41.922  1.00  0.00           C  
ATOM   1787  N6    A    56       9.381  57.499  42.458  1.00  0.00           N  
ATOM   1788  H61   A    56       9.592  57.248  43.414  1.00  0.00           H  
ATOM   1789  H62   A    56      10.129  57.971  41.971  1.00  0.00           H  
ATOM   1790  N1    A    56       7.283  57.049  42.807  1.00  0.00           N  
ATOM   1791  C2    A    56       6.038  56.888  42.362  1.00  0.00           C  
ATOM   1792  H2    A    56       5.287  56.660  43.104  1.00  0.00           H  
ATOM   1793  N3    A    56       5.484  57.192  41.239  1.00  0.00           N  
ATOM   1794  C4    A    56       6.417  57.794  40.372  1.00  0.00           C  
ATOM   1795  C3'   A    56       3.383  60.046  37.724  1.00  0.00           C  
ATOM   1796  H3'   A    56       3.311  61.102  37.987  1.00  0.00           H  
ATOM   1797  C2'   A    56       3.965  59.276  38.942  1.00  0.00           C  
ATOM   1798  H2'   A    56       4.291  59.953  39.731  1.00  0.00           H  
ATOM   1799  O2'   A    56       2.992  58.556  39.572  1.00  0.00           O  
ATOM   1800 HO2'   A    56       2.323  58.338  38.920  1.00  0.00           H  
ATOM   1801  O3'   A    56       2.187  59.490  37.321  1.00  0.00           O  
ATOM   1802  P     C    57       1.286  60.147  36.271  1.00  0.00           P  
ATOM   1803  OP1   C    57       1.521  61.644  36.471  1.00  0.00           O  
ATOM   1804  OP2   C    57      -0.071  59.623  36.385  1.00  0.00           O  
ATOM   1805  O5'   C    57       1.877  59.778  34.882  1.00  0.00           O  
ATOM   1806  C5'   C    57       1.895  58.406  34.387  1.00  0.00           C  
ATOM   1807  H5'   C    57       0.864  58.058  34.437  1.00  0.00           H  
ATOM   1808 H5''   C    57       2.455  57.731  35.035  1.00  0.00           H  
ATOM   1809  C4'   C    57       2.488  58.263  33.055  1.00  0.00           C  
ATOM   1810  H4'   C    57       2.381  57.203  32.823  1.00  0.00           H  
ATOM   1811  O4'   C    57       1.838  59.122  32.237  1.00  0.00           O  
ATOM   1812  C1'   C    57       2.725  59.762  31.318  1.00  0.00           C  
ATOM   1813  H1'   C    57       2.837  59.093  30.465  1.00  0.00           H  
ATOM   1814  N1    C    57       2.095  61.067  30.889  1.00  0.00           N  
ATOM   1815  C6    C    57       1.780  61.998  31.819  1.00  0.00           C  
ATOM   1816  H6    C    57       1.931  61.763  32.862  1.00  0.00           H  
ATOM   1817  C5    C    57       1.328  63.208  31.448  1.00  0.00           C  
ATOM   1818  H5    C    57       1.201  64.037  32.129  1.00  0.00           H  
ATOM   1819  C4    C    57       1.106  63.320  30.022  1.00  0.00           C  
ATOM   1820  N4    C    57       0.585  64.407  29.638  1.00  0.00           N  
ATOM   1821  H41   C    57       0.378  64.338  28.652  1.00  0.00           H  
ATOM   1822  H42   C    57       0.391  65.169  30.272  1.00  0.00           H  
ATOM   1823  N3    C    57       1.217  62.351  29.126  1.00  0.00           N  
ATOM   1824  C2    C    57       1.707  61.182  29.568  1.00  0.00           C  
ATOM   1825  O2    C    57       1.942  60.240  28.755  1.00  0.00           O  
ATOM   1826  C3'   C    57       4.041  58.605  32.818  1.00  0.00           C  
ATOM   1827  H3'   C    57       4.548  58.762  33.770  1.00  0.00           H  
ATOM   1828  C2'   C    57       4.033  59.933  32.098  1.00  0.00           C  
ATOM   1829  H2'   C    57       4.033  60.698  32.875  1.00  0.00           H  
ATOM   1830  O2'   C    57       5.213  60.087  31.308  1.00  0.00           O  
ATOM   1831 HO2'   C    57       5.788  60.707  31.761  1.00  0.00           H  
ATOM   1832  O3'   C    57       4.680  57.593  32.147  1.00  0.00           O  
ATOM   1833  P     A    58       5.341  56.462  33.043  1.00  0.00           P  
ATOM   1834  OP1   A    58       5.903  55.492  32.131  1.00  0.00           O  
ATOM   1835  OP2   A    58       4.260  55.968  33.956  1.00  0.00           O  
ATOM   1836  O5'   A    58       6.577  57.054  33.853  1.00  0.00           O  
ATOM   1837  C5'   A    58       7.433  58.101  33.335  1.00  0.00           C  
ATOM   1838  H5'   A    58       6.809  58.994  33.303  1.00  0.00           H  
ATOM   1839 H5''   A    58       7.872  57.880  32.362  1.00  0.00           H  
ATOM   1840  C4'   A    58       8.726  58.386  34.272  1.00  0.00           C  
ATOM   1841  H4'   A    58       9.101  59.320  33.853  1.00  0.00           H  
ATOM   1842  O4'   A    58       8.400  58.520  35.638  1.00  0.00           O  
ATOM   1843  C1'   A    58       9.314  57.688  36.333  1.00  0.00           C  
ATOM   1844  H1'   A    58       9.826  58.169  37.166  1.00  0.00           H  
ATOM   1845  N9    A    58       8.624  56.494  36.848  1.00  0.00           N  
ATOM   1846  C8    A    58       7.262  56.106  36.816  1.00  0.00           C  
ATOM   1847  H8    A    58       6.542  56.476  36.100  1.00  0.00           H  
ATOM   1848  N7    A    58       6.891  55.251  37.709  1.00  0.00           N  
ATOM   1849  C5    A    58       8.021  55.088  38.401  1.00  0.00           C  
ATOM   1850  C6    A    58       8.306  54.295  39.548  1.00  0.00           C  
ATOM   1851  N6    A    58       7.297  53.645  40.134  1.00  0.00           N  
ATOM   1852  H61   A    58       7.492  52.982  40.870  1.00  0.00           H  
ATOM   1853  H62   A    58       6.391  53.706  39.692  1.00  0.00           H  
ATOM   1854  N1    A    58       9.538  53.973  39.858  1.00  0.00           N  
ATOM   1855  C2    A    58      10.570  54.551  39.183  1.00  0.00           C  
ATOM   1856  H2    A    58      11.548  54.202  39.481  1.00  0.00           H  
ATOM   1857  N3    A    58      10.455  55.465  38.209  1.00  0.00           N  
ATOM   1858  C4    A    58       9.145  55.675  37.874  1.00  0.00           C  
ATOM   1859  C3'   A    58       9.733  57.266  34.005  1.00  0.00           C  
ATOM   1860  H3'   A    58       9.170  56.333  33.987  1.00  0.00           H  
ATOM   1861  C2'   A    58      10.487  57.307  35.337  1.00  0.00           C  
ATOM   1862  H2'   A    58      10.950  56.383  35.683  1.00  0.00           H  
ATOM   1863  O2'   A    58      11.435  58.383  35.525  1.00  0.00           O  
ATOM   1864 HO2'   A    58      11.816  58.214  36.389  1.00  0.00           H  
ATOM   1865  O3'   A    58      10.578  57.547  32.853  1.00  0.00           O  
ATOM   1866  P     U    59      11.272  56.421  32.060  1.00  0.00           P  
ATOM   1867  OP1   U    59      12.392  57.036  31.309  1.00  0.00           O  
ATOM   1868  OP2   U    59      10.303  55.509  31.412  1.00  0.00           O  
ATOM   1869  O5'   U    59      12.038  55.511  33.190  1.00  0.00           O  
ATOM   1870  C5'   U    59      13.333  55.740  33.618  1.00  0.00           C  
ATOM   1871  H5'   U    59      13.371  56.655  34.210  1.00  0.00           H  
ATOM   1872 H5''   U    59      13.992  55.728  32.751  1.00  0.00           H  
ATOM   1873  C4'   U    59      13.697  54.607  34.501  1.00  0.00           C  
ATOM   1874  H4'   U    59      14.603  54.900  35.032  1.00  0.00           H  
ATOM   1875  O4'   U    59      12.697  54.486  35.504  1.00  0.00           O  
ATOM   1876  C1'   U    59      12.337  53.118  35.487  1.00  0.00           C  
ATOM   1877  H1'   U    59      12.916  52.459  36.134  1.00  0.00           H  
ATOM   1878  N1    U    59      10.907  52.942  35.834  1.00  0.00           N  
ATOM   1879  C6    U    59       9.930  53.607  35.115  1.00  0.00           C  
ATOM   1880  H6    U    59      10.225  54.274  34.320  1.00  0.00           H  
ATOM   1881  C5    U    59       8.625  53.314  35.319  1.00  0.00           C  
ATOM   1882  H5    U    59       7.951  53.909  34.721  1.00  0.00           H  
ATOM   1883  C4    U    59       8.110  52.393  36.325  1.00  0.00           C  
ATOM   1884  O4    U    59       6.899  52.239  36.661  1.00  0.00           O  
ATOM   1885  N3    U    59       9.147  51.708  36.935  1.00  0.00           N  
ATOM   1886  H3    U    59       8.995  51.028  37.667  1.00  0.00           H  
ATOM   1887  C2    U    59      10.508  51.997  36.810  1.00  0.00           C  
ATOM   1888  O2    U    59      11.190  51.385  37.595  1.00  0.00           O  
ATOM   1889  C3'   U    59      13.808  53.265  33.670  1.00  0.00           C  
ATOM   1890  H3'   U    59      13.853  53.458  32.598  1.00  0.00           H  
ATOM   1891  C2'   U    59      12.508  52.659  34.093  1.00  0.00           C  
ATOM   1892  H2'   U    59      11.745  53.078  33.437  1.00  0.00           H  
ATOM   1893  O2'   U    59      12.539  51.249  33.934  1.00  0.00           O  
ATOM   1894 HO2'   U    59      13.353  50.871  34.276  1.00  0.00           H  
ATOM   1895  O3'   U    59      14.923  52.523  34.140  1.00  0.00           O  
ATOM   1896  P     G    60      16.428  52.644  33.449  1.00  0.00           P  
ATOM   1897  OP1   G    60      16.397  52.218  32.034  1.00  0.00           O  
ATOM   1898  OP2   G    60      17.375  51.887  34.361  1.00  0.00           O  
ATOM   1899  O5'   G    60      16.768  54.147  33.722  1.00  0.00           O  
ATOM   1900  C5'   G    60      17.102  54.989  32.602  1.00  0.00           C  
ATOM   1901  H5'   G    60      16.210  54.958  31.976  1.00  0.00           H  
ATOM   1902 H5''   G    60      17.984  54.775  31.999  1.00  0.00           H  
ATOM   1903  C4'   G    60      17.033  56.517  33.035  1.00  0.00           C  
ATOM   1904  H4'   G    60      16.917  57.131  32.142  1.00  0.00           H  
ATOM   1905  O4'   G    60      15.881  56.810  33.860  1.00  0.00           O  
ATOM   1906  C1'   G    60      16.254  57.833  34.777  1.00  0.00           C  
ATOM   1907  H1'   G    60      15.580  58.688  34.726  1.00  0.00           H  
ATOM   1908  N9    G    60      16.316  57.295  36.149  1.00  0.00           N  
ATOM   1909  C8    G    60      16.560  56.018  36.596  1.00  0.00           C  
ATOM   1910  H8    G    60      16.559  55.200  35.891  1.00  0.00           H  
ATOM   1911  N7    G    60      16.594  55.910  37.870  1.00  0.00           N  
ATOM   1912  C5    G    60      16.411  57.236  38.352  1.00  0.00           C  
ATOM   1913  C6    G    60      16.314  57.805  39.686  1.00  0.00           C  
ATOM   1914  O6    G    60      16.382  57.179  40.754  1.00  0.00           O  
ATOM   1915  N1    G    60      16.143  59.166  39.618  1.00  0.00           N  
ATOM   1916  H1    G    60      15.795  59.634  40.442  1.00  0.00           H  
ATOM   1917  C2    G    60      15.999  59.874  38.434  1.00  0.00           C  
ATOM   1918  N2    G    60      15.750  61.161  38.538  1.00  0.00           N  
ATOM   1919  H21   G    60      15.441  61.601  39.393  1.00  0.00           H  
ATOM   1920  H22   G    60      15.701  61.700  37.685  1.00  0.00           H  
ATOM   1921  N3    G    60      16.082  59.389  37.240  1.00  0.00           N  
ATOM   1922  C4    G    60      16.272  58.049  37.248  1.00  0.00           C  
ATOM   1923  C3'   G    60      18.348  57.004  33.803  1.00  0.00           C  
ATOM   1924  H3'   G    60      18.648  56.351  34.623  1.00  0.00           H  
ATOM   1925  C2'   G    60      17.705  58.262  34.376  1.00  0.00           C  
ATOM   1926  H2'   G    60      18.199  58.592  35.289  1.00  0.00           H  
ATOM   1927  O2'   G    60      17.626  59.322  33.429  1.00  0.00           O  
ATOM   1928 HO2'   G    60      18.269  59.095  32.753  1.00  0.00           H  
ATOM   1929  O3'   G    60      19.382  57.433  32.893  1.00  0.00           O  
ATOM   1930  P     U    61      20.863  57.404  33.475  1.00  0.00           P  
ATOM   1931  OP1   U    61      21.853  57.702  32.437  1.00  0.00           O  
ATOM   1932  OP2   U    61      21.113  56.204  34.283  1.00  0.00           O  
ATOM   1933  O5'   U    61      21.031  58.532  34.554  1.00  0.00           O  
ATOM   1934  C5'   U    61      21.159  59.867  34.277  1.00  0.00           C  
ATOM   1935  H5'   U    61      20.443  60.111  33.493  1.00  0.00           H  
ATOM   1936 H5''   U    61      22.118  60.136  33.834  1.00  0.00           H  
ATOM   1937  C4'   U    61      20.837  60.770  35.537  1.00  0.00           C  
ATOM   1938  H4'   U    61      20.802  61.806  35.199  1.00  0.00           H  
ATOM   1939  O4'   U    61      19.675  60.362  36.349  1.00  0.00           O  
ATOM   1940  C1'   U    61      19.981  60.634  37.713  1.00  0.00           C  
ATOM   1941  H1'   U    61      19.276  61.416  37.994  1.00  0.00           H  
ATOM   1942  N1    U    61      20.100  59.467  38.660  1.00  0.00           N  
ATOM   1943  C6    U    61      20.752  58.328  38.324  1.00  0.00           C  
ATOM   1944  H6    U    61      21.152  58.227  37.326  1.00  0.00           H  
ATOM   1945  C5    U    61      20.687  57.229  39.169  1.00  0.00           C  
ATOM   1946  H5    U    61      21.070  56.305  38.761  1.00  0.00           H  
ATOM   1947  C4    U    61      20.125  57.263  40.480  1.00  0.00           C  
ATOM   1948  O4    U    61      19.990  56.280  41.249  1.00  0.00           O  
ATOM   1949  N3    U    61      19.475  58.436  40.770  1.00  0.00           N  
ATOM   1950  H3    U    61      18.983  58.467  41.651  1.00  0.00           H  
ATOM   1951  C2    U    61      19.499  59.577  39.904  1.00  0.00           C  
ATOM   1952  O2    U    61      18.960  60.653  40.274  1.00  0.00           O  
ATOM   1953  C3'   U    61      22.031  60.724  36.439  1.00  0.00           C  
ATOM   1954  H3'   U    61      22.335  59.701  36.661  1.00  0.00           H  
ATOM   1955  C2'   U    61      21.289  61.341  37.637  1.00  0.00           C  
ATOM   1956  H2'   U    61      21.829  61.157  38.566  1.00  0.00           H  
ATOM   1957  O2'   U    61      21.182  62.745  37.465  1.00  0.00           O  
ATOM   1958 HO2'   U    61      21.943  63.177  37.860  1.00  0.00           H  
ATOM   1959  O3'   U    61      23.168  61.499  35.904  1.00  0.00           O  
ATOM   1960  P     G    62      24.575  61.372  36.698  1.00  0.00           P  
ATOM   1961  OP1   G    62      25.601  62.001  35.859  1.00  0.00           O  
ATOM   1962  OP2   G    62      24.757  59.961  37.059  1.00  0.00           O  
ATOM   1963  O5'   G    62      24.529  62.162  38.121  1.00  0.00           O  
ATOM   1964  C5'   G    62      24.674  63.582  38.224  1.00  0.00           C  
ATOM   1965  H5'   G    62      24.086  64.114  37.477  1.00  0.00           H  
ATOM   1966 H5''   G    62      25.708  63.871  38.033  1.00  0.00           H  
ATOM   1967  C4'   G    62      24.328  64.009  39.669  1.00  0.00           C  
ATOM   1968  H4'   G    62      24.239  65.095  39.705  1.00  0.00           H  
ATOM   1969  O4'   G    62      23.030  63.528  40.113  1.00  0.00           O  
ATOM   1970  C1'   G    62      23.129  63.192  41.475  1.00  0.00           C  
ATOM   1971  H1'   G    62      22.384  63.654  42.121  1.00  0.00           H  
ATOM   1972  N9    G    62      22.967  61.778  41.774  1.00  0.00           N  
ATOM   1973  C8    G    62      23.043  60.707  40.885  1.00  0.00           C  
ATOM   1974  H8    G    62      23.309  60.810  39.844  1.00  0.00           H  
ATOM   1975  N7    G    62      22.893  59.517  41.417  1.00  0.00           N  
ATOM   1976  C5    G    62      22.460  59.865  42.653  1.00  0.00           C  
ATOM   1977  C6    G    62      22.243  59.054  43.803  1.00  0.00           C  
ATOM   1978  O6    G    62      22.331  57.777  43.863  1.00  0.00           O  
ATOM   1979  N1    G    62      22.037  59.719  44.940  1.00  0.00           N  
ATOM   1980  H1    G    62      21.939  59.113  45.743  1.00  0.00           H  
ATOM   1981  C2    G    62      21.902  61.084  45.072  1.00  0.00           C  
ATOM   1982  N2    G    62      21.496  61.570  46.248  1.00  0.00           N  
ATOM   1983  H21   G    62      21.120  60.874  46.876  1.00  0.00           H  
ATOM   1984  H22   G    62      21.121  62.507  46.286  1.00  0.00           H  
ATOM   1985  N3    G    62      22.182  61.848  44.071  1.00  0.00           N  
ATOM   1986  C4    G    62      22.486  61.207  42.903  1.00  0.00           C  
ATOM   1987  C3'   G    62      25.338  63.364  40.606  1.00  0.00           C  
ATOM   1988  H3'   G    62      25.451  62.357  40.204  1.00  0.00           H  
ATOM   1989  C2'   G    62      24.568  63.527  41.898  1.00  0.00           C  
ATOM   1990  H2'   G    62      24.997  62.773  42.558  1.00  0.00           H  
ATOM   1991  O2'   G    62      24.601  64.834  42.388  1.00  0.00           O  
ATOM   1992 HO2'   G    62      24.454  64.749  43.333  1.00  0.00           H  
ATOM   1993  O3'   G    62      26.485  64.196  40.645  1.00  0.00           O  
ATOM   1994  P     U    63      27.894  63.692  41.212  1.00  0.00           P  
ATOM   1995  OP1   U    63      28.871  64.718  40.915  1.00  0.00           O  
ATOM   1996  OP2   U    63      28.152  62.318  40.782  1.00  0.00           O  
ATOM   1997  O5'   U    63      27.553  63.676  42.773  1.00  0.00           O  
ATOM   1998  C5'   U    63      27.565  64.836  43.627  1.00  0.00           C  
ATOM   1999  H5'   U    63      26.809  65.566  43.338  1.00  0.00           H  
ATOM   2000 H5''   U    63      28.572  65.253  43.607  1.00  0.00           H  
ATOM   2001  C4'   U    63      27.211  64.389  45.036  1.00  0.00           C  
ATOM   2002  H4'   U    63      26.951  65.209  45.706  1.00  0.00           H  
ATOM   2003  O4'   U    63      25.997  63.661  44.881  1.00  0.00           O  
ATOM   2004  C1'   U    63      25.958  62.531  45.813  1.00  0.00           C  
ATOM   2005  H1'   U    63      25.147  62.663  46.528  1.00  0.00           H  
ATOM   2006  N1    U    63      25.929  61.122  45.234  1.00  0.00           N  
ATOM   2007  C6    U    63      26.323  60.809  43.934  1.00  0.00           C  
ATOM   2008  H6    U    63      26.826  61.556  43.338  1.00  0.00           H  
ATOM   2009  C5    U    63      26.132  59.557  43.409  1.00  0.00           C  
ATOM   2010  H5    U    63      26.418  59.394  42.380  1.00  0.00           H  
ATOM   2011  C4    U    63      25.528  58.478  44.162  1.00  0.00           C  
ATOM   2012  O4    U    63      25.202  57.347  43.786  1.00  0.00           O  
ATOM   2013  N3    U    63      25.226  58.898  45.450  1.00  0.00           N  
ATOM   2014  H3    U    63      24.578  58.279  45.916  1.00  0.00           H  
ATOM   2015  C2    U    63      25.356  60.172  46.003  1.00  0.00           C  
ATOM   2016  O2    U    63      24.892  60.386  47.080  1.00  0.00           O  
ATOM   2017  C3'   U    63      28.169  63.376  45.645  1.00  0.00           C  
ATOM   2018  H3'   U    63      28.478  62.582  44.964  1.00  0.00           H  
ATOM   2019  C2'   U    63      27.242  62.649  46.596  1.00  0.00           C  
ATOM   2020  H2'   U    63      27.663  61.659  46.770  1.00  0.00           H  
ATOM   2021  O2'   U    63      26.953  63.416  47.844  1.00  0.00           O  
ATOM   2022 HO2'   U    63      27.446  63.086  48.599  1.00  0.00           H  
ATOM   2023  O3'   U    63      29.287  64.035  46.187  1.00  0.00           O  
ATOM   2024  P     A    64      30.613  63.263  46.572  1.00  0.00           P  
ATOM   2025  OP1   A    64      31.515  64.303  47.079  1.00  0.00           O  
ATOM   2026  OP2   A    64      30.941  62.506  45.422  1.00  0.00           O  
ATOM   2027  O5'   A    64      30.084  62.315  47.801  1.00  0.00           O  
ATOM   2028  C5'   A    64      29.828  62.958  49.063  1.00  0.00           C  
ATOM   2029  H5'   A    64      29.176  63.819  48.913  1.00  0.00           H  
ATOM   2030 H5''   A    64      30.770  63.391  49.401  1.00  0.00           H  
ATOM   2031  C4'   A    64      29.107  62.156  50.093  1.00  0.00           C  
ATOM   2032  H4'   A    64      28.940  62.885  50.886  1.00  0.00           H  
ATOM   2033  O4'   A    64      27.838  61.639  49.762  1.00  0.00           O  
ATOM   2034  C1'   A    64      27.805  60.254  50.110  1.00  0.00           C  
ATOM   2035  H1'   A    64      26.866  59.985  50.594  1.00  0.00           H  
ATOM   2036  N9    A    64      27.826  59.348  48.985  1.00  0.00           N  
ATOM   2037  C8    A    64      28.381  59.432  47.796  1.00  0.00           C  
ATOM   2038  H8    A    64      29.101  60.207  47.577  1.00  0.00           H  
ATOM   2039  N7    A    64      28.117  58.499  46.934  1.00  0.00           N  
ATOM   2040  C5    A    64      27.334  57.613  47.697  1.00  0.00           C  
ATOM   2041  C6    A    64      26.684  56.365  47.501  1.00  0.00           C  
ATOM   2042  N6    A    64      26.767  55.655  46.377  1.00  0.00           N  
ATOM   2043  H61   A    64      26.455  54.694  46.363  1.00  0.00           H  
ATOM   2044  H62   A    64      27.204  56.089  45.577  1.00  0.00           H  
ATOM   2045  N1    A    64      26.137  55.758  48.561  1.00  0.00           N  
ATOM   2046  C2    A    64      25.996  56.426  49.699  1.00  0.00           C  
ATOM   2047  H2    A    64      25.538  55.985  50.572  1.00  0.00           H  
ATOM   2048  N3    A    64      26.522  57.631  49.976  1.00  0.00           N  
ATOM   2049  C4    A    64      27.232  58.140  48.934  1.00  0.00           C  
ATOM   2050  C3'   A    64      30.030  61.046  50.602  1.00  0.00           C  
ATOM   2051  H3'   A    64      30.652  60.653  49.798  1.00  0.00           H  
ATOM   2052  C2'   A    64      28.927  60.108  51.121  1.00  0.00           C  
ATOM   2053  H2'   A    64      29.414  59.133  51.088  1.00  0.00           H  
ATOM   2054  O2'   A    64      28.607  60.381  52.460  1.00  0.00           O  
ATOM   2055 HO2'   A    64      29.358  60.930  52.695  1.00  0.00           H  
ATOM   2056  O3'   A    64      30.805  61.414  51.693  1.00  0.00           O  
ATOM   2057  P     U    65      32.285  60.888  51.854  1.00  0.00           P  
ATOM   2058  OP1   U    65      32.885  61.478  53.011  1.00  0.00           O  
ATOM   2059  OP2   U    65      32.969  60.896  50.585  1.00  0.00           O  
ATOM   2060  O5'   U    65      32.099  59.365  52.266  1.00  0.00           O  
ATOM   2061  C5'   U    65      32.003  58.960  53.613  1.00  0.00           C  
ATOM   2062  H5'   U    65      31.319  59.648  54.111  1.00  0.00           H  
ATOM   2063 H5''   U    65      32.938  59.135  54.146  1.00  0.00           H  
ATOM   2064  C4'   U    65      31.535  57.529  53.667  1.00  0.00           C  
ATOM   2065  H4'   U    65      31.391  57.221  54.702  1.00  0.00           H  
ATOM   2066  O4'   U    65      30.304  57.312  52.998  1.00  0.00           O  
ATOM   2067  C1'   U    65      30.214  55.961  52.554  1.00  0.00           C  
ATOM   2068  H1'   U    65      29.374  55.424  52.996  1.00  0.00           H  
ATOM   2069  N1    U    65      30.214  55.837  51.028  1.00  0.00           N  
ATOM   2070  C6    U    65      30.962  56.719  50.307  1.00  0.00           C  
ATOM   2071  H6    U    65      31.561  57.480  50.786  1.00  0.00           H  
ATOM   2072  C5    U    65      30.804  56.791  48.971  1.00  0.00           C  
ATOM   2073  H5    U    65      31.266  57.506  48.306  1.00  0.00           H  
ATOM   2074  C4    U    65      30.031  55.820  48.245  1.00  0.00           C  
ATOM   2075  O4    U    65      29.940  55.799  47.038  1.00  0.00           O  
ATOM   2076  N3    U    65      29.329  54.867  49.018  1.00  0.00           N  
ATOM   2077  H3    U    65      28.847  54.122  48.536  1.00  0.00           H  
ATOM   2078  C2    U    65      29.356  54.939  50.408  1.00  0.00           C  
ATOM   2079  O2    U    65      28.739  54.054  51.008  1.00  0.00           O  
ATOM   2080  C3'   U    65      32.492  56.437  53.243  1.00  0.00           C  
ATOM   2081  H3'   U    65      32.891  56.735  52.273  1.00  0.00           H  
ATOM   2082  C2'   U    65      31.476  55.265  53.055  1.00  0.00           C  
ATOM   2083  H2'   U    65      31.891  54.579  52.316  1.00  0.00           H  
ATOM   2084  O2'   U    65      31.359  54.695  54.298  1.00  0.00           O  
ATOM   2085 HO2'   U    65      32.092  55.027  54.820  1.00  0.00           H  
ATOM   2086  O3'   U    65      33.349  56.071  54.332  1.00  0.00           O  
ATOM   2087  P     C    66      34.878  55.600  53.950  1.00  0.00           P  
ATOM   2088  OP1   C    66      35.512  55.488  55.249  1.00  0.00           O  
ATOM   2089  OP2   C    66      35.488  56.545  52.978  1.00  0.00           O  
ATOM   2090  O5'   C    66      34.627  54.195  53.343  1.00  0.00           O  
ATOM   2091  C5'   C    66      34.251  53.140  54.246  1.00  0.00           C  
ATOM   2092  H5'   C    66      33.450  53.471  54.907  1.00  0.00           H  
ATOM   2093 H5''   C    66      35.204  52.918  54.728  1.00  0.00           H  
ATOM   2094  C4'   C    66      33.681  51.918  53.538  1.00  0.00           C  
ATOM   2095  H4'   C    66      33.470  51.254  54.376  1.00  0.00           H  
ATOM   2096  O4'   C    66      32.573  52.092  52.788  1.00  0.00           O  
ATOM   2097  C1'   C    66      32.585  51.296  51.582  1.00  0.00           C  
ATOM   2098  H1'   C    66      31.672  50.721  51.426  1.00  0.00           H  
ATOM   2099  N1    C    66      32.769  52.035  50.360  1.00  0.00           N  
ATOM   2100  C6    C    66      33.104  53.389  50.383  1.00  0.00           C  
ATOM   2101  H6    C    66      33.338  53.909  51.301  1.00  0.00           H  
ATOM   2102  C5    C    66      32.973  54.079  49.252  1.00  0.00           C  
ATOM   2103  H5    C    66      33.261  55.114  49.360  1.00  0.00           H  
ATOM   2104  C4    C    66      32.531  53.405  48.112  1.00  0.00           C  
ATOM   2105  N4    C    66      32.669  54.045  46.958  1.00  0.00           N  
ATOM   2106  H41   C    66      32.355  53.625  46.095  1.00  0.00           H  
ATOM   2107  H42   C    66      33.032  54.987  46.932  1.00  0.00           H  
ATOM   2108  N3    C    66      32.324  52.120  48.030  1.00  0.00           N  
ATOM   2109  C2    C    66      32.517  51.438  49.162  1.00  0.00           C  
ATOM   2110  O2    C    66      32.391  50.220  49.159  1.00  0.00           O  
ATOM   2111  C3'   C    66      34.629  51.124  52.773  1.00  0.00           C  
ATOM   2112  H3'   C    66      35.304  51.807  52.258  1.00  0.00           H  
ATOM   2113  C2'   C    66      33.748  50.373  51.787  1.00  0.00           C  
ATOM   2114  H2'   C    66      34.227  50.070  50.855  1.00  0.00           H  
ATOM   2115  O2'   C    66      33.195  49.304  52.601  1.00  0.00           O  
ATOM   2116 HO2'   C    66      33.869  49.207  53.278  1.00  0.00           H  
ATOM   2117  O3'   C    66      35.426  50.239  53.575  1.00  0.00           O  
ATOM   2118  P     G    67      36.957  50.007  53.230  1.00  0.00           P  
ATOM   2119  OP1   G    67      37.331  48.851  54.076  1.00  0.00           O  
ATOM   2120  OP2   G    67      37.714  51.321  53.329  1.00  0.00           O  
ATOM   2121  O5'   G    67      37.060  49.586  51.714  1.00  0.00           O  
ATOM   2122  C5'   G    67      36.563  48.338  51.316  1.00  0.00           C  
ATOM   2123  H5'   G    67      35.583  48.228  51.780  1.00  0.00           H  
ATOM   2124 H5''   G    67      37.146  47.563  51.814  1.00  0.00           H  
ATOM   2125  C4'   G    67      36.444  48.064  49.852  1.00  0.00           C  
ATOM   2126  H4'   G    67      36.275  46.993  49.746  1.00  0.00           H  
ATOM   2127  O4'   G    67      35.396  48.737  49.252  1.00  0.00           O  
ATOM   2128  C1'   G    67      35.704  49.034  47.893  1.00  0.00           C  
ATOM   2129  H1'   G    67      35.022  48.525  47.211  1.00  0.00           H  
ATOM   2130  N9    G    67      35.692  50.526  47.718  1.00  0.00           N  
ATOM   2131  C8    G    67      35.884  51.574  48.606  1.00  0.00           C  
ATOM   2132  H8    G    67      36.003  51.329  49.651  1.00  0.00           H  
ATOM   2133  N7    G    67      35.746  52.769  48.051  1.00  0.00           N  
ATOM   2134  C5    G    67      35.519  52.511  46.762  1.00  0.00           C  
ATOM   2135  C6    G    67      35.304  53.419  45.592  1.00  0.00           C  
ATOM   2136  O6    G    67      35.326  54.653  45.582  1.00  0.00           O  
ATOM   2137  N1    G    67      34.969  52.764  44.416  1.00  0.00           N  
ATOM   2138  H1    G    67      34.631  53.247  43.595  1.00  0.00           H  
ATOM   2139  C2    G    67      35.043  51.456  44.316  1.00  0.00           C  
ATOM   2140  N2    G    67      34.661  50.950  43.149  1.00  0.00           N  
ATOM   2141  H21   G    67      34.363  51.593  42.430  1.00  0.00           H  
ATOM   2142  H22   G    67      34.686  49.945  43.050  1.00  0.00           H  
ATOM   2143  N3    G    67      35.307  50.588  45.324  1.00  0.00           N  
ATOM   2144  C4    G    67      35.489  51.174  46.544  1.00  0.00           C  
ATOM   2145  C3'   G    67      37.686  48.490  49.055  1.00  0.00           C  
ATOM   2146  H3'   G    67      38.040  49.482  49.338  1.00  0.00           H  
ATOM   2147  C2'   G    67      37.124  48.462  47.640  1.00  0.00           C  
ATOM   2148  H2'   G    67      37.690  49.104  46.965  1.00  0.00           H  
ATOM   2149  O2'   G    67      36.963  47.125  47.094  1.00  0.00           O  
ATOM   2150 HO2'   G    67      36.913  47.149  46.136  1.00  0.00           H  
ATOM   2151  O3'   G    67      38.666  47.482  49.303  1.00  0.00           O  
ATOM   2152  P     U    68      40.223  47.940  49.092  1.00  0.00           P  
ATOM   2153  OP1   U    68      41.140  46.857  49.436  1.00  0.00           O  
ATOM   2154  OP2   U    68      40.370  49.313  49.671  1.00  0.00           O  
ATOM   2155  O5'   U    68      40.392  48.075  47.439  1.00  0.00           O  
ATOM   2156  C5'   U    68      40.144  47.008  46.545  1.00  0.00           C  
ATOM   2157  H5'   U    68      39.145  46.637  46.773  1.00  0.00           H  
ATOM   2158 H5''   U    68      40.818  46.158  46.659  1.00  0.00           H  
ATOM   2159  C4'   U    68      40.165  47.390  45.025  1.00  0.00           C  
ATOM   2160  H4'   U    68      40.143  46.502  44.394  1.00  0.00           H  
ATOM   2161  O4'   U    68      38.983  48.143  44.902  1.00  0.00           O  
ATOM   2162  C1'   U    68      39.343  49.178  43.888  1.00  0.00           C  
ATOM   2163  H1'   U    68      38.653  48.858  43.107  1.00  0.00           H  
ATOM   2164  N1    U    68      39.067  50.590  44.390  1.00  0.00           N  
ATOM   2165  C6    U    68      39.176  50.978  45.697  1.00  0.00           C  
ATOM   2166  H6    U    68      39.658  50.343  46.425  1.00  0.00           H  
ATOM   2167  C5    U    68      38.792  52.272  45.981  1.00  0.00           C  
ATOM   2168  H5    U    68      38.957  52.590  47.000  1.00  0.00           H  
ATOM   2169  C4    U    68      38.292  53.222  45.061  1.00  0.00           C  
ATOM   2170  O4    U    68      38.100  54.397  45.340  1.00  0.00           O  
ATOM   2171  N3    U    68      38.178  52.704  43.739  1.00  0.00           N  
ATOM   2172  H3    U    68      37.804  53.350  43.059  1.00  0.00           H  
ATOM   2173  C2    U    68      38.470  51.398  43.429  1.00  0.00           C  
ATOM   2174  O2    U    68      38.157  51.013  42.294  1.00  0.00           O  
ATOM   2175  C3'   U    68      41.288  48.315  44.596  1.00  0.00           C  
ATOM   2176  H3'   U    68      41.562  49.096  45.305  1.00  0.00           H  
ATOM   2177  C2'   U    68      40.770  48.976  43.338  1.00  0.00           C  
ATOM   2178  H2'   U    68      41.225  49.954  43.180  1.00  0.00           H  
ATOM   2179  O2'   U    68      40.730  48.079  42.241  1.00  0.00           O  
ATOM   2180 HO2'   U    68      41.579  47.687  42.026  1.00  0.00           H  
ATOM   2181  O3'   U    68      42.477  47.685  44.202  1.00  0.00           O  
ATOM   2182  P     G    69      43.902  48.364  44.191  1.00  0.00           P  
ATOM   2183  OP1   G    69      44.871  47.313  43.941  1.00  0.00           O  
ATOM   2184  OP2   G    69      44.056  48.950  45.567  1.00  0.00           O  
ATOM   2185  O5'   G    69      43.900  49.476  43.056  1.00  0.00           O  
ATOM   2186  C5'   G    69      44.058  49.151  41.676  1.00  0.00           C  
ATOM   2187  H5'   G    69      43.402  48.326  41.401  1.00  0.00           H  
ATOM   2188 H5''   G    69      45.037  48.690  41.552  1.00  0.00           H  
ATOM   2189  C4'   G    69      43.930  50.364  40.697  1.00  0.00           C  
ATOM   2190  H4'   G    69      44.091  50.043  39.668  1.00  0.00           H  
ATOM   2191  O4'   G    69      42.583  50.883  40.768  1.00  0.00           O  
ATOM   2192  C1'   G    69      42.511  52.277  40.355  1.00  0.00           C  
ATOM   2193  H1'   G    69      41.858  52.332  39.484  1.00  0.00           H  
ATOM   2194  N9    G    69      42.218  53.241  41.466  1.00  0.00           N  
ATOM   2195  C8    G    69      42.109  52.998  42.822  1.00  0.00           C  
ATOM   2196  H8    G    69      42.410  52.042  43.225  1.00  0.00           H  
ATOM   2197  N7    G    69      41.503  53.928  43.543  1.00  0.00           N  
ATOM   2198  C5    G    69      41.322  54.956  42.549  1.00  0.00           C  
ATOM   2199  C6    G    69      40.816  56.277  42.670  1.00  0.00           C  
ATOM   2200  O6    G    69      40.406  56.914  43.661  1.00  0.00           O  
ATOM   2201  N1    G    69      40.751  56.940  41.470  1.00  0.00           N  
ATOM   2202  H1    G    69      40.714  57.948  41.522  1.00  0.00           H  
ATOM   2203  C2    G    69      41.097  56.386  40.275  1.00  0.00           C  
ATOM   2204  N2    G    69      41.032  57.220  39.264  1.00  0.00           N  
ATOM   2205  H21   G    69      40.572  58.105  39.425  1.00  0.00           H  
ATOM   2206  H22   G    69      41.489  57.007  38.389  1.00  0.00           H  
ATOM   2207  N3    G    69      41.695  55.205  40.128  1.00  0.00           N  
ATOM   2208  C4    G    69      41.757  54.575  41.325  1.00  0.00           C  
ATOM   2209  C3'   G    69      44.769  51.614  40.878  1.00  0.00           C  
ATOM   2210  H3'   G    69      44.667  51.856  41.935  1.00  0.00           H  
ATOM   2211  C2'   G    69      44.010  52.609  39.994  1.00  0.00           C  
ATOM   2212  H2'   G    69      44.275  53.649  40.184  1.00  0.00           H  
ATOM   2213  O2'   G    69      44.262  52.308  38.594  1.00  0.00           O  
ATOM   2214 HO2'   G    69      45.213  52.277  38.467  1.00  0.00           H  
ATOM   2215  O3'   G    69      46.155  51.437  40.470  1.00  0.00           O  
ATOM   2216  P     C    70      47.249  52.312  41.008  1.00  0.00           P  
ATOM   2217  OP1   C    70      48.561  51.699  40.650  1.00  0.00           O  
ATOM   2218  OP2   C    70      46.990  52.557  42.410  1.00  0.00           O  
ATOM   2219  O5'   C    70      47.164  53.685  40.216  1.00  0.00           O  
ATOM   2220  C5'   C    70      47.406  53.835  38.770  1.00  0.00           C  
ATOM   2221  H5'   C    70      46.932  52.986  38.277  1.00  0.00           H  
ATOM   2222 H5''   C    70      48.461  53.791  38.499  1.00  0.00           H  
ATOM   2223  C4'   C    70      46.838  55.145  38.313  1.00  0.00           C  
ATOM   2224  H4'   C    70      46.943  55.197  37.229  1.00  0.00           H  
ATOM   2225  O4'   C    70      45.489  55.344  38.782  1.00  0.00           O  
ATOM   2226  C1'   C    70      45.392  56.769  39.056  1.00  0.00           C  
ATOM   2227  H1'   C    70      44.564  57.134  38.447  1.00  0.00           H  
ATOM   2228  N1    C    70      44.939  57.010  40.495  1.00  0.00           N  
ATOM   2229  C6    C    70      45.116  56.054  41.443  1.00  0.00           C  
ATOM   2230  H6    C    70      45.717  55.173  41.272  1.00  0.00           H  
ATOM   2231  C5    C    70      44.500  56.134  42.633  1.00  0.00           C  
ATOM   2232  H5    C    70      44.531  55.403  43.427  1.00  0.00           H  
ATOM   2233  C4    C    70      43.894  57.393  43.015  1.00  0.00           C  
ATOM   2234  N4    C    70      43.334  57.511  44.193  1.00  0.00           N  
ATOM   2235  H41   C    70      43.015  58.414  44.515  1.00  0.00           H  
ATOM   2236  H42   C    70      43.398  56.742  44.844  1.00  0.00           H  
ATOM   2237  N3    C    70      43.912  58.346  42.165  1.00  0.00           N  
ATOM   2238  C2    C    70      44.474  58.225  40.976  1.00  0.00           C  
ATOM   2239  O2    C    70      44.464  59.201  40.253  1.00  0.00           O  
ATOM   2240  C3'   C    70      47.600  56.336  38.878  1.00  0.00           C  
ATOM   2241  H3'   C    70      47.829  56.241  39.939  1.00  0.00           H  
ATOM   2242  C2'   C    70      46.648  57.493  38.715  1.00  0.00           C  
ATOM   2243  H2'   C    70      46.828  58.259  39.469  1.00  0.00           H  
ATOM   2244  O2'   C    70      46.512  58.053  37.464  1.00  0.00           O  
ATOM   2245 HO2'   C    70      47.307  57.854  36.964  1.00  0.00           H  
ATOM   2246  O3'   C    70      48.806  56.468  38.109  1.00  0.00           O  
ATOM   2247  P     C    71      50.118  57.002  38.859  1.00  0.00           P  
ATOM   2248  OP1   C    71      51.138  57.346  37.802  1.00  0.00           O  
ATOM   2249  OP2   C    71      50.510  55.999  39.902  1.00  0.00           O  
ATOM   2250  O5'   C    71      49.630  58.362  39.581  1.00  0.00           O  
ATOM   2251  C5'   C    71      49.515  59.515  38.751  1.00  0.00           C  
ATOM   2252  H5'   C    71      48.776  59.352  37.966  1.00  0.00           H  
ATOM   2253 H5''   C    71      50.444  59.797  38.254  1.00  0.00           H  
ATOM   2254  C4'   C    71      49.209  60.745  39.633  1.00  0.00           C  
ATOM   2255  H4'   C    71      49.316  61.621  38.994  1.00  0.00           H  
ATOM   2256  O4'   C    71      47.819  60.675  39.999  1.00  0.00           O  
ATOM   2257  C1'   C    71      47.646  61.391  41.217  1.00  0.00           C  
ATOM   2258  H1'   C    71      46.920  62.190  41.065  1.00  0.00           H  
ATOM   2259  N1    C    71      47.235  60.576  42.415  1.00  0.00           N  
ATOM   2260  C6    C    71      47.376  59.197  42.419  1.00  0.00           C  
ATOM   2261  H6    C    71      47.755  58.753  41.510  1.00  0.00           H  
ATOM   2262  C5    C    71      46.959  58.416  43.488  1.00  0.00           C  
ATOM   2263  H5    C    71      46.912  57.339  43.436  1.00  0.00           H  
ATOM   2264  C4    C    71      46.471  59.187  44.589  1.00  0.00           C  
ATOM   2265  N4    C    71      46.111  58.594  45.649  1.00  0.00           N  
ATOM   2266  H41   C    71      45.726  59.098  46.435  1.00  0.00           H  
ATOM   2267  H42   C    71      46.220  57.591  45.712  1.00  0.00           H  
ATOM   2268  N3    C    71      46.378  60.501  44.613  1.00  0.00           N  
ATOM   2269  C2    C    71      46.751  61.264  43.500  1.00  0.00           C  
ATOM   2270  O2    C    71      46.734  62.496  43.568  1.00  0.00           O  
ATOM   2271  C3'   C    71      49.933  60.992  40.964  1.00  0.00           C  
ATOM   2272  H3'   C    71      49.940  60.106  41.599  1.00  0.00           H  
ATOM   2273  C2'   C    71      49.015  62.020  41.560  1.00  0.00           C  
ATOM   2274  H2'   C    71      49.187  62.049  42.636  1.00  0.00           H  
ATOM   2275  O2'   C    71      49.100  63.250  41.052  1.00  0.00           O  
ATOM   2276 HO2'   C    71      48.898  63.957  41.668  1.00  0.00           H  
ATOM   2277  O3'   C    71      51.182  61.492  40.574  1.00  0.00           O  
ATOM   2278  P     U    72      52.499  61.363  41.456  1.00  0.00           P  
ATOM   2279  OP1   U    72      53.599  62.212  40.866  1.00  0.00           O  
ATOM   2280  OP2   U    72      52.664  59.921  41.611  1.00  0.00           O  
ATOM   2281  O5'   U    72      52.147  62.069  42.829  1.00  0.00           O  
ATOM   2282  C5'   U    72      51.928  63.501  42.954  1.00  0.00           C  
ATOM   2283  H5'   U    72      51.344  63.760  42.070  1.00  0.00           H  
ATOM   2284 H5''   U    72      52.894  63.994  42.844  1.00  0.00           H  
ATOM   2285  C4'   U    72      51.193  63.840  44.227  1.00  0.00           C  
ATOM   2286  H4'   U    72      51.033  64.918  44.203  1.00  0.00           H  
ATOM   2287  O4'   U    72      49.997  63.149  44.565  1.00  0.00           O  
ATOM   2288  C1'   U    72      49.860  63.060  45.935  1.00  0.00           C  
ATOM   2289  H1'   U    72      48.982  63.629  46.241  1.00  0.00           H  
ATOM   2290  N1    U    72      49.565  61.659  46.367  1.00  0.00           N  
ATOM   2291  C6    U    72      50.136  60.585  45.674  1.00  0.00           C  
ATOM   2292  H6    U    72      50.871  60.643  44.885  1.00  0.00           H  
ATOM   2293  C5    U    72      49.771  59.252  45.977  1.00  0.00           C  
ATOM   2294  H5    U    72      50.196  58.410  45.451  1.00  0.00           H  
ATOM   2295  C4    U    72      48.909  58.941  47.116  1.00  0.00           C  
ATOM   2296  O4    U    72      48.756  57.782  47.516  1.00  0.00           O  
ATOM   2297  N3    U    72      48.366  60.087  47.726  1.00  0.00           N  
ATOM   2298  H3    U    72      47.683  60.045  48.468  1.00  0.00           H  
ATOM   2299  C2    U    72      48.677  61.423  47.422  1.00  0.00           C  
ATOM   2300  O2    U    72      48.083  62.265  48.048  1.00  0.00           O  
ATOM   2301  C3'   U    72      52.143  63.500  45.396  1.00  0.00           C  
ATOM   2302  H3'   U    72      52.408  62.452  45.258  1.00  0.00           H  
ATOM   2303  C2'   U    72      51.130  63.648  46.496  1.00  0.00           C  
ATOM   2304  H2'   U    72      51.318  63.063  47.397  1.00  0.00           H  
ATOM   2305  O2'   U    72      51.047  65.090  46.699  1.00  0.00           O  
ATOM   2306 HO2'   U    72      51.924  65.449  46.547  1.00  0.00           H  
ATOM   2307  O3'   U    72      53.279  64.421  45.553  1.00  0.00           O  
ATOM   2308  P     U    73      54.475  63.986  46.507  1.00  0.00           P  
ATOM   2309  OP1   U    73      55.421  65.109  46.461  1.00  0.00           O  
ATOM   2310  OP2   U    73      54.849  62.579  46.132  1.00  0.00           O  
ATOM   2311  O5'   U    73      54.014  63.896  47.984  1.00  0.00           O  
ATOM   2312  C5'   U    73      53.887  65.067  48.795  1.00  0.00           C  
ATOM   2313  H5'   U    73      53.501  65.861  48.155  1.00  0.00           H  
ATOM   2314 H5''   U    73      54.898  65.398  49.031  1.00  0.00           H  
ATOM   2315  C4'   U    73      53.078  64.887  50.076  1.00  0.00           C  
ATOM   2316  H4'   U    73      52.678  65.841  50.419  1.00  0.00           H  
ATOM   2317  O4'   U    73      51.940  64.042  49.924  1.00  0.00           O  
ATOM   2318  C1'   U    73      51.637  63.440  51.159  1.00  0.00           C  
ATOM   2319  H1'   U    73      50.745  63.928  51.552  1.00  0.00           H  
ATOM   2320  N1    U    73      51.369  61.994  50.939  1.00  0.00           N  
ATOM   2321  C6    U    73      52.015  61.205  49.982  1.00  0.00           C  
ATOM   2322  H6    U    73      52.747  61.663  49.334  1.00  0.00           H  
ATOM   2323  C5    U    73      51.517  59.910  49.811  1.00  0.00           C  
ATOM   2324  H5    U    73      52.079  59.314  49.106  1.00  0.00           H  
ATOM   2325  C4    U    73      50.564  59.301  50.651  1.00  0.00           C  
ATOM   2326  O4    U    73      50.305  58.136  50.656  1.00  0.00           O  
ATOM   2327  N3    U    73      49.968  60.173  51.519  1.00  0.00           N  
ATOM   2328  H3    U    73      49.216  59.840  52.106  1.00  0.00           H  
ATOM   2329  C2    U    73      50.416  61.455  51.811  1.00  0.00           C  
ATOM   2330  O2    U    73      49.911  62.034  52.774  1.00  0.00           O  
ATOM   2331  C3'   U    73      53.958  64.252  51.174  1.00  0.00           C  
ATOM   2332  H3'   U    73      54.509  63.372  50.843  1.00  0.00           H  
ATOM   2333  C2'   U    73      52.848  63.713  52.096  1.00  0.00           C  
ATOM   2334  H2'   U    73      53.208  62.850  52.656  1.00  0.00           H  
ATOM   2335  O2'   U    73      52.355  64.688  53.016  1.00  0.00           O  
ATOM   2336 HO2'   U    73      52.615  64.469  53.914  1.00  0.00           H  
ATOM   2337  O3'   U    73      54.920  65.181  51.739  1.00  0.00           O  
ATOM   2338  P     U    74      56.214  64.666  52.539  1.00  0.00           P  
ATOM   2339  OP1   U    74      57.094  65.793  52.823  1.00  0.00           O  
ATOM   2340  OP2   U    74      56.724  63.512  51.813  1.00  0.00           O  
ATOM   2341  O5'   U    74      55.570  64.133  53.893  1.00  0.00           O  
ATOM   2342  C5'   U    74      55.030  65.007  54.846  1.00  0.00           C  
ATOM   2343  H5'   U    74      54.462  65.859  54.471  1.00  0.00           H  
ATOM   2344 H5''   U    74      55.912  65.516  55.234  1.00  0.00           H  
ATOM   2345  C4'   U    74      54.436  64.194  55.918  1.00  0.00           C  
ATOM   2346  H4'   U    74      54.062  64.885  56.674  1.00  0.00           H  
ATOM   2347  O4'   U    74      53.338  63.398  55.487  1.00  0.00           O  
ATOM   2348  C1'   U    74      53.072  62.330  56.309  1.00  0.00           C  
ATOM   2349  H1'   U    74      52.115  62.441  56.819  1.00  0.00           H  
ATOM   2350  N1    U    74      52.915  61.110  55.378  1.00  0.00           N  
ATOM   2351  C6    U    74      53.782  60.818  54.349  1.00  0.00           C  
ATOM   2352  H6    U    74      54.506  61.574  54.083  1.00  0.00           H  
ATOM   2353  C5    U    74      53.720  59.717  53.607  1.00  0.00           C  
ATOM   2354  H5    U    74      54.309  59.409  52.756  1.00  0.00           H  
ATOM   2355  C4    U    74      52.744  58.740  53.956  1.00  0.00           C  
ATOM   2356  O4    U    74      52.666  57.623  53.455  1.00  0.00           O  
ATOM   2357  N3    U    74      51.920  59.044  55.073  1.00  0.00           N  
ATOM   2358  H3    U    74      51.212  58.359  55.293  1.00  0.00           H  
ATOM   2359  C2    U    74      51.930  60.176  55.797  1.00  0.00           C  
ATOM   2360  O2    U    74      51.102  60.387  56.703  1.00  0.00           O  
ATOM   2361  C3'   U    74      55.324  63.209  56.663  1.00  0.00           C  
ATOM   2362  H3'   U    74      55.945  62.599  56.007  1.00  0.00           H  
ATOM   2363  C2'   U    74      54.187  62.275  57.340  1.00  0.00           C  
ATOM   2364  H2'   U    74      54.425  61.214  57.275  1.00  0.00           H  
ATOM   2365  O2'   U    74      53.786  62.772  58.659  1.00  0.00           O  
ATOM   2366 HO2'   U    74      54.576  62.615  59.181  1.00  0.00           H  
ATOM   2367  O3'   U    74      55.980  64.000  57.656  1.00  0.00           O  
ATOM   2368  P     G    75      57.078  63.337  58.624  1.00  0.00           P  
ATOM   2369  OP1   G    75      57.984  62.483  57.876  1.00  0.00           O  
ATOM   2370  OP2   G    75      56.350  62.721  59.765  1.00  0.00           O  
ATOM   2371  O5'   G    75      57.845  64.609  59.269  1.00  0.00           O  
ATOM   2372  C5'   G    75      58.944  65.297  58.566  1.00  0.00           C  
ATOM   2373  H5'   G    75      58.614  65.508  57.549  1.00  0.00           H  
ATOM   2374 H5''   G    75      59.821  64.651  58.597  1.00  0.00           H  
ATOM   2375  C4'   G    75      59.310  66.622  59.247  1.00  0.00           C  
ATOM   2376  H4'   G    75      60.193  67.074  58.795  1.00  0.00           H  
ATOM   2377  O4'   G    75      58.250  67.572  59.217  1.00  0.00           O  
ATOM   2378  C1'   G    75      58.004  67.964  60.543  1.00  0.00           C  
ATOM   2379  H1'   G    75      58.769  68.654  60.902  1.00  0.00           H  
ATOM   2380  N9    G    75      56.681  68.625  60.802  1.00  0.00           N  
ATOM   2381  C8    G    75      55.644  68.220  61.600  1.00  0.00           C  
ATOM   2382  H8    G    75      55.581  67.286  62.138  1.00  0.00           H  
ATOM   2383  N7    G    75      54.557  69.001  61.465  1.00  0.00           N  
ATOM   2384  C5    G    75      54.937  70.077  60.669  1.00  0.00           C  
ATOM   2385  C6    G    75      54.262  71.284  60.259  1.00  0.00           C  
ATOM   2386  O6    G    75      53.089  71.632  60.500  1.00  0.00           O  
ATOM   2387  N1    G    75      54.987  72.081  59.522  1.00  0.00           N  
ATOM   2388  H1    G    75      54.667  73.030  59.387  1.00  0.00           H  
ATOM   2389  C2    G    75      56.259  71.762  59.072  1.00  0.00           C  
ATOM   2390  N2    G    75      56.811  72.590  58.276  1.00  0.00           N  
ATOM   2391  H21   G    75      56.312  73.326  57.797  1.00  0.00           H  
ATOM   2392  H22   G    75      57.806  72.436  58.198  1.00  0.00           H  
ATOM   2393  N3    G    75      56.902  70.599  59.420  1.00  0.00           N  
ATOM   2394  C4    G    75      56.235  69.840  60.262  1.00  0.00           C  
ATOM   2395  C3'   G    75      59.502  66.347  60.812  1.00  0.00           C  
ATOM   2396  H3'   G    75      59.709  65.281  60.901  1.00  0.00           H  
ATOM   2397  C2'   G    75      58.201  66.778  61.382  1.00  0.00           C  
ATOM   2398  H2'   G    75      57.392  66.073  61.193  1.00  0.00           H  
ATOM   2399  O2'   G    75      58.106  67.025  62.790  1.00  0.00           O  
ATOM   2400 HO2'   G    75      58.138  66.210  63.296  1.00  0.00           H  
ATOM   2401  O3'   G    75      60.552  67.122  61.321  1.00  0.00           O  
ATOM   2402  P     A    76      62.058  66.728  61.321  1.00  0.00           P  
ATOM   2403  OP1   A    76      62.899  67.834  60.769  1.00  0.00           O  
ATOM   2404  OP2   A    76      62.186  65.349  60.747  1.00  0.00           O  
ATOM   2405  O5'   A    76      62.418  66.648  62.931  1.00  0.00           O  
ATOM   2406  C5'   A    76      61.654  65.985  63.934  1.00  0.00           C  
ATOM   2407  H5'   A    76      61.553  64.981  63.521  1.00  0.00           H  
ATOM   2408 H5''   A    76      60.601  66.265  63.973  1.00  0.00           H  
ATOM   2409  C4'   A    76      62.256  65.853  65.311  1.00  0.00           C  
ATOM   2410  H4'   A    76      61.420  65.494  65.912  1.00  0.00           H  
ATOM   2411  O4'   A    76      63.277  64.891  65.339  1.00  0.00           O  
ATOM   2412  C1'   A    76      64.164  65.254  66.474  1.00  0.00           C  
ATOM   2413  H1'   A    76      64.384  64.421  67.142  1.00  0.00           H  
ATOM   2414  N9    A    76      65.541  65.470  65.865  1.00  0.00           N  
ATOM   2415  C8    A    76      66.032  65.149  64.539  1.00  0.00           C  
ATOM   2416  H8    A    76      65.447  64.932  63.657  1.00  0.00           H  
ATOM   2417  N7    A    76      67.330  65.083  64.476  1.00  0.00           N  
ATOM   2418  C5    A    76      67.762  65.418  65.811  1.00  0.00           C  
ATOM   2419  C6    A    76      69.018  65.598  66.476  1.00  0.00           C  
ATOM   2420  N6    A    76      70.177  65.304  66.008  1.00  0.00           N  
ATOM   2421  H61   A    76      70.883  65.693  66.617  1.00  0.00           H  
ATOM   2422  H62   A    76      70.150  64.984  65.050  1.00  0.00           H  
ATOM   2423  N1    A    76      69.104  65.934  67.825  1.00  0.00           N  
ATOM   2424  C2    A    76      67.933  66.109  68.393  1.00  0.00           C  
ATOM   2425  H2    A    76      67.975  66.298  69.455  1.00  0.00           H  
ATOM   2426  N3    A    76      66.667  65.913  67.926  1.00  0.00           N  
ATOM   2427  C4    A    76      66.658  65.679  66.600  1.00  0.00           C  
ATOM   2428  C3'   A    76      62.781  67.184  65.861  1.00  0.00           C  
ATOM   2429  H3'   A    76      63.587  67.551  65.226  1.00  0.00           H  
ATOM   2430  C2'   A    76      63.503  66.495  67.064  1.00  0.00           C  
ATOM   2431  H2'   A    76      64.277  67.146  67.469  1.00  0.00           H  
ATOM   2432  O2'   A    76      62.569  66.042  68.065  1.00  0.00           O  
ATOM   2433 HO2'   A    76      62.017  66.781  68.331  1.00  0.00           H  
ATOM   2434  O3'   A    76      61.892  68.168  66.340  1.00  0.00           O  
ATOM   2435  P     C    77      62.385  69.650  66.515  1.00  0.00           P  
ATOM   2436  OP1   C    77      61.330  70.373  67.262  1.00  0.00           O  
ATOM   2437  OP2   C    77      62.696  70.197  65.165  1.00  0.00           O  
ATOM   2438  O5'   C    77      63.665  69.668  67.420  1.00  0.00           O  
ATOM   2439  C5'   C    77      63.513  69.540  68.857  1.00  0.00           C  
ATOM   2440  H5'   C    77      63.243  68.544  69.206  1.00  0.00           H  
ATOM   2441 H5''   C    77      62.788  70.207  69.323  1.00  0.00           H  
ATOM   2442  C4'   C    77      64.872  69.861  69.500  1.00  0.00           C  
ATOM   2443  H4'   C    77      64.768  69.796  70.583  1.00  0.00           H  
ATOM   2444  O4'   C    77      65.813  68.871  69.057  1.00  0.00           O  
ATOM   2445  C1'   C    77      67.075  69.476  69.069  1.00  0.00           C  
ATOM   2446  H1'   C    77      67.862  69.003  69.657  1.00  0.00           H  
ATOM   2447  N1    C    77      67.643  69.507  67.699  1.00  0.00           N  
ATOM   2448  C6    C    77      66.829  69.238  66.603  1.00  0.00           C  
ATOM   2449  H6    C    77      65.761  69.167  66.751  1.00  0.00           H  
ATOM   2450  C5    C    77      67.366  68.969  65.373  1.00  0.00           C  
ATOM   2451  H5    C    77      66.850  68.735  64.454  1.00  0.00           H  
ATOM   2452  C4    C    77      68.776  69.184  65.237  1.00  0.00           C  
ATOM   2453  N4    C    77      69.270  69.138  64.057  1.00  0.00           N  
ATOM   2454  H41   C    77      70.227  69.435  63.930  1.00  0.00           H  
ATOM   2455  H42   C    77      68.772  69.019  63.186  1.00  0.00           H  
ATOM   2456  N3    C    77      69.539  69.552  66.233  1.00  0.00           N  
ATOM   2457  C2    C    77      68.991  69.693  67.525  1.00  0.00           C  
ATOM   2458  O2    C    77      69.757  69.879  68.444  1.00  0.00           O  
ATOM   2459  C3'   C    77      65.428  71.189  69.201  1.00  0.00           C  
ATOM   2460  H3'   C    77      65.189  71.299  68.143  1.00  0.00           H  
ATOM   2461  C2'   C    77      66.928  70.968  69.469  1.00  0.00           C  
ATOM   2462  H2'   C    77      67.609  71.660  68.974  1.00  0.00           H  
ATOM   2463  O2'   C    77      67.173  70.951  70.856  1.00  0.00           O  
ATOM   2464 HO2'   C    77      66.791  71.708  71.307  1.00  0.00           H  
ATOM   2465  O3'   C    77      64.860  72.267  69.970  1.00  0.00           O  
ATOM   2466  P     A    78      64.812  73.811  69.453  1.00  0.00           P  
ATOM   2467  OP1   A    78      64.276  74.819  70.403  1.00  0.00           O  
ATOM   2468  OP2   A    78      64.218  73.815  68.074  1.00  0.00           O  
ATOM   2469  O5'   A    78      66.334  74.246  69.263  1.00  0.00           O  
ATOM   2470  C5'   A    78      67.079  74.573  70.314  1.00  0.00           C  
ATOM   2471  H5'   A    78      67.206  73.701  70.956  1.00  0.00           H  
ATOM   2472 H5''   A    78      66.605  75.355  70.907  1.00  0.00           H  
ATOM   2473  C4'   A    78      68.526  74.992  69.935  1.00  0.00           C  
ATOM   2474  H4'   A    78      68.984  75.243  70.891  1.00  0.00           H  
ATOM   2475  O4'   A    78      69.164  73.931  69.265  1.00  0.00           O  
ATOM   2476  C1'   A    78      69.906  74.409  68.168  1.00  0.00           C  
ATOM   2477  H1'   A    78      70.903  73.999  68.323  1.00  0.00           H  
ATOM   2478  N9    A    78      69.470  73.884  66.832  1.00  0.00           N  
ATOM   2479  C8    A    78      68.415  72.995  66.608  1.00  0.00           C  
ATOM   2480  H8    A    78      67.613  72.775  67.296  1.00  0.00           H  
ATOM   2481  N7    A    78      68.413  72.561  65.359  1.00  0.00           N  
ATOM   2482  C5    A    78      69.605  73.011  64.862  1.00  0.00           C  
ATOM   2483  C6    A    78      70.224  72.871  63.661  1.00  0.00           C  
ATOM   2484  N6    A    78      69.941  72.018  62.707  1.00  0.00           N  
ATOM   2485  H61   A    78      70.463  72.199  61.862  1.00  0.00           H  
ATOM   2486  H62   A    78      69.204  71.339  62.837  1.00  0.00           H  
ATOM   2487  N1    A    78      71.310  73.574  63.400  1.00  0.00           N  
ATOM   2488  C2    A    78      71.856  74.321  64.320  1.00  0.00           C  
ATOM   2489  H2    A    78      72.765  74.812  64.003  1.00  0.00           H  
ATOM   2490  N3    A    78      71.362  74.536  65.579  1.00  0.00           N  
ATOM   2491  C4    A    78      70.213  73.837  65.733  1.00  0.00           C  
ATOM   2492  C3'   A    78      68.630  76.232  69.019  1.00  0.00           C  
ATOM   2493  H3'   A    78      67.821  76.158  68.291  1.00  0.00           H  
ATOM   2494  C2'   A    78      69.925  75.964  68.317  1.00  0.00           C  
ATOM   2495  H2'   A    78      69.961  76.436  67.335  1.00  0.00           H  
ATOM   2496  O2'   A    78      71.066  76.377  69.082  1.00  0.00           O  
ATOM   2497 HO2'   A    78      71.791  76.256  68.465  1.00  0.00           H  
ATOM   2498  O3'   A    78      68.488  77.440  69.784  1.00  0.00           O  
ATOM   2499  P     U    79      67.501  78.558  69.227  1.00  0.00           P  
ATOM   2500  OP1   U    79      67.700  79.904  69.888  1.00  0.00           O  
ATOM   2501  OP2   U    79      66.149  77.968  69.106  1.00  0.00           O  
ATOM   2502  O5'   U    79      67.982  78.774  67.786  1.00  0.00           O  
ATOM   2503  C5'   U    79      69.186  79.488  67.587  1.00  0.00           C  
ATOM   2504  H5'   U    79      69.960  78.996  68.175  1.00  0.00           H  
ATOM   2505 H5''   U    79      69.141  80.478  68.041  1.00  0.00           H  
ATOM   2506  C4'   U    79      69.688  79.675  66.211  1.00  0.00           C  
ATOM   2507  H4'   U    79      70.549  80.341  66.252  1.00  0.00           H  
ATOM   2508  O4'   U    79      70.098  78.434  65.611  1.00  0.00           O  
ATOM   2509  C1'   U    79      69.902  78.324  64.207  1.00  0.00           C  
ATOM   2510  H1'   U    79      70.842  78.172  63.677  1.00  0.00           H  
ATOM   2511  N1    U    79      69.099  77.121  63.867  1.00  0.00           N  
ATOM   2512  C6    U    79      68.009  76.821  64.634  1.00  0.00           C  
ATOM   2513  H6    U    79      67.791  77.354  65.547  1.00  0.00           H  
ATOM   2514  C5    U    79      67.315  75.666  64.299  1.00  0.00           C  
ATOM   2515  H5    U    79      66.424  75.447  64.870  1.00  0.00           H  
ATOM   2516  C4    U    79      67.524  75.046  63.026  1.00  0.00           C  
ATOM   2517  O4    U    79      66.985  74.043  62.630  1.00  0.00           O  
ATOM   2518  N3    U    79      68.590  75.473  62.336  1.00  0.00           N  
ATOM   2519  H3    U    79      68.835  75.037  61.459  1.00  0.00           H  
ATOM   2520  C2    U    79      69.353  76.514  62.655  1.00  0.00           C  
ATOM   2521  O2    U    79      70.119  76.960  61.829  1.00  0.00           O  
ATOM   2522  C3'   U    79      68.703  80.148  65.263  1.00  0.00           C  
ATOM   2523  H3'   U    79      67.813  79.537  65.410  1.00  0.00           H  
ATOM   2524  C2'   U    79      69.325  79.754  63.928  1.00  0.00           C  
ATOM   2525  H2'   U    79      68.636  79.900  63.096  1.00  0.00           H  
ATOM   2526  O2'   U    79      70.470  80.541  63.664  1.00  0.00           O  
ATOM   2527 HO2'   U    79      70.181  81.453  63.741  1.00  0.00           H  
ATOM   2528  O3'   U    79      68.571  81.520  65.408  1.00  0.00           O  
ATOM   2529  P     U    80      67.420  82.306  64.627  1.00  0.00           P  
ATOM   2530  OP1   U    80      67.162  83.571  65.391  1.00  0.00           O  
ATOM   2531  OP2   U    80      66.265  81.442  64.357  1.00  0.00           O  
ATOM   2532  O5'   U    80      68.111  82.755  63.236  1.00  0.00           O  
ATOM   2533  C5'   U    80      68.988  83.843  63.097  1.00  0.00           C  
ATOM   2534  H5'   U    80      69.964  83.702  63.560  1.00  0.00           H  
ATOM   2535 H5''   U    80      68.569  84.792  63.430  1.00  0.00           H  
ATOM   2536  C4'   U    80      69.145  84.084  61.609  1.00  0.00           C  
ATOM   2537  H4'   U    80      69.760  84.971  61.458  1.00  0.00           H  
ATOM   2538  O4'   U    80      69.835  82.962  61.063  1.00  0.00           O  
ATOM   2539  C1'   U    80      69.750  83.020  59.653  1.00  0.00           C  
ATOM   2540  H1'   U    80      70.708  83.460  59.379  1.00  0.00           H  
ATOM   2541  N1    U    80      69.456  81.688  59.121  1.00  0.00           N  
ATOM   2542  C6    U    80      69.244  80.570  59.938  1.00  0.00           C  
ATOM   2543  H6    U    80      69.164  80.680  61.009  1.00  0.00           H  
ATOM   2544  C5    U    80      69.063  79.320  59.433  1.00  0.00           C  
ATOM   2545  H5    U    80      68.879  78.475  60.080  1.00  0.00           H  
ATOM   2546  C4    U    80      68.961  79.117  57.985  1.00  0.00           C  
ATOM   2547  O4    U    80      68.608  78.091  57.477  1.00  0.00           O  
ATOM   2548  N3    U    80      69.433  80.174  57.238  1.00  0.00           N  
ATOM   2549  H3    U    80      69.504  80.083  56.235  1.00  0.00           H  
ATOM   2550  C2    U    80      69.555  81.468  57.732  1.00  0.00           C  
ATOM   2551  O2    U    80      69.758  82.375  56.953  1.00  0.00           O  
ATOM   2552  C3'   U    80      67.916  84.252  60.745  1.00  0.00           C  
ATOM   2553  H3'   U    80      67.164  83.515  61.026  1.00  0.00           H  
ATOM   2554  C2'   U    80      68.602  84.004  59.391  1.00  0.00           C  
ATOM   2555  H2'   U    80      67.923  83.582  58.651  1.00  0.00           H  
ATOM   2556  O2'   U    80      69.299  85.118  58.694  1.00  0.00           O  
ATOM   2557 HO2'   U    80      68.671  85.816  58.893  1.00  0.00           H  
ATOM   2558  O3'   U    80      67.470  85.562  60.714  1.00  0.00           O  
ATOM   2559  P     U    81      66.043  85.941  60.558  1.00  0.00           P  
ATOM   2560  OP1   U    81      66.129  87.373  60.180  1.00  0.00           O  
ATOM   2561  OP2   U    81      65.322  85.597  61.811  1.00  0.00           O  
ATOM   2562  O5'   U    81      65.334  85.150  59.294  1.00  0.00           O  
ATOM   2563  C5'   U    81      65.619  85.296  57.970  1.00  0.00           C  
ATOM   2564  H5'   U    81      66.686  85.463  57.820  1.00  0.00           H  
ATOM   2565 H5''   U    81      65.180  86.236  57.636  1.00  0.00           H  
ATOM   2566  C4'   U    81      65.238  84.110  57.108  1.00  0.00           C  
ATOM   2567  H4'   U    81      65.358  84.298  56.041  1.00  0.00           H  
ATOM   2568  O4'   U    81      65.988  82.991  57.590  1.00  0.00           O  
ATOM   2569  C1'   U    81      65.025  81.965  57.732  1.00  0.00           C  
ATOM   2570  H1'   U    81      64.866  81.455  56.782  1.00  0.00           H  
ATOM   2571  N1    U    81      65.372  80.855  58.641  1.00  0.00           N  
ATOM   2572  C6    U    81      65.519  81.137  59.960  1.00  0.00           C  
ATOM   2573  H6    U    81      65.408  82.155  60.305  1.00  0.00           H  
ATOM   2574  C5    U    81      65.906  80.130  60.847  1.00  0.00           C  
ATOM   2575  H5    U    81      66.064  80.403  61.880  1.00  0.00           H  
ATOM   2576  C4    U    81      66.111  78.758  60.362  1.00  0.00           C  
ATOM   2577  O4    U    81      66.306  77.784  61.031  1.00  0.00           O  
ATOM   2578  N3    U    81      66.029  78.636  59.056  1.00  0.00           N  
ATOM   2579  H3    U    81      66.025  77.668  58.766  1.00  0.00           H  
ATOM   2580  C2    U    81      65.579  79.547  58.164  1.00  0.00           C  
ATOM   2581  O2    U    81      65.487  79.206  57.004  1.00  0.00           O  
ATOM   2582  C3'   U    81      63.734  83.830  57.243  1.00  0.00           C  
ATOM   2583  H3'   U    81      63.094  84.615  57.647  1.00  0.00           H  
ATOM   2584  C2'   U    81      63.668  82.590  58.183  1.00  0.00           C  
ATOM   2585  H2'   U    81      63.668  82.944  59.214  1.00  0.00           H  
ATOM   2586  O2'   U    81      62.561  81.847  57.819  1.00  0.00           O  
ATOM   2587 HO2'   U    81      62.529  81.830  56.860  1.00  0.00           H  
ATOM   2588  O3'   U    81      63.238  83.457  56.027  1.00  0.00           O  
ATOM   2589  P     A    82      62.598  84.468  55.024  1.00  0.00           P  
ATOM   2590  OP1   A    82      62.830  83.900  53.693  1.00  0.00           O  
ATOM   2591  OP2   A    82      63.065  85.809  55.333  1.00  0.00           O  
ATOM   2592  O5'   A    82      61.111  84.302  55.414  1.00  0.00           O  
ATOM   2593  C5'   A    82      60.306  83.183  55.038  1.00  0.00           C  
ATOM   2594  H5'   A    82      60.813  82.246  55.267  1.00  0.00           H  
ATOM   2595 H5''   A    82      60.212  83.208  53.952  1.00  0.00           H  
ATOM   2596  C4'   A    82      58.837  83.365  55.580  1.00  0.00           C  
ATOM   2597  H4'   A    82      58.186  82.579  55.196  1.00  0.00           H  
ATOM   2598  O4'   A    82      58.865  83.121  56.994  1.00  0.00           O  
ATOM   2599  C1'   A    82      58.466  84.310  57.613  1.00  0.00           C  
ATOM   2600  H1'   A    82      57.956  84.157  58.564  1.00  0.00           H  
ATOM   2601  N9    A    82      59.593  85.074  58.023  1.00  0.00           N  
ATOM   2602  C8    A    82      59.976  86.348  57.668  1.00  0.00           C  
ATOM   2603  H8    A    82      59.557  86.851  56.809  1.00  0.00           H  
ATOM   2604  N7    A    82      60.863  86.867  58.479  1.00  0.00           N  
ATOM   2605  C5    A    82      61.179  85.818  59.372  1.00  0.00           C  
ATOM   2606  C6    A    82      62.105  85.585  60.423  1.00  0.00           C  
ATOM   2607  N6    A    82      62.885  86.538  60.816  1.00  0.00           N  
ATOM   2608  H61   A    82      63.685  86.317  61.390  1.00  0.00           H  
ATOM   2609  H62   A    82      62.720  87.512  60.607  1.00  0.00           H  
ATOM   2610  N1    A    82      62.231  84.419  61.042  1.00  0.00           N  
ATOM   2611  C2    A    82      61.282  83.513  60.732  1.00  0.00           C  
ATOM   2612  H2    A    82      61.329  82.603  61.313  1.00  0.00           H  
ATOM   2613  N3    A    82      60.513  83.510  59.692  1.00  0.00           N  
ATOM   2614  C4    A    82      60.463  84.675  59.080  1.00  0.00           C  
ATOM   2615  C3'   A    82      58.143  84.694  55.274  1.00  0.00           C  
ATOM   2616  H3'   A    82      58.835  85.493  55.008  1.00  0.00           H  
ATOM   2617  C2'   A    82      57.533  85.011  56.612  1.00  0.00           C  
ATOM   2618  H2'   A    82      57.267  86.065  56.694  1.00  0.00           H  
ATOM   2619  O2'   A    82      56.316  84.284  56.815  1.00  0.00           O  
ATOM   2620 HO2'   A    82      55.701  84.602  56.150  1.00  0.00           H  
ATOM   2621  O3'   A    82      57.104  84.652  54.256  1.00  0.00           O  
ATOM   2622  P     U    83      57.388  84.286  52.755  1.00  0.00           P  
ATOM   2623  OP1   U    83      58.638  84.961  52.451  1.00  0.00           O  
ATOM   2624  OP2   U    83      56.152  84.658  51.921  1.00  0.00           O  
ATOM   2625  O5'   U    83      57.516  82.664  52.759  1.00  0.00           O  
ATOM   2626  C5'   U    83      56.426  81.870  53.137  1.00  0.00           C  
ATOM   2627  H5'   U    83      55.523  82.007  52.542  1.00  0.00           H  
ATOM   2628 H5''   U    83      56.003  82.222  54.078  1.00  0.00           H  
ATOM   2629  C4'   U    83      56.785  80.400  53.189  1.00  0.00           C  
ATOM   2630  H4'   U    83      55.819  79.915  53.325  1.00  0.00           H  
ATOM   2631  O4'   U    83      57.418  80.090  51.970  1.00  0.00           O  
ATOM   2632  C1'   U    83      58.112  78.821  52.111  1.00  0.00           C  
ATOM   2633  H1'   U    83      57.702  78.045  51.464  1.00  0.00           H  
ATOM   2634  N1    U    83      59.526  79.055  51.619  1.00  0.00           N  
ATOM   2635  C6    U    83      60.283  80.137  52.055  1.00  0.00           C  
ATOM   2636  H6    U    83      59.840  80.965  52.589  1.00  0.00           H  
ATOM   2637  C5    U    83      61.558  80.204  51.698  1.00  0.00           C  
ATOM   2638  H5    U    83      62.140  81.067  51.983  1.00  0.00           H  
ATOM   2639  C4    U    83      62.269  79.203  50.845  1.00  0.00           C  
ATOM   2640  O4    U    83      63.394  79.256  50.378  1.00  0.00           O  
ATOM   2641  N3    U    83      61.475  78.168  50.550  1.00  0.00           N  
ATOM   2642  H3    U    83      61.855  77.356  50.084  1.00  0.00           H  
ATOM   2643  C2    U    83      60.169  77.983  51.020  1.00  0.00           C  
ATOM   2644  O2    U    83      59.673  76.837  50.847  1.00  0.00           O  
ATOM   2645  C3'   U    83      57.743  79.779  54.215  1.00  0.00           C  
ATOM   2646  H3'   U    83      58.713  80.274  54.257  1.00  0.00           H  
ATOM   2647  C2'   U    83      58.002  78.363  53.595  1.00  0.00           C  
ATOM   2648  H2'   U    83      58.948  78.082  54.058  1.00  0.00           H  
ATOM   2649  O2'   U    83      56.954  77.461  53.823  1.00  0.00           O  
ATOM   2650 HO2'   U    83      56.862  77.325  54.769  1.00  0.00           H  
ATOM   2651  O3'   U    83      57.199  79.555  55.561  1.00  0.00           O  
ATOM   2652  P     A    84      58.052  79.634  56.869  1.00  0.00           P  
ATOM   2653  OP1   A    84      57.139  79.815  58.013  1.00  0.00           O  
ATOM   2654  OP2   A    84      59.267  80.417  56.679  1.00  0.00           O  
ATOM   2655  O5'   A    84      58.479  78.088  56.895  1.00  0.00           O  
ATOM   2656  C5'   A    84      57.683  77.170  57.586  1.00  0.00           C  
ATOM   2657  H5'   A    84      56.639  77.277  57.292  1.00  0.00           H  
ATOM   2658 H5''   A    84      57.710  77.452  58.638  1.00  0.00           H  
ATOM   2659  C4'   A    84      58.296  75.714  57.404  1.00  0.00           C  
ATOM   2660  H4'   A    84      57.763  75.031  58.066  1.00  0.00           H  
ATOM   2661  O4'   A    84      58.239  75.142  56.059  1.00  0.00           O  
ATOM   2662  C1'   A    84      59.062  74.011  56.018  1.00  0.00           C  
ATOM   2663  H1'   A    84      58.486  73.089  56.093  1.00  0.00           H  
ATOM   2664  N9    A    84      59.831  73.874  54.723  1.00  0.00           N  
ATOM   2665  C8    A    84      59.948  72.824  53.839  1.00  0.00           C  
ATOM   2666  H8    A    84      59.395  71.908  53.986  1.00  0.00           H  
ATOM   2667  N7    A    84      60.516  73.105  52.712  1.00  0.00           N  
ATOM   2668  C5    A    84      61.142  74.304  53.070  1.00  0.00           C  
ATOM   2669  C6    A    84      62.093  75.147  52.339  1.00  0.00           C  
ATOM   2670  N6    A    84      62.552  74.885  51.157  1.00  0.00           N  
ATOM   2671  H61   A    84      63.132  75.583  50.714  1.00  0.00           H  
ATOM   2672  H62   A    84      62.343  73.983  50.753  1.00  0.00           H  
ATOM   2673  N1    A    84      62.501  76.276  52.851  1.00  0.00           N  
ATOM   2674  C2    A    84      61.959  76.672  54.005  1.00  0.00           C  
ATOM   2675  H2    A    84      62.428  77.501  54.515  1.00  0.00           H  
ATOM   2676  N3    A    84      61.015  76.098  54.727  1.00  0.00           N  
ATOM   2677  C4    A    84      60.679  74.856  54.205  1.00  0.00           C  
ATOM   2678  C3'   A    84      59.768  75.383  57.850  1.00  0.00           C  
ATOM   2679  H3'   A    84      60.472  76.017  57.312  1.00  0.00           H  
ATOM   2680  C2'   A    84      60.059  74.024  57.264  1.00  0.00           C  
ATOM   2681  H2'   A    84      61.103  74.133  56.970  1.00  0.00           H  
ATOM   2682  O2'   A    84      59.713  72.997  58.154  1.00  0.00           O  
ATOM   2683 HO2'   A    84      60.248  73.111  58.942  1.00  0.00           H  
ATOM   2684  O3'   A    84      59.895  75.465  59.260  1.00  0.00           O  
ATOM   2685  P     A    85      61.303  75.570  60.013  1.00  0.00           P  
ATOM   2686  OP1   A    85      61.047  75.718  61.420  1.00  0.00           O  
ATOM   2687  OP2   A    85      62.294  76.388  59.280  1.00  0.00           O  
ATOM   2688  O5'   A    85      61.822  74.122  59.975  1.00  0.00           O  
ATOM   2689  C5'   A    85      63.178  73.880  60.475  1.00  0.00           C  
ATOM   2690  H5'   A    85      63.350  74.449  61.389  1.00  0.00           H  
ATOM   2691 H5''   A    85      63.899  74.121  59.694  1.00  0.00           H  
ATOM   2692  C4'   A    85      63.394  72.423  60.937  1.00  0.00           C  
ATOM   2693  H4'   A    85      64.387  72.390  61.385  1.00  0.00           H  
ATOM   2694  O4'   A    85      62.449  71.951  61.920  1.00  0.00           O  
ATOM   2695  C1'   A    85      61.764  70.735  61.541  1.00  0.00           C  
ATOM   2696  H1'   A    85      62.321  69.864  61.887  1.00  0.00           H  
ATOM   2697  N9    A    85      60.450  70.694  62.262  1.00  0.00           N  
ATOM   2698  C8    A    85      59.937  69.713  63.064  1.00  0.00           C  
ATOM   2699  H8    A    85      60.372  68.743  63.253  1.00  0.00           H  
ATOM   2700  N7    A    85      58.755  69.990  63.529  1.00  0.00           N  
ATOM   2701  C5    A    85      58.422  71.177  62.891  1.00  0.00           C  
ATOM   2702  C6    A    85      57.274  71.992  62.770  1.00  0.00           C  
ATOM   2703  N6    A    85      56.177  71.657  63.498  1.00  0.00           N  
ATOM   2704  H61   A    85      55.376  72.273  63.495  1.00  0.00           H  
ATOM   2705  H62   A    85      56.156  70.750  63.942  1.00  0.00           H  
ATOM   2706  N1    A    85      57.151  73.062  62.046  1.00  0.00           N  
ATOM   2707  C2    A    85      58.294  73.473  61.398  1.00  0.00           C  
ATOM   2708  H2    A    85      58.297  74.332  60.743  1.00  0.00           H  
ATOM   2709  N3    A    85      59.435  72.815  61.434  1.00  0.00           N  
ATOM   2710  C4    A    85      59.450  71.632  62.130  1.00  0.00           C  
ATOM   2711  C3'   A    85      63.249  71.377  59.752  1.00  0.00           C  
ATOM   2712  H3'   A    85      63.210  71.755  58.730  1.00  0.00           H  
ATOM   2713  C2'   A    85      61.864  70.815  60.037  1.00  0.00           C  
ATOM   2714  H2'   A    85      61.326  71.706  59.712  1.00  0.00           H  
ATOM   2715  O2'   A    85      61.598  69.658  59.278  1.00  0.00           O  
ATOM   2716 HO2'   A    85      62.301  69.078  59.578  1.00  0.00           H  
ATOM   2717  O3'   A    85      64.149  70.359  60.005  1.00  0.00           O  
ATOM   2718  P     C    86      65.509  70.110  59.160  1.00  0.00           P  
ATOM   2719  OP1   C    86      66.155  68.985  59.898  1.00  0.00           O  
ATOM   2720  OP2   C    86      66.101  71.423  58.915  1.00  0.00           O  
ATOM   2721  O5'   C    86      65.026  69.597  57.697  1.00  0.00           O  
ATOM   2722  C5'   C    86      64.370  68.340  57.458  1.00  0.00           C  
ATOM   2723  H5'   C    86      63.423  68.360  57.996  1.00  0.00           H  
ATOM   2724 H5''   C    86      64.972  67.461  57.688  1.00  0.00           H  
ATOM   2725  C4'   C    86      63.948  68.180  55.920  1.00  0.00           C  
ATOM   2726  H4'   C    86      63.613  67.150  55.799  1.00  0.00           H  
ATOM   2727  O4'   C    86      62.838  69.042  55.502  1.00  0.00           O  
ATOM   2728  C1'   C    86      63.284  69.853  54.327  1.00  0.00           C  
ATOM   2729  H1'   C    86      62.466  69.885  53.608  1.00  0.00           H  
ATOM   2730  N1    C    86      63.596  71.262  54.658  1.00  0.00           N  
ATOM   2731  C6    C    86      63.424  71.840  55.891  1.00  0.00           C  
ATOM   2732  H6    C    86      62.955  71.178  56.604  1.00  0.00           H  
ATOM   2733  C5    C    86      63.838  73.106  56.257  1.00  0.00           C  
ATOM   2734  H5    C    86      63.832  73.523  57.253  1.00  0.00           H  
ATOM   2735  C4    C    86      64.264  73.882  55.069  1.00  0.00           C  
ATOM   2736  N4    C    86      64.761  75.094  55.197  1.00  0.00           N  
ATOM   2737  H41   C    86      65.140  75.534  54.371  1.00  0.00           H  
ATOM   2738  H42   C    86      64.691  75.512  56.114  1.00  0.00           H  
ATOM   2739  N3    C    86      64.386  73.398  53.842  1.00  0.00           N  
ATOM   2740  C2    C    86      63.982  72.121  53.598  1.00  0.00           C  
ATOM   2741  O2    C    86      63.852  71.755  52.450  1.00  0.00           O  
ATOM   2742  C3'   C    86      65.107  68.511  54.950  1.00  0.00           C  
ATOM   2743  H3'   C    86      65.776  69.302  55.289  1.00  0.00           H  
ATOM   2744  C2'   C    86      64.422  69.000  53.716  1.00  0.00           C  
ATOM   2745  H2'   C    86      64.977  69.738  53.137  1.00  0.00           H  
ATOM   2746  O2'   C    86      63.972  67.950  52.970  1.00  0.00           O  
ATOM   2747 HO2'   C    86      64.676  67.299  52.921  1.00  0.00           H  
ATOM   2748  O3'   C    86      65.877  67.335  54.739  1.00  0.00           O  
ATOM   2749  P     C    87      67.462  67.408  54.854  1.00  0.00           P  
ATOM   2750  OP1   C    87      68.140  66.255  54.242  1.00  0.00           O  
ATOM   2751  OP2   C    87      67.678  67.605  56.308  1.00  0.00           O  
ATOM   2752  O5'   C    87      67.925  68.676  54.093  1.00  0.00           O  
ATOM   2753  C5'   C    87      67.926  68.873  52.753  1.00  0.00           C  
ATOM   2754  H5'   C    87      66.919  68.943  52.341  1.00  0.00           H  
ATOM   2755 H5''   C    87      68.505  68.018  52.406  1.00  0.00           H  
ATOM   2756  C4'   C    87      68.551  70.235  52.418  1.00  0.00           C  
ATOM   2757  H4'   C    87      68.585  70.235  51.329  1.00  0.00           H  
ATOM   2758  O4'   C    87      67.707  71.486  52.723  1.00  0.00           O  
ATOM   2759  C1'   C    87      68.653  72.528  52.941  1.00  0.00           C  
ATOM   2760  H1'   C    87      68.543  73.301  52.181  1.00  0.00           H  
ATOM   2761  N1    C    87      68.460  73.134  54.304  1.00  0.00           N  
ATOM   2762  C6    C    87      67.676  72.573  55.281  1.00  0.00           C  
ATOM   2763  H6    C    87      67.340  71.547  55.259  1.00  0.00           H  
ATOM   2764  C5    C    87      67.441  73.230  56.394  1.00  0.00           C  
ATOM   2765  H5    C    87      66.822  72.807  57.172  1.00  0.00           H  
ATOM   2766  C4    C    87      67.871  74.562  56.442  1.00  0.00           C  
ATOM   2767  N4    C    87      67.591  75.303  57.450  1.00  0.00           N  
ATOM   2768  H41   C    87      67.913  76.256  57.358  1.00  0.00           H  
ATOM   2769  H42   C    87      67.141  74.954  58.284  1.00  0.00           H  
ATOM   2770  N3    C    87      68.567  75.126  55.495  1.00  0.00           N  
ATOM   2771  C2    C    87      68.925  74.376  54.442  1.00  0.00           C  
ATOM   2772  O2    C    87      69.640  74.871  53.564  1.00  0.00           O  
ATOM   2773  C3'   C    87      69.846  70.503  53.182  1.00  0.00           C  
ATOM   2774  H3'   C    87      69.759  70.379  54.262  1.00  0.00           H  
ATOM   2775  C2'   C    87      70.044  71.971  52.810  1.00  0.00           C  
ATOM   2776  H2'   C    87      70.733  72.448  53.506  1.00  0.00           H  
ATOM   2777  O2'   C    87      70.618  72.084  51.506  1.00  0.00           O  
ATOM   2778 HO2'   C    87      70.755  71.213  51.126  1.00  0.00           H  
ATOM   2779  O3'   C    87      70.922  69.684  52.684  1.00  0.00           O  
ATOM   2780  P     G    88      72.155  69.352  53.555  1.00  0.00           P  
ATOM   2781  OP1   G    88      73.142  68.615  52.799  1.00  0.00           O  
ATOM   2782  OP2   G    88      71.568  68.667  54.737  1.00  0.00           O  
ATOM   2783  O5'   G    88      72.804  70.777  53.955  1.00  0.00           O  
ATOM   2784  C5'   G    88      73.711  71.436  53.079  1.00  0.00           C  
ATOM   2785  H5'   G    88      73.215  71.514  52.111  1.00  0.00           H  
ATOM   2786 H5''   G    88      74.633  70.902  52.850  1.00  0.00           H  
ATOM   2787  C4'   G    88      74.122  72.848  53.573  1.00  0.00           C  
ATOM   2788  H4'   G    88      74.694  73.390  52.820  1.00  0.00           H  
ATOM   2789  O4'   G    88      72.937  73.698  53.771  1.00  0.00           O  
ATOM   2790  C1'   G    88      73.128  74.464  54.876  1.00  0.00           C  
ATOM   2791  H1'   G    88      72.921  75.514  54.671  1.00  0.00           H  
ATOM   2792  N9    G    88      72.209  74.072  56.017  1.00  0.00           N  
ATOM   2793  C8    G    88      71.597  72.891  56.317  1.00  0.00           C  
ATOM   2794  H8    G    88      71.786  72.042  55.677  1.00  0.00           H  
ATOM   2795  N7    G    88      70.927  72.876  57.413  1.00  0.00           N  
ATOM   2796  C5    G    88      71.125  74.173  57.892  1.00  0.00           C  
ATOM   2797  C6    G    88      70.689  74.817  59.109  1.00  0.00           C  
ATOM   2798  O6    G    88      69.911  74.373  59.933  1.00  0.00           O  
ATOM   2799  N1    G    88      71.005  76.165  59.201  1.00  0.00           N  
ATOM   2800  H1    G    88      70.756  76.747  59.988  1.00  0.00           H  
ATOM   2801  C2    G    88      71.837  76.784  58.359  1.00  0.00           C  
ATOM   2802  N2    G    88      72.248  77.980  58.591  1.00  0.00           N  
ATOM   2803  H21   G    88      72.091  78.498  59.444  1.00  0.00           H  
ATOM   2804  H22   G    88      72.964  78.363  57.990  1.00  0.00           H  
ATOM   2805  N3    G    88      72.229  76.257  57.175  1.00  0.00           N  
ATOM   2806  C4    G    88      71.886  74.929  57.062  1.00  0.00           C  
ATOM   2807  C3'   G    88      74.989  72.949  54.829  1.00  0.00           C  
ATOM   2808  H3'   G    88      74.810  72.116  55.509  1.00  0.00           H  
ATOM   2809  C2'   G    88      74.568  74.329  55.343  1.00  0.00           C  
ATOM   2810  H2'   G    88      74.795  74.531  56.390  1.00  0.00           H  
ATOM   2811  O2'   G    88      75.298  75.289  54.530  1.00  0.00           O  
ATOM   2812 HO2'   G    88      75.509  76.057  55.065  1.00  0.00           H  
ATOM   2813  O3'   G    88      76.408  72.969  54.562  1.00  0.00           O  
ATOM   2814  P     U    89      77.544  72.596  55.660  1.00  0.00           P  
ATOM   2815  OP1   U    89      78.809  72.827  54.935  1.00  0.00           O  
ATOM   2816  OP2   U    89      77.304  71.217  56.054  1.00  0.00           O  
ATOM   2817  O5'   U    89      77.416  73.355  56.975  1.00  0.00           O  
ATOM   2818  C5'   U    89      77.967  74.664  57.092  1.00  0.00           C  
ATOM   2819  H5'   U    89      77.832  75.276  56.200  1.00  0.00           H  
ATOM   2820 H5''   U    89      79.054  74.625  57.159  1.00  0.00           H  
ATOM   2821  C4'   U    89      77.722  75.244  58.421  1.00  0.00           C  
ATOM   2822  H4'   U    89      78.192  76.217  58.568  1.00  0.00           H  
ATOM   2823  O4'   U    89      76.325  75.410  58.620  1.00  0.00           O  
ATOM   2824  C1'   U    89      76.050  75.194  60.049  1.00  0.00           C  
ATOM   2825  H1'   U    89      75.641  76.085  60.526  1.00  0.00           H  
ATOM   2826  N1    U    89      74.989  74.120  60.117  1.00  0.00           N  
ATOM   2827  C6    U    89      74.892  73.068  59.228  1.00  0.00           C  
ATOM   2828  H6    U    89      75.636  72.919  58.459  1.00  0.00           H  
ATOM   2829  C5    U    89      73.852  72.234  59.389  1.00  0.00           C  
ATOM   2830  H5    U    89      73.891  71.393  58.712  1.00  0.00           H  
ATOM   2831  C4    U    89      72.830  72.294  60.446  1.00  0.00           C  
ATOM   2832  O4    U    89      71.912  71.507  60.628  1.00  0.00           O  
ATOM   2833  N3    U    89      72.939  73.479  61.161  1.00  0.00           N  
ATOM   2834  H3    U    89      72.302  73.659  61.925  1.00  0.00           H  
ATOM   2835  C2    U    89      73.975  74.382  61.019  1.00  0.00           C  
ATOM   2836  O2    U    89      73.904  75.388  61.663  1.00  0.00           O  
ATOM   2837  C3'   U    89      78.129  74.367  59.568  1.00  0.00           C  
ATOM   2838  H3'   U    89      77.833  73.332  59.397  1.00  0.00           H  
ATOM   2839  C2'   U    89      77.358  74.940  60.664  1.00  0.00           C  
ATOM   2840  H2'   U    89      77.395  74.334  61.569  1.00  0.00           H  
ATOM   2841  O2'   U    89      77.890  76.211  61.010  1.00  0.00           O  
ATOM   2842 HO2'   U    89      78.849  76.189  60.956  1.00  0.00           H  
ATOM   2843  O3'   U    89      79.485  74.285  60.028  1.00  0.00           O  
ATOM   2844  P     G    90      79.998  73.132  60.951  1.00  0.00           P  
ATOM   2845  OP1   G    90      81.409  73.532  61.288  1.00  0.00           O  
ATOM   2846  OP2   G    90      79.767  71.910  60.237  1.00  0.00           O  
ATOM   2847  O5'   G    90      79.165  73.074  62.369  1.00  0.00           O  
ATOM   2848  C5'   G    90      79.567  73.914  63.509  1.00  0.00           C  
ATOM   2849  H5'   G    90      79.686  74.902  63.064  1.00  0.00           H  
ATOM   2850 H5''   G    90      80.533  73.588  63.893  1.00  0.00           H  
ATOM   2851  C4'   G    90      78.493  74.037  64.541  1.00  0.00           C  
ATOM   2852  H4'   G    90      78.744  74.836  65.239  1.00  0.00           H  
ATOM   2853  O4'   G    90      77.145  74.407  64.217  1.00  0.00           O  
ATOM   2854  C1'   G    90      76.280  73.775  65.129  1.00  0.00           C  
ATOM   2855  H1'   G    90      75.637  74.514  65.608  1.00  0.00           H  
ATOM   2856  N9    G    90      75.341  72.800  64.457  1.00  0.00           N  
ATOM   2857  C8    G    90      75.524  72.292  63.215  1.00  0.00           C  
ATOM   2858  H8    G    90      76.389  72.641  62.672  1.00  0.00           H  
ATOM   2859  N7    G    90      74.684  71.348  62.863  1.00  0.00           N  
ATOM   2860  C5    G    90      73.836  71.274  64.005  1.00  0.00           C  
ATOM   2861  C6    G    90      72.621  70.475  64.155  1.00  0.00           C  
ATOM   2862  O6    G    90      71.990  69.637  63.493  1.00  0.00           O  
ATOM   2863  N1    G    90      72.036  70.740  65.404  1.00  0.00           N  
ATOM   2864  H1    G    90      71.108  70.363  65.534  1.00  0.00           H  
ATOM   2865  C2    G    90      72.538  71.588  66.306  1.00  0.00           C  
ATOM   2866  N2    G    90      71.893  71.700  67.461  1.00  0.00           N  
ATOM   2867  H21   G    90      71.060  71.177  67.688  1.00  0.00           H  
ATOM   2868  H22   G    90      72.239  72.511  67.954  1.00  0.00           H  
ATOM   2869  N3    G    90      73.615  72.303  66.177  1.00  0.00           N  
ATOM   2870  C4    G    90      74.243  72.139  64.988  1.00  0.00           C  
ATOM   2871  C3'   G    90      78.255  72.781  65.362  1.00  0.00           C  
ATOM   2872  H3'   G    90      78.088  71.995  64.626  1.00  0.00           H  
ATOM   2873  C2'   G    90      77.041  73.029  66.205  1.00  0.00           C  
ATOM   2874  H2'   G    90      76.528  72.126  66.536  1.00  0.00           H  
ATOM   2875  O2'   G    90      77.139  73.855  67.316  1.00  0.00           O  
ATOM   2876 HO2'   G    90      77.612  73.311  67.949  1.00  0.00           H  
ATOM   2877  O3'   G    90      79.472  72.231  65.884  1.00  0.00           O  
ATOM   2878  P     A    91      80.226  72.870  67.213  1.00  0.00           P  
ATOM   2879  OP1   A    91      80.164  74.335  67.172  1.00  0.00           O  
ATOM   2880  OP2   A    91      81.568  72.263  67.242  1.00  0.00           O  
ATOM   2881  O5'   A    91      79.358  72.245  68.359  1.00  0.00           O  
ATOM   2882  C5'   A    91      79.224  70.829  68.455  1.00  0.00           C  
ATOM   2883  H5'   A    91      80.196  70.391  68.681  1.00  0.00           H  
ATOM   2884 H5''   A    91      78.995  70.396  67.481  1.00  0.00           H  
ATOM   2885  C4'   A    91      78.077  70.530  69.436  1.00  0.00           C  
ATOM   2886  H4'   A    91      78.287  70.968  70.412  1.00  0.00           H  
ATOM   2887  O4'   A    91      76.835  71.038  68.967  1.00  0.00           O  
ATOM   2888  C1'   A    91      75.767  70.179  69.202  1.00  0.00           C  
ATOM   2889  H1'   A    91      74.884  70.632  69.652  1.00  0.00           H  
ATOM   2890  N9    A    91      75.252  69.554  67.965  1.00  0.00           N  
ATOM   2891  C8    A    91      75.887  69.495  66.698  1.00  0.00           C  
ATOM   2892  H8    A    91      76.893  69.868  66.572  1.00  0.00           H  
ATOM   2893  N7    A    91      75.284  68.871  65.770  1.00  0.00           N  
ATOM   2894  C5    A    91      74.070  68.442  66.419  1.00  0.00           C  
ATOM   2895  C6    A    91      72.857  67.684  66.099  1.00  0.00           C  
ATOM   2896  N6    A    91      72.561  67.093  64.973  1.00  0.00           N  
ATOM   2897  H61   A    91      71.645  66.685  64.853  1.00  0.00           H  
ATOM   2898  H62   A    91      73.037  67.356  64.122  1.00  0.00           H  
ATOM   2899  N1    A    91      71.958  67.499  67.033  1.00  0.00           N  
ATOM   2900  C2    A    91      72.135  68.052  68.207  1.00  0.00           C  
ATOM   2901  H2    A    91      71.312  67.791  68.855  1.00  0.00           H  
ATOM   2902  N3    A    91      73.125  68.842  68.654  1.00  0.00           N  
ATOM   2903  C4    A    91      74.090  69.046  67.676  1.00  0.00           C  
ATOM   2904  C3'   A    91      77.816  69.065  69.732  1.00  0.00           C  
ATOM   2905  H3'   A    91      77.931  68.432  68.852  1.00  0.00           H  
ATOM   2906  C2'   A    91      76.371  69.121  70.171  1.00  0.00           C  
ATOM   2907  H2'   A    91      75.813  68.204  69.979  1.00  0.00           H  
ATOM   2908  O2'   A    91      76.003  69.645  71.419  1.00  0.00           O  
ATOM   2909 HO2'   A    91      75.280  69.140  71.799  1.00  0.00           H  
ATOM   2910  O3'   A    91      78.560  68.499  70.793  1.00  0.00           O  
ATOM   2911  P     U    92      78.821  66.993  70.751  1.00  0.00           P  
ATOM   2912  OP1   U    92      79.602  66.722  72.000  1.00  0.00           O  
ATOM   2913  OP2   U    92      79.354  66.742  69.432  1.00  0.00           O  
ATOM   2914  O5'   U    92      77.473  66.087  70.818  1.00  0.00           O  
ATOM   2915  C5'   U    92      76.631  66.250  71.890  1.00  0.00           C  
ATOM   2916  H5'   U    92      76.430  67.313  72.025  1.00  0.00           H  
ATOM   2917 H5''   U    92      77.094  65.891  72.809  1.00  0.00           H  
ATOM   2918  C4'   U    92      75.149  65.743  71.764  1.00  0.00           C  
ATOM   2919  H4'   U    92      74.563  66.066  72.624  1.00  0.00           H  
ATOM   2920  O4'   U    92      74.635  66.057  70.496  1.00  0.00           O  
ATOM   2921  C1'   U    92      74.465  64.823  69.774  1.00  0.00           C  
ATOM   2922  H1'   U    92      73.408  64.603  69.927  1.00  0.00           H  
ATOM   2923  N1    U    92      74.734  64.940  68.303  1.00  0.00           N  
ATOM   2924  C6    U    92      75.946  65.451  67.851  1.00  0.00           C  
ATOM   2925  H6    U    92      76.676  65.793  68.570  1.00  0.00           H  
ATOM   2926  C5    U    92      76.181  65.528  66.517  1.00  0.00           C  
ATOM   2927  H5    U    92      77.136  65.929  66.214  1.00  0.00           H  
ATOM   2928  C4    U    92      75.112  65.265  65.504  1.00  0.00           C  
ATOM   2929  O4    U    92      75.166  65.534  64.299  1.00  0.00           O  
ATOM   2930  N3    U    92      73.967  64.733  66.051  1.00  0.00           N  
ATOM   2931  H3    U    92      73.220  64.795  65.373  1.00  0.00           H  
ATOM   2932  C2    U    92      73.665  64.606  67.393  1.00  0.00           C  
ATOM   2933  O2    U    92      72.513  64.373  67.802  1.00  0.00           O  
ATOM   2934  C3'   U    92      75.165  64.191  71.900  1.00  0.00           C  
ATOM   2935  H3'   U    92      76.042  63.887  72.472  1.00  0.00           H  
ATOM   2936  C2'   U    92      75.396  63.803  70.449  1.00  0.00           C  
ATOM   2937  H2'   U    92      76.370  64.024  70.012  1.00  0.00           H  
ATOM   2938  O2'   U    92      74.975  62.507  70.202  1.00  0.00           O  
ATOM   2939 HO2'   U    92      75.448  61.909  70.785  1.00  0.00           H  
ATOM   2940  O3'   U    92      73.935  63.666  72.472  1.00  0.00           O  
ATOM   2941  P     G    93      73.841  63.655  74.100  1.00  0.00           P  
ATOM   2942  OP1   G    93      72.425  63.446  74.353  1.00  0.00           O  
ATOM   2943  OP2   G    93      74.556  64.873  74.639  1.00  0.00           O  
ATOM   2944  O5'   G    93      74.683  62.306  74.513  1.00  0.00           O  
ATOM   2945  C5'   G    93      74.028  61.047  74.516  1.00  0.00           C  
ATOM   2946  H5'   G    93      73.735  60.771  73.503  1.00  0.00           H  
ATOM   2947 H5''   G    93      73.186  60.961  75.204  1.00  0.00           H  
ATOM   2948  C4'   G    93      74.985  60.010  75.100  1.00  0.00           C  
ATOM   2949  H4'   G    93      74.319  59.149  75.144  1.00  0.00           H  
ATOM   2950  O4'   G    93      76.136  59.624  74.371  1.00  0.00           O  
ATOM   2951  C1'   G    93      77.251  59.506  75.230  1.00  0.00           C  
ATOM   2952  H1'   G    93      77.309  58.485  75.607  1.00  0.00           H  
ATOM   2953  N9    G    93      78.481  59.762  74.540  1.00  0.00           N  
ATOM   2954  C8    G    93      79.025  60.900  74.158  1.00  0.00           C  
ATOM   2955  H8    G    93      78.678  61.907  74.336  1.00  0.00           H  
ATOM   2956  N7    G    93      80.072  60.806  73.441  1.00  0.00           N  
ATOM   2957  C5    G    93      80.216  59.425  73.322  1.00  0.00           C  
ATOM   2958  C6    G    93      81.217  58.651  72.640  1.00  0.00           C  
ATOM   2959  O6    G    93      82.141  58.867  71.922  1.00  0.00           O  
ATOM   2960  N1    G    93      81.081  57.344  72.973  1.00  0.00           N  
ATOM   2961  H1    G    93      81.833  56.728  72.702  1.00  0.00           H  
ATOM   2962  C2    G    93      80.152  56.830  73.826  1.00  0.00           C  
ATOM   2963  N2    G    93      80.149  55.552  73.951  1.00  0.00           N  
ATOM   2964  H21   G    93      80.708  54.920  73.397  1.00  0.00           H  
ATOM   2965  H22   G    93      79.488  55.132  74.589  1.00  0.00           H  
ATOM   2966  N3    G    93      79.231  57.454  74.491  1.00  0.00           N  
ATOM   2967  C4    G    93      79.352  58.766  74.157  1.00  0.00           C  
ATOM   2968  C3'   G    93      75.417  60.289  76.548  1.00  0.00           C  
ATOM   2969  H3'   G    93      75.014  61.236  76.908  1.00  0.00           H  
ATOM   2970  C2'   G    93      76.931  60.464  76.322  1.00  0.00           C  
ATOM   2971  H2'   G    93      77.194  61.433  75.898  1.00  0.00           H  
ATOM   2972  O2'   G    93      77.751  60.178  77.440  1.00  0.00           O  
ATOM   2973 HO2'   G    93      77.312  59.446  77.878  1.00  0.00           H  
ATOM   2974  O3'   G    93      75.015  59.097  77.255  1.00  0.00           O  
ATOM   2975  P     U    94      75.313  59.010  78.802  1.00  0.00           P  
ATOM   2976  OP1   U    94      74.167  58.361  79.471  1.00  0.00           O  
ATOM   2977  OP2   U    94      75.722  60.305  79.407  1.00  0.00           O  
ATOM   2978  O5'   U    94      76.532  58.009  78.895  1.00  0.00           O  
ATOM   2979  C5'   U    94      76.353  56.668  78.447  1.00  0.00           C  
ATOM   2980  H5'   U    94      75.874  56.692  77.468  1.00  0.00           H  
ATOM   2981 H5''   U    94      75.773  56.116  79.187  1.00  0.00           H  
ATOM   2982  C4'   U    94      77.638  55.831  78.439  1.00  0.00           C  
ATOM   2983  H4'   U    94      77.498  54.752  78.368  1.00  0.00           H  
ATOM   2984  O4'   U    94      78.499  56.230  77.415  1.00  0.00           O  
ATOM   2985  C1'   U    94      79.842  55.839  77.629  1.00  0.00           C  
ATOM   2986  H1'   U    94      80.094  54.888  77.158  1.00  0.00           H  
ATOM   2987  N1    U    94      80.634  56.976  77.099  1.00  0.00           N  
ATOM   2988  C6    U    94      80.270  58.313  77.399  1.00  0.00           C  
ATOM   2989  H6    U    94      79.328  58.377  77.923  1.00  0.00           H  
ATOM   2990  C5    U    94      81.098  59.328  76.993  1.00  0.00           C  
ATOM   2991  H5    U    94      80.888  60.371  77.177  1.00  0.00           H  
ATOM   2992  C4    U    94      82.392  59.079  76.541  1.00  0.00           C  
ATOM   2993  O4    U    94      83.184  59.898  76.254  1.00  0.00           O  
ATOM   2994  N3    U    94      82.722  57.764  76.327  1.00  0.00           N  
ATOM   2995  H3    U    94      83.671  57.604  76.018  1.00  0.00           H  
ATOM   2996  C2    U    94      81.911  56.652  76.614  1.00  0.00           C  
ATOM   2997  O2    U    94      82.353  55.543  76.418  1.00  0.00           O  
ATOM   2998  C3'   U    94      78.520  55.969  79.699  1.00  0.00           C  
ATOM   2999  H3'   U    94      78.447  57.025  79.956  1.00  0.00           H  
ATOM   3000  C2'   U    94      79.924  55.705  79.165  1.00  0.00           C  
ATOM   3001  H2'   U    94      80.782  56.298  79.481  1.00  0.00           H  
ATOM   3002  O2'   U    94      80.267  54.348  79.315  1.00  0.00           O  
ATOM   3003 HO2'   U    94      79.711  54.067  80.046  1.00  0.00           H  
ATOM   3004  O3'   U    94      78.173  55.124  80.764  1.00  0.00           O  
ATOM   3005  P     A    95      78.759  55.336  82.219  1.00  0.00           P  
ATOM   3006  OP1   A    95      77.583  55.619  83.120  1.00  0.00           O  
ATOM   3007  OP2   A    95      79.848  56.339  82.149  1.00  0.00           O  
ATOM   3008  O5'   A    95      79.376  53.825  82.408  1.00  0.00           O  
ATOM   3009  C5'   A    95      78.435  52.672  82.523  1.00  0.00           C  
ATOM   3010  H5'   A    95      77.805  52.709  81.634  1.00  0.00           H  
ATOM   3011 H5''   A    95      77.749  52.844  83.353  1.00  0.00           H  
ATOM   3012  C4'   A    95      79.133  51.343  82.682  1.00  0.00           C  
ATOM   3013  H4'   A    95      78.373  50.565  82.753  1.00  0.00           H  
ATOM   3014  O4'   A    95      80.053  51.080  81.592  1.00  0.00           O  
ATOM   3015  C1'   A    95      81.060  50.304  82.075  1.00  0.00           C  
ATOM   3016  H1'   A    95      81.041  49.420  81.437  1.00  0.00           H  
ATOM   3017  N9    A    95      82.361  51.049  81.870  1.00  0.00           N  
ATOM   3018  C8    A    95      82.578  52.373  81.767  1.00  0.00           C  
ATOM   3019  H8    A    95      81.729  53.019  81.598  1.00  0.00           H  
ATOM   3020  N7    A    95      83.822  52.750  81.875  1.00  0.00           N  
ATOM   3021  C5    A    95      84.555  51.526  81.855  1.00  0.00           C  
ATOM   3022  C6    A    95      85.935  51.233  81.861  1.00  0.00           C  
ATOM   3023  N6    A    95      86.992  52.016  82.058  1.00  0.00           N  
ATOM   3024  H61   A    95      87.909  51.665  82.296  1.00  0.00           H  
ATOM   3025  H62   A    95      86.787  53.004  82.039  1.00  0.00           H  
ATOM   3026  N1    A    95      86.298  49.953  81.763  1.00  0.00           N  
ATOM   3027  C2    A    95      85.321  49.032  81.807  1.00  0.00           C  
ATOM   3028  H2    A    95      85.675  48.020  81.677  1.00  0.00           H  
ATOM   3029  N3    A    95      83.994  49.193  81.874  1.00  0.00           N  
ATOM   3030  C4    A    95      83.653  50.535  81.857  1.00  0.00           C  
ATOM   3031  C3'   A    95      80.058  51.386  83.875  1.00  0.00           C  
ATOM   3032  H3'   A    95      80.741  52.235  83.904  1.00  0.00           H  
ATOM   3033  C2'   A    95      80.789  50.093  83.526  1.00  0.00           C  
ATOM   3034  H2'   A    95      81.734  49.965  84.054  1.00  0.00           H  
ATOM   3035  O2'   A    95      79.951  48.933  83.728  1.00  0.00           O  
ATOM   3036 HO2'   A    95      79.659  48.882  84.641  1.00  0.00           H  
ATOM   3037  O3'   A    95      79.361  51.243  85.066  1.00  0.00           O  
ATOM   3038  P     G    96      80.141  51.315  86.434  1.00  0.00           P  
ATOM   3039  OP1   G    96      79.057  51.281  87.425  1.00  0.00           O  
ATOM   3040  OP2   G    96      80.957  52.549  86.358  1.00  0.00           O  
ATOM   3041  O5'   G    96      81.073  50.047  86.627  1.00  0.00           O  
ATOM   3042  C5'   G    96      80.516  48.805  86.887  1.00  0.00           C  
ATOM   3043  H5'   G    96      79.824  48.615  86.066  1.00  0.00           H  
ATOM   3044 H5''   G    96      80.085  48.760  87.887  1.00  0.00           H  
ATOM   3045  C4'   G    96      81.576  47.747  86.785  1.00  0.00           C  
ATOM   3046  H4'   G    96      81.047  46.795  86.832  1.00  0.00           H  
ATOM   3047  O4'   G    96      82.189  47.801  85.487  1.00  0.00           O  
ATOM   3048  C1'   G    96      83.532  47.514  85.628  1.00  0.00           C  
ATOM   3049  H1'   G    96      83.821  46.774  84.883  1.00  0.00           H  
ATOM   3050  N9    G    96      84.360  48.722  85.424  1.00  0.00           N  
ATOM   3051  C8    G    96      84.052  50.066  85.418  1.00  0.00           C  
ATOM   3052  H8    G    96      83.036  50.431  85.385  1.00  0.00           H  
ATOM   3053  N7    G    96      85.049  50.888  85.298  1.00  0.00           N  
ATOM   3054  C5    G    96      86.159  50.026  85.305  1.00  0.00           C  
ATOM   3055  C6    G    96      87.610  50.220  85.160  1.00  0.00           C  
ATOM   3056  O6    G    96      88.209  51.262  85.122  1.00  0.00           O  
ATOM   3057  N1    G    96      88.341  49.059  84.961  1.00  0.00           N  
ATOM   3058  H1    G    96      89.332  49.089  84.770  1.00  0.00           H  
ATOM   3059  C2    G    96      87.823  47.891  85.233  1.00  0.00           C  
ATOM   3060  N2    G    96      88.722  46.947  85.371  1.00  0.00           N  
ATOM   3061  H21   G    96      89.714  47.135  85.341  1.00  0.00           H  
ATOM   3062  H22   G    96      88.369  46.104  85.801  1.00  0.00           H  
ATOM   3063  N3    G    96      86.537  47.591  85.454  1.00  0.00           N  
ATOM   3064  C4    G    96      85.745  48.699  85.349  1.00  0.00           C  
ATOM   3065  C3'   G    96      82.713  47.710  87.827  1.00  0.00           C  
ATOM   3066  H3'   G    96      83.005  48.739  88.037  1.00  0.00           H  
ATOM   3067  C2'   G    96      83.756  46.960  87.032  1.00  0.00           C  
ATOM   3068  H2'   G    96      84.803  47.108  87.296  1.00  0.00           H  
ATOM   3069  O2'   G    96      83.490  45.561  86.919  1.00  0.00           O  
ATOM   3070 HO2'   G    96      83.333  45.239  87.809  1.00  0.00           H  
ATOM   3071  O3'   G    96      82.316  46.957  88.987  1.00  0.00           O  
ATOM   3072  P     C    97      83.030  47.161  90.363  1.00  0.00           P  
ATOM   3073  OP1   C    97      82.421  46.290  91.391  1.00  0.00           O  
ATOM   3074  OP2   C    97      83.079  48.641  90.589  1.00  0.00           O  
ATOM   3075  O5'   C    97      84.466  46.755  90.201  1.00  0.00           O  
ATOM   3076  C5'   C    97      84.831  45.377  90.075  1.00  0.00           C  
ATOM   3077  H5'   C    97      84.527  45.084  89.070  1.00  0.00           H  
ATOM   3078 H5''   C    97      84.522  44.691  90.864  1.00  0.00           H  
ATOM   3079  C4'   C    97      86.286  45.182  89.961  1.00  0.00           C  
ATOM   3080  H4'   C    97      86.547  44.165  89.671  1.00  0.00           H  
ATOM   3081  O4'   C    97      86.737  45.891  88.874  1.00  0.00           O  
ATOM   3082  C1'   C    97      88.075  46.381  89.045  1.00  0.00           C  
ATOM   3083  H1'   C    97      88.749  45.901  88.335  1.00  0.00           H  
ATOM   3084  N1    C    97      88.193  47.895  88.791  1.00  0.00           N  
ATOM   3085  C6    C    97      87.164  48.761  88.918  1.00  0.00           C  
ATOM   3086  H6    C    97      86.180  48.402  89.181  1.00  0.00           H  
ATOM   3087  C5    C    97      87.296  50.101  88.674  1.00  0.00           C  
ATOM   3088  H5    C    97      86.465  50.783  88.785  1.00  0.00           H  
ATOM   3089  C4    C    97      88.630  50.502  88.358  1.00  0.00           C  
ATOM   3090  N4    C    97      88.876  51.782  88.263  1.00  0.00           N  
ATOM   3091  H41   C    97      89.824  52.125  88.204  1.00  0.00           H  
ATOM   3092  H42   C    97      88.093  52.417  88.333  1.00  0.00           H  
ATOM   3093  N3    C    97      89.670  49.704  88.295  1.00  0.00           N  
ATOM   3094  C2    C    97      89.469  48.434  88.515  1.00  0.00           C  
ATOM   3095  O2    C    97      90.454  47.712  88.552  1.00  0.00           O  
ATOM   3096  C3'   C    97      87.016  45.853  91.145  1.00  0.00           C  
ATOM   3097  H3'   C    97      86.551  46.809  91.386  1.00  0.00           H  
ATOM   3098  C2'   C    97      88.365  46.115  90.541  1.00  0.00           C  
ATOM   3099  H2'   C    97      88.890  46.966  90.976  1.00  0.00           H  
ATOM   3100  O2'   C    97      89.213  45.005  90.549  1.00  0.00           O  
ATOM   3101 HO2'   C    97      88.603  44.282  90.713  1.00  0.00           H  
ATOM   3102  O3'   C    97      87.002  44.979  92.273  1.00  0.00           O  
ATOM   3103  P     A    98      86.995  45.775  93.643  1.00  0.00           P  
ATOM   3104  OP1   A    98      87.098  44.757  94.690  1.00  0.00           O  
ATOM   3105  OP2   A    98      85.785  46.651  93.597  1.00  0.00           O  
ATOM   3106  O5'   A    98      88.347  46.723  93.741  1.00  0.00           O  
ATOM   3107  C5'   A    98      89.673  46.182  93.844  1.00  0.00           C  
ATOM   3108  H5'   A    98      89.633  45.383  93.103  1.00  0.00           H  
ATOM   3109 H5''   A    98      89.688  45.827  94.874  1.00  0.00           H  
ATOM   3110  C4'   A    98      90.828  47.012  93.527  1.00  0.00           C  
ATOM   3111  H4'   A    98      91.716  46.380  93.513  1.00  0.00           H  
ATOM   3112  O4'   A    98      90.787  47.771  92.280  1.00  0.00           O  
ATOM   3113  C1'   A    98      91.680  48.892  92.321  1.00  0.00           C  
ATOM   3114  H1'   A    98      92.467  48.841  91.569  1.00  0.00           H  
ATOM   3115  N9    A    98      90.907  50.181  92.116  1.00  0.00           N  
ATOM   3116  C8    A    98      89.545  50.297  92.007  1.00  0.00           C  
ATOM   3117  H8    A    98      88.861  49.512  92.296  1.00  0.00           H  
ATOM   3118  N7    A    98      89.183  51.492  91.619  1.00  0.00           N  
ATOM   3119  C5    A    98      90.424  52.159  91.441  1.00  0.00           C  
ATOM   3120  C6    A    98      90.795  53.487  91.195  1.00  0.00           C  
ATOM   3121  N6    A    98      89.999  54.490  91.004  1.00  0.00           N  
ATOM   3122  H61   A    98      90.529  55.286  90.681  1.00  0.00           H  
ATOM   3123  H62   A    98      88.998  54.424  91.128  1.00  0.00           H  
ATOM   3124  N1    A    98      92.079  53.903  91.215  1.00  0.00           N  
ATOM   3125  C2    A    98      93.007  53.004  91.406  1.00  0.00           C  
ATOM   3126  H2    A    98      94.047  53.295  91.378  1.00  0.00           H  
ATOM   3127  N3    A    98      92.843  51.647  91.600  1.00  0.00           N  
ATOM   3128  C4    A    98      91.502  51.358  91.711  1.00  0.00           C  
ATOM   3129  C3'   A    98      91.037  48.233  94.411  1.00  0.00           C  
ATOM   3130  H3'   A    98      90.199  48.931  94.406  1.00  0.00           H  
ATOM   3131  C2'   A    98      92.177  48.976  93.720  1.00  0.00           C  
ATOM   3132  H2'   A    98      92.130  49.970  94.165  1.00  0.00           H  
ATOM   3133  O2'   A    98      93.494  48.462  93.741  1.00  0.00           O  
ATOM   3134 HO2'   A    98      93.754  48.815  94.594  1.00  0.00           H  
ATOM   3135  O3'   A    98      91.273  47.841  95.745  1.00  0.00           O  
ATOM   3136  P    U3    99      91.868  48.841  96.833  1.00  0.00           P  
ATOM   3137  OP1  U3    99      93.350  48.853  96.464  1.00  0.00           O  
ATOM   3138  OP2  U3    99      91.527  48.289  98.210  1.00  0.00           O  
ATOM   3139  O5'  U3    99      91.291  50.333  96.573  1.00  0.00           O  
ATOM   3140  C5'  U3    99      90.053  50.846  96.978  1.00  0.00           C  
ATOM   3141  H5'  U3    99      89.938  50.740  98.057  1.00  0.00           H  
ATOM   3142 H5''  U3    99      89.210  50.265  96.605  1.00  0.00           H  
ATOM   3143  C4'  U3    99      89.615  52.297  96.701  1.00  0.00           C  
ATOM   3144  H4'  U3    99      88.723  52.568  97.266  1.00  0.00           H  
ATOM   3145  O4'  U3    99      90.598  53.277  97.099  1.00  0.00           O  
ATOM   3146  C1'  U3    99      90.671  54.255  96.060  1.00  0.00           C  
ATOM   3147  H1'  U3    99      90.307  55.202  96.459  1.00  0.00           H  
ATOM   3148  N1   U3    99      92.088  54.370  95.630  1.00  0.00           N  
ATOM   3149  C6   U3    99      92.835  53.217  95.426  1.00  0.00           C  
ATOM   3150  H6   U3    99      92.430  52.300  95.826  1.00  0.00           H  
ATOM   3151  C5   U3    99      94.002  53.218  94.738  1.00  0.00           C  
ATOM   3152  H5   U3    99      94.588  52.311  94.700  1.00  0.00           H  
ATOM   3153  C4   U3    99      94.485  54.384  94.099  1.00  0.00           C  
ATOM   3154  O4   U3    99      95.535  54.412  93.493  1.00  0.00           O  
ATOM   3155  N3   U3    99      93.657  55.481  94.181  1.00  0.00           N  
ATOM   3156  H3   U3    99      94.065  56.369  93.924  1.00  0.00           H  
ATOM   3157  C2   U3    99      92.556  55.583  94.994  1.00  0.00           C  
ATOM   3158  O2   U3    99      92.048  56.726  95.078  1.00  0.00           O  
ATOM   3159  C3'  U3    99      89.415  52.455  95.177  1.00  0.00           C  
ATOM   3160  H3'  U3    99      90.130  51.847  94.623  1.00  0.00           H  
ATOM   3161  C2'  U3    99      89.759  53.917  94.968  1.00  0.00           C  
ATOM   3162  H2'  U3    99      90.327  53.959  94.039  1.00  0.00           H  
ATOM   3163  O2'  U3    99      88.587  54.748  94.873  1.00  0.00           O  
ATOM   3164 HO2'  U3    99      88.139  54.452  94.078  1.00  0.00           H  
ATOM   3165  O3'  U3    99      88.092  52.149  94.750  1.00  0.00           O  
ATOM   3166 HO3'  U3    99      88.019  51.200  94.627  1.00  0.00           H  
TER    3167       U3    99 
END   
