# Supplementary material for: Modelling the structures of frameshift-stimulatory pseudoknots from representative bat coronaviruses
Source: PLoS Comput Biol. 2023 May 19;19(5):e1011124. doi: 10.1371/journal.pcbi.1011124 (PMC10234561; doi:10.1371/journal.pcbi.1011124)
Supplement: S3 Data — PDB files for the top 3 representative clusters from each conformer (threaded/unthreaded) of each pseudoknot described in the main text, along with PDB files for the representative clusters shown in S8–S18 Figs. (ZIP) [file pcbi.1011124.s003.zip › SI_Model_PDB_files/21164-6_threaded_noMg_cluster2.pdb]

ATOM      1 HO5'  G5     1      62.047  46.840  39.205  1.00  0.00           H  
ATOM      2  O5'  G5     1      62.612  47.608  39.093  1.00  0.00           O  
ATOM      3  C5'  G5     1      62.063  48.324  38.033  1.00  0.00           C  
ATOM      4  H5'  G5     1      61.675  47.661  37.260  1.00  0.00           H  
ATOM      5 H5''  G5     1      62.775  49.051  37.641  1.00  0.00           H  
ATOM      6  C4'  G5     1      60.916  49.213  38.454  1.00  0.00           C  
ATOM      7  H4'  G5     1      60.657  49.695  37.511  1.00  0.00           H  
ATOM      8  O4'  G5     1      59.787  48.535  39.000  1.00  0.00           O  
ATOM      9  C1'  G5     1      58.921  49.594  39.464  1.00  0.00           C  
ATOM     10  H1'  G5     1      58.337  49.986  38.632  1.00  0.00           H  
ATOM     11  N9   G5     1      57.945  49.116  40.458  1.00  0.00           N  
ATOM     12  C8   G5     1      56.667  49.132  40.340  1.00  0.00           C  
ATOM     13  H8   G5     1      56.332  49.759  39.528  1.00  0.00           H  
ATOM     14  N7   G5     1      55.982  48.501  41.273  1.00  0.00           N  
ATOM     15  C5   G5     1      56.996  47.971  42.054  1.00  0.00           C  
ATOM     16  C6   G5     1      56.899  47.131  43.208  1.00  0.00           C  
ATOM     17  O6   G5     1      55.884  46.651  43.774  1.00  0.00           O  
ATOM     18  N1   G5     1      58.087  46.665  43.613  1.00  0.00           N  
ATOM     19  H1   G5     1      58.065  45.881  44.250  1.00  0.00           H  
ATOM     20  C2   G5     1      59.329  47.116  43.132  1.00  0.00           C  
ATOM     21  N2   G5     1      60.373  46.558  43.613  1.00  0.00           N  
ATOM     22  H21  G5     1      60.304  45.935  44.404  1.00  0.00           H  
ATOM     23  H22  G5     1      61.220  46.929  43.206  1.00  0.00           H  
ATOM     24  N3   G5     1      59.423  47.990  42.121  1.00  0.00           N  
ATOM     25  C4   G5     1      58.186  48.377  41.612  1.00  0.00           C  
ATOM     26  C3'  G5     1      61.124  50.252  39.538  1.00  0.00           C  
ATOM     27  H3'  G5     1      61.558  49.657  40.341  1.00  0.00           H  
ATOM     28  C2'  G5     1      59.752  50.652  40.051  1.00  0.00           C  
ATOM     29  H2'  G5     1      59.661  50.610  41.136  1.00  0.00           H  
ATOM     30  O2'  G5     1      59.463  51.887  39.452  1.00  0.00           O  
ATOM     31 HO2'  G5     1      60.226  52.449  39.603  1.00  0.00           H  
ATOM     32  O3'  G5     1      62.014  51.310  39.207  1.00  0.00           O  
ATOM     33  P     A     2      62.788  52.087  40.372  1.00  0.00           P  
ATOM     34  OP1   A     2      63.878  52.791  39.722  1.00  0.00           O  
ATOM     35  OP2   A     2      63.120  51.170  41.494  1.00  0.00           O  
ATOM     36  O5'   A     2      61.741  53.155  40.846  1.00  0.00           O  
ATOM     37  C5'   A     2      61.701  54.429  40.329  1.00  0.00           C  
ATOM     38  H5'   A     2      61.416  54.403  39.278  1.00  0.00           H  
ATOM     39 H5''   A     2      62.693  54.865  40.450  1.00  0.00           H  
ATOM     40  C4'   A     2      60.539  55.226  41.073  1.00  0.00           C  
ATOM     41  H4'   A     2      60.656  56.187  40.571  1.00  0.00           H  
ATOM     42  O4'   A     2      59.291  54.785  40.725  1.00  0.00           O  
ATOM     43  C1'   A     2      58.369  55.226  41.632  1.00  0.00           C  
ATOM     44  H1'   A     2      57.820  56.054  41.183  1.00  0.00           H  
ATOM     45  N9    A     2      57.390  54.204  42.012  1.00  0.00           N  
ATOM     46  C8    A     2      56.089  54.208  41.648  1.00  0.00           C  
ATOM     47  H8    A     2      55.620  55.062  41.182  1.00  0.00           H  
ATOM     48  N7    A     2      55.378  53.191  42.018  1.00  0.00           N  
ATOM     49  C5    A     2      56.373  52.385  42.685  1.00  0.00           C  
ATOM     50  C6    A     2      56.377  51.178  43.388  1.00  0.00           C  
ATOM     51  N6    A     2      55.324  50.492  43.717  1.00  0.00           N  
ATOM     52  H61   A     2      55.436  49.681  44.309  1.00  0.00           H  
ATOM     53  H62   A     2      54.433  50.719  43.301  1.00  0.00           H  
ATOM     54  N1    A     2      57.463  50.615  43.855  1.00  0.00           N  
ATOM     55  C2    A     2      58.551  51.290  43.639  1.00  0.00           C  
ATOM     56  H2    A     2      59.466  51.025  44.150  1.00  0.00           H  
ATOM     57  N3    A     2      58.735  52.493  43.090  1.00  0.00           N  
ATOM     58  C4    A     2      57.579  52.992  42.573  1.00  0.00           C  
ATOM     59  C3'   A     2      60.559  55.397  42.492  1.00  0.00           C  
ATOM     60  H3'   A     2      60.805  54.453  42.978  1.00  0.00           H  
ATOM     61  C2'   A     2      59.125  55.776  42.894  1.00  0.00           C  
ATOM     62  H2'   A     2      58.816  55.230  43.786  1.00  0.00           H  
ATOM     63  O2'   A     2      58.786  57.177  42.942  1.00  0.00           O  
ATOM     64 HO2'   A     2      59.409  57.530  43.582  1.00  0.00           H  
ATOM     65  O3'   A     2      61.452  56.369  42.945  1.00  0.00           O  
ATOM     66  P     G     3      61.833  56.513  44.518  1.00  0.00           P  
ATOM     67  OP1   G     3      63.165  57.084  44.546  1.00  0.00           O  
ATOM     68  OP2   G     3      61.553  55.244  45.137  1.00  0.00           O  
ATOM     69  O5'   G     3      60.730  57.597  44.939  1.00  0.00           O  
ATOM     70  C5'   G     3      61.179  58.950  45.080  1.00  0.00           C  
ATOM     71  H5'   G     3      61.378  59.317  44.074  1.00  0.00           H  
ATOM     72 H5''   G     3      61.964  58.920  45.836  1.00  0.00           H  
ATOM     73  C4'   G     3      59.995  59.789  45.488  1.00  0.00           C  
ATOM     74  H4'   G     3      60.292  60.832  45.599  1.00  0.00           H  
ATOM     75  O4'   G     3      58.796  59.700  44.662  1.00  0.00           O  
ATOM     76  C1'   G     3      57.625  59.748  45.434  1.00  0.00           C  
ATOM     77  H1'   G     3      57.035  60.619  45.148  1.00  0.00           H  
ATOM     78  N9    G     3      56.858  58.495  45.131  1.00  0.00           N  
ATOM     79  C8    G     3      57.000  57.222  45.617  1.00  0.00           C  
ATOM     80  H8    G     3      57.839  56.936  46.234  1.00  0.00           H  
ATOM     81  N7    G     3      56.093  56.336  45.141  1.00  0.00           N  
ATOM     82  C5    G     3      55.233  57.117  44.356  1.00  0.00           C  
ATOM     83  C6    G     3      54.012  56.858  43.583  1.00  0.00           C  
ATOM     84  O6    G     3      53.450  55.781  43.371  1.00  0.00           O  
ATOM     85  N1    G     3      53.350  57.978  43.137  1.00  0.00           N  
ATOM     86  H1    G     3      52.441  57.759  42.753  1.00  0.00           H  
ATOM     87  C2    G     3      53.833  59.219  43.212  1.00  0.00           C  
ATOM     88  N2    G     3      53.009  60.123  42.745  1.00  0.00           N  
ATOM     89  H21   G     3      52.244  59.780  42.182  1.00  0.00           H  
ATOM     90  H22   G     3      53.284  61.086  42.611  1.00  0.00           H  
ATOM     91  N3    G     3      55.042  59.510  43.806  1.00  0.00           N  
ATOM     92  C4    G     3      55.735  58.450  44.328  1.00  0.00           C  
ATOM     93  C3'   G     3      59.549  59.393  46.878  1.00  0.00           C  
ATOM     94  H3'   G     3      59.440  58.309  46.913  1.00  0.00           H  
ATOM     95  C2'   G     3      58.055  59.910  46.895  1.00  0.00           C  
ATOM     96  H2'   G     3      57.517  59.376  47.678  1.00  0.00           H  
ATOM     97  O2'   G     3      58.110  61.282  47.195  1.00  0.00           O  
ATOM     98 HO2'   G     3      57.519  61.408  47.940  1.00  0.00           H  
ATOM     99  O3'   G     3      60.421  59.786  47.951  1.00  0.00           O  
ATOM    100  P     U     4      60.353  59.292  49.443  1.00  0.00           P  
ATOM    101  OP1   U     4      61.444  60.065  50.167  1.00  0.00           O  
ATOM    102  OP2   U     4      60.349  57.852  49.364  1.00  0.00           O  
ATOM    103  O5'   U     4      58.926  59.767  50.021  1.00  0.00           O  
ATOM    104  C5'   U     4      58.743  61.083  50.469  1.00  0.00           C  
ATOM    105  H5'   U     4      59.016  61.709  49.619  1.00  0.00           H  
ATOM    106 H5''   U     4      59.357  61.262  51.352  1.00  0.00           H  
ATOM    107  C4'   U     4      57.301  61.379  50.786  1.00  0.00           C  
ATOM    108  H4'   U     4      57.164  62.424  51.063  1.00  0.00           H  
ATOM    109  O4'   U     4      56.656  61.046  49.612  1.00  0.00           O  
ATOM    110  C1'   U     4      55.459  60.358  49.835  1.00  0.00           C  
ATOM    111  H1'   U     4      54.628  60.936  49.431  1.00  0.00           H  
ATOM    112  N1    U     4      55.470  58.959  49.307  1.00  0.00           N  
ATOM    113  C6    U     4      56.154  57.871  49.897  1.00  0.00           C  
ATOM    114  H6    U     4      56.867  58.084  50.680  1.00  0.00           H  
ATOM    115  C5    U     4      56.037  56.663  49.378  1.00  0.00           C  
ATOM    116  H5    U     4      56.540  55.812  49.813  1.00  0.00           H  
ATOM    117  C4    U     4      55.105  56.348  48.336  1.00  0.00           C  
ATOM    118  O4    U     4      54.821  55.259  47.809  1.00  0.00           O  
ATOM    119  N3    U     4      54.574  57.501  47.732  1.00  0.00           N  
ATOM    120  H3    U     4      53.815  57.359  47.081  1.00  0.00           H  
ATOM    121  C2    U     4      54.776  58.791  48.137  1.00  0.00           C  
ATOM    122  O2    U     4      54.324  59.771  47.512  1.00  0.00           O  
ATOM    123  C3'   U     4      56.666  60.474  51.850  1.00  0.00           C  
ATOM    124  H3'   U     4      57.063  59.475  52.030  1.00  0.00           H  
ATOM    125  C2'   U     4      55.235  60.368  51.332  1.00  0.00           C  
ATOM    126  H2'   U     4      54.713  59.484  51.700  1.00  0.00           H  
ATOM    127  O2'   U     4      54.521  61.507  51.780  1.00  0.00           O  
ATOM    128 HO2'   U     4      54.082  61.258  52.597  1.00  0.00           H  
ATOM    129  O3'   U     4      56.627  61.032  53.197  1.00  0.00           O  
ATOM    130  P     G     5      58.029  61.073  54.038  1.00  0.00           P  
ATOM    131  OP1   G     5      58.961  62.147  53.524  1.00  0.00           O  
ATOM    132  OP2   G     5      58.586  59.769  54.237  1.00  0.00           O  
ATOM    133  O5'   G     5      57.442  61.494  55.463  1.00  0.00           O  
ATOM    134  C5'   G     5      57.366  62.846  56.028  1.00  0.00           C  
ATOM    135  H5'   G     5      56.900  63.506  55.296  1.00  0.00           H  
ATOM    136 H5''   G     5      58.343  63.306  56.179  1.00  0.00           H  
ATOM    137  C4'   G     5      56.532  62.659  57.258  1.00  0.00           C  
ATOM    138  H4'   G     5      56.553  63.597  57.813  1.00  0.00           H  
ATOM    139  O4'   G     5      55.177  62.293  57.130  1.00  0.00           O  
ATOM    140  C1'   G     5      54.777  61.317  57.999  1.00  0.00           C  
ATOM    141  H1'   G     5      53.866  61.681  58.474  1.00  0.00           H  
ATOM    142  N9    G     5      54.524  60.045  57.337  1.00  0.00           N  
ATOM    143  C8    G     5      54.934  59.712  56.067  1.00  0.00           C  
ATOM    144  H8    G     5      55.478  60.345  55.381  1.00  0.00           H  
ATOM    145  N7    G     5      54.630  58.453  55.766  1.00  0.00           N  
ATOM    146  C5    G     5      53.857  58.006  56.863  1.00  0.00           C  
ATOM    147  C6    G     5      53.230  56.714  57.118  1.00  0.00           C  
ATOM    148  O6    G     5      53.202  55.674  56.392  1.00  0.00           O  
ATOM    149  N1    G     5      52.649  56.637  58.374  1.00  0.00           N  
ATOM    150  H1    G     5      52.271  55.756  58.691  1.00  0.00           H  
ATOM    151  C2    G     5      52.591  57.681  59.244  1.00  0.00           C  
ATOM    152  N2    G     5      51.901  57.607  60.332  1.00  0.00           N  
ATOM    153  H21   G     5      51.483  56.740  60.638  1.00  0.00           H  
ATOM    154  H22   G     5      51.947  58.391  60.967  1.00  0.00           H  
ATOM    155  N3    G     5      53.189  58.868  59.049  1.00  0.00           N  
ATOM    156  C4    G     5      53.738  59.005  57.825  1.00  0.00           C  
ATOM    157  C3'   G     5      57.165  61.722  58.331  1.00  0.00           C  
ATOM    158  H3'   G     5      57.634  60.895  57.798  1.00  0.00           H  
ATOM    159  C2'   G     5      55.853  61.263  59.123  1.00  0.00           C  
ATOM    160  H2'   G     5      55.998  60.256  59.514  1.00  0.00           H  
ATOM    161  O2'   G     5      55.517  62.239  60.046  1.00  0.00           O  
ATOM    162 HO2'   G     5      56.273  62.799  60.239  1.00  0.00           H  
ATOM    163  O3'   G     5      58.185  62.383  59.115  1.00  0.00           O  
ATOM    164  P     C     6      59.266  61.427  59.816  1.00  0.00           P  
ATOM    165  OP1   C     6      59.936  62.361  60.741  1.00  0.00           O  
ATOM    166  OP2   C     6      60.110  60.878  58.758  1.00  0.00           O  
ATOM    167  O5'   C     6      58.464  60.320  60.579  1.00  0.00           O  
ATOM    168  C5'   C     6      58.085  60.512  61.887  1.00  0.00           C  
ATOM    169  H5'   C     6      57.558  61.461  61.991  1.00  0.00           H  
ATOM    170 H5''   C     6      58.885  60.440  62.624  1.00  0.00           H  
ATOM    171  C4'   C     6      56.988  59.398  62.262  1.00  0.00           C  
ATOM    172  H4'   C     6      56.479  59.738  63.164  1.00  0.00           H  
ATOM    173  O4'   C     6      56.045  58.965  61.315  1.00  0.00           O  
ATOM    174  C1'   C     6      55.730  57.641  61.563  1.00  0.00           C  
ATOM    175  H1'   C     6      54.666  57.456  61.709  1.00  0.00           H  
ATOM    176  N1    C     6      56.051  56.781  60.350  1.00  0.00           N  
ATOM    177  C6    C     6      56.677  57.289  59.242  1.00  0.00           C  
ATOM    178  H6    C     6      56.899  58.346  59.238  1.00  0.00           H  
ATOM    179  C5    C     6      56.925  56.605  58.179  1.00  0.00           C  
ATOM    180  H5    C     6      57.313  57.032  57.267  1.00  0.00           H  
ATOM    181  C4    C     6      56.459  55.263  58.193  1.00  0.00           C  
ATOM    182  N4    C     6      56.766  54.497  57.186  1.00  0.00           N  
ATOM    183  H41   C     6      56.230  53.656  57.025  1.00  0.00           H  
ATOM    184  H42   C     6      57.207  54.979  56.415  1.00  0.00           H  
ATOM    185  N3    C     6      55.812  54.684  59.221  1.00  0.00           N  
ATOM    186  C2    C     6      55.560  55.436  60.305  1.00  0.00           C  
ATOM    187  O2    C     6      54.962  54.984  61.216  1.00  0.00           O  
ATOM    188  C3'   C     6      57.762  58.091  62.625  1.00  0.00           C  
ATOM    189  H3'   C     6      58.420  57.645  61.878  1.00  0.00           H  
ATOM    190  C2'   C     6      56.560  57.149  62.780  1.00  0.00           C  
ATOM    191  H2'   C     6      56.887  56.111  62.709  1.00  0.00           H  
ATOM    192  O2'   C     6      55.764  57.288  63.906  1.00  0.00           O  
ATOM    193 HO2'   C     6      55.164  56.555  64.060  1.00  0.00           H  
ATOM    194  O3'   C     6      58.344  58.234  63.927  1.00  0.00           O  
ATOM    195  P     G     7      59.360  57.117  64.444  1.00  0.00           P  
ATOM    196  OP1   G     7      59.807  57.557  65.793  1.00  0.00           O  
ATOM    197  OP2   G     7      60.418  56.936  63.418  1.00  0.00           O  
ATOM    198  O5'   G     7      58.512  55.818  64.624  1.00  0.00           O  
ATOM    199  C5'   G     7      57.594  55.582  65.698  1.00  0.00           C  
ATOM    200  H5'   G     7      56.795  56.320  65.769  1.00  0.00           H  
ATOM    201 H5''   G     7      58.068  55.633  66.678  1.00  0.00           H  
ATOM    202  C4'   G     7      56.995  54.222  65.668  1.00  0.00           C  
ATOM    203  H4'   G     7      56.312  54.101  66.509  1.00  0.00           H  
ATOM    204  O4'   G     7      56.301  53.922  64.533  1.00  0.00           O  
ATOM    205  C1'   G     7      56.450  52.555  64.328  1.00  0.00           C  
ATOM    206  H1'   G     7      55.509  52.019  64.201  1.00  0.00           H  
ATOM    207  N9    G     7      57.231  52.256  63.124  1.00  0.00           N  
ATOM    208  C8    G     7      57.876  53.146  62.309  1.00  0.00           C  
ATOM    209  H8    G     7      57.874  54.209  62.499  1.00  0.00           H  
ATOM    210  N7    G     7      58.574  52.572  61.356  1.00  0.00           N  
ATOM    211  C5    G     7      58.288  51.224  61.513  1.00  0.00           C  
ATOM    212  C6    G     7      58.599  50.078  60.752  1.00  0.00           C  
ATOM    213  O6    G     7      59.367  50.018  59.773  1.00  0.00           O  
ATOM    214  N1    G     7      57.876  48.945  61.064  1.00  0.00           N  
ATOM    215  H1    G     7      57.819  48.134  60.464  1.00  0.00           H  
ATOM    216  C2    G     7      57.043  48.887  62.141  1.00  0.00           C  
ATOM    217  N2    G     7      56.518  47.717  62.387  1.00  0.00           N  
ATOM    218  H21   G     7      56.906  46.897  61.942  1.00  0.00           H  
ATOM    219  H22   G     7      56.070  47.509  63.268  1.00  0.00           H  
ATOM    220  N3    G     7      56.752  49.907  62.931  1.00  0.00           N  
ATOM    221  C4    G     7      57.394  51.054  62.580  1.00  0.00           C  
ATOM    222  C3'   G     7      58.057  53.166  65.933  1.00  0.00           C  
ATOM    223  H3'   G     7      58.852  53.328  65.206  1.00  0.00           H  
ATOM    224  C2'   G     7      57.177  51.913  65.565  1.00  0.00           C  
ATOM    225  H2'   G     7      57.785  51.043  65.316  1.00  0.00           H  
ATOM    226  O2'   G     7      56.206  51.604  66.604  1.00  0.00           O  
ATOM    227 HO2'   G     7      55.309  51.847  66.362  1.00  0.00           H  
ATOM    228  O3'   G     7      58.537  53.222  67.257  1.00  0.00           O  
ATOM    229  P     G     8      59.971  52.567  67.579  1.00  0.00           P  
ATOM    230  OP1   G     8      60.077  52.618  69.078  1.00  0.00           O  
ATOM    231  OP2   G     8      60.995  53.100  66.738  1.00  0.00           O  
ATOM    232  O5'   G     8      59.876  51.069  67.109  1.00  0.00           O  
ATOM    233  C5'   G     8      59.006  50.210  67.819  1.00  0.00           C  
ATOM    234  H5'   G     8      58.005  50.633  67.903  1.00  0.00           H  
ATOM    235 H5''   G     8      59.444  50.081  68.809  1.00  0.00           H  
ATOM    236  C4'   G     8      58.886  48.845  67.257  1.00  0.00           C  
ATOM    237  H4'   G     8      58.272  48.250  67.933  1.00  0.00           H  
ATOM    238  O4'   G     8      58.243  48.602  65.953  1.00  0.00           O  
ATOM    239  C1'   G     8      59.087  47.761  65.132  1.00  0.00           C  
ATOM    240  H1'   G     8      58.575  47.010  64.529  1.00  0.00           H  
ATOM    241  N9    G     8      59.992  48.481  64.194  1.00  0.00           N  
ATOM    242  C8    G     8      60.282  49.859  64.026  1.00  0.00           C  
ATOM    243  H8    G     8      59.916  50.640  64.676  1.00  0.00           H  
ATOM    244  N7    G     8      60.893  50.176  62.956  1.00  0.00           N  
ATOM    245  C5    G     8      61.072  48.995  62.256  1.00  0.00           C  
ATOM    246  C6    G     8      61.625  48.630  61.012  1.00  0.00           C  
ATOM    247  O6    G     8      62.261  49.306  60.270  1.00  0.00           O  
ATOM    248  N1    G     8      61.553  47.332  60.713  1.00  0.00           N  
ATOM    249  H1    G     8      61.985  47.072  59.838  1.00  0.00           H  
ATOM    250  C2    G     8      60.968  46.401  61.602  1.00  0.00           C  
ATOM    251  N2    G     8      61.002  45.100  61.287  1.00  0.00           N  
ATOM    252  H21   G     8      61.574  44.794  60.513  1.00  0.00           H  
ATOM    253  H22   G     8      60.848  44.490  62.077  1.00  0.00           H  
ATOM    254  N3    G     8      60.365  46.688  62.732  1.00  0.00           N  
ATOM    255  C4    G     8      60.426  47.980  63.002  1.00  0.00           C  
ATOM    256  C3'   G     8      60.276  48.197  67.196  1.00  0.00           C  
ATOM    257  H3'   G     8      60.968  48.931  66.785  1.00  0.00           H  
ATOM    258  C2'   G     8      60.023  47.055  66.156  1.00  0.00           C  
ATOM    259  H2'   G     8      60.939  46.673  65.706  1.00  0.00           H  
ATOM    260  O2'   G     8      59.300  45.971  66.777  1.00  0.00           O  
ATOM    261 HO2'   G     8      59.691  45.790  67.635  1.00  0.00           H  
ATOM    262  O3'   G     8      60.669  47.774  68.411  1.00  0.00           O  
ATOM    263  P     G     9      62.243  47.477  68.661  1.00  0.00           P  
ATOM    264  OP1   G     9      62.527  46.946  70.004  1.00  0.00           O  
ATOM    265  OP2   G     9      62.882  48.728  68.323  1.00  0.00           O  
ATOM    266  O5'   G     9      62.800  46.480  67.566  1.00  0.00           O  
ATOM    267  C5'   G     9      62.770  45.093  67.776  1.00  0.00           C  
ATOM    268  H5'   G     9      61.721  44.799  67.791  1.00  0.00           H  
ATOM    269 H5''   G     9      63.400  44.819  68.623  1.00  0.00           H  
ATOM    270  C4'   G     9      63.445  44.303  66.578  1.00  0.00           C  
ATOM    271  H4'   G     9      63.456  43.273  66.936  1.00  0.00           H  
ATOM    272  O4'   G     9      62.791  44.487  65.323  1.00  0.00           O  
ATOM    273  C1'   G     9      63.667  44.520  64.213  1.00  0.00           C  
ATOM    274  H1'   G     9      63.304  43.758  63.524  1.00  0.00           H  
ATOM    275  N9    G     9      63.759  45.812  63.531  1.00  0.00           N  
ATOM    276  C8    G     9      63.676  47.145  63.963  1.00  0.00           C  
ATOM    277  H8    G     9      63.140  47.488  64.836  1.00  0.00           H  
ATOM    278  N7    G     9      64.180  48.070  63.153  1.00  0.00           N  
ATOM    279  C5    G     9      64.650  47.323  62.100  1.00  0.00           C  
ATOM    280  C6    G     9      65.247  47.705  60.840  1.00  0.00           C  
ATOM    281  O6    G     9      65.500  48.815  60.342  1.00  0.00           O  
ATOM    282  N1    G     9      65.656  46.634  60.122  1.00  0.00           N  
ATOM    283  H1    G     9      66.170  46.767  59.263  1.00  0.00           H  
ATOM    284  C2    G     9      65.433  45.355  60.460  1.00  0.00           C  
ATOM    285  N2    G     9      66.054  44.502  59.819  1.00  0.00           N  
ATOM    286  H21   G     9      66.412  44.723  58.901  1.00  0.00           H  
ATOM    287  H22   G     9      66.036  43.541  60.129  1.00  0.00           H  
ATOM    288  N3    G     9      64.845  44.940  61.610  1.00  0.00           N  
ATOM    289  C4    G     9      64.485  46.018  62.356  1.00  0.00           C  
ATOM    290  C3'   G     9      64.889  44.732  66.271  1.00  0.00           C  
ATOM    291  H3'   G     9      64.995  45.816  66.324  1.00  0.00           H  
ATOM    292  C2'   G     9      65.057  44.205  64.789  1.00  0.00           C  
ATOM    293  H2'   G     9      65.904  44.771  64.399  1.00  0.00           H  
ATOM    294  O2'   G     9      65.303  42.816  64.812  1.00  0.00           O  
ATOM    295 HO2'   G     9      66.192  42.735  64.458  1.00  0.00           H  
ATOM    296  O3'   G     9      65.773  44.149  67.202  1.00  0.00           O  
ATOM    297  P     G    10      67.190  44.805  67.337  1.00  0.00           P  
ATOM    298  OP1   G    10      67.911  44.213  68.472  1.00  0.00           O  
ATOM    299  OP2   G    10      67.003  46.273  67.230  1.00  0.00           O  
ATOM    300  O5'   G    10      68.054  44.375  66.028  1.00  0.00           O  
ATOM    301  C5'   G    10      68.442  43.104  65.969  1.00  0.00           C  
ATOM    302  H5'   G    10      67.633  42.424  66.236  1.00  0.00           H  
ATOM    303 H5''   G    10      69.180  42.927  66.752  1.00  0.00           H  
ATOM    304  C4'   G    10      69.069  42.709  64.638  1.00  0.00           C  
ATOM    305  H4'   G    10      69.245  41.634  64.608  1.00  0.00           H  
ATOM    306  O4'   G    10      68.227  43.033  63.477  1.00  0.00           O  
ATOM    307  C1'   G    10      69.062  43.533  62.460  1.00  0.00           C  
ATOM    308  H1'   G    10      68.886  42.913  61.581  1.00  0.00           H  
ATOM    309  N9    G    10      68.765  44.923  62.144  1.00  0.00           N  
ATOM    310  C8    G    10      68.572  45.883  63.081  1.00  0.00           C  
ATOM    311  H8    G    10      68.430  45.672  64.131  1.00  0.00           H  
ATOM    312  N7    G    10      68.389  47.085  62.575  1.00  0.00           N  
ATOM    313  C5    G    10      68.788  46.910  61.231  1.00  0.00           C  
ATOM    314  C6    G    10      69.035  47.853  60.184  1.00  0.00           C  
ATOM    315  O6    G    10      68.786  49.070  60.165  1.00  0.00           O  
ATOM    316  N1    G    10      69.628  47.254  59.038  1.00  0.00           N  
ATOM    317  H1    G    10      69.902  47.871  58.287  1.00  0.00           H  
ATOM    318  C2    G    10      69.914  45.927  58.983  1.00  0.00           C  
ATOM    319  N2    G    10      70.462  45.466  57.889  1.00  0.00           N  
ATOM    320  H21   G    10      70.672  46.028  57.077  1.00  0.00           H  
ATOM    321  H22   G    10      70.751  44.509  58.037  1.00  0.00           H  
ATOM    322  N3    G    10      69.663  45.043  59.958  1.00  0.00           N  
ATOM    323  C4    G    10      69.088  45.587  61.021  1.00  0.00           C  
ATOM    324  C3'   G    10      70.502  43.371  64.369  1.00  0.00           C  
ATOM    325  H3'   G    10      70.393  44.414  64.666  1.00  0.00           H  
ATOM    326  C2'   G    10      70.552  43.278  62.817  1.00  0.00           C  
ATOM    327  H2'   G    10      71.267  43.927  62.310  1.00  0.00           H  
ATOM    328  O2'   G    10      70.762  41.954  62.370  1.00  0.00           O  
ATOM    329 HO2'   G    10      71.253  41.882  61.549  1.00  0.00           H  
ATOM    330  O3'   G    10      71.564  42.653  64.906  1.00  0.00           O  
ATOM    331  P     C    11      73.033  43.222  64.950  1.00  0.00           P  
ATOM    332  OP1   C    11      73.872  42.281  65.676  1.00  0.00           O  
ATOM    333  OP2   C    11      72.852  44.552  65.624  1.00  0.00           O  
ATOM    334  O5'   C    11      73.623  43.422  63.496  1.00  0.00           O  
ATOM    335  C5'   C    11      73.972  42.347  62.719  1.00  0.00           C  
ATOM    336  H5'   C    11      73.190  41.588  62.707  1.00  0.00           H  
ATOM    337 H5''   C    11      74.904  41.841  62.971  1.00  0.00           H  
ATOM    338  C4'   C    11      74.230  42.879  61.342  1.00  0.00           C  
ATOM    339  H4'   C    11      74.502  42.150  60.578  1.00  0.00           H  
ATOM    340  O4'   C    11      73.226  43.712  60.781  1.00  0.00           O  
ATOM    341  C1'   C    11      73.754  44.666  59.921  1.00  0.00           C  
ATOM    342  H1'   C    11      73.370  44.478  58.919  1.00  0.00           H  
ATOM    343  N1    C    11      73.447  45.994  60.419  1.00  0.00           N  
ATOM    344  C6    C    11      72.896  46.292  61.598  1.00  0.00           C  
ATOM    345  H6    C    11      72.914  45.529  62.362  1.00  0.00           H  
ATOM    346  C5    C    11      72.282  47.453  61.897  1.00  0.00           C  
ATOM    347  H5    C    11      71.713  47.592  62.804  1.00  0.00           H  
ATOM    348  C4    C    11      72.289  48.459  60.912  1.00  0.00           C  
ATOM    349  N4    C    11      71.703  49.603  61.078  1.00  0.00           N  
ATOM    350  H41   C    11      71.727  50.295  60.343  1.00  0.00           H  
ATOM    351  H42   C    11      71.362  49.803  62.008  1.00  0.00           H  
ATOM    352  N3    C    11      72.862  48.219  59.733  1.00  0.00           N  
ATOM    353  C2    C    11      73.456  47.036  59.474  1.00  0.00           C  
ATOM    354  O2    C    11      73.954  46.965  58.351  1.00  0.00           O  
ATOM    355  C3'   C    11      75.456  43.825  61.351  1.00  0.00           C  
ATOM    356  H3'   C    11      75.420  44.537  62.175  1.00  0.00           H  
ATOM    357  C2'   C    11      75.242  44.487  59.912  1.00  0.00           C  
ATOM    358  H2'   C    11      75.917  45.343  59.926  1.00  0.00           H  
ATOM    359  O2'   C    11      75.706  43.622  58.862  1.00  0.00           O  
ATOM    360 HO2'   C    11      75.936  44.228  58.153  1.00  0.00           H  
ATOM    361  O3'   C    11      76.682  43.076  61.296  1.00  0.00           O  
ATOM    362  P     U    12      78.001  43.870  61.687  1.00  0.00           P  
ATOM    363  OP1   U    12      79.142  42.943  61.747  1.00  0.00           O  
ATOM    364  OP2   U    12      77.583  44.654  62.854  1.00  0.00           O  
ATOM    365  O5'   U    12      78.179  44.950  60.588  1.00  0.00           O  
ATOM    366  C5'   U    12      78.782  44.671  59.365  1.00  0.00           C  
ATOM    367  H5'   U    12      78.144  43.905  58.925  1.00  0.00           H  
ATOM    368 H5''   U    12      79.794  44.303  59.532  1.00  0.00           H  
ATOM    369  C4'   U    12      78.727  45.812  58.373  1.00  0.00           C  
ATOM    370  H4'   U    12      78.934  45.546  57.336  1.00  0.00           H  
ATOM    371  O4'   U    12      77.432  46.464  58.411  1.00  0.00           O  
ATOM    372  C1'   U    12      77.521  47.822  57.996  1.00  0.00           C  
ATOM    373  H1'   U    12      77.186  47.844  56.959  1.00  0.00           H  
ATOM    374  N1    U    12      76.715  48.690  58.951  1.00  0.00           N  
ATOM    375  C6    U    12      76.301  48.208  60.191  1.00  0.00           C  
ATOM    376  H6    U    12      76.538  47.225  60.571  1.00  0.00           H  
ATOM    377  C5    U    12      75.606  48.930  61.070  1.00  0.00           C  
ATOM    378  H5    U    12      75.143  48.485  61.938  1.00  0.00           H  
ATOM    379  C4    U    12      75.217  50.304  60.662  1.00  0.00           C  
ATOM    380  O4    U    12      74.555  51.001  61.403  1.00  0.00           O  
ATOM    381  N3    U    12      75.551  50.708  59.451  1.00  0.00           N  
ATOM    382  H3    U    12      75.096  51.551  59.133  1.00  0.00           H  
ATOM    383  C2    U    12      76.421  50.075  58.616  1.00  0.00           C  
ATOM    384  O2    U    12      76.925  50.665  57.641  1.00  0.00           O  
ATOM    385  C3'   U    12      79.573  47.013  58.843  1.00  0.00           C  
ATOM    386  H3'   U    12      79.462  47.276  59.895  1.00  0.00           H  
ATOM    387  C2'   U    12      79.014  48.119  57.993  1.00  0.00           C  
ATOM    388  H2'   U    12      79.201  49.077  58.479  1.00  0.00           H  
ATOM    389  O2'   U    12      79.414  48.188  56.650  1.00  0.00           O  
ATOM    390 HO2'   U    12      79.741  49.069  56.457  1.00  0.00           H  
ATOM    391  O3'   U    12      80.890  46.763  58.633  1.00  0.00           O  
ATOM    392  P     C    13      81.997  47.761  59.280  1.00  0.00           P  
ATOM    393  OP1   C    13      83.348  47.369  58.908  1.00  0.00           O  
ATOM    394  OP2   C    13      81.686  47.862  60.664  1.00  0.00           O  
ATOM    395  O5'   C    13      81.770  49.132  58.634  1.00  0.00           O  
ATOM    396  C5'   C    13      82.153  49.335  57.299  1.00  0.00           C  
ATOM    397  H5'   C    13      81.788  48.574  56.609  1.00  0.00           H  
ATOM    398 H5''   C    13      83.233  49.185  57.273  1.00  0.00           H  
ATOM    399  C4'   C    13      81.726  50.639  56.707  1.00  0.00           C  
ATOM    400  H4'   C    13      82.281  50.724  55.772  1.00  0.00           H  
ATOM    401  O4'   C    13      80.358  50.863  56.565  1.00  0.00           O  
ATOM    402  C1'   C    13      79.996  52.148  57.047  1.00  0.00           C  
ATOM    403  H1'   C    13      79.392  52.703  56.328  1.00  0.00           H  
ATOM    404  N1    C    13      79.328  52.331  58.380  1.00  0.00           N  
ATOM    405  C6    C    13      79.457  51.424  59.396  1.00  0.00           C  
ATOM    406  H6    C    13      80.135  50.621  59.149  1.00  0.00           H  
ATOM    407  C5    C    13      78.768  51.444  60.564  1.00  0.00           C  
ATOM    408  H5    C    13      78.690  50.704  61.347  1.00  0.00           H  
ATOM    409  C4    C    13      78.042  52.665  60.674  1.00  0.00           C  
ATOM    410  N4    C    13      77.230  52.709  61.733  1.00  0.00           N  
ATOM    411  H41   C    13      76.626  53.515  61.804  1.00  0.00           H  
ATOM    412  H42   C    13      77.216  51.921  62.365  1.00  0.00           H  
ATOM    413  N3    C    13      77.937  53.612  59.769  1.00  0.00           N  
ATOM    414  C2    C    13      78.635  53.522  58.647  1.00  0.00           C  
ATOM    415  O2    C    13      78.686  54.474  57.889  1.00  0.00           O  
ATOM    416  C3'   C    13      82.348  51.795  57.533  1.00  0.00           C  
ATOM    417  H3'   C    13      82.352  51.467  58.573  1.00  0.00           H  
ATOM    418  C2'   C    13      81.344  52.920  57.255  1.00  0.00           C  
ATOM    419  H2'   C    13      81.363  53.756  57.954  1.00  0.00           H  
ATOM    420  O2'   C    13      81.580  53.451  55.995  1.00  0.00           O  
ATOM    421 HO2'   C    13      82.403  53.019  55.756  1.00  0.00           H  
ATOM    422  O3'   C    13      83.648  52.169  57.031  1.00  0.00           O  
ATOM    423  P     U    14      84.732  52.941  57.900  1.00  0.00           P  
ATOM    424  OP1   U    14      85.898  53.201  56.987  1.00  0.00           O  
ATOM    425  OP2   U    14      84.946  52.246  59.143  1.00  0.00           O  
ATOM    426  O5'   U    14      83.969  54.260  58.348  1.00  0.00           O  
ATOM    427  C5'   U    14      83.923  55.427  57.516  1.00  0.00           C  
ATOM    428  H5'   U    14      83.601  55.213  56.496  1.00  0.00           H  
ATOM    429 H5''   U    14      84.963  55.711  57.354  1.00  0.00           H  
ATOM    430  C4'   U    14      83.112  56.649  58.073  1.00  0.00           C  
ATOM    431  H4'   U    14      83.097  57.516  57.413  1.00  0.00           H  
ATOM    432  O4'   U    14      81.754  56.267  58.351  1.00  0.00           O  
ATOM    433  C1'   U    14      81.310  57.079  59.435  1.00  0.00           C  
ATOM    434  H1'   U    14      80.543  57.758  59.064  1.00  0.00           H  
ATOM    435  N1    U    14      80.781  56.321  60.598  1.00  0.00           N  
ATOM    436  C6    U    14      81.203  55.054  60.832  1.00  0.00           C  
ATOM    437  H6    U    14      81.958  54.643  60.177  1.00  0.00           H  
ATOM    438  C5    U    14      80.680  54.375  61.867  1.00  0.00           C  
ATOM    439  H5    U    14      80.978  53.359  62.079  1.00  0.00           H  
ATOM    440  C4    U    14      79.756  55.063  62.775  1.00  0.00           C  
ATOM    441  O4    U    14      79.265  54.477  63.762  1.00  0.00           O  
ATOM    442  N3    U    14      79.318  56.321  62.449  1.00  0.00           N  
ATOM    443  H3    U    14      78.652  56.843  63.001  1.00  0.00           H  
ATOM    444  C2    U    14      79.918  57.083  61.410  1.00  0.00           C  
ATOM    445  O2    U    14      79.713  58.284  61.315  1.00  0.00           O  
ATOM    446  C3'   U    14      83.753  57.054  59.437  1.00  0.00           C  
ATOM    447  H3'   U    14      83.907  56.167  60.052  1.00  0.00           H  
ATOM    448  C2'   U    14      82.533  57.958  59.866  1.00  0.00           C  
ATOM    449  H2'   U    14      82.602  57.989  60.953  1.00  0.00           H  
ATOM    450  O2'   U    14      82.607  59.231  59.340  1.00  0.00           O  
ATOM    451 HO2'   U    14      82.400  59.892  60.004  1.00  0.00           H  
ATOM    452  O3'   U    14      84.950  57.809  59.263  1.00  0.00           O  
ATOM    453  P     A    15      86.051  57.771  60.354  1.00  0.00           P  
ATOM    454  OP1   A    15      87.223  58.526  59.871  1.00  0.00           O  
ATOM    455  OP2   A    15      86.200  56.355  60.742  1.00  0.00           O  
ATOM    456  O5'   A    15      85.416  58.546  61.528  1.00  0.00           O  
ATOM    457  C5'   A    15      85.459  59.955  61.594  1.00  0.00           C  
ATOM    458  H5'   A    15      84.950  60.473  60.781  1.00  0.00           H  
ATOM    459 H5''   A    15      86.537  60.113  61.641  1.00  0.00           H  
ATOM    460  C4'   A    15      84.823  60.564  62.823  1.00  0.00           C  
ATOM    461  H4'   A    15      84.982  61.642  62.847  1.00  0.00           H  
ATOM    462  O4'   A    15      83.419  60.298  62.773  1.00  0.00           O  
ATOM    463  C1'   A    15      83.012  60.279  64.118  1.00  0.00           C  
ATOM    464  H1'   A    15      82.305  61.063  64.389  1.00  0.00           H  
ATOM    465  N9    A    15      82.255  59.013  64.411  1.00  0.00           N  
ATOM    466  C8    A    15      82.636  57.727  64.067  1.00  0.00           C  
ATOM    467  H8    A    15      83.437  57.456  63.396  1.00  0.00           H  
ATOM    468  N7    A    15      81.938  56.800  64.514  1.00  0.00           N  
ATOM    469  C5    A    15      81.048  57.433  65.410  1.00  0.00           C  
ATOM    470  C6    A    15      80.085  57.006  66.359  1.00  0.00           C  
ATOM    471  N6    A    15      79.670  55.767  66.478  1.00  0.00           N  
ATOM    472  H61   A    15      78.935  55.622  67.155  1.00  0.00           H  
ATOM    473  H62   A    15      79.930  55.105  65.761  1.00  0.00           H  
ATOM    474  N1    A    15      79.549  57.856  67.172  1.00  0.00           N  
ATOM    475  C2    A    15      79.878  59.139  67.054  1.00  0.00           C  
ATOM    476  H2    A    15      79.449  59.877  67.717  1.00  0.00           H  
ATOM    477  N3    A    15      80.755  59.675  66.236  1.00  0.00           N  
ATOM    478  C4    A    15      81.301  58.762  65.385  1.00  0.00           C  
ATOM    479  C3'   A    15      85.444  59.928  64.092  1.00  0.00           C  
ATOM    480  H3'   A    15      85.579  58.853  63.980  1.00  0.00           H  
ATOM    481  C2'   A    15      84.288  60.383  64.986  1.00  0.00           C  
ATOM    482  H2'   A    15      84.143  59.809  65.902  1.00  0.00           H  
ATOM    483  O2'   A    15      84.394  61.829  65.229  1.00  0.00           O  
ATOM    484 HO2'   A    15      85.128  61.897  65.844  1.00  0.00           H  
ATOM    485  O3'   A    15      86.761  60.533  64.524  1.00  0.00           O  
ATOM    486  P     G    16      87.476  60.069  65.857  1.00  0.00           P  
ATOM    487  OP1   G    16      88.910  60.469  65.851  1.00  0.00           O  
ATOM    488  OP2   G    16      87.088  58.654  66.190  1.00  0.00           O  
ATOM    489  O5'   G    16      86.645  60.869  66.926  1.00  0.00           O  
ATOM    490  C5'   G    16      86.766  62.240  67.139  1.00  0.00           C  
ATOM    491  H5'   G    16      86.523  62.855  66.273  1.00  0.00           H  
ATOM    492 H5''   G    16      87.781  62.367  67.516  1.00  0.00           H  
ATOM    493  C4'   G    16      85.840  62.557  68.342  1.00  0.00           C  
ATOM    494  H4'   G    16      85.929  63.638  68.450  1.00  0.00           H  
ATOM    495  O4'   G    16      84.511  62.250  68.200  1.00  0.00           O  
ATOM    496  C1'   G    16      83.970  61.578  69.347  1.00  0.00           C  
ATOM    497  H1'   G    16      83.085  62.175  69.565  1.00  0.00           H  
ATOM    498  N9    G    16      83.506  60.269  69.122  1.00  0.00           N  
ATOM    499  C8    G    16      84.299  59.242  68.694  1.00  0.00           C  
ATOM    500  H8    G    16      85.292  59.440  68.318  1.00  0.00           H  
ATOM    501  N7    G    16      83.737  58.071  68.706  1.00  0.00           N  
ATOM    502  C5    G    16      82.495  58.408  69.271  1.00  0.00           C  
ATOM    503  C6    G    16      81.423  57.531  69.649  1.00  0.00           C  
ATOM    504  O6    G    16      81.321  56.355  69.628  1.00  0.00           O  
ATOM    505  N1    G    16      80.437  58.220  70.393  1.00  0.00           N  
ATOM    506  H1    G    16      79.738  57.673  70.874  1.00  0.00           H  
ATOM    507  C2    G    16      80.353  59.537  70.507  1.00  0.00           C  
ATOM    508  N2    G    16      79.447  59.875  71.339  1.00  0.00           N  
ATOM    509  H21   G    16      78.720  59.252  71.662  1.00  0.00           H  
ATOM    510  H22   G    16      79.658  60.738  71.819  1.00  0.00           H  
ATOM    511  N3    G    16      81.293  60.422  70.157  1.00  0.00           N  
ATOM    512  C4    G    16      82.292  59.760  69.560  1.00  0.00           C  
ATOM    513  C3'   G    16      86.349  61.942  69.625  1.00  0.00           C  
ATOM    514  H3'   G    16      86.886  61.003  69.491  1.00  0.00           H  
ATOM    515  C2'   G    16      85.019  61.748  70.409  1.00  0.00           C  
ATOM    516  H2'   G    16      85.086  60.751  70.844  1.00  0.00           H  
ATOM    517  O2'   G    16      84.809  62.877  71.343  1.00  0.00           O  
ATOM    518 HO2'   G    16      85.645  63.341  71.423  1.00  0.00           H  
ATOM    519  O3'   G    16      87.230  62.669  70.511  1.00  0.00           O  
ATOM    520  P     U    17      88.395  61.949  71.345  1.00  0.00           P  
ATOM    521  OP1   U    17      88.916  62.856  72.428  1.00  0.00           O  
ATOM    522  OP2   U    17      89.290  61.392  70.285  1.00  0.00           O  
ATOM    523  O5'   U    17      87.684  60.661  71.955  1.00  0.00           O  
ATOM    524  C5'   U    17      86.992  60.795  73.200  1.00  0.00           C  
ATOM    525  H5'   U    17      86.318  61.651  73.182  1.00  0.00           H  
ATOM    526 H5''   U    17      87.643  61.057  74.033  1.00  0.00           H  
ATOM    527  C4'   U    17      86.289  59.544  73.609  1.00  0.00           C  
ATOM    528  H4'   U    17      85.562  59.700  74.406  1.00  0.00           H  
ATOM    529  O4'   U    17      85.569  59.041  72.573  1.00  0.00           O  
ATOM    530  C1'   U    17      85.628  57.622  72.522  1.00  0.00           C  
ATOM    531  H1'   U    17      84.629  57.282  72.797  1.00  0.00           H  
ATOM    532  N1    U    17      85.971  57.090  71.223  1.00  0.00           N  
ATOM    533  C6    U    17      86.906  57.602  70.389  1.00  0.00           C  
ATOM    534  H6    U    17      87.369  58.554  70.604  1.00  0.00           H  
ATOM    535  C5    U    17      87.363  56.809  69.329  1.00  0.00           C  
ATOM    536  H5    U    17      88.278  57.098  68.833  1.00  0.00           H  
ATOM    537  C4    U    17      86.747  55.541  68.952  1.00  0.00           C  
ATOM    538  O4    U    17      86.948  54.795  67.933  1.00  0.00           O  
ATOM    539  N3    U    17      85.577  55.283  69.667  1.00  0.00           N  
ATOM    540  H3    U    17      85.106  54.423  69.425  1.00  0.00           H  
ATOM    541  C2    U    17      85.230  55.926  70.879  1.00  0.00           C  
ATOM    542  O2    U    17      84.338  55.375  71.521  1.00  0.00           O  
ATOM    543  C3'   U    17      87.261  58.427  73.887  1.00  0.00           C  
ATOM    544  H3'   U    17      88.043  58.492  73.130  1.00  0.00           H  
ATOM    545  C2'   U    17      86.432  57.152  73.706  1.00  0.00           C  
ATOM    546  H2'   U    17      87.082  56.336  73.390  1.00  0.00           H  
ATOM    547  O2'   U    17      85.671  56.930  74.862  1.00  0.00           O  
ATOM    548 HO2'   U    17      86.176  56.895  75.678  1.00  0.00           H  
ATOM    549  O3'   U    17      87.975  58.666  75.066  1.00  0.00           O  
ATOM    550  P     G    18      88.971  57.686  75.807  1.00  0.00           P  
ATOM    551  OP1   G    18      89.796  58.363  76.889  1.00  0.00           O  
ATOM    552  OP2   G    18      89.699  57.026  74.677  1.00  0.00           O  
ATOM    553  O5'   G    18      88.086  56.566  76.526  1.00  0.00           O  
ATOM    554  C5'   G    18      87.285  56.966  77.675  1.00  0.00           C  
ATOM    555  H5'   G    18      86.608  57.734  77.301  1.00  0.00           H  
ATOM    556 H5''   G    18      87.933  57.366  78.454  1.00  0.00           H  
ATOM    557  C4'   G    18      86.621  55.691  78.152  1.00  0.00           C  
ATOM    558  H4'   G    18      85.930  55.992  78.940  1.00  0.00           H  
ATOM    559  O4'   G    18      85.872  54.956  77.232  1.00  0.00           O  
ATOM    560  C1'   G    18      86.111  53.587  77.388  1.00  0.00           C  
ATOM    561  H1'   G    18      85.254  52.919  77.482  1.00  0.00           H  
ATOM    562  N9    G    18      86.886  53.120  76.183  1.00  0.00           N  
ATOM    563  C8    G    18      87.229  53.826  75.096  1.00  0.00           C  
ATOM    564  H8    G    18      87.104  54.888  74.940  1.00  0.00           H  
ATOM    565  N7    G    18      87.758  53.151  74.093  1.00  0.00           N  
ATOM    566  C5    G    18      87.837  51.875  74.630  1.00  0.00           C  
ATOM    567  C6    G    18      88.421  50.668  74.136  1.00  0.00           C  
ATOM    568  O6    G    18      89.030  50.484  73.087  1.00  0.00           O  
ATOM    569  N1    G    18      88.327  49.591  75.003  1.00  0.00           N  
ATOM    570  H1    G    18      88.824  48.754  74.737  1.00  0.00           H  
ATOM    571  C2    G    18      87.666  49.720  76.206  1.00  0.00           C  
ATOM    572  N2    G    18      88.039  48.819  77.065  1.00  0.00           N  
ATOM    573  H21   G    18      88.578  48.031  76.734  1.00  0.00           H  
ATOM    574  H22   G    18      87.952  49.070  78.039  1.00  0.00           H  
ATOM    575  N3    G    18      87.190  50.832  76.696  1.00  0.00           N  
ATOM    576  C4    G    18      87.289  51.875  75.899  1.00  0.00           C  
ATOM    577  C3'   G    18      87.608  54.676  78.821  1.00  0.00           C  
ATOM    578  H3'   G    18      88.531  54.610  78.245  1.00  0.00           H  
ATOM    579  C2'   G    18      86.947  53.301  78.661  1.00  0.00           C  
ATOM    580  H2'   G    18      87.638  52.486  78.447  1.00  0.00           H  
ATOM    581  O2'   G    18      86.117  53.014  79.773  1.00  0.00           O  
ATOM    582 HO2'   G    18      86.678  52.958  80.549  1.00  0.00           H  
ATOM    583  O3'   G    18      87.760  54.960  80.196  1.00  0.00           O  
ATOM    584  P     C    19      89.178  54.893  80.869  1.00  0.00           P  
ATOM    585  OP1   C    19      88.913  54.906  82.287  1.00  0.00           O  
ATOM    586  OP2   C    19      90.066  55.911  80.307  1.00  0.00           O  
ATOM    587  O5'   C    19      89.809  53.397  80.473  1.00  0.00           O  
ATOM    588  C5'   C    19      89.308  52.211  81.024  1.00  0.00           C  
ATOM    589  H5'   C    19      88.224  52.145  80.930  1.00  0.00           H  
ATOM    590 H5''   C    19      89.564  52.142  82.081  1.00  0.00           H  
ATOM    591  C4'   C    19      89.996  51.046  80.362  1.00  0.00           C  
ATOM    592  H4'   C    19      89.710  50.057  80.718  1.00  0.00           H  
ATOM    593  O4'   C    19      89.608  51.067  78.978  1.00  0.00           O  
ATOM    594  C1'   C    19      90.807  50.785  78.202  1.00  0.00           C  
ATOM    595  H1'   C    19      90.589  49.830  77.723  1.00  0.00           H  
ATOM    596  N1    C    19      91.093  51.875  77.211  1.00  0.00           N  
ATOM    597  C6    C    19      90.748  53.186  77.427  1.00  0.00           C  
ATOM    598  H6    C    19      90.261  53.528  78.328  1.00  0.00           H  
ATOM    599  C5    C    19      90.645  54.042  76.357  1.00  0.00           C  
ATOM    600  H5    C    19      90.340  55.072  76.465  1.00  0.00           H  
ATOM    601  C4    C    19      90.965  53.471  75.110  1.00  0.00           C  
ATOM    602  N4    C    19      90.985  54.291  74.059  1.00  0.00           N  
ATOM    603  H41   C    19      91.109  53.854  73.157  1.00  0.00           H  
ATOM    604  H42   C    19      90.644  55.241  74.020  1.00  0.00           H  
ATOM    605  N3    C    19      91.391  52.280  74.898  1.00  0.00           N  
ATOM    606  C2    C    19      91.601  51.486  75.960  1.00  0.00           C  
ATOM    607  O2    C    19      92.071  50.384  75.763  1.00  0.00           O  
ATOM    608  C3'   C    19      91.495  51.019  80.504  1.00  0.00           C  
ATOM    609  H3'   C    19      91.904  52.020  80.640  1.00  0.00           H  
ATOM    610  C2'   C    19      91.922  50.410  79.169  1.00  0.00           C  
ATOM    611  H2'   C    19      92.872  50.841  78.853  1.00  0.00           H  
ATOM    612  O2'   C    19      92.075  48.974  79.322  1.00  0.00           O  
ATOM    613 HO2'   C    19      92.097  48.915  80.280  1.00  0.00           H  
ATOM    614  O3'   C    19      91.961  50.138  81.517  1.00  0.00           O  
ATOM    615  P     A    20      92.913  50.552  82.681  1.00  0.00           P  
ATOM    616  OP1   A    20      92.795  49.427  83.677  1.00  0.00           O  
ATOM    617  OP2   A    20      92.517  51.872  83.092  1.00  0.00           O  
ATOM    618  O5'   A    20      94.395  50.687  82.094  1.00  0.00           O  
ATOM    619  C5'   A    20      95.186  49.536  81.947  1.00  0.00           C  
ATOM    620  H5'   A    20      94.561  48.720  81.586  1.00  0.00           H  
ATOM    621 H5''   A    20      95.505  49.188  82.930  1.00  0.00           H  
ATOM    622  C4'   A    20      96.305  49.680  80.940  1.00  0.00           C  
ATOM    623  H4'   A    20      96.948  48.800  80.946  1.00  0.00           H  
ATOM    624  O4'   A    20      95.849  49.791  79.603  1.00  0.00           O  
ATOM    625  C1'   A    20      96.396  50.873  78.918  1.00  0.00           C  
ATOM    626  H1'   A    20      96.695  50.536  77.925  1.00  0.00           H  
ATOM    627  N9    A    20      95.461  51.980  78.785  1.00  0.00           N  
ATOM    628  C8    A    20      94.772  52.747  79.744  1.00  0.00           C  
ATOM    629  H8    A    20      94.800  52.539  80.803  1.00  0.00           H  
ATOM    630  N7    A    20      94.188  53.834  79.190  1.00  0.00           N  
ATOM    631  C5    A    20      94.366  53.605  77.855  1.00  0.00           C  
ATOM    632  C6    A    20      94.050  54.298  76.661  1.00  0.00           C  
ATOM    633  N6    A    20      93.494  55.495  76.547  1.00  0.00           N  
ATOM    634  H61   A    20      93.141  55.755  75.637  1.00  0.00           H  
ATOM    635  H62   A    20      93.076  55.869  77.387  1.00  0.00           H  
ATOM    636  N1    A    20      94.403  53.843  75.456  1.00  0.00           N  
ATOM    637  C2    A    20      95.102  52.721  75.387  1.00  0.00           C  
ATOM    638  H2    A    20      95.411  52.563  74.365  1.00  0.00           H  
ATOM    639  N3    A    20      95.534  52.015  76.359  1.00  0.00           N  
ATOM    640  C4    A    20      95.184  52.520  77.612  1.00  0.00           C  
ATOM    641  C3'   A    20      97.235  50.803  81.250  1.00  0.00           C  
ATOM    642  H3'   A    20      96.824  51.727  81.656  1.00  0.00           H  
ATOM    643  C2'   A    20      97.570  51.343  79.798  1.00  0.00           C  
ATOM    644  H2'   A    20      97.581  52.432  79.853  1.00  0.00           H  
ATOM    645  O2'   A    20      98.726  50.862  79.198  1.00  0.00           O  
ATOM    646 HO2'   A    20      98.789  49.907  79.267  1.00  0.00           H  
ATOM    647  O3'   A    20      98.447  50.368  81.893  1.00  0.00           O  
ATOM    648  P     G    21      98.378  50.225  83.434  1.00  0.00           P  
ATOM    649  OP1   G    21      97.284  51.088  83.969  1.00  0.00           O  
ATOM    650  OP2   G    21      99.767  50.397  83.969  1.00  0.00           O  
ATOM    651  O5'   G    21      97.895  48.698  83.578  1.00  0.00           O  
ATOM    652  C5'   G    21      98.893  47.676  83.263  1.00  0.00           C  
ATOM    653  H5'   G    21      99.850  47.887  83.741  1.00  0.00           H  
ATOM    654 H5''   G    21      99.221  47.727  82.224  1.00  0.00           H  
ATOM    655  C4'   G    21      98.404  46.251  83.557  1.00  0.00           C  
ATOM    656  H4'   G    21      99.274  45.645  83.305  1.00  0.00           H  
ATOM    657  O4'   G    21      97.986  45.971  84.897  1.00  0.00           O  
ATOM    658  C1'   G    21      96.673  45.444  84.826  1.00  0.00           C  
ATOM    659  H1'   G    21      96.581  44.548  85.440  1.00  0.00           H  
ATOM    660  N9    G    21      95.612  46.349  85.320  1.00  0.00           N  
ATOM    661  C8    G    21      95.681  47.671  85.847  1.00  0.00           C  
ATOM    662  H8    G    21      96.628  48.169  85.993  1.00  0.00           H  
ATOM    663  N7    G    21      94.570  48.148  86.121  1.00  0.00           N  
ATOM    664  C5    G    21      93.618  47.154  85.775  1.00  0.00           C  
ATOM    665  C6    G    21      92.178  47.139  85.689  1.00  0.00           C  
ATOM    666  O6    G    21      91.354  48.042  85.999  1.00  0.00           O  
ATOM    667  N1    G    21      91.646  45.967  85.174  1.00  0.00           N  
ATOM    668  H1    G    21      90.665  45.825  84.981  1.00  0.00           H  
ATOM    669  C2    G    21      92.354  44.936  84.915  1.00  0.00           C  
ATOM    670  N2    G    21      91.761  43.819  84.620  1.00  0.00           N  
ATOM    671  H21   G    21      90.756  43.769  84.711  1.00  0.00           H  
ATOM    672  H22   G    21      92.452  43.126  84.371  1.00  0.00           H  
ATOM    673  N3    G    21      93.682  44.940  84.887  1.00  0.00           N  
ATOM    674  C4    G    21      94.269  46.068  85.300  1.00  0.00           C  
ATOM    675  C3'   G    21      97.350  45.818  82.585  1.00  0.00           C  
ATOM    676  H3'   G    21      96.878  46.697  82.146  1.00  0.00           H  
ATOM    677  C2'   G    21      96.404  45.002  83.411  1.00  0.00           C  
ATOM    678  H2'   G    21      95.373  45.178  83.106  1.00  0.00           H  
ATOM    679  O2'   G    21      96.658  43.601  83.295  1.00  0.00           O  
ATOM    680 HO2'   G    21      96.206  43.182  82.558  1.00  0.00           H  
ATOM    681  O3'   G    21      97.895  45.070  81.538  1.00  0.00           O  
ATOM    682  P     C    22      97.238  45.000  80.154  1.00  0.00           P  
ATOM    683  OP1   C    22      98.058  44.142  79.325  1.00  0.00           O  
ATOM    684  OP2   C    22      96.940  46.344  79.664  1.00  0.00           O  
ATOM    685  O5'   C    22      95.840  44.275  80.182  1.00  0.00           O  
ATOM    686  C5'   C    22      95.739  42.837  79.986  1.00  0.00           C  
ATOM    687  H5'   C    22      96.357  42.221  80.640  1.00  0.00           H  
ATOM    688 H5''   C    22      96.049  42.613  78.966  1.00  0.00           H  
ATOM    689  C4'   C    22      94.281  42.345  80.057  1.00  0.00           C  
ATOM    690  H4'   C    22      94.299  41.257  79.999  1.00  0.00           H  
ATOM    691  O4'   C    22      93.757  42.858  81.301  1.00  0.00           O  
ATOM    692  C1'   C    22      92.352  42.965  81.085  1.00  0.00           C  
ATOM    693  H1'   C    22      91.880  42.236  81.744  1.00  0.00           H  
ATOM    694  N1    C    22      91.822  44.307  81.526  1.00  0.00           N  
ATOM    695  C6    C    22      92.695  45.333  81.629  1.00  0.00           C  
ATOM    696  H6    C    22      93.757  45.299  81.439  1.00  0.00           H  
ATOM    697  C5    C    22      92.341  46.607  81.893  1.00  0.00           C  
ATOM    698  H5    C    22      93.024  47.430  82.045  1.00  0.00           H  
ATOM    699  C4    C    22      90.942  46.756  82.216  1.00  0.00           C  
ATOM    700  N4    C    22      90.517  47.876  82.697  1.00  0.00           N  
ATOM    701  H41   C    22      89.560  48.013  82.989  1.00  0.00           H  
ATOM    702  H42   C    22      91.282  48.494  82.927  1.00  0.00           H  
ATOM    703  N3    C    22      90.042  45.800  82.165  1.00  0.00           N  
ATOM    704  C2    C    22      90.459  44.504  81.782  1.00  0.00           C  
ATOM    705  O2    C    22      89.591  43.607  81.662  1.00  0.00           O  
ATOM    706  C3'   C    22      93.406  42.901  79.014  1.00  0.00           C  
ATOM    707  H3'   C    22      93.613  43.964  78.887  1.00  0.00           H  
ATOM    708  C2'   C    22      92.080  42.657  79.656  1.00  0.00           C  
ATOM    709  H2'   C    22      91.345  43.309  79.183  1.00  0.00           H  
ATOM    710  O2'   C    22      91.750  41.311  79.628  1.00  0.00           O  
ATOM    711 HO2'   C    22      90.806  41.145  79.688  1.00  0.00           H  
ATOM    712  O3'   C    22      93.579  42.236  77.743  1.00  0.00           O  
ATOM    713  P     U    23      92.826  42.548  76.435  1.00  0.00           P  
ATOM    714  OP1   U    23      93.252  41.571  75.401  1.00  0.00           O  
ATOM    715  OP2   U    23      93.042  44.005  76.212  1.00  0.00           O  
ATOM    716  O5'   U    23      91.281  42.443  76.746  1.00  0.00           O  
ATOM    717  C5'   U    23      90.533  41.187  76.717  1.00  0.00           C  
ATOM    718  H5'   U    23      91.042  40.382  77.247  1.00  0.00           H  
ATOM    719 H5''   U    23      90.413  40.796  75.707  1.00  0.00           H  
ATOM    720  C4'   U    23      89.102  41.480  77.037  1.00  0.00           C  
ATOM    721  H4'   U    23      88.514  40.563  77.003  1.00  0.00           H  
ATOM    722  O4'   U    23      88.991  42.179  78.328  1.00  0.00           O  
ATOM    723  C1'   U    23      87.705  42.915  78.273  1.00  0.00           C  
ATOM    724  H1'   U    23      87.071  42.541  79.077  1.00  0.00           H  
ATOM    725  N1    U    23      87.873  44.399  78.639  1.00  0.00           N  
ATOM    726  C6    U    23      89.005  45.177  78.413  1.00  0.00           C  
ATOM    727  H6    U    23      89.764  44.655  77.850  1.00  0.00           H  
ATOM    728  C5    U    23      89.107  46.446  78.855  1.00  0.00           C  
ATOM    729  H5    U    23      90.070  46.919  78.733  1.00  0.00           H  
ATOM    730  C4    U    23      87.991  47.042  79.525  1.00  0.00           C  
ATOM    731  O4    U    23      88.064  48.176  80.035  1.00  0.00           O  
ATOM    732  N3    U    23      86.824  46.309  79.656  1.00  0.00           N  
ATOM    733  H3    U    23      86.149  46.737  80.274  1.00  0.00           H  
ATOM    734  C2    U    23      86.718  44.978  79.241  1.00  0.00           C  
ATOM    735  O2    U    23      85.650  44.360  79.407  1.00  0.00           O  
ATOM    736  C3'   U    23      88.338  42.398  76.103  1.00  0.00           C  
ATOM    737  H3'   U    23      88.912  43.246  75.731  1.00  0.00           H  
ATOM    738  C2'   U    23      87.126  42.833  76.892  1.00  0.00           C  
ATOM    739  H2'   U    23      86.551  43.703  76.575  1.00  0.00           H  
ATOM    740  O2'   U    23      86.265  41.665  76.979  1.00  0.00           O  
ATOM    741 HO2'   U    23      85.894  41.532  76.104  1.00  0.00           H  
ATOM    742  O3'   U    23      87.915  41.652  74.873  1.00  0.00           O  
ATOM    743  P     C    24      88.633  41.805  73.513  1.00  0.00           P  
ATOM    744  OP1   C    24      88.612  40.465  72.886  1.00  0.00           O  
ATOM    745  OP2   C    24      89.956  42.439  73.694  1.00  0.00           O  
ATOM    746  O5'   C    24      87.797  42.837  72.720  1.00  0.00           O  
ATOM    747  C5'   C    24      87.768  44.245  73.006  1.00  0.00           C  
ATOM    748  H5'   C    24      88.764  44.688  73.025  1.00  0.00           H  
ATOM    749 H5''   C    24      87.359  44.338  74.012  1.00  0.00           H  
ATOM    750  C4'   C    24      86.870  45.081  72.054  1.00  0.00           C  
ATOM    751  H4'   C    24      86.869  46.143  72.300  1.00  0.00           H  
ATOM    752  O4'   C    24      87.149  44.823  70.725  1.00  0.00           O  
ATOM    753  C1'   C    24      86.009  45.063  69.949  1.00  0.00           C  
ATOM    754  H1'   C    24      86.030  46.008  69.407  1.00  0.00           H  
ATOM    755  N1    C    24      85.724  43.932  69.053  1.00  0.00           N  
ATOM    756  C6    C    24      86.181  42.658  69.358  1.00  0.00           C  
ATOM    757  H6    C    24      86.484  42.432  70.370  1.00  0.00           H  
ATOM    758  C5    C    24      86.122  41.679  68.457  1.00  0.00           C  
ATOM    759  H5    C    24      86.587  40.723  68.646  1.00  0.00           H  
ATOM    760  C4    C    24      85.639  42.017  67.152  1.00  0.00           C  
ATOM    761  N4    C    24      85.772  41.200  66.209  1.00  0.00           N  
ATOM    762  H41   C    24      85.091  41.293  65.469  1.00  0.00           H  
ATOM    763  H42   C    24      86.047  40.234  66.322  1.00  0.00           H  
ATOM    764  N3    C    24      85.199  43.152  66.799  1.00  0.00           N  
ATOM    765  C2    C    24      85.156  44.144  67.777  1.00  0.00           C  
ATOM    766  O2    C    24      84.624  45.215  67.436  1.00  0.00           O  
ATOM    767  C3'   C    24      85.393  44.628  72.266  1.00  0.00           C  
ATOM    768  H3'   C    24      85.291  43.542  72.266  1.00  0.00           H  
ATOM    769  C2'   C    24      84.824  45.150  70.959  1.00  0.00           C  
ATOM    770  H2'   C    24      83.887  44.647  70.720  1.00  0.00           H  
ATOM    771  O2'   C    24      84.487  46.475  71.080  1.00  0.00           O  
ATOM    772 HO2'   C    24      84.352  46.507  72.030  1.00  0.00           H  
ATOM    773  O3'   C    24      84.930  45.311  73.433  1.00  0.00           O  
ATOM    774  P     G    25      83.514  45.009  74.077  1.00  0.00           P  
ATOM    775  OP1   G    25      83.595  43.708  74.797  1.00  0.00           O  
ATOM    776  OP2   G    25      82.518  45.233  73.070  1.00  0.00           O  
ATOM    777  O5'   G    25      83.291  46.127  75.146  1.00  0.00           O  
ATOM    778  C5'   G    25      83.531  45.876  76.520  1.00  0.00           C  
ATOM    779  H5'   G    25      84.536  45.467  76.626  1.00  0.00           H  
ATOM    780 H5''   G    25      82.758  45.174  76.830  1.00  0.00           H  
ATOM    781  C4'   G    25      83.502  47.131  77.337  1.00  0.00           C  
ATOM    782  H4'   G    25      83.740  46.902  78.376  1.00  0.00           H  
ATOM    783  O4'   G    25      84.625  48.002  77.059  1.00  0.00           O  
ATOM    784  C1'   G    25      84.153  49.320  76.806  1.00  0.00           C  
ATOM    785  H1'   G    25      84.779  49.981  77.406  1.00  0.00           H  
ATOM    786  N9    G    25      84.223  49.612  75.371  1.00  0.00           N  
ATOM    787  C8    G    25      84.649  48.803  74.371  1.00  0.00           C  
ATOM    788  H8    G    25      84.700  47.737  74.535  1.00  0.00           H  
ATOM    789  N7    G    25      85.039  49.344  73.270  1.00  0.00           N  
ATOM    790  C5    G    25      84.712  50.665  73.489  1.00  0.00           C  
ATOM    791  C6    G    25      84.994  51.783  72.611  1.00  0.00           C  
ATOM    792  O6    G    25      85.630  51.842  71.531  1.00  0.00           O  
ATOM    793  N1    G    25      84.648  52.980  73.238  1.00  0.00           N  
ATOM    794  H1    G    25      84.640  53.823  72.682  1.00  0.00           H  
ATOM    795  C2    G    25      84.207  53.051  74.482  1.00  0.00           C  
ATOM    796  N2    G    25      83.809  54.193  74.999  1.00  0.00           N  
ATOM    797  H21   G    25      84.394  54.934  74.640  1.00  0.00           H  
ATOM    798  H22   G    25      83.381  54.091  75.908  1.00  0.00           H  
ATOM    799  N3    G    25      84.019  52.065  75.337  1.00  0.00           N  
ATOM    800  C4    G    25      84.309  50.873  74.744  1.00  0.00           C  
ATOM    801  C3'   G    25      82.239  47.967  77.272  1.00  0.00           C  
ATOM    802  H3'   G    25      81.855  47.903  76.254  1.00  0.00           H  
ATOM    803  C2'   G    25      82.788  49.436  77.434  1.00  0.00           C  
ATOM    804  H2'   G    25      82.195  50.122  76.829  1.00  0.00           H  
ATOM    805  O2'   G    25      82.784  49.862  78.829  1.00  0.00           O  
ATOM    806 HO2'   G    25      82.075  49.295  79.140  1.00  0.00           H  
ATOM    807  O3'   G    25      81.282  47.706  78.325  1.00  0.00           O  
ATOM    808  P     A    26      79.831  47.340  77.970  1.00  0.00           P  
ATOM    809  OP1   A    26      79.120  46.806  79.140  1.00  0.00           O  
ATOM    810  OP2   A    26      79.793  46.551  76.743  1.00  0.00           O  
ATOM    811  O5'   A    26      79.200  48.777  77.579  1.00  0.00           O  
ATOM    812  C5'   A    26      79.210  49.871  78.491  1.00  0.00           C  
ATOM    813  H5'   A    26      80.167  50.013  78.992  1.00  0.00           H  
ATOM    814 H5''   A    26      78.453  49.721  79.261  1.00  0.00           H  
ATOM    815  C4'   A    26      79.121  51.173  77.688  1.00  0.00           C  
ATOM    816  H4'   A    26      79.074  52.043  78.342  1.00  0.00           H  
ATOM    817  O4'   A    26      80.219  51.274  76.825  1.00  0.00           O  
ATOM    818  C1'   A    26      79.966  52.052  75.672  1.00  0.00           C  
ATOM    819  H1'   A    26      80.596  52.940  75.621  1.00  0.00           H  
ATOM    820  N9    A    26      80.256  51.277  74.406  1.00  0.00           N  
ATOM    821  C8    A    26      80.030  49.954  74.147  1.00  0.00           C  
ATOM    822  H8    A    26      79.534  49.269  74.818  1.00  0.00           H  
ATOM    823  N7    A    26      80.659  49.526  73.065  1.00  0.00           N  
ATOM    824  C5    A    26      81.090  50.704  72.497  1.00  0.00           C  
ATOM    825  C6    A    26      81.792  51.001  71.296  1.00  0.00           C  
ATOM    826  N6    A    26      82.014  50.145  70.268  1.00  0.00           N  
ATOM    827  H61   A    26      82.453  50.453  69.412  1.00  0.00           H  
ATOM    828  H62   A    26      81.633  49.230  70.464  1.00  0.00           H  
ATOM    829  N1    A    26      82.151  52.225  70.992  1.00  0.00           N  
ATOM    830  C2    A    26      81.774  53.205  71.836  1.00  0.00           C  
ATOM    831  H2    A    26      81.806  54.224  71.479  1.00  0.00           H  
ATOM    832  N3    A    26      81.105  53.097  72.993  1.00  0.00           N  
ATOM    833  C4    A    26      80.876  51.777  73.294  1.00  0.00           C  
ATOM    834  C3'   A    26      77.889  51.337  76.780  1.00  0.00           C  
ATOM    835  H3'   A    26      77.806  50.393  76.241  1.00  0.00           H  
ATOM    836  C2'   A    26      78.441  52.369  75.749  1.00  0.00           C  
ATOM    837  H2'   A    26      77.968  52.177  74.786  1.00  0.00           H  
ATOM    838  O2'   A    26      78.351  53.684  76.257  1.00  0.00           O  
ATOM    839 HO2'   A    26      77.472  53.920  76.562  1.00  0.00           H  
ATOM    840  O3'   A    26      76.664  51.733  77.362  1.00  0.00           O  
ATOM    841  P     C    27      75.260  52.018  76.545  1.00  0.00           P  
ATOM    842  OP1   C    27      74.107  51.952  77.500  1.00  0.00           O  
ATOM    843  OP2   C    27      75.294  51.182  75.335  1.00  0.00           O  
ATOM    844  O5'   C    27      75.407  53.546  76.123  1.00  0.00           O  
ATOM    845  C5'   C    27      75.133  54.586  77.045  1.00  0.00           C  
ATOM    846  H5'   C    27      75.766  54.514  77.929  1.00  0.00           H  
ATOM    847 H5''   C    27      74.120  54.413  77.408  1.00  0.00           H  
ATOM    848  C4'   C    27      75.204  55.979  76.440  1.00  0.00           C  
ATOM    849  H4'   C    27      75.021  56.644  77.284  1.00  0.00           H  
ATOM    850  O4'   C    27      76.528  56.230  75.975  1.00  0.00           O  
ATOM    851  C1'   C    27      76.512  57.023  74.831  1.00  0.00           C  
ATOM    852  H1'   C    27      76.929  58.001  75.069  1.00  0.00           H  
ATOM    853  N1    C    27      77.057  56.325  73.612  1.00  0.00           N  
ATOM    854  C6    C    27      76.908  55.016  73.368  1.00  0.00           C  
ATOM    855  H6    C    27      76.212  54.476  73.992  1.00  0.00           H  
ATOM    856  C5    C    27      77.616  54.402  72.370  1.00  0.00           C  
ATOM    857  H5    C    27      77.566  53.332  72.236  1.00  0.00           H  
ATOM    858  C4    C    27      78.445  55.242  71.553  1.00  0.00           C  
ATOM    859  N4    C    27      79.213  54.711  70.646  1.00  0.00           N  
ATOM    860  H41   C    27      79.758  55.388  70.133  1.00  0.00           H  
ATOM    861  H42   C    27      79.120  53.707  70.585  1.00  0.00           H  
ATOM    862  N3    C    27      78.564  56.612  71.802  1.00  0.00           N  
ATOM    863  C2    C    27      77.787  57.144  72.761  1.00  0.00           C  
ATOM    864  O2    C    27      77.726  58.345  72.829  1.00  0.00           O  
ATOM    865  C3'   C    27      74.197  56.243  75.304  1.00  0.00           C  
ATOM    866  H3'   C    27      74.128  55.335  74.706  1.00  0.00           H  
ATOM    867  C2'   C    27      75.048  57.251  74.593  1.00  0.00           C  
ATOM    868  H2'   C    27      74.847  57.282  73.522  1.00  0.00           H  
ATOM    869  O2'   C    27      74.745  58.515  75.108  1.00  0.00           O  
ATOM    870 HO2'   C    27      74.746  59.106  74.351  1.00  0.00           H  
ATOM    871  O3'   C    27      72.841  56.708  75.517  1.00  0.00           O  
ATOM    872  P     U    28      71.791  56.424  74.366  1.00  0.00           P  
ATOM    873  OP1   U    28      70.398  56.667  74.786  1.00  0.00           O  
ATOM    874  OP2   U    28      72.128  55.128  73.727  1.00  0.00           O  
ATOM    875  O5'   U    28      72.129  57.564  73.216  1.00  0.00           O  
ATOM    876  C5'   U    28      71.928  58.941  73.489  1.00  0.00           C  
ATOM    877  H5'   U    28      72.187  59.038  74.544  1.00  0.00           H  
ATOM    878 H5''   U    28      70.890  59.230  73.325  1.00  0.00           H  
ATOM    879  C4'   U    28      72.751  59.838  72.474  1.00  0.00           C  
ATOM    880  H4'   U    28      72.683  60.854  72.863  1.00  0.00           H  
ATOM    881  O4'   U    28      74.128  59.424  72.418  1.00  0.00           O  
ATOM    882  C1'   U    28      74.709  59.749  71.145  1.00  0.00           C  
ATOM    883  H1'   U    28      75.424  60.556  71.303  1.00  0.00           H  
ATOM    884  N1    U    28      75.478  58.574  70.472  1.00  0.00           N  
ATOM    885  C6    U    28      74.965  57.274  70.447  1.00  0.00           C  
ATOM    886  H6    U    28      74.036  57.108  70.973  1.00  0.00           H  
ATOM    887  C5    U    28      75.588  56.235  69.825  1.00  0.00           C  
ATOM    888  H5    U    28      75.183  55.234  69.793  1.00  0.00           H  
ATOM    889  C4    U    28      76.712  56.462  68.908  1.00  0.00           C  
ATOM    890  O4    U    28      77.367  55.644  68.196  1.00  0.00           O  
ATOM    891  N3    U    28      77.098  57.803  68.877  1.00  0.00           N  
ATOM    892  H3    U    28      77.901  57.974  68.288  1.00  0.00           H  
ATOM    893  C2    U    28      76.610  58.820  69.681  1.00  0.00           C  
ATOM    894  O2    U    28      77.101  59.938  69.490  1.00  0.00           O  
ATOM    895  C3'   U    28      72.303  59.727  71.022  1.00  0.00           C  
ATOM    896  H3'   U    28      72.035  58.690  70.821  1.00  0.00           H  
ATOM    897  C2'   U    28      73.560  60.172  70.297  1.00  0.00           C  
ATOM    898  H2'   U    28      73.639  59.711  69.313  1.00  0.00           H  
ATOM    899  O2'   U    28      73.682  61.568  70.087  1.00  0.00           O  
ATOM    900 HO2'   U    28      73.636  61.904  69.189  1.00  0.00           H  
ATOM    901  O3'   U    28      71.077  60.373  70.687  1.00  0.00           O  
ATOM    902  P     A    29      70.257  59.968  69.372  1.00  0.00           P  
ATOM    903  OP1   A    29      69.031  60.762  69.403  1.00  0.00           O  
ATOM    904  OP2   A    29      70.122  58.513  69.337  1.00  0.00           O  
ATOM    905  O5'   A    29      71.053  60.400  68.117  1.00  0.00           O  
ATOM    906  C5'   A    29      71.252  61.796  67.783  1.00  0.00           C  
ATOM    907  H5'   A    29      71.481  62.406  68.657  1.00  0.00           H  
ATOM    908 H5''   A    29      70.359  62.219  67.324  1.00  0.00           H  
ATOM    909  C4'   A    29      72.331  62.091  66.765  1.00  0.00           C  
ATOM    910  H4'   A    29      72.401  63.179  66.785  1.00  0.00           H  
ATOM    911  O4'   A    29      73.557  61.498  67.147  1.00  0.00           O  
ATOM    912  C1'   A    29      74.232  61.124  65.928  1.00  0.00           C  
ATOM    913  H1'   A    29      75.124  61.750  65.946  1.00  0.00           H  
ATOM    914  N9    A    29      74.578  59.674  65.982  1.00  0.00           N  
ATOM    915  C8    A    29      73.901  58.624  66.471  1.00  0.00           C  
ATOM    916  H8    A    29      72.965  58.629  67.010  1.00  0.00           H  
ATOM    917  N7    A    29      74.504  57.489  66.288  1.00  0.00           N  
ATOM    918  C5    A    29      75.606  57.878  65.502  1.00  0.00           C  
ATOM    919  C6    A    29      76.681  57.180  64.898  1.00  0.00           C  
ATOM    920  N6    A    29      76.867  55.879  64.926  1.00  0.00           N  
ATOM    921  H61   A    29      77.737  55.532  64.549  1.00  0.00           H  
ATOM    922  H62   A    29      76.206  55.296  65.419  1.00  0.00           H  
ATOM    923  N1    A    29      77.625  57.758  64.223  1.00  0.00           N  
ATOM    924  C2    A    29      77.520  59.106  64.136  1.00  0.00           C  
ATOM    925  H2    A    29      78.288  59.629  63.585  1.00  0.00           H  
ATOM    926  N3    A    29      76.624  59.862  64.664  1.00  0.00           N  
ATOM    927  C4    A    29      75.661  59.218  65.379  1.00  0.00           C  
ATOM    928  C3'   A    29      72.004  61.516  65.410  1.00  0.00           C  
ATOM    929  H3'   A    29      71.772  60.476  65.639  1.00  0.00           H  
ATOM    930  C2'   A    29      73.381  61.553  64.779  1.00  0.00           C  
ATOM    931  H2'   A    29      73.408  60.816  63.976  1.00  0.00           H  
ATOM    932  O2'   A    29      73.797  62.909  64.462  1.00  0.00           O  
ATOM    933 HO2'   A    29      74.686  62.922  64.101  1.00  0.00           H  
ATOM    934  O3'   A    29      71.008  62.076  64.629  1.00  0.00           O  
ATOM    935  P     G    30      70.419  61.177  63.446  1.00  0.00           P  
ATOM    936  OP1   G    30      69.160  61.853  63.023  1.00  0.00           O  
ATOM    937  OP2   G    30      70.284  59.787  64.020  1.00  0.00           O  
ATOM    938  O5'   G    30      71.502  61.213  62.259  1.00  0.00           O  
ATOM    939  C5'   G    30      71.905  62.500  61.743  1.00  0.00           C  
ATOM    940  H5'   G    30      72.069  63.242  62.524  1.00  0.00           H  
ATOM    941 H5''   G    30      71.192  62.857  61.001  1.00  0.00           H  
ATOM    942  C4'   G    30      73.194  62.447  60.930  1.00  0.00           C  
ATOM    943  H4'   G    30      73.606  63.443  60.765  1.00  0.00           H  
ATOM    944  O4'   G    30      74.290  61.770  61.577  1.00  0.00           O  
ATOM    945  C1'   G    30      74.863  60.979  60.581  1.00  0.00           C  
ATOM    946  H1'   G    30      75.922  61.192  60.723  1.00  0.00           H  
ATOM    947  N9    G    30      74.607  59.505  60.880  1.00  0.00           N  
ATOM    948  C8    G    30      73.821  59.072  61.934  1.00  0.00           C  
ATOM    949  H8    G    30      72.972  59.620  62.313  1.00  0.00           H  
ATOM    950  N7    G    30      74.080  57.895  62.315  1.00  0.00           N  
ATOM    951  C5    G    30      75.141  57.419  61.439  1.00  0.00           C  
ATOM    952  C6    G    30      75.912  56.172  61.378  1.00  0.00           C  
ATOM    953  O6    G    30      75.946  55.153  62.105  1.00  0.00           O  
ATOM    954  N1    G    30      76.688  56.087  60.252  1.00  0.00           N  
ATOM    955  H1    G    30      77.334  55.318  60.144  1.00  0.00           H  
ATOM    956  C2    G    30      76.956  57.236  59.531  1.00  0.00           C  
ATOM    957  N2    G    30      77.742  57.026  58.499  1.00  0.00           N  
ATOM    958  H21   G    30      77.996  56.062  58.337  1.00  0.00           H  
ATOM    959  H22   G    30      77.892  57.698  57.760  1.00  0.00           H  
ATOM    960  N3    G    30      76.296  58.397  59.548  1.00  0.00           N  
ATOM    961  C4    G    30      75.439  58.487  60.590  1.00  0.00           C  
ATOM    962  C3'   G    30      72.905  61.722  59.581  1.00  0.00           C  
ATOM    963  H3'   G    30      72.399  60.778  59.779  1.00  0.00           H  
ATOM    964  C2'   G    30      74.314  61.312  59.221  1.00  0.00           C  
ATOM    965  H2'   G    30      74.193  60.494  58.511  1.00  0.00           H  
ATOM    966  O2'   G    30      75.096  62.406  58.624  1.00  0.00           O  
ATOM    967 HO2'   G    30      74.488  62.852  58.029  1.00  0.00           H  
ATOM    968  O3'   G    30      72.433  62.700  58.642  1.00  0.00           O  
ATOM    969  P     A    31      71.257  62.281  57.668  1.00  0.00           P  
ATOM    970  OP1   A    31      71.149  63.357  56.701  1.00  0.00           O  
ATOM    971  OP2   A    31      70.073  61.922  58.471  1.00  0.00           O  
ATOM    972  O5'   A    31      71.875  61.005  56.922  1.00  0.00           O  
ATOM    973  C5'   A    31      72.713  61.133  55.800  1.00  0.00           C  
ATOM    974  H5'   A    31      73.542  61.808  56.014  1.00  0.00           H  
ATOM    975 H5''   A    31      72.233  61.585  54.932  1.00  0.00           H  
ATOM    976  C4'   A    31      73.449  59.881  55.420  1.00  0.00           C  
ATOM    977  H4'   A    31      74.042  60.187  54.558  1.00  0.00           H  
ATOM    978  O4'   A    31      74.333  59.403  56.456  1.00  0.00           O  
ATOM    979  C1'   A    31      74.481  57.980  56.291  1.00  0.00           C  
ATOM    980  H1'   A    31      75.530  57.687  56.329  1.00  0.00           H  
ATOM    981  N9    A    31      73.870  57.204  57.409  1.00  0.00           N  
ATOM    982  C8    A    31      73.001  57.524  58.488  1.00  0.00           C  
ATOM    983  H8    A    31      72.524  58.491  58.541  1.00  0.00           H  
ATOM    984  N7    A    31      72.805  56.592  59.290  1.00  0.00           N  
ATOM    985  C5    A    31      73.708  55.573  58.897  1.00  0.00           C  
ATOM    986  C6    A    31      73.905  54.170  59.311  1.00  0.00           C  
ATOM    987  N6    A    31      73.402  53.593  60.508  1.00  0.00           N  
ATOM    988  H61   A    31      73.755  52.685  60.774  1.00  0.00           H  
ATOM    989  H62   A    31      72.813  54.178  61.083  1.00  0.00           H  
ATOM    990  N1    A    31      74.825  53.408  58.716  1.00  0.00           N  
ATOM    991  C2    A    31      75.418  53.913  57.623  1.00  0.00           C  
ATOM    992  H2    A    31      76.181  53.308  57.155  1.00  0.00           H  
ATOM    993  N3    A    31      75.185  55.105  57.032  1.00  0.00           N  
ATOM    994  C4    A    31      74.275  55.931  57.731  1.00  0.00           C  
ATOM    995  C3'   A    31      72.651  58.654  55.001  1.00  0.00           C  
ATOM    996  H3'   A    31      71.918  58.494  55.792  1.00  0.00           H  
ATOM    997  C2'   A    31      73.802  57.598  54.978  1.00  0.00           C  
ATOM    998  H2'   A    31      73.462  56.572  55.119  1.00  0.00           H  
ATOM    999  O2'   A    31      74.602  57.765  53.845  1.00  0.00           O  
ATOM   1000 HO2'   A    31      74.054  57.528  53.093  1.00  0.00           H  
ATOM   1001  O3'   A    31      72.055  58.774  53.750  1.00  0.00           O  
ATOM   1002  P     G    32      70.786  57.878  53.426  1.00  0.00           P  
ATOM   1003  OP1   G    32      70.146  58.451  52.211  1.00  0.00           O  
ATOM   1004  OP2   G    32      69.987  57.781  54.649  1.00  0.00           O  
ATOM   1005  O5'   G    32      71.435  56.475  53.148  1.00  0.00           O  
ATOM   1006  C5'   G    32      71.980  56.126  51.930  1.00  0.00           C  
ATOM   1007  H5'   G    32      72.821  56.799  51.764  1.00  0.00           H  
ATOM   1008 H5''   G    32      71.189  56.029  51.186  1.00  0.00           H  
ATOM   1009  C4'   G    32      72.765  54.811  51.952  1.00  0.00           C  
ATOM   1010  H4'   G    32      73.485  54.826  51.134  1.00  0.00           H  
ATOM   1011  O4'   G    32      73.529  54.723  53.132  1.00  0.00           O  
ATOM   1012  C1'   G    32      73.562  53.375  53.669  1.00  0.00           C  
ATOM   1013  H1'   G    32      74.561  52.955  53.789  1.00  0.00           H  
ATOM   1014  N9    G    32      72.919  53.383  54.989  1.00  0.00           N  
ATOM   1015  C8    G    32      72.136  54.301  55.640  1.00  0.00           C  
ATOM   1016  H8    G    32      71.960  55.263  55.183  1.00  0.00           H  
ATOM   1017  N7    G    32      71.697  53.938  56.838  1.00  0.00           N  
ATOM   1018  C5    G    32      72.328  52.685  57.013  1.00  0.00           C  
ATOM   1019  C6    G    32      72.252  51.675  58.070  1.00  0.00           C  
ATOM   1020  O6    G    32      71.667  51.735  59.167  1.00  0.00           O  
ATOM   1021  N1    G    32      72.878  50.550  57.820  1.00  0.00           N  
ATOM   1022  H1    G    32      72.863  49.795  58.491  1.00  0.00           H  
ATOM   1023  C2    G    32      73.585  50.303  56.639  1.00  0.00           C  
ATOM   1024  N2    G    32      74.061  49.085  56.438  1.00  0.00           N  
ATOM   1025  H21   G    32      73.915  48.433  57.195  1.00  0.00           H  
ATOM   1026  H22   G    32      74.513  48.890  55.556  1.00  0.00           H  
ATOM   1027  N3    G    32      73.714  51.190  55.648  1.00  0.00           N  
ATOM   1028  C4    G    32      73.082  52.400  55.883  1.00  0.00           C  
ATOM   1029  C3'   G    32      71.916  53.516  51.918  1.00  0.00           C  
ATOM   1030  H3'   G    32      71.064  53.615  52.591  1.00  0.00           H  
ATOM   1031  C2'   G    32      72.846  52.525  52.604  1.00  0.00           C  
ATOM   1032  H2'   G    32      72.330  51.700  53.097  1.00  0.00           H  
ATOM   1033  O2'   G    32      73.896  51.961  51.782  1.00  0.00           O  
ATOM   1034 HO2'   G    32      73.544  51.472  51.034  1.00  0.00           H  
ATOM   1035  O3'   G    32      71.569  53.150  50.587  1.00  0.00           O  
ATOM   1036  P     C    33      70.268  52.255  50.331  1.00  0.00           P  
ATOM   1037  OP1   C    33      69.946  52.259  48.876  1.00  0.00           O  
ATOM   1038  OP2   C    33      69.198  52.771  51.217  1.00  0.00           O  
ATOM   1039  O5'   C    33      70.560  50.752  50.815  1.00  0.00           O  
ATOM   1040  C5'   C    33      71.484  49.947  50.179  1.00  0.00           C  
ATOM   1041  H5'   C    33      72.431  50.442  49.966  1.00  0.00           H  
ATOM   1042 H5''   C    33      71.057  49.401  49.337  1.00  0.00           H  
ATOM   1043  C4'   C    33      71.808  48.755  51.019  1.00  0.00           C  
ATOM   1044  H4'   C    33      72.524  48.154  50.459  1.00  0.00           H  
ATOM   1045  O4'   C    33      72.387  49.121  52.287  1.00  0.00           O  
ATOM   1046  C1'   C    33      71.925  48.150  53.278  1.00  0.00           C  
ATOM   1047  H1'   C    33      72.776  47.646  53.738  1.00  0.00           H  
ATOM   1048  N1    C    33      71.045  48.885  54.365  1.00  0.00           N  
ATOM   1049  C6    C    33      70.328  50.023  54.133  1.00  0.00           C  
ATOM   1050  H6    C    33      70.330  50.388  53.116  1.00  0.00           H  
ATOM   1051  C5    C    33      69.778  50.684  55.159  1.00  0.00           C  
ATOM   1052  H5    C    33      69.094  51.506  55.009  1.00  0.00           H  
ATOM   1053  C4    C    33      69.778  50.050  56.451  1.00  0.00           C  
ATOM   1054  N4    C    33      69.190  50.551  57.477  1.00  0.00           N  
ATOM   1055  H41   C    33      69.272  50.087  58.370  1.00  0.00           H  
ATOM   1056  H42   C    33      68.634  51.386  57.358  1.00  0.00           H  
ATOM   1057  N3    C    33      70.413  48.937  56.664  1.00  0.00           N  
ATOM   1058  C2    C    33      70.988  48.286  55.630  1.00  0.00           C  
ATOM   1059  O2    C    33      71.564  47.219  55.904  1.00  0.00           O  
ATOM   1060  C3'   C    33      70.608  47.846  51.349  1.00  0.00           C  
ATOM   1061  H3'   C    33      69.847  48.557  51.671  1.00  0.00           H  
ATOM   1062  C2'   C    33      71.148  47.085  52.528  1.00  0.00           C  
ATOM   1063  H2'   C    33      70.430  46.622  53.206  1.00  0.00           H  
ATOM   1064  O2'   C    33      72.051  46.074  52.004  1.00  0.00           O  
ATOM   1065 HO2'   C    33      72.347  45.502  52.715  1.00  0.00           H  
ATOM   1066  O3'   C    33      70.154  47.097  50.262  1.00  0.00           O  
ATOM   1067  P     C    34      68.683  46.684  50.027  1.00  0.00           P  
ATOM   1068  OP1   C    34      68.528  45.891  48.823  1.00  0.00           O  
ATOM   1069  OP2   C    34      67.870  47.904  50.161  1.00  0.00           O  
ATOM   1070  O5'   C    34      68.501  45.833  51.296  1.00  0.00           O  
ATOM   1071  C5'   C    34      69.082  44.563  51.291  1.00  0.00           C  
ATOM   1072  H5'   C    34      70.159  44.608  51.127  1.00  0.00           H  
ATOM   1073 H5''   C    34      68.625  43.998  50.478  1.00  0.00           H  
ATOM   1074  C4'   C    34      68.820  43.844  52.528  1.00  0.00           C  
ATOM   1075  H4'   C    34      69.206  42.826  52.480  1.00  0.00           H  
ATOM   1076  O4'   C    34      69.253  44.502  53.722  1.00  0.00           O  
ATOM   1077  C1'   C    34      68.394  44.164  54.742  1.00  0.00           C  
ATOM   1078  H1'   C    34      68.927  43.535  55.456  1.00  0.00           H  
ATOM   1079  N1    C    34      67.933  45.418  55.466  1.00  0.00           N  
ATOM   1080  C6    C    34      67.679  46.636  54.786  1.00  0.00           C  
ATOM   1081  H6    C    34      67.896  46.808  53.742  1.00  0.00           H  
ATOM   1082  C5    C    34      67.192  47.690  55.477  1.00  0.00           C  
ATOM   1083  H5    C    34      66.910  48.553  54.893  1.00  0.00           H  
ATOM   1084  C4    C    34      66.948  47.481  56.881  1.00  0.00           C  
ATOM   1085  N4    C    34      66.546  48.510  57.560  1.00  0.00           N  
ATOM   1086  H41   C    34      66.458  48.432  58.563  1.00  0.00           H  
ATOM   1087  H42   C    34      66.427  49.362  57.031  1.00  0.00           H  
ATOM   1088  N3    C    34      66.992  46.343  57.528  1.00  0.00           N  
ATOM   1089  C2    C    34      67.419  45.325  56.825  1.00  0.00           C  
ATOM   1090  O2    C    34      67.476  44.209  57.400  1.00  0.00           O  
ATOM   1091  C3'   C    34      67.294  43.642  52.756  1.00  0.00           C  
ATOM   1092  H3'   C    34      66.829  44.620  52.631  1.00  0.00           H  
ATOM   1093  C2'   C    34      67.229  43.341  54.282  1.00  0.00           C  
ATOM   1094  H2'   C    34      66.304  43.631  54.782  1.00  0.00           H  
ATOM   1095  O2'   C    34      67.562  41.994  54.534  1.00  0.00           O  
ATOM   1096 HO2'   C    34      66.775  41.508  54.793  1.00  0.00           H  
ATOM   1097  O3'   C    34      66.661  42.771  51.844  1.00  0.00           O  
ATOM   1098  P     C    35      65.110  43.029  51.548  1.00  0.00           P  
ATOM   1099  OP1   C    35      64.603  42.017  50.632  1.00  0.00           O  
ATOM   1100  OP2   C    35      64.823  44.417  51.231  1.00  0.00           O  
ATOM   1101  O5'   C    35      64.352  42.753  52.887  1.00  0.00           O  
ATOM   1102  C5'   C    35      64.432  41.463  53.540  1.00  0.00           C  
ATOM   1103  H5'   C    35      65.435  41.041  53.606  1.00  0.00           H  
ATOM   1104 H5''   C    35      63.811  40.840  52.894  1.00  0.00           H  
ATOM   1105  C4'   C    35      63.764  41.517  54.907  1.00  0.00           C  
ATOM   1106  H4'   C    35      63.789  40.493  55.280  1.00  0.00           H  
ATOM   1107  O4'   C    35      64.506  42.424  55.740  1.00  0.00           O  
ATOM   1108  C1'   C    35      63.633  42.625  56.888  1.00  0.00           C  
ATOM   1109  H1'   C    35      64.157  42.158  57.722  1.00  0.00           H  
ATOM   1110  N1    C    35      63.400  44.141  57.119  1.00  0.00           N  
ATOM   1111  C6    C    35      63.773  44.974  56.085  1.00  0.00           C  
ATOM   1112  H6    C    35      64.079  44.577  55.129  1.00  0.00           H  
ATOM   1113  C5    C    35      63.512  46.348  56.154  1.00  0.00           C  
ATOM   1114  H5    C    35      63.861  46.919  55.307  1.00  0.00           H  
ATOM   1115  C4    C    35      63.042  46.835  57.430  1.00  0.00           C  
ATOM   1116  N4    C    35      62.958  48.093  57.606  1.00  0.00           N  
ATOM   1117  H41   C    35      62.936  48.501  58.529  1.00  0.00           H  
ATOM   1118  H42   C    35      63.118  48.651  56.780  1.00  0.00           H  
ATOM   1119  N3    C    35      62.700  46.035  58.438  1.00  0.00           N  
ATOM   1120  C2    C    35      62.950  44.669  58.339  1.00  0.00           C  
ATOM   1121  O2    C    35      62.740  43.968  59.273  1.00  0.00           O  
ATOM   1122  C3'   C    35      62.374  42.079  54.993  1.00  0.00           C  
ATOM   1123  H3'   C    35      62.286  43.125  54.699  1.00  0.00           H  
ATOM   1124  C2'   C    35      62.262  42.067  56.526  1.00  0.00           C  
ATOM   1125  H2'   C    35      61.519  42.827  56.771  1.00  0.00           H  
ATOM   1126  O2'   C    35      62.175  40.699  57.158  1.00  0.00           O  
ATOM   1127 HO2'   C    35      61.502  40.198  56.692  1.00  0.00           H  
ATOM   1128  O3'   C    35      61.380  41.235  54.395  1.00  0.00           O  
ATOM   1129  P     U    36      60.043  41.737  53.603  1.00  0.00           P  
ATOM   1130  OP1   U    36      59.437  40.557  53.018  1.00  0.00           O  
ATOM   1131  OP2   U    36      60.479  42.834  52.744  1.00  0.00           O  
ATOM   1132  O5'   U    36      59.166  42.367  54.741  1.00  0.00           O  
ATOM   1133  C5'   U    36      58.535  41.609  55.772  1.00  0.00           C  
ATOM   1134  H5'   U    36      59.210  40.817  56.095  1.00  0.00           H  
ATOM   1135 H5''   U    36      57.703  41.058  55.334  1.00  0.00           H  
ATOM   1136  C4'   U    36      58.228  42.433  57.026  1.00  0.00           C  
ATOM   1137  H4'   U    36      57.743  41.721  57.694  1.00  0.00           H  
ATOM   1138  O4'   U    36      59.330  43.077  57.755  1.00  0.00           O  
ATOM   1139  C1'   U    36      58.776  44.331  58.183  1.00  0.00           C  
ATOM   1140  H1'   U    36      58.951  44.468  59.250  1.00  0.00           H  
ATOM   1141  N1    U    36      59.326  45.562  57.483  1.00  0.00           N  
ATOM   1142  C6    U    36      59.713  45.512  56.194  1.00  0.00           C  
ATOM   1143  H6    U    36      59.615  44.602  55.621  1.00  0.00           H  
ATOM   1144  C5    U    36      59.983  46.670  55.532  1.00  0.00           C  
ATOM   1145  H5    U    36      60.187  46.632  54.472  1.00  0.00           H  
ATOM   1146  C4    U    36      59.950  47.971  56.205  1.00  0.00           C  
ATOM   1147  O4    U    36      60.259  49.008  55.716  1.00  0.00           O  
ATOM   1148  N3    U    36      59.497  47.970  57.492  1.00  0.00           N  
ATOM   1149  H3    U    36      59.289  48.836  57.967  1.00  0.00           H  
ATOM   1150  C2    U    36      59.107  46.802  58.088  1.00  0.00           C  
ATOM   1151  O2    U    36      58.487  46.890  59.137  1.00  0.00           O  
ATOM   1152  C3'   U    36      57.128  43.447  56.696  1.00  0.00           C  
ATOM   1153  H3'   U    36      57.419  44.027  55.820  1.00  0.00           H  
ATOM   1154  C2'   U    36      57.255  44.311  57.996  1.00  0.00           C  
ATOM   1155  H2'   U    36      56.843  45.311  57.866  1.00  0.00           H  
ATOM   1156  O2'   U    36      56.695  43.773  59.177  1.00  0.00           O  
ATOM   1157 HO2'   U    36      56.134  43.015  58.998  1.00  0.00           H  
ATOM   1158  O3'   U    36      55.769  42.947  56.608  1.00  0.00           O  
ATOM   1159  P     G    37      54.549  43.889  56.257  1.00  0.00           P  
ATOM   1160  OP1   G    37      53.356  43.115  55.861  1.00  0.00           O  
ATOM   1161  OP2   G    37      54.958  44.996  55.390  1.00  0.00           O  
ATOM   1162  O5'   G    37      54.177  44.552  57.635  1.00  0.00           O  
ATOM   1163  C5'   G    37      53.534  43.848  58.656  1.00  0.00           C  
ATOM   1164  H5'   G    37      54.001  42.918  58.981  1.00  0.00           H  
ATOM   1165 H5''   G    37      52.618  43.498  58.179  1.00  0.00           H  
ATOM   1166  C4'   G    37      53.173  44.847  59.801  1.00  0.00           C  
ATOM   1167  H4'   G    37      52.608  44.335  60.580  1.00  0.00           H  
ATOM   1168  O4'   G    37      54.203  45.619  60.331  1.00  0.00           O  
ATOM   1169  C1'   G    37      53.866  46.992  60.572  1.00  0.00           C  
ATOM   1170  H1'   G    37      53.922  47.161  61.647  1.00  0.00           H  
ATOM   1171  N9    G    37      54.732  47.875  59.754  1.00  0.00           N  
ATOM   1172  C8    G    37      55.344  47.510  58.625  1.00  0.00           C  
ATOM   1173  H8    G    37      55.361  46.470  58.331  1.00  0.00           H  
ATOM   1174  N7    G    37      56.042  48.391  58.033  1.00  0.00           N  
ATOM   1175  C5    G    37      55.825  49.564  58.883  1.00  0.00           C  
ATOM   1176  C6    G    37      56.220  50.971  58.735  1.00  0.00           C  
ATOM   1177  O6    G    37      56.877  51.407  57.766  1.00  0.00           O  
ATOM   1178  N1    G    37      55.675  51.824  59.630  1.00  0.00           N  
ATOM   1179  H1    G    37      55.741  52.818  59.464  1.00  0.00           H  
ATOM   1180  C2    G    37      54.760  51.422  60.516  1.00  0.00           C  
ATOM   1181  N2    G    37      54.385  52.319  61.397  1.00  0.00           N  
ATOM   1182  H21   G    37      54.786  53.241  61.307  1.00  0.00           H  
ATOM   1183  H22   G    37      53.781  52.190  62.196  1.00  0.00           H  
ATOM   1184  N3    G    37      54.291  50.176  60.704  1.00  0.00           N  
ATOM   1185  C4    G    37      54.964  49.260  59.902  1.00  0.00           C  
ATOM   1186  C3'   G    37      52.275  45.966  59.271  1.00  0.00           C  
ATOM   1187  H3'   G    37      52.602  46.342  58.301  1.00  0.00           H  
ATOM   1188  C2'   G    37      52.425  47.173  60.188  1.00  0.00           C  
ATOM   1189  H2'   G    37      52.242  48.103  59.649  1.00  0.00           H  
ATOM   1190  O2'   G    37      51.610  47.001  61.371  1.00  0.00           O  
ATOM   1191 HO2'   G    37      51.246  46.113  61.361  1.00  0.00           H  
ATOM   1192  O3'   G    37      50.938  45.494  59.181  1.00  0.00           O  
ATOM   1193  P     U    38      50.024  46.036  58.097  1.00  0.00           P  
ATOM   1194  OP1   U    38      48.716  45.394  58.266  1.00  0.00           O  
ATOM   1195  OP2   U    38      50.748  45.708  56.845  1.00  0.00           O  
ATOM   1196  O5'   U    38      49.884  47.632  58.340  1.00  0.00           O  
ATOM   1197  C5'   U    38      49.148  47.988  59.517  1.00  0.00           C  
ATOM   1198  H5'   U    38      49.478  47.463  60.413  1.00  0.00           H  
ATOM   1199 H5''   U    38      48.106  47.692  59.394  1.00  0.00           H  
ATOM   1200  C4'   U    38      49.232  49.499  59.868  1.00  0.00           C  
ATOM   1201  H4'   U    38      48.593  49.705  60.727  1.00  0.00           H  
ATOM   1202  O4'   U    38      50.629  49.925  59.971  1.00  0.00           O  
ATOM   1203  C1'   U    38      50.776  51.249  59.482  1.00  0.00           C  
ATOM   1204  H1'   U    38      51.061  51.993  60.225  1.00  0.00           H  
ATOM   1205  N1    U    38      51.860  51.467  58.482  1.00  0.00           N  
ATOM   1206  C6    U    38      52.330  50.471  57.710  1.00  0.00           C  
ATOM   1207  H6    U    38      51.978  49.476  57.938  1.00  0.00           H  
ATOM   1208  C5    U    38      53.329  50.664  56.838  1.00  0.00           C  
ATOM   1209  H5    U    38      53.577  49.804  56.234  1.00  0.00           H  
ATOM   1210  C4    U    38      53.802  51.955  56.493  1.00  0.00           C  
ATOM   1211  O4    U    38      54.595  52.121  55.573  1.00  0.00           O  
ATOM   1212  N3    U    38      53.290  52.936  57.232  1.00  0.00           N  
ATOM   1213  H3    U    38      53.528  53.902  57.058  1.00  0.00           H  
ATOM   1214  C2    U    38      52.364  52.759  58.281  1.00  0.00           C  
ATOM   1215  O2    U    38      52.088  53.744  58.924  1.00  0.00           O  
ATOM   1216  C3'   U    38      48.741  50.352  58.671  1.00  0.00           C  
ATOM   1217  H3'   U    38      49.147  49.937  57.749  1.00  0.00           H  
ATOM   1218  C2'   U    38      49.416  51.683  58.919  1.00  0.00           C  
ATOM   1219  H2'   U    38      49.561  52.333  58.056  1.00  0.00           H  
ATOM   1220  O2'   U    38      48.773  52.541  59.893  1.00  0.00           O  
ATOM   1221 HO2'   U    38      48.158  53.075  59.383  1.00  0.00           H  
ATOM   1222  O3'   U    38      47.360  50.438  58.683  1.00  0.00           O  
ATOM   1223  P     A    39      46.478  51.267  57.500  1.00  0.00           P  
ATOM   1224  OP1   A    39      45.070  50.740  57.526  1.00  0.00           O  
ATOM   1225  OP2   A    39      47.162  51.212  56.216  1.00  0.00           O  
ATOM   1226  O5'   A    39      46.562  52.780  58.004  1.00  0.00           O  
ATOM   1227  C5'   A    39      45.903  53.210  59.161  1.00  0.00           C  
ATOM   1228  H5'   A    39      46.402  52.713  59.993  1.00  0.00           H  
ATOM   1229 H5''   A    39      44.880  52.837  59.201  1.00  0.00           H  
ATOM   1230  C4'   A    39      45.970  54.734  59.475  1.00  0.00           C  
ATOM   1231  H4'   A    39      45.372  54.901  60.371  1.00  0.00           H  
ATOM   1232  O4'   A    39      47.299  55.220  59.610  1.00  0.00           O  
ATOM   1233  C1'   A    39      47.370  56.500  59.069  1.00  0.00           C  
ATOM   1234  H1'   A    39      47.768  57.176  59.826  1.00  0.00           H  
ATOM   1235  N9    A    39      48.137  56.594  57.764  1.00  0.00           N  
ATOM   1236  C8    A    39      48.346  55.638  56.810  1.00  0.00           C  
ATOM   1237  H8    A    39      47.869  54.677  56.930  1.00  0.00           H  
ATOM   1238  N7    A    39      49.201  55.962  55.880  1.00  0.00           N  
ATOM   1239  C5    A    39      49.639  57.219  56.281  1.00  0.00           C  
ATOM   1240  C6    A    39      50.648  58.102  55.844  1.00  0.00           C  
ATOM   1241  N6    A    39      51.507  57.934  54.826  1.00  0.00           N  
ATOM   1242  H61   A    39      52.175  58.651  54.582  1.00  0.00           H  
ATOM   1243  H62   A    39      51.410  57.065  54.320  1.00  0.00           H  
ATOM   1244  N1    A    39      50.909  59.174  56.599  1.00  0.00           N  
ATOM   1245  C2    A    39      50.201  59.448  57.662  1.00  0.00           C  
ATOM   1246  H2    A    39      50.543  60.282  58.257  1.00  0.00           H  
ATOM   1247  N3    A    39      49.175  58.798  58.146  1.00  0.00           N  
ATOM   1248  C4    A    39      48.964  57.654  57.449  1.00  0.00           C  
ATOM   1249  C3'   A    39      45.283  55.594  58.405  1.00  0.00           C  
ATOM   1250  H3'   A    39      45.687  55.236  57.458  1.00  0.00           H  
ATOM   1251  C2'   A    39      45.926  56.967  58.820  1.00  0.00           C  
ATOM   1252  H2'   A    39      45.929  57.656  57.976  1.00  0.00           H  
ATOM   1253  O2'   A    39      45.499  57.705  59.991  1.00  0.00           O  
ATOM   1254 HO2'   A    39      44.638  58.124  59.931  1.00  0.00           H  
ATOM   1255  O3'   A    39      43.840  55.512  58.506  1.00  0.00           O  
ATOM   1256  P     A    40      42.856  56.142  57.427  1.00  0.00           P  
ATOM   1257  OP1   A    40      41.422  55.741  57.770  1.00  0.00           O  
ATOM   1258  OP2   A    40      43.358  55.743  56.109  1.00  0.00           O  
ATOM   1259  O5'   A    40      42.969  57.692  57.452  1.00  0.00           O  
ATOM   1260  C5'   A    40      42.515  58.391  58.612  1.00  0.00           C  
ATOM   1261  H5'   A    40      43.009  57.948  59.476  1.00  0.00           H  
ATOM   1262 H5''   A    40      41.425  58.387  58.627  1.00  0.00           H  
ATOM   1263  C4'   A    40      42.945  59.903  58.509  1.00  0.00           C  
ATOM   1264  H4'   A    40      42.604  60.392  59.422  1.00  0.00           H  
ATOM   1265  O4'   A    40      44.337  59.907  58.324  1.00  0.00           O  
ATOM   1266  C1'   A    40      44.774  61.020  57.540  1.00  0.00           C  
ATOM   1267  H1'   A    40      45.396  61.668  58.157  1.00  0.00           H  
ATOM   1268  N9    A    40      45.552  60.533  56.386  1.00  0.00           N  
ATOM   1269  C8    A    40      45.184  59.527  55.488  1.00  0.00           C  
ATOM   1270  H8    A    40      44.251  58.987  55.544  1.00  0.00           H  
ATOM   1271  N7    A    40      46.163  59.263  54.631  1.00  0.00           N  
ATOM   1272  C5    A    40      47.125  60.154  54.952  1.00  0.00           C  
ATOM   1273  C6    A    40      48.453  60.353  54.491  1.00  0.00           C  
ATOM   1274  N6    A    40      49.021  59.578  53.618  1.00  0.00           N  
ATOM   1275  H61   A    40      49.885  59.922  53.222  1.00  0.00           H  
ATOM   1276  H62   A    40      48.441  58.843  53.240  1.00  0.00           H  
ATOM   1277  N1    A    40      49.185  61.271  55.097  1.00  0.00           N  
ATOM   1278  C2    A    40      48.709  62.070  56.087  1.00  0.00           C  
ATOM   1279  H2    A    40      49.417  62.685  56.623  1.00  0.00           H  
ATOM   1280  N3    A    40      47.510  61.948  56.630  1.00  0.00           N  
ATOM   1281  C4    A    40      46.769  61.003  56.014  1.00  0.00           C  
ATOM   1282  C3'   A    40      42.421  60.695  57.298  1.00  0.00           C  
ATOM   1283  H3'   A    40      42.334  59.983  56.476  1.00  0.00           H  
ATOM   1284  C2'   A    40      43.544  61.739  57.172  1.00  0.00           C  
ATOM   1285  H2'   A    40      43.636  62.017  56.122  1.00  0.00           H  
ATOM   1286  O2'   A    40      43.357  62.949  57.912  1.00  0.00           O  
ATOM   1287 HO2'   A    40      42.567  63.295  57.491  1.00  0.00           H  
ATOM   1288  O3'   A    40      41.138  61.412  57.551  1.00  0.00           O  
ATOM   1289  P     U    41      40.393  62.090  56.259  1.00  0.00           P  
ATOM   1290  OP1   U    41      39.079  62.329  56.766  1.00  0.00           O  
ATOM   1291  OP2   U    41      40.708  61.418  55.006  1.00  0.00           O  
ATOM   1292  O5'   U    41      41.110  63.450  56.104  1.00  0.00           O  
ATOM   1293  C5'   U    41      40.825  64.604  56.855  1.00  0.00           C  
ATOM   1294  H5'   U    41      40.885  64.419  57.928  1.00  0.00           H  
ATOM   1295 H5''   U    41      39.843  64.982  56.570  1.00  0.00           H  
ATOM   1296  C4'   U    41      41.861  65.774  56.613  1.00  0.00           C  
ATOM   1297  H4'   U    41      41.758  66.673  57.221  1.00  0.00           H  
ATOM   1298  O4'   U    41      43.227  65.308  56.709  1.00  0.00           O  
ATOM   1299  C1'   U    41      44.120  65.892  55.762  1.00  0.00           C  
ATOM   1300  H1'   U    41      44.861  66.412  56.370  1.00  0.00           H  
ATOM   1301  N1    U    41      44.906  64.863  54.938  1.00  0.00           N  
ATOM   1302  C6    U    41      44.354  63.791  54.359  1.00  0.00           C  
ATOM   1303  H6    U    41      43.293  63.702  54.540  1.00  0.00           H  
ATOM   1304  C5    U    41      45.031  62.890  53.642  1.00  0.00           C  
ATOM   1305  H5    U    41      44.684  61.941  53.260  1.00  0.00           H  
ATOM   1306  C4    U    41      46.439  63.168  53.305  1.00  0.00           C  
ATOM   1307  O4    U    41      47.146  62.555  52.514  1.00  0.00           O  
ATOM   1308  N3    U    41      47.025  64.163  54.075  1.00  0.00           N  
ATOM   1309  H3    U    41      48.029  64.269  54.060  1.00  0.00           H  
ATOM   1310  C2    U    41      46.300  65.042  54.872  1.00  0.00           C  
ATOM   1311  O2    U    41      46.901  65.990  55.455  1.00  0.00           O  
ATOM   1312  C3'   U    41      41.761  66.213  55.133  1.00  0.00           C  
ATOM   1313  H3'   U    41      41.580  65.350  54.492  1.00  0.00           H  
ATOM   1314  C2'   U    41      43.189  66.782  55.013  1.00  0.00           C  
ATOM   1315  H2'   U    41      43.560  66.842  53.990  1.00  0.00           H  
ATOM   1316  O2'   U    41      43.265  68.114  55.523  1.00  0.00           O  
ATOM   1317 HO2'   U    41      44.139  68.485  55.379  1.00  0.00           H  
ATOM   1318  O3'   U    41      40.656  67.112  54.877  1.00  0.00           O  
ATOM   1319  P     G    42      39.909  67.137  53.526  1.00  0.00           P  
ATOM   1320  OP1   G    42      38.835  68.205  53.622  1.00  0.00           O  
ATOM   1321  OP2   G    42      39.518  65.757  53.266  1.00  0.00           O  
ATOM   1322  O5'   G    42      40.931  67.578  52.430  1.00  0.00           O  
ATOM   1323  C5'   G    42      41.558  68.901  52.509  1.00  0.00           C  
ATOM   1324  H5'   G    42      42.209  68.939  53.382  1.00  0.00           H  
ATOM   1325 H5''   G    42      40.763  69.641  52.413  1.00  0.00           H  
ATOM   1326  C4'   G    42      42.663  69.104  51.468  1.00  0.00           C  
ATOM   1327  H4'   G    42      43.007  70.133  51.573  1.00  0.00           H  
ATOM   1328  O4'   G    42      43.756  68.203  51.725  1.00  0.00           O  
ATOM   1329  C1'   G    42      44.471  67.834  50.548  1.00  0.00           C  
ATOM   1330  H1'   G    42      45.495  68.195  50.642  1.00  0.00           H  
ATOM   1331  N9    G    42      44.424  66.383  50.368  1.00  0.00           N  
ATOM   1332  C8    G    42      43.919  65.381  51.174  1.00  0.00           C  
ATOM   1333  H8    G    42      43.501  65.594  52.147  1.00  0.00           H  
ATOM   1334  N7    G    42      44.087  64.138  50.644  1.00  0.00           N  
ATOM   1335  C5    G    42      44.825  64.407  49.518  1.00  0.00           C  
ATOM   1336  C6    G    42      45.414  63.405  48.662  1.00  0.00           C  
ATOM   1337  O6    G    42      45.350  62.165  48.744  1.00  0.00           O  
ATOM   1338  N1    G    42      46.139  63.933  47.622  1.00  0.00           N  
ATOM   1339  H1    G    42      46.639  63.297  47.018  1.00  0.00           H  
ATOM   1340  C2    G    42      46.184  65.298  47.424  1.00  0.00           C  
ATOM   1341  N2    G    42      46.680  65.646  46.254  1.00  0.00           N  
ATOM   1342  H21   G    42      46.842  64.951  45.539  1.00  0.00           H  
ATOM   1343  H22   G    42      46.606  66.617  45.985  1.00  0.00           H  
ATOM   1344  N3    G    42      45.657  66.231  48.218  1.00  0.00           N  
ATOM   1345  C4    G    42      44.977  65.746  49.322  1.00  0.00           C  
ATOM   1346  C3'   G    42      42.251  68.751  49.994  1.00  0.00           C  
ATOM   1347  H3'   G    42      41.759  67.786  49.879  1.00  0.00           H  
ATOM   1348  C2'   G    42      43.724  68.656  49.458  1.00  0.00           C  
ATOM   1349  H2'   G    42      43.726  68.280  48.435  1.00  0.00           H  
ATOM   1350  O2'   G    42      44.242  69.946  49.300  1.00  0.00           O  
ATOM   1351 HO2'   G    42      43.392  70.385  49.229  1.00  0.00           H  
ATOM   1352  O3'   G    42      41.638  69.894  49.393  1.00  0.00           O  
ATOM   1353  P     G    43      40.664  69.804  48.273  1.00  0.00           P  
ATOM   1354  OP1   G    43      40.258  71.176  48.019  1.00  0.00           O  
ATOM   1355  OP2   G    43      39.652  68.793  48.605  1.00  0.00           O  
ATOM   1356  O5'   G    43      41.532  69.327  46.987  1.00  0.00           O  
ATOM   1357  C5'   G    43      42.109  70.302  46.150  1.00  0.00           C  
ATOM   1358  H5'   G    43      42.952  70.713  46.705  1.00  0.00           H  
ATOM   1359 H5''   G    43      41.400  71.113  45.983  1.00  0.00           H  
ATOM   1360  C4'   G    43      42.660  69.727  44.799  1.00  0.00           C  
ATOM   1361  H4'   G    43      42.923  70.479  44.055  1.00  0.00           H  
ATOM   1362  O4'   G    43      43.768  68.859  45.077  1.00  0.00           O  
ATOM   1363  C1'   G    43      43.744  67.742  44.153  1.00  0.00           C  
ATOM   1364  H1'   G    43      44.671  67.700  43.581  1.00  0.00           H  
ATOM   1365  N9    G    43      43.591  66.424  44.865  1.00  0.00           N  
ATOM   1366  C8    G    43      42.892  66.092  46.001  1.00  0.00           C  
ATOM   1367  H8    G    43      42.426  66.900  46.546  1.00  0.00           H  
ATOM   1368  N7    G    43      42.734  64.872  46.334  1.00  0.00           N  
ATOM   1369  C5    G    43      43.365  64.267  45.222  1.00  0.00           C  
ATOM   1370  C6    G    43      43.648  62.905  44.944  1.00  0.00           C  
ATOM   1371  O6    G    43      43.432  61.941  45.746  1.00  0.00           O  
ATOM   1372  N1    G    43      44.190  62.683  43.706  1.00  0.00           N  
ATOM   1373  H1    G    43      44.453  61.745  43.437  1.00  0.00           H  
ATOM   1374  C2    G    43      44.474  63.653  42.848  1.00  0.00           C  
ATOM   1375  N2    G    43      44.823  63.264  41.643  1.00  0.00           N  
ATOM   1376  H21   G    43      44.734  62.270  41.487  1.00  0.00           H  
ATOM   1377  H22   G    43      45.004  63.924  40.901  1.00  0.00           H  
ATOM   1378  N3    G    43      44.335  64.962  43.073  1.00  0.00           N  
ATOM   1379  C4    G    43      43.824  65.241  44.334  1.00  0.00           C  
ATOM   1380  C3'   G    43      41.639  68.835  44.105  1.00  0.00           C  
ATOM   1381  H3'   G    43      41.183  68.189  44.855  1.00  0.00           H  
ATOM   1382  C2'   G    43      42.510  67.939  43.221  1.00  0.00           C  
ATOM   1383  H2'   G    43      41.957  67.034  42.971  1.00  0.00           H  
ATOM   1384  O2'   G    43      42.820  68.631  42.065  1.00  0.00           O  
ATOM   1385 HO2'   G    43      42.091  69.247  41.969  1.00  0.00           H  
ATOM   1386  O3'   G    43      40.717  69.522  43.296  1.00  0.00           O  
ATOM   1387  P     U    44      39.228  68.994  43.049  1.00  0.00           P  
ATOM   1388  OP1   U    44      38.460  70.010  42.265  1.00  0.00           O  
ATOM   1389  OP2   U    44      38.622  68.437  44.290  1.00  0.00           O  
ATOM   1390  O5'   U    44      39.481  67.761  42.104  1.00  0.00           O  
ATOM   1391  C5'   U    44      39.756  67.791  40.697  1.00  0.00           C  
ATOM   1392  H5'   U    44      40.582  68.486  40.544  1.00  0.00           H  
ATOM   1393 H5''   U    44      38.900  68.185  40.148  1.00  0.00           H  
ATOM   1394  C4'   U    44      40.199  66.362  40.237  1.00  0.00           C  
ATOM   1395  H4'   U    44      40.446  66.578  39.198  1.00  0.00           H  
ATOM   1396  O4'   U    44      41.244  65.736  40.963  1.00  0.00           O  
ATOM   1397  C1'   U    44      41.099  64.326  40.931  1.00  0.00           C  
ATOM   1398  H1'   U    44      41.989  63.886  40.480  1.00  0.00           H  
ATOM   1399  N1    U    44      40.709  63.795  42.279  1.00  0.00           N  
ATOM   1400  C6    U    44      40.262  64.586  43.334  1.00  0.00           C  
ATOM   1401  H6    U    44      40.064  65.618  43.084  1.00  0.00           H  
ATOM   1402  C5    U    44      39.914  63.995  44.558  1.00  0.00           C  
ATOM   1403  H5    U    44      39.396  64.564  45.316  1.00  0.00           H  
ATOM   1404  C4    U    44      40.201  62.604  44.826  1.00  0.00           C  
ATOM   1405  O4    U    44      40.144  61.990  45.881  1.00  0.00           O  
ATOM   1406  N3    U    44      40.664  61.903  43.764  1.00  0.00           N  
ATOM   1407  H3    U    44      40.673  60.907  43.929  1.00  0.00           H  
ATOM   1408  C2    U    44      40.942  62.397  42.468  1.00  0.00           C  
ATOM   1409  O2    U    44      41.299  61.675  41.517  1.00  0.00           O  
ATOM   1410  C3'   U    44      39.063  65.308  40.211  1.00  0.00           C  
ATOM   1411  H3'   U    44      38.591  65.371  41.192  1.00  0.00           H  
ATOM   1412  C2'   U    44      39.939  64.060  39.982  1.00  0.00           C  
ATOM   1413  H2'   U    44      39.382  63.167  40.268  1.00  0.00           H  
ATOM   1414  O2'   U    44      40.487  63.984  38.679  1.00  0.00           O  
ATOM   1415 HO2'   U    44      40.839  63.102  38.542  1.00  0.00           H  
ATOM   1416  O3'   U    44      38.198  65.490  39.078  1.00  0.00           O  
ATOM   1417  P     A    45      36.814  64.797  39.014  1.00  0.00           P  
ATOM   1418  OP1   A    45      36.148  65.175  37.767  1.00  0.00           O  
ATOM   1419  OP2   A    45      36.061  64.972  40.273  1.00  0.00           O  
ATOM   1420  O5'   A    45      37.154  63.308  38.991  1.00  0.00           O  
ATOM   1421  C5'   A    45      37.660  62.727  37.768  1.00  0.00           C  
ATOM   1422  H5'   A    45      38.627  63.209  37.625  1.00  0.00           H  
ATOM   1423 H5''   A    45      37.010  62.954  36.923  1.00  0.00           H  
ATOM   1424  C4'   A    45      37.994  61.208  37.959  1.00  0.00           C  
ATOM   1425  H4'   A    45      38.403  60.843  37.016  1.00  0.00           H  
ATOM   1426  O4'   A    45      38.953  60.949  38.955  1.00  0.00           O  
ATOM   1427  C1'   A    45      38.877  59.642  39.453  1.00  0.00           C  
ATOM   1428  H1'   A    45      39.811  59.098  39.316  1.00  0.00           H  
ATOM   1429  N9    A    45      38.760  59.753  40.887  1.00  0.00           N  
ATOM   1430  C8    A    45      38.171  60.794  41.617  1.00  0.00           C  
ATOM   1431  H8    A    45      37.919  61.689  41.067  1.00  0.00           H  
ATOM   1432  N7    A    45      38.041  60.639  42.936  1.00  0.00           N  
ATOM   1433  C5    A    45      38.364  59.232  43.048  1.00  0.00           C  
ATOM   1434  C6    A    45      38.438  58.350  44.108  1.00  0.00           C  
ATOM   1435  N6    A    45      38.014  58.690  45.270  1.00  0.00           N  
ATOM   1436  H61   A    45      37.952  57.993  45.998  1.00  0.00           H  
ATOM   1437  H62   A    45      37.844  59.674  45.425  1.00  0.00           H  
ATOM   1438  N1    A    45      38.509  57.077  43.872  1.00  0.00           N  
ATOM   1439  C2    A    45      38.805  56.703  42.621  1.00  0.00           C  
ATOM   1440  H2    A    45      38.966  55.638  42.542  1.00  0.00           H  
ATOM   1441  N3    A    45      39.047  57.447  41.530  1.00  0.00           N  
ATOM   1442  C4    A    45      38.746  58.725  41.839  1.00  0.00           C  
ATOM   1443  C3'   A    45      36.892  60.183  38.317  1.00  0.00           C  
ATOM   1444  H3'   A    45      36.326  60.532  39.181  1.00  0.00           H  
ATOM   1445  C2'   A    45      37.683  58.985  38.716  1.00  0.00           C  
ATOM   1446  H2'   A    45      37.145  58.344  39.414  1.00  0.00           H  
ATOM   1447  O2'   A    45      38.313  58.337  37.604  1.00  0.00           O  
ATOM   1448 HO2'   A    45      37.634  58.037  36.995  1.00  0.00           H  
ATOM   1449  O3'   A    45      36.091  59.870  37.166  1.00  0.00           O  
ATOM   1450  P     C    46      34.682  59.263  37.127  1.00  0.00           P  
ATOM   1451  OP1   C    46      33.970  59.335  35.851  1.00  0.00           O  
ATOM   1452  OP2   C    46      33.980  59.754  38.354  1.00  0.00           O  
ATOM   1453  O5'   C    46      35.085  57.769  37.304  1.00  0.00           O  
ATOM   1454  C5'   C    46      35.568  56.923  36.293  1.00  0.00           C  
ATOM   1455  H5'   C    46      36.565  57.233  35.980  1.00  0.00           H  
ATOM   1456 H5''   C    46      34.968  56.889  35.383  1.00  0.00           H  
ATOM   1457  C4'   C    46      35.583  55.535  36.896  1.00  0.00           C  
ATOM   1458  H4'   C    46      35.929  54.766  36.205  1.00  0.00           H  
ATOM   1459  O4'   C    46      36.590  55.361  37.967  1.00  0.00           O  
ATOM   1460  C1'   C    46      36.063  54.478  38.949  1.00  0.00           C  
ATOM   1461  H1'   C    46      36.732  53.645  39.163  1.00  0.00           H  
ATOM   1462  N1    C    46      35.708  55.096  40.218  1.00  0.00           N  
ATOM   1463  C6    C    46      35.670  56.470  40.316  1.00  0.00           C  
ATOM   1464  H6    C    46      35.626  57.157  39.484  1.00  0.00           H  
ATOM   1465  C5    C    46      35.538  57.042  41.567  1.00  0.00           C  
ATOM   1466  H5    C    46      35.646  58.115  41.504  1.00  0.00           H  
ATOM   1467  C4    C    46      35.330  56.204  42.711  1.00  0.00           C  
ATOM   1468  N4    C    46      35.218  56.735  43.892  1.00  0.00           N  
ATOM   1469  H41   C    46      34.868  56.126  44.617  1.00  0.00           H  
ATOM   1470  H42   C    46      35.286  57.739  43.799  1.00  0.00           H  
ATOM   1471  N3    C    46      35.331  54.868  42.580  1.00  0.00           N  
ATOM   1472  C2    C    46      35.579  54.299  41.385  1.00  0.00           C  
ATOM   1473  O2    C    46      35.705  53.124  41.329  1.00  0.00           O  
ATOM   1474  C3'   C    46      34.214  55.129  37.485  1.00  0.00           C  
ATOM   1475  H3'   C    46      33.923  55.901  38.197  1.00  0.00           H  
ATOM   1476  C2'   C    46      34.692  53.986  38.330  1.00  0.00           C  
ATOM   1477  H2'   C    46      34.027  53.718  39.151  1.00  0.00           H  
ATOM   1478  O2'   C    46      34.940  52.765  37.655  1.00  0.00           O  
ATOM   1479 HO2'   C    46      34.047  52.630  37.330  1.00  0.00           H  
ATOM   1480  O3'   C    46      33.190  54.938  36.478  1.00  0.00           O  
ATOM   1481  P     U    47      31.756  54.246  36.684  1.00  0.00           P  
ATOM   1482  OP1   U    47      30.886  54.617  35.519  1.00  0.00           O  
ATOM   1483  OP2   U    47      31.312  54.550  38.030  1.00  0.00           O  
ATOM   1484  O5'   U    47      32.113  52.688  36.699  1.00  0.00           O  
ATOM   1485  C5'   U    47      32.248  51.998  35.499  1.00  0.00           C  
ATOM   1486  H5'   U    47      33.093  52.390  34.933  1.00  0.00           H  
ATOM   1487 H5''   U    47      31.265  52.041  35.029  1.00  0.00           H  
ATOM   1488  C4'   U    47      32.527  50.499  35.680  1.00  0.00           C  
ATOM   1489  H4'   U    47      32.663  49.873  34.798  1.00  0.00           H  
ATOM   1490  O4'   U    47      33.756  50.341  36.506  1.00  0.00           O  
ATOM   1491  C1'   U    47      33.793  49.099  37.062  1.00  0.00           C  
ATOM   1492  H1'   U    47      34.550  48.464  36.601  1.00  0.00           H  
ATOM   1493  N1    U    47      33.961  49.166  38.550  1.00  0.00           N  
ATOM   1494  C6    U    47      33.442  50.248  39.226  1.00  0.00           C  
ATOM   1495  H6    U    47      32.994  51.073  38.692  1.00  0.00           H  
ATOM   1496  C5    U    47      33.520  50.286  40.583  1.00  0.00           C  
ATOM   1497  H5    U    47      33.269  51.211  41.082  1.00  0.00           H  
ATOM   1498  C4    U    47      34.083  49.184  41.358  1.00  0.00           C  
ATOM   1499  O4    U    47      34.148  49.090  42.575  1.00  0.00           O  
ATOM   1500  N3    U    47      34.460  48.101  40.628  1.00  0.00           N  
ATOM   1501  H3    U    47      34.818  47.277  41.090  1.00  0.00           H  
ATOM   1502  C2    U    47      34.324  47.979  39.230  1.00  0.00           C  
ATOM   1503  O2    U    47      34.429  46.831  38.724  1.00  0.00           O  
ATOM   1504  C3'   U    47      31.571  49.819  36.576  1.00  0.00           C  
ATOM   1505  H3'   U    47      31.347  50.503  37.395  1.00  0.00           H  
ATOM   1506  C2'   U    47      32.344  48.549  36.941  1.00  0.00           C  
ATOM   1507  H2'   U    47      32.010  48.154  37.901  1.00  0.00           H  
ATOM   1508  O2'   U    47      32.407  47.556  35.952  1.00  0.00           O  
ATOM   1509 HO2'   U    47      31.527  47.171  35.980  1.00  0.00           H  
ATOM   1510  O3'   U    47      30.413  49.457  35.865  1.00  0.00           O  
ATOM   1511  P     G    48      28.935  49.684  36.470  1.00  0.00           P  
ATOM   1512  OP1   G    48      27.982  49.018  35.606  1.00  0.00           O  
ATOM   1513  OP2   G    48      28.729  51.161  36.744  1.00  0.00           O  
ATOM   1514  O5'   G    48      28.994  48.878  37.854  1.00  0.00           O  
ATOM   1515  C5'   G    48      29.085  47.542  37.880  1.00  0.00           C  
ATOM   1516  H5'   G    48      29.826  47.158  37.179  1.00  0.00           H  
ATOM   1517 H5''   G    48      28.037  47.312  37.689  1.00  0.00           H  
ATOM   1518  C4'   G    48      29.420  47.024  39.270  1.00  0.00           C  
ATOM   1519  H4'   G    48      29.502  45.954  39.078  1.00  0.00           H  
ATOM   1520  O4'   G    48      30.655  47.567  39.799  1.00  0.00           O  
ATOM   1521  C1'   G    48      30.634  47.409  41.276  1.00  0.00           C  
ATOM   1522  H1'   G    48      31.372  46.794  41.790  1.00  0.00           H  
ATOM   1523  N9    G    48      30.662  48.785  41.794  1.00  0.00           N  
ATOM   1524  C8    G    48      30.376  49.875  41.030  1.00  0.00           C  
ATOM   1525  H8    G    48      29.977  49.924  40.028  1.00  0.00           H  
ATOM   1526  N7    G    48      30.499  50.995  41.662  1.00  0.00           N  
ATOM   1527  C5    G    48      30.890  50.605  42.930  1.00  0.00           C  
ATOM   1528  C6    G    48      31.366  51.394  44.043  1.00  0.00           C  
ATOM   1529  O6    G    48      31.493  52.591  44.143  1.00  0.00           O  
ATOM   1530  N1    G    48      31.743  50.696  45.174  1.00  0.00           N  
ATOM   1531  H1    G    48      31.779  51.257  46.013  1.00  0.00           H  
ATOM   1532  C2    G    48      31.620  49.340  45.208  1.00  0.00           C  
ATOM   1533  N2    G    48      31.864  48.737  46.335  1.00  0.00           N  
ATOM   1534  H21   G    48      31.961  49.266  47.190  1.00  0.00           H  
ATOM   1535  H22   G    48      31.875  47.728  46.299  1.00  0.00           H  
ATOM   1536  N3    G    48      31.302  48.545  44.149  1.00  0.00           N  
ATOM   1537  C4    G    48      30.928  49.238  43.040  1.00  0.00           C  
ATOM   1538  C3'   G    48      28.419  47.078  40.357  1.00  0.00           C  
ATOM   1539  H3'   G    48      28.001  48.081  40.448  1.00  0.00           H  
ATOM   1540  C2'   G    48      29.290  46.735  41.592  1.00  0.00           C  
ATOM   1541  H2'   G    48      28.850  47.058  42.536  1.00  0.00           H  
ATOM   1542  O2'   G    48      29.505  45.299  41.714  1.00  0.00           O  
ATOM   1543 HO2'   G    48      30.091  45.003  42.414  1.00  0.00           H  
ATOM   1544  O3'   G    48      27.379  46.174  40.214  1.00  0.00           O  
ATOM   1545  P     A    49      25.926  46.235  40.900  1.00  0.00           P  
ATOM   1546  OP1   A    49      25.191  45.132  40.243  1.00  0.00           O  
ATOM   1547  OP2   A    49      25.373  47.571  40.679  1.00  0.00           O  
ATOM   1548  O5'   A    49      26.045  45.880  42.506  1.00  0.00           O  
ATOM   1549  C5'   A    49      26.697  44.710  43.027  1.00  0.00           C  
ATOM   1550  H5'   A    49      27.451  44.299  42.356  1.00  0.00           H  
ATOM   1551 H5''   A    49      25.863  44.046  43.254  1.00  0.00           H  
ATOM   1552  C4'   A    49      27.233  45.002  44.406  1.00  0.00           C  
ATOM   1553  H4'   A    49      27.803  44.176  44.832  1.00  0.00           H  
ATOM   1554  O4'   A    49      28.249  45.930  44.376  1.00  0.00           O  
ATOM   1555  C1'   A    49      28.199  46.738  45.479  1.00  0.00           C  
ATOM   1556  H1'   A    49      29.080  46.610  46.107  1.00  0.00           H  
ATOM   1557  N9    A    49      28.096  48.173  45.113  1.00  0.00           N  
ATOM   1558  C8    A    49      27.545  48.681  43.970  1.00  0.00           C  
ATOM   1559  H8    A    49      27.222  48.067  43.142  1.00  0.00           H  
ATOM   1560  N7    A    49      27.640  49.993  43.880  1.00  0.00           N  
ATOM   1561  C5    A    49      28.007  50.372  45.196  1.00  0.00           C  
ATOM   1562  C6    A    49      28.249  51.585  45.884  1.00  0.00           C  
ATOM   1563  N6    A    49      27.968  52.744  45.389  1.00  0.00           N  
ATOM   1564  H61   A    49      28.116  53.621  45.867  1.00  0.00           H  
ATOM   1565  H62   A    49      27.550  52.670  44.472  1.00  0.00           H  
ATOM   1566  N1    A    49      28.685  51.610  47.167  1.00  0.00           N  
ATOM   1567  C2    A    49      28.711  50.482  47.792  1.00  0.00           C  
ATOM   1568  H2    A    49      29.124  50.400  48.786  1.00  0.00           H  
ATOM   1569  N3    A    49      28.411  49.257  47.291  1.00  0.00           N  
ATOM   1570  C4    A    49      28.109  49.271  45.990  1.00  0.00           C  
ATOM   1571  C3'   A    49      26.171  45.436  45.419  1.00  0.00           C  
ATOM   1572  H3'   A    49      25.329  45.943  44.948  1.00  0.00           H  
ATOM   1573  C2'   A    49      26.972  46.399  46.338  1.00  0.00           C  
ATOM   1574  H2'   A    49      26.358  47.284  46.505  1.00  0.00           H  
ATOM   1575  O2'   A    49      27.563  45.945  47.487  1.00  0.00           O  
ATOM   1576 HO2'   A    49      27.957  45.079  47.363  1.00  0.00           H  
ATOM   1577  O3'   A    49      25.712  44.375  46.217  1.00  0.00           O  
ATOM   1578  P     U    50      24.352  44.349  46.895  1.00  0.00           P  
ATOM   1579  OP1   U    50      24.133  42.934  47.351  1.00  0.00           O  
ATOM   1580  OP2   U    50      23.391  45.045  45.970  1.00  0.00           O  
ATOM   1581  O5'   U    50      24.389  45.269  48.153  1.00  0.00           O  
ATOM   1582  C5'   U    50      24.987  44.780  49.363  1.00  0.00           C  
ATOM   1583  H5'   U    50      25.997  44.436  49.140  1.00  0.00           H  
ATOM   1584 H5''   U    50      24.439  43.922  49.753  1.00  0.00           H  
ATOM   1585  C4'   U    50      24.980  45.839  50.484  1.00  0.00           C  
ATOM   1586  H4'   U    50      25.122  45.267  51.401  1.00  0.00           H  
ATOM   1587  O4'   U    50      25.948  46.807  50.432  1.00  0.00           O  
ATOM   1588  C1'   U    50      25.408  47.997  50.997  1.00  0.00           C  
ATOM   1589  H1'   U    50      26.114  48.288  51.774  1.00  0.00           H  
ATOM   1590  N1    U    50      25.352  48.940  49.822  1.00  0.00           N  
ATOM   1591  C6    U    50      25.289  48.540  48.544  1.00  0.00           C  
ATOM   1592  H6    U    50      25.400  47.478  48.382  1.00  0.00           H  
ATOM   1593  C5    U    50      25.361  49.386  47.544  1.00  0.00           C  
ATOM   1594  H5    U    50      25.375  49.108  46.501  1.00  0.00           H  
ATOM   1595  C4    U    50      25.451  50.787  47.773  1.00  0.00           C  
ATOM   1596  O4    U    50      25.395  51.625  46.898  1.00  0.00           O  
ATOM   1597  N3    U    50      25.311  51.195  49.049  1.00  0.00           N  
ATOM   1598  H3    U    50      25.220  52.177  49.267  1.00  0.00           H  
ATOM   1599  C2    U    50      25.232  50.319  50.103  1.00  0.00           C  
ATOM   1600  O2    U    50      24.915  50.734  51.197  1.00  0.00           O  
ATOM   1601  C3'   U    50      23.659  46.490  50.718  1.00  0.00           C  
ATOM   1602  H3'   U    50      23.174  46.962  49.863  1.00  0.00           H  
ATOM   1603  C2'   U    50      24.047  47.647  51.618  1.00  0.00           C  
ATOM   1604  H2'   U    50      23.340  48.471  51.527  1.00  0.00           H  
ATOM   1605  O2'   U    50      24.106  47.288  53.001  1.00  0.00           O  
ATOM   1606 HO2'   U    50      23.625  46.467  53.126  1.00  0.00           H  
ATOM   1607  O3'   U    50      22.747  45.720  51.525  1.00  0.00           O  
ATOM   1608  P     A    51      21.167  45.715  51.176  1.00  0.00           P  
ATOM   1609  OP1   A    51      20.617  44.774  52.238  1.00  0.00           O  
ATOM   1610  OP2   A    51      21.033  45.319  49.773  1.00  0.00           O  
ATOM   1611  O5'   A    51      20.585  47.136  51.405  1.00  0.00           O  
ATOM   1612  C5'   A    51      20.342  47.674  52.664  1.00  0.00           C  
ATOM   1613  H5'   A    51      21.133  47.382  53.355  1.00  0.00           H  
ATOM   1614 H5''   A    51      19.410  47.264  53.052  1.00  0.00           H  
ATOM   1615  C4'   A    51      20.023  49.161  52.609  1.00  0.00           C  
ATOM   1616  H4'   A    51      19.932  49.566  53.617  1.00  0.00           H  
ATOM   1617  O4'   A    51      21.155  49.755  51.920  1.00  0.00           O  
ATOM   1618  C1'   A    51      20.706  50.849  51.150  1.00  0.00           C  
ATOM   1619  H1'   A    51      20.864  51.790  51.676  1.00  0.00           H  
ATOM   1620  N9    A    51      21.267  50.880  49.786  1.00  0.00           N  
ATOM   1621  C8    A    51      21.633  49.887  48.960  1.00  0.00           C  
ATOM   1622  H8    A    51      21.661  48.854  49.274  1.00  0.00           H  
ATOM   1623  N7    A    51      22.071  50.307  47.738  1.00  0.00           N  
ATOM   1624  C5    A    51      21.812  51.729  47.785  1.00  0.00           C  
ATOM   1625  C6    A    51      21.940  52.807  46.907  1.00  0.00           C  
ATOM   1626  N6    A    51      22.339  52.859  45.650  1.00  0.00           N  
ATOM   1627  H61   A    51      22.588  53.670  45.101  1.00  0.00           H  
ATOM   1628  H62   A    51      22.655  52.009  45.206  1.00  0.00           H  
ATOM   1629  N1    A    51      21.706  54.037  47.359  1.00  0.00           N  
ATOM   1630  C2    A    51      21.282  54.202  48.609  1.00  0.00           C  
ATOM   1631  H2    A    51      21.343  55.196  49.028  1.00  0.00           H  
ATOM   1632  N3    A    51      21.065  53.263  49.503  1.00  0.00           N  
ATOM   1633  C4    A    51      21.354  52.061  49.012  1.00  0.00           C  
ATOM   1634  C3'   A    51      18.800  49.552  51.730  1.00  0.00           C  
ATOM   1635  H3'   A    51      18.780  48.837  50.907  1.00  0.00           H  
ATOM   1636  C2'   A    51      19.174  50.924  51.183  1.00  0.00           C  
ATOM   1637  H2'   A    51      18.704  51.165  50.230  1.00  0.00           H  
ATOM   1638  O2'   A    51      18.866  52.012  52.057  1.00  0.00           O  
ATOM   1639 HO2'   A    51      18.247  52.620  51.646  1.00  0.00           H  
ATOM   1640  O3'   A    51      17.586  49.485  52.505  1.00  0.00           O  
ATOM   1641  P     C    52      16.202  49.805  51.872  1.00  0.00           P  
ATOM   1642  OP1   C    52      15.253  49.344  52.918  1.00  0.00           O  
ATOM   1643  OP2   C    52      16.043  49.154  50.548  1.00  0.00           O  
ATOM   1644  O5'   C    52      16.209  51.385  51.747  1.00  0.00           O  
ATOM   1645  C5'   C    52      15.719  52.194  52.790  1.00  0.00           C  
ATOM   1646  H5'   C    52      16.311  52.165  53.705  1.00  0.00           H  
ATOM   1647 H5''   C    52      14.695  51.878  52.988  1.00  0.00           H  
ATOM   1648  C4'   C    52      15.692  53.677  52.376  1.00  0.00           C  
ATOM   1649  H4'   C    52      15.339  54.224  53.251  1.00  0.00           H  
ATOM   1650  O4'   C    52      17.007  54.156  52.055  1.00  0.00           O  
ATOM   1651  C1'   C    52      16.830  55.114  50.939  1.00  0.00           C  
ATOM   1652  H1'   C    52      17.271  56.077  51.197  1.00  0.00           H  
ATOM   1653  N1    C    52      17.420  54.687  49.643  1.00  0.00           N  
ATOM   1654  C6    C    52      17.489  53.381  49.301  1.00  0.00           C  
ATOM   1655  H6    C    52      17.128  52.676  50.035  1.00  0.00           H  
ATOM   1656  C5    C    52      17.895  52.941  48.110  1.00  0.00           C  
ATOM   1657  H5    C    52      17.953  51.891  47.862  1.00  0.00           H  
ATOM   1658  C4    C    52      18.364  53.925  47.183  1.00  0.00           C  
ATOM   1659  N4    C    52      18.850  53.593  46.028  1.00  0.00           N  
ATOM   1660  H41   C    52      19.115  54.328  45.387  1.00  0.00           H  
ATOM   1661  H42   C    52      18.738  52.641  45.712  1.00  0.00           H  
ATOM   1662  N3    C    52      18.349  55.210  47.441  1.00  0.00           N  
ATOM   1663  C2    C    52      17.930  55.629  48.687  1.00  0.00           C  
ATOM   1664  O2    C    52      17.913  56.817  48.879  1.00  0.00           O  
ATOM   1665  C3'   C    52      14.832  54.027  51.208  1.00  0.00           C  
ATOM   1666  H3'   C    52      15.032  53.360  50.370  1.00  0.00           H  
ATOM   1667  C2'   C    52      15.372  55.417  50.871  1.00  0.00           C  
ATOM   1668  H2'   C    52      15.120  55.772  49.872  1.00  0.00           H  
ATOM   1669  O2'   C    52      15.135  56.483  51.731  1.00  0.00           O  
ATOM   1670 HO2'   C    52      15.443  56.253  52.611  1.00  0.00           H  
ATOM   1671  O3'   C    52      13.445  54.049  51.434  1.00  0.00           O  
ATOM   1672  P     A    53      12.404  53.673  50.268  1.00  0.00           P  
ATOM   1673  OP1   A    53      11.055  53.371  50.780  1.00  0.00           O  
ATOM   1674  OP2   A    53      13.091  52.683  49.449  1.00  0.00           O  
ATOM   1675  O5'   A    53      12.380  54.987  49.283  1.00  0.00           O  
ATOM   1676  C5'   A    53      11.842  56.234  49.718  1.00  0.00           C  
ATOM   1677  H5'   A    53      12.330  56.485  50.660  1.00  0.00           H  
ATOM   1678 H5''   A    53      10.781  56.109  49.934  1.00  0.00           H  
ATOM   1679  C4'   A    53      12.131  57.287  48.647  1.00  0.00           C  
ATOM   1680  H4'   A    53      11.854  58.270  49.027  1.00  0.00           H  
ATOM   1681  O4'   A    53      13.527  57.365  48.494  1.00  0.00           O  
ATOM   1682  C1'   A    53      13.851  57.578  47.130  1.00  0.00           C  
ATOM   1683  H1'   A    53      14.559  58.396  46.996  1.00  0.00           H  
ATOM   1684  N9    A    53      14.570  56.407  46.502  1.00  0.00           N  
ATOM   1685  C8    A    53      14.703  55.128  46.912  1.00  0.00           C  
ATOM   1686  H8    A    53      14.342  54.830  47.886  1.00  0.00           H  
ATOM   1687  N7    A    53      15.277  54.369  46.059  1.00  0.00           N  
ATOM   1688  C5    A    53      15.480  55.217  44.969  1.00  0.00           C  
ATOM   1689  C6    A    53      16.061  55.041  43.653  1.00  0.00           C  
ATOM   1690  N6    A    53      16.702  54.015  43.109  1.00  0.00           N  
ATOM   1691  H61   A    53      17.059  54.031  42.164  1.00  0.00           H  
ATOM   1692  H62   A    53      16.654  53.177  43.671  1.00  0.00           H  
ATOM   1693  N1    A    53      16.127  56.097  42.797  1.00  0.00           N  
ATOM   1694  C2    A    53      15.635  57.252  43.205  1.00  0.00           C  
ATOM   1695  H2    A    53      15.842  58.090  42.556  1.00  0.00           H  
ATOM   1696  N3    A    53      15.239  57.521  44.450  1.00  0.00           N  
ATOM   1697  C4    A    53      15.135  56.453  45.275  1.00  0.00           C  
ATOM   1698  C3'   A    53      11.532  57.115  47.310  1.00  0.00           C  
ATOM   1699  H3'   A    53      11.504  56.025  47.307  1.00  0.00           H  
ATOM   1700  C2'   A    53      12.518  57.803  46.333  1.00  0.00           C  
ATOM   1701  H2'   A    53      12.582  57.261  45.389  1.00  0.00           H  
ATOM   1702  O2'   A    53      12.170  59.162  46.117  1.00  0.00           O  
ATOM   1703 HO2'   A    53      12.458  59.433  45.242  1.00  0.00           H  
ATOM   1704  O3'   A    53      10.170  57.630  47.287  1.00  0.00           O  
ATOM   1705  P     C    54       9.028  57.014  46.311  1.00  0.00           P  
ATOM   1706  OP1   C    54       7.925  58.076  46.112  1.00  0.00           O  
ATOM   1707  OP2   C    54       8.673  55.632  46.669  1.00  0.00           O  
ATOM   1708  O5'   C    54       9.928  56.932  44.993  1.00  0.00           O  
ATOM   1709  C5'   C    54       9.873  58.003  44.002  1.00  0.00           C  
ATOM   1710  H5'   C    54      10.348  58.881  44.438  1.00  0.00           H  
ATOM   1711 H5''   C    54       8.846  58.247  43.730  1.00  0.00           H  
ATOM   1712  C4'   C    54      10.535  57.505  42.723  1.00  0.00           C  
ATOM   1713  H4'   C    54      10.742  58.341  42.055  1.00  0.00           H  
ATOM   1714  O4'   C    54      11.851  56.904  43.035  1.00  0.00           O  
ATOM   1715  C1'   C    54      12.154  55.894  42.043  1.00  0.00           C  
ATOM   1716  H1'   C    54      12.941  56.287  41.399  1.00  0.00           H  
ATOM   1717  N1    C    54      12.481  54.644  42.711  1.00  0.00           N  
ATOM   1718  C6    C    54      12.130  54.388  44.040  1.00  0.00           C  
ATOM   1719  H6    C    54      11.513  55.100  44.569  1.00  0.00           H  
ATOM   1720  C5    C    54      12.672  53.265  44.630  1.00  0.00           C  
ATOM   1721  H5    C    54      12.447  53.055  45.665  1.00  0.00           H  
ATOM   1722  C4    C    54      13.387  52.330  43.834  1.00  0.00           C  
ATOM   1723  N4    C    54      13.882  51.318  44.362  1.00  0.00           N  
ATOM   1724  H41   C    54      14.359  50.725  43.698  1.00  0.00           H  
ATOM   1725  H42   C    54      13.922  51.185  45.362  1.00  0.00           H  
ATOM   1726  N3    C    54      13.667  52.511  42.552  1.00  0.00           N  
ATOM   1727  C2    C    54      13.301  53.723  42.004  1.00  0.00           C  
ATOM   1728  O2    C    54      13.595  53.980  40.833  1.00  0.00           O  
ATOM   1729  C3'   C    54       9.774  56.355  42.063  1.00  0.00           C  
ATOM   1730  H3'   C    54       9.355  55.746  42.865  1.00  0.00           H  
ATOM   1731  C2'   C    54      10.911  55.746  41.197  1.00  0.00           C  
ATOM   1732  H2'   C    54      10.721  54.700  40.956  1.00  0.00           H  
ATOM   1733  O2'   C    54      11.111  56.435  39.890  1.00  0.00           O  
ATOM   1734 HO2'   C    54      10.264  56.412  39.438  1.00  0.00           H  
ATOM   1735  O3'   C    54       8.781  56.966  41.358  1.00  0.00           O  
ATOM   1736  P     A    55       7.787  56.164  40.498  1.00  0.00           P  
ATOM   1737  OP1   A    55       6.579  57.005  40.486  1.00  0.00           O  
ATOM   1738  OP2   A    55       7.611  54.856  41.010  1.00  0.00           O  
ATOM   1739  O5'   A    55       8.540  56.049  39.091  1.00  0.00           O  
ATOM   1740  C5'   A    55       8.673  57.243  38.370  1.00  0.00           C  
ATOM   1741  H5'   A    55       9.368  57.983  38.767  1.00  0.00           H  
ATOM   1742 H5''   A    55       7.714  57.761  38.352  1.00  0.00           H  
ATOM   1743  C4'   A    55       9.163  57.002  36.914  1.00  0.00           C  
ATOM   1744  H4'   A    55       9.227  57.937  36.358  1.00  0.00           H  
ATOM   1745  O4'   A    55      10.481  56.568  36.799  1.00  0.00           O  
ATOM   1746  C1'   A    55      10.544  55.326  36.038  1.00  0.00           C  
ATOM   1747  H1'   A    55      11.349  55.326  35.302  1.00  0.00           H  
ATOM   1748  N9    A    55      10.675  53.971  36.724  1.00  0.00           N  
ATOM   1749  C8    A    55      10.638  53.637  38.063  1.00  0.00           C  
ATOM   1750  H8    A    55      10.264  54.286  38.841  1.00  0.00           H  
ATOM   1751  N7    A    55      10.900  52.375  38.322  1.00  0.00           N  
ATOM   1752  C5    A    55      11.266  51.872  37.045  1.00  0.00           C  
ATOM   1753  C6    A    55      11.781  50.683  36.550  1.00  0.00           C  
ATOM   1754  N6    A    55      11.874  49.546  37.315  1.00  0.00           N  
ATOM   1755  H61   A    55      12.377  48.737  36.978  1.00  0.00           H  
ATOM   1756  H62   A    55      11.562  49.518  38.274  1.00  0.00           H  
ATOM   1757  N1    A    55      12.004  50.490  35.214  1.00  0.00           N  
ATOM   1758  C2    A    55      11.852  51.520  34.442  1.00  0.00           C  
ATOM   1759  H2    A    55      12.029  51.420  33.381  1.00  0.00           H  
ATOM   1760  N3    A    55      11.395  52.752  34.772  1.00  0.00           N  
ATOM   1761  C4    A    55      11.051  52.821  36.105  1.00  0.00           C  
ATOM   1762  C3'   A    55       8.258  56.020  36.164  1.00  0.00           C  
ATOM   1763  H3'   A    55       7.802  55.340  36.884  1.00  0.00           H  
ATOM   1764  C2'   A    55       9.199  55.254  35.269  1.00  0.00           C  
ATOM   1765  H2'   A    55       8.966  54.190  35.212  1.00  0.00           H  
ATOM   1766  O2'   A    55       9.320  55.952  33.970  1.00  0.00           O  
ATOM   1767 HO2'   A    55       8.426  56.288  33.865  1.00  0.00           H  
ATOM   1768  O3'   A    55       7.344  56.701  35.314  1.00  0.00           O  
ATOM   1769  P     A    56       5.830  56.711  35.571  1.00  0.00           P  
ATOM   1770  OP1   A    56       5.155  57.590  34.547  1.00  0.00           O  
ATOM   1771  OP2   A    56       5.573  57.081  37.009  1.00  0.00           O  
ATOM   1772  O5'   A    56       5.513  55.188  35.295  1.00  0.00           O  
ATOM   1773  C5'   A    56       5.526  54.585  33.927  1.00  0.00           C  
ATOM   1774  H5'   A    56       6.407  54.856  33.345  1.00  0.00           H  
ATOM   1775 H5''   A    56       4.616  54.952  33.450  1.00  0.00           H  
ATOM   1776  C4'   A    56       5.492  53.074  33.972  1.00  0.00           C  
ATOM   1777  H4'   A    56       5.464  52.703  32.947  1.00  0.00           H  
ATOM   1778  O4'   A    56       6.788  52.624  34.444  1.00  0.00           O  
ATOM   1779  C1'   A    56       6.692  51.427  35.219  1.00  0.00           C  
ATOM   1780  H1'   A    56       7.242  50.575  34.819  1.00  0.00           H  
ATOM   1781  N9    A    56       7.121  51.622  36.602  1.00  0.00           N  
ATOM   1782  C8    A    56       6.715  52.675  37.444  1.00  0.00           C  
ATOM   1783  H8    A    56       6.145  53.546  37.155  1.00  0.00           H  
ATOM   1784  N7    A    56       7.165  52.557  38.714  1.00  0.00           N  
ATOM   1785  C5    A    56       7.730  51.255  38.664  1.00  0.00           C  
ATOM   1786  C6    A    56       8.410  50.446  39.678  1.00  0.00           C  
ATOM   1787  N6    A    56       8.496  50.771  40.964  1.00  0.00           N  
ATOM   1788  H61   A    56       9.038  50.252  41.639  1.00  0.00           H  
ATOM   1789  H62   A    56       8.051  51.611  41.306  1.00  0.00           H  
ATOM   1790  N1    A    56       8.949  49.234  39.395  1.00  0.00           N  
ATOM   1791  C2    A    56       8.924  48.922  38.118  1.00  0.00           C  
ATOM   1792  H2    A    56       9.337  47.946  37.907  1.00  0.00           H  
ATOM   1793  N3    A    56       8.334  49.447  37.079  1.00  0.00           N  
ATOM   1794  C4    A    56       7.716  50.670  37.422  1.00  0.00           C  
ATOM   1795  C3'   A    56       4.457  52.332  34.788  1.00  0.00           C  
ATOM   1796  H3'   A    56       4.308  52.818  35.752  1.00  0.00           H  
ATOM   1797  C2'   A    56       5.177  51.016  35.165  1.00  0.00           C  
ATOM   1798  H2'   A    56       4.733  50.651  36.091  1.00  0.00           H  
ATOM   1799  O2'   A    56       4.925  49.991  34.159  1.00  0.00           O  
ATOM   1800 HO2'   A    56       3.977  49.854  34.090  1.00  0.00           H  
ATOM   1801  O3'   A    56       3.213  52.017  34.239  1.00  0.00           O  
ATOM   1802  P     C    57       2.228  53.113  33.676  1.00  0.00           P  
ATOM   1803  OP1   C    57       2.253  54.271  34.521  1.00  0.00           O  
ATOM   1804  OP2   C    57       0.946  52.442  33.382  1.00  0.00           O  
ATOM   1805  O5'   C    57       2.862  53.499  32.266  1.00  0.00           O  
ATOM   1806  C5'   C    57       2.992  52.532  31.318  1.00  0.00           C  
ATOM   1807  H5'   C    57       2.175  51.818  31.419  1.00  0.00           H  
ATOM   1808 H5''   C    57       3.909  51.986  31.539  1.00  0.00           H  
ATOM   1809  C4'   C    57       3.098  52.991  29.896  1.00  0.00           C  
ATOM   1810  H4'   C    57       3.448  52.092  29.390  1.00  0.00           H  
ATOM   1811  O4'   C    57       1.769  53.270  29.427  1.00  0.00           O  
ATOM   1812  C1'   C    57       1.612  54.631  29.143  1.00  0.00           C  
ATOM   1813  H1'   C    57       1.492  54.759  28.067  1.00  0.00           H  
ATOM   1814  N1    C    57       0.377  55.344  29.701  1.00  0.00           N  
ATOM   1815  C6    C    57       0.090  55.284  31.009  1.00  0.00           C  
ATOM   1816  H6    C    57       0.733  54.805  31.733  1.00  0.00           H  
ATOM   1817  C5    C    57      -1.178  55.602  31.397  1.00  0.00           C  
ATOM   1818  H5    C    57      -1.532  55.427  32.402  1.00  0.00           H  
ATOM   1819  C4    C    57      -2.073  56.164  30.500  1.00  0.00           C  
ATOM   1820  N4    C    57      -3.266  56.506  30.946  1.00  0.00           N  
ATOM   1821  H41   C    57      -3.950  56.817  30.270  1.00  0.00           H  
ATOM   1822  H42   C    57      -3.526  56.245  31.886  1.00  0.00           H  
ATOM   1823  N3    C    57      -1.772  56.485  29.280  1.00  0.00           N  
ATOM   1824  C2    C    57      -0.551  55.995  28.875  1.00  0.00           C  
ATOM   1825  O2    C    57      -0.303  56.058  27.627  1.00  0.00           O  
ATOM   1826  C3'   C    57       4.002  54.185  29.573  1.00  0.00           C  
ATOM   1827  H3'   C    57       4.794  54.242  30.320  1.00  0.00           H  
ATOM   1828  C2'   C    57       2.943  55.322  29.651  1.00  0.00           C  
ATOM   1829  H2'   C    57       2.913  55.587  30.708  1.00  0.00           H  
ATOM   1830  O2'   C    57       3.377  56.518  28.903  1.00  0.00           O  
ATOM   1831 HO2'   C    57       4.056  56.231  28.288  1.00  0.00           H  
ATOM   1832  O3'   C    57       4.648  53.950  28.351  1.00  0.00           O  
ATOM   1833  P     A    58       5.995  54.689  28.050  1.00  0.00           P  
ATOM   1834  OP1   A    58       5.641  56.063  27.798  1.00  0.00           O  
ATOM   1835  OP2   A    58       6.668  53.922  26.965  1.00  0.00           O  
ATOM   1836  O5'   A    58       6.831  54.474  29.307  1.00  0.00           O  
ATOM   1837  C5'   A    58       7.685  55.488  29.842  1.00  0.00           C  
ATOM   1838  H5'   A    58       7.242  56.333  30.371  1.00  0.00           H  
ATOM   1839 H5''   A    58       8.373  55.799  29.057  1.00  0.00           H  
ATOM   1840  C4'   A    58       8.651  54.871  30.781  1.00  0.00           C  
ATOM   1841  H4'   A    58       9.095  55.675  31.369  1.00  0.00           H  
ATOM   1842  O4'   A    58       7.963  53.971  31.682  1.00  0.00           O  
ATOM   1843  C1'   A    58       8.876  53.000  32.116  1.00  0.00           C  
ATOM   1844  H1'   A    58       9.012  53.091  33.193  1.00  0.00           H  
ATOM   1845  N9    A    58       8.185  51.688  31.868  1.00  0.00           N  
ATOM   1846  C8    A    58       7.198  51.467  31.008  1.00  0.00           C  
ATOM   1847  H8    A    58       6.914  52.113  30.191  1.00  0.00           H  
ATOM   1848  N7    A    58       6.705  50.265  30.941  1.00  0.00           N  
ATOM   1849  C5    A    58       7.391  49.652  32.021  1.00  0.00           C  
ATOM   1850  C6    A    58       7.318  48.406  32.739  1.00  0.00           C  
ATOM   1851  N6    A    58       6.574  47.358  32.417  1.00  0.00           N  
ATOM   1852  H61   A    58       6.777  46.530  32.959  1.00  0.00           H  
ATOM   1853  H62   A    58       5.936  47.508  31.648  1.00  0.00           H  
ATOM   1854  N1    A    58       8.119  48.103  33.748  1.00  0.00           N  
ATOM   1855  C2    A    58       8.988  48.968  34.089  1.00  0.00           C  
ATOM   1856  H2    A    58       9.701  48.661  34.839  1.00  0.00           H  
ATOM   1857  N3    A    58       9.173  50.152  33.565  1.00  0.00           N  
ATOM   1858  C4    A    58       8.339  50.480  32.531  1.00  0.00           C  
ATOM   1859  C3'   A    58       9.686  53.984  30.095  1.00  0.00           C  
ATOM   1860  H3'   A    58       9.160  53.291  29.438  1.00  0.00           H  
ATOM   1861  C2'   A    58      10.211  53.286  31.354  1.00  0.00           C  
ATOM   1862  H2'   A    58      10.653  52.295  31.253  1.00  0.00           H  
ATOM   1863  O2'   A    58      11.000  54.084  32.287  1.00  0.00           O  
ATOM   1864 HO2'   A    58      11.130  53.488  33.029  1.00  0.00           H  
ATOM   1865  O3'   A    58      10.746  54.672  29.419  1.00  0.00           O  
ATOM   1866  P     U    59      11.608  53.926  28.366  1.00  0.00           P  
ATOM   1867  OP1   U    59      12.561  54.916  27.863  1.00  0.00           O  
ATOM   1868  OP2   U    59      10.690  53.350  27.361  1.00  0.00           O  
ATOM   1869  O5'   U    59      12.391  52.782  29.109  1.00  0.00           O  
ATOM   1870  C5'   U    59      13.302  53.086  30.190  1.00  0.00           C  
ATOM   1871  H5'   U    59      12.864  53.763  30.923  1.00  0.00           H  
ATOM   1872 H5''   U    59      14.134  53.641  29.756  1.00  0.00           H  
ATOM   1873  C4'   U    59      13.740  51.824  30.872  1.00  0.00           C  
ATOM   1874  H4'   U    59      14.394  51.999  31.726  1.00  0.00           H  
ATOM   1875  O4'   U    59      12.566  51.113  31.195  1.00  0.00           O  
ATOM   1876  C1'   U    59      12.745  49.855  30.741  1.00  0.00           C  
ATOM   1877  H1'   U    59      13.307  49.263  31.463  1.00  0.00           H  
ATOM   1878  N1    U    59      11.373  49.269  30.595  1.00  0.00           N  
ATOM   1879  C6    U    59      10.474  49.812  29.694  1.00  0.00           C  
ATOM   1880  H6    U    59      10.724  50.728  29.178  1.00  0.00           H  
ATOM   1881  C5    U    59       9.309  49.154  29.353  1.00  0.00           C  
ATOM   1882  H5    U    59       8.573  49.642  28.731  1.00  0.00           H  
ATOM   1883  C4    U    59       9.074  47.809  29.872  1.00  0.00           C  
ATOM   1884  O4    U    59       8.073  47.056  29.626  1.00  0.00           O  
ATOM   1885  N3    U    59      10.059  47.370  30.720  1.00  0.00           N  
ATOM   1886  H3    U    59       9.933  46.485  31.190  1.00  0.00           H  
ATOM   1887  C2    U    59      11.142  48.054  31.237  1.00  0.00           C  
ATOM   1888  O2    U    59      11.757  47.479  32.170  1.00  0.00           O  
ATOM   1889  C3'   U    59      14.572  50.948  29.900  1.00  0.00           C  
ATOM   1890  H3'   U    59      14.873  51.594  29.076  1.00  0.00           H  
ATOM   1891  C2'   U    59      13.628  49.797  29.480  1.00  0.00           C  
ATOM   1892  H2'   U    59      12.985  50.190  28.692  1.00  0.00           H  
ATOM   1893  O2'   U    59      14.113  48.598  29.148  1.00  0.00           O  
ATOM   1894 HO2'   U    59      13.572  48.341  28.397  1.00  0.00           H  
ATOM   1895  O3'   U    59      15.741  50.401  30.553  1.00  0.00           O  
ATOM   1896  P     G    60      17.146  51.228  30.669  1.00  0.00           P  
ATOM   1897  OP1   G    60      17.787  51.353  29.328  1.00  0.00           O  
ATOM   1898  OP2   G    60      17.764  50.458  31.758  1.00  0.00           O  
ATOM   1899  O5'   G    60      16.813  52.772  31.302  1.00  0.00           O  
ATOM   1900  C5'   G    60      16.929  53.987  30.620  1.00  0.00           C  
ATOM   1901  H5'   G    60      16.486  53.848  29.634  1.00  0.00           H  
ATOM   1902 H5''   G    60      17.994  54.163  30.469  1.00  0.00           H  
ATOM   1903  C4'   G    60      16.294  55.130  31.398  1.00  0.00           C  
ATOM   1904  H4'   G    60      16.157  55.927  30.667  1.00  0.00           H  
ATOM   1905  O4'   G    60      15.038  54.682  31.916  1.00  0.00           O  
ATOM   1906  C1'   G    60      14.968  55.146  33.260  1.00  0.00           C  
ATOM   1907  H1'   G    60      14.020  55.636  33.481  1.00  0.00           H  
ATOM   1908  N9    G    60      14.995  54.062  34.270  1.00  0.00           N  
ATOM   1909  C8    G    60      15.319  52.745  34.154  1.00  0.00           C  
ATOM   1910  H8    G    60      15.726  52.333  33.243  1.00  0.00           H  
ATOM   1911  N7    G    60      15.401  52.118  35.302  1.00  0.00           N  
ATOM   1912  C5    G    60      14.903  53.013  36.239  1.00  0.00           C  
ATOM   1913  C6    G    60      14.448  52.869  37.635  1.00  0.00           C  
ATOM   1914  O6    G    60      14.370  51.825  38.328  1.00  0.00           O  
ATOM   1915  N1    G    60      13.819  54.001  38.086  1.00  0.00           N  
ATOM   1916  H1    G    60      13.529  53.939  39.051  1.00  0.00           H  
ATOM   1917  C2    G    60      13.792  55.192  37.366  1.00  0.00           C  
ATOM   1918  N2    G    60      13.335  56.220  37.931  1.00  0.00           N  
ATOM   1919  H21   G    60      12.790  56.184  38.781  1.00  0.00           H  
ATOM   1920  H22   G    60      13.414  57.137  37.516  1.00  0.00           H  
ATOM   1921  N3    G    60      14.015  55.253  36.069  1.00  0.00           N  
ATOM   1922  C4    G    60      14.493  54.159  35.519  1.00  0.00           C  
ATOM   1923  C3'   G    60      17.205  55.472  32.589  1.00  0.00           C  
ATOM   1924  H3'   G    60      17.471  54.557  33.119  1.00  0.00           H  
ATOM   1925  C2'   G    60      16.144  56.080  33.513  1.00  0.00           C  
ATOM   1926  H2'   G    60      16.462  55.961  34.548  1.00  0.00           H  
ATOM   1927  O2'   G    60      15.900  57.453  33.261  1.00  0.00           O  
ATOM   1928 HO2'   G    60      15.024  57.631  33.613  1.00  0.00           H  
ATOM   1929  O3'   G    60      18.285  56.366  32.271  1.00  0.00           O  
ATOM   1930  P     U    61      19.461  56.769  33.290  1.00  0.00           P  
ATOM   1931  OP1   U    61      20.360  57.741  32.677  1.00  0.00           O  
ATOM   1932  OP2   U    61      20.127  55.524  33.723  1.00  0.00           O  
ATOM   1933  O5'   U    61      18.769  57.499  34.591  1.00  0.00           O  
ATOM   1934  C5'   U    61      18.293  58.781  34.499  1.00  0.00           C  
ATOM   1935  H5'   U    61      17.615  58.955  33.664  1.00  0.00           H  
ATOM   1936 H5''   U    61      19.180  59.368  34.261  1.00  0.00           H  
ATOM   1937  C4'   U    61      17.589  59.130  35.826  1.00  0.00           C  
ATOM   1938  H4'   U    61      17.168  60.104  35.577  1.00  0.00           H  
ATOM   1939  O4'   U    61      16.507  58.245  36.218  1.00  0.00           O  
ATOM   1940  C1'   U    61      16.616  58.219  37.642  1.00  0.00           C  
ATOM   1941  H1'   U    61      15.768  58.778  38.037  1.00  0.00           H  
ATOM   1942  N1    U    61      16.665  56.886  38.252  1.00  0.00           N  
ATOM   1943  C6    U    61      17.244  55.804  37.619  1.00  0.00           C  
ATOM   1944  H6    U    61      17.576  55.947  36.601  1.00  0.00           H  
ATOM   1945  C5    U    61      17.366  54.574  38.201  1.00  0.00           C  
ATOM   1946  H5    U    61      17.840  53.756  37.677  1.00  0.00           H  
ATOM   1947  C4    U    61      16.840  54.346  39.526  1.00  0.00           C  
ATOM   1948  O4    U    61      17.050  53.331  40.128  1.00  0.00           O  
ATOM   1949  N3    U    61      16.230  55.480  40.097  1.00  0.00           N  
ATOM   1950  H3    U    61      15.878  55.353  41.036  1.00  0.00           H  
ATOM   1951  C2    U    61      16.173  56.777  39.571  1.00  0.00           C  
ATOM   1952  O2    U    61      15.767  57.719  40.269  1.00  0.00           O  
ATOM   1953  C3'   U    61      18.663  59.269  36.897  1.00  0.00           C  
ATOM   1954  H3'   U    61      19.284  58.390  36.724  1.00  0.00           H  
ATOM   1955  C2'   U    61      17.873  59.035  38.164  1.00  0.00           C  
ATOM   1956  H2'   U    61      18.591  58.488  38.775  1.00  0.00           H  
ATOM   1957  O2'   U    61      17.348  60.158  38.763  1.00  0.00           O  
ATOM   1958 HO2'   U    61      18.038  60.773  39.024  1.00  0.00           H  
ATOM   1959  O3'   U    61      19.368  60.468  36.844  1.00  0.00           O  
ATOM   1960  P     G    62      20.656  60.748  37.752  1.00  0.00           P  
ATOM   1961  OP1   G    62      21.368  61.787  37.115  1.00  0.00           O  
ATOM   1962  OP2   G    62      21.397  59.510  38.021  1.00  0.00           O  
ATOM   1963  O5'   G    62      20.180  61.288  39.135  1.00  0.00           O  
ATOM   1964  C5'   G    62      19.647  62.592  39.266  1.00  0.00           C  
ATOM   1965  H5'   G    62      18.756  62.607  38.639  1.00  0.00           H  
ATOM   1966 H5''   G    62      20.370  63.394  39.123  1.00  0.00           H  
ATOM   1967  C4'   G    62      19.178  62.751  40.699  1.00  0.00           C  
ATOM   1968  H4'   G    62      18.886  63.791  40.839  1.00  0.00           H  
ATOM   1969  O4'   G    62      18.056  61.955  40.966  1.00  0.00           O  
ATOM   1970  C1'   G    62      18.137  61.451  42.369  1.00  0.00           C  
ATOM   1971  H1'   G    62      17.226  61.617  42.944  1.00  0.00           H  
ATOM   1972  N9    G    62      18.458  59.965  42.469  1.00  0.00           N  
ATOM   1973  C8    G    62      19.095  59.126  41.531  1.00  0.00           C  
ATOM   1974  H8    G    62      19.412  59.426  40.543  1.00  0.00           H  
ATOM   1975  N7    G    62      19.254  57.898  41.939  1.00  0.00           N  
ATOM   1976  C5    G    62      18.833  57.997  43.296  1.00  0.00           C  
ATOM   1977  C6    G    62      18.905  57.015  44.354  1.00  0.00           C  
ATOM   1978  O6    G    62      19.145  55.823  44.334  1.00  0.00           O  
ATOM   1979  N1    G    62      18.421  57.417  45.533  1.00  0.00           N  
ATOM   1980  H1    G    62      18.475  56.752  46.292  1.00  0.00           H  
ATOM   1981  C2    G    62      18.147  58.683  45.796  1.00  0.00           C  
ATOM   1982  N2    G    62      17.925  58.933  47.053  1.00  0.00           N  
ATOM   1983  H21   G    62      18.128  58.252  47.771  1.00  0.00           H  
ATOM   1984  H22   G    62      17.728  59.899  47.270  1.00  0.00           H  
ATOM   1985  N3    G    62      17.999  59.643  44.899  1.00  0.00           N  
ATOM   1986  C4    G    62      18.412  59.269  43.636  1.00  0.00           C  
ATOM   1987  C3'   G    62      20.164  62.452  41.800  1.00  0.00           C  
ATOM   1988  H3'   G    62      20.690  61.507  41.671  1.00  0.00           H  
ATOM   1989  C2'   G    62      19.181  62.340  42.977  1.00  0.00           C  
ATOM   1990  H2'   G    62      19.669  61.876  43.834  1.00  0.00           H  
ATOM   1991  O2'   G    62      18.630  63.544  43.324  1.00  0.00           O  
ATOM   1992 HO2'   G    62      19.214  64.143  43.796  1.00  0.00           H  
ATOM   1993  O3'   G    62      21.192  63.474  41.967  1.00  0.00           O  
ATOM   1994  P     U    63      22.593  62.986  42.600  1.00  0.00           P  
ATOM   1995  OP1   U    63      23.360  64.258  42.654  1.00  0.00           O  
ATOM   1996  OP2   U    63      23.081  61.811  41.849  1.00  0.00           O  
ATOM   1997  O5'   U    63      22.294  62.446  44.041  1.00  0.00           O  
ATOM   1998  C5'   U    63      21.866  63.276  45.119  1.00  0.00           C  
ATOM   1999  H5'   U    63      20.898  63.739  44.928  1.00  0.00           H  
ATOM   2000 H5''   U    63      22.588  64.046  45.390  1.00  0.00           H  
ATOM   2001  C4'   U    63      21.562  62.462  46.410  1.00  0.00           C  
ATOM   2002  H4'   U    63      20.971  62.955  47.182  1.00  0.00           H  
ATOM   2003  O4'   U    63      20.811  61.272  46.095  1.00  0.00           O  
ATOM   2004  C1'   U    63      21.221  60.210  46.890  1.00  0.00           C  
ATOM   2005  H1'   U    63      20.402  60.007  47.580  1.00  0.00           H  
ATOM   2006  N1    U    63      21.620  58.966  46.152  1.00  0.00           N  
ATOM   2007  C6    U    63      21.965  59.047  44.841  1.00  0.00           C  
ATOM   2008  H6    U    63      21.868  59.997  44.336  1.00  0.00           H  
ATOM   2009  C5    U    63      22.325  57.928  44.157  1.00  0.00           C  
ATOM   2010  H5    U    63      22.426  57.945  43.082  1.00  0.00           H  
ATOM   2011  C4    U    63      22.445  56.643  44.784  1.00  0.00           C  
ATOM   2012  O4    U    63      22.866  55.632  44.252  1.00  0.00           O  
ATOM   2013  N3    U    63      22.072  56.604  46.134  1.00  0.00           N  
ATOM   2014  H3    U    63      22.033  55.683  46.545  1.00  0.00           H  
ATOM   2015  C2    U    63      21.662  57.749  46.831  1.00  0.00           C  
ATOM   2016  O2    U    63      21.256  57.624  48.030  1.00  0.00           O  
ATOM   2017  C3'   U    63      22.958  61.970  46.984  1.00  0.00           C  
ATOM   2018  H3'   U    63      23.558  61.681  46.121  1.00  0.00           H  
ATOM   2019  C2'   U    63      22.446  60.708  47.684  1.00  0.00           C  
ATOM   2020  H2'   U    63      23.211  59.945  47.833  1.00  0.00           H  
ATOM   2021  O2'   U    63      21.925  61.036  48.960  1.00  0.00           O  
ATOM   2022 HO2'   U    63      22.658  60.923  49.569  1.00  0.00           H  
ATOM   2023  O3'   U    63      23.782  62.938  47.750  1.00  0.00           O  
ATOM   2024  P     A    64      25.400  62.688  48.055  1.00  0.00           P  
ATOM   2025  OP1   A    64      25.841  64.007  48.582  1.00  0.00           O  
ATOM   2026  OP2   A    64      26.080  62.077  46.909  1.00  0.00           O  
ATOM   2027  O5'   A    64      25.525  61.670  49.331  1.00  0.00           O  
ATOM   2028  C5'   A    64      25.038  62.079  50.621  1.00  0.00           C  
ATOM   2029  H5'   A    64      24.218  62.777  50.450  1.00  0.00           H  
ATOM   2030 H5''   A    64      25.784  62.689  51.129  1.00  0.00           H  
ATOM   2031  C4'   A    64      24.651  60.825  51.447  1.00  0.00           C  
ATOM   2032  H4'   A    64      24.250  61.130  52.413  1.00  0.00           H  
ATOM   2033  O4'   A    64      23.711  59.920  50.792  1.00  0.00           O  
ATOM   2034  C1'   A    64      24.116  58.593  51.034  1.00  0.00           C  
ATOM   2035  H1'   A    64      23.322  57.917  51.353  1.00  0.00           H  
ATOM   2036  N9    A    64      24.714  57.942  49.831  1.00  0.00           N  
ATOM   2037  C8    A    64      25.073  58.504  48.656  1.00  0.00           C  
ATOM   2038  H8    A    64      25.261  59.554  48.488  1.00  0.00           H  
ATOM   2039  N7    A    64      25.202  57.639  47.668  1.00  0.00           N  
ATOM   2040  C5    A    64      24.933  56.386  48.286  1.00  0.00           C  
ATOM   2041  C6    A    64      24.818  54.986  47.872  1.00  0.00           C  
ATOM   2042  N6    A    64      25.016  54.559  46.667  1.00  0.00           N  
ATOM   2043  H61   A    64      24.850  53.599  46.402  1.00  0.00           H  
ATOM   2044  H62   A    64      25.240  55.114  45.853  1.00  0.00           H  
ATOM   2045  N1    A    64      24.484  54.038  48.755  1.00  0.00           N  
ATOM   2046  C2    A    64      24.243  54.434  49.965  1.00  0.00           C  
ATOM   2047  H2    A    64      23.944  53.639  50.632  1.00  0.00           H  
ATOM   2048  N3    A    64      24.397  55.598  50.516  1.00  0.00           N  
ATOM   2049  C4    A    64      24.679  56.592  49.597  1.00  0.00           C  
ATOM   2050  C3'   A    64      25.866  60.011  51.911  1.00  0.00           C  
ATOM   2051  H3'   A    64      26.546  60.004  51.059  1.00  0.00           H  
ATOM   2052  C2'   A    64      25.220  58.632  52.101  1.00  0.00           C  
ATOM   2053  H2'   A    64      25.872  57.770  51.959  1.00  0.00           H  
ATOM   2054  O2'   A    64      24.494  58.456  53.291  1.00  0.00           O  
ATOM   2055 HO2'   A    64      25.070  58.793  53.980  1.00  0.00           H  
ATOM   2056  O3'   A    64      26.521  60.359  53.165  1.00  0.00           O  
ATOM   2057  P     U    65      28.051  59.913  53.376  1.00  0.00           P  
ATOM   2058  OP1   U    65      28.456  60.354  54.707  1.00  0.00           O  
ATOM   2059  OP2   U    65      28.828  60.365  52.209  1.00  0.00           O  
ATOM   2060  O5'   U    65      28.095  58.300  53.342  1.00  0.00           O  
ATOM   2061  C5'   U    65      27.528  57.534  54.401  1.00  0.00           C  
ATOM   2062  H5'   U    65      26.554  57.982  54.601  1.00  0.00           H  
ATOM   2063 H5''   U    65      28.163  57.672  55.276  1.00  0.00           H  
ATOM   2064  C4'   U    65      27.395  56.058  54.122  1.00  0.00           C  
ATOM   2065  H4'   U    65      26.738  55.645  54.887  1.00  0.00           H  
ATOM   2066  O4'   U    65      26.782  55.871  52.905  1.00  0.00           O  
ATOM   2067  C1'   U    65      27.296  54.617  52.328  1.00  0.00           C  
ATOM   2068  H1'   U    65      26.532  53.842  52.255  1.00  0.00           H  
ATOM   2069  N1    U    65      27.783  54.870  50.954  1.00  0.00           N  
ATOM   2070  C6    U    65      28.109  56.083  50.488  1.00  0.00           C  
ATOM   2071  H6    U    65      28.167  56.956  51.121  1.00  0.00           H  
ATOM   2072  C5    U    65      28.231  56.347  49.142  1.00  0.00           C  
ATOM   2073  H5    U    65      28.408  57.332  48.736  1.00  0.00           H  
ATOM   2074  C4    U    65      28.094  55.256  48.146  1.00  0.00           C  
ATOM   2075  O4    U    65      28.252  55.367  46.938  1.00  0.00           O  
ATOM   2076  N3    U    65      27.999  54.032  48.730  1.00  0.00           N  
ATOM   2077  H3    U    65      28.272  53.247  48.157  1.00  0.00           H  
ATOM   2078  C2    U    65      27.825  53.752  50.037  1.00  0.00           C  
ATOM   2079  O2    U    65      27.721  52.618  50.514  1.00  0.00           O  
ATOM   2080  C3'   U    65      28.843  55.455  53.947  1.00  0.00           C  
ATOM   2081  H3'   U    65      29.354  55.934  53.111  1.00  0.00           H  
ATOM   2082  C2'   U    65      28.386  54.168  53.275  1.00  0.00           C  
ATOM   2083  H2'   U    65      29.250  53.714  52.789  1.00  0.00           H  
ATOM   2084  O2'   U    65      27.681  53.298  54.214  1.00  0.00           O  
ATOM   2085 HO2'   U    65      27.073  52.786  53.676  1.00  0.00           H  
ATOM   2086  O3'   U    65      29.712  55.360  55.050  1.00  0.00           O  
ATOM   2087  P     C    66      31.321  55.394  55.000  1.00  0.00           P  
ATOM   2088  OP1   C    66      31.809  55.295  56.375  1.00  0.00           O  
ATOM   2089  OP2   C    66      31.758  56.558  54.203  1.00  0.00           O  
ATOM   2090  O5'   C    66      31.600  54.157  54.077  1.00  0.00           O  
ATOM   2091  C5'   C    66      31.296  52.860  54.547  1.00  0.00           C  
ATOM   2092  H5'   C    66      30.319  52.828  55.031  1.00  0.00           H  
ATOM   2093 H5''   C    66      31.984  52.718  55.381  1.00  0.00           H  
ATOM   2094  C4'   C    66      31.454  51.753  53.517  1.00  0.00           C  
ATOM   2095  H4'   C    66      31.213  50.794  53.975  1.00  0.00           H  
ATOM   2096  O4'   C    66      30.593  51.774  52.429  1.00  0.00           O  
ATOM   2097  C1'   C    66      31.236  51.133  51.314  1.00  0.00           C  
ATOM   2098  H1'   C    66      30.669  50.252  51.017  1.00  0.00           H  
ATOM   2099  N1    C    66      31.398  52.028  50.168  1.00  0.00           N  
ATOM   2100  C6    C    66      31.322  53.368  50.167  1.00  0.00           C  
ATOM   2101  H6    C    66      31.390  53.815  51.148  1.00  0.00           H  
ATOM   2102  C5    C    66      31.219  54.091  49.046  1.00  0.00           C  
ATOM   2103  H5    C    66      31.259  55.170  49.078  1.00  0.00           H  
ATOM   2104  C4    C    66      31.208  53.350  47.857  1.00  0.00           C  
ATOM   2105  N4    C    66      31.224  53.944  46.665  1.00  0.00           N  
ATOM   2106  H41   C    66      31.397  53.370  45.852  1.00  0.00           H  
ATOM   2107  H42   C    66      31.117  54.949  46.653  1.00  0.00           H  
ATOM   2108  N3    C    66      31.529  52.055  47.751  1.00  0.00           N  
ATOM   2109  C2    C    66      31.660  51.372  48.930  1.00  0.00           C  
ATOM   2110  O2    C    66      31.956  50.190  48.795  1.00  0.00           O  
ATOM   2111  C3'   C    66      32.864  51.642  53.030  1.00  0.00           C  
ATOM   2112  H3'   C    66      33.220  52.597  52.643  1.00  0.00           H  
ATOM   2113  C2'   C    66      32.620  50.791  51.822  1.00  0.00           C  
ATOM   2114  H2'   C    66      33.371  50.899  51.039  1.00  0.00           H  
ATOM   2115  O2'   C    66      32.643  49.473  52.253  1.00  0.00           O  
ATOM   2116 HO2'   C    66      33.241  49.385  52.999  1.00  0.00           H  
ATOM   2117  O3'   C    66      33.843  51.068  53.902  1.00  0.00           O  
ATOM   2118  P     G    67      35.395  51.433  53.638  1.00  0.00           P  
ATOM   2119  OP1   G    67      35.994  50.647  54.762  1.00  0.00           O  
ATOM   2120  OP2   G    67      35.451  52.893  53.574  1.00  0.00           O  
ATOM   2121  O5'   G    67      35.813  50.858  52.223  1.00  0.00           O  
ATOM   2122  C5'   G    67      36.426  49.561  52.114  1.00  0.00           C  
ATOM   2123  H5'   G    67      35.869  48.885  52.763  1.00  0.00           H  
ATOM   2124 H5''   G    67      37.455  49.607  52.470  1.00  0.00           H  
ATOM   2125  C4'   G    67      36.308  49.041  50.674  1.00  0.00           C  
ATOM   2126  H4'   G    67      36.447  47.960  50.647  1.00  0.00           H  
ATOM   2127  O4'   G    67      35.070  49.351  50.021  1.00  0.00           O  
ATOM   2128  C1'   G    67      35.374  49.735  48.662  1.00  0.00           C  
ATOM   2129  H1'   G    67      34.802  49.096  47.990  1.00  0.00           H  
ATOM   2130  N9    G    67      35.148  51.150  48.336  1.00  0.00           N  
ATOM   2131  C8    G    67      35.030  52.246  49.203  1.00  0.00           C  
ATOM   2132  H8    G    67      35.072  52.082  50.270  1.00  0.00           H  
ATOM   2133  N7    G    67      34.832  53.368  48.600  1.00  0.00           N  
ATOM   2134  C5    G    67      34.709  52.987  47.229  1.00  0.00           C  
ATOM   2135  C6    G    67      34.476  53.769  46.067  1.00  0.00           C  
ATOM   2136  O6    G    67      34.141  54.908  45.992  1.00  0.00           O  
ATOM   2137  N1    G    67      34.857  53.054  44.922  1.00  0.00           N  
ATOM   2138  H1    G    67      34.823  53.556  44.046  1.00  0.00           H  
ATOM   2139  C2    G    67      35.032  51.755  44.801  1.00  0.00           C  
ATOM   2140  N2    G    67      35.480  51.275  43.660  1.00  0.00           N  
ATOM   2141  H21   G    67      35.445  51.868  42.844  1.00  0.00           H  
ATOM   2142  H22   G    67      35.422  50.283  43.481  1.00  0.00           H  
ATOM   2143  N3    G    67      35.086  50.993  45.861  1.00  0.00           N  
ATOM   2144  C4    G    67      34.972  51.627  47.042  1.00  0.00           C  
ATOM   2145  C3'   G    67      37.336  49.714  49.843  1.00  0.00           C  
ATOM   2146  H3'   G    67      37.258  50.762  50.132  1.00  0.00           H  
ATOM   2147  C2'   G    67      36.830  49.442  48.432  1.00  0.00           C  
ATOM   2148  H2'   G    67      37.285  50.101  47.692  1.00  0.00           H  
ATOM   2149  O2'   G    67      36.918  48.097  47.974  1.00  0.00           O  
ATOM   2150 HO2'   G    67      37.644  47.665  48.430  1.00  0.00           H  
ATOM   2151  O3'   G    67      38.647  49.227  50.069  1.00  0.00           O  
ATOM   2152  P     U    68      39.908  50.282  50.015  1.00  0.00           P  
ATOM   2153  OP1   U    68      41.150  49.647  50.537  1.00  0.00           O  
ATOM   2154  OP2   U    68      39.499  51.589  50.636  1.00  0.00           O  
ATOM   2155  O5'   U    68      40.235  50.549  48.382  1.00  0.00           O  
ATOM   2156  C5'   U    68      40.628  49.552  47.547  1.00  0.00           C  
ATOM   2157  H5'   U    68      39.992  48.667  47.534  1.00  0.00           H  
ATOM   2158 H5''   U    68      41.679  49.294  47.671  1.00  0.00           H  
ATOM   2159  C4'   U    68      40.407  49.927  46.098  1.00  0.00           C  
ATOM   2160  H4'   U    68      40.682  49.016  45.566  1.00  0.00           H  
ATOM   2161  O4'   U    68      39.089  50.320  45.945  1.00  0.00           O  
ATOM   2162  C1'   U    68      39.033  51.427  44.977  1.00  0.00           C  
ATOM   2163  H1'   U    68      38.399  51.086  44.159  1.00  0.00           H  
ATOM   2164  N1    U    68      38.409  52.693  45.581  1.00  0.00           N  
ATOM   2165  C6    U    68      38.603  53.003  46.883  1.00  0.00           C  
ATOM   2166  H6    U    68      39.177  52.396  47.568  1.00  0.00           H  
ATOM   2167  C5    U    68      38.136  54.120  47.393  1.00  0.00           C  
ATOM   2168  H5    U    68      38.247  54.337  48.445  1.00  0.00           H  
ATOM   2169  C4    U    68      37.419  55.049  46.527  1.00  0.00           C  
ATOM   2170  O4    U    68      36.903  56.115  46.881  1.00  0.00           O  
ATOM   2171  N3    U    68      37.477  54.804  45.181  1.00  0.00           N  
ATOM   2172  H3    U    68      36.989  55.513  44.652  1.00  0.00           H  
ATOM   2173  C2    U    68      38.097  53.691  44.626  1.00  0.00           C  
ATOM   2174  O2    U    68      38.201  53.543  43.421  1.00  0.00           O  
ATOM   2175  C3'   U    68      41.346  51.044  45.683  1.00  0.00           C  
ATOM   2176  H3'   U    68      41.375  51.668  46.576  1.00  0.00           H  
ATOM   2177  C2'   U    68      40.498  51.757  44.577  1.00  0.00           C  
ATOM   2178  H2'   U    68      40.671  52.816  44.765  1.00  0.00           H  
ATOM   2179  O2'   U    68      40.817  51.261  43.249  1.00  0.00           O  
ATOM   2180 HO2'   U    68      40.868  50.304  43.292  1.00  0.00           H  
ATOM   2181  O3'   U    68      42.645  50.557  45.208  1.00  0.00           O  
ATOM   2182  P     G    69      43.869  51.622  45.112  1.00  0.00           P  
ATOM   2183  OP1   G    69      45.164  50.927  45.378  1.00  0.00           O  
ATOM   2184  OP2   G    69      43.453  52.786  45.920  1.00  0.00           O  
ATOM   2185  O5'   G    69      43.956  52.212  43.591  1.00  0.00           O  
ATOM   2186  C5'   G    69      43.968  51.353  42.439  1.00  0.00           C  
ATOM   2187  H5'   G    69      43.202  50.583  42.348  1.00  0.00           H  
ATOM   2188 H5''   G    69      44.893  50.782  42.360  1.00  0.00           H  
ATOM   2189  C4'   G    69      43.889  52.106  41.119  1.00  0.00           C  
ATOM   2190  H4'   G    69      44.000  51.384  40.310  1.00  0.00           H  
ATOM   2191  O4'   G    69      42.715  52.869  40.929  1.00  0.00           O  
ATOM   2192  C1'   G    69      42.943  54.149  40.397  1.00  0.00           C  
ATOM   2193  H1'   G    69      42.378  54.258  39.472  1.00  0.00           H  
ATOM   2194  N9    G    69      42.584  55.064  41.525  1.00  0.00           N  
ATOM   2195  C8    G    69      42.215  54.811  42.839  1.00  0.00           C  
ATOM   2196  H8    G    69      42.133  53.793  43.191  1.00  0.00           H  
ATOM   2197  N7    G    69      41.867  55.818  43.534  1.00  0.00           N  
ATOM   2198  C5    G    69      42.136  56.906  42.671  1.00  0.00           C  
ATOM   2199  C6    G    69      41.901  58.317  42.799  1.00  0.00           C  
ATOM   2200  O6    G    69      41.600  59.016  43.771  1.00  0.00           O  
ATOM   2201  N1    G    69      42.010  58.958  41.587  1.00  0.00           N  
ATOM   2202  H1    G    69      41.819  59.949  41.555  1.00  0.00           H  
ATOM   2203  C2    G    69      42.450  58.397  40.412  1.00  0.00           C  
ATOM   2204  N2    G    69      42.620  59.155  39.348  1.00  0.00           N  
ATOM   2205  H21   G    69      42.306  60.115  39.373  1.00  0.00           H  
ATOM   2206  H22   G    69      42.919  58.803  38.450  1.00  0.00           H  
ATOM   2207  N3    G    69      42.685  57.106  40.227  1.00  0.00           N  
ATOM   2208  C4    G    69      42.525  56.398  41.381  1.00  0.00           C  
ATOM   2209  C3'   G    69      44.983  53.181  41.065  1.00  0.00           C  
ATOM   2210  H3'   G    69      45.000  53.635  42.056  1.00  0.00           H  
ATOM   2211  C2'   G    69      44.433  54.191  40.137  1.00  0.00           C  
ATOM   2212  H2'   G    69      44.848  55.170  40.375  1.00  0.00           H  
ATOM   2213  O2'   G    69      44.621  53.827  38.780  1.00  0.00           O  
ATOM   2214 HO2'   G    69      45.397  53.277  38.650  1.00  0.00           H  
ATOM   2215  O3'   G    69      46.194  52.598  40.643  1.00  0.00           O  
ATOM   2216  P     C    70      47.607  53.249  41.094  1.00  0.00           P  
ATOM   2217  OP1   C    70      48.627  52.352  40.445  1.00  0.00           O  
ATOM   2218  OP2   C    70      47.680  53.219  42.598  1.00  0.00           O  
ATOM   2219  O5'   C    70      47.829  54.734  40.596  1.00  0.00           O  
ATOM   2220  C5'   C    70      47.882  54.998  39.152  1.00  0.00           C  
ATOM   2221  H5'   C    70      47.067  54.501  38.627  1.00  0.00           H  
ATOM   2222 H5''   C    70      48.833  54.684  38.721  1.00  0.00           H  
ATOM   2223  C4'   C    70      47.629  56.529  39.071  1.00  0.00           C  
ATOM   2224  H4'   C    70      47.870  56.742  38.029  1.00  0.00           H  
ATOM   2225  O4'   C    70      46.271  57.031  39.112  1.00  0.00           O  
ATOM   2226  C1'   C    70      46.384  58.390  39.653  1.00  0.00           C  
ATOM   2227  H1'   C    70      45.941  59.116  38.971  1.00  0.00           H  
ATOM   2228  N1    C    70      45.796  58.453  41.055  1.00  0.00           N  
ATOM   2229  C6    C    70      45.778  57.349  41.910  1.00  0.00           C  
ATOM   2230  H6    C    70      46.064  56.352  41.610  1.00  0.00           H  
ATOM   2231  C5    C    70      45.458  57.657  43.242  1.00  0.00           C  
ATOM   2232  H5    C    70      45.391  56.853  43.959  1.00  0.00           H  
ATOM   2233  C4    C    70      45.153  58.990  43.635  1.00  0.00           C  
ATOM   2234  N4    C    70      44.987  59.354  44.862  1.00  0.00           N  
ATOM   2235  H41   C    70      45.032  60.345  45.051  1.00  0.00           H  
ATOM   2236  H42   C    70      45.325  58.789  45.628  1.00  0.00           H  
ATOM   2237  N3    C    70      45.015  59.965  42.745  1.00  0.00           N  
ATOM   2238  C2    C    70      45.269  59.657  41.464  1.00  0.00           C  
ATOM   2239  O2    C    70      45.068  60.555  40.643  1.00  0.00           O  
ATOM   2240  C3'   C    70      48.486  57.470  39.900  1.00  0.00           C  
ATOM   2241  H3'   C    70      48.441  57.184  40.950  1.00  0.00           H  
ATOM   2242  C2'   C    70      47.810  58.823  39.738  1.00  0.00           C  
ATOM   2243  H2'   C    70      48.006  59.401  40.641  1.00  0.00           H  
ATOM   2244  O2'   C    70      48.134  59.447  38.564  1.00  0.00           O  
ATOM   2245 HO2'   C    70      49.077  59.298  38.465  1.00  0.00           H  
ATOM   2246  O3'   C    70      49.871  57.593  39.422  1.00  0.00           O  
ATOM   2247  P     C    71      51.104  58.055  40.412  1.00  0.00           P  
ATOM   2248  OP1   C    71      52.288  58.254  39.598  1.00  0.00           O  
ATOM   2249  OP2   C    71      51.193  57.153  41.611  1.00  0.00           O  
ATOM   2250  O5'   C    71      50.620  59.506  40.992  1.00  0.00           O  
ATOM   2251  C5'   C    71      50.788  60.702  40.256  1.00  0.00           C  
ATOM   2252  H5'   C    71      50.640  60.416  39.215  1.00  0.00           H  
ATOM   2253 H5''   C    71      51.810  61.044  40.418  1.00  0.00           H  
ATOM   2254  C4'   C    71      49.928  61.902  40.529  1.00  0.00           C  
ATOM   2255  H4'   C    71      49.836  62.516  39.634  1.00  0.00           H  
ATOM   2256  O4'   C    71      48.612  61.669  41.009  1.00  0.00           O  
ATOM   2257  C1'   C    71      48.286  62.670  41.937  1.00  0.00           C  
ATOM   2258  H1'   C    71      47.353  63.191  41.721  1.00  0.00           H  
ATOM   2259  N1    C    71      48.186  62.068  43.303  1.00  0.00           N  
ATOM   2260  C6    C    71      48.404  60.749  43.567  1.00  0.00           C  
ATOM   2261  H6    C    71      48.816  60.131  42.783  1.00  0.00           H  
ATOM   2262  C5    C    71      48.257  60.254  44.842  1.00  0.00           C  
ATOM   2263  H5    C    71      48.401  59.217  45.105  1.00  0.00           H  
ATOM   2264  C4    C    71      47.850  61.176  45.863  1.00  0.00           C  
ATOM   2265  N4    C    71      47.482  60.860  46.988  1.00  0.00           N  
ATOM   2266  H41   C    71      47.146  61.501  47.693  1.00  0.00           H  
ATOM   2267  H42   C    71      47.341  59.877  47.169  1.00  0.00           H  
ATOM   2268  N3    C    71      47.686  62.412  45.611  1.00  0.00           N  
ATOM   2269  C2    C    71      47.715  62.823  44.340  1.00  0.00           C  
ATOM   2270  O2    C    71      47.434  64.022  44.262  1.00  0.00           O  
ATOM   2271  C3'   C    71      50.637  62.818  41.539  1.00  0.00           C  
ATOM   2272  H3'   C    71      51.013  62.152  42.316  1.00  0.00           H  
ATOM   2273  C2'   C    71      49.463  63.654  41.961  1.00  0.00           C  
ATOM   2274  H2'   C    71      49.634  64.104  42.939  1.00  0.00           H  
ATOM   2275  O2'   C    71      49.055  64.587  40.953  1.00  0.00           O  
ATOM   2276 HO2'   C    71      48.470  64.141  40.337  1.00  0.00           H  
ATOM   2277  O3'   C    71      51.632  63.791  41.069  1.00  0.00           O  
ATOM   2278  P     U    72      52.904  64.257  41.974  1.00  0.00           P  
ATOM   2279  OP1   U    72      53.696  65.336  41.270  1.00  0.00           O  
ATOM   2280  OP2   U    72      53.618  62.991  42.291  1.00  0.00           O  
ATOM   2281  O5'   U    72      52.348  64.821  43.376  1.00  0.00           O  
ATOM   2282  C5'   U    72      51.791  66.183  43.523  1.00  0.00           C  
ATOM   2283  H5'   U    72      50.925  66.261  42.865  1.00  0.00           H  
ATOM   2284 H5''   U    72      52.518  66.979  43.362  1.00  0.00           H  
ATOM   2285  C4'   U    72      51.192  66.198  44.981  1.00  0.00           C  
ATOM   2286  H4'   U    72      50.630  67.130  45.042  1.00  0.00           H  
ATOM   2287  O4'   U    72      50.326  65.137  45.250  1.00  0.00           O  
ATOM   2288  C1'   U    72      50.246  64.756  46.649  1.00  0.00           C  
ATOM   2289  H1'   U    72      49.206  64.916  46.931  1.00  0.00           H  
ATOM   2290  N1    U    72      50.558  63.306  46.784  1.00  0.00           N  
ATOM   2291  C6    U    72      51.648  62.700  46.178  1.00  0.00           C  
ATOM   2292  H6    U    72      52.335  63.204  45.515  1.00  0.00           H  
ATOM   2293  C5    U    72      51.859  61.365  46.316  1.00  0.00           C  
ATOM   2294  H5    U    72      52.585  60.764  45.789  1.00  0.00           H  
ATOM   2295  C4    U    72      51.088  60.530  47.276  1.00  0.00           C  
ATOM   2296  O4    U    72      51.241  59.390  47.566  1.00  0.00           O  
ATOM   2297  N3    U    72      50.138  61.297  47.953  1.00  0.00           N  
ATOM   2298  H3    U    72      49.542  60.751  48.559  1.00  0.00           H  
ATOM   2299  C2    U    72      49.877  62.615  47.763  1.00  0.00           C  
ATOM   2300  O2    U    72      49.113  63.120  48.568  1.00  0.00           O  
ATOM   2301  C3'   U    72      52.306  66.095  46.073  1.00  0.00           C  
ATOM   2302  H3'   U    72      53.070  65.390  45.746  1.00  0.00           H  
ATOM   2303  C2'   U    72      51.342  65.567  47.195  1.00  0.00           C  
ATOM   2304  H2'   U    72      51.925  65.051  47.958  1.00  0.00           H  
ATOM   2305  O2'   U    72      50.709  66.620  47.779  1.00  0.00           O  
ATOM   2306 HO2'   U    72      51.216  66.952  48.524  1.00  0.00           H  
ATOM   2307  O3'   U    72      53.002  67.295  46.346  1.00  0.00           O  
ATOM   2308  P     U    73      54.143  67.449  47.488  1.00  0.00           P  
ATOM   2309  OP1   U    73      54.555  68.826  47.563  1.00  0.00           O  
ATOM   2310  OP2   U    73      55.166  66.413  47.183  1.00  0.00           O  
ATOM   2311  O5'   U    73      53.386  67.210  48.849  1.00  0.00           O  
ATOM   2312  C5'   U    73      52.906  68.394  49.564  1.00  0.00           C  
ATOM   2313  H5'   U    73      52.362  69.051  48.885  1.00  0.00           H  
ATOM   2314 H5''   U    73      53.750  68.961  49.957  1.00  0.00           H  
ATOM   2315  C4'   U    73      52.088  67.899  50.776  1.00  0.00           C  
ATOM   2316  H4'   U    73      51.418  68.682  51.133  1.00  0.00           H  
ATOM   2317  O4'   U    73      51.399  66.707  50.499  1.00  0.00           O  
ATOM   2318  C1'   U    73      51.112  66.102  51.767  1.00  0.00           C  
ATOM   2319  H1'   U    73      50.158  66.489  52.126  1.00  0.00           H  
ATOM   2320  N1    U    73      51.082  64.634  51.745  1.00  0.00           N  
ATOM   2321  C6    U    73      51.778  63.911  50.808  1.00  0.00           C  
ATOM   2322  H6    U    73      52.331  64.435  50.044  1.00  0.00           H  
ATOM   2323  C5    U    73      51.711  62.567  50.659  1.00  0.00           C  
ATOM   2324  H5    U    73      52.242  62.065  49.864  1.00  0.00           H  
ATOM   2325  C4    U    73      50.925  61.817  51.634  1.00  0.00           C  
ATOM   2326  O4    U    73      50.724  60.624  51.616  1.00  0.00           O  
ATOM   2327  N3    U    73      50.505  62.538  52.788  1.00  0.00           N  
ATOM   2328  H3    U    73      50.079  62.109  53.597  1.00  0.00           H  
ATOM   2329  C2    U    73      50.454  63.924  52.812  1.00  0.00           C  
ATOM   2330  O2    U    73      49.934  64.491  53.772  1.00  0.00           O  
ATOM   2331  C3'   U    73      53.017  67.440  51.899  1.00  0.00           C  
ATOM   2332  H3'   U    73      53.759  66.797  51.425  1.00  0.00           H  
ATOM   2333  C2'   U    73      52.177  66.593  52.833  1.00  0.00           C  
ATOM   2334  H2'   U    73      52.839  65.811  53.205  1.00  0.00           H  
ATOM   2335  O2'   U    73      51.582  67.396  53.854  1.00  0.00           O  
ATOM   2336 HO2'   U    73      51.926  67.263  54.741  1.00  0.00           H  
ATOM   2337  O3'   U    73      53.733  68.558  52.496  1.00  0.00           O  
ATOM   2338  P     U    74      55.016  68.388  53.397  1.00  0.00           P  
ATOM   2339  OP1   U    74      55.452  69.711  53.862  1.00  0.00           O  
ATOM   2340  OP2   U    74      56.025  67.640  52.649  1.00  0.00           O  
ATOM   2341  O5'   U    74      54.721  67.540  54.704  1.00  0.00           O  
ATOM   2342  C5'   U    74      54.132  68.282  55.846  1.00  0.00           C  
ATOM   2343  H5'   U    74      53.287  68.866  55.483  1.00  0.00           H  
ATOM   2344 H5''   U    74      54.833  69.064  56.137  1.00  0.00           H  
ATOM   2345  C4'   U    74      53.717  67.448  57.069  1.00  0.00           C  
ATOM   2346  H4'   U    74      53.331  68.161  57.797  1.00  0.00           H  
ATOM   2347  O4'   U    74      52.714  66.503  56.680  1.00  0.00           O  
ATOM   2348  C1'   U    74      52.877  65.355  57.383  1.00  0.00           C  
ATOM   2349  H1'   U    74      51.987  65.259  58.005  1.00  0.00           H  
ATOM   2350  N1    U    74      52.941  64.201  56.425  1.00  0.00           N  
ATOM   2351  C6    U    74      53.710  64.292  55.255  1.00  0.00           C  
ATOM   2352  H6    U    74      54.277  65.132  54.881  1.00  0.00           H  
ATOM   2353  C5    U    74      53.750  63.234  54.419  1.00  0.00           C  
ATOM   2354  H5    U    74      54.440  63.250  53.589  1.00  0.00           H  
ATOM   2355  C4    U    74      52.991  62.063  54.656  1.00  0.00           C  
ATOM   2356  O4    U    74      53.081  61.039  53.975  1.00  0.00           O  
ATOM   2357  N3    U    74      52.175  62.071  55.751  1.00  0.00           N  
ATOM   2358  H3    U    74      51.661  61.211  55.878  1.00  0.00           H  
ATOM   2359  C2    U    74      52.267  63.044  56.720  1.00  0.00           C  
ATOM   2360  O2    U    74      51.781  62.889  57.839  1.00  0.00           O  
ATOM   2361  C3'   U    74      54.849  66.655  57.761  1.00  0.00           C  
ATOM   2362  H3'   U    74      55.556  66.386  56.976  1.00  0.00           H  
ATOM   2363  C2'   U    74      54.097  65.442  58.390  1.00  0.00           C  
ATOM   2364  H2'   U    74      54.699  64.540  58.283  1.00  0.00           H  
ATOM   2365  O2'   U    74      53.661  65.602  59.709  1.00  0.00           O  
ATOM   2366 HO2'   U    74      54.324  66.121  60.171  1.00  0.00           H  
ATOM   2367  O3'   U    74      55.541  67.528  58.632  1.00  0.00           O  
ATOM   2368  P     G    75      56.548  66.933  59.689  1.00  0.00           P  
ATOM   2369  OP1   G    75      57.429  66.011  58.983  1.00  0.00           O  
ATOM   2370  OP2   G    75      55.854  66.569  60.937  1.00  0.00           O  
ATOM   2371  O5'   G    75      57.372  68.262  59.929  1.00  0.00           O  
ATOM   2372  C5'   G    75      58.588  68.593  59.210  1.00  0.00           C  
ATOM   2373  H5'   G    75      58.305  68.733  58.166  1.00  0.00           H  
ATOM   2374 H5''   G    75      59.374  67.846  59.315  1.00  0.00           H  
ATOM   2375  C4'   G    75      59.244  69.889  59.809  1.00  0.00           C  
ATOM   2376  H4'   G    75      60.101  70.241  59.235  1.00  0.00           H  
ATOM   2377  O4'   G    75      58.448  71.046  59.701  1.00  0.00           O  
ATOM   2378  C1'   G    75      58.466  71.715  60.950  1.00  0.00           C  
ATOM   2379  H1'   G    75      59.384  72.299  61.011  1.00  0.00           H  
ATOM   2380  N9    G    75      57.299  72.676  61.059  1.00  0.00           N  
ATOM   2381  C8    G    75      56.110  72.549  61.722  1.00  0.00           C  
ATOM   2382  H8    G    75      55.825  71.661  62.268  1.00  0.00           H  
ATOM   2383  N7    G    75      55.288  73.574  61.505  1.00  0.00           N  
ATOM   2384  C5    G    75      56.003  74.464  60.741  1.00  0.00           C  
ATOM   2385  C6    G    75      55.692  75.774  60.330  1.00  0.00           C  
ATOM   2386  O6    G    75      54.629  76.383  60.477  1.00  0.00           O  
ATOM   2387  N1    G    75      56.668  76.338  59.596  1.00  0.00           N  
ATOM   2388  H1    G    75      56.436  77.146  59.035  1.00  0.00           H  
ATOM   2389  C2    G    75      57.812  75.745  59.284  1.00  0.00           C  
ATOM   2390  N2    G    75      58.657  76.264  58.406  1.00  0.00           N  
ATOM   2391  H21   G    75      58.492  77.036  57.776  1.00  0.00           H  
ATOM   2392  H22   G    75      59.534  75.772  58.310  1.00  0.00           H  
ATOM   2393  N3    G    75      58.299  74.600  59.735  1.00  0.00           N  
ATOM   2394  C4    G    75      57.254  73.941  60.432  1.00  0.00           C  
ATOM   2395  C3'   G    75      59.478  69.771  61.324  1.00  0.00           C  
ATOM   2396  H3'   G    75      59.415  68.741  61.675  1.00  0.00           H  
ATOM   2397  C2'   G    75      58.435  70.600  61.980  1.00  0.00           C  
ATOM   2398  H2'   G    75      57.442  70.152  62.023  1.00  0.00           H  
ATOM   2399  O2'   G    75      58.642  71.127  63.309  1.00  0.00           O  
ATOM   2400 HO2'   G    75      59.174  71.921  63.219  1.00  0.00           H  
ATOM   2401  O3'   G    75      60.751  70.230  61.585  1.00  0.00           O  
ATOM   2402  P     A    76      62.067  69.324  61.405  1.00  0.00           P  
ATOM   2403  OP1   A    76      63.106  70.096  60.660  1.00  0.00           O  
ATOM   2404  OP2   A    76      61.734  67.968  60.826  1.00  0.00           O  
ATOM   2405  O5'   A    76      62.503  69.157  62.933  1.00  0.00           O  
ATOM   2406  C5'   A    76      61.594  68.582  63.863  1.00  0.00           C  
ATOM   2407  H5'   A    76      61.232  67.626  63.482  1.00  0.00           H  
ATOM   2408 H5''   A    76      60.813  69.341  63.909  1.00  0.00           H  
ATOM   2409  C4'   A    76      62.129  68.339  65.313  1.00  0.00           C  
ATOM   2410  H4'   A    76      61.334  68.090  66.016  1.00  0.00           H  
ATOM   2411  O4'   A    76      63.004  67.296  65.403  1.00  0.00           O  
ATOM   2412  C1'   A    76      63.925  67.541  66.432  1.00  0.00           C  
ATOM   2413  H1'   A    76      63.830  66.810  67.234  1.00  0.00           H  
ATOM   2414  N9    A    76      65.306  67.436  65.955  1.00  0.00           N  
ATOM   2415  C8    A    76      65.867  67.429  64.680  1.00  0.00           C  
ATOM   2416  H8    A    76      65.184  67.505  63.846  1.00  0.00           H  
ATOM   2417  N7    A    76      67.162  67.550  64.664  1.00  0.00           N  
ATOM   2418  C5    A    76      67.438  67.478  65.975  1.00  0.00           C  
ATOM   2419  C6    A    76      68.695  67.377  66.650  1.00  0.00           C  
ATOM   2420  N6    A    76      69.826  67.233  65.894  1.00  0.00           N  
ATOM   2421  H61   A    76      70.711  67.184  66.378  1.00  0.00           H  
ATOM   2422  H62   A    76      69.604  67.361  64.917  1.00  0.00           H  
ATOM   2423  N1    A    76      68.743  67.270  67.960  1.00  0.00           N  
ATOM   2424  C2    A    76      67.554  67.333  68.663  1.00  0.00           C  
ATOM   2425  H2    A    76      67.562  67.286  69.742  1.00  0.00           H  
ATOM   2426  N3    A    76      66.358  67.431  68.144  1.00  0.00           N  
ATOM   2427  C4    A    76      66.372  67.505  66.800  1.00  0.00           C  
ATOM   2428  C3'   A    76      62.901  69.489  65.797  1.00  0.00           C  
ATOM   2429  H3'   A    76      63.624  69.775  65.033  1.00  0.00           H  
ATOM   2430  C2'   A    76      63.689  68.909  66.947  1.00  0.00           C  
ATOM   2431  H2'   A    76      64.622  69.471  66.987  1.00  0.00           H  
ATOM   2432  O2'   A    76      62.908  68.930  68.097  1.00  0.00           O  
ATOM   2433 HO2'   A    76      62.277  69.651  68.153  1.00  0.00           H  
ATOM   2434  O3'   A    76      61.996  70.503  66.259  1.00  0.00           O  
ATOM   2435  P     C    77      62.465  71.985  66.658  1.00  0.00           P  
ATOM   2436  OP1   C    77      61.448  72.481  67.601  1.00  0.00           O  
ATOM   2437  OP2   C    77      62.759  72.741  65.455  1.00  0.00           O  
ATOM   2438  O5'   C    77      63.783  71.959  67.494  1.00  0.00           O  
ATOM   2439  C5'   C    77      63.792  71.896  68.934  1.00  0.00           C  
ATOM   2440  H5'   C    77      63.269  71.014  69.303  1.00  0.00           H  
ATOM   2441 H5''   C    77      63.266  72.740  69.380  1.00  0.00           H  
ATOM   2442  C4'   C    77      65.214  71.985  69.518  1.00  0.00           C  
ATOM   2443  H4'   C    77      65.041  71.948  70.594  1.00  0.00           H  
ATOM   2444  O4'   C    77      65.993  70.887  69.119  1.00  0.00           O  
ATOM   2445  C1'   C    77      67.369  71.053  69.337  1.00  0.00           C  
ATOM   2446  H1'   C    77      67.701  70.413  70.154  1.00  0.00           H  
ATOM   2447  N1    C    77      68.089  70.934  67.947  1.00  0.00           N  
ATOM   2448  C6    C    77      67.348  70.884  66.786  1.00  0.00           C  
ATOM   2449  H6    C    77      66.289  71.069  66.686  1.00  0.00           H  
ATOM   2450  C5    C    77      68.006  70.585  65.649  1.00  0.00           C  
ATOM   2451  H5    C    77      67.434  70.499  64.737  1.00  0.00           H  
ATOM   2452  C4    C    77      69.379  70.267  65.671  1.00  0.00           C  
ATOM   2453  N4    C    77      69.934  69.794  64.617  1.00  0.00           N  
ATOM   2454  H41   C    77      70.934  69.660  64.677  1.00  0.00           H  
ATOM   2455  H42   C    77      69.458  69.621  63.744  1.00  0.00           H  
ATOM   2456  N3    C    77      70.133  70.603  66.715  1.00  0.00           N  
ATOM   2457  C2    C    77      69.472  70.976  67.881  1.00  0.00           C  
ATOM   2458  O2    C    77      70.171  71.268  68.840  1.00  0.00           O  
ATOM   2459  C3'   C    77      66.165  73.149  69.312  1.00  0.00           C  
ATOM   2460  H3'   C    77      66.302  73.125  68.230  1.00  0.00           H  
ATOM   2461  C2'   C    77      67.373  72.469  69.926  1.00  0.00           C  
ATOM   2462  H2'   C    77      68.256  73.003  69.573  1.00  0.00           H  
ATOM   2463  O2'   C    77      67.431  72.465  71.321  1.00  0.00           O  
ATOM   2464 HO2'   C    77      66.737  73.067  71.600  1.00  0.00           H  
ATOM   2465  O3'   C    77      65.711  74.366  69.878  1.00  0.00           O  
ATOM   2466  P     A    78      65.961  75.755  69.286  1.00  0.00           P  
ATOM   2467  OP1   A    78      65.343  76.720  70.210  1.00  0.00           O  
ATOM   2468  OP2   A    78      65.636  75.865  67.845  1.00  0.00           O  
ATOM   2469  O5'   A    78      67.546  75.995  69.297  1.00  0.00           O  
ATOM   2470  C5'   A    78      68.205  76.204  70.471  1.00  0.00           C  
ATOM   2471  H5'   A    78      67.946  75.457  71.221  1.00  0.00           H  
ATOM   2472 H5''   A    78      67.997  77.205  70.848  1.00  0.00           H  
ATOM   2473  C4'   A    78      69.697  76.118  70.166  1.00  0.00           C  
ATOM   2474  H4'   A    78      70.297  76.243  71.068  1.00  0.00           H  
ATOM   2475  O4'   A    78      70.016  74.867  69.526  1.00  0.00           O  
ATOM   2476  C1'   A    78      71.042  75.130  68.516  1.00  0.00           C  
ATOM   2477  H1'   A    78      71.959  74.557  68.651  1.00  0.00           H  
ATOM   2478  N9    A    78      70.513  74.854  67.132  1.00  0.00           N  
ATOM   2479  C8    A    78      69.339  74.148  66.822  1.00  0.00           C  
ATOM   2480  H8    A    78      68.545  74.076  67.551  1.00  0.00           H  
ATOM   2481  N7    A    78      69.268  73.618  65.632  1.00  0.00           N  
ATOM   2482  C5    A    78      70.471  73.934  65.140  1.00  0.00           C  
ATOM   2483  C6    A    78      71.205  73.622  63.961  1.00  0.00           C  
ATOM   2484  N6    A    78      70.788  72.732  63.083  1.00  0.00           N  
ATOM   2485  H61   A    78      71.366  72.594  62.266  1.00  0.00           H  
ATOM   2486  H62   A    78      69.824  72.464  63.224  1.00  0.00           H  
ATOM   2487  N1    A    78      72.444  73.991  63.769  1.00  0.00           N  
ATOM   2488  C2    A    78      73.054  74.736  64.709  1.00  0.00           C  
ATOM   2489  H2    A    78      74.120  74.904  64.750  1.00  0.00           H  
ATOM   2490  N3    A    78      72.541  75.088  65.924  1.00  0.00           N  
ATOM   2491  C4    A    78      71.282  74.686  66.045  1.00  0.00           C  
ATOM   2492  C3'   A    78      70.106  77.204  69.123  1.00  0.00           C  
ATOM   2493  H3'   A    78      69.361  77.285  68.331  1.00  0.00           H  
ATOM   2494  C2'   A    78      71.438  76.580  68.626  1.00  0.00           C  
ATOM   2495  H2'   A    78      71.662  76.926  67.616  1.00  0.00           H  
ATOM   2496  O2'   A    78      72.518  76.637  69.556  1.00  0.00           O  
ATOM   2497 HO2'   A    78      72.532  77.587  69.691  1.00  0.00           H  
ATOM   2498  O3'   A    78      70.383  78.375  69.822  1.00  0.00           O  
ATOM   2499  P     U    79      69.722  79.702  69.278  1.00  0.00           P  
ATOM   2500  OP1   U    79      70.031  80.806  70.262  1.00  0.00           O  
ATOM   2501  OP2   U    79      68.299  79.488  68.897  1.00  0.00           O  
ATOM   2502  O5'   U    79      70.524  79.911  67.873  1.00  0.00           O  
ATOM   2503  C5'   U    79      71.889  80.044  67.824  1.00  0.00           C  
ATOM   2504  H5'   U    79      72.387  79.236  68.361  1.00  0.00           H  
ATOM   2505 H5''   U    79      72.118  80.949  68.388  1.00  0.00           H  
ATOM   2506  C4'   U    79      72.392  80.083  66.358  1.00  0.00           C  
ATOM   2507  H4'   U    79      73.418  80.439  66.451  1.00  0.00           H  
ATOM   2508  O4'   U    79      72.531  78.816  65.771  1.00  0.00           O  
ATOM   2509  C1'   U    79      72.057  78.840  64.376  1.00  0.00           C  
ATOM   2510  H1'   U    79      72.870  78.432  63.775  1.00  0.00           H  
ATOM   2511  N1    U    79      70.887  77.943  63.964  1.00  0.00           N  
ATOM   2512  C6    U    79      69.788  77.752  64.773  1.00  0.00           C  
ATOM   2513  H6    U    79      69.706  78.328  65.683  1.00  0.00           H  
ATOM   2514  C5    U    79      68.763  76.907  64.443  1.00  0.00           C  
ATOM   2515  H5    U    79      67.941  76.681  65.104  1.00  0.00           H  
ATOM   2516  C4    U    79      68.888  76.093  63.167  1.00  0.00           C  
ATOM   2517  O4    U    79      68.050  75.279  62.720  1.00  0.00           O  
ATOM   2518  N3    U    79      70.063  76.301  62.413  1.00  0.00           N  
ATOM   2519  H3    U    79      70.026  76.000  61.449  1.00  0.00           H  
ATOM   2520  C2    U    79      71.054  77.158  62.729  1.00  0.00           C  
ATOM   2521  O2    U    79      72.033  77.264  61.965  1.00  0.00           O  
ATOM   2522  C3'   U    79      71.598  80.941  65.346  1.00  0.00           C  
ATOM   2523  H3'   U    79      70.544  81.046  65.602  1.00  0.00           H  
ATOM   2524  C2'   U    79      71.816  80.307  64.005  1.00  0.00           C  
ATOM   2525  H2'   U    79      71.036  80.538  63.279  1.00  0.00           H  
ATOM   2526  O2'   U    79      73.061  80.591  63.441  1.00  0.00           O  
ATOM   2527 HO2'   U    79      73.094  81.533  63.263  1.00  0.00           H  
ATOM   2528  O3'   U    79      72.135  82.286  65.365  1.00  0.00           O  
ATOM   2529  P     U    80      71.418  83.532  64.644  1.00  0.00           P  
ATOM   2530  OP1   U    80      71.779  84.619  65.576  1.00  0.00           O  
ATOM   2531  OP2   U    80      69.984  83.213  64.497  1.00  0.00           O  
ATOM   2532  O5'   U    80      72.136  83.734  63.274  1.00  0.00           O  
ATOM   2533  C5'   U    80      73.032  84.802  63.031  1.00  0.00           C  
ATOM   2534  H5'   U    80      73.990  84.561  63.493  1.00  0.00           H  
ATOM   2535 H5''   U    80      72.573  85.707  63.428  1.00  0.00           H  
ATOM   2536  C4'   U    80      73.383  84.974  61.555  1.00  0.00           C  
ATOM   2537  H4'   U    80      74.282  85.589  61.542  1.00  0.00           H  
ATOM   2538  O4'   U    80      73.762  83.697  61.063  1.00  0.00           O  
ATOM   2539  C1'   U    80      73.686  83.699  59.671  1.00  0.00           C  
ATOM   2540  H1'   U    80      74.677  83.665  59.221  1.00  0.00           H  
ATOM   2541  N1    U    80      73.009  82.393  59.242  1.00  0.00           N  
ATOM   2542  C6    U    80      72.525  81.507  60.175  1.00  0.00           C  
ATOM   2543  H6    U    80      72.443  81.750  61.224  1.00  0.00           H  
ATOM   2544  C5    U    80      72.170  80.250  59.724  1.00  0.00           C  
ATOM   2545  H5    U    80      71.938  79.484  60.448  1.00  0.00           H  
ATOM   2546  C4    U    80      72.190  80.005  58.293  1.00  0.00           C  
ATOM   2547  O4    U    80      71.999  78.814  57.890  1.00  0.00           O  
ATOM   2548  N3    U    80      72.581  80.968  57.456  1.00  0.00           N  
ATOM   2549  H3    U    80      72.538  80.750  56.471  1.00  0.00           H  
ATOM   2550  C2    U    80      73.093  82.111  57.894  1.00  0.00           C  
ATOM   2551  O2    U    80      73.656  82.917  57.066  1.00  0.00           O  
ATOM   2552  C3'   U    80      72.311  85.384  60.552  1.00  0.00           C  
ATOM   2553  H3'   U    80      71.474  84.706  60.714  1.00  0.00           H  
ATOM   2554  C2'   U    80      72.893  84.950  59.242  1.00  0.00           C  
ATOM   2555  H2'   U    80      72.138  84.774  58.476  1.00  0.00           H  
ATOM   2556  O2'   U    80      73.824  85.921  58.716  1.00  0.00           O  
ATOM   2557 HO2'   U    80      73.388  86.750  58.927  1.00  0.00           H  
ATOM   2558  O3'   U    80      71.967  86.733  60.386  1.00  0.00           O  
ATOM   2559  P     U    81      70.552  87.237  60.806  1.00  0.00           P  
ATOM   2560  OP1   U    81      70.660  88.727  60.591  1.00  0.00           O  
ATOM   2561  OP2   U    81      70.046  86.657  62.080  1.00  0.00           O  
ATOM   2562  O5'   U    81      69.648  86.619  59.641  1.00  0.00           O  
ATOM   2563  C5'   U    81      69.759  86.974  58.305  1.00  0.00           C  
ATOM   2564  H5'   U    81      70.797  87.062  57.986  1.00  0.00           H  
ATOM   2565 H5''   U    81      69.249  87.921  58.126  1.00  0.00           H  
ATOM   2566  C4'   U    81      69.125  86.034  57.367  1.00  0.00           C  
ATOM   2567  H4'   U    81      69.389  86.404  56.376  1.00  0.00           H  
ATOM   2568  O4'   U    81      69.614  84.730  57.644  1.00  0.00           O  
ATOM   2569  C1'   U    81      68.559  83.844  57.704  1.00  0.00           C  
ATOM   2570  H1'   U    81      68.260  83.527  56.705  1.00  0.00           H  
ATOM   2571  N1    U    81      68.846  82.726  58.523  1.00  0.00           N  
ATOM   2572  C6    U    81      69.389  82.953  59.820  1.00  0.00           C  
ATOM   2573  H6    U    81      69.779  83.906  60.145  1.00  0.00           H  
ATOM   2574  C5    U    81      69.566  81.963  60.736  1.00  0.00           C  
ATOM   2575  H5    U    81      70.073  82.192  61.661  1.00  0.00           H  
ATOM   2576  C4    U    81      69.141  80.617  60.416  1.00  0.00           C  
ATOM   2577  O4    U    81      69.066  79.692  61.121  1.00  0.00           O  
ATOM   2578  N3    U    81      68.748  80.464  59.084  1.00  0.00           N  
ATOM   2579  H3    U    81      68.529  79.507  58.847  1.00  0.00           H  
ATOM   2580  C2    U    81      68.609  81.396  58.069  1.00  0.00           C  
ATOM   2581  O2    U    81      68.287  81.188  56.910  1.00  0.00           O  
ATOM   2582  C3'   U    81      67.619  86.006  57.596  1.00  0.00           C  
ATOM   2583  H3'   U    81      67.229  86.853  58.159  1.00  0.00           H  
ATOM   2584  C2'   U    81      67.482  84.659  58.244  1.00  0.00           C  
ATOM   2585  H2'   U    81      67.629  84.846  59.307  1.00  0.00           H  
ATOM   2586  O2'   U    81      66.212  84.058  58.084  1.00  0.00           O  
ATOM   2587 HO2'   U    81      65.951  84.315  57.197  1.00  0.00           H  
ATOM   2588  O3'   U    81      66.953  85.777  56.395  1.00  0.00           O  
ATOM   2589  P     A    82      66.339  87.059  55.585  1.00  0.00           P  
ATOM   2590  OP1   A    82      66.308  86.666  54.179  1.00  0.00           O  
ATOM   2591  OP2   A    82      66.978  88.301  56.055  1.00  0.00           O  
ATOM   2592  O5'   A    82      64.900  87.050  56.136  1.00  0.00           O  
ATOM   2593  C5'   A    82      64.044  85.880  55.828  1.00  0.00           C  
ATOM   2594  H5'   A    82      64.454  84.929  56.167  1.00  0.00           H  
ATOM   2595 H5''   A    82      63.913  85.767  54.752  1.00  0.00           H  
ATOM   2596  C4'   A    82      62.642  86.108  56.353  1.00  0.00           C  
ATOM   2597  H4'   A    82      62.030  85.270  56.019  1.00  0.00           H  
ATOM   2598  O4'   A    82      62.720  85.882  57.780  1.00  0.00           O  
ATOM   2599  C1'   A    82      62.510  87.169  58.369  1.00  0.00           C  
ATOM   2600  H1'   A    82      62.160  87.000  59.387  1.00  0.00           H  
ATOM   2601  N9    A    82      63.789  87.894  58.627  1.00  0.00           N  
ATOM   2602  C8    A    82      64.266  89.097  58.095  1.00  0.00           C  
ATOM   2603  H8    A    82      63.691  89.775  57.481  1.00  0.00           H  
ATOM   2604  N7    A    82      65.353  89.583  58.657  1.00  0.00           N  
ATOM   2605  C5    A    82      65.644  88.458  59.519  1.00  0.00           C  
ATOM   2606  C6    A    82      66.736  88.138  60.431  1.00  0.00           C  
ATOM   2607  N6    A    82      67.646  89.041  60.755  1.00  0.00           N  
ATOM   2608  H61   A    82      68.458  88.763  61.288  1.00  0.00           H  
ATOM   2609  H62   A    82      67.455  90.001  60.504  1.00  0.00           H  
ATOM   2610  N1    A    82      66.773  87.035  61.167  1.00  0.00           N  
ATOM   2611  C2    A    82      65.862  86.128  60.886  1.00  0.00           C  
ATOM   2612  H2    A    82      65.984  85.198  61.422  1.00  0.00           H  
ATOM   2613  N3    A    82      64.802  86.185  60.046  1.00  0.00           N  
ATOM   2614  C4    A    82      64.766  87.420  59.426  1.00  0.00           C  
ATOM   2615  C3'   A    82      61.902  87.441  56.051  1.00  0.00           C  
ATOM   2616  H3'   A    82      62.549  88.250  55.712  1.00  0.00           H  
ATOM   2617  C2'   A    82      61.462  87.805  57.481  1.00  0.00           C  
ATOM   2618  H2'   A    82      61.581  88.888  57.470  1.00  0.00           H  
ATOM   2619  O2'   A    82      60.149  87.365  57.796  1.00  0.00           O  
ATOM   2620 HO2'   A    82      60.163  86.407  57.856  1.00  0.00           H  
ATOM   2621  O3'   A    82      60.852  87.314  55.109  1.00  0.00           O  
ATOM   2622  P     U    83      61.227  87.141  53.549  1.00  0.00           P  
ATOM   2623  OP1   U    83      62.545  87.730  53.185  1.00  0.00           O  
ATOM   2624  OP2   U    83      60.017  87.503  52.760  1.00  0.00           O  
ATOM   2625  O5'   U    83      61.391  85.543  53.467  1.00  0.00           O  
ATOM   2626  C5'   U    83      60.259  84.737  53.512  1.00  0.00           C  
ATOM   2627  H5'   U    83      59.612  84.907  52.651  1.00  0.00           H  
ATOM   2628 H5''   U    83      59.699  84.878  54.436  1.00  0.00           H  
ATOM   2629  C4'   U    83      60.710  83.288  53.472  1.00  0.00           C  
ATOM   2630  H4'   U    83      59.859  82.609  53.528  1.00  0.00           H  
ATOM   2631  O4'   U    83      61.258  82.946  52.188  1.00  0.00           O  
ATOM   2632  C1'   U    83      62.040  81.781  52.243  1.00  0.00           C  
ATOM   2633  H1'   U    83      61.517  80.977  51.726  1.00  0.00           H  
ATOM   2634  N1    U    83      63.294  82.005  51.500  1.00  0.00           N  
ATOM   2635  C6    U    83      64.118  83.041  51.809  1.00  0.00           C  
ATOM   2636  H6    U    83      63.933  83.624  52.699  1.00  0.00           H  
ATOM   2637  C5    U    83      65.304  83.240  51.170  1.00  0.00           C  
ATOM   2638  H5    U    83      65.903  84.047  51.568  1.00  0.00           H  
ATOM   2639  C4    U    83      65.636  82.427  50.037  1.00  0.00           C  
ATOM   2640  O4    U    83      66.582  82.528  49.281  1.00  0.00           O  
ATOM   2641  N3    U    83      64.697  81.425  49.708  1.00  0.00           N  
ATOM   2642  H3    U    83      64.876  80.872  48.882  1.00  0.00           H  
ATOM   2643  C2    U    83      63.594  81.179  50.453  1.00  0.00           C  
ATOM   2644  O2    U    83      62.854  80.175  50.186  1.00  0.00           O  
ATOM   2645  C3'   U    83      61.869  82.818  54.359  1.00  0.00           C  
ATOM   2646  H3'   U    83      62.703  83.518  54.328  1.00  0.00           H  
ATOM   2647  C2'   U    83      62.342  81.518  53.694  1.00  0.00           C  
ATOM   2648  H2'   U    83      63.405  81.421  53.910  1.00  0.00           H  
ATOM   2649  O2'   U    83      61.622  80.379  54.106  1.00  0.00           O  
ATOM   2650 HO2'   U    83      62.034  80.078  54.920  1.00  0.00           H  
ATOM   2651  O3'   U    83      61.462  82.842  55.737  1.00  0.00           O  
ATOM   2652  P     A    84      62.429  82.547  56.967  1.00  0.00           P  
ATOM   2653  OP1   A    84      61.919  83.055  58.236  1.00  0.00           O  
ATOM   2654  OP2   A    84      63.820  82.852  56.540  1.00  0.00           O  
ATOM   2655  O5'   A    84      62.308  80.954  57.075  1.00  0.00           O  
ATOM   2656  C5'   A    84      61.204  80.326  57.643  1.00  0.00           C  
ATOM   2657  H5'   A    84      60.199  80.672  57.400  1.00  0.00           H  
ATOM   2658 H5''   A    84      61.349  80.439  58.717  1.00  0.00           H  
ATOM   2659  C4'   A    84      61.292  78.815  57.493  1.00  0.00           C  
ATOM   2660  H4'   A    84      60.500  78.486  58.165  1.00  0.00           H  
ATOM   2661  O4'   A    84      61.074  78.244  56.138  1.00  0.00           O  
ATOM   2662  C1'   A    84      61.751  76.951  56.061  1.00  0.00           C  
ATOM   2663  H1'   A    84      60.972  76.189  56.075  1.00  0.00           H  
ATOM   2664  N9    A    84      62.690  76.818  54.870  1.00  0.00           N  
ATOM   2665  C8    A    84      62.566  75.983  53.768  1.00  0.00           C  
ATOM   2666  H8    A    84      61.894  75.139  53.785  1.00  0.00           H  
ATOM   2667  N7    A    84      63.304  76.287  52.715  1.00  0.00           N  
ATOM   2668  C5    A    84      64.031  77.413  53.180  1.00  0.00           C  
ATOM   2669  C6    A    84      65.020  78.217  52.657  1.00  0.00           C  
ATOM   2670  N6    A    84      65.569  78.093  51.442  1.00  0.00           N  
ATOM   2671  H61   A    84      66.290  78.754  51.189  1.00  0.00           H  
ATOM   2672  H62   A    84      65.142  77.434  50.807  1.00  0.00           H  
ATOM   2673  N1    A    84      65.498  79.207  53.381  1.00  0.00           N  
ATOM   2674  C2    A    84      65.086  79.419  54.676  1.00  0.00           C  
ATOM   2675  H2    A    84      65.588  80.185  55.249  1.00  0.00           H  
ATOM   2676  N3    A    84      64.119  78.693  55.248  1.00  0.00           N  
ATOM   2677  C4    A    84      63.627  77.737  54.471  1.00  0.00           C  
ATOM   2678  C3'   A    84      62.548  78.107  57.911  1.00  0.00           C  
ATOM   2679  H3'   A    84      63.452  78.504  57.450  1.00  0.00           H  
ATOM   2680  C2'   A    84      62.387  76.664  57.426  1.00  0.00           C  
ATOM   2681  H2'   A    84      63.375  76.218  57.317  1.00  0.00           H  
ATOM   2682  O2'   A    84      61.483  76.000  58.301  1.00  0.00           O  
ATOM   2683 HO2'   A    84      61.849  76.224  59.160  1.00  0.00           H  
ATOM   2684  O3'   A    84      62.622  78.080  59.359  1.00  0.00           O  
ATOM   2685  P     A    85      63.925  77.862  60.211  1.00  0.00           P  
ATOM   2686  OP1   A    85      63.566  78.056  61.632  1.00  0.00           O  
ATOM   2687  OP2   A    85      65.012  78.615  59.501  1.00  0.00           O  
ATOM   2688  O5'   A    85      64.223  76.286  60.033  1.00  0.00           O  
ATOM   2689  C5'   A    85      65.471  75.684  60.442  1.00  0.00           C  
ATOM   2690  H5'   A    85      65.991  76.292  61.182  1.00  0.00           H  
ATOM   2691 H5''   A    85      66.211  75.556  59.652  1.00  0.00           H  
ATOM   2692  C4'   A    85      65.165  74.283  60.929  1.00  0.00           C  
ATOM   2693  H4'   A    85      66.092  73.774  61.191  1.00  0.00           H  
ATOM   2694  O4'   A    85      64.232  74.224  61.984  1.00  0.00           O  
ATOM   2695  C1'   A    85      63.195  73.322  61.592  1.00  0.00           C  
ATOM   2696  H1'   A    85      63.488  72.309  61.864  1.00  0.00           H  
ATOM   2697  N9    A    85      61.874  73.640  62.228  1.00  0.00           N  
ATOM   2698  C8    A    85      61.117  72.812  63.067  1.00  0.00           C  
ATOM   2699  H8    A    85      61.362  71.781  63.278  1.00  0.00           H  
ATOM   2700  N7    A    85      60.042  73.327  63.558  1.00  0.00           N  
ATOM   2701  C5    A    85      59.989  74.591  62.951  1.00  0.00           C  
ATOM   2702  C6    A    85      59.140  75.783  62.935  1.00  0.00           C  
ATOM   2703  N6    A    85      57.978  75.867  63.576  1.00  0.00           N  
ATOM   2704  H61   A    85      57.514  76.724  63.842  1.00  0.00           H  
ATOM   2705  H62   A    85      57.709  75.047  64.100  1.00  0.00           H  
ATOM   2706  N1    A    85      59.403  76.870  62.283  1.00  0.00           N  
ATOM   2707  C2    A    85      60.405  76.866  61.400  1.00  0.00           C  
ATOM   2708  H2    A    85      60.604  77.809  60.912  1.00  0.00           H  
ATOM   2709  N3    A    85      61.323  75.925  61.348  1.00  0.00           N  
ATOM   2710  C4    A    85      61.083  74.787  62.141  1.00  0.00           C  
ATOM   2711  C3'   A    85      64.629  73.510  59.690  1.00  0.00           C  
ATOM   2712  H3'   A    85      64.739  74.059  58.755  1.00  0.00           H  
ATOM   2713  C2'   A    85      63.164  73.418  60.072  1.00  0.00           C  
ATOM   2714  H2'   A    85      62.726  74.404  59.915  1.00  0.00           H  
ATOM   2715  O2'   A    85      62.385  72.330  59.494  1.00  0.00           O  
ATOM   2716 HO2'   A    85      62.719  71.574  59.982  1.00  0.00           H  
ATOM   2717  O3'   A    85      65.124  72.259  59.552  1.00  0.00           O  
ATOM   2718  P     C    86      66.324  72.014  58.644  1.00  0.00           P  
ATOM   2719  OP1   C    86      66.688  70.609  58.745  1.00  0.00           O  
ATOM   2720  OP2   C    86      67.337  72.968  58.993  1.00  0.00           O  
ATOM   2721  O5'   C    86      65.800  72.242  57.194  1.00  0.00           O  
ATOM   2722  C5'   C    86      64.931  71.322  56.534  1.00  0.00           C  
ATOM   2723  H5'   C    86      63.896  71.490  56.831  1.00  0.00           H  
ATOM   2724 H5''   C    86      65.223  70.318  56.844  1.00  0.00           H  
ATOM   2725  C4'   C    86      65.093  71.548  54.999  1.00  0.00           C  
ATOM   2726  H4'   C    86      64.612  70.728  54.465  1.00  0.00           H  
ATOM   2727  O4'   C    86      64.371  72.710  54.603  1.00  0.00           O  
ATOM   2728  C1'   C    86      65.233  73.449  53.782  1.00  0.00           C  
ATOM   2729  H1'   C    86      64.583  73.811  52.985  1.00  0.00           H  
ATOM   2730  N1    C    86      65.965  74.597  54.491  1.00  0.00           N  
ATOM   2731  C6    C    86      65.714  74.907  55.798  1.00  0.00           C  
ATOM   2732  H6    C    86      65.053  74.335  56.431  1.00  0.00           H  
ATOM   2733  C5    C    86      66.297  75.996  56.382  1.00  0.00           C  
ATOM   2734  H5    C    86      66.007  76.322  57.371  1.00  0.00           H  
ATOM   2735  C4    C    86      67.240  76.664  55.635  1.00  0.00           C  
ATOM   2736  N4    C    86      67.708  77.759  56.112  1.00  0.00           N  
ATOM   2737  H41   C    86      68.224  78.422  55.552  1.00  0.00           H  
ATOM   2738  H42   C    86      67.378  78.060  57.017  1.00  0.00           H  
ATOM   2739  N3    C    86      67.403  76.450  54.346  1.00  0.00           N  
ATOM   2740  C2    C    86      66.706  75.421  53.710  1.00  0.00           C  
ATOM   2741  O2    C    86      66.822  75.322  52.460  1.00  0.00           O  
ATOM   2742  C3'   C    86      66.478  71.474  54.396  1.00  0.00           C  
ATOM   2743  H3'   C    86      67.228  71.876  55.076  1.00  0.00           H  
ATOM   2744  C2'   C    86      66.294  72.503  53.244  1.00  0.00           C  
ATOM   2745  H2'   C    86      67.264  72.928  52.985  1.00  0.00           H  
ATOM   2746  O2'   C    86      65.822  71.933  52.063  1.00  0.00           O  
ATOM   2747 HO2'   C    86      66.561  71.908  51.451  1.00  0.00           H  
ATOM   2748  O3'   C    86      66.823  70.191  53.985  1.00  0.00           O  
ATOM   2749  P     C    87      68.048  69.416  54.662  1.00  0.00           P  
ATOM   2750  OP1   C    87      68.230  68.069  54.054  1.00  0.00           O  
ATOM   2751  OP2   C    87      67.975  69.624  56.127  1.00  0.00           O  
ATOM   2752  O5'   C    87      69.292  70.351  54.076  1.00  0.00           O  
ATOM   2753  C5'   C    87      69.613  70.192  52.713  1.00  0.00           C  
ATOM   2754  H5'   C    87      68.647  70.083  52.218  1.00  0.00           H  
ATOM   2755 H5''   C    87      70.173  69.270  52.554  1.00  0.00           H  
ATOM   2756  C4'   C    87      70.393  71.341  52.098  1.00  0.00           C  
ATOM   2757  H4'   C    87      70.450  71.202  51.018  1.00  0.00           H  
ATOM   2758  O4'   C    87      69.775  72.642  52.321  1.00  0.00           O  
ATOM   2759  C1'   C    87      70.868  73.593  52.561  1.00  0.00           C  
ATOM   2760  H1'   C    87      70.911  74.279  51.715  1.00  0.00           H  
ATOM   2761  N1    C    87      70.685  74.432  53.815  1.00  0.00           N  
ATOM   2762  C6    C    87      69.906  73.992  54.864  1.00  0.00           C  
ATOM   2763  H6    C    87      69.509  72.991  54.790  1.00  0.00           H  
ATOM   2764  C5    C    87      69.791  74.782  55.932  1.00  0.00           C  
ATOM   2765  H5    C    87      69.224  74.355  56.745  1.00  0.00           H  
ATOM   2766  C4    C    87      70.497  75.982  56.052  1.00  0.00           C  
ATOM   2767  N4    C    87      70.370  76.641  57.114  1.00  0.00           N  
ATOM   2768  H41   C    87      70.893  77.504  57.078  1.00  0.00           H  
ATOM   2769  H42   C    87      69.795  76.322  57.880  1.00  0.00           H  
ATOM   2770  N3    C    87      71.274  76.413  55.054  1.00  0.00           N  
ATOM   2771  C2    C    87      71.426  75.595  53.941  1.00  0.00           C  
ATOM   2772  O2    C    87      72.176  75.999  53.037  1.00  0.00           O  
ATOM   2773  C3'   C    87      71.765  71.377  52.771  1.00  0.00           C  
ATOM   2774  H3'   C    87      71.510  71.316  53.829  1.00  0.00           H  
ATOM   2775  C2'   C    87      72.179  72.828  52.443  1.00  0.00           C  
ATOM   2776  H2'   C    87      72.895  73.189  53.181  1.00  0.00           H  
ATOM   2777  O2'   C    87      72.624  72.920  51.147  1.00  0.00           O  
ATOM   2778 HO2'   C    87      73.199  72.179  50.943  1.00  0.00           H  
ATOM   2779  O3'   C    87      72.715  70.420  52.337  1.00  0.00           O  
ATOM   2780  P     G    88      73.413  69.548  53.494  1.00  0.00           P  
ATOM   2781  OP1   G    88      74.111  68.437  52.840  1.00  0.00           O  
ATOM   2782  OP2   G    88      72.451  69.251  54.517  1.00  0.00           O  
ATOM   2783  O5'   G    88      74.465  70.672  53.926  1.00  0.00           O  
ATOM   2784  C5'   G    88      75.540  71.129  53.128  1.00  0.00           C  
ATOM   2785  H5'   G    88      75.147  71.298  52.125  1.00  0.00           H  
ATOM   2786 H5''   G    88      76.402  70.468  53.216  1.00  0.00           H  
ATOM   2787  C4'   G    88      76.185  72.474  53.624  1.00  0.00           C  
ATOM   2788  H4'   G    88      76.988  72.841  52.985  1.00  0.00           H  
ATOM   2789  O4'   G    88      75.230  73.565  53.712  1.00  0.00           O  
ATOM   2790  C1'   G    88      75.331  74.257  54.943  1.00  0.00           C  
ATOM   2791  H1'   G    88      75.319  75.324  54.720  1.00  0.00           H  
ATOM   2792  N9    G    88      74.192  73.984  55.928  1.00  0.00           N  
ATOM   2793  C8    G    88      73.257  72.970  55.999  1.00  0.00           C  
ATOM   2794  H8    G    88      73.187  72.237  55.209  1.00  0.00           H  
ATOM   2795  N7    G    88      72.363  73.119  56.949  1.00  0.00           N  
ATOM   2796  C5    G    88      72.811  74.211  57.726  1.00  0.00           C  
ATOM   2797  C6    G    88      72.351  74.746  58.950  1.00  0.00           C  
ATOM   2798  O6    G    88      71.353  74.484  59.595  1.00  0.00           O  
ATOM   2799  N1    G    88      73.159  75.771  59.448  1.00  0.00           N  
ATOM   2800  H1    G    88      73.132  75.991  60.433  1.00  0.00           H  
ATOM   2801  C2    G    88      74.208  76.343  58.682  1.00  0.00           C  
ATOM   2802  N2    G    88      74.942  77.216  59.295  1.00  0.00           N  
ATOM   2803  H21   G    88      74.530  77.574  60.145  1.00  0.00           H  
ATOM   2804  H22   G    88      75.589  77.776  58.757  1.00  0.00           H  
ATOM   2805  N3    G    88      74.563  75.812  57.521  1.00  0.00           N  
ATOM   2806  C4    G    88      73.923  74.767  57.052  1.00  0.00           C  
ATOM   2807  C3'   G    88      76.759  72.339  55.049  1.00  0.00           C  
ATOM   2808  H3'   G    88      76.006  71.800  55.624  1.00  0.00           H  
ATOM   2809  C2'   G    88      76.693  73.822  55.445  1.00  0.00           C  
ATOM   2810  H2'   G    88      76.684  73.993  56.522  1.00  0.00           H  
ATOM   2811  O2'   G    88      77.711  74.693  54.854  1.00  0.00           O  
ATOM   2812 HO2'   G    88      78.516  74.174  54.909  1.00  0.00           H  
ATOM   2813  O3'   G    88      77.964  71.688  55.043  1.00  0.00           O  
ATOM   2814  P     U    89      78.501  70.996  56.333  1.00  0.00           P  
ATOM   2815  OP1   U    89      79.892  70.631  56.091  1.00  0.00           O  
ATOM   2816  OP2   U    89      77.562  69.898  56.560  1.00  0.00           O  
ATOM   2817  O5'   U    89      78.366  72.049  57.609  1.00  0.00           O  
ATOM   2818  C5'   U    89      79.341  73.002  57.878  1.00  0.00           C  
ATOM   2819  H5'   U    89      79.559  73.528  56.949  1.00  0.00           H  
ATOM   2820 H5''   U    89      80.276  72.494  58.118  1.00  0.00           H  
ATOM   2821  C4'   U    89      78.951  73.944  59.016  1.00  0.00           C  
ATOM   2822  H4'   U    89      79.712  74.724  59.060  1.00  0.00           H  
ATOM   2823  O4'   U    89      77.701  74.694  58.915  1.00  0.00           O  
ATOM   2824  C1'   U    89      77.149  74.691  60.202  1.00  0.00           C  
ATOM   2825  H1'   U    89      76.973  75.732  60.472  1.00  0.00           H  
ATOM   2826  N1    U    89      75.901  73.838  60.287  1.00  0.00           N  
ATOM   2827  C6    U    89      75.563  72.883  59.355  1.00  0.00           C  
ATOM   2828  H6    U    89      76.221  72.727  58.513  1.00  0.00           H  
ATOM   2829  C5    U    89      74.405  72.127  59.553  1.00  0.00           C  
ATOM   2830  H5    U    89      74.080  71.332  58.898  1.00  0.00           H  
ATOM   2831  C4    U    89      73.633  72.276  60.698  1.00  0.00           C  
ATOM   2832  O4    U    89      72.678  71.590  60.951  1.00  0.00           O  
ATOM   2833  N3    U    89      74.007  73.273  61.516  1.00  0.00           N  
ATOM   2834  H3    U    89      73.412  73.592  62.268  1.00  0.00           H  
ATOM   2835  C2    U    89      75.109  74.017  61.401  1.00  0.00           C  
ATOM   2836  O2    U    89      75.438  74.830  62.280  1.00  0.00           O  
ATOM   2837  C3'   U    89      78.982  73.249  60.349  1.00  0.00           C  
ATOM   2838  H3'   U    89      78.374  72.367  60.144  1.00  0.00           H  
ATOM   2839  C2'   U    89      78.228  74.264  61.222  1.00  0.00           C  
ATOM   2840  H2'   U    89      77.786  73.806  62.107  1.00  0.00           H  
ATOM   2841  O2'   U    89      79.084  75.322  61.610  1.00  0.00           O  
ATOM   2842 HO2'   U    89      79.991  75.103  61.385  1.00  0.00           H  
ATOM   2843  O3'   U    89      80.332  73.057  60.789  1.00  0.00           O  
ATOM   2844  P     G    90      80.746  71.852  61.701  1.00  0.00           P  
ATOM   2845  OP1   G    90      82.225  71.785  61.780  1.00  0.00           O  
ATOM   2846  OP2   G    90      80.026  70.619  61.330  1.00  0.00           O  
ATOM   2847  O5'   G    90      80.156  72.232  63.126  1.00  0.00           O  
ATOM   2848  C5'   G    90      80.723  73.122  64.006  1.00  0.00           C  
ATOM   2849  H5'   G    90      80.870  74.033  63.426  1.00  0.00           H  
ATOM   2850 H5''   G    90      81.675  72.817  64.438  1.00  0.00           H  
ATOM   2851  C4'   G    90      79.612  73.460  65.056  1.00  0.00           C  
ATOM   2852  H4'   G    90      79.901  74.331  65.645  1.00  0.00           H  
ATOM   2853  O4'   G    90      78.315  73.718  64.493  1.00  0.00           O  
ATOM   2854  C1'   G    90      77.267  73.386  65.370  1.00  0.00           C  
ATOM   2855  H1'   G    90      76.630  74.265  65.465  1.00  0.00           H  
ATOM   2856  N9    G    90      76.480  72.245  64.906  1.00  0.00           N  
ATOM   2857  C8    G    90      76.699  71.515  63.738  1.00  0.00           C  
ATOM   2858  H8    G    90      77.591  71.587  63.134  1.00  0.00           H  
ATOM   2859  N7    G    90      75.617  70.807  63.389  1.00  0.00           N  
ATOM   2860  C5    G    90      74.687  71.088  64.413  1.00  0.00           C  
ATOM   2861  C6    G    90      73.386  70.551  64.716  1.00  0.00           C  
ATOM   2862  O6    G    90      72.762  69.667  64.149  1.00  0.00           O  
ATOM   2863  N1    G    90      72.823  71.122  65.848  1.00  0.00           N  
ATOM   2864  H1    G    90      71.916  70.753  66.098  1.00  0.00           H  
ATOM   2865  C2    G    90      73.503  71.984  66.683  1.00  0.00           C  
ATOM   2866  N2    G    90      72.928  72.332  67.757  1.00  0.00           N  
ATOM   2867  H21   G    90      72.110  71.780  67.971  1.00  0.00           H  
ATOM   2868  H22   G    90      73.553  72.728  68.445  1.00  0.00           H  
ATOM   2869  N3    G    90      74.728  72.400  66.492  1.00  0.00           N  
ATOM   2870  C4    G    90      75.219  71.980  65.315  1.00  0.00           C  
ATOM   2871  C3'   G    90      79.333  72.403  66.125  1.00  0.00           C  
ATOM   2872  H3'   G    90      79.163  71.406  65.718  1.00  0.00           H  
ATOM   2873  C2'   G    90      78.048  73.027  66.652  1.00  0.00           C  
ATOM   2874  H2'   G    90      77.568  72.353  67.361  1.00  0.00           H  
ATOM   2875  O2'   G    90      78.217  74.268  67.426  1.00  0.00           O  
ATOM   2876 HO2'   G    90      77.353  74.472  67.793  1.00  0.00           H  
ATOM   2877  O3'   G    90      80.414  72.403  67.024  1.00  0.00           O  
ATOM   2878  P     A    91      80.579  71.064  67.936  1.00  0.00           P  
ATOM   2879  OP1   A    91      81.670  71.348  68.920  1.00  0.00           O  
ATOM   2880  OP2   A    91      80.669  69.920  67.063  1.00  0.00           O  
ATOM   2881  O5'   A    91      79.193  70.999  68.766  1.00  0.00           O  
ATOM   2882  C5'   A    91      78.889  71.814  69.866  1.00  0.00           C  
ATOM   2883  H5'   A    91      78.981  72.878  69.649  1.00  0.00           H  
ATOM   2884 H5''   A    91      79.538  71.536  70.696  1.00  0.00           H  
ATOM   2885  C4'   A    91      77.493  71.556  70.422  1.00  0.00           C  
ATOM   2886  H4'   A    91      77.333  72.305  71.197  1.00  0.00           H  
ATOM   2887  O4'   A    91      76.450  71.722  69.419  1.00  0.00           O  
ATOM   2888  C1'   A    91      75.439  70.766  69.810  1.00  0.00           C  
ATOM   2889  H1'   A    91      74.563  71.407  69.912  1.00  0.00           H  
ATOM   2890  N9    A    91      75.267  69.862  68.649  1.00  0.00           N  
ATOM   2891  C8    A    91      76.210  69.545  67.608  1.00  0.00           C  
ATOM   2892  H8    A    91      77.219  69.929  67.586  1.00  0.00           H  
ATOM   2893  N7    A    91      75.739  68.720  66.735  1.00  0.00           N  
ATOM   2894  C5    A    91      74.429  68.475  67.111  1.00  0.00           C  
ATOM   2895  C6    A    91      73.317  67.775  66.627  1.00  0.00           C  
ATOM   2896  N6    A    91      73.414  66.951  65.588  1.00  0.00           N  
ATOM   2897  H61   A    91      72.582  66.462  65.293  1.00  0.00           H  
ATOM   2898  H62   A    91      74.260  67.081  65.051  1.00  0.00           H  
ATOM   2899  N1    A    91      72.138  67.613  67.270  1.00  0.00           N  
ATOM   2900  C2    A    91      72.094  68.312  68.444  1.00  0.00           C  
ATOM   2901  H2    A    91      71.175  68.386  69.006  1.00  0.00           H  
ATOM   2902  N3    A    91      72.989  69.055  69.059  1.00  0.00           N  
ATOM   2903  C4    A    91      74.136  69.161  68.297  1.00  0.00           C  
ATOM   2904  C3'   A    91      77.388  70.136  71.116  1.00  0.00           C  
ATOM   2905  H3'   A    91      77.741  69.329  70.474  1.00  0.00           H  
ATOM   2906  C2'   A    91      75.891  70.033  71.055  1.00  0.00           C  
ATOM   2907  H2'   A    91      75.686  68.971  70.917  1.00  0.00           H  
ATOM   2908  O2'   A    91      75.276  70.576  72.237  1.00  0.00           O  
ATOM   2909 HO2'   A    91      75.451  70.029  73.006  1.00  0.00           H  
ATOM   2910  O3'   A    91      77.942  69.996  72.460  1.00  0.00           O  
ATOM   2911  P     U    92      78.574  68.574  72.891  1.00  0.00           P  
ATOM   2912  OP1   U    92      78.727  68.781  74.348  1.00  0.00           O  
ATOM   2913  OP2   U    92      79.756  68.176  72.038  1.00  0.00           O  
ATOM   2914  O5'   U    92      77.358  67.551  72.561  1.00  0.00           O  
ATOM   2915  C5'   U    92      76.370  67.223  73.529  1.00  0.00           C  
ATOM   2916  H5'   U    92      75.680  68.057  73.652  1.00  0.00           H  
ATOM   2917 H5''   U    92      76.798  66.903  74.479  1.00  0.00           H  
ATOM   2918  C4'   U    92      75.543  66.073  73.070  1.00  0.00           C  
ATOM   2919  H4'   U    92      74.794  65.841  73.828  1.00  0.00           H  
ATOM   2920  O4'   U    92      74.858  66.264  71.809  1.00  0.00           O  
ATOM   2921  C1'   U    92      74.870  65.086  70.947  1.00  0.00           C  
ATOM   2922  H1'   U    92      73.912  64.586  70.800  1.00  0.00           H  
ATOM   2923  N1    U    92      75.379  65.540  69.658  1.00  0.00           N  
ATOM   2924  C6    U    92      76.624  66.019  69.464  1.00  0.00           C  
ATOM   2925  H6    U    92      77.197  66.267  70.345  1.00  0.00           H  
ATOM   2926  C5    U    92      77.108  66.250  68.220  1.00  0.00           C  
ATOM   2927  H5    U    92      78.134  66.582  68.168  1.00  0.00           H  
ATOM   2928  C4    U    92      76.406  65.732  67.019  1.00  0.00           C  
ATOM   2929  O4    U    92      76.870  65.690  65.916  1.00  0.00           O  
ATOM   2930  N3    U    92      75.106  65.230  67.336  1.00  0.00           N  
ATOM   2931  H3    U    92      74.560  64.853  66.574  1.00  0.00           H  
ATOM   2932  C2    U    92      74.556  65.265  68.578  1.00  0.00           C  
ATOM   2933  O2    U    92      73.394  64.923  68.738  1.00  0.00           O  
ATOM   2934  C3'   U    92      76.375  64.806  72.815  1.00  0.00           C  
ATOM   2935  H3'   U    92      77.414  65.067  72.618  1.00  0.00           H  
ATOM   2936  C2'   U    92      75.749  64.075  71.629  1.00  0.00           C  
ATOM   2937  H2'   U    92      76.498  63.744  70.910  1.00  0.00           H  
ATOM   2938  O2'   U    92      75.065  63.023  72.214  1.00  0.00           O  
ATOM   2939 HO2'   U    92      75.752  62.515  72.652  1.00  0.00           H  
ATOM   2940  O3'   U    92      76.534  64.036  74.024  1.00  0.00           O  
ATOM   2941  P     G    93      77.524  64.229  75.308  1.00  0.00           P  
ATOM   2942  OP1   G    93      76.963  65.198  76.327  1.00  0.00           O  
ATOM   2943  OP2   G    93      78.913  64.483  74.810  1.00  0.00           O  
ATOM   2944  O5'   G    93      77.521  62.833  76.072  1.00  0.00           O  
ATOM   2945  C5'   G    93      76.323  62.383  76.739  1.00  0.00           C  
ATOM   2946  H5'   G    93      75.484  62.440  76.045  1.00  0.00           H  
ATOM   2947 H5''   G    93      76.094  63.019  77.593  1.00  0.00           H  
ATOM   2948  C4'   G    93      76.399  60.905  77.217  1.00  0.00           C  
ATOM   2949  H4'   G    93      75.437  60.438  77.009  1.00  0.00           H  
ATOM   2950  O4'   G    93      77.260  60.186  76.359  1.00  0.00           O  
ATOM   2951  C1'   G    93      78.382  59.601  77.060  1.00  0.00           C  
ATOM   2952  H1'   G    93      78.255  58.539  77.272  1.00  0.00           H  
ATOM   2953  N9    G    93      79.649  59.690  76.361  1.00  0.00           N  
ATOM   2954  C8    G    93      80.352  60.789  76.107  1.00  0.00           C  
ATOM   2955  H8    G    93      80.056  61.736  76.532  1.00  0.00           H  
ATOM   2956  N7    G    93      81.239  60.655  75.203  1.00  0.00           N  
ATOM   2957  C5    G    93      81.123  59.290  74.801  1.00  0.00           C  
ATOM   2958  C6    G    93      81.806  58.413  73.791  1.00  0.00           C  
ATOM   2959  O6    G    93      82.632  58.679  72.952  1.00  0.00           O  
ATOM   2960  N1    G    93      81.390  57.067  73.909  1.00  0.00           N  
ATOM   2961  H1    G    93      81.894  56.410  73.331  1.00  0.00           H  
ATOM   2962  C2    G    93      80.405  56.639  74.611  1.00  0.00           C  
ATOM   2963  N2    G    93      80.123  55.369  74.658  1.00  0.00           N  
ATOM   2964  H21   G    93      80.578  54.793  73.964  1.00  0.00           H  
ATOM   2965  H22   G    93      79.321  54.994  75.144  1.00  0.00           H  
ATOM   2966  N3    G    93      79.759  57.348  75.450  1.00  0.00           N  
ATOM   2967  C4    G    93      80.196  58.675  75.582  1.00  0.00           C  
ATOM   2968  C3'   G    93      77.009  60.776  78.680  1.00  0.00           C  
ATOM   2969  H3'   G    93      76.875  61.729  79.192  1.00  0.00           H  
ATOM   2970  C2'   G    93      78.475  60.447  78.330  1.00  0.00           C  
ATOM   2971  H2'   G    93      78.950  61.406  78.125  1.00  0.00           H  
ATOM   2972  O2'   G    93      79.193  59.663  79.337  1.00  0.00           O  
ATOM   2973 HO2'   G    93      78.685  58.902  79.628  1.00  0.00           H  
ATOM   2974  O3'   G    93      76.221  59.796  79.348  1.00  0.00           O  
ATOM   2975  P     U    94      76.557  59.342  80.824  1.00  0.00           P  
ATOM   2976  OP1   U    94      75.250  58.824  81.443  1.00  0.00           O  
ATOM   2977  OP2   U    94      77.400  60.358  81.433  1.00  0.00           O  
ATOM   2978  O5'   U    94      77.429  58.109  80.553  1.00  0.00           O  
ATOM   2979  C5'   U    94      76.869  56.933  80.014  1.00  0.00           C  
ATOM   2980  H5'   U    94      76.420  57.219  79.063  1.00  0.00           H  
ATOM   2981 H5''   U    94      76.147  56.508  80.711  1.00  0.00           H  
ATOM   2982  C4'   U    94      77.939  55.846  79.836  1.00  0.00           C  
ATOM   2983  H4'   U    94      77.425  54.886  79.781  1.00  0.00           H  
ATOM   2984  O4'   U    94      78.718  55.980  78.716  1.00  0.00           O  
ATOM   2985  C1'   U    94      79.925  55.228  78.899  1.00  0.00           C  
ATOM   2986  H1'   U    94      79.955  54.403  78.187  1.00  0.00           H  
ATOM   2987  N1    U    94      80.981  56.093  78.445  1.00  0.00           N  
ATOM   2988  C6    U    94      81.193  57.334  78.992  1.00  0.00           C  
ATOM   2989  H6    U    94      80.534  57.594  79.808  1.00  0.00           H  
ATOM   2990  C5    U    94      82.193  58.186  78.442  1.00  0.00           C  
ATOM   2991  H5    U    94      82.322  59.158  78.895  1.00  0.00           H  
ATOM   2992  C4    U    94      83.019  57.783  77.303  1.00  0.00           C  
ATOM   2993  O4    U    94      83.863  58.463  76.742  1.00  0.00           O  
ATOM   2994  N3    U    94      82.762  56.472  76.922  1.00  0.00           N  
ATOM   2995  H3    U    94      83.199  56.028  76.126  1.00  0.00           H  
ATOM   2996  C2    U    94      81.870  55.563  77.488  1.00  0.00           C  
ATOM   2997  O2    U    94      81.871  54.384  77.147  1.00  0.00           O  
ATOM   2998  C3'   U    94      78.798  55.570  80.990  1.00  0.00           C  
ATOM   2999  H3'   U    94      79.212  56.517  81.335  1.00  0.00           H  
ATOM   3000  C2'   U    94      79.975  54.785  80.376  1.00  0.00           C  
ATOM   3001  H2'   U    94      80.884  55.104  80.886  1.00  0.00           H  
ATOM   3002  O2'   U    94      79.706  53.401  80.481  1.00  0.00           O  
ATOM   3003 HO2'   U    94      79.005  53.195  81.105  1.00  0.00           H  
ATOM   3004  O3'   U    94      77.977  54.859  81.978  1.00  0.00           O  
ATOM   3005  P     A    95      78.528  54.630  83.402  1.00  0.00           P  
ATOM   3006  OP1   A    95      77.532  54.816  84.424  1.00  0.00           O  
ATOM   3007  OP2   A    95      79.788  55.272  83.651  1.00  0.00           O  
ATOM   3008  O5'   A    95      78.783  53.014  83.155  1.00  0.00           O  
ATOM   3009  C5'   A    95      77.894  52.009  83.609  1.00  0.00           C  
ATOM   3010  H5'   A    95      76.933  52.150  83.113  1.00  0.00           H  
ATOM   3011 H5''   A    95      77.741  52.129  84.682  1.00  0.00           H  
ATOM   3012  C4'   A    95      78.388  50.604  83.365  1.00  0.00           C  
ATOM   3013  H4'   A    95      77.508  49.962  83.307  1.00  0.00           H  
ATOM   3014  O4'   A    95      78.975  50.441  82.076  1.00  0.00           O  
ATOM   3015  C1'   A    95      79.944  49.395  82.131  1.00  0.00           C  
ATOM   3016  H1'   A    95      79.702  48.655  81.368  1.00  0.00           H  
ATOM   3017  N9    A    95      81.337  49.829  82.018  1.00  0.00           N  
ATOM   3018  C8    A    95      81.919  51.048  82.271  1.00  0.00           C  
ATOM   3019  H8    A    95      81.311  51.885  82.582  1.00  0.00           H  
ATOM   3020  N7    A    95      83.190  51.174  82.114  1.00  0.00           N  
ATOM   3021  C5    A    95      83.536  49.901  81.673  1.00  0.00           C  
ATOM   3022  C6    A    95      84.752  49.286  81.272  1.00  0.00           C  
ATOM   3023  N6    A    95      85.972  49.883  81.162  1.00  0.00           N  
ATOM   3024  H61   A    95      86.843  49.418  80.947  1.00  0.00           H  
ATOM   3025  H62   A    95      85.911  50.830  81.507  1.00  0.00           H  
ATOM   3026  N1    A    95      84.727  48.041  80.847  1.00  0.00           N  
ATOM   3027  C2    A    95      83.622  47.374  80.841  1.00  0.00           C  
ATOM   3028  H2    A    95      83.744  46.339  80.559  1.00  0.00           H  
ATOM   3029  N3    A    95      82.439  47.765  81.258  1.00  0.00           N  
ATOM   3030  C4    A    95      82.422  49.053  81.686  1.00  0.00           C  
ATOM   3031  C3'   A    95      79.342  49.981  84.362  1.00  0.00           C  
ATOM   3032  H3'   A    95      80.168  50.667  84.551  1.00  0.00           H  
ATOM   3033  C2'   A    95      79.817  48.765  83.533  1.00  0.00           C  
ATOM   3034  H2'   A    95      80.778  48.414  83.908  1.00  0.00           H  
ATOM   3035  O2'   A    95      78.900  47.685  83.435  1.00  0.00           O  
ATOM   3036 HO2'   A    95      79.317  47.001  82.906  1.00  0.00           H  
ATOM   3037  O3'   A    95      78.776  49.617  85.577  1.00  0.00           O  
ATOM   3038  P     G    96      79.650  49.212  86.871  1.00  0.00           P  
ATOM   3039  OP1   G    96      78.673  49.214  87.966  1.00  0.00           O  
ATOM   3040  OP2   G    96      80.812  50.107  86.921  1.00  0.00           O  
ATOM   3041  O5'   G    96      80.260  47.733  86.538  1.00  0.00           O  
ATOM   3042  C5'   G    96      79.494  46.564  86.412  1.00  0.00           C  
ATOM   3043  H5'   G    96      78.694  46.883  85.744  1.00  0.00           H  
ATOM   3044 H5''   G    96      79.119  46.263  87.390  1.00  0.00           H  
ATOM   3045  C4'   G    96      80.281  45.409  85.720  1.00  0.00           C  
ATOM   3046  H4'   G    96      79.554  44.607  85.592  1.00  0.00           H  
ATOM   3047  O4'   G    96      80.818  45.806  84.484  1.00  0.00           O  
ATOM   3048  C1'   G    96      82.077  45.197  84.287  1.00  0.00           C  
ATOM   3049  H1'   G    96      82.006  44.572  83.396  1.00  0.00           H  
ATOM   3050  N9    G    96      83.198  46.265  84.171  1.00  0.00           N  
ATOM   3051  C8    G    96      83.209  47.570  84.625  1.00  0.00           C  
ATOM   3052  H8    G    96      82.404  48.073  85.140  1.00  0.00           H  
ATOM   3053  N7    G    96      84.352  48.141  84.477  1.00  0.00           N  
ATOM   3054  C5    G    96      85.201  47.189  83.967  1.00  0.00           C  
ATOM   3055  C6    G    96      86.578  47.268  83.592  1.00  0.00           C  
ATOM   3056  O6    G    96      87.377  48.252  83.683  1.00  0.00           O  
ATOM   3057  N1    G    96      87.065  46.065  83.041  1.00  0.00           N  
ATOM   3058  H1    G    96      87.985  46.094  82.626  1.00  0.00           H  
ATOM   3059  C2    G    96      86.309  44.949  83.048  1.00  0.00           C  
ATOM   3060  N2    G    96      86.945  43.821  82.707  1.00  0.00           N  
ATOM   3061  H21   G    96      87.905  43.890  82.401  1.00  0.00           H  
ATOM   3062  H22   G    96      86.509  42.983  83.066  1.00  0.00           H  
ATOM   3063  N3    G    96      85.055  44.861  83.445  1.00  0.00           N  
ATOM   3064  C4    G    96      84.476  46.005  83.814  1.00  0.00           C  
ATOM   3065  C3'   G    96      81.492  44.976  86.522  1.00  0.00           C  
ATOM   3066  H3'   G    96      82.113  45.829  86.795  1.00  0.00           H  
ATOM   3067  C2'   G    96      82.295  44.199  85.456  1.00  0.00           C  
ATOM   3068  H2'   G    96      83.344  43.983  85.659  1.00  0.00           H  
ATOM   3069  O2'   G    96      81.465  43.045  85.380  1.00  0.00           O  
ATOM   3070 HO2'   G    96      80.913  43.086  86.164  1.00  0.00           H  
ATOM   3071  O3'   G    96      80.998  44.116  87.515  1.00  0.00           O  
ATOM   3072  P     C    97      81.895  44.009  88.874  1.00  0.00           P  
ATOM   3073  OP1   C    97      81.086  43.142  89.792  1.00  0.00           O  
ATOM   3074  OP2   C    97      82.229  45.388  89.277  1.00  0.00           O  
ATOM   3075  O5'   C    97      83.240  43.270  88.410  1.00  0.00           O  
ATOM   3076  C5'   C    97      83.387  41.810  88.316  1.00  0.00           C  
ATOM   3077  H5'   C    97      82.578  41.546  87.634  1.00  0.00           H  
ATOM   3078 H5''   C    97      83.354  41.244  89.247  1.00  0.00           H  
ATOM   3079  C4'   C    97      84.725  41.443  87.625  1.00  0.00           C  
ATOM   3080  H4'   C    97      84.674  40.397  87.324  1.00  0.00           H  
ATOM   3081  O4'   C    97      84.981  42.319  86.521  1.00  0.00           O  
ATOM   3082  C1'   C    97      86.384  42.419  86.255  1.00  0.00           C  
ATOM   3083  H1'   C    97      86.789  42.092  85.297  1.00  0.00           H  
ATOM   3084  N1    C    97      86.805  43.922  86.347  1.00  0.00           N  
ATOM   3085  C6    C    97      86.168  44.918  87.096  1.00  0.00           C  
ATOM   3086  H6    C    97      85.172  44.850  87.509  1.00  0.00           H  
ATOM   3087  C5    C    97      86.698  46.148  87.158  1.00  0.00           C  
ATOM   3088  H5    C    97      86.113  46.962  87.559  1.00  0.00           H  
ATOM   3089  C4    C    97      88.002  46.312  86.590  1.00  0.00           C  
ATOM   3090  N4    C    97      88.541  47.497  86.539  1.00  0.00           N  
ATOM   3091  H41   C    97      89.480  47.600  86.180  1.00  0.00           H  
ATOM   3092  H42   C    97      88.081  48.348  86.828  1.00  0.00           H  
ATOM   3093  N3    C    97      88.740  45.397  85.946  1.00  0.00           N  
ATOM   3094  C2    C    97      88.152  44.156  85.925  1.00  0.00           C  
ATOM   3095  O2    C    97      88.864  43.327  85.432  1.00  0.00           O  
ATOM   3096  C3'   C    97      86.005  41.603  88.461  1.00  0.00           C  
ATOM   3097  H3'   C    97      85.842  42.553  88.970  1.00  0.00           H  
ATOM   3098  C2'   C    97      87.093  41.670  87.361  1.00  0.00           C  
ATOM   3099  H2'   C    97      88.062  42.108  87.601  1.00  0.00           H  
ATOM   3100  O2'   C    97      87.372  40.347  86.840  1.00  0.00           O  
ATOM   3101 HO2'   C    97      87.268  39.680  87.522  1.00  0.00           H  
ATOM   3102  O3'   C    97      86.263  40.536  89.420  1.00  0.00           O  
ATOM   3103  P     A    98      86.896  40.830  90.804  1.00  0.00           P  
ATOM   3104  OP1   A    98      86.846  39.541  91.604  1.00  0.00           O  
ATOM   3105  OP2   A    98      86.270  42.019  91.346  1.00  0.00           O  
ATOM   3106  O5'   A    98      88.455  41.219  90.446  1.00  0.00           O  
ATOM   3107  C5'   A    98      89.431  40.217  90.041  1.00  0.00           C  
ATOM   3108  H5'   A    98      89.029  39.730  89.152  1.00  0.00           H  
ATOM   3109 H5''   A    98      89.574  39.534  90.879  1.00  0.00           H  
ATOM   3110  C4'   A    98      90.836  40.773  89.546  1.00  0.00           C  
ATOM   3111  H4'   A    98      91.451  39.904  89.312  1.00  0.00           H  
ATOM   3112  O4'   A    98      90.678  41.737  88.534  1.00  0.00           O  
ATOM   3113  C1'   A    98      91.517  42.862  88.750  1.00  0.00           C  
ATOM   3114  H1'   A    98      92.068  42.961  87.815  1.00  0.00           H  
ATOM   3115  N9    A    98      90.697  44.085  89.060  1.00  0.00           N  
ATOM   3116  C8    A    98      89.384  44.280  89.408  1.00  0.00           C  
ATOM   3117  H8    A    98      88.633  43.533  89.620  1.00  0.00           H  
ATOM   3118  N7    A    98      88.979  45.515  89.485  1.00  0.00           N  
ATOM   3119  C5    A    98      90.174  46.200  89.327  1.00  0.00           C  
ATOM   3120  C6    A    98      90.630  47.550  89.486  1.00  0.00           C  
ATOM   3121  N6    A    98      89.850  48.577  89.757  1.00  0.00           N  
ATOM   3122  H61   A    98      90.253  49.485  89.942  1.00  0.00           H  
ATOM   3123  H62   A    98      88.847  48.456  89.767  1.00  0.00           H  
ATOM   3124  N1    A    98      91.929  47.937  89.397  1.00  0.00           N  
ATOM   3125  C2    A    98      92.792  46.942  89.104  1.00  0.00           C  
ATOM   3126  H2    A    98      93.803  47.270  89.295  1.00  0.00           H  
ATOM   3127  N3    A    98      92.500  45.665  88.862  1.00  0.00           N  
ATOM   3128  C4    A    98      91.180  45.357  88.996  1.00  0.00           C  
ATOM   3129  C3'   A    98      91.758  41.388  90.641  1.00  0.00           C  
ATOM   3130  H3'   A    98      91.122  41.877  91.380  1.00  0.00           H  
ATOM   3131  C2'   A    98      92.505  42.412  89.842  1.00  0.00           C  
ATOM   3132  H2'   A    98      92.670  43.251  90.518  1.00  0.00           H  
ATOM   3133  O2'   A    98      93.716  42.018  89.222  1.00  0.00           O  
ATOM   3134 HO2'   A    98      93.989  41.228  89.694  1.00  0.00           H  
ATOM   3135  O3'   A    98      92.782  40.696  91.263  1.00  0.00           O  
ATOM   3136  P    U3    99      93.250  40.988  92.737  1.00  0.00           P  
ATOM   3137  OP1  U3    99      94.236  39.988  93.049  1.00  0.00           O  
ATOM   3138  OP2  U3    99      91.974  40.945  93.486  1.00  0.00           O  
ATOM   3139  O5'  U3    99      93.856  42.390  93.075  1.00  0.00           O  
ATOM   3140  C5'  U3    99      95.114  42.784  92.625  1.00  0.00           C  
ATOM   3141  H5'  U3    99      95.167  42.583  91.555  1.00  0.00           H  
ATOM   3142 H5''  U3    99      95.921  42.165  93.015  1.00  0.00           H  
ATOM   3143  C4'  U3    99      95.466  44.275  93.001  1.00  0.00           C  
ATOM   3144  H4'  U3    99      96.470  44.535  92.665  1.00  0.00           H  
ATOM   3145  O4'  U3    99      94.589  45.090  92.213  1.00  0.00           O  
ATOM   3146  C1'  U3    99      94.234  46.263  92.863  1.00  0.00           C  
ATOM   3147  H1'  U3    99      94.583  47.061  92.208  1.00  0.00           H  
ATOM   3148  N1   U3    99      92.754  46.361  92.914  1.00  0.00           N  
ATOM   3149  C6   U3    99      91.963  45.275  93.306  1.00  0.00           C  
ATOM   3150  H6   U3    99      92.375  44.285  93.433  1.00  0.00           H  
ATOM   3151  C5   U3    99      90.621  45.440  93.368  1.00  0.00           C  
ATOM   3152  H5   U3    99      89.934  44.623  93.530  1.00  0.00           H  
ATOM   3153  C4   U3    99      89.988  46.721  93.156  1.00  0.00           C  
ATOM   3154  O4   U3    99      88.856  47.040  93.302  1.00  0.00           O  
ATOM   3155  N3   U3    99      90.908  47.740  92.888  1.00  0.00           N  
ATOM   3156  H3   U3    99      90.518  48.671  92.841  1.00  0.00           H  
ATOM   3157  C2   U3    99      92.253  47.610  93.074  1.00  0.00           C  
ATOM   3158  O2   U3    99      92.944  48.632  93.103  1.00  0.00           O  
ATOM   3159  C3'  U3    99      95.329  44.890  94.496  1.00  0.00           C  
ATOM   3160  H3'  U3    99      94.673  44.311  95.146  1.00  0.00           H  
ATOM   3161  C2'  U3    99      94.804  46.381  94.246  1.00  0.00           C  
ATOM   3162  H2'  U3    99      93.991  46.657  94.919  1.00  0.00           H  
ATOM   3163  O2'  U3    99      95.851  47.294  94.174  1.00  0.00           O  
ATOM   3164 HO2'  U3    99      96.686  46.987  94.534  1.00  0.00           H  
ATOM   3165  O3'  U3    99      96.573  44.829  95.249  1.00  0.00           O  
ATOM   3166 HO3'  U3    99      96.539  45.379  96.036  1.00  0.00           H  
TER    3167       U3    99 
END   
