# Supplementary material for: Modelling the structures of frameshift-stimulatory pseudoknots from representative bat coronaviruses
Source: PLoS Comput Biol. 2023 May 19;19(5):e1011124. doi: 10.1371/journal.pcbi.1011124 (PMC10234561; doi:10.1371/journal.pcbi.1011124)
Supplement: S3 Data — PDB files for the top 3 representative clusters from each conformer (threaded/unthreaded) of each pseudoknot described in the main text, along with PDB files for the representative clusters shown in S8–S18 Figs. (ZIP) [file pcbi.1011124.s003.zip › SI_Model_PDB_files/21164-6_threaded_noMg_cluster3.pdb]

ATOM      1 HO5'  G5     1      68.487  58.230  45.655  1.00  0.00           H  
ATOM      2  O5'  G5     1      68.696  59.125  45.378  1.00  0.00           O  
ATOM      3  C5'  G5     1      70.129  59.320  45.404  1.00  0.00           C  
ATOM      4  H5'  G5     1      70.479  60.139  44.777  1.00  0.00           H  
ATOM      5 H5''  G5     1      70.698  58.458  45.058  1.00  0.00           H  
ATOM      6  C4'  G5     1      70.688  59.602  46.815  1.00  0.00           C  
ATOM      7  H4'  G5     1      71.777  59.563  46.790  1.00  0.00           H  
ATOM      8  O4'  G5     1      70.305  60.924  47.235  1.00  0.00           O  
ATOM      9  C1'  G5     1      70.379  61.017  48.702  1.00  0.00           C  
ATOM     10  H1'  G5     1      71.303  61.478  49.050  1.00  0.00           H  
ATOM     11  N9   G5     1      69.247  61.766  49.211  1.00  0.00           N  
ATOM     12  C8   G5     1      69.373  62.908  50.004  1.00  0.00           C  
ATOM     13  H8   G5     1      70.335  63.370  50.171  1.00  0.00           H  
ATOM     14  N7   G5     1      68.223  63.344  50.402  1.00  0.00           N  
ATOM     15  C5   G5     1      67.318  62.386  49.973  1.00  0.00           C  
ATOM     16  C6   G5     1      65.854  62.275  50.215  1.00  0.00           C  
ATOM     17  O6   G5     1      65.106  63.011  50.904  1.00  0.00           O  
ATOM     18  N1   G5     1      65.376  61.195  49.506  1.00  0.00           N  
ATOM     19  H1   G5     1      64.371  61.098  49.503  1.00  0.00           H  
ATOM     20  C2   G5     1      66.017  60.348  48.675  1.00  0.00           C  
ATOM     21  N2   G5     1      65.230  59.704  47.877  1.00  0.00           N  
ATOM     22  H21  G5     1      64.239  59.877  47.959  1.00  0.00           H  
ATOM     23  H22  G5     1      65.566  59.036  47.198  1.00  0.00           H  
ATOM     24  N3   G5     1      67.343  60.385  48.453  1.00  0.00           N  
ATOM     25  C4   G5     1      67.950  61.409  49.181  1.00  0.00           C  
ATOM     26  C3'  G5     1      70.156  58.719  47.979  1.00  0.00           C  
ATOM     27  H3'  G5     1      69.089  58.592  47.793  1.00  0.00           H  
ATOM     28  C2'  G5     1      70.302  59.553  49.223  1.00  0.00           C  
ATOM     29  H2'  G5     1      69.342  59.438  49.725  1.00  0.00           H  
ATOM     30  O2'  G5     1      71.429  59.335  49.990  1.00  0.00           O  
ATOM     31 HO2'  G5     1      71.075  58.833  50.728  1.00  0.00           H  
ATOM     32  O3'  G5     1      70.952  57.564  48.135  1.00  0.00           O  
ATOM     33  P     A     2      70.519  56.158  47.664  1.00  0.00           P  
ATOM     34  OP1   A     2      71.536  55.209  48.247  1.00  0.00           O  
ATOM     35  OP2   A     2      70.259  56.266  46.264  1.00  0.00           O  
ATOM     36  O5'   A     2      69.145  55.934  48.369  1.00  0.00           O  
ATOM     37  C5'   A     2      68.178  55.020  47.834  1.00  0.00           C  
ATOM     38  H5'   A     2      68.492  53.987  47.983  1.00  0.00           H  
ATOM     39 H5''   A     2      68.178  55.066  46.745  1.00  0.00           H  
ATOM     40  C4'   A     2      66.850  55.201  48.537  1.00  0.00           C  
ATOM     41  H4'   A     2      66.267  54.311  48.302  1.00  0.00           H  
ATOM     42  O4'   A     2      67.005  55.029  49.975  1.00  0.00           O  
ATOM     43  C1'   A     2      66.359  56.092  50.695  1.00  0.00           C  
ATOM     44  H1'   A     2      65.677  55.663  51.430  1.00  0.00           H  
ATOM     45  N9    A     2      67.335  57.017  51.252  1.00  0.00           N  
ATOM     46  C8    A     2      68.732  56.994  51.327  1.00  0.00           C  
ATOM     47  H8    A     2      69.290  56.164  50.919  1.00  0.00           H  
ATOM     48  N7    A     2      69.353  58.061  51.732  1.00  0.00           N  
ATOM     49  C5    A     2      68.317  58.882  52.046  1.00  0.00           C  
ATOM     50  C6    A     2      68.302  60.145  52.684  1.00  0.00           C  
ATOM     51  N6    A     2      69.376  60.838  53.147  1.00  0.00           N  
ATOM     52  H61   A     2      69.212  61.779  53.475  1.00  0.00           H  
ATOM     53  H62   A     2      70.293  60.441  52.998  1.00  0.00           H  
ATOM     54  N1    A     2      67.111  60.659  53.013  1.00  0.00           N  
ATOM     55  C2    A     2      65.973  60.028  52.730  1.00  0.00           C  
ATOM     56  H2    A     2      65.044  60.470  53.059  1.00  0.00           H  
ATOM     57  N3    A     2      65.844  58.810  52.191  1.00  0.00           N  
ATOM     58  C4    A     2      67.096  58.287  51.789  1.00  0.00           C  
ATOM     59  C3'   A     2      66.052  56.542  48.338  1.00  0.00           C  
ATOM     60  H3'   A     2      66.790  57.321  48.147  1.00  0.00           H  
ATOM     61  C2'   A     2      65.447  56.837  49.674  1.00  0.00           C  
ATOM     62  H2'   A     2      65.430  57.909  49.870  1.00  0.00           H  
ATOM     63  O2'   A     2      64.089  56.390  49.756  1.00  0.00           O  
ATOM     64 HO2'   A     2      63.629  56.612  48.943  1.00  0.00           H  
ATOM     65  O3'   A     2      65.084  56.481  47.299  1.00  0.00           O  
ATOM     66  P     G     3      65.444  56.193  45.720  1.00  0.00           P  
ATOM     67  OP1   G     3      66.019  54.862  45.643  1.00  0.00           O  
ATOM     68  OP2   G     3      66.215  57.338  45.183  1.00  0.00           O  
ATOM     69  O5'   G     3      63.953  56.255  45.135  1.00  0.00           O  
ATOM     70  C5'   G     3      63.566  57.588  44.708  1.00  0.00           C  
ATOM     71  H5'   G     3      64.106  57.772  43.779  1.00  0.00           H  
ATOM     72 H5''   G     3      63.845  58.308  45.477  1.00  0.00           H  
ATOM     73  C4'   G     3      62.042  57.805  44.638  1.00  0.00           C  
ATOM     74  H4'   G     3      61.827  58.829  44.332  1.00  0.00           H  
ATOM     75  O4'   G     3      61.305  56.992  43.782  1.00  0.00           O  
ATOM     76  C1'   G     3      60.024  56.699  44.314  1.00  0.00           C  
ATOM     77  H1'   G     3      59.282  57.220  43.709  1.00  0.00           H  
ATOM     78  N9    G     3      59.911  55.224  44.202  1.00  0.00           N  
ATOM     79  C8    G     3      60.916  54.231  44.188  1.00  0.00           C  
ATOM     80  H8    G     3      61.952  54.465  44.383  1.00  0.00           H  
ATOM     81  N7    G     3      60.494  53.006  43.964  1.00  0.00           N  
ATOM     82  C5    G     3      59.095  53.236  43.743  1.00  0.00           C  
ATOM     83  C6    G     3      58.029  52.329  43.418  1.00  0.00           C  
ATOM     84  O6    G     3      58.157  51.161  43.125  1.00  0.00           O  
ATOM     85  N1    G     3      56.762  52.862  43.300  1.00  0.00           N  
ATOM     86  H1    G     3      55.994  52.253  43.056  1.00  0.00           H  
ATOM     87  C2    G     3      56.479  54.139  43.625  1.00  0.00           C  
ATOM     88  N2    G     3      55.299  54.629  43.392  1.00  0.00           N  
ATOM     89  H21   G     3      54.433  54.138  43.221  1.00  0.00           H  
ATOM     90  H22   G     3      55.227  55.576  43.737  1.00  0.00           H  
ATOM     91  N3    G     3      57.403  55.078  43.823  1.00  0.00           N  
ATOM     92  C4    G     3      58.731  54.575  43.837  1.00  0.00           C  
ATOM     93  C3'   G     3      61.411  57.551  46.048  1.00  0.00           C  
ATOM     94  H3'   G     3      61.875  56.623  46.381  1.00  0.00           H  
ATOM     95  C2'   G     3      59.966  57.254  45.715  1.00  0.00           C  
ATOM     96  H2'   G     3      59.490  56.576  46.424  1.00  0.00           H  
ATOM     97  O2'   G     3      59.234  58.452  45.628  1.00  0.00           O  
ATOM     98 HO2'   G     3      59.498  59.099  46.287  1.00  0.00           H  
ATOM     99  O3'   G     3      61.629  58.555  47.007  1.00  0.00           O  
ATOM    100  P     U     4      61.383  58.191  48.506  1.00  0.00           P  
ATOM    101  OP1   U     4      62.144  59.220  49.280  1.00  0.00           O  
ATOM    102  OP2   U     4      61.561  56.741  48.695  1.00  0.00           O  
ATOM    103  O5'   U     4      59.897  58.479  48.852  1.00  0.00           O  
ATOM    104  C5'   U     4      59.470  59.823  49.121  1.00  0.00           C  
ATOM    105  H5'   U     4      59.645  60.321  48.167  1.00  0.00           H  
ATOM    106 H5''   U     4      60.112  60.263  49.885  1.00  0.00           H  
ATOM    107  C4'   U     4      58.082  59.773  49.708  1.00  0.00           C  
ATOM    108  H4'   U     4      57.708  60.788  49.841  1.00  0.00           H  
ATOM    109  O4'   U     4      57.168  59.340  48.703  1.00  0.00           O  
ATOM    110  C1'   U     4      56.182  58.445  49.368  1.00  0.00           C  
ATOM    111  H1'   U     4      55.255  58.979  49.576  1.00  0.00           H  
ATOM    112  N1    U     4      55.928  57.173  48.643  1.00  0.00           N  
ATOM    113  C6    U     4      57.051  56.515  48.169  1.00  0.00           C  
ATOM    114  H6    U     4      58.005  56.995  48.330  1.00  0.00           H  
ATOM    115  C5    U     4      56.889  55.300  47.510  1.00  0.00           C  
ATOM    116  H5    U     4      57.745  54.822  47.057  1.00  0.00           H  
ATOM    117  C4    U     4      55.557  54.708  47.364  1.00  0.00           C  
ATOM    118  O4    U     4      55.376  53.640  46.912  1.00  0.00           O  
ATOM    119  N3    U     4      54.530  55.538  47.791  1.00  0.00           N  
ATOM    120  H3    U     4      53.598  55.201  47.595  1.00  0.00           H  
ATOM    121  C2    U     4      54.634  56.723  48.427  1.00  0.00           C  
ATOM    122  O2    U     4      53.657  57.376  48.796  1.00  0.00           O  
ATOM    123  C3'   U     4      57.848  59.040  50.999  1.00  0.00           C  
ATOM    124  H3'   U     4      58.744  58.464  51.228  1.00  0.00           H  
ATOM    125  C2'   U     4      56.655  58.218  50.799  1.00  0.00           C  
ATOM    126  H2'   U     4      57.007  57.202  50.975  1.00  0.00           H  
ATOM    127  O2'   U     4      55.550  58.384  51.669  1.00  0.00           O  
ATOM    128 HO2'   U     4      55.820  59.066  52.289  1.00  0.00           H  
ATOM    129  O3'   U     4      57.641  59.898  52.082  1.00  0.00           O  
ATOM    130  P     G     5      58.938  60.793  52.549  1.00  0.00           P  
ATOM    131  OP1   G     5      59.054  61.957  51.659  1.00  0.00           O  
ATOM    132  OP2   G     5      60.133  59.864  52.591  1.00  0.00           O  
ATOM    133  O5'   G     5      58.665  61.221  54.032  1.00  0.00           O  
ATOM    134  C5'   G     5      59.067  62.467  54.415  1.00  0.00           C  
ATOM    135  H5'   G     5      58.659  63.146  53.667  1.00  0.00           H  
ATOM    136 H5''   G     5      60.157  62.479  54.449  1.00  0.00           H  
ATOM    137  C4'   G     5      58.439  62.764  55.788  1.00  0.00           C  
ATOM    138  H4'   G     5      58.766  63.770  56.049  1.00  0.00           H  
ATOM    139  O4'   G     5      57.036  62.762  55.554  1.00  0.00           O  
ATOM    140  C1'   G     5      56.266  62.271  56.703  1.00  0.00           C  
ATOM    141  H1'   G     5      55.505  62.949  57.090  1.00  0.00           H  
ATOM    142  N9    G     5      55.689  60.943  56.424  1.00  0.00           N  
ATOM    143  C8    G     5      55.949  60.141  55.347  1.00  0.00           C  
ATOM    144  H8    G     5      56.542  60.478  54.509  1.00  0.00           H  
ATOM    145  N7    G     5      55.568  58.893  55.416  1.00  0.00           N  
ATOM    146  C5    G     5      54.839  58.934  56.633  1.00  0.00           C  
ATOM    147  C6    G     5      53.983  57.919  57.220  1.00  0.00           C  
ATOM    148  O6    G     5      53.766  56.745  56.946  1.00  0.00           O  
ATOM    149  N1    G     5      53.535  58.322  58.456  1.00  0.00           N  
ATOM    150  H1    G     5      52.995  57.668  59.003  1.00  0.00           H  
ATOM    151  C2    G     5      53.778  59.484  59.061  1.00  0.00           C  
ATOM    152  N2    G     5      53.067  59.743  60.126  1.00  0.00           N  
ATOM    153  H21   G     5      52.482  59.054  60.578  1.00  0.00           H  
ATOM    154  H22   G     5      53.354  60.549  60.661  1.00  0.00           H  
ATOM    155  N3    G     5      54.436  60.516  58.509  1.00  0.00           N  
ATOM    156  C4    G     5      55.027  60.131  57.302  1.00  0.00           C  
ATOM    157  C3'   G     5      58.684  61.751  56.924  1.00  0.00           C  
ATOM    158  H3'   G     5      58.747  60.724  56.563  1.00  0.00           H  
ATOM    159  C2'   G     5      57.417  62.051  57.673  1.00  0.00           C  
ATOM    160  H2'   G     5      57.212  61.183  58.299  1.00  0.00           H  
ATOM    161  O2'   G     5      57.627  63.200  58.485  1.00  0.00           O  
ATOM    162 HO2'   G     5      58.576  63.323  58.405  1.00  0.00           H  
ATOM    163  O3'   G     5      59.829  62.084  57.587  1.00  0.00           O  
ATOM    164  P     C     6      60.576  61.010  58.529  1.00  0.00           P  
ATOM    165  OP1   C     6      61.627  61.713  59.216  1.00  0.00           O  
ATOM    166  OP2   C     6      60.904  59.925  57.651  1.00  0.00           O  
ATOM    167  O5'   C     6      59.510  60.484  59.538  1.00  0.00           O  
ATOM    168  C5'   C     6      59.265  61.310  60.639  1.00  0.00           C  
ATOM    169  H5'   C     6      58.827  62.229  60.248  1.00  0.00           H  
ATOM    170 H5''   C     6      60.226  61.492  61.120  1.00  0.00           H  
ATOM    171  C4'   C     6      58.287  60.754  61.656  1.00  0.00           C  
ATOM    172  H4'   C     6      58.063  61.496  62.422  1.00  0.00           H  
ATOM    173  O4'   C     6      57.148  60.276  60.887  1.00  0.00           O  
ATOM    174  C1'   C     6      56.569  59.115  61.487  1.00  0.00           C  
ATOM    175  H1'   C     6      55.616  59.341  61.964  1.00  0.00           H  
ATOM    176  N1    C     6      56.482  57.985  60.568  1.00  0.00           N  
ATOM    177  C6    C     6      56.987  57.847  59.299  1.00  0.00           C  
ATOM    178  H6    C     6      57.542  58.701  58.939  1.00  0.00           H  
ATOM    179  C5    C     6      56.727  56.769  58.557  1.00  0.00           C  
ATOM    180  H5    C     6      57.048  56.797  57.526  1.00  0.00           H  
ATOM    181  C4    C     6      56.029  55.703  59.092  1.00  0.00           C  
ATOM    182  N4    C     6      55.833  54.552  58.424  1.00  0.00           N  
ATOM    183  H41   C     6      55.645  53.727  58.975  1.00  0.00           H  
ATOM    184  H42   C     6      56.161  54.380  57.484  1.00  0.00           H  
ATOM    185  N3    C     6      55.505  55.798  60.312  1.00  0.00           N  
ATOM    186  C2    C     6      55.772  56.866  61.009  1.00  0.00           C  
ATOM    187  O2    C     6      55.364  56.744  62.142  1.00  0.00           O  
ATOM    188  C3'   C     6      58.899  59.575  62.321  1.00  0.00           C  
ATOM    189  H3'   C     6      59.547  59.082  61.597  1.00  0.00           H  
ATOM    190  C2'   C     6      57.655  58.677  62.521  1.00  0.00           C  
ATOM    191  H2'   C     6      58.024  57.692  62.234  1.00  0.00           H  
ATOM    192  O2'   C     6      57.009  58.755  63.829  1.00  0.00           O  
ATOM    193 HO2'   C     6      57.561  58.341  64.496  1.00  0.00           H  
ATOM    194  O3'   C     6      59.583  59.810  63.560  1.00  0.00           O  
ATOM    195  P     G     7      60.439  58.602  64.197  1.00  0.00           P  
ATOM    196  OP1   G     7      61.420  59.273  65.039  1.00  0.00           O  
ATOM    197  OP2   G     7      60.767  57.555  63.204  1.00  0.00           O  
ATOM    198  O5'   G     7      59.392  57.899  65.144  1.00  0.00           O  
ATOM    199  C5'   G     7      59.009  58.484  66.377  1.00  0.00           C  
ATOM    200  H5'   G     7      58.411  59.369  66.158  1.00  0.00           H  
ATOM    201 H5''   G     7      59.939  58.655  66.919  1.00  0.00           H  
ATOM    202  C4'   G     7      58.228  57.364  67.094  1.00  0.00           C  
ATOM    203  H4'   G     7      57.792  57.747  68.017  1.00  0.00           H  
ATOM    204  O4'   G     7      57.108  56.930  66.245  1.00  0.00           O  
ATOM    205  C1'   G     7      56.824  55.534  66.542  1.00  0.00           C  
ATOM    206  H1'   G     7      55.853  55.454  67.032  1.00  0.00           H  
ATOM    207  N9    G     7      56.883  54.659  65.386  1.00  0.00           N  
ATOM    208  C8    G     7      57.201  55.014  64.106  1.00  0.00           C  
ATOM    209  H8    G     7      57.599  55.984  63.847  1.00  0.00           H  
ATOM    210  N7    G     7      57.029  54.060  63.266  1.00  0.00           N  
ATOM    211  C5    G     7      56.672  52.934  64.009  1.00  0.00           C  
ATOM    212  C6    G     7      56.504  51.533  63.611  1.00  0.00           C  
ATOM    213  O6    G     7      56.850  50.988  62.494  1.00  0.00           O  
ATOM    214  N1    G     7      55.963  50.803  64.691  1.00  0.00           N  
ATOM    215  H1    G     7      55.688  49.847  64.517  1.00  0.00           H  
ATOM    216  C2    G     7      55.819  51.330  65.943  1.00  0.00           C  
ATOM    217  N2    G     7      55.080  50.531  66.691  1.00  0.00           N  
ATOM    218  H21   G     7      54.760  49.652  66.309  1.00  0.00           H  
ATOM    219  H22   G     7      54.859  50.900  67.604  1.00  0.00           H  
ATOM    220  N3    G     7      56.050  52.613  66.295  1.00  0.00           N  
ATOM    221  C4    G     7      56.527  53.336  65.326  1.00  0.00           C  
ATOM    222  C3'   G     7      59.010  56.080  67.297  1.00  0.00           C  
ATOM    223  H3'   G     7      59.445  55.799  66.338  1.00  0.00           H  
ATOM    224  C2'   G     7      57.831  55.111  67.670  1.00  0.00           C  
ATOM    225  H2'   G     7      58.086  54.065  67.497  1.00  0.00           H  
ATOM    226  O2'   G     7      57.042  55.313  68.880  1.00  0.00           O  
ATOM    227 HO2'   G     7      57.037  56.230  69.164  1.00  0.00           H  
ATOM    228  O3'   G     7      60.015  56.284  68.358  1.00  0.00           O  
ATOM    229  P     G     8      61.162  55.256  68.410  1.00  0.00           P  
ATOM    230  OP1   G     8      61.884  55.567  69.638  1.00  0.00           O  
ATOM    231  OP2   G     8      61.945  55.333  67.099  1.00  0.00           O  
ATOM    232  O5'   G     8      60.478  53.783  68.640  1.00  0.00           O  
ATOM    233  C5'   G     8      59.936  53.439  69.870  1.00  0.00           C  
ATOM    234  H5'   G     8      59.136  54.114  70.175  1.00  0.00           H  
ATOM    235 H5''   G     8      60.697  53.493  70.648  1.00  0.00           H  
ATOM    236  C4'   G     8      59.403  51.990  69.859  1.00  0.00           C  
ATOM    237  H4'   G     8      58.865  51.753  70.776  1.00  0.00           H  
ATOM    238  O4'   G     8      58.454  51.713  68.835  1.00  0.00           O  
ATOM    239  C1'   G     8      58.517  50.349  68.464  1.00  0.00           C  
ATOM    240  H1'   G     8      57.529  49.904  68.588  1.00  0.00           H  
ATOM    241  N9    G     8      58.919  50.399  67.046  1.00  0.00           N  
ATOM    242  C8    G     8      59.312  51.454  66.283  1.00  0.00           C  
ATOM    243  H8    G     8      59.466  52.425  66.730  1.00  0.00           H  
ATOM    244  N7    G     8      59.439  51.118  64.996  1.00  0.00           N  
ATOM    245  C5    G     8      58.975  49.824  64.978  1.00  0.00           C  
ATOM    246  C6    G     8      58.880  48.964  63.872  1.00  0.00           C  
ATOM    247  O6    G     8      59.044  49.291  62.685  1.00  0.00           O  
ATOM    248  N1    G     8      58.697  47.633  64.187  1.00  0.00           N  
ATOM    249  H1    G     8      58.734  46.936  63.457  1.00  0.00           H  
ATOM    250  C2    G     8      58.670  47.234  65.466  1.00  0.00           C  
ATOM    251  N2    G     8      58.381  46.023  65.720  1.00  0.00           N  
ATOM    252  H21   G     8      58.291  45.378  64.948  1.00  0.00           H  
ATOM    253  H22   G     8      58.356  45.665  66.664  1.00  0.00           H  
ATOM    254  N3    G     8      58.650  47.986  66.526  1.00  0.00           N  
ATOM    255  C4    G     8      58.781  49.303  66.208  1.00  0.00           C  
ATOM    256  C3'   G     8      60.494  50.924  69.507  1.00  0.00           C  
ATOM    257  H3'   G     8      61.075  51.260  68.648  1.00  0.00           H  
ATOM    258  C2'   G     8      59.613  49.729  69.301  1.00  0.00           C  
ATOM    259  H2'   G     8      60.183  48.951  68.793  1.00  0.00           H  
ATOM    260  O2'   G     8      59.096  49.212  70.516  1.00  0.00           O  
ATOM    261 HO2'   G     8      59.848  48.819  70.966  1.00  0.00           H  
ATOM    262  O3'   G     8      61.300  50.628  70.635  1.00  0.00           O  
ATOM    263  P     G     9      62.865  50.360  70.530  1.00  0.00           P  
ATOM    264  OP1   G     9      63.370  50.336  71.867  1.00  0.00           O  
ATOM    265  OP2   G     9      63.335  51.327  69.585  1.00  0.00           O  
ATOM    266  O5'   G     9      62.961  48.879  69.861  1.00  0.00           O  
ATOM    267  C5'   G     9      62.833  47.723  70.657  1.00  0.00           C  
ATOM    268  H5'   G     9      62.075  47.825  71.434  1.00  0.00           H  
ATOM    269 H5''   G     9      63.709  47.420  71.230  1.00  0.00           H  
ATOM    270  C4'   G     9      62.526  46.538  69.737  1.00  0.00           C  
ATOM    271  H4'   G     9      62.047  45.758  70.330  1.00  0.00           H  
ATOM    272  O4'   G     9      61.595  46.929  68.755  1.00  0.00           O  
ATOM    273  C1'   G     9      61.669  46.229  67.552  1.00  0.00           C  
ATOM    274  H1'   G     9      60.775  45.643  67.341  1.00  0.00           H  
ATOM    275  N9    G     9      61.932  47.205  66.453  1.00  0.00           N  
ATOM    276  C8    G     9      62.194  48.550  66.470  1.00  0.00           C  
ATOM    277  H8    G     9      62.289  49.095  67.397  1.00  0.00           H  
ATOM    278  N7    G     9      62.219  49.116  65.260  1.00  0.00           N  
ATOM    279  C5    G     9      62.159  48.024  64.382  1.00  0.00           C  
ATOM    280  C6    G     9      62.307  47.890  62.972  1.00  0.00           C  
ATOM    281  O6    G     9      62.494  48.773  62.129  1.00  0.00           O  
ATOM    282  N1    G     9      62.187  46.617  62.484  1.00  0.00           N  
ATOM    283  H1    G     9      62.244  46.455  61.488  1.00  0.00           H  
ATOM    284  C2    G     9      61.950  45.549  63.329  1.00  0.00           C  
ATOM    285  N2    G     9      62.132  44.392  62.828  1.00  0.00           N  
ATOM    286  H21   G     9      62.493  44.294  61.890  1.00  0.00           H  
ATOM    287  H22   G     9      62.141  43.712  63.575  1.00  0.00           H  
ATOM    288  N3    G     9      61.755  45.572  64.642  1.00  0.00           N  
ATOM    289  C4    G     9      61.896  46.855  65.087  1.00  0.00           C  
ATOM    290  C3'   G     9      63.620  45.962  68.868  1.00  0.00           C  
ATOM    291  H3'   G     9      64.137  46.809  68.417  1.00  0.00           H  
ATOM    292  C2'   G     9      62.751  45.166  67.798  1.00  0.00           C  
ATOM    293  H2'   G     9      63.224  45.024  66.826  1.00  0.00           H  
ATOM    294  O2'   G     9      62.290  43.932  68.315  1.00  0.00           O  
ATOM    295 HO2'   G     9      62.500  43.939  69.252  1.00  0.00           H  
ATOM    296  O3'   G     9      64.425  45.168  69.769  1.00  0.00           O  
ATOM    297  P     G    10      65.878  44.847  69.201  1.00  0.00           P  
ATOM    298  OP1   G    10      66.618  44.217  70.301  1.00  0.00           O  
ATOM    299  OP2   G    10      66.467  46.006  68.606  1.00  0.00           O  
ATOM    300  O5'   G    10      65.792  43.837  67.863  1.00  0.00           O  
ATOM    301  C5'   G    10      65.642  42.433  67.866  1.00  0.00           C  
ATOM    302  H5'   G    10      64.646  42.188  68.236  1.00  0.00           H  
ATOM    303 H5''   G    10      66.550  42.014  68.301  1.00  0.00           H  
ATOM    304  C4'   G    10      65.782  41.732  66.502  1.00  0.00           C  
ATOM    305  H4'   G    10      65.660  40.650  66.563  1.00  0.00           H  
ATOM    306  O4'   G    10      64.884  42.201  65.553  1.00  0.00           O  
ATOM    307  C1'   G    10      65.502  42.240  64.293  1.00  0.00           C  
ATOM    308  H1'   G    10      64.996  41.626  63.548  1.00  0.00           H  
ATOM    309  N9    G    10      65.547  43.743  63.946  1.00  0.00           N  
ATOM    310  C8    G    10      65.275  44.834  64.664  1.00  0.00           C  
ATOM    311  H8    G    10      65.029  44.818  65.715  1.00  0.00           H  
ATOM    312  N7    G    10      65.286  45.932  63.933  1.00  0.00           N  
ATOM    313  C5    G    10      65.642  45.576  62.692  1.00  0.00           C  
ATOM    314  C6    G    10      66.004  46.417  61.606  1.00  0.00           C  
ATOM    315  O6    G    10      66.149  47.655  61.474  1.00  0.00           O  
ATOM    316  N1    G    10      66.179  45.702  60.478  1.00  0.00           N  
ATOM    317  H1    G    10      66.233  46.160  59.579  1.00  0.00           H  
ATOM    318  C2    G    10      66.167  44.328  60.428  1.00  0.00           C  
ATOM    319  N2    G    10      66.560  43.771  59.343  1.00  0.00           N  
ATOM    320  H21   G    10      66.697  44.285  58.485  1.00  0.00           H  
ATOM    321  H22   G    10      66.679  42.770  59.410  1.00  0.00           H  
ATOM    322  N3    G    10      65.988  43.515  61.484  1.00  0.00           N  
ATOM    323  C4    G    10      65.726  44.251  62.631  1.00  0.00           C  
ATOM    324  C3'   G    10      67.142  41.915  65.843  1.00  0.00           C  
ATOM    325  H3'   G    10      67.351  42.984  65.877  1.00  0.00           H  
ATOM    326  C2'   G    10      66.878  41.546  64.437  1.00  0.00           C  
ATOM    327  H2'   G    10      67.577  41.994  63.731  1.00  0.00           H  
ATOM    328  O2'   G    10      66.775  40.135  64.233  1.00  0.00           O  
ATOM    329 HO2'   G    10      67.190  39.880  63.406  1.00  0.00           H  
ATOM    330  O3'   G    10      68.165  41.125  66.389  1.00  0.00           O  
ATOM    331  P     C    11      69.647  41.783  66.629  1.00  0.00           P  
ATOM    332  OP1   C    11      70.346  40.701  67.385  1.00  0.00           O  
ATOM    333  OP2   C    11      69.482  43.107  67.295  1.00  0.00           O  
ATOM    334  O5'   C    11      70.296  42.003  65.191  1.00  0.00           O  
ATOM    335  C5'   C    11      70.565  40.868  64.355  1.00  0.00           C  
ATOM    336  H5'   C    11      69.773  40.120  64.408  1.00  0.00           H  
ATOM    337 H5''   C    11      71.426  40.341  64.767  1.00  0.00           H  
ATOM    338  C4'   C    11      70.707  41.166  62.889  1.00  0.00           C  
ATOM    339  H4'   C    11      70.831  40.252  62.309  1.00  0.00           H  
ATOM    340  O4'   C    11      69.498  41.750  62.480  1.00  0.00           O  
ATOM    341  C1'   C    11      69.812  42.588  61.404  1.00  0.00           C  
ATOM    342  H1'   C    11      69.177  42.220  60.598  1.00  0.00           H  
ATOM    343  N1    C    11      69.464  44.056  61.660  1.00  0.00           N  
ATOM    344  C6    C    11      69.096  44.438  62.957  1.00  0.00           C  
ATOM    345  H6    C    11      68.930  43.683  63.711  1.00  0.00           H  
ATOM    346  C5    C    11      69.009  45.788  63.238  1.00  0.00           C  
ATOM    347  H5    C    11      68.610  46.130  64.182  1.00  0.00           H  
ATOM    348  C4    C    11      69.267  46.679  62.209  1.00  0.00           C  
ATOM    349  N4    C    11      69.321  47.939  62.414  1.00  0.00           N  
ATOM    350  H41   C    11      69.413  48.648  61.700  1.00  0.00           H  
ATOM    351  H42   C    11      69.077  48.303  63.324  1.00  0.00           H  
ATOM    352  N3    C    11      69.519  46.212  60.976  1.00  0.00           N  
ATOM    353  C2    C    11      69.509  44.966  60.641  1.00  0.00           C  
ATOM    354  O2    C    11      69.588  44.620  59.460  1.00  0.00           O  
ATOM    355  C3'   C    11      71.789  42.177  62.592  1.00  0.00           C  
ATOM    356  H3'   C    11      71.661  43.095  63.166  1.00  0.00           H  
ATOM    357  C2'   C    11      71.334  42.463  61.111  1.00  0.00           C  
ATOM    358  H2'   C    11      71.707  43.406  60.711  1.00  0.00           H  
ATOM    359  O2'   C    11      71.585  41.286  60.217  1.00  0.00           O  
ATOM    360 HO2'   C    11      71.491  41.501  59.286  1.00  0.00           H  
ATOM    361  O3'   C    11      73.113  41.592  62.716  1.00  0.00           O  
ATOM    362  P     U    12      74.412  42.451  62.776  1.00  0.00           P  
ATOM    363  OP1   U    12      75.546  41.553  62.596  1.00  0.00           O  
ATOM    364  OP2   U    12      74.340  43.402  63.932  1.00  0.00           O  
ATOM    365  O5'   U    12      74.374  43.263  61.369  1.00  0.00           O  
ATOM    366  C5'   U    12      74.608  42.607  60.099  1.00  0.00           C  
ATOM    367  H5'   U    12      74.050  41.671  60.052  1.00  0.00           H  
ATOM    368 H5''   U    12      75.651  42.299  60.030  1.00  0.00           H  
ATOM    369  C4'   U    12      74.232  43.531  58.939  1.00  0.00           C  
ATOM    370  H4'   U    12      74.430  43.035  57.989  1.00  0.00           H  
ATOM    371  O4'   U    12      72.980  44.315  59.017  1.00  0.00           O  
ATOM    372  C1'   U    12      73.209  45.658  58.451  1.00  0.00           C  
ATOM    373  H1'   U    12      72.550  45.797  57.594  1.00  0.00           H  
ATOM    374  N1    U    12      72.761  46.719  59.343  1.00  0.00           N  
ATOM    375  C6    U    12      72.746  46.469  60.753  1.00  0.00           C  
ATOM    376  H6    U    12      73.074  45.480  61.037  1.00  0.00           H  
ATOM    377  C5    U    12      72.412  47.452  61.614  1.00  0.00           C  
ATOM    378  H5    U    12      72.415  47.182  62.660  1.00  0.00           H  
ATOM    379  C4    U    12      72.019  48.737  61.191  1.00  0.00           C  
ATOM    380  O4    U    12      71.806  49.719  61.891  1.00  0.00           O  
ATOM    381  N3    U    12      72.177  48.931  59.783  1.00  0.00           N  
ATOM    382  H3    U    12      71.887  49.825  59.411  1.00  0.00           H  
ATOM    383  C2    U    12      72.490  47.996  58.845  1.00  0.00           C  
ATOM    384  O2    U    12      72.771  48.464  57.758  1.00  0.00           O  
ATOM    385  C3'   U    12      75.312  44.635  58.853  1.00  0.00           C  
ATOM    386  H3'   U    12      75.534  44.907  59.884  1.00  0.00           H  
ATOM    387  C2'   U    12      74.647  45.773  58.070  1.00  0.00           C  
ATOM    388  H2'   U    12      75.107  46.719  58.354  1.00  0.00           H  
ATOM    389  O2'   U    12      74.751  45.587  56.631  1.00  0.00           O  
ATOM    390 HO2'   U    12      75.648  45.554  56.289  1.00  0.00           H  
ATOM    391  O3'   U    12      76.547  44.265  58.235  1.00  0.00           O  
ATOM    392  P     C    13      77.899  44.981  58.614  1.00  0.00           P  
ATOM    393  OP1   C    13      78.934  44.118  58.027  1.00  0.00           O  
ATOM    394  OP2   C    13      77.946  45.308  60.047  1.00  0.00           O  
ATOM    395  O5'   C    13      77.865  46.381  57.775  1.00  0.00           O  
ATOM    396  C5'   C    13      77.858  46.406  56.383  1.00  0.00           C  
ATOM    397  H5'   C    13      77.084  45.730  56.017  1.00  0.00           H  
ATOM    398 H5''   C    13      78.907  46.274  56.118  1.00  0.00           H  
ATOM    399  C4'   C    13      77.566  47.770  55.828  1.00  0.00           C  
ATOM    400  H4'   C    13      77.499  47.872  54.745  1.00  0.00           H  
ATOM    401  O4'   C    13      76.290  48.180  56.397  1.00  0.00           O  
ATOM    402  C1'   C    13      76.177  49.603  56.520  1.00  0.00           C  
ATOM    403  H1'   C    13      75.420  49.948  55.815  1.00  0.00           H  
ATOM    404  N1    C    13      75.928  50.022  57.932  1.00  0.00           N  
ATOM    405  C6    C    13      76.104  49.266  59.041  1.00  0.00           C  
ATOM    406  H6    C    13      76.589  48.302  59.032  1.00  0.00           H  
ATOM    407  C5    C    13      75.649  49.629  60.271  1.00  0.00           C  
ATOM    408  H5    C    13      75.884  49.035  61.141  1.00  0.00           H  
ATOM    409  C4    C    13      74.886  50.872  60.299  1.00  0.00           C  
ATOM    410  N4    C    13      74.365  51.308  61.400  1.00  0.00           N  
ATOM    411  H41   C    13      73.886  52.190  61.289  1.00  0.00           H  
ATOM    412  H42   C    13      74.521  50.788  62.252  1.00  0.00           H  
ATOM    413  N3    C    13      74.741  51.630  59.248  1.00  0.00           N  
ATOM    414  C2    C    13      75.294  51.197  58.067  1.00  0.00           C  
ATOM    415  O2    C    13      75.208  52.006  57.114  1.00  0.00           O  
ATOM    416  C3'   C    13      78.462  48.934  56.315  1.00  0.00           C  
ATOM    417  H3'   C    13      78.564  48.837  57.396  1.00  0.00           H  
ATOM    418  C2'   C    13      77.547  50.123  55.985  1.00  0.00           C  
ATOM    419  H2'   C    13      77.785  51.036  56.530  1.00  0.00           H  
ATOM    420  O2'   C    13      77.258  50.500  54.670  1.00  0.00           O  
ATOM    421 HO2'   C    13      76.631  51.217  54.555  1.00  0.00           H  
ATOM    422  O3'   C    13      79.754  48.954  55.716  1.00  0.00           O  
ATOM    423  P     U    14      80.891  49.987  56.239  1.00  0.00           P  
ATOM    424  OP1   U    14      82.077  49.743  55.381  1.00  0.00           O  
ATOM    425  OP2   U    14      81.014  49.795  57.676  1.00  0.00           O  
ATOM    426  O5'   U    14      80.206  51.410  56.027  1.00  0.00           O  
ATOM    427  C5'   U    14      80.235  52.177  54.842  1.00  0.00           C  
ATOM    428  H5'   U    14      79.456  51.678  54.265  1.00  0.00           H  
ATOM    429 H5''   U    14      81.166  52.110  54.277  1.00  0.00           H  
ATOM    430  C4'   U    14      79.825  53.674  55.097  1.00  0.00           C  
ATOM    431  H4'   U    14      79.764  54.282  54.195  1.00  0.00           H  
ATOM    432  O4'   U    14      78.464  53.802  55.764  1.00  0.00           O  
ATOM    433  C1'   U    14      78.415  54.813  56.730  1.00  0.00           C  
ATOM    434  H1'   U    14      77.735  55.636  56.512  1.00  0.00           H  
ATOM    435  N1    U    14      78.212  54.301  58.127  1.00  0.00           N  
ATOM    436  C6    U    14      78.670  53.069  58.495  1.00  0.00           C  
ATOM    437  H6    U    14      79.160  52.466  57.744  1.00  0.00           H  
ATOM    438  C5    U    14      78.373  52.456  59.706  1.00  0.00           C  
ATOM    439  H5    U    14      78.683  51.435  59.869  1.00  0.00           H  
ATOM    440  C4    U    14      77.665  53.249  60.677  1.00  0.00           C  
ATOM    441  O4    U    14      77.356  52.853  61.798  1.00  0.00           O  
ATOM    442  N3    U    14      77.334  54.502  60.308  1.00  0.00           N  
ATOM    443  H3    U    14      76.872  55.041  61.027  1.00  0.00           H  
ATOM    444  C2    U    14      77.639  55.124  59.109  1.00  0.00           C  
ATOM    445  O2    U    14      77.246  56.274  58.860  1.00  0.00           O  
ATOM    446  C3'   U    14      80.698  54.330  56.164  1.00  0.00           C  
ATOM    447  H3'   U    14      80.923  53.673  57.003  1.00  0.00           H  
ATOM    448  C2'   U    14      79.757  55.506  56.659  1.00  0.00           C  
ATOM    449  H2'   U    14      80.077  55.746  57.673  1.00  0.00           H  
ATOM    450  O2'   U    14      79.828  56.621  55.807  1.00  0.00           O  
ATOM    451 HO2'   U    14      80.107  56.418  54.912  1.00  0.00           H  
ATOM    452  O3'   U    14      81.925  54.835  55.679  1.00  0.00           O  
ATOM    453  P     A    15      83.238  54.812  56.578  1.00  0.00           P  
ATOM    454  OP1   A    15      84.339  55.315  55.775  1.00  0.00           O  
ATOM    455  OP2   A    15      83.381  53.463  57.179  1.00  0.00           O  
ATOM    456  O5'   A    15      82.982  55.838  57.659  1.00  0.00           O  
ATOM    457  C5'   A    15      82.779  57.124  57.400  1.00  0.00           C  
ATOM    458  H5'   A    15      81.828  57.207  56.874  1.00  0.00           H  
ATOM    459 H5''   A    15      83.690  57.537  56.968  1.00  0.00           H  
ATOM    460  C4'   A    15      82.412  57.827  58.708  1.00  0.00           C  
ATOM    461  H4'   A    15      82.479  58.907  58.578  1.00  0.00           H  
ATOM    462  O4'   A    15      81.121  57.368  59.234  1.00  0.00           O  
ATOM    463  C1'   A    15      81.012  57.761  60.565  1.00  0.00           C  
ATOM    464  H1'   A    15      80.345  58.623  60.580  1.00  0.00           H  
ATOM    465  N9    A    15      80.513  56.632  61.353  1.00  0.00           N  
ATOM    466  C8    A    15      80.815  55.287  61.250  1.00  0.00           C  
ATOM    467  H8    A    15      81.319  54.812  60.421  1.00  0.00           H  
ATOM    468  N7    A    15      80.222  54.530  62.126  1.00  0.00           N  
ATOM    469  C5    A    15      79.666  55.560  62.941  1.00  0.00           C  
ATOM    470  C6    A    15      78.895  55.515  64.175  1.00  0.00           C  
ATOM    471  N6    A    15      78.595  54.431  64.854  1.00  0.00           N  
ATOM    472  H61   A    15      78.009  54.490  65.674  1.00  0.00           H  
ATOM    473  H62   A    15      78.732  53.558  64.366  1.00  0.00           H  
ATOM    474  N1    A    15      78.452  56.615  64.712  1.00  0.00           N  
ATOM    475  C2    A    15      78.648  57.805  64.120  1.00  0.00           C  
ATOM    476  H2    A    15      78.462  58.721  64.662  1.00  0.00           H  
ATOM    477  N3    A    15      79.317  58.015  62.980  1.00  0.00           N  
ATOM    478  C4    A    15      79.751  56.812  62.450  1.00  0.00           C  
ATOM    479  C3'   A    15      83.266  57.542  59.909  1.00  0.00           C  
ATOM    480  H3'   A    15      83.272  56.454  59.986  1.00  0.00           H  
ATOM    481  C2'   A    15      82.477  58.174  60.985  1.00  0.00           C  
ATOM    482  H2'   A    15      82.838  57.756  61.924  1.00  0.00           H  
ATOM    483  O2'   A    15      82.526  59.622  61.021  1.00  0.00           O  
ATOM    484 HO2'   A    15      83.445  59.895  60.972  1.00  0.00           H  
ATOM    485  O3'   A    15      84.553  58.061  59.599  1.00  0.00           O  
ATOM    486  P     G    16      85.813  57.537  60.408  1.00  0.00           P  
ATOM    487  OP1   G    16      86.954  57.950  59.495  1.00  0.00           O  
ATOM    488  OP2   G    16      85.633  56.099  60.682  1.00  0.00           O  
ATOM    489  O5'   G    16      85.939  58.395  61.719  1.00  0.00           O  
ATOM    490  C5'   G    16      86.166  59.821  61.563  1.00  0.00           C  
ATOM    491  H5'   G    16      85.526  60.243  60.788  1.00  0.00           H  
ATOM    492 H5''   G    16      87.225  60.000  61.379  1.00  0.00           H  
ATOM    493  C4'   G    16      85.926  60.519  62.878  1.00  0.00           C  
ATOM    494  H4'   G    16      86.020  61.604  62.849  1.00  0.00           H  
ATOM    495  O4'   G    16      84.527  60.328  63.226  1.00  0.00           O  
ATOM    496  C1'   G    16      84.450  60.220  64.642  1.00  0.00           C  
ATOM    497  H1'   G    16      83.809  60.966  65.112  1.00  0.00           H  
ATOM    498  N9    G    16      83.863  58.862  64.740  1.00  0.00           N  
ATOM    499  C8    G    16      84.376  57.657  64.295  1.00  0.00           C  
ATOM    500  H8    G    16      85.240  57.651  63.646  1.00  0.00           H  
ATOM    501  N7    G    16      83.663  56.654  64.634  1.00  0.00           N  
ATOM    502  C5    G    16      82.704  57.163  65.461  1.00  0.00           C  
ATOM    503  C6    G    16      81.662  56.463  66.184  1.00  0.00           C  
ATOM    504  O6    G    16      81.357  55.229  66.283  1.00  0.00           O  
ATOM    505  N1    G    16      80.858  57.364  66.831  1.00  0.00           N  
ATOM    506  H1    G    16      80.265  56.855  67.471  1.00  0.00           H  
ATOM    507  C2    G    16      80.905  58.733  66.722  1.00  0.00           C  
ATOM    508  N2    G    16      80.008  59.414  67.462  1.00  0.00           N  
ATOM    509  H21   G    16      79.438  58.895  68.115  1.00  0.00           H  
ATOM    510  H22   G    16      79.893  60.416  67.406  1.00  0.00           H  
ATOM    511  N3    G    16      81.825  59.451  66.040  1.00  0.00           N  
ATOM    512  C4    G    16      82.700  58.532  65.415  1.00  0.00           C  
ATOM    513  C3'   G    16      86.779  59.894  63.961  1.00  0.00           C  
ATOM    514  H3'   G    16      86.837  58.809  63.882  1.00  0.00           H  
ATOM    515  C2'   G    16      85.840  60.300  65.136  1.00  0.00           C  
ATOM    516  H2'   G    16      86.065  59.528  65.871  1.00  0.00           H  
ATOM    517  O2'   G    16      86.063  61.580  65.632  1.00  0.00           O  
ATOM    518 HO2'   G    16      86.992  61.764  65.479  1.00  0.00           H  
ATOM    519  O3'   G    16      88.006  60.543  64.099  1.00  0.00           O  
ATOM    520  P     U    17      89.318  59.714  64.821  1.00  0.00           P  
ATOM    521  OP1   U    17      90.271  60.733  65.242  1.00  0.00           O  
ATOM    522  OP2   U    17      89.830  58.793  63.837  1.00  0.00           O  
ATOM    523  O5'   U    17      88.726  58.934  66.013  1.00  0.00           O  
ATOM    524  C5'   U    17      88.332  59.494  67.225  1.00  0.00           C  
ATOM    525  H5'   U    17      87.723  60.382  67.053  1.00  0.00           H  
ATOM    526 H5''   U    17      89.279  59.830  67.649  1.00  0.00           H  
ATOM    527  C4'   U    17      87.740  58.624  68.285  1.00  0.00           C  
ATOM    528  H4'   U    17      87.700  59.256  69.172  1.00  0.00           H  
ATOM    529  O4'   U    17      86.471  58.289  67.866  1.00  0.00           O  
ATOM    530  C1'   U    17      86.124  57.052  68.428  1.00  0.00           C  
ATOM    531  H1'   U    17      85.274  57.273  69.073  1.00  0.00           H  
ATOM    532  N1    U    17      85.722  56.084  67.319  1.00  0.00           N  
ATOM    533  C6    U    17      86.474  56.036  66.179  1.00  0.00           C  
ATOM    534  H6    U    17      87.167  56.845  65.997  1.00  0.00           H  
ATOM    535  C5    U    17      86.404  54.897  65.349  1.00  0.00           C  
ATOM    536  H5    U    17      87.045  54.808  64.484  1.00  0.00           H  
ATOM    537  C4    U    17      85.506  53.820  65.585  1.00  0.00           C  
ATOM    538  O4    U    17      85.175  52.909  64.807  1.00  0.00           O  
ATOM    539  N3    U    17      84.774  53.929  66.745  1.00  0.00           N  
ATOM    540  H3    U    17      84.166  53.139  66.908  1.00  0.00           H  
ATOM    541  C2    U    17      84.877  55.034  67.607  1.00  0.00           C  
ATOM    542  O2    U    17      84.186  54.958  68.636  1.00  0.00           O  
ATOM    543  C3'   U    17      88.560  57.340  68.748  1.00  0.00           C  
ATOM    544  H3'   U    17      89.137  56.931  67.918  1.00  0.00           H  
ATOM    545  C2'   U    17      87.410  56.471  69.132  1.00  0.00           C  
ATOM    546  H2'   U    17      87.618  55.500  68.682  1.00  0.00           H  
ATOM    547  O2'   U    17      87.223  56.428  70.472  1.00  0.00           O  
ATOM    548 HO2'   U    17      88.068  56.287  70.906  1.00  0.00           H  
ATOM    549  O3'   U    17      89.474  57.627  69.760  1.00  0.00           O  
ATOM    550  P     G    18      90.587  56.710  70.296  1.00  0.00           P  
ATOM    551  OP1   G    18      91.757  57.519  70.830  1.00  0.00           O  
ATOM    552  OP2   G    18      90.910  55.700  69.290  1.00  0.00           O  
ATOM    553  O5'   G    18      89.880  55.921  71.471  1.00  0.00           O  
ATOM    554  C5'   G    18      89.443  56.520  72.665  1.00  0.00           C  
ATOM    555  H5'   G    18      88.822  57.399  72.492  1.00  0.00           H  
ATOM    556 H5''   G    18      90.347  56.831  73.189  1.00  0.00           H  
ATOM    557  C4'   G    18      88.647  55.542  73.591  1.00  0.00           C  
ATOM    558  H4'   G    18      88.097  56.094  74.352  1.00  0.00           H  
ATOM    559  O4'   G    18      87.531  54.865  72.879  1.00  0.00           O  
ATOM    560  C1'   G    18      87.679  53.444  73.132  1.00  0.00           C  
ATOM    561  H1'   G    18      86.730  52.941  73.318  1.00  0.00           H  
ATOM    562  N9    G    18      88.383  52.716  72.016  1.00  0.00           N  
ATOM    563  C8    G    18      88.443  53.127  70.741  1.00  0.00           C  
ATOM    564  H8    G    18      88.079  54.093  70.426  1.00  0.00           H  
ATOM    565  N7    G    18      89.021  52.270  69.944  1.00  0.00           N  
ATOM    566  C5    G    18      89.268  51.121  70.726  1.00  0.00           C  
ATOM    567  C6    G    18      89.792  49.812  70.440  1.00  0.00           C  
ATOM    568  O6    G    18      90.063  49.283  69.368  1.00  0.00           O  
ATOM    569  N1    G    18      89.818  48.921  71.568  1.00  0.00           N  
ATOM    570  H1    G    18      90.114  47.964  71.441  1.00  0.00           H  
ATOM    571  C2    G    18      89.219  49.288  72.740  1.00  0.00           C  
ATOM    572  N2    G    18      89.204  48.452  73.687  1.00  0.00           N  
ATOM    573  H21   G    18      89.607  47.559  73.441  1.00  0.00           H  
ATOM    574  H22   G    18      89.062  48.789  74.629  1.00  0.00           H  
ATOM    575  N3    G    18      88.679  50.439  72.935  1.00  0.00           N  
ATOM    576  C4    G    18      88.787  51.350  71.990  1.00  0.00           C  
ATOM    577  C3'   G    18      89.497  54.434  74.282  1.00  0.00           C  
ATOM    578  H3'   G    18      90.323  54.131  73.639  1.00  0.00           H  
ATOM    579  C2'   G    18      88.400  53.347  74.492  1.00  0.00           C  
ATOM    580  H2'   G    18      88.759  52.349  74.743  1.00  0.00           H  
ATOM    581  O2'   G    18      87.505  53.605  75.571  1.00  0.00           O  
ATOM    582 HO2'   G    18      86.818  52.934  75.568  1.00  0.00           H  
ATOM    583  O3'   G    18      90.022  54.916  75.520  1.00  0.00           O  
ATOM    584  P     C    19      91.511  54.757  75.915  1.00  0.00           P  
ATOM    585  OP1   C    19      91.610  54.868  77.400  1.00  0.00           O  
ATOM    586  OP2   C    19      92.226  55.710  75.065  1.00  0.00           O  
ATOM    587  O5'   C    19      92.019  53.306  75.631  1.00  0.00           O  
ATOM    588  C5'   C    19      91.709  52.186  76.410  1.00  0.00           C  
ATOM    589  H5'   C    19      90.625  52.088  76.350  1.00  0.00           H  
ATOM    590 H5''   C    19      92.025  52.482  77.410  1.00  0.00           H  
ATOM    591  C4'   C    19      92.344  50.804  75.985  1.00  0.00           C  
ATOM    592  H4'   C    19      92.300  50.093  76.810  1.00  0.00           H  
ATOM    593  O4'   C    19      91.865  50.327  74.783  1.00  0.00           O  
ATOM    594  C1'   C    19      92.905  50.211  73.862  1.00  0.00           C  
ATOM    595  H1'   C    19      92.721  49.342  73.231  1.00  0.00           H  
ATOM    596  N1    C    19      93.017  51.349  72.939  1.00  0.00           N  
ATOM    597  C6    C    19      91.955  52.222  72.891  1.00  0.00           C  
ATOM    598  H6    C    19      91.254  52.224  73.712  1.00  0.00           H  
ATOM    599  C5    C    19      91.792  53.060  71.836  1.00  0.00           C  
ATOM    600  H5    C    19      90.976  53.763  71.750  1.00  0.00           H  
ATOM    601  C4    C    19      92.767  53.053  70.911  1.00  0.00           C  
ATOM    602  N4    C    19      92.741  53.724  69.824  1.00  0.00           N  
ATOM    603  H41   C    19      93.459  53.633  69.120  1.00  0.00           H  
ATOM    604  H42   C    19      91.954  54.341  69.679  1.00  0.00           H  
ATOM    605  N3    C    19      93.807  52.246  70.940  1.00  0.00           N  
ATOM    606  C2    C    19      93.918  51.382  71.912  1.00  0.00           C  
ATOM    607  O2    C    19      94.771  50.548  71.779  1.00  0.00           O  
ATOM    608  C3'   C    19      93.842  50.964  75.875  1.00  0.00           C  
ATOM    609  H3'   C    19      94.202  51.967  75.644  1.00  0.00           H  
ATOM    610  C2'   C    19      94.154  49.926  74.751  1.00  0.00           C  
ATOM    611  H2'   C    19      95.087  50.260  74.297  1.00  0.00           H  
ATOM    612  O2'   C    19      94.274  48.513  75.097  1.00  0.00           O  
ATOM    613 HO2'   C    19      94.217  48.490  76.055  1.00  0.00           H  
ATOM    614  O3'   C    19      94.566  50.445  76.947  1.00  0.00           O  
ATOM    615  P     A    20      95.694  51.329  77.734  1.00  0.00           P  
ATOM    616  OP1   A    20      95.961  50.743  79.080  1.00  0.00           O  
ATOM    617  OP2   A    20      95.384  52.789  77.690  1.00  0.00           O  
ATOM    618  O5'   A    20      96.895  50.900  76.785  1.00  0.00           O  
ATOM    619  C5'   A    20      97.473  49.614  76.762  1.00  0.00           C  
ATOM    620  H5'   A    20      96.672  48.901  76.565  1.00  0.00           H  
ATOM    621 H5''   A    20      98.060  49.426  77.661  1.00  0.00           H  
ATOM    622  C4'   A    20      98.384  49.512  75.533  1.00  0.00           C  
ATOM    623  H4'   A    20      98.846  48.528  75.609  1.00  0.00           H  
ATOM    624  O4'   A    20      97.667  49.567  74.302  1.00  0.00           O  
ATOM    625  C1'   A    20      98.268  50.422  73.331  1.00  0.00           C  
ATOM    626  H1'   A    20      98.310  49.973  72.339  1.00  0.00           H  
ATOM    627  N9    A    20      97.440  51.676  73.089  1.00  0.00           N  
ATOM    628  C8    A    20      96.831  52.571  73.917  1.00  0.00           C  
ATOM    629  H8    A    20      96.708  52.435  74.981  1.00  0.00           H  
ATOM    630  N7    A    20      96.199  53.553  73.354  1.00  0.00           N  
ATOM    631  C5    A    20      96.438  53.376  71.969  1.00  0.00           C  
ATOM    632  C6    A    20      96.257  54.083  70.775  1.00  0.00           C  
ATOM    633  N6    A    20      95.468  55.139  70.615  1.00  0.00           N  
ATOM    634  H61   A    20      95.289  55.563  69.716  1.00  0.00           H  
ATOM    635  H62   A    20      94.848  55.327  71.390  1.00  0.00           H  
ATOM    636  N1    A    20      96.803  53.704  69.656  1.00  0.00           N  
ATOM    637  C2    A    20      97.465  52.553  69.602  1.00  0.00           C  
ATOM    638  H2    A    20      97.978  52.342  68.675  1.00  0.00           H  
ATOM    639  N3    A    20      97.819  51.853  70.643  1.00  0.00           N  
ATOM    640  C4    A    20      97.267  52.295  71.805  1.00  0.00           C  
ATOM    641  C3'   A    20      99.481  50.611  75.438  1.00  0.00           C  
ATOM    642  H3'   A    20      99.168  51.522  75.948  1.00  0.00           H  
ATOM    643  C2'   A    20      99.643  50.762  73.880  1.00  0.00           C  
ATOM    644  H2'   A    20     100.070  51.706  73.539  1.00  0.00           H  
ATOM    645  O2'   A    20     100.478  49.692  73.361  1.00  0.00           O  
ATOM    646 HO2'   A    20     101.119  49.440  74.029  1.00  0.00           H  
ATOM    647  O3'   A    20     100.714  50.241  76.002  1.00  0.00           O  
ATOM    648  P     G    21     100.960  50.029  77.545  1.00  0.00           P  
ATOM    649  OP1   G    21     100.011  50.913  78.187  1.00  0.00           O  
ATOM    650  OP2   G    21     102.398  50.163  77.831  1.00  0.00           O  
ATOM    651  O5'   G    21     100.603  48.477  77.728  1.00  0.00           O  
ATOM    652  C5'   G    21     101.559  47.421  77.497  1.00  0.00           C  
ATOM    653  H5'   G    21     102.486  47.792  77.936  1.00  0.00           H  
ATOM    654 H5''   G    21     101.629  47.225  76.427  1.00  0.00           H  
ATOM    655  C4'   G    21     100.981  46.106  78.062  1.00  0.00           C  
ATOM    656  H4'   G    21     101.718  45.309  77.969  1.00  0.00           H  
ATOM    657  O4'   G    21     100.719  46.250  79.402  1.00  0.00           O  
ATOM    658  C1'   G    21      99.530  45.517  79.740  1.00  0.00           C  
ATOM    659  H1'   G    21      99.809  44.797  80.509  1.00  0.00           H  
ATOM    660  N9    G    21      98.365  46.418  80.093  1.00  0.00           N  
ATOM    661  C8    G    21      98.304  47.794  80.188  1.00  0.00           C  
ATOM    662  H8    G    21      99.182  48.359  79.910  1.00  0.00           H  
ATOM    663  N7    G    21      97.146  48.270  80.564  1.00  0.00           N  
ATOM    664  C5    G    21      96.383  47.121  80.726  1.00  0.00           C  
ATOM    665  C6    G    21      95.068  46.949  81.260  1.00  0.00           C  
ATOM    666  O6    G    21      94.265  47.834  81.599  1.00  0.00           O  
ATOM    667  N1    G    21      94.694  45.593  81.438  1.00  0.00           N  
ATOM    668  H1    G    21      93.725  45.406  81.649  1.00  0.00           H  
ATOM    669  C2    G    21      95.476  44.556  81.050  1.00  0.00           C  
ATOM    670  N2    G    21      95.009  43.319  81.082  1.00  0.00           N  
ATOM    671  H21   G    21      94.063  43.292  81.436  1.00  0.00           H  
ATOM    672  H22   G    21      95.623  42.551  80.851  1.00  0.00           H  
ATOM    673  N3    G    21      96.755  44.661  80.512  1.00  0.00           N  
ATOM    674  C4    G    21      97.110  46.005  80.402  1.00  0.00           C  
ATOM    675  C3'   G    21      99.718  45.730  77.323  1.00  0.00           C  
ATOM    676  H3'   G    21      98.948  46.500  77.262  1.00  0.00           H  
ATOM    677  C2'   G    21      99.294  44.757  78.443  1.00  0.00           C  
ATOM    678  H2'   G    21      98.259  44.421  78.381  1.00  0.00           H  
ATOM    679  O2'   G    21     100.065  43.573  78.433  1.00  0.00           O  
ATOM    680 HO2'   G    21     100.392  43.531  77.531  1.00  0.00           H  
ATOM    681  O3'   G    21     100.020  45.107  76.135  1.00  0.00           O  
ATOM    682  P     C    22      98.961  44.987  74.966  1.00  0.00           P  
ATOM    683  OP1   C    22      99.648  44.237  73.892  1.00  0.00           O  
ATOM    684  OP2   C    22      98.440  46.337  74.700  1.00  0.00           O  
ATOM    685  O5'   C    22      97.676  44.109  75.429  1.00  0.00           O  
ATOM    686  C5'   C    22      97.670  42.700  75.517  1.00  0.00           C  
ATOM    687  H5'   C    22      98.467  42.283  76.133  1.00  0.00           H  
ATOM    688 H5''   C    22      97.710  42.314  74.498  1.00  0.00           H  
ATOM    689  C4'   C    22      96.452  42.182  76.198  1.00  0.00           C  
ATOM    690  H4'   C    22      96.523  41.103  76.331  1.00  0.00           H  
ATOM    691  O4'   C    22      96.249  42.790  77.449  1.00  0.00           O  
ATOM    692  C1'   C    22      94.827  42.959  77.706  1.00  0.00           C  
ATOM    693  H1'   C    22      94.537  42.446  78.623  1.00  0.00           H  
ATOM    694  N1    C    22      94.411  44.473  77.789  1.00  0.00           N  
ATOM    695  C6    C    22      95.301  45.560  77.716  1.00  0.00           C  
ATOM    696  H6    C    22      96.332  45.368  77.458  1.00  0.00           H  
ATOM    697  C5    C    22      94.876  46.849  77.911  1.00  0.00           C  
ATOM    698  H5    C    22      95.596  47.654  77.910  1.00  0.00           H  
ATOM    699  C4    C    22      93.541  47.067  78.308  1.00  0.00           C  
ATOM    700  N4    C    22      93.124  48.228  78.632  1.00  0.00           N  
ATOM    701  H41   C    22      92.174  48.290  78.968  1.00  0.00           H  
ATOM    702  H42   C    22      93.813  48.967  78.632  1.00  0.00           H  
ATOM    703  N3    C    22      92.717  46.112  78.476  1.00  0.00           N  
ATOM    704  C2    C    22      93.151  44.805  78.320  1.00  0.00           C  
ATOM    705  O2    C    22      92.258  43.976  78.447  1.00  0.00           O  
ATOM    706  C3'   C    22      95.179  42.475  75.397  1.00  0.00           C  
ATOM    707  H3'   C    22      95.139  43.503  75.037  1.00  0.00           H  
ATOM    708  C2'   C    22      94.131  42.351  76.515  1.00  0.00           C  
ATOM    709  H2'   C    22      93.251  42.966  76.326  1.00  0.00           H  
ATOM    710  O2'   C    22      93.728  41.083  76.826  1.00  0.00           O  
ATOM    711 HO2'   C    22      93.908  40.491  76.092  1.00  0.00           H  
ATOM    712  O3'   C    22      94.948  41.570  74.419  1.00  0.00           O  
ATOM    713  P     U    23      94.024  41.791  73.143  1.00  0.00           P  
ATOM    714  OP1   U    23      93.902  40.661  72.216  1.00  0.00           O  
ATOM    715  OP2   U    23      94.476  43.109  72.576  1.00  0.00           O  
ATOM    716  O5'   U    23      92.602  41.973  73.654  1.00  0.00           O  
ATOM    717  C5'   U    23      91.841  40.865  74.158  1.00  0.00           C  
ATOM    718  H5'   U    23      92.284  40.337  75.003  1.00  0.00           H  
ATOM    719 H5''   U    23      91.765  40.046  73.442  1.00  0.00           H  
ATOM    720  C4'   U    23      90.484  41.386  74.651  1.00  0.00           C  
ATOM    721  H4'   U    23      89.902  40.538  75.011  1.00  0.00           H  
ATOM    722  O4'   U    23      90.639  42.406  75.581  1.00  0.00           O  
ATOM    723  C1'   U    23      89.421  43.145  75.675  1.00  0.00           C  
ATOM    724  H1'   U    23      88.778  42.886  76.516  1.00  0.00           H  
ATOM    725  N1    U    23      89.651  44.579  75.787  1.00  0.00           N  
ATOM    726  C6    U    23      90.839  45.163  75.432  1.00  0.00           C  
ATOM    727  H6    U    23      91.572  44.575  74.899  1.00  0.00           H  
ATOM    728  C5    U    23      91.088  46.496  75.691  1.00  0.00           C  
ATOM    729  H5    U    23      92.045  46.903  75.398  1.00  0.00           H  
ATOM    730  C4    U    23      90.113  47.323  76.454  1.00  0.00           C  
ATOM    731  O4    U    23      90.271  48.473  76.843  1.00  0.00           O  
ATOM    732  N3    U    23      88.955  46.680  76.648  1.00  0.00           N  
ATOM    733  H3    U    23      88.270  47.068  77.280  1.00  0.00           H  
ATOM    734  C2    U    23      88.608  45.374  76.396  1.00  0.00           C  
ATOM    735  O2    U    23      87.464  44.968  76.737  1.00  0.00           O  
ATOM    736  C3'   U    23      89.730  42.031  73.542  1.00  0.00           C  
ATOM    737  H3'   U    23      90.286  42.770  72.966  1.00  0.00           H  
ATOM    738  C2'   U    23      88.654  42.840  74.313  1.00  0.00           C  
ATOM    739  H2'   U    23      88.511  43.787  73.793  1.00  0.00           H  
ATOM    740  O2'   U    23      87.525  42.158  74.697  1.00  0.00           O  
ATOM    741 HO2'   U    23      86.850  42.361  74.045  1.00  0.00           H  
ATOM    742  O3'   U    23      89.174  41.088  72.716  1.00  0.00           O  
ATOM    743  P     C    24      88.837  41.316  71.178  1.00  0.00           P  
ATOM    744  OP1   C    24      88.072  40.051  70.946  1.00  0.00           O  
ATOM    745  OP2   C    24      90.028  41.745  70.334  1.00  0.00           O  
ATOM    746  O5'   C    24      87.807  42.500  71.304  1.00  0.00           O  
ATOM    747  C5'   C    24      87.660  43.532  70.350  1.00  0.00           C  
ATOM    748  H5'   C    24      87.612  42.983  69.410  1.00  0.00           H  
ATOM    749 H5''   C    24      88.415  44.319  70.360  1.00  0.00           H  
ATOM    750  C4'   C    24      86.407  44.297  70.589  1.00  0.00           C  
ATOM    751  H4'   C    24      86.643  44.733  71.560  1.00  0.00           H  
ATOM    752  O4'   C    24      86.235  45.324  69.610  1.00  0.00           O  
ATOM    753  C1'   C    24      84.966  45.167  69.065  1.00  0.00           C  
ATOM    754  H1'   C    24      84.194  45.674  69.643  1.00  0.00           H  
ATOM    755  N1    C    24      84.821  45.674  67.681  1.00  0.00           N  
ATOM    756  C6    C    24      85.701  45.266  66.752  1.00  0.00           C  
ATOM    757  H6    C    24      86.546  44.673  67.070  1.00  0.00           H  
ATOM    758  C5    C    24      85.509  45.636  65.474  1.00  0.00           C  
ATOM    759  H5    C    24      86.249  45.327  64.750  1.00  0.00           H  
ATOM    760  C4    C    24      84.370  46.373  65.133  1.00  0.00           C  
ATOM    761  N4    C    24      84.025  46.614  63.866  1.00  0.00           N  
ATOM    762  H41   C    24      83.060  46.889  63.750  1.00  0.00           H  
ATOM    763  H42   C    24      84.617  46.347  63.093  1.00  0.00           H  
ATOM    764  N3    C    24      83.471  46.717  66.033  1.00  0.00           N  
ATOM    765  C2    C    24      83.663  46.364  67.328  1.00  0.00           C  
ATOM    766  O2    C    24      82.800  46.790  68.146  1.00  0.00           O  
ATOM    767  C3'   C    24      85.235  43.342  70.534  1.00  0.00           C  
ATOM    768  H3'   C    24      85.592  42.336  70.756  1.00  0.00           H  
ATOM    769  C2'   C    24      84.782  43.638  69.120  1.00  0.00           C  
ATOM    770  H2'   C    24      85.491  43.130  68.466  1.00  0.00           H  
ATOM    771  O2'   C    24      83.473  43.231  68.804  1.00  0.00           O  
ATOM    772 HO2'   C    24      83.220  43.151  67.882  1.00  0.00           H  
ATOM    773  O3'   C    24      84.154  43.754  71.452  1.00  0.00           O  
ATOM    774  P     G    25      84.211  43.611  72.950  1.00  0.00           P  
ATOM    775  OP1   G    25      85.308  42.701  73.379  1.00  0.00           O  
ATOM    776  OP2   G    25      82.860  43.390  73.400  1.00  0.00           O  
ATOM    777  O5'   G    25      84.675  45.054  73.226  1.00  0.00           O  
ATOM    778  C5'   G    25      85.217  45.346  74.506  1.00  0.00           C  
ATOM    779  H5'   G    25      86.252  45.007  74.563  1.00  0.00           H  
ATOM    780 H5''   G    25      84.671  44.738  75.227  1.00  0.00           H  
ATOM    781  C4'   G    25      85.240  46.862  74.682  1.00  0.00           C  
ATOM    782  H4'   G    25      85.528  47.145  75.694  1.00  0.00           H  
ATOM    783  O4'   G    25      86.167  47.479  73.803  1.00  0.00           O  
ATOM    784  C1'   G    25      85.781  48.818  73.584  1.00  0.00           C  
ATOM    785  H1'   G    25      86.482  49.554  73.975  1.00  0.00           H  
ATOM    786  N9    G    25      85.624  49.109  72.154  1.00  0.00           N  
ATOM    787  C8    G    25      85.728  48.222  71.062  1.00  0.00           C  
ATOM    788  H8    G    25      85.988  47.199  71.293  1.00  0.00           H  
ATOM    789  N7    G    25      85.819  48.823  69.894  1.00  0.00           N  
ATOM    790  C5    G    25      85.594  50.159  70.265  1.00  0.00           C  
ATOM    791  C6    G    25      85.448  51.287  69.464  1.00  0.00           C  
ATOM    792  O6    G    25      85.704  51.385  68.284  1.00  0.00           O  
ATOM    793  N1    G    25      85.049  52.420  70.101  1.00  0.00           N  
ATOM    794  H1    G    25      85.060  53.241  69.512  1.00  0.00           H  
ATOM    795  C2    G    25      84.773  52.412  71.437  1.00  0.00           C  
ATOM    796  N2    G    25      84.339  53.502  71.971  1.00  0.00           N  
ATOM    797  H21   G    25      84.098  54.300  71.401  1.00  0.00           H  
ATOM    798  H22   G    25      84.222  53.512  72.974  1.00  0.00           H  
ATOM    799  N3    G    25      85.002  51.453  72.248  1.00  0.00           N  
ATOM    800  C4    G    25      85.412  50.318  71.585  1.00  0.00           C  
ATOM    801  C3'   G    25      83.879  47.550  74.354  1.00  0.00           C  
ATOM    802  H3'   G    25      83.540  47.224  73.370  1.00  0.00           H  
ATOM    803  C2'   G    25      84.380  48.979  74.257  1.00  0.00           C  
ATOM    804  H2'   G    25      83.742  49.540  73.574  1.00  0.00           H  
ATOM    805  O2'   G    25      84.624  49.472  75.552  1.00  0.00           O  
ATOM    806 HO2'   G    25      84.933  50.374  75.437  1.00  0.00           H  
ATOM    807  O3'   G    25      82.947  47.295  75.411  1.00  0.00           O  
ATOM    808  P     A    26      81.350  47.284  75.152  1.00  0.00           P  
ATOM    809  OP1   A    26      80.665  47.010  76.430  1.00  0.00           O  
ATOM    810  OP2   A    26      81.137  46.337  74.040  1.00  0.00           O  
ATOM    811  O5'   A    26      80.983  48.728  74.754  1.00  0.00           O  
ATOM    812  C5'   A    26      81.194  49.788  75.673  1.00  0.00           C  
ATOM    813  H5'   A    26      82.138  49.703  76.211  1.00  0.00           H  
ATOM    814 H5''   A    26      80.404  49.777  76.425  1.00  0.00           H  
ATOM    815  C4'   A    26      81.061  51.167  74.930  1.00  0.00           C  
ATOM    816  H4'   A    26      81.312  52.003  75.583  1.00  0.00           H  
ATOM    817  O4'   A    26      81.965  51.269  73.825  1.00  0.00           O  
ATOM    818  C1'   A    26      81.528  51.930  72.716  1.00  0.00           C  
ATOM    819  H1'   A    26      82.206  52.781  72.666  1.00  0.00           H  
ATOM    820  N9    A    26      81.657  51.059  71.495  1.00  0.00           N  
ATOM    821  C8    A    26      81.724  49.691  71.441  1.00  0.00           C  
ATOM    822  H8    A    26      81.549  49.029  72.275  1.00  0.00           H  
ATOM    823  N7    A    26      82.230  49.239  70.319  1.00  0.00           N  
ATOM    824  C5    A    26      82.214  50.325  69.457  1.00  0.00           C  
ATOM    825  C6    A    26      82.570  50.575  68.102  1.00  0.00           C  
ATOM    826  N6    A    26      83.057  49.665  67.302  1.00  0.00           N  
ATOM    827  H61   A    26      83.473  49.913  66.416  1.00  0.00           H  
ATOM    828  H62   A    26      83.185  48.715  67.620  1.00  0.00           H  
ATOM    829  N1    A    26      82.550  51.830  67.580  1.00  0.00           N  
ATOM    830  C2    A    26      82.121  52.764  68.402  1.00  0.00           C  
ATOM    831  H2    A    26      82.122  53.756  67.975  1.00  0.00           H  
ATOM    832  N3    A    26      81.867  52.713  69.664  1.00  0.00           N  
ATOM    833  C4    A    26      81.890  51.421  70.151  1.00  0.00           C  
ATOM    834  C3'   A    26      79.721  51.399  74.220  1.00  0.00           C  
ATOM    835  H3'   A    26      79.406  50.463  73.760  1.00  0.00           H  
ATOM    836  C2'   A    26      80.095  52.347  73.124  1.00  0.00           C  
ATOM    837  H2'   A    26      79.474  52.184  72.243  1.00  0.00           H  
ATOM    838  O2'   A    26      80.231  53.737  73.523  1.00  0.00           O  
ATOM    839 HO2'   A    26      79.411  53.925  73.986  1.00  0.00           H  
ATOM    840  O3'   A    26      78.640  51.788  75.111  1.00  0.00           O  
ATOM    841  P     C    27      77.164  52.087  74.627  1.00  0.00           P  
ATOM    842  OP1   C    27      76.397  51.825  75.852  1.00  0.00           O  
ATOM    843  OP2   C    27      76.886  51.280  73.427  1.00  0.00           O  
ATOM    844  O5'   C    27      77.125  53.658  74.078  1.00  0.00           O  
ATOM    845  C5'   C    27      77.080  54.730  74.989  1.00  0.00           C  
ATOM    846  H5'   C    27      77.804  54.590  75.792  1.00  0.00           H  
ATOM    847 H5''   C    27      76.147  54.665  75.550  1.00  0.00           H  
ATOM    848  C4'   C    27      77.093  56.128  74.365  1.00  0.00           C  
ATOM    849  H4'   C    27      77.079  56.815  75.212  1.00  0.00           H  
ATOM    850  O4'   C    27      78.300  56.159  73.578  1.00  0.00           O  
ATOM    851  C1'   C    27      78.060  56.856  72.331  1.00  0.00           C  
ATOM    852  H1'   C    27      78.656  57.767  72.390  1.00  0.00           H  
ATOM    853  N1    C    27      78.385  56.134  71.083  1.00  0.00           N  
ATOM    854  C6    C    27      78.267  54.763  71.144  1.00  0.00           C  
ATOM    855  H6    C    27      77.871  54.232  71.997  1.00  0.00           H  
ATOM    856  C5    C    27      78.531  54.046  70.112  1.00  0.00           C  
ATOM    857  H5    C    27      78.398  52.974  70.142  1.00  0.00           H  
ATOM    858  C4    C    27      78.940  54.722  68.921  1.00  0.00           C  
ATOM    859  N4    C    27      79.309  54.076  67.805  1.00  0.00           N  
ATOM    860  H41   C    27      79.659  54.674  67.070  1.00  0.00           H  
ATOM    861  H42   C    27      79.428  53.073  67.831  1.00  0.00           H  
ATOM    862  N3    C    27      79.048  56.008  68.795  1.00  0.00           N  
ATOM    863  C2    C    27      78.869  56.767  69.908  1.00  0.00           C  
ATOM    864  O2    C    27      79.068  57.986  69.867  1.00  0.00           O  
ATOM    865  C3'   C    27      76.013  56.453  73.338  1.00  0.00           C  
ATOM    866  H3'   C    27      75.770  55.532  72.807  1.00  0.00           H  
ATOM    867  C2'   C    27      76.650  57.408  72.297  1.00  0.00           C  
ATOM    868  H2'   C    27      76.273  57.338  71.277  1.00  0.00           H  
ATOM    869  O2'   C    27      76.734  58.693  72.867  1.00  0.00           O  
ATOM    870 HO2'   C    27      75.822  58.956  73.007  1.00  0.00           H  
ATOM    871  O3'   C    27      74.922  57.112  73.973  1.00  0.00           O  
ATOM    872  P     U    28      73.387  56.848  73.414  1.00  0.00           P  
ATOM    873  OP1   U    28      72.486  57.306  74.496  1.00  0.00           O  
ATOM    874  OP2   U    28      73.254  55.424  72.982  1.00  0.00           O  
ATOM    875  O5'   U    28      73.437  57.820  72.110  1.00  0.00           O  
ATOM    876  C5'   U    28      73.098  59.256  72.303  1.00  0.00           C  
ATOM    877  H5'   U    28      73.579  59.570  73.230  1.00  0.00           H  
ATOM    878 H5''   U    28      72.020  59.415  72.341  1.00  0.00           H  
ATOM    879  C4'   U    28      73.789  60.031  71.151  1.00  0.00           C  
ATOM    880  H4'   U    28      73.723  61.051  71.530  1.00  0.00           H  
ATOM    881  O4'   U    28      75.125  59.611  70.813  1.00  0.00           O  
ATOM    882  C1'   U    28      75.323  59.820  69.405  1.00  0.00           C  
ATOM    883  H1'   U    28      76.209  60.448  69.309  1.00  0.00           H  
ATOM    884  N1    U    28      75.545  58.481  68.733  1.00  0.00           N  
ATOM    885  C6    U    28      74.960  57.292  69.167  1.00  0.00           C  
ATOM    886  H6    U    28      74.373  57.284  70.074  1.00  0.00           H  
ATOM    887  C5    U    28      75.121  56.128  68.418  1.00  0.00           C  
ATOM    888  H5    U    28      74.743  55.191  68.800  1.00  0.00           H  
ATOM    889  C4    U    28      75.991  56.048  67.312  1.00  0.00           C  
ATOM    890  O4    U    28      76.230  55.028  66.698  1.00  0.00           O  
ATOM    891  N3    U    28      76.501  57.251  66.902  1.00  0.00           N  
ATOM    892  H3    U    28      77.130  57.207  66.113  1.00  0.00           H  
ATOM    893  C2    U    28      76.297  58.462  67.546  1.00  0.00           C  
ATOM    894  O2    U    28      76.726  59.515  67.017  1.00  0.00           O  
ATOM    895  C3'   U    28      72.966  59.988  69.839  1.00  0.00           C  
ATOM    896  H3'   U    28      72.839  58.964  69.488  1.00  0.00           H  
ATOM    897  C2'   U    28      74.070  60.547  68.858  1.00  0.00           C  
ATOM    898  H2'   U    28      73.871  60.222  67.837  1.00  0.00           H  
ATOM    899  O2'   U    28      74.353  61.989  68.793  1.00  0.00           O  
ATOM    900 HO2'   U    28      74.506  62.259  69.702  1.00  0.00           H  
ATOM    901  O3'   U    28      71.763  60.650  69.790  1.00  0.00           O  
ATOM    902  P     A    29      70.639  60.468  68.670  1.00  0.00           P  
ATOM    903  OP1   A    29      69.586  61.521  68.875  1.00  0.00           O  
ATOM    904  OP2   A    29      70.177  59.072  68.616  1.00  0.00           O  
ATOM    905  O5'   A    29      71.420  60.717  67.321  1.00  0.00           O  
ATOM    906  C5'   A    29      71.590  62.026  66.824  1.00  0.00           C  
ATOM    907  H5'   A    29      72.081  62.580  67.624  1.00  0.00           H  
ATOM    908 H5''   A    29      70.635  62.494  66.587  1.00  0.00           H  
ATOM    909  C4'   A    29      72.459  62.076  65.534  1.00  0.00           C  
ATOM    910  H4'   A    29      72.580  63.092  65.159  1.00  0.00           H  
ATOM    911  O4'   A    29      73.725  61.387  65.615  1.00  0.00           O  
ATOM    912  C1'   A    29      74.102  60.831  64.393  1.00  0.00           C  
ATOM    913  H1'   A    29      75.080  61.220  64.108  1.00  0.00           H  
ATOM    914  N9    A    29      74.228  59.372  64.524  1.00  0.00           N  
ATOM    915  C8    A    29      73.588  58.520  65.417  1.00  0.00           C  
ATOM    916  H8    A    29      72.904  58.783  66.211  1.00  0.00           H  
ATOM    917  N7    A    29      73.902  57.286  65.212  1.00  0.00           N  
ATOM    918  C5    A    29      74.671  57.289  64.036  1.00  0.00           C  
ATOM    919  C6    A    29      75.343  56.285  63.296  1.00  0.00           C  
ATOM    920  N6    A    29      75.459  54.999  63.624  1.00  0.00           N  
ATOM    921  H61   A    29      76.121  54.489  63.056  1.00  0.00           H  
ATOM    922  H62   A    29      75.019  54.614  64.448  1.00  0.00           H  
ATOM    923  N1    A    29      76.034  56.635  62.222  1.00  0.00           N  
ATOM    924  C2    A    29      76.093  57.905  61.862  1.00  0.00           C  
ATOM    925  H2    A    29      76.700  58.079  60.986  1.00  0.00           H  
ATOM    926  N3    A    29      75.417  58.920  62.420  1.00  0.00           N  
ATOM    927  C4    A    29      74.823  58.550  63.578  1.00  0.00           C  
ATOM    928  C3'   A    29      71.770  61.350  64.394  1.00  0.00           C  
ATOM    929  H3'   A    29      71.469  60.399  64.834  1.00  0.00           H  
ATOM    930  C2'   A    29      72.992  61.179  63.370  1.00  0.00           C  
ATOM    931  H2'   A    29      72.859  60.324  62.706  1.00  0.00           H  
ATOM    932  O2'   A    29      73.344  62.299  62.560  1.00  0.00           O  
ATOM    933 HO2'   A    29      73.124  62.151  61.637  1.00  0.00           H  
ATOM    934  O3'   A    29      70.693  62.047  63.872  1.00  0.00           O  
ATOM    935  P     G    30      69.573  61.223  63.102  1.00  0.00           P  
ATOM    936  OP1   G    30      68.474  62.163  62.932  1.00  0.00           O  
ATOM    937  OP2   G    30      69.276  59.972  63.788  1.00  0.00           O  
ATOM    938  O5'   G    30      70.215  60.917  61.751  1.00  0.00           O  
ATOM    939  C5'   G    30      70.277  61.964  60.804  1.00  0.00           C  
ATOM    940  H5'   G    30      70.805  62.816  61.235  1.00  0.00           H  
ATOM    941 H5''   G    30      69.270  62.121  60.419  1.00  0.00           H  
ATOM    942  C4'   G    30      71.121  61.380  59.642  1.00  0.00           C  
ATOM    943  H4'   G    30      71.289  62.080  58.824  1.00  0.00           H  
ATOM    944  O4'   G    30      72.386  60.705  60.052  1.00  0.00           O  
ATOM    945  C1'   G    30      72.707  59.623  59.211  1.00  0.00           C  
ATOM    946  H1'   G    30      73.672  59.815  58.742  1.00  0.00           H  
ATOM    947  N9    G    30      72.730  58.297  60.019  1.00  0.00           N  
ATOM    948  C8    G    30      72.198  58.033  61.289  1.00  0.00           C  
ATOM    949  H8    G    30      71.729  58.801  61.887  1.00  0.00           H  
ATOM    950  N7    G    30      72.415  56.811  61.693  1.00  0.00           N  
ATOM    951  C5    G    30      73.044  56.200  60.617  1.00  0.00           C  
ATOM    952  C6    G    30      73.499  54.816  60.572  1.00  0.00           C  
ATOM    953  O6    G    30      73.480  53.951  61.492  1.00  0.00           O  
ATOM    954  N1    G    30      74.029  54.540  59.396  1.00  0.00           N  
ATOM    955  H1    G    30      74.395  53.606  59.281  1.00  0.00           H  
ATOM    956  C2    G    30      74.089  55.395  58.353  1.00  0.00           C  
ATOM    957  N2    G    30      74.541  54.860  57.254  1.00  0.00           N  
ATOM    958  H21   G    30      74.729  53.868  57.230  1.00  0.00           H  
ATOM    959  H22   G    30      74.506  55.445  56.432  1.00  0.00           H  
ATOM    960  N3    G    30      73.776  56.731  58.393  1.00  0.00           N  
ATOM    961  C4    G    30      73.294  57.109  59.607  1.00  0.00           C  
ATOM    962  C3'   G    30      70.339  60.254  58.883  1.00  0.00           C  
ATOM    963  H3'   G    30      70.063  59.522  59.642  1.00  0.00           H  
ATOM    964  C2'   G    30      71.585  59.697  58.158  1.00  0.00           C  
ATOM    965  H2'   G    30      71.325  58.696  57.814  1.00  0.00           H  
ATOM    966  O2'   G    30      71.907  60.545  57.028  1.00  0.00           O  
ATOM    967 HO2'   G    30      72.305  60.022  56.327  1.00  0.00           H  
ATOM    968  O3'   G    30      69.189  60.527  58.109  1.00  0.00           O  
ATOM    969  P     A    31      68.112  59.420  58.011  1.00  0.00           P  
ATOM    970  OP1   A    31      67.080  60.006  57.122  1.00  0.00           O  
ATOM    971  OP2   A    31      67.743  58.948  59.429  1.00  0.00           O  
ATOM    972  O5'   A    31      68.875  58.306  57.213  1.00  0.00           O  
ATOM    973  C5'   A    31      69.078  58.473  55.872  1.00  0.00           C  
ATOM    974  H5'   A    31      69.650  59.364  55.614  1.00  0.00           H  
ATOM    975 H5''   A    31      68.073  58.606  55.471  1.00  0.00           H  
ATOM    976  C4'   A    31      69.726  57.362  55.144  1.00  0.00           C  
ATOM    977  H4'   A    31      69.827  57.749  54.130  1.00  0.00           H  
ATOM    978  O4'   A    31      71.036  57.011  55.740  1.00  0.00           O  
ATOM    979  C1'   A    31      71.136  55.598  55.644  1.00  0.00           C  
ATOM    980  H1'   A    31      72.105  55.214  55.328  1.00  0.00           H  
ATOM    981  N9    A    31      70.965  55.056  57.061  1.00  0.00           N  
ATOM    982  C8    A    31      70.592  55.688  58.196  1.00  0.00           C  
ATOM    983  H8    A    31      70.315  56.731  58.254  1.00  0.00           H  
ATOM    984  N7    A    31      70.447  54.877  59.205  1.00  0.00           N  
ATOM    985  C5    A    31      70.933  53.667  58.658  1.00  0.00           C  
ATOM    986  C6    A    31      71.111  52.399  59.164  1.00  0.00           C  
ATOM    987  N6    A    31      70.828  51.968  60.352  1.00  0.00           N  
ATOM    988  H61   A    31      71.013  51.026  60.667  1.00  0.00           H  
ATOM    989  H62   A    31      70.676  52.658  61.074  1.00  0.00           H  
ATOM    990  N1    A    31      71.412  51.370  58.379  1.00  0.00           N  
ATOM    991  C2    A    31      71.573  51.538  57.113  1.00  0.00           C  
ATOM    992  H2    A    31      71.897  50.712  56.497  1.00  0.00           H  
ATOM    993  N3    A    31      71.456  52.708  56.502  1.00  0.00           N  
ATOM    994  C4    A    31      71.152  53.735  57.380  1.00  0.00           C  
ATOM    995  C3'   A    31      68.954  56.132  55.136  1.00  0.00           C  
ATOM    996  H3'   A    31      68.600  55.917  56.144  1.00  0.00           H  
ATOM    997  C2'   A    31      70.022  55.123  54.744  1.00  0.00           C  
ATOM    998  H2'   A    31      69.856  54.058  54.907  1.00  0.00           H  
ATOM    999  O2'   A    31      70.460  55.354  53.399  1.00  0.00           O  
ATOM   1000 HO2'   A    31      70.250  54.592  52.854  1.00  0.00           H  
ATOM   1001  O3'   A    31      67.807  56.197  54.300  1.00  0.00           O  
ATOM   1002  P     G    32      66.603  55.233  54.530  1.00  0.00           P  
ATOM   1003  OP1   G    32      65.560  55.642  53.585  1.00  0.00           O  
ATOM   1004  OP2   G    32      66.269  55.095  55.979  1.00  0.00           O  
ATOM   1005  O5'   G    32      67.080  53.794  53.994  1.00  0.00           O  
ATOM   1006  C5'   G    32      67.620  53.567  52.683  1.00  0.00           C  
ATOM   1007  H5'   G    32      68.564  54.113  52.664  1.00  0.00           H  
ATOM   1008 H5''   G    32      66.867  53.762  51.920  1.00  0.00           H  
ATOM   1009  C4'   G    32      68.069  52.136  52.587  1.00  0.00           C  
ATOM   1010  H4'   G    32      68.598  52.073  51.637  1.00  0.00           H  
ATOM   1011  O4'   G    32      69.013  51.726  53.600  1.00  0.00           O  
ATOM   1012  C1'   G    32      68.624  50.453  54.062  1.00  0.00           C  
ATOM   1013  H1'   G    32      69.440  49.765  53.842  1.00  0.00           H  
ATOM   1014  N9    G    32      68.470  50.579  55.553  1.00  0.00           N  
ATOM   1015  C8    G    32      68.141  51.671  56.330  1.00  0.00           C  
ATOM   1016  H8    G    32      67.796  52.596  55.894  1.00  0.00           H  
ATOM   1017  N7    G    32      68.271  51.526  57.603  1.00  0.00           N  
ATOM   1018  C5    G    32      68.618  50.163  57.743  1.00  0.00           C  
ATOM   1019  C6    G    32      68.809  49.302  58.886  1.00  0.00           C  
ATOM   1020  O6    G    32      68.831  49.676  60.053  1.00  0.00           O  
ATOM   1021  N1    G    32      69.038  47.997  58.589  1.00  0.00           N  
ATOM   1022  H1    G    32      69.094  47.356  59.367  1.00  0.00           H  
ATOM   1023  C2    G    32      69.074  47.526  57.317  1.00  0.00           C  
ATOM   1024  N2    G    32      69.322  46.258  57.280  1.00  0.00           N  
ATOM   1025  H21   G    32      69.378  45.735  58.142  1.00  0.00           H  
ATOM   1026  H22   G    32      69.400  45.727  56.425  1.00  0.00           H  
ATOM   1027  N3    G    32      68.891  48.172  56.219  1.00  0.00           N  
ATOM   1028  C4    G    32      68.668  49.543  56.484  1.00  0.00           C  
ATOM   1029  C3'   G    32      66.807  51.257  52.663  1.00  0.00           C  
ATOM   1030  H3'   G    32      66.072  51.670  53.353  1.00  0.00           H  
ATOM   1031  C2'   G    32      67.431  49.979  53.180  1.00  0.00           C  
ATOM   1032  H2'   G    32      66.687  49.422  53.749  1.00  0.00           H  
ATOM   1033  O2'   G    32      67.999  49.179  52.093  1.00  0.00           O  
ATOM   1034 HO2'   G    32      67.569  49.406  51.265  1.00  0.00           H  
ATOM   1035  O3'   G    32      66.144  50.952  51.442  1.00  0.00           O  
ATOM   1036  P     C    33      64.600  50.448  51.415  1.00  0.00           P  
ATOM   1037  OP1   C    33      64.276  50.399  50.002  1.00  0.00           O  
ATOM   1038  OP2   C    33      63.843  51.336  52.298  1.00  0.00           O  
ATOM   1039  O5'   C    33      64.608  49.011  52.124  1.00  0.00           O  
ATOM   1040  C5'   C    33      64.987  47.827  51.413  1.00  0.00           C  
ATOM   1041  H5'   C    33      65.893  48.136  50.893  1.00  0.00           H  
ATOM   1042 H5''   C    33      64.305  47.577  50.600  1.00  0.00           H  
ATOM   1043  C4'   C    33      65.344  46.648  52.322  1.00  0.00           C  
ATOM   1044  H4'   C    33      65.899  45.924  51.725  1.00  0.00           H  
ATOM   1045  O4'   C    33      66.190  47.119  53.372  1.00  0.00           O  
ATOM   1046  C1'   C    33      66.166  46.300  54.598  1.00  0.00           C  
ATOM   1047  H1'   C    33      67.159  45.853  54.644  1.00  0.00           H  
ATOM   1048  N1    C    33      65.722  47.173  55.722  1.00  0.00           N  
ATOM   1049  C6    C    33      65.139  48.415  55.699  1.00  0.00           C  
ATOM   1050  H6    C    33      64.677  48.745  54.780  1.00  0.00           H  
ATOM   1051  C5    C    33      65.108  49.246  56.779  1.00  0.00           C  
ATOM   1052  H5    C    33      64.724  50.254  56.724  1.00  0.00           H  
ATOM   1053  C4    C    33      65.591  48.662  57.994  1.00  0.00           C  
ATOM   1054  N4    C    33      65.616  49.368  59.090  1.00  0.00           N  
ATOM   1055  H41   C    33      65.988  48.899  59.904  1.00  0.00           H  
ATOM   1056  H42   C    33      65.170  50.273  59.138  1.00  0.00           H  
ATOM   1057  N3    C    33      65.946  47.389  58.103  1.00  0.00           N  
ATOM   1058  C2    C    33      65.965  46.624  56.998  1.00  0.00           C  
ATOM   1059  O2    C    33      66.212  45.406  57.127  1.00  0.00           O  
ATOM   1060  C3'   C    33      64.330  45.939  53.124  1.00  0.00           C  
ATOM   1061  H3'   C    33      63.627  46.698  53.467  1.00  0.00           H  
ATOM   1062  C2'   C    33      65.069  45.254  54.253  1.00  0.00           C  
ATOM   1063  H2'   C    33      64.408  45.012  55.085  1.00  0.00           H  
ATOM   1064  O2'   C    33      65.611  43.944  53.995  1.00  0.00           O  
ATOM   1065 HO2'   C    33      66.418  43.957  53.475  1.00  0.00           H  
ATOM   1066  O3'   C    33      63.703  45.018  52.262  1.00  0.00           O  
ATOM   1067  P     C    34      62.122  44.842  52.297  1.00  0.00           P  
ATOM   1068  OP1   C    34      61.583  44.056  51.190  1.00  0.00           O  
ATOM   1069  OP2   C    34      61.427  46.089  52.597  1.00  0.00           O  
ATOM   1070  O5'   C    34      61.911  44.044  53.671  1.00  0.00           O  
ATOM   1071  C5'   C    34      62.239  42.714  53.845  1.00  0.00           C  
ATOM   1072  H5'   C    34      63.138  42.539  53.255  1.00  0.00           H  
ATOM   1073 H5''   C    34      61.517  42.045  53.376  1.00  0.00           H  
ATOM   1074  C4'   C    34      62.433  42.251  55.312  1.00  0.00           C  
ATOM   1075  H4'   C    34      62.711  41.197  55.290  1.00  0.00           H  
ATOM   1076  O4'   C    34      63.512  42.887  56.069  1.00  0.00           O  
ATOM   1077  C1'   C    34      63.157  42.963  57.458  1.00  0.00           C  
ATOM   1078  H1'   C    34      64.043  42.726  58.048  1.00  0.00           H  
ATOM   1079  N1    C    34      62.933  44.416  57.893  1.00  0.00           N  
ATOM   1080  C6    C    34      62.679  45.419  57.015  1.00  0.00           C  
ATOM   1081  H6    C    34      62.650  45.289  55.943  1.00  0.00           H  
ATOM   1082  C5    C    34      62.551  46.678  57.456  1.00  0.00           C  
ATOM   1083  H5    C    34      62.489  47.421  56.675  1.00  0.00           H  
ATOM   1084  C4    C    34      62.597  46.882  58.859  1.00  0.00           C  
ATOM   1085  N4    C    34      62.378  48.018  59.339  1.00  0.00           N  
ATOM   1086  H41   C    34      62.711  48.197  60.275  1.00  0.00           H  
ATOM   1087  H42   C    34      62.157  48.793  58.731  1.00  0.00           H  
ATOM   1088  N3    C    34      62.805  45.989  59.680  1.00  0.00           N  
ATOM   1089  C2    C    34      62.952  44.686  59.262  1.00  0.00           C  
ATOM   1090  O2    C    34      63.088  43.848  60.168  1.00  0.00           O  
ATOM   1091  C3'   C    34      61.236  42.416  56.299  1.00  0.00           C  
ATOM   1092  H3'   C    34      60.850  43.423  56.145  1.00  0.00           H  
ATOM   1093  C2'   C    34      61.786  42.233  57.687  1.00  0.00           C  
ATOM   1094  H2'   C    34      61.298  42.717  58.533  1.00  0.00           H  
ATOM   1095  O2'   C    34      62.038  40.897  57.992  1.00  0.00           O  
ATOM   1096 HO2'   C    34      62.008  40.822  58.948  1.00  0.00           H  
ATOM   1097  O3'   C    34      60.183  41.534  55.890  1.00  0.00           O  
ATOM   1098  P     C    35      58.670  41.747  56.346  1.00  0.00           P  
ATOM   1099  OP1   C    35      57.917  40.605  55.703  1.00  0.00           O  
ATOM   1100  OP2   C    35      58.373  43.131  55.958  1.00  0.00           O  
ATOM   1101  O5'   C    35      58.517  41.575  57.900  1.00  0.00           O  
ATOM   1102  C5'   C    35      58.705  40.320  58.701  1.00  0.00           C  
ATOM   1103  H5'   C    35      59.624  39.815  58.406  1.00  0.00           H  
ATOM   1104 H5''   C    35      57.841  39.698  58.466  1.00  0.00           H  
ATOM   1105  C4'   C    35      58.577  40.675  60.164  1.00  0.00           C  
ATOM   1106  H4'   C    35      58.679  39.799  60.805  1.00  0.00           H  
ATOM   1107  O4'   C    35      59.631  41.523  60.526  1.00  0.00           O  
ATOM   1108  C1'   C    35      59.140  42.407  61.596  1.00  0.00           C  
ATOM   1109  H1'   C    35      59.820  42.249  62.433  1.00  0.00           H  
ATOM   1110  N1    C    35      59.215  43.834  61.110  1.00  0.00           N  
ATOM   1111  C6    C    35      59.383  44.154  59.762  1.00  0.00           C  
ATOM   1112  H6    C    35      59.396  43.397  58.991  1.00  0.00           H  
ATOM   1113  C5    C    35      59.374  45.461  59.384  1.00  0.00           C  
ATOM   1114  H5    C    35      59.520  45.716  58.345  1.00  0.00           H  
ATOM   1115  C4    C    35      59.324  46.396  60.457  1.00  0.00           C  
ATOM   1116  N4    C    35      59.550  47.686  60.289  1.00  0.00           N  
ATOM   1117  H41   C    35      59.376  48.321  61.055  1.00  0.00           H  
ATOM   1118  H42   C    35      59.709  47.962  59.330  1.00  0.00           H  
ATOM   1119  N3    C    35      59.073  46.138  61.737  1.00  0.00           N  
ATOM   1120  C2    C    35      58.974  44.796  62.114  1.00  0.00           C  
ATOM   1121  O2    C    35      58.776  44.596  63.278  1.00  0.00           O  
ATOM   1122  C3'   C    35      57.288  41.445  60.471  1.00  0.00           C  
ATOM   1123  H3'   C    35      57.132  42.277  59.784  1.00  0.00           H  
ATOM   1124  C2'   C    35      57.596  42.037  61.812  1.00  0.00           C  
ATOM   1125  H2'   C    35      56.945  42.861  62.102  1.00  0.00           H  
ATOM   1126  O2'   C    35      57.724  41.090  62.827  1.00  0.00           O  
ATOM   1127 HO2'   C    35      57.127  40.350  62.698  1.00  0.00           H  
ATOM   1128  O3'   C    35      56.134  40.507  60.374  1.00  0.00           O  
ATOM   1129  P     U    36      54.663  40.989  60.159  1.00  0.00           P  
ATOM   1130  OP1   U    36      53.846  39.853  60.563  1.00  0.00           O  
ATOM   1131  OP2   U    36      54.635  41.442  58.791  1.00  0.00           O  
ATOM   1132  O5'   U    36      54.415  42.273  61.060  1.00  0.00           O  
ATOM   1133  C5'   U    36      53.988  42.093  62.426  1.00  0.00           C  
ATOM   1134  H5'   U    36      54.739  41.601  63.044  1.00  0.00           H  
ATOM   1135 H5''   U    36      53.118  41.437  62.472  1.00  0.00           H  
ATOM   1136  C4'   U    36      53.678  43.385  63.260  1.00  0.00           C  
ATOM   1137  H4'   U    36      53.402  43.169  64.292  1.00  0.00           H  
ATOM   1138  O4'   U    36      54.857  44.127  63.480  1.00  0.00           O  
ATOM   1139  C1'   U    36      54.626  45.541  63.528  1.00  0.00           C  
ATOM   1140  H1'   U    36      54.995  46.035  64.427  1.00  0.00           H  
ATOM   1141  N1    U    36      55.196  46.321  62.409  1.00  0.00           N  
ATOM   1142  C6    U    36      55.382  45.763  61.172  1.00  0.00           C  
ATOM   1143  H6    U    36      55.123  44.735  60.966  1.00  0.00           H  
ATOM   1144  C5    U    36      55.906  46.451  60.149  1.00  0.00           C  
ATOM   1145  H5    U    36      55.887  46.083  59.134  1.00  0.00           H  
ATOM   1146  C4    U    36      56.296  47.831  60.334  1.00  0.00           C  
ATOM   1147  O4    U    36      56.585  48.560  59.433  1.00  0.00           O  
ATOM   1148  N3    U    36      56.158  48.309  61.597  1.00  0.00           N  
ATOM   1149  H3    U    36      56.275  49.298  61.761  1.00  0.00           H  
ATOM   1150  C2    U    36      55.570  47.647  62.636  1.00  0.00           C  
ATOM   1151  O2    U    36      55.312  48.165  63.702  1.00  0.00           O  
ATOM   1152  C3'   U    36      52.675  44.377  62.759  1.00  0.00           C  
ATOM   1153  H3'   U    36      52.767  44.685  61.718  1.00  0.00           H  
ATOM   1154  C2'   U    36      53.125  45.649  63.640  1.00  0.00           C  
ATOM   1155  H2'   U    36      52.621  46.551  63.294  1.00  0.00           H  
ATOM   1156  O2'   U    36      52.671  45.391  64.945  1.00  0.00           O  
ATOM   1157 HO2'   U    36      52.077  44.637  64.909  1.00  0.00           H  
ATOM   1158  O3'   U    36      51.325  44.083  63.174  1.00  0.00           O  
ATOM   1159  P     G    37      50.162  44.775  62.478  1.00  0.00           P  
ATOM   1160  OP1   G    37      48.887  44.130  62.926  1.00  0.00           O  
ATOM   1161  OP2   G    37      50.608  44.631  61.039  1.00  0.00           O  
ATOM   1162  O5'   G    37      49.980  46.353  62.742  1.00  0.00           O  
ATOM   1163  C5'   G    37      49.497  46.844  63.965  1.00  0.00           C  
ATOM   1164  H5'   G    37      49.885  46.394  64.879  1.00  0.00           H  
ATOM   1165 H5''   G    37      48.410  46.870  64.049  1.00  0.00           H  
ATOM   1166  C4'   G    37      49.821  48.294  64.243  1.00  0.00           C  
ATOM   1167  H4'   G    37      49.449  48.638  65.208  1.00  0.00           H  
ATOM   1168  O4'   G    37      51.218  48.493  64.403  1.00  0.00           O  
ATOM   1169  C1'   G    37      51.466  49.798  64.074  1.00  0.00           C  
ATOM   1170  H1'   G    37      51.912  50.326  64.917  1.00  0.00           H  
ATOM   1171  N9    G    37      52.410  50.035  62.876  1.00  0.00           N  
ATOM   1172  C8    G    37      52.701  49.178  61.863  1.00  0.00           C  
ATOM   1173  H8    G    37      52.434  48.131  61.851  1.00  0.00           H  
ATOM   1174  N7    G    37      53.542  49.678  61.002  1.00  0.00           N  
ATOM   1175  C5    G    37      53.720  50.978  61.432  1.00  0.00           C  
ATOM   1176  C6    G    37      54.431  52.079  60.822  1.00  0.00           C  
ATOM   1177  O6    G    37      55.102  52.136  59.763  1.00  0.00           O  
ATOM   1178  N1    G    37      54.241  53.293  61.492  1.00  0.00           N  
ATOM   1179  H1    G    37      54.669  54.137  61.140  1.00  0.00           H  
ATOM   1180  C2    G    37      53.551  53.402  62.638  1.00  0.00           C  
ATOM   1181  N2    G    37      53.413  54.621  63.091  1.00  0.00           N  
ATOM   1182  H21   G    37      53.961  55.362  62.678  1.00  0.00           H  
ATOM   1183  H22   G    37      52.853  54.854  63.899  1.00  0.00           H  
ATOM   1184  N3    G    37      52.944  52.442  63.277  1.00  0.00           N  
ATOM   1185  C4    G    37      52.989  51.252  62.575  1.00  0.00           C  
ATOM   1186  C3'   G    37      49.400  49.367  63.310  1.00  0.00           C  
ATOM   1187  H3'   G    37      49.797  49.071  62.339  1.00  0.00           H  
ATOM   1188  C2'   G    37      50.220  50.536  63.842  1.00  0.00           C  
ATOM   1189  H2'   G    37      50.363  51.354  63.137  1.00  0.00           H  
ATOM   1190  O2'   G    37      49.762  50.999  65.121  1.00  0.00           O  
ATOM   1191 HO2'   G    37      48.874  51.360  65.169  1.00  0.00           H  
ATOM   1192  O3'   G    37      48.020  49.513  63.154  1.00  0.00           O  
ATOM   1193  P     U    38      47.513  50.157  61.790  1.00  0.00           P  
ATOM   1194  OP1   U    38      46.034  50.406  61.880  1.00  0.00           O  
ATOM   1195  OP2   U    38      48.094  49.249  60.724  1.00  0.00           O  
ATOM   1196  O5'   U    38      48.070  51.663  61.473  1.00  0.00           O  
ATOM   1197  C5'   U    38      47.771  52.708  62.389  1.00  0.00           C  
ATOM   1198  H5'   U    38      48.098  52.396  63.380  1.00  0.00           H  
ATOM   1199 H5''   U    38      46.698  52.888  62.319  1.00  0.00           H  
ATOM   1200  C4'   U    38      48.472  54.087  62.139  1.00  0.00           C  
ATOM   1201  H4'   U    38      48.202  54.766  62.947  1.00  0.00           H  
ATOM   1202  O4'   U    38      49.876  53.881  62.066  1.00  0.00           O  
ATOM   1203  C1'   U    38      50.396  54.797  61.052  1.00  0.00           C  
ATOM   1204  H1'   U    38      51.179  55.399  61.514  1.00  0.00           H  
ATOM   1205  N1    U    38      50.996  54.158  59.886  1.00  0.00           N  
ATOM   1206  C6    U    38      50.900  52.799  59.568  1.00  0.00           C  
ATOM   1207  H6    U    38      50.200  52.148  60.069  1.00  0.00           H  
ATOM   1208  C5    U    38      51.729  52.170  58.732  1.00  0.00           C  
ATOM   1209  H5    U    38      51.703  51.096  58.616  1.00  0.00           H  
ATOM   1210  C4    U    38      52.623  53.000  57.951  1.00  0.00           C  
ATOM   1211  O4    U    38      53.458  52.610  57.189  1.00  0.00           O  
ATOM   1212  N3    U    38      52.531  54.361  58.142  1.00  0.00           N  
ATOM   1213  H3    U    38      53.154  54.977  57.639  1.00  0.00           H  
ATOM   1214  C2    U    38      51.800  54.977  59.085  1.00  0.00           C  
ATOM   1215  O2    U    38      51.804  56.237  59.325  1.00  0.00           O  
ATOM   1216  C3'   U    38      48.133  54.721  60.826  1.00  0.00           C  
ATOM   1217  H3'   U    38      48.063  53.978  60.032  1.00  0.00           H  
ATOM   1218  C2'   U    38      49.223  55.688  60.652  1.00  0.00           C  
ATOM   1219  H2'   U    38      49.293  56.061  59.631  1.00  0.00           H  
ATOM   1220  O2'   U    38      49.046  56.864  61.504  1.00  0.00           O  
ATOM   1221 HO2'   U    38      48.539  57.385  60.876  1.00  0.00           H  
ATOM   1222  O3'   U    38      46.911  55.319  60.922  1.00  0.00           O  
ATOM   1223  P     A    39      46.340  56.178  59.757  1.00  0.00           P  
ATOM   1224  OP1   A    39      44.881  56.351  59.986  1.00  0.00           O  
ATOM   1225  OP2   A    39      46.724  55.484  58.493  1.00  0.00           O  
ATOM   1226  O5'   A    39      47.029  57.616  59.785  1.00  0.00           O  
ATOM   1227  C5'   A    39      46.681  58.521  60.808  1.00  0.00           C  
ATOM   1228  H5'   A    39      46.930  58.142  61.799  1.00  0.00           H  
ATOM   1229 H5''   A    39      45.599  58.643  60.848  1.00  0.00           H  
ATOM   1230  C4'   A    39      47.425  59.826  60.780  1.00  0.00           C  
ATOM   1231  H4'   A    39      47.280  60.350  61.724  1.00  0.00           H  
ATOM   1232  O4'   A    39      48.825  59.625  60.502  1.00  0.00           O  
ATOM   1233  C1'   A    39      49.371  60.759  59.774  1.00  0.00           C  
ATOM   1234  H1'   A    39      50.170  61.222  60.354  1.00  0.00           H  
ATOM   1235  N9    A    39      49.895  60.297  58.444  1.00  0.00           N  
ATOM   1236  C8    A    39      49.879  59.054  57.806  1.00  0.00           C  
ATOM   1237  H8    A    39      49.231  58.256  58.135  1.00  0.00           H  
ATOM   1238  N7    A    39      50.538  58.941  56.716  1.00  0.00           N  
ATOM   1239  C5    A    39      51.191  60.188  56.600  1.00  0.00           C  
ATOM   1240  C6    A    39      52.027  60.852  55.646  1.00  0.00           C  
ATOM   1241  N6    A    39      52.716  60.174  54.689  1.00  0.00           N  
ATOM   1242  H61   A    39      53.306  60.783  54.139  1.00  0.00           H  
ATOM   1243  H62   A    39      52.399  59.285  54.330  1.00  0.00           H  
ATOM   1244  N1    A    39      52.333  62.100  55.792  1.00  0.00           N  
ATOM   1245  C2    A    39      51.946  62.763  56.852  1.00  0.00           C  
ATOM   1246  H2    A    39      52.225  63.802  56.944  1.00  0.00           H  
ATOM   1247  N3    A    39      51.182  62.224  57.840  1.00  0.00           N  
ATOM   1248  C4    A    39      50.782  60.963  57.640  1.00  0.00           C  
ATOM   1249  C3'   A    39      47.053  60.703  59.621  1.00  0.00           C  
ATOM   1250  H3'   A    39      46.986  60.106  58.712  1.00  0.00           H  
ATOM   1251  C2'   A    39      48.271  61.703  59.605  1.00  0.00           C  
ATOM   1252  H2'   A    39      48.368  62.291  58.692  1.00  0.00           H  
ATOM   1253  O2'   A    39      48.150  62.610  60.673  1.00  0.00           O  
ATOM   1254 HO2'   A    39      48.927  63.155  60.524  1.00  0.00           H  
ATOM   1255  O3'   A    39      45.751  61.283  59.878  1.00  0.00           O  
ATOM   1256  P     A    40      44.826  61.826  58.730  1.00  0.00           P  
ATOM   1257  OP1   A    40      43.760  62.667  59.309  1.00  0.00           O  
ATOM   1258  OP2   A    40      44.441  60.639  57.958  1.00  0.00           O  
ATOM   1259  O5'   A    40      45.686  62.687  57.795  1.00  0.00           O  
ATOM   1260  C5'   A    40      46.271  63.933  58.296  1.00  0.00           C  
ATOM   1261  H5'   A    40      46.796  63.638  59.204  1.00  0.00           H  
ATOM   1262 H5''   A    40      45.420  64.560  58.565  1.00  0.00           H  
ATOM   1263  C4'   A    40      47.336  64.574  57.377  1.00  0.00           C  
ATOM   1264  H4'   A    40      47.760  65.463  57.844  1.00  0.00           H  
ATOM   1265  O4'   A    40      48.493  63.830  57.157  1.00  0.00           O  
ATOM   1266  C1'   A    40      49.133  64.271  55.933  1.00  0.00           C  
ATOM   1267  H1'   A    40      50.124  64.695  56.093  1.00  0.00           H  
ATOM   1268  N9    A    40      49.219  63.156  54.908  1.00  0.00           N  
ATOM   1269  C8    A    40      48.573  61.959  54.906  1.00  0.00           C  
ATOM   1270  H8    A    40      47.876  61.667  55.677  1.00  0.00           H  
ATOM   1271  N7    A    40      48.763  61.279  53.773  1.00  0.00           N  
ATOM   1272  C5    A    40      49.748  62.025  53.134  1.00  0.00           C  
ATOM   1273  C6    A    40      50.542  61.954  51.955  1.00  0.00           C  
ATOM   1274  N6    A    40      50.710  60.871  51.215  1.00  0.00           N  
ATOM   1275  H61   A    40      51.366  60.902  50.448  1.00  0.00           H  
ATOM   1276  H62   A    40      50.089  60.128  51.503  1.00  0.00           H  
ATOM   1277  N1    A    40      51.492  62.869  51.743  1.00  0.00           N  
ATOM   1278  C2    A    40      51.546  64.015  52.397  1.00  0.00           C  
ATOM   1279  H2    A    40      52.322  64.725  52.154  1.00  0.00           H  
ATOM   1280  N3    A    40      50.781  64.277  53.452  1.00  0.00           N  
ATOM   1281  C4    A    40      49.967  63.180  53.825  1.00  0.00           C  
ATOM   1282  C3'   A    40      46.941  64.943  55.948  1.00  0.00           C  
ATOM   1283  H3'   A    40      46.567  64.027  55.489  1.00  0.00           H  
ATOM   1284  C2'   A    40      48.262  65.381  55.326  1.00  0.00           C  
ATOM   1285  H2'   A    40      48.213  65.280  54.242  1.00  0.00           H  
ATOM   1286  O2'   A    40      48.764  66.624  55.817  1.00  0.00           O  
ATOM   1287 HO2'   A    40      48.024  67.193  56.040  1.00  0.00           H  
ATOM   1288  O3'   A    40      45.938  65.962  56.086  1.00  0.00           O  
ATOM   1289  P     U    41      44.945  66.226  54.887  1.00  0.00           P  
ATOM   1290  OP1   U    41      44.129  67.440  55.254  1.00  0.00           O  
ATOM   1291  OP2   U    41      44.282  64.988  54.522  1.00  0.00           O  
ATOM   1292  O5'   U    41      45.724  66.607  53.614  1.00  0.00           O  
ATOM   1293  C5'   U    41      46.037  67.976  53.340  1.00  0.00           C  
ATOM   1294  H5'   U    41      46.720  68.188  54.163  1.00  0.00           H  
ATOM   1295 H5''   U    41      45.162  68.623  53.284  1.00  0.00           H  
ATOM   1296  C4'   U    41      46.677  68.211  51.925  1.00  0.00           C  
ATOM   1297  H4'   U    41      47.129  69.200  51.840  1.00  0.00           H  
ATOM   1298  O4'   U    41      47.736  67.339  51.788  1.00  0.00           O  
ATOM   1299  C1'   U    41      47.971  67.182  50.402  1.00  0.00           C  
ATOM   1300  H1'   U    41      48.894  67.755  50.315  1.00  0.00           H  
ATOM   1301  N1    U    41      48.147  65.790  50.061  1.00  0.00           N  
ATOM   1302  C6    U    41      47.685  64.718  50.798  1.00  0.00           C  
ATOM   1303  H6    U    41      47.033  64.823  51.652  1.00  0.00           H  
ATOM   1304  C5    U    41      48.042  63.463  50.530  1.00  0.00           C  
ATOM   1305  H5    U    41      47.738  62.623  51.138  1.00  0.00           H  
ATOM   1306  C4    U    41      48.856  63.194  49.380  1.00  0.00           C  
ATOM   1307  O4    U    41      49.167  62.080  48.920  1.00  0.00           O  
ATOM   1308  N3    U    41      49.324  64.231  48.705  1.00  0.00           N  
ATOM   1309  H3    U    41      49.982  64.126  47.946  1.00  0.00           H  
ATOM   1310  C2    U    41      48.964  65.500  48.960  1.00  0.00           C  
ATOM   1311  O2    U    41      49.574  66.277  48.289  1.00  0.00           O  
ATOM   1312  C3'   U    41      45.853  68.008  50.627  1.00  0.00           C  
ATOM   1313  H3'   U    41      45.472  66.992  50.738  1.00  0.00           H  
ATOM   1314  C2'   U    41      46.945  67.940  49.611  1.00  0.00           C  
ATOM   1315  H2'   U    41      46.574  67.574  48.654  1.00  0.00           H  
ATOM   1316  O2'   U    41      47.421  69.261  49.487  1.00  0.00           O  
ATOM   1317 HO2'   U    41      47.857  69.398  48.643  1.00  0.00           H  
ATOM   1318  O3'   U    41      44.868  68.929  50.378  1.00  0.00           O  
ATOM   1319  P     G    42      43.550  68.675  49.518  1.00  0.00           P  
ATOM   1320  OP1   G    42      42.641  69.789  49.724  1.00  0.00           O  
ATOM   1321  OP2   G    42      43.029  67.328  49.897  1.00  0.00           O  
ATOM   1322  O5'   G    42      43.984  68.568  47.988  1.00  0.00           O  
ATOM   1323  C5'   G    42      44.644  69.672  47.429  1.00  0.00           C  
ATOM   1324  H5'   G    42      45.479  69.927  48.081  1.00  0.00           H  
ATOM   1325 H5''   G    42      43.950  70.513  47.409  1.00  0.00           H  
ATOM   1326  C4'   G    42      45.269  69.162  46.033  1.00  0.00           C  
ATOM   1327  H4'   G    42      45.603  70.050  45.497  1.00  0.00           H  
ATOM   1328  O4'   G    42      46.465  68.426  46.291  1.00  0.00           O  
ATOM   1329  C1'   G    42      46.474  67.335  45.368  1.00  0.00           C  
ATOM   1330  H1'   G    42      47.391  67.342  44.780  1.00  0.00           H  
ATOM   1331  N9    G    42      46.277  66.017  46.051  1.00  0.00           N  
ATOM   1332  C8    G    42      45.457  65.702  47.067  1.00  0.00           C  
ATOM   1333  H8    G    42      44.829  66.417  47.578  1.00  0.00           H  
ATOM   1334  N7    G    42      45.584  64.434  47.465  1.00  0.00           N  
ATOM   1335  C5    G    42      46.481  63.938  46.487  1.00  0.00           C  
ATOM   1336  C6    G    42      46.899  62.564  46.151  1.00  0.00           C  
ATOM   1337  O6    G    42      46.648  61.546  46.751  1.00  0.00           O  
ATOM   1338  N1    G    42      47.768  62.426  45.012  1.00  0.00           N  
ATOM   1339  H1    G    42      48.152  61.495  44.935  1.00  0.00           H  
ATOM   1340  C2    G    42      48.168  63.465  44.317  1.00  0.00           C  
ATOM   1341  N2    G    42      48.779  63.205  43.203  1.00  0.00           N  
ATOM   1342  H21   G    42      48.778  62.222  42.972  1.00  0.00           H  
ATOM   1343  H22   G    42      48.759  63.892  42.462  1.00  0.00           H  
ATOM   1344  N3    G    42      47.794  64.732  44.567  1.00  0.00           N  
ATOM   1345  C4    G    42      46.967  64.899  45.621  1.00  0.00           C  
ATOM   1346  C3'   G    42      44.353  68.399  45.107  1.00  0.00           C  
ATOM   1347  H3'   G    42      43.603  67.832  45.658  1.00  0.00           H  
ATOM   1348  C2'   G    42      45.356  67.474  44.321  1.00  0.00           C  
ATOM   1349  H2'   G    42      44.907  66.525  44.029  1.00  0.00           H  
ATOM   1350  O2'   G    42      46.021  68.170  43.294  1.00  0.00           O  
ATOM   1351 HO2'   G    42      45.490  68.938  43.072  1.00  0.00           H  
ATOM   1352  O3'   G    42      43.658  69.144  44.118  1.00  0.00           O  
ATOM   1353  P     G    43      42.390  68.497  43.496  1.00  0.00           P  
ATOM   1354  OP1   G    43      41.846  69.495  42.538  1.00  0.00           O  
ATOM   1355  OP2   G    43      41.450  67.950  44.482  1.00  0.00           O  
ATOM   1356  O5'   G    43      42.871  67.267  42.675  1.00  0.00           O  
ATOM   1357  C5'   G    43      43.584  67.368  41.445  1.00  0.00           C  
ATOM   1358  H5'   G    43      44.391  68.095  41.525  1.00  0.00           H  
ATOM   1359 H5''   G    43      42.825  67.697  40.735  1.00  0.00           H  
ATOM   1360  C4'   G    43      44.088  66.031  41.008  1.00  0.00           C  
ATOM   1361  H4'   G    43      44.597  66.158  40.052  1.00  0.00           H  
ATOM   1362  O4'   G    43      45.026  65.377  41.818  1.00  0.00           O  
ATOM   1363  C1'   G    43      44.959  64.001  41.505  1.00  0.00           C  
ATOM   1364  H1'   G    43      45.745  63.693  40.816  1.00  0.00           H  
ATOM   1365  N9    G    43      44.953  63.085  42.645  1.00  0.00           N  
ATOM   1366  C8    G    43      44.358  63.324  43.835  1.00  0.00           C  
ATOM   1367  H8    G    43      44.016  64.288  44.181  1.00  0.00           H  
ATOM   1368  N7    G    43      44.365  62.264  44.612  1.00  0.00           N  
ATOM   1369  C5    G    43      44.826  61.256  43.857  1.00  0.00           C  
ATOM   1370  C6    G    43      45.040  59.853  44.138  1.00  0.00           C  
ATOM   1371  O6    G    43      44.718  59.205  45.157  1.00  0.00           O  
ATOM   1372  N1    G    43      45.478  59.131  43.064  1.00  0.00           N  
ATOM   1373  H1    G    43      45.864  58.204  43.174  1.00  0.00           H  
ATOM   1374  C2    G    43      45.749  59.685  41.877  1.00  0.00           C  
ATOM   1375  N2    G    43      46.196  58.937  40.939  1.00  0.00           N  
ATOM   1376  H21   G    43      46.291  57.935  41.022  1.00  0.00           H  
ATOM   1377  H22   G    43      46.337  59.389  40.046  1.00  0.00           H  
ATOM   1378  N3    G    43      45.548  60.970  41.605  1.00  0.00           N  
ATOM   1379  C4    G    43      45.109  61.778  42.653  1.00  0.00           C  
ATOM   1380  C3'   G    43      42.900  65.043  40.835  1.00  0.00           C  
ATOM   1381  H3'   G    43      42.356  65.045  41.779  1.00  0.00           H  
ATOM   1382  C2'   G    43      43.706  63.755  40.620  1.00  0.00           C  
ATOM   1383  H2'   G    43      43.173  62.894  41.025  1.00  0.00           H  
ATOM   1384  O2'   G    43      44.158  63.649  39.232  1.00  0.00           O  
ATOM   1385 HO2'   G    43      43.865  64.441  38.776  1.00  0.00           H  
ATOM   1386  O3'   G    43      42.141  65.224  39.694  1.00  0.00           O  
ATOM   1387  P     U    44      40.570  64.823  39.620  1.00  0.00           P  
ATOM   1388  OP1   U    44      39.939  65.271  38.377  1.00  0.00           O  
ATOM   1389  OP2   U    44      40.031  65.366  40.868  1.00  0.00           O  
ATOM   1390  O5'   U    44      40.703  63.216  39.656  1.00  0.00           O  
ATOM   1391  C5'   U    44      40.981  62.494  38.494  1.00  0.00           C  
ATOM   1392  H5'   U    44      41.796  63.008  37.984  1.00  0.00           H  
ATOM   1393 H5''   U    44      40.031  62.528  37.960  1.00  0.00           H  
ATOM   1394  C4'   U    44      41.335  61.045  38.659  1.00  0.00           C  
ATOM   1395  H4'   U    44      41.832  60.803  37.719  1.00  0.00           H  
ATOM   1396  O4'   U    44      42.340  60.885  39.674  1.00  0.00           O  
ATOM   1397  C1'   U    44      42.244  59.573  40.184  1.00  0.00           C  
ATOM   1398  H1'   U    44      43.173  59.050  39.957  1.00  0.00           H  
ATOM   1399  N1    U    44      41.991  59.593  41.621  1.00  0.00           N  
ATOM   1400  C6    U    44      41.683  60.728  42.364  1.00  0.00           C  
ATOM   1401  H6    U    44      41.562  61.660  41.830  1.00  0.00           H  
ATOM   1402  C5    U    44      41.522  60.655  43.715  1.00  0.00           C  
ATOM   1403  H5    U    44      41.255  61.573  44.216  1.00  0.00           H  
ATOM   1404  C4    U    44      41.629  59.354  44.390  1.00  0.00           C  
ATOM   1405  O4    U    44      41.549  59.262  45.585  1.00  0.00           O  
ATOM   1406  N3    U    44      41.874  58.278  43.526  1.00  0.00           N  
ATOM   1407  H3    U    44      41.910  57.364  43.953  1.00  0.00           H  
ATOM   1408  C2    U    44      42.215  58.331  42.288  1.00  0.00           C  
ATOM   1409  O2    U    44      42.476  57.318  41.660  1.00  0.00           O  
ATOM   1410  C3'   U    44      40.242  59.977  38.854  1.00  0.00           C  
ATOM   1411  H3'   U    44      39.541  60.466  39.531  1.00  0.00           H  
ATOM   1412  C2'   U    44      41.047  58.814  39.554  1.00  0.00           C  
ATOM   1413  H2'   U    44      40.431  58.276  40.275  1.00  0.00           H  
ATOM   1414  O2'   U    44      41.489  57.881  38.598  1.00  0.00           O  
ATOM   1415 HO2'   U    44      40.787  57.531  38.044  1.00  0.00           H  
ATOM   1416  O3'   U    44      39.456  59.641  37.767  1.00  0.00           O  
ATOM   1417  P     A    45      38.217  58.618  37.817  1.00  0.00           P  
ATOM   1418  OP1   A    45      37.398  58.947  36.673  1.00  0.00           O  
ATOM   1419  OP2   A    45      37.549  58.724  39.103  1.00  0.00           O  
ATOM   1420  O5'   A    45      38.832  57.164  37.654  1.00  0.00           O  
ATOM   1421  C5'   A    45      39.254  56.592  36.398  1.00  0.00           C  
ATOM   1422  H5'   A    45      39.829  57.314  35.817  1.00  0.00           H  
ATOM   1423 H5''   A    45      38.268  56.421  35.967  1.00  0.00           H  
ATOM   1424  C4'   A    45      39.941  55.246  36.475  1.00  0.00           C  
ATOM   1425  H4'   A    45      40.170  55.050  35.428  1.00  0.00           H  
ATOM   1426  O4'   A    45      41.170  55.092  37.229  1.00  0.00           O  
ATOM   1427  C1'   A    45      41.174  53.847  37.978  1.00  0.00           C  
ATOM   1428  H1'   A    45      42.151  53.367  37.921  1.00  0.00           H  
ATOM   1429  N9    A    45      40.933  54.120  39.435  1.00  0.00           N  
ATOM   1430  C8    A    45      40.250  55.153  40.012  1.00  0.00           C  
ATOM   1431  H8    A    45      39.802  55.979  39.480  1.00  0.00           H  
ATOM   1432  N7    A    45      40.001  54.950  41.248  1.00  0.00           N  
ATOM   1433  C5    A    45      40.577  53.720  41.511  1.00  0.00           C  
ATOM   1434  C6    A    45      40.548  52.847  42.620  1.00  0.00           C  
ATOM   1435  N6    A    45      40.167  53.158  43.861  1.00  0.00           N  
ATOM   1436  H61   A    45      40.022  52.364  44.468  1.00  0.00           H  
ATOM   1437  H62   A    45      39.640  54.013  43.968  1.00  0.00           H  
ATOM   1438  N1    A    45      40.859  51.575  42.468  1.00  0.00           N  
ATOM   1439  C2    A    45      41.413  51.202  41.307  1.00  0.00           C  
ATOM   1440  H2    A    45      41.531  50.142  41.137  1.00  0.00           H  
ATOM   1441  N3    A    45      41.593  51.938  40.174  1.00  0.00           N  
ATOM   1442  C4    A    45      41.088  53.207  40.377  1.00  0.00           C  
ATOM   1443  C3'   A    45      39.048  54.065  36.991  1.00  0.00           C  
ATOM   1444  H3'   A    45      38.554  54.322  37.928  1.00  0.00           H  
ATOM   1445  C2'   A    45      40.102  52.981  37.374  1.00  0.00           C  
ATOM   1446  H2'   A    45      39.781  52.169  38.026  1.00  0.00           H  
ATOM   1447  O2'   A    45      40.731  52.437  36.216  1.00  0.00           O  
ATOM   1448 HO2'   A    45      40.058  52.019  35.674  1.00  0.00           H  
ATOM   1449  O3'   A    45      38.146  53.604  35.976  1.00  0.00           O  
ATOM   1450  P     C    46      36.615  53.289  36.270  1.00  0.00           P  
ATOM   1451  OP1   C    46      35.954  52.686  35.115  1.00  0.00           O  
ATOM   1452  OP2   C    46      36.003  54.434  36.968  1.00  0.00           O  
ATOM   1453  O5'   C    46      36.860  52.154  37.390  1.00  0.00           O  
ATOM   1454  C5'   C    46      37.192  50.790  37.045  1.00  0.00           C  
ATOM   1455  H5'   C    46      38.239  50.646  36.780  1.00  0.00           H  
ATOM   1456 H5''   C    46      36.499  50.518  36.249  1.00  0.00           H  
ATOM   1457  C4'   C    46      36.930  49.805  38.198  1.00  0.00           C  
ATOM   1458  H4'   C    46      37.241  48.842  37.793  1.00  0.00           H  
ATOM   1459  O4'   C    46      37.766  50.282  39.217  1.00  0.00           O  
ATOM   1460  C1'   C    46      37.144  49.933  40.438  1.00  0.00           C  
ATOM   1461  H1'   C    46      37.686  49.117  40.917  1.00  0.00           H  
ATOM   1462  N1    C    46      37.137  51.174  41.326  1.00  0.00           N  
ATOM   1463  C6    C    46      37.352  52.424  40.805  1.00  0.00           C  
ATOM   1464  H6    C    46      37.548  52.611  39.759  1.00  0.00           H  
ATOM   1465  C5    C    46      37.225  53.508  41.630  1.00  0.00           C  
ATOM   1466  H5    C    46      37.491  54.486  41.257  1.00  0.00           H  
ATOM   1467  C4    C    46      37.034  53.275  43.052  1.00  0.00           C  
ATOM   1468  N4    C    46      36.899  54.354  43.793  1.00  0.00           N  
ATOM   1469  H41   C    46      36.861  54.307  44.802  1.00  0.00           H  
ATOM   1470  H42   C    46      36.935  55.292  43.418  1.00  0.00           H  
ATOM   1471  N3    C    46      36.977  52.090  43.598  1.00  0.00           N  
ATOM   1472  C2    C    46      37.026  51.039  42.747  1.00  0.00           C  
ATOM   1473  O2    C    46      37.151  49.921  43.246  1.00  0.00           O  
ATOM   1474  C3'   C    46      35.497  49.719  38.728  1.00  0.00           C  
ATOM   1475  H3'   C    46      35.116  50.736  38.829  1.00  0.00           H  
ATOM   1476  C2'   C    46      35.788  49.266  40.146  1.00  0.00           C  
ATOM   1477  H2'   C    46      35.037  49.744  40.775  1.00  0.00           H  
ATOM   1478  O2'   C    46      35.747  47.804  40.295  1.00  0.00           O  
ATOM   1479 HO2'   C    46      35.109  47.574  39.615  1.00  0.00           H  
ATOM   1480  O3'   C    46      34.573  48.832  38.025  1.00  0.00           O  
ATOM   1481  P     U    47      32.999  48.782  38.385  1.00  0.00           P  
ATOM   1482  OP1   U    47      32.392  48.646  37.057  1.00  0.00           O  
ATOM   1483  OP2   U    47      32.644  49.887  39.272  1.00  0.00           O  
ATOM   1484  O5'   U    47      32.809  47.377  39.169  1.00  0.00           O  
ATOM   1485  C5'   U    47      32.418  46.178  38.503  1.00  0.00           C  
ATOM   1486  H5'   U    47      33.305  45.940  37.915  1.00  0.00           H  
ATOM   1487 H5''   U    47      31.601  46.318  37.796  1.00  0.00           H  
ATOM   1488  C4'   U    47      32.316  44.992  39.444  1.00  0.00           C  
ATOM   1489  H4'   U    47      32.031  44.152  38.810  1.00  0.00           H  
ATOM   1490  O4'   U    47      33.512  44.683  40.122  1.00  0.00           O  
ATOM   1491  C1'   U    47      33.140  44.207  41.433  1.00  0.00           C  
ATOM   1492  H1'   U    47      33.714  43.286  41.528  1.00  0.00           H  
ATOM   1493  N1    U    47      33.671  45.032  42.612  1.00  0.00           N  
ATOM   1494  C6    U    47      34.055  46.382  42.348  1.00  0.00           C  
ATOM   1495  H6    U    47      33.672  46.864  41.460  1.00  0.00           H  
ATOM   1496  C5    U    47      34.497  47.205  43.330  1.00  0.00           C  
ATOM   1497  H5    U    47      34.670  48.261  43.180  1.00  0.00           H  
ATOM   1498  C4    U    47      34.791  46.597  44.631  1.00  0.00           C  
ATOM   1499  O4    U    47      35.251  47.167  45.606  1.00  0.00           O  
ATOM   1500  N3    U    47      34.442  45.267  44.800  1.00  0.00           N  
ATOM   1501  H3    U    47      34.805  44.783  45.609  1.00  0.00           H  
ATOM   1502  C2    U    47      33.797  44.463  43.845  1.00  0.00           C  
ATOM   1503  O2    U    47      33.342  43.317  44.060  1.00  0.00           O  
ATOM   1504  C3'   U    47      31.243  45.202  40.577  1.00  0.00           C  
ATOM   1505  H3'   U    47      31.541  46.121  41.080  1.00  0.00           H  
ATOM   1506  C2'   U    47      31.602  44.021  41.462  1.00  0.00           C  
ATOM   1507  H2'   U    47      31.331  44.313  42.477  1.00  0.00           H  
ATOM   1508  O2'   U    47      31.230  42.772  40.910  1.00  0.00           O  
ATOM   1509 HO2'   U    47      30.294  42.605  41.041  1.00  0.00           H  
ATOM   1510  O3'   U    47      29.884  45.201  40.241  1.00  0.00           O  
ATOM   1511  P     G    48      28.858  46.065  40.955  1.00  0.00           P  
ATOM   1512  OP1   G    48      27.542  45.466  40.657  1.00  0.00           O  
ATOM   1513  OP2   G    48      29.144  47.447  40.519  1.00  0.00           O  
ATOM   1514  O5'   G    48      29.079  46.068  42.505  1.00  0.00           O  
ATOM   1515  C5'   G    48      28.865  44.992  43.398  1.00  0.00           C  
ATOM   1516  H5'   G    48      29.131  44.019  42.985  1.00  0.00           H  
ATOM   1517 H5''   G    48      27.787  44.954  43.560  1.00  0.00           H  
ATOM   1518  C4'   G    48      29.620  45.093  44.702  1.00  0.00           C  
ATOM   1519  H4'   G    48      29.588  44.139  45.229  1.00  0.00           H  
ATOM   1520  O4'   G    48      30.998  45.587  44.620  1.00  0.00           O  
ATOM   1521  C1'   G    48      31.256  46.476  45.737  1.00  0.00           C  
ATOM   1522  H1'   G    48      32.098  46.103  46.319  1.00  0.00           H  
ATOM   1523  N9    G    48      31.625  47.841  45.276  1.00  0.00           N  
ATOM   1524  C8    G    48      31.588  48.472  44.047  1.00  0.00           C  
ATOM   1525  H8    G    48      31.135  47.974  43.202  1.00  0.00           H  
ATOM   1526  N7    G    48      32.132  49.666  44.079  1.00  0.00           N  
ATOM   1527  C5    G    48      32.500  49.823  45.386  1.00  0.00           C  
ATOM   1528  C6    G    48      33.000  50.948  46.113  1.00  0.00           C  
ATOM   1529  O6    G    48      33.334  52.050  45.638  1.00  0.00           O  
ATOM   1530  N1    G    48      33.039  50.821  47.487  1.00  0.00           N  
ATOM   1531  H1    G    48      33.119  51.720  47.940  1.00  0.00           H  
ATOM   1532  C2    G    48      32.536  49.748  48.122  1.00  0.00           C  
ATOM   1533  N2    G    48      32.307  49.747  49.375  1.00  0.00           N  
ATOM   1534  H21   G    48      32.365  50.614  49.892  1.00  0.00           H  
ATOM   1535  H22   G    48      31.855  48.944  49.788  1.00  0.00           H  
ATOM   1536  N3    G    48      32.156  48.655  47.504  1.00  0.00           N  
ATOM   1537  C4    G    48      32.106  48.778  46.118  1.00  0.00           C  
ATOM   1538  C3'   G    48      28.858  46.145  45.437  1.00  0.00           C  
ATOM   1539  H3'   G    48      28.940  47.117  44.949  1.00  0.00           H  
ATOM   1540  C2'   G    48      29.909  46.434  46.514  1.00  0.00           C  
ATOM   1541  H2'   G    48      29.697  47.370  47.029  1.00  0.00           H  
ATOM   1542  O2'   G    48      30.000  45.380  47.464  1.00  0.00           O  
ATOM   1543 HO2'   G    48      29.195  45.372  47.987  1.00  0.00           H  
ATOM   1544  O3'   G    48      27.525  45.947  45.887  1.00  0.00           O  
ATOM   1545  P     A    49      26.504  47.124  45.797  1.00  0.00           P  
ATOM   1546  OP1   A    49      25.161  46.563  45.693  1.00  0.00           O  
ATOM   1547  OP2   A    49      26.807  48.098  44.768  1.00  0.00           O  
ATOM   1548  O5'   A    49      26.621  47.781  47.196  1.00  0.00           O  
ATOM   1549  C5'   A    49      26.648  47.045  48.387  1.00  0.00           C  
ATOM   1550  H5'   A    49      27.375  46.267  48.155  1.00  0.00           H  
ATOM   1551 H5''   A    49      25.693  46.609  48.679  1.00  0.00           H  
ATOM   1552  C4'   A    49      27.252  47.877  49.559  1.00  0.00           C  
ATOM   1553  H4'   A    49      27.253  47.184  50.401  1.00  0.00           H  
ATOM   1554  O4'   A    49      28.533  48.340  49.256  1.00  0.00           O  
ATOM   1555  C1'   A    49      28.648  49.676  49.667  1.00  0.00           C  
ATOM   1556  H1'   A    49      29.596  49.871  50.169  1.00  0.00           H  
ATOM   1557  N9    A    49      28.734  50.479  48.393  1.00  0.00           N  
ATOM   1558  C8    A    49      28.754  50.057  47.068  1.00  0.00           C  
ATOM   1559  H8    A    49      28.310  49.193  46.595  1.00  0.00           H  
ATOM   1560  N7    A    49      29.286  50.905  46.217  1.00  0.00           N  
ATOM   1561  C5    A    49      29.580  51.971  47.016  1.00  0.00           C  
ATOM   1562  C6    A    49      30.266  53.257  46.874  1.00  0.00           C  
ATOM   1563  N6    A    49      30.709  53.662  45.723  1.00  0.00           N  
ATOM   1564  H61   A    49      31.360  54.432  45.773  1.00  0.00           H  
ATOM   1565  H62   A    49      30.821  53.048  44.929  1.00  0.00           H  
ATOM   1566  N1    A    49      30.447  54.149  47.901  1.00  0.00           N  
ATOM   1567  C2    A    49      30.011  53.721  49.109  1.00  0.00           C  
ATOM   1568  H2    A    49      30.179  54.397  49.935  1.00  0.00           H  
ATOM   1569  N3    A    49      29.510  52.528  49.429  1.00  0.00           N  
ATOM   1570  C4    A    49      29.274  51.748  48.317  1.00  0.00           C  
ATOM   1571  C3'   A    49      26.421  49.120  49.938  1.00  0.00           C  
ATOM   1572  H3'   A    49      26.026  49.610  49.047  1.00  0.00           H  
ATOM   1573  C2'   A    49      27.418  50.020  50.522  1.00  0.00           C  
ATOM   1574  H2'   A    49      27.019  51.030  50.428  1.00  0.00           H  
ATOM   1575  O2'   A    49      27.621  49.654  51.854  1.00  0.00           O  
ATOM   1576 HO2'   A    49      26.839  49.142  52.071  1.00  0.00           H  
ATOM   1577  O3'   A    49      25.370  48.817  50.842  1.00  0.00           O  
ATOM   1578  P     U    50      23.988  49.594  50.977  1.00  0.00           P  
ATOM   1579  OP1   U    50      23.031  48.845  51.768  1.00  0.00           O  
ATOM   1580  OP2   U    50      23.547  49.968  49.593  1.00  0.00           O  
ATOM   1581  O5'   U    50      24.347  51.032  51.654  1.00  0.00           O  
ATOM   1582  C5'   U    50      24.475  51.104  53.048  1.00  0.00           C  
ATOM   1583  H5'   U    50      25.127  50.353  53.493  1.00  0.00           H  
ATOM   1584 H5''   U    50      23.472  51.013  53.463  1.00  0.00           H  
ATOM   1585  C4'   U    50      25.020  52.448  53.385  1.00  0.00           C  
ATOM   1586  H4'   U    50      25.183  52.381  54.461  1.00  0.00           H  
ATOM   1587  O4'   U    50      26.299  52.671  52.770  1.00  0.00           O  
ATOM   1588  C1'   U    50      26.436  54.100  52.497  1.00  0.00           C  
ATOM   1589  H1'   U    50      27.254  54.529  53.077  1.00  0.00           H  
ATOM   1590  N1    U    50      26.449  54.504  51.043  1.00  0.00           N  
ATOM   1591  C6    U    50      26.012  53.629  50.086  1.00  0.00           C  
ATOM   1592  H6    U    50      25.727  52.624  50.358  1.00  0.00           H  
ATOM   1593  C5    U    50      26.200  53.959  48.762  1.00  0.00           C  
ATOM   1594  H5    U    50      25.953  53.239  47.996  1.00  0.00           H  
ATOM   1595  C4    U    50      26.798  55.263  48.384  1.00  0.00           C  
ATOM   1596  O4    U    50      27.046  55.529  47.279  1.00  0.00           O  
ATOM   1597  N3    U    50      27.139  56.053  49.374  1.00  0.00           N  
ATOM   1598  H3    U    50      27.615  56.927  49.201  1.00  0.00           H  
ATOM   1599  C2    U    50      27.053  55.726  50.741  1.00  0.00           C  
ATOM   1600  O2    U    50      27.584  56.485  51.556  1.00  0.00           O  
ATOM   1601  C3'   U    50      24.103  53.606  53.078  1.00  0.00           C  
ATOM   1602  H3'   U    50      23.728  53.535  52.057  1.00  0.00           H  
ATOM   1603  C2'   U    50      25.164  54.734  53.153  1.00  0.00           C  
ATOM   1604  H2'   U    50      24.747  55.594  52.628  1.00  0.00           H  
ATOM   1605  O2'   U    50      25.470  55.094  54.499  1.00  0.00           O  
ATOM   1606 HO2'   U    50      26.055  55.855  54.537  1.00  0.00           H  
ATOM   1607  O3'   U    50      23.125  53.947  54.022  1.00  0.00           O  
ATOM   1608  P     A    51      21.605  54.393  53.564  1.00  0.00           P  
ATOM   1609  OP1   A    51      20.708  54.397  54.621  1.00  0.00           O  
ATOM   1610  OP2   A    51      21.228  53.859  52.236  1.00  0.00           O  
ATOM   1611  O5'   A    51      21.951  55.875  53.223  1.00  0.00           O  
ATOM   1612  C5'   A    51      22.192  56.847  54.208  1.00  0.00           C  
ATOM   1613  H5'   A    51      23.154  56.519  54.604  1.00  0.00           H  
ATOM   1614 H5''   A    51      21.436  56.911  54.990  1.00  0.00           H  
ATOM   1615  C4'   A    51      22.525  58.230  53.500  1.00  0.00           C  
ATOM   1616  H4'   A    51      22.530  58.924  54.339  1.00  0.00           H  
ATOM   1617  O4'   A    51      23.727  58.177  52.831  1.00  0.00           O  
ATOM   1618  C1'   A    51      23.670  59.098  51.714  1.00  0.00           C  
ATOM   1619  H1'   A    51      24.511  59.783  51.823  1.00  0.00           H  
ATOM   1620  N9    A    51      23.926  58.394  50.402  1.00  0.00           N  
ATOM   1621  C8    A    51      23.858  57.017  50.065  1.00  0.00           C  
ATOM   1622  H8    A    51      23.503  56.291  50.781  1.00  0.00           H  
ATOM   1623  N7    A    51      24.205  56.685  48.851  1.00  0.00           N  
ATOM   1624  C5    A    51      24.504  57.978  48.315  1.00  0.00           C  
ATOM   1625  C6    A    51      24.938  58.431  46.999  1.00  0.00           C  
ATOM   1626  N6    A    51      24.912  57.709  45.943  1.00  0.00           N  
ATOM   1627  H61   A    51      25.001  58.014  44.985  1.00  0.00           H  
ATOM   1628  H62   A    51      24.841  56.727  46.171  1.00  0.00           H  
ATOM   1629  N1    A    51      25.118  59.710  46.732  1.00  0.00           N  
ATOM   1630  C2    A    51      24.946  60.570  47.747  1.00  0.00           C  
ATOM   1631  H2    A    51      25.036  61.626  47.538  1.00  0.00           H  
ATOM   1632  N3    A    51      24.539  60.341  49.016  1.00  0.00           N  
ATOM   1633  C4    A    51      24.346  59.009  49.264  1.00  0.00           C  
ATOM   1634  C3'   A    51      21.509  58.706  52.563  1.00  0.00           C  
ATOM   1635  H3'   A    51      21.282  57.856  51.919  1.00  0.00           H  
ATOM   1636  C2'   A    51      22.279  59.823  51.804  1.00  0.00           C  
ATOM   1637  H2'   A    51      21.802  60.019  50.844  1.00  0.00           H  
ATOM   1638  O2'   A    51      22.446  60.948  52.625  1.00  0.00           O  
ATOM   1639 HO2'   A    51      21.680  61.044  53.197  1.00  0.00           H  
ATOM   1640  O3'   A    51      20.325  59.224  53.143  1.00  0.00           O  
ATOM   1641  P     C    52      18.901  59.016  52.507  1.00  0.00           P  
ATOM   1642  OP1   C    52      17.901  59.573  53.401  1.00  0.00           O  
ATOM   1643  OP2   C    52      18.810  57.651  51.986  1.00  0.00           O  
ATOM   1644  O5'   C    52      19.002  60.034  51.243  1.00  0.00           O  
ATOM   1645  C5'   C    52      18.759  61.367  51.441  1.00  0.00           C  
ATOM   1646  H5'   C    52      19.266  61.660  52.360  1.00  0.00           H  
ATOM   1647 H5''   C    52      17.703  61.517  51.667  1.00  0.00           H  
ATOM   1648  C4'   C    52      19.157  62.240  50.306  1.00  0.00           C  
ATOM   1649  H4'   C    52      19.095  63.266  50.667  1.00  0.00           H  
ATOM   1650  O4'   C    52      20.475  62.067  49.892  1.00  0.00           O  
ATOM   1651  C1'   C    52      20.501  62.370  48.482  1.00  0.00           C  
ATOM   1652  H1'   C    52      21.131  63.240  48.291  1.00  0.00           H  
ATOM   1653  N1    C    52      21.045  61.150  47.793  1.00  0.00           N  
ATOM   1654  C6    C    52      20.625  59.834  48.099  1.00  0.00           C  
ATOM   1655  H6    C    52      20.085  59.757  49.032  1.00  0.00           H  
ATOM   1656  C5    C    52      20.997  58.815  47.270  1.00  0.00           C  
ATOM   1657  H5    C    52      20.747  57.786  47.481  1.00  0.00           H  
ATOM   1658  C4    C    52      21.615  59.115  46.079  1.00  0.00           C  
ATOM   1659  N4    C    52      21.960  58.205  45.208  1.00  0.00           N  
ATOM   1660  H41   C    52      22.438  58.560  44.393  1.00  0.00           H  
ATOM   1661  H42   C    52      21.901  57.247  45.522  1.00  0.00           H  
ATOM   1662  N3    C    52      21.960  60.318  45.768  1.00  0.00           N  
ATOM   1663  C2    C    52      21.706  61.357  46.629  1.00  0.00           C  
ATOM   1664  O2    C    52      22.032  62.484  46.282  1.00  0.00           O  
ATOM   1665  C3'   C    52      18.217  62.100  49.140  1.00  0.00           C  
ATOM   1666  H3'   C    52      18.171  61.033  48.923  1.00  0.00           H  
ATOM   1667  C2'   C    52      19.112  62.781  48.006  1.00  0.00           C  
ATOM   1668  H2'   C    52      18.802  62.409  47.030  1.00  0.00           H  
ATOM   1669  O2'   C    52      19.016  64.154  47.993  1.00  0.00           O  
ATOM   1670 HO2'   C    52      18.244  64.380  47.469  1.00  0.00           H  
ATOM   1671  O3'   C    52      16.935  62.715  49.380  1.00  0.00           O  
ATOM   1672  P     A    53      15.742  62.415  48.436  1.00  0.00           P  
ATOM   1673  OP1   A    53      14.551  62.964  49.128  1.00  0.00           O  
ATOM   1674  OP2   A    53      15.705  61.026  48.109  1.00  0.00           O  
ATOM   1675  O5'   A    53      16.061  63.234  47.130  1.00  0.00           O  
ATOM   1676  C5'   A    53      15.745  64.541  47.011  1.00  0.00           C  
ATOM   1677  H5'   A    53      16.304  65.107  47.756  1.00  0.00           H  
ATOM   1678 H5''   A    53      14.696  64.749  47.220  1.00  0.00           H  
ATOM   1679  C4'   A    53      16.202  65.068  45.558  1.00  0.00           C  
ATOM   1680  H4'   A    53      16.185  66.155  45.485  1.00  0.00           H  
ATOM   1681  O4'   A    53      17.606  64.658  45.420  1.00  0.00           O  
ATOM   1682  C1'   A    53      17.824  64.351  44.050  1.00  0.00           C  
ATOM   1683  H1'   A    53      18.613  64.988  43.651  1.00  0.00           H  
ATOM   1684  N9    A    53      18.289  62.982  43.854  1.00  0.00           N  
ATOM   1685  C8    A    53      17.817  61.909  44.594  1.00  0.00           C  
ATOM   1686  H8    A    53      17.035  61.962  45.337  1.00  0.00           H  
ATOM   1687  N7    A    53      18.389  60.783  44.274  1.00  0.00           N  
ATOM   1688  C5    A    53      19.223  61.134  43.296  1.00  0.00           C  
ATOM   1689  C6    A    53      20.087  60.397  42.526  1.00  0.00           C  
ATOM   1690  N6    A    53      20.206  59.106  42.563  1.00  0.00           N  
ATOM   1691  H61   A    53      20.622  58.568  41.817  1.00  0.00           H  
ATOM   1692  H62   A    53      19.633  58.693  43.285  1.00  0.00           H  
ATOM   1693  N1    A    53      20.791  60.923  41.537  1.00  0.00           N  
ATOM   1694  C2    A    53      20.684  62.223  41.387  1.00  0.00           C  
ATOM   1695  H2    A    53      21.323  62.746  40.690  1.00  0.00           H  
ATOM   1696  N3    A    53      19.889  63.091  42.055  1.00  0.00           N  
ATOM   1697  C4    A    53      19.224  62.494  43.037  1.00  0.00           C  
ATOM   1698  C3'   A    53      15.435  64.422  44.385  1.00  0.00           C  
ATOM   1699  H3'   A    53      15.311  63.368  44.634  1.00  0.00           H  
ATOM   1700  C2'   A    53      16.504  64.539  43.279  1.00  0.00           C  
ATOM   1701  H2'   A    53      16.400  63.757  42.527  1.00  0.00           H  
ATOM   1702  O2'   A    53      16.401  65.848  42.676  1.00  0.00           O  
ATOM   1703 HO2'   A    53      16.750  65.830  41.782  1.00  0.00           H  
ATOM   1704  O3'   A    53      14.215  65.156  44.102  1.00  0.00           O  
ATOM   1705  P     C    54      13.075  64.467  43.233  1.00  0.00           P  
ATOM   1706  OP1   C    54      11.898  65.413  43.143  1.00  0.00           O  
ATOM   1707  OP2   C    54      12.767  63.050  43.714  1.00  0.00           O  
ATOM   1708  O5'   C    54      13.612  64.190  41.755  1.00  0.00           O  
ATOM   1709  C5'   C    54      13.903  65.198  40.798  1.00  0.00           C  
ATOM   1710  H5'   C    54      14.431  65.983  41.340  1.00  0.00           H  
ATOM   1711 H5''   C    54      13.023  65.650  40.341  1.00  0.00           H  
ATOM   1712  C4'   C    54      14.771  64.601  39.680  1.00  0.00           C  
ATOM   1713  H4'   C    54      15.014  65.417  38.998  1.00  0.00           H  
ATOM   1714  O4'   C    54      16.011  64.046  40.015  1.00  0.00           O  
ATOM   1715  C1'   C    54      16.365  62.950  39.226  1.00  0.00           C  
ATOM   1716  H1'   C    54      17.366  63.168  38.851  1.00  0.00           H  
ATOM   1717  N1    C    54      16.390  61.620  39.958  1.00  0.00           N  
ATOM   1718  C6    C    54      15.670  61.366  41.036  1.00  0.00           C  
ATOM   1719  H6    C    54      15.118  62.201  41.442  1.00  0.00           H  
ATOM   1720  C5    C    54      15.802  60.207  41.644  1.00  0.00           C  
ATOM   1721  H5    C    54      15.431  60.050  42.646  1.00  0.00           H  
ATOM   1722  C4    C    54      16.580  59.171  41.116  1.00  0.00           C  
ATOM   1723  N4    C    54      16.726  57.966  41.619  1.00  0.00           N  
ATOM   1724  H41   C    54      17.300  57.295  41.128  1.00  0.00           H  
ATOM   1725  H42   C    54      16.404  57.754  42.552  1.00  0.00           H  
ATOM   1726  N3    C    54      17.289  59.444  39.984  1.00  0.00           N  
ATOM   1727  C2    C    54      17.159  60.619  39.382  1.00  0.00           C  
ATOM   1728  O2    C    54      17.659  60.824  38.251  1.00  0.00           O  
ATOM   1729  C3'   C    54      14.023  63.527  38.862  1.00  0.00           C  
ATOM   1730  H3'   C    54      13.651  62.783  39.567  1.00  0.00           H  
ATOM   1731  C2'   C    54      15.222  62.890  38.186  1.00  0.00           C  
ATOM   1732  H2'   C    54      14.978  61.866  37.905  1.00  0.00           H  
ATOM   1733  O2'   C    54      15.662  63.709  37.056  1.00  0.00           O  
ATOM   1734 HO2'   C    54      16.330  63.200  36.593  1.00  0.00           H  
ATOM   1735  O3'   C    54      13.099  63.935  37.975  1.00  0.00           O  
ATOM   1736  P     A    55      12.081  62.881  37.365  1.00  0.00           P  
ATOM   1737  OP1   A    55      11.299  63.670  36.358  1.00  0.00           O  
ATOM   1738  OP2   A    55      11.401  62.152  38.404  1.00  0.00           O  
ATOM   1739  O5'   A    55      12.926  61.761  36.557  1.00  0.00           O  
ATOM   1740  C5'   A    55      13.480  62.029  35.319  1.00  0.00           C  
ATOM   1741  H5'   A    55      14.054  62.956  35.318  1.00  0.00           H  
ATOM   1742 H5''   A    55      12.642  62.139  34.630  1.00  0.00           H  
ATOM   1743  C4'   A    55      14.223  60.789  34.847  1.00  0.00           C  
ATOM   1744  H4'   A    55      14.699  60.937  33.878  1.00  0.00           H  
ATOM   1745  O4'   A    55      15.081  60.376  35.826  1.00  0.00           O  
ATOM   1746  C1'   A    55      15.084  58.943  35.873  1.00  0.00           C  
ATOM   1747  H1'   A    55      16.076  58.603  35.574  1.00  0.00           H  
ATOM   1748  N9    A    55      14.890  58.476  37.264  1.00  0.00           N  
ATOM   1749  C8    A    55      14.196  59.108  38.291  1.00  0.00           C  
ATOM   1750  H8    A    55      13.767  60.095  38.201  1.00  0.00           H  
ATOM   1751  N7    A    55      13.949  58.285  39.295  1.00  0.00           N  
ATOM   1752  C5    A    55      14.553  57.105  38.949  1.00  0.00           C  
ATOM   1753  C6    A    55      14.672  55.810  39.479  1.00  0.00           C  
ATOM   1754  N6    A    55      13.979  55.305  40.525  1.00  0.00           N  
ATOM   1755  H61   A    55      14.079  54.302  40.581  1.00  0.00           H  
ATOM   1756  H62   A    55      13.581  56.043  41.089  1.00  0.00           H  
ATOM   1757  N1    A    55      15.240  54.818  38.773  1.00  0.00           N  
ATOM   1758  C2    A    55      15.832  55.076  37.637  1.00  0.00           C  
ATOM   1759  H2    A    55      16.334  54.266  37.128  1.00  0.00           H  
ATOM   1760  N3    A    55      15.804  56.228  36.993  1.00  0.00           N  
ATOM   1761  C4    A    55      15.125  57.220  37.690  1.00  0.00           C  
ATOM   1762  C3'   A    55      13.116  59.680  34.712  1.00  0.00           C  
ATOM   1763  H3'   A    55      12.427  59.708  35.556  1.00  0.00           H  
ATOM   1764  C2'   A    55      13.976  58.381  34.896  1.00  0.00           C  
ATOM   1765  H2'   A    55      13.422  57.570  35.369  1.00  0.00           H  
ATOM   1766  O2'   A    55      14.649  57.861  33.730  1.00  0.00           O  
ATOM   1767 HO2'   A    55      14.052  57.324  33.204  1.00  0.00           H  
ATOM   1768  O3'   A    55      12.427  59.764  33.540  1.00  0.00           O  
ATOM   1769  P     A    56      11.240  58.666  33.107  1.00  0.00           P  
ATOM   1770  OP1   A    56      10.526  59.287  31.974  1.00  0.00           O  
ATOM   1771  OP2   A    56      10.512  58.165  34.260  1.00  0.00           O  
ATOM   1772  O5'   A    56      11.962  57.411  32.521  1.00  0.00           O  
ATOM   1773  C5'   A    56      12.739  57.509  31.326  1.00  0.00           C  
ATOM   1774  H5'   A    56      13.489  58.284  31.484  1.00  0.00           H  
ATOM   1775 H5''   A    56      12.142  57.708  30.436  1.00  0.00           H  
ATOM   1776  C4'   A    56      13.467  56.210  30.965  1.00  0.00           C  
ATOM   1777  H4'   A    56      13.868  56.358  29.963  1.00  0.00           H  
ATOM   1778  O4'   A    56      14.453  55.831  31.837  1.00  0.00           O  
ATOM   1779  C1'   A    56      14.605  54.418  31.904  1.00  0.00           C  
ATOM   1780  H1'   A    56      15.542  54.009  31.526  1.00  0.00           H  
ATOM   1781  N9    A    56      14.528  54.028  33.340  1.00  0.00           N  
ATOM   1782  C8    A    56      13.684  54.457  34.273  1.00  0.00           C  
ATOM   1783  H8    A    56      12.915  55.196  34.101  1.00  0.00           H  
ATOM   1784  N7    A    56      13.913  53.927  35.427  1.00  0.00           N  
ATOM   1785  C5    A    56      14.932  53.036  35.193  1.00  0.00           C  
ATOM   1786  C6    A    56      15.534  52.063  35.980  1.00  0.00           C  
ATOM   1787  N6    A    56      15.279  51.630  37.194  1.00  0.00           N  
ATOM   1788  H61   A    56      15.633  50.744  37.524  1.00  0.00           H  
ATOM   1789  H62   A    56      14.636  52.198  37.727  1.00  0.00           H  
ATOM   1790  N1    A    56      16.506  51.344  35.435  1.00  0.00           N  
ATOM   1791  C2    A    56      16.812  51.542  34.163  1.00  0.00           C  
ATOM   1792  H2    A    56      17.600  50.936  33.740  1.00  0.00           H  
ATOM   1793  N3    A    56      16.270  52.407  33.303  1.00  0.00           N  
ATOM   1794  C4    A    56      15.353  53.177  33.951  1.00  0.00           C  
ATOM   1795  C3'   A    56      12.484  55.024  31.020  1.00  0.00           C  
ATOM   1796  H3'   A    56      12.042  55.057  32.016  1.00  0.00           H  
ATOM   1797  C2'   A    56      13.439  53.821  31.041  1.00  0.00           C  
ATOM   1798  H2'   A    56      12.992  53.074  31.697  1.00  0.00           H  
ATOM   1799  O2'   A    56      13.914  53.397  29.770  1.00  0.00           O  
ATOM   1800 HO2'   A    56      13.151  53.151  29.241  1.00  0.00           H  
ATOM   1801  O3'   A    56      11.494  55.037  29.992  1.00  0.00           O  
ATOM   1802  P     C    57      10.087  54.262  30.273  1.00  0.00           P  
ATOM   1803  OP1   C    57       9.197  54.466  29.136  1.00  0.00           O  
ATOM   1804  OP2   C    57       9.643  54.657  31.624  1.00  0.00           O  
ATOM   1805  O5'   C    57      10.483  52.678  30.272  1.00  0.00           O  
ATOM   1806  C5'   C    57      10.316  51.766  31.374  1.00  0.00           C  
ATOM   1807  H5'   C    57       9.245  51.855  31.555  1.00  0.00           H  
ATOM   1808 H5''   C    57      10.881  52.100  32.245  1.00  0.00           H  
ATOM   1809  C4'   C    57      10.768  50.320  31.099  1.00  0.00           C  
ATOM   1810  H4'   C    57      11.857  50.341  31.063  1.00  0.00           H  
ATOM   1811  O4'   C    57      10.341  49.497  32.223  1.00  0.00           O  
ATOM   1812  C1'   C    57       9.238  48.734  31.886  1.00  0.00           C  
ATOM   1813  H1'   C    57       9.516  47.682  31.821  1.00  0.00           H  
ATOM   1814  N1    C    57       8.160  48.874  32.907  1.00  0.00           N  
ATOM   1815  C6    C    57       7.747  50.083  33.343  1.00  0.00           C  
ATOM   1816  H6    C    57       8.336  50.933  33.033  1.00  0.00           H  
ATOM   1817  C5    C    57       6.663  50.313  34.098  1.00  0.00           C  
ATOM   1818  H5    C    57       6.427  51.315  34.423  1.00  0.00           H  
ATOM   1819  C4    C    57       6.024  49.158  34.479  1.00  0.00           C  
ATOM   1820  N4    C    57       4.981  49.195  35.242  1.00  0.00           N  
ATOM   1821  H41   C    57       4.555  48.356  35.608  1.00  0.00           H  
ATOM   1822  H42   C    57       4.734  50.056  35.710  1.00  0.00           H  
ATOM   1823  N3    C    57       6.396  47.909  34.128  1.00  0.00           N  
ATOM   1824  C2    C    57       7.541  47.727  33.415  1.00  0.00           C  
ATOM   1825  O2    C    57       7.997  46.607  33.278  1.00  0.00           O  
ATOM   1826  C3'   C    57      10.177  49.609  29.904  1.00  0.00           C  
ATOM   1827  H3'   C    57      10.044  50.250  29.032  1.00  0.00           H  
ATOM   1828  C2'   C    57       8.839  49.111  30.461  1.00  0.00           C  
ATOM   1829  H2'   C    57       8.134  49.939  30.533  1.00  0.00           H  
ATOM   1830  O2'   C    57       8.306  48.001  29.764  1.00  0.00           O  
ATOM   1831 HO2'   C    57       9.006  47.472  29.375  1.00  0.00           H  
ATOM   1832  O3'   C    57      10.945  48.466  29.467  1.00  0.00           O  
ATOM   1833  P     A    58      12.360  48.512  28.758  1.00  0.00           P  
ATOM   1834  OP1   A    58      12.405  49.668  27.841  1.00  0.00           O  
ATOM   1835  OP2   A    58      12.478  47.134  28.161  1.00  0.00           O  
ATOM   1836  O5'   A    58      13.347  48.637  30.001  1.00  0.00           O  
ATOM   1837  C5'   A    58      14.218  49.790  30.116  1.00  0.00           C  
ATOM   1838  H5'   A    58      13.758  50.778  30.069  1.00  0.00           H  
ATOM   1839 H5''   A    58      14.987  49.684  29.350  1.00  0.00           H  
ATOM   1840  C4'   A    58      14.867  49.662  31.569  1.00  0.00           C  
ATOM   1841  H4'   A    58      15.661  50.409  31.568  1.00  0.00           H  
ATOM   1842  O4'   A    58      13.976  50.052  32.588  1.00  0.00           O  
ATOM   1843  C1'   A    58      13.932  49.204  33.675  1.00  0.00           C  
ATOM   1844  H1'   A    58      14.745  49.563  34.305  1.00  0.00           H  
ATOM   1845  N9    A    58      12.621  49.201  34.412  1.00  0.00           N  
ATOM   1846  C8    A    58      11.923  48.057  34.644  1.00  0.00           C  
ATOM   1847  H8    A    58      12.223  47.039  34.446  1.00  0.00           H  
ATOM   1848  N7    A    58      10.786  48.246  35.329  1.00  0.00           N  
ATOM   1849  C5    A    58      10.686  49.624  35.341  1.00  0.00           C  
ATOM   1850  C6    A    58       9.754  50.506  35.903  1.00  0.00           C  
ATOM   1851  N6    A    58       8.645  50.149  36.496  1.00  0.00           N  
ATOM   1852  H61   A    58       8.139  50.833  37.040  1.00  0.00           H  
ATOM   1853  H62   A    58       8.481  49.172  36.692  1.00  0.00           H  
ATOM   1854  N1    A    58       9.988  51.842  35.988  1.00  0.00           N  
ATOM   1855  C2    A    58      11.093  52.287  35.340  1.00  0.00           C  
ATOM   1856  H2    A    58      11.278  53.351  35.352  1.00  0.00           H  
ATOM   1857  N3    A    58      12.083  51.560  34.793  1.00  0.00           N  
ATOM   1858  C4    A    58      11.759  50.255  34.746  1.00  0.00           C  
ATOM   1859  C3'   A    58      15.486  48.378  32.120  1.00  0.00           C  
ATOM   1860  H3'   A    58      15.692  47.647  31.337  1.00  0.00           H  
ATOM   1861  C2'   A    58      14.331  47.864  33.041  1.00  0.00           C  
ATOM   1862  H2'   A    58      13.498  47.524  32.426  1.00  0.00           H  
ATOM   1863  O2'   A    58      14.747  47.006  34.131  1.00  0.00           O  
ATOM   1864 HO2'   A    58      15.628  46.740  33.858  1.00  0.00           H  
ATOM   1865  O3'   A    58      16.683  48.659  32.794  1.00  0.00           O  
ATOM   1866  P     U    59      17.823  47.579  33.004  1.00  0.00           P  
ATOM   1867  OP1   U    59      18.667  47.594  31.779  1.00  0.00           O  
ATOM   1868  OP2   U    59      17.280  46.282  33.373  1.00  0.00           O  
ATOM   1869  O5'   U    59      18.699  48.323  34.233  1.00  0.00           O  
ATOM   1870  C5'   U    59      18.180  48.465  35.580  1.00  0.00           C  
ATOM   1871  H5'   U    59      17.104  48.293  35.554  1.00  0.00           H  
ATOM   1872 H5''   U    59      18.348  49.507  35.853  1.00  0.00           H  
ATOM   1873  C4'   U    59      18.886  47.497  36.520  1.00  0.00           C  
ATOM   1874  H4'   U    59      18.362  47.472  37.476  1.00  0.00           H  
ATOM   1875  O4'   U    59      18.998  46.226  35.951  1.00  0.00           O  
ATOM   1876  C1'   U    59      20.167  45.567  36.560  1.00  0.00           C  
ATOM   1877  H1'   U    59      19.891  44.829  37.313  1.00  0.00           H  
ATOM   1878  N1    U    59      21.020  44.918  35.534  1.00  0.00           N  
ATOM   1879  C6    U    59      21.069  45.495  34.322  1.00  0.00           C  
ATOM   1880  H6    U    59      20.408  46.304  34.049  1.00  0.00           H  
ATOM   1881  C5    U    59      21.869  45.041  33.326  1.00  0.00           C  
ATOM   1882  H5    U    59      21.915  45.559  32.379  1.00  0.00           H  
ATOM   1883  C4    U    59      22.794  43.899  33.573  1.00  0.00           C  
ATOM   1884  O4    U    59      23.592  43.472  32.770  1.00  0.00           O  
ATOM   1885  N3    U    59      22.606  43.305  34.787  1.00  0.00           N  
ATOM   1886  H3    U    59      23.219  42.507  34.876  1.00  0.00           H  
ATOM   1887  C2    U    59      21.838  43.850  35.812  1.00  0.00           C  
ATOM   1888  O2    U    59      21.826  43.278  36.921  1.00  0.00           O  
ATOM   1889  C3'   U    59      20.353  47.846  36.825  1.00  0.00           C  
ATOM   1890  H3'   U    59      20.722  48.110  35.834  1.00  0.00           H  
ATOM   1891  C2'   U    59      20.949  46.576  37.362  1.00  0.00           C  
ATOM   1892  H2'   U    59      22.011  46.586  37.117  1.00  0.00           H  
ATOM   1893  O2'   U    59      20.717  46.378  38.718  1.00  0.00           O  
ATOM   1894 HO2'   U    59      20.702  47.255  39.108  1.00  0.00           H  
ATOM   1895  O3'   U    59      20.618  48.933  37.645  1.00  0.00           O  
ATOM   1896  P     G    60      21.988  49.725  37.543  1.00  0.00           P  
ATOM   1897  OP1   G    60      23.053  48.868  36.893  1.00  0.00           O  
ATOM   1898  OP2   G    60      22.300  50.279  38.843  1.00  0.00           O  
ATOM   1899  O5'   G    60      21.573  50.933  36.577  1.00  0.00           O  
ATOM   1900  C5'   G    60      21.524  50.806  35.132  1.00  0.00           C  
ATOM   1901  H5'   G    60      20.836  49.996  34.890  1.00  0.00           H  
ATOM   1902 H5''   G    60      22.456  50.443  34.700  1.00  0.00           H  
ATOM   1903  C4'   G    60      21.033  52.058  34.406  1.00  0.00           C  
ATOM   1904  H4'   G    60      21.035  51.982  33.319  1.00  0.00           H  
ATOM   1905  O4'   G    60      19.713  52.369  34.741  1.00  0.00           O  
ATOM   1906  C1'   G    60      19.542  53.777  34.958  1.00  0.00           C  
ATOM   1907  H1'   G    60      18.682  54.182  34.424  1.00  0.00           H  
ATOM   1908  N9    G    60      19.391  54.120  36.351  1.00  0.00           N  
ATOM   1909  C8    G    60      19.381  53.253  37.426  1.00  0.00           C  
ATOM   1910  H8    G    60      19.581  52.197  37.322  1.00  0.00           H  
ATOM   1911  N7    G    60      19.231  53.814  38.608  1.00  0.00           N  
ATOM   1912  C5    G    60      19.083  55.186  38.290  1.00  0.00           C  
ATOM   1913  C6    G    60      18.739  56.261  39.099  1.00  0.00           C  
ATOM   1914  O6    G    60      18.555  56.308  40.310  1.00  0.00           O  
ATOM   1915  N1    G    60      18.866  57.443  38.471  1.00  0.00           N  
ATOM   1916  H1    G    60      18.511  58.238  38.983  1.00  0.00           H  
ATOM   1917  C2    G    60      18.922  57.617  37.119  1.00  0.00           C  
ATOM   1918  N2    G    60      18.609  58.766  36.659  1.00  0.00           N  
ATOM   1919  H21   G    60      18.289  59.563  37.191  1.00  0.00           H  
ATOM   1920  H22   G    60      18.671  58.795  35.651  1.00  0.00           H  
ATOM   1921  N3    G    60      19.000  56.578  36.263  1.00  0.00           N  
ATOM   1922  C4    G    60      19.096  55.369  36.898  1.00  0.00           C  
ATOM   1923  C3'   G    60      21.949  53.299  34.794  1.00  0.00           C  
ATOM   1924  H3'   G    60      21.988  53.298  35.883  1.00  0.00           H  
ATOM   1925  C2'   G    60      20.907  54.360  34.475  1.00  0.00           C  
ATOM   1926  H2'   G    60      21.195  55.225  35.073  1.00  0.00           H  
ATOM   1927  O2'   G    60      20.819  54.776  33.147  1.00  0.00           O  
ATOM   1928 HO2'   G    60      21.572  54.483  32.627  1.00  0.00           H  
ATOM   1929  O3'   G    60      23.218  53.324  34.136  1.00  0.00           O  
ATOM   1930  P     U    61      24.450  54.021  34.917  1.00  0.00           P  
ATOM   1931  OP1   U    61      25.599  53.871  34.043  1.00  0.00           O  
ATOM   1932  OP2   U    61      24.566  53.508  36.286  1.00  0.00           O  
ATOM   1933  O5'   U    61      24.077  55.500  35.091  1.00  0.00           O  
ATOM   1934  C5'   U    61      23.805  56.280  33.925  1.00  0.00           C  
ATOM   1935  H5'   U    61      23.152  55.739  33.241  1.00  0.00           H  
ATOM   1936 H5''   U    61      24.761  56.387  33.411  1.00  0.00           H  
ATOM   1937  C4'   U    61      23.216  57.712  34.141  1.00  0.00           C  
ATOM   1938  H4'   U    61      22.912  58.154  33.192  1.00  0.00           H  
ATOM   1939  O4'   U    61      22.088  57.671  34.932  1.00  0.00           O  
ATOM   1940  C1'   U    61      22.023  58.741  35.839  1.00  0.00           C  
ATOM   1941  H1'   U    61      21.062  59.197  35.601  1.00  0.00           H  
ATOM   1942  N1    U    61      22.118  58.326  37.300  1.00  0.00           N  
ATOM   1943  C6    U    61      22.397  56.973  37.684  1.00  0.00           C  
ATOM   1944  H6    U    61      22.829  56.250  37.008  1.00  0.00           H  
ATOM   1945  C5    U    61      22.271  56.629  38.973  1.00  0.00           C  
ATOM   1946  H5    U    61      22.539  55.639  39.310  1.00  0.00           H  
ATOM   1947  C4    U    61      21.747  57.521  39.988  1.00  0.00           C  
ATOM   1948  O4    U    61      21.530  57.121  41.106  1.00  0.00           O  
ATOM   1949  N3    U    61      21.391  58.759  39.482  1.00  0.00           N  
ATOM   1950  H3    U    61      21.018  59.370  40.194  1.00  0.00           H  
ATOM   1951  C2    U    61      21.578  59.208  38.227  1.00  0.00           C  
ATOM   1952  O2    U    61      21.172  60.315  38.017  1.00  0.00           O  
ATOM   1953  C3'   U    61      24.097  58.638  34.954  1.00  0.00           C  
ATOM   1954  H3'   U    61      24.573  58.014  35.711  1.00  0.00           H  
ATOM   1955  C2'   U    61      23.133  59.671  35.478  1.00  0.00           C  
ATOM   1956  H2'   U    61      23.598  60.169  36.328  1.00  0.00           H  
ATOM   1957  O2'   U    61      22.562  60.511  34.581  1.00  0.00           O  
ATOM   1958 HO2'   U    61      22.838  60.208  33.713  1.00  0.00           H  
ATOM   1959  O3'   U    61      24.935  59.249  33.985  1.00  0.00           O  
ATOM   1960  P     G    62      26.482  59.572  34.407  1.00  0.00           P  
ATOM   1961  OP1   G    62      27.046  60.216  33.190  1.00  0.00           O  
ATOM   1962  OP2   G    62      27.107  58.330  34.949  1.00  0.00           O  
ATOM   1963  O5'   G    62      26.249  60.596  35.522  1.00  0.00           O  
ATOM   1964  C5'   G    62      25.881  61.975  35.312  1.00  0.00           C  
ATOM   1965  H5'   G    62      24.965  61.934  34.722  1.00  0.00           H  
ATOM   1966 H5''   G    62      26.680  62.548  34.842  1.00  0.00           H  
ATOM   1967  C4'   G    62      25.622  62.745  36.679  1.00  0.00           C  
ATOM   1968  H4'   G    62      25.464  63.781  36.381  1.00  0.00           H  
ATOM   1969  O4'   G    62      24.547  62.287  37.401  1.00  0.00           O  
ATOM   1970  C1'   G    62      24.728  62.453  38.811  1.00  0.00           C  
ATOM   1971  H1'   G    62      23.821  62.954  39.150  1.00  0.00           H  
ATOM   1972  N9    G    62      24.696  61.239  39.627  1.00  0.00           N  
ATOM   1973  C8    G    62      24.870  59.949  39.213  1.00  0.00           C  
ATOM   1974  H8    G    62      25.198  59.717  38.210  1.00  0.00           H  
ATOM   1975  N7    G    62      24.653  59.018  40.053  1.00  0.00           N  
ATOM   1976  C5    G    62      24.251  59.724  41.209  1.00  0.00           C  
ATOM   1977  C6    G    62      23.843  59.371  42.555  1.00  0.00           C  
ATOM   1978  O6    G    62      23.786  58.306  43.164  1.00  0.00           O  
ATOM   1979  N1    G    62      23.511  60.492  43.315  1.00  0.00           N  
ATOM   1980  H1    G    62      23.139  60.262  44.225  1.00  0.00           H  
ATOM   1981  C2    G    62      23.555  61.740  42.923  1.00  0.00           C  
ATOM   1982  N2    G    62      23.097  62.622  43.733  1.00  0.00           N  
ATOM   1983  H21   G    62      22.728  62.291  44.613  1.00  0.00           H  
ATOM   1984  H22   G    62      22.922  63.534  43.335  1.00  0.00           H  
ATOM   1985  N3    G    62      24.023  62.197  41.750  1.00  0.00           N  
ATOM   1986  C4    G    62      24.311  61.108  40.928  1.00  0.00           C  
ATOM   1987  C3'   G    62      26.828  62.774  37.594  1.00  0.00           C  
ATOM   1988  H3'   G    62      27.363  61.827  37.664  1.00  0.00           H  
ATOM   1989  C2'   G    62      26.110  63.152  38.906  1.00  0.00           C  
ATOM   1990  H2'   G    62      26.731  62.762  39.712  1.00  0.00           H  
ATOM   1991  O2'   G    62      25.988  64.571  39.080  1.00  0.00           O  
ATOM   1992 HO2'   G    62      26.883  64.853  39.281  1.00  0.00           H  
ATOM   1993  O3'   G    62      27.886  63.787  37.195  1.00  0.00           O  
ATOM   1994  P     U    63      29.351  63.787  37.961  1.00  0.00           P  
ATOM   1995  OP1   U    63      30.107  64.917  37.315  1.00  0.00           O  
ATOM   1996  OP2   U    63      29.812  62.446  37.845  1.00  0.00           O  
ATOM   1997  O5'   U    63      29.246  64.024  39.584  1.00  0.00           O  
ATOM   1998  C5'   U    63      29.349  65.348  40.098  1.00  0.00           C  
ATOM   1999  H5'   U    63      28.726  66.099  39.613  1.00  0.00           H  
ATOM   2000 H5''   U    63      30.376  65.697  39.988  1.00  0.00           H  
ATOM   2001  C4'   U    63      29.030  65.275  41.642  1.00  0.00           C  
ATOM   2002  H4'   U    63      29.059  66.281  42.059  1.00  0.00           H  
ATOM   2003  O4'   U    63      27.801  64.623  41.821  1.00  0.00           O  
ATOM   2004  C1'   U    63      27.767  63.907  43.043  1.00  0.00           C  
ATOM   2005  H1'   U    63      26.958  64.352  43.622  1.00  0.00           H  
ATOM   2006  N1    U    63      27.393  62.473  42.933  1.00  0.00           N  
ATOM   2007  C6    U    63      27.837  61.652  41.912  1.00  0.00           C  
ATOM   2008  H6    U    63      28.432  62.050  41.104  1.00  0.00           H  
ATOM   2009  C5    U    63      27.664  60.316  42.022  1.00  0.00           C  
ATOM   2010  H5    U    63      28.055  59.694  41.230  1.00  0.00           H  
ATOM   2011  C4    U    63      27.104  59.670  43.147  1.00  0.00           C  
ATOM   2012  O4    U    63      26.991  58.455  43.300  1.00  0.00           O  
ATOM   2013  N3    U    63      26.635  60.542  44.075  1.00  0.00           N  
ATOM   2014  H3    U    63      26.106  60.286  44.897  1.00  0.00           H  
ATOM   2015  C2    U    63      26.786  61.870  44.043  1.00  0.00           C  
ATOM   2016  O2    U    63      26.284  62.451  45.026  1.00  0.00           O  
ATOM   2017  C3'   U    63      30.106  64.550  42.451  1.00  0.00           C  
ATOM   2018  H3'   U    63      30.572  63.698  41.956  1.00  0.00           H  
ATOM   2019  C2'   U    63      29.146  64.041  43.640  1.00  0.00           C  
ATOM   2020  H2'   U    63      29.621  63.123  43.986  1.00  0.00           H  
ATOM   2021  O2'   U    63      28.997  65.033  44.659  1.00  0.00           O  
ATOM   2022 HO2'   U    63      29.608  64.751  45.344  1.00  0.00           H  
ATOM   2023  O3'   U    63      31.124  65.500  42.771  1.00  0.00           O  
ATOM   2024  P     A    64      32.322  65.187  43.676  1.00  0.00           P  
ATOM   2025  OP1   A    64      33.174  66.378  43.639  1.00  0.00           O  
ATOM   2026  OP2   A    64      32.907  63.981  43.058  1.00  0.00           O  
ATOM   2027  O5'   A    64      31.728  64.853  45.117  1.00  0.00           O  
ATOM   2028  C5'   A    64      31.909  65.731  46.197  1.00  0.00           C  
ATOM   2029  H5'   A    64      31.362  66.648  45.977  1.00  0.00           H  
ATOM   2030 H5''   A    64      32.933  66.006  46.449  1.00  0.00           H  
ATOM   2031  C4'   A    64      31.402  65.105  47.566  1.00  0.00           C  
ATOM   2032  H4'   A    64      31.342  65.814  48.391  1.00  0.00           H  
ATOM   2033  O4'   A    64      30.082  64.579  47.294  1.00  0.00           O  
ATOM   2034  C1'   A    64      29.942  63.419  48.097  1.00  0.00           C  
ATOM   2035  H1'   A    64      29.137  63.571  48.817  1.00  0.00           H  
ATOM   2036  N9    A    64      29.820  62.148  47.341  1.00  0.00           N  
ATOM   2037  C8    A    64      30.365  61.763  46.155  1.00  0.00           C  
ATOM   2038  H8    A    64      30.952  62.492  45.616  1.00  0.00           H  
ATOM   2039  N7    A    64      29.891  60.621  45.744  1.00  0.00           N  
ATOM   2040  C5    A    64      29.265  60.110  46.834  1.00  0.00           C  
ATOM   2041  C6    A    64      28.622  58.882  47.129  1.00  0.00           C  
ATOM   2042  N6    A    64      28.595  57.885  46.324  1.00  0.00           N  
ATOM   2043  H61   A    64      28.005  57.116  46.609  1.00  0.00           H  
ATOM   2044  H62   A    64      29.029  57.820  45.414  1.00  0.00           H  
ATOM   2045  N1    A    64      28.058  58.632  48.326  1.00  0.00           N  
ATOM   2046  C2    A    64      28.122  59.602  49.223  1.00  0.00           C  
ATOM   2047  H2    A    64      27.751  59.194  50.151  1.00  0.00           H  
ATOM   2048  N3    A    64      28.623  60.880  49.062  1.00  0.00           N  
ATOM   2049  C4    A    64      29.238  61.035  47.832  1.00  0.00           C  
ATOM   2050  C3'   A    64      32.252  63.933  48.034  1.00  0.00           C  
ATOM   2051  H3'   A    64      32.524  63.187  47.287  1.00  0.00           H  
ATOM   2052  C2'   A    64      31.237  63.227  48.895  1.00  0.00           C  
ATOM   2053  H2'   A    64      31.552  62.192  49.031  1.00  0.00           H  
ATOM   2054  O2'   A    64      31.134  63.759  50.172  1.00  0.00           O  
ATOM   2055 HO2'   A    64      31.883  64.354  50.257  1.00  0.00           H  
ATOM   2056  O3'   A    64      33.356  64.362  48.874  1.00  0.00           O  
ATOM   2057  P     U    65      34.596  63.365  49.220  1.00  0.00           P  
ATOM   2058  OP1   U    65      35.590  64.071  50.062  1.00  0.00           O  
ATOM   2059  OP2   U    65      34.989  62.737  47.927  1.00  0.00           O  
ATOM   2060  O5'   U    65      34.060  62.129  50.168  1.00  0.00           O  
ATOM   2061  C5'   U    65      33.677  62.229  51.555  1.00  0.00           C  
ATOM   2062  H5'   U    65      32.944  63.011  51.753  1.00  0.00           H  
ATOM   2063 H5''   U    65      34.582  62.305  52.157  1.00  0.00           H  
ATOM   2064  C4'   U    65      32.927  60.981  51.941  1.00  0.00           C  
ATOM   2065  H4'   U    65      32.569  61.255  52.933  1.00  0.00           H  
ATOM   2066  O4'   U    65      31.814  60.727  51.179  1.00  0.00           O  
ATOM   2067  C1'   U    65      31.654  59.323  51.042  1.00  0.00           C  
ATOM   2068  H1'   U    65      30.676  59.090  51.465  1.00  0.00           H  
ATOM   2069  N1    U    65      31.735  58.730  49.675  1.00  0.00           N  
ATOM   2070  C6    U    65      32.387  59.415  48.677  1.00  0.00           C  
ATOM   2071  H6    U    65      32.858  60.373  48.840  1.00  0.00           H  
ATOM   2072  C5    U    65      32.538  58.851  47.459  1.00  0.00           C  
ATOM   2073  H5    U    65      33.192  59.410  46.806  1.00  0.00           H  
ATOM   2074  C4    U    65      32.096  57.484  47.082  1.00  0.00           C  
ATOM   2075  O4    U    65      32.211  56.911  46.014  1.00  0.00           O  
ATOM   2076  N3    U    65      31.430  56.922  48.179  1.00  0.00           N  
ATOM   2077  H3    U    65      31.028  56.030  47.930  1.00  0.00           H  
ATOM   2078  C2    U    65      31.200  57.466  49.427  1.00  0.00           C  
ATOM   2079  O2    U    65      30.667  56.762  50.334  1.00  0.00           O  
ATOM   2080  C3'   U    65      33.803  59.749  52.102  1.00  0.00           C  
ATOM   2081  H3'   U    65      34.445  59.696  51.223  1.00  0.00           H  
ATOM   2082  C2'   U    65      32.686  58.604  52.029  1.00  0.00           C  
ATOM   2083  H2'   U    65      33.094  57.727  51.527  1.00  0.00           H  
ATOM   2084  O2'   U    65      32.262  58.328  53.313  1.00  0.00           O  
ATOM   2085 HO2'   U    65      32.983  57.848  53.726  1.00  0.00           H  
ATOM   2086  O3'   U    65      34.648  59.726  53.289  1.00  0.00           O  
ATOM   2087  P     C    66      35.763  58.630  53.511  1.00  0.00           P  
ATOM   2088  OP1   C    66      36.697  59.126  54.583  1.00  0.00           O  
ATOM   2089  OP2   C    66      36.387  58.455  52.218  1.00  0.00           O  
ATOM   2090  O5'   C    66      35.011  57.302  53.801  1.00  0.00           O  
ATOM   2091  C5'   C    66      34.441  56.907  55.029  1.00  0.00           C  
ATOM   2092  H5'   C    66      33.727  57.647  55.390  1.00  0.00           H  
ATOM   2093 H5''   C    66      35.215  56.816  55.791  1.00  0.00           H  
ATOM   2094  C4'   C    66      33.815  55.559  54.818  1.00  0.00           C  
ATOM   2095  H4'   C    66      33.391  55.285  55.784  1.00  0.00           H  
ATOM   2096  O4'   C    66      32.815  55.456  53.791  1.00  0.00           O  
ATOM   2097  C1'   C    66      32.882  54.211  53.030  1.00  0.00           C  
ATOM   2098  H1'   C    66      31.990  53.609  53.202  1.00  0.00           H  
ATOM   2099  N1    C    66      33.210  54.209  51.510  1.00  0.00           N  
ATOM   2100  C6    C    66      33.993  55.171  50.970  1.00  0.00           C  
ATOM   2101  H6    C    66      34.445  55.842  51.686  1.00  0.00           H  
ATOM   2102  C5    C    66      34.237  55.221  49.651  1.00  0.00           C  
ATOM   2103  H5    C    66      34.863  55.980  49.206  1.00  0.00           H  
ATOM   2104  C4    C    66      33.696  54.252  48.850  1.00  0.00           C  
ATOM   2105  N4    C    66      33.898  54.250  47.537  1.00  0.00           N  
ATOM   2106  H41   C    66      33.664  53.447  46.971  1.00  0.00           H  
ATOM   2107  H42   C    66      34.225  55.071  47.048  1.00  0.00           H  
ATOM   2108  N3    C    66      33.123  53.179  49.336  1.00  0.00           N  
ATOM   2109  C2    C    66      32.935  53.113  50.691  1.00  0.00           C  
ATOM   2110  O2    C    66      32.622  51.996  51.174  1.00  0.00           O  
ATOM   2111  C3'   C    66      34.858  54.500  54.427  1.00  0.00           C  
ATOM   2112  H3'   C    66      35.551  54.708  53.612  1.00  0.00           H  
ATOM   2113  C2'   C    66      33.907  53.439  53.786  1.00  0.00           C  
ATOM   2114  H2'   C    66      34.425  52.817  53.056  1.00  0.00           H  
ATOM   2115  O2'   C    66      33.294  52.483  54.747  1.00  0.00           O  
ATOM   2116 HO2'   C    66      32.948  51.687  54.337  1.00  0.00           H  
ATOM   2117  O3'   C    66      35.687  53.928  55.460  1.00  0.00           O  
ATOM   2118  P     G    67      37.167  53.494  55.188  1.00  0.00           P  
ATOM   2119  OP1   G    67      37.707  52.924  56.441  1.00  0.00           O  
ATOM   2120  OP2   G    67      37.900  54.622  54.517  1.00  0.00           O  
ATOM   2121  O5'   G    67      36.968  52.323  54.176  1.00  0.00           O  
ATOM   2122  C5'   G    67      36.571  50.998  54.544  1.00  0.00           C  
ATOM   2123  H5'   G    67      35.662  50.991  55.145  1.00  0.00           H  
ATOM   2124 H5''   G    67      37.408  50.598  55.117  1.00  0.00           H  
ATOM   2125  C4'   G    67      36.290  50.060  53.398  1.00  0.00           C  
ATOM   2126  H4'   G    67      35.778  49.151  53.712  1.00  0.00           H  
ATOM   2127  O4'   G    67      35.456  50.677  52.462  1.00  0.00           O  
ATOM   2128  C1'   G    67      35.756  50.177  51.196  1.00  0.00           C  
ATOM   2129  H1'   G    67      34.876  49.759  50.708  1.00  0.00           H  
ATOM   2130  N9    G    67      36.226  51.362  50.396  1.00  0.00           N  
ATOM   2131  C8    G    67      36.533  52.637  50.879  1.00  0.00           C  
ATOM   2132  H8    G    67      36.620  52.944  51.911  1.00  0.00           H  
ATOM   2133  N7    G    67      36.876  53.468  49.892  1.00  0.00           N  
ATOM   2134  C5    G    67      36.686  52.693  48.768  1.00  0.00           C  
ATOM   2135  C6    G    67      36.807  53.068  47.384  1.00  0.00           C  
ATOM   2136  O6    G    67      36.961  54.217  46.936  1.00  0.00           O  
ATOM   2137  N1    G    67      36.700  52.071  46.432  1.00  0.00           N  
ATOM   2138  H1    G    67      36.639  52.337  45.459  1.00  0.00           H  
ATOM   2139  C2    G    67      36.319  50.800  46.845  1.00  0.00           C  
ATOM   2140  N2    G    67      35.983  49.973  45.980  1.00  0.00           N  
ATOM   2141  H21   G    67      36.145  50.228  45.017  1.00  0.00           H  
ATOM   2142  H22   G    67      35.850  49.017  46.277  1.00  0.00           H  
ATOM   2143  N3    G    67      36.121  50.393  48.127  1.00  0.00           N  
ATOM   2144  C4    G    67      36.395  51.393  49.036  1.00  0.00           C  
ATOM   2145  C3'   G    67      37.537  49.570  52.609  1.00  0.00           C  
ATOM   2146  H3'   G    67      37.921  50.567  52.394  1.00  0.00           H  
ATOM   2147  C2'   G    67      36.847  49.168  51.326  1.00  0.00           C  
ATOM   2148  H2'   G    67      37.534  49.168  50.479  1.00  0.00           H  
ATOM   2149  O2'   G    67      36.177  47.942  51.363  1.00  0.00           O  
ATOM   2150 HO2'   G    67      36.072  47.638  50.458  1.00  0.00           H  
ATOM   2151  O3'   G    67      38.328  48.538  53.249  1.00  0.00           O  
ATOM   2152  P     U    68      39.931  48.544  53.424  1.00  0.00           P  
ATOM   2153  OP1   U    68      40.399  47.284  54.001  1.00  0.00           O  
ATOM   2154  OP2   U    68      40.314  49.782  54.108  1.00  0.00           O  
ATOM   2155  O5'   U    68      40.429  48.667  51.943  1.00  0.00           O  
ATOM   2156  C5'   U    68      40.514  47.484  51.146  1.00  0.00           C  
ATOM   2157  H5'   U    68      39.551  46.972  51.171  1.00  0.00           H  
ATOM   2158 H5''   U    68      41.339  46.914  51.573  1.00  0.00           H  
ATOM   2159  C4'   U    68      40.889  47.750  49.676  1.00  0.00           C  
ATOM   2160  H4'   U    68      40.875  46.798  49.145  1.00  0.00           H  
ATOM   2161  O4'   U    68      39.842  48.565  49.143  1.00  0.00           O  
ATOM   2162  C1'   U    68      40.417  49.351  48.137  1.00  0.00           C  
ATOM   2163  H1'   U    68      39.955  49.106  47.180  1.00  0.00           H  
ATOM   2164  N1    U    68      40.301  50.850  48.440  1.00  0.00           N  
ATOM   2165  C6    U    68      40.119  51.383  49.706  1.00  0.00           C  
ATOM   2166  H6    U    68      39.963  50.744  50.562  1.00  0.00           H  
ATOM   2167  C5    U    68      40.057  52.714  49.867  1.00  0.00           C  
ATOM   2168  H5    U    68      39.972  53.009  50.903  1.00  0.00           H  
ATOM   2169  C4    U    68      40.053  53.658  48.765  1.00  0.00           C  
ATOM   2170  O4    U    68      39.847  54.859  48.844  1.00  0.00           O  
ATOM   2171  N3    U    68      40.111  53.064  47.532  1.00  0.00           N  
ATOM   2172  H3    U    68      39.959  53.616  46.700  1.00  0.00           H  
ATOM   2173  C2    U    68      40.095  51.672  47.313  1.00  0.00           C  
ATOM   2174  O2    U    68      39.909  51.247  46.179  1.00  0.00           O  
ATOM   2175  C3'   U    68      42.206  48.557  49.436  1.00  0.00           C  
ATOM   2176  H3'   U    68      42.220  49.401  50.125  1.00  0.00           H  
ATOM   2177  C2'   U    68      41.865  48.988  48.000  1.00  0.00           C  
ATOM   2178  H2'   U    68      42.526  49.832  47.805  1.00  0.00           H  
ATOM   2179  O2'   U    68      41.937  47.989  46.942  1.00  0.00           O  
ATOM   2180 HO2'   U    68      42.811  47.619  46.798  1.00  0.00           H  
ATOM   2181  O3'   U    68      43.459  47.821  49.538  1.00  0.00           O  
ATOM   2182  P     G    69      44.816  48.523  49.799  1.00  0.00           P  
ATOM   2183  OP1   G    69      45.733  47.551  50.443  1.00  0.00           O  
ATOM   2184  OP2   G    69      44.615  49.712  50.608  1.00  0.00           O  
ATOM   2185  O5'   G    69      45.407  48.899  48.362  1.00  0.00           O  
ATOM   2186  C5'   G    69      45.782  47.884  47.480  1.00  0.00           C  
ATOM   2187  H5'   G    69      45.051  47.080  47.564  1.00  0.00           H  
ATOM   2188 H5''   G    69      46.798  47.535  47.662  1.00  0.00           H  
ATOM   2189  C4'   G    69      45.567  48.414  46.061  1.00  0.00           C  
ATOM   2190  H4'   G    69      45.630  47.609  45.329  1.00  0.00           H  
ATOM   2191  O4'   G    69      44.390  49.102  45.764  1.00  0.00           O  
ATOM   2192  C1'   G    69      44.526  50.000  44.635  1.00  0.00           C  
ATOM   2193  H1'   G    69      43.952  49.652  43.776  1.00  0.00           H  
ATOM   2194  N9    G    69      44.195  51.456  45.025  1.00  0.00           N  
ATOM   2195  C8    G    69      44.113  52.033  46.271  1.00  0.00           C  
ATOM   2196  H8    G    69      44.216  51.418  47.153  1.00  0.00           H  
ATOM   2197  N7    G    69      43.777  53.341  46.232  1.00  0.00           N  
ATOM   2198  C5    G    69      43.679  53.589  44.817  1.00  0.00           C  
ATOM   2199  C6    G    69      43.318  54.810  44.083  1.00  0.00           C  
ATOM   2200  O6    G    69      42.799  55.786  44.584  1.00  0.00           O  
ATOM   2201  N1    G    69      43.437  54.715  42.733  1.00  0.00           N  
ATOM   2202  H1    G    69      43.305  55.578  42.225  1.00  0.00           H  
ATOM   2203  C2    G    69      44.005  53.598  42.192  1.00  0.00           C  
ATOM   2204  N2    G    69      44.133  53.689  40.933  1.00  0.00           N  
ATOM   2205  H21   G    69      44.046  54.526  40.374  1.00  0.00           H  
ATOM   2206  H22   G    69      44.339  52.867  40.384  1.00  0.00           H  
ATOM   2207  N3    G    69      44.071  52.420  42.732  1.00  0.00           N  
ATOM   2208  C4    G    69      43.908  52.439  44.117  1.00  0.00           C  
ATOM   2209  C3'   G    69      46.557  49.503  45.642  1.00  0.00           C  
ATOM   2210  H3'   G    69      46.492  50.262  46.421  1.00  0.00           H  
ATOM   2211  C2'   G    69      46.013  50.003  44.351  1.00  0.00           C  
ATOM   2212  H2'   G    69      46.392  51.016  44.216  1.00  0.00           H  
ATOM   2213  O2'   G    69      46.219  49.056  43.293  1.00  0.00           O  
ATOM   2214 HO2'   G    69      45.829  49.523  42.550  1.00  0.00           H  
ATOM   2215  O3'   G    69      47.877  49.003  45.507  1.00  0.00           O  
ATOM   2216  P     C    70      49.180  49.849  45.794  1.00  0.00           P  
ATOM   2217  OP1   C    70      50.302  48.820  45.768  1.00  0.00           O  
ATOM   2218  OP2   C    70      48.993  50.608  47.024  1.00  0.00           O  
ATOM   2219  O5'   C    70      49.331  50.880  44.601  1.00  0.00           O  
ATOM   2220  C5'   C    70      49.637  50.406  43.291  1.00  0.00           C  
ATOM   2221  H5'   C    70      49.177  49.459  43.009  1.00  0.00           H  
ATOM   2222 H5''   C    70      50.726  50.438  43.258  1.00  0.00           H  
ATOM   2223  C4'   C    70      49.200  51.458  42.238  1.00  0.00           C  
ATOM   2224  H4'   C    70      49.325  50.937  41.289  1.00  0.00           H  
ATOM   2225  O4'   C    70      47.896  52.016  42.460  1.00  0.00           O  
ATOM   2226  C1'   C    70      47.770  53.390  42.057  1.00  0.00           C  
ATOM   2227  H1'   C    70      47.049  53.467  41.242  1.00  0.00           H  
ATOM   2228  N1    C    70      47.262  54.277  43.193  1.00  0.00           N  
ATOM   2229  C6    C    70      47.232  53.856  44.503  1.00  0.00           C  
ATOM   2230  H6    C    70      47.618  52.890  44.790  1.00  0.00           H  
ATOM   2231  C5    C    70      46.764  54.672  45.447  1.00  0.00           C  
ATOM   2232  H5    C    70      46.530  54.240  46.409  1.00  0.00           H  
ATOM   2233  C4    C    70      46.278  55.909  45.076  1.00  0.00           C  
ATOM   2234  N4    C    70      45.916  56.767  46.005  1.00  0.00           N  
ATOM   2235  H41   C    70      45.538  57.635  45.653  1.00  0.00           H  
ATOM   2236  H42   C    70      46.216  56.646  46.962  1.00  0.00           H  
ATOM   2237  N3    C    70      46.295  56.380  43.868  1.00  0.00           N  
ATOM   2238  C2    C    70      46.806  55.545  42.951  1.00  0.00           C  
ATOM   2239  O2    C    70      46.839  56.014  41.816  1.00  0.00           O  
ATOM   2240  C3'   C    70      50.091  52.722  42.262  1.00  0.00           C  
ATOM   2241  H3'   C    70      50.226  53.107  43.273  1.00  0.00           H  
ATOM   2242  C2'   C    70      49.156  53.780  41.527  1.00  0.00           C  
ATOM   2243  H2'   C    70      49.386  54.775  41.909  1.00  0.00           H  
ATOM   2244  O2'   C    70      49.073  53.738  40.118  1.00  0.00           O  
ATOM   2245 HO2'   C    70      49.897  53.344  39.822  1.00  0.00           H  
ATOM   2246  O3'   C    70      51.316  52.603  41.538  1.00  0.00           O  
ATOM   2247  P     C    71      52.518  53.560  41.804  1.00  0.00           P  
ATOM   2248  OP1   C    71      53.685  53.305  40.916  1.00  0.00           O  
ATOM   2249  OP2   C    71      52.804  53.538  43.187  1.00  0.00           O  
ATOM   2250  O5'   C    71      51.868  54.997  41.475  1.00  0.00           O  
ATOM   2251  C5'   C    71      52.029  55.381  40.145  1.00  0.00           C  
ATOM   2252  H5'   C    71      51.529  54.686  39.470  1.00  0.00           H  
ATOM   2253 H5''   C    71      53.096  55.378  39.922  1.00  0.00           H  
ATOM   2254  C4'   C    71      51.415  56.771  39.946  1.00  0.00           C  
ATOM   2255  H4'   C    71      51.432  56.890  38.862  1.00  0.00           H  
ATOM   2256  O4'   C    71      50.105  56.917  40.494  1.00  0.00           O  
ATOM   2257  C1'   C    71      49.842  58.311  40.733  1.00  0.00           C  
ATOM   2258  H1'   C    71      49.116  58.721  40.031  1.00  0.00           H  
ATOM   2259  N1    C    71      49.517  58.536  42.193  1.00  0.00           N  
ATOM   2260  C6    C    71      49.797  57.449  43.097  1.00  0.00           C  
ATOM   2261  H6    C    71      50.207  56.501  42.783  1.00  0.00           H  
ATOM   2262  C5    C    71      49.448  57.610  44.315  1.00  0.00           C  
ATOM   2263  H5    C    71      49.521  56.790  45.013  1.00  0.00           H  
ATOM   2264  C4    C    71      48.702  58.780  44.732  1.00  0.00           C  
ATOM   2265  N4    C    71      48.280  58.952  45.937  1.00  0.00           N  
ATOM   2266  H41   C    71      47.770  59.754  46.276  1.00  0.00           H  
ATOM   2267  H42   C    71      48.446  58.228  46.621  1.00  0.00           H  
ATOM   2268  N3    C    71      48.405  59.778  43.906  1.00  0.00           N  
ATOM   2269  C2    C    71      48.815  59.678  42.558  1.00  0.00           C  
ATOM   2270  O2    C    71      48.767  60.665  41.833  1.00  0.00           O  
ATOM   2271  C3'   C    71      52.267  57.901  40.463  1.00  0.00           C  
ATOM   2272  H3'   C    71      52.470  57.606  41.492  1.00  0.00           H  
ATOM   2273  C2'   C    71      51.204  58.994  40.484  1.00  0.00           C  
ATOM   2274  H2'   C    71      51.367  59.604  41.372  1.00  0.00           H  
ATOM   2275  O2'   C    71      51.094  59.740  39.303  1.00  0.00           O  
ATOM   2276 HO2'   C    71      51.085  60.683  39.483  1.00  0.00           H  
ATOM   2277  O3'   C    71      53.439  58.231  39.656  1.00  0.00           O  
ATOM   2278  P     U    72      54.904  58.611  40.337  1.00  0.00           P  
ATOM   2279  OP1   U    72      55.918  58.990  39.321  1.00  0.00           O  
ATOM   2280  OP2   U    72      55.305  57.472  41.216  1.00  0.00           O  
ATOM   2281  O5'   U    72      54.719  59.816  41.356  1.00  0.00           O  
ATOM   2282  C5'   U    72      54.350  61.110  40.890  1.00  0.00           C  
ATOM   2283  H5'   U    72      53.682  61.053  40.030  1.00  0.00           H  
ATOM   2284 H5''   U    72      55.304  61.525  40.565  1.00  0.00           H  
ATOM   2285  C4'   U    72      53.867  62.080  42.075  1.00  0.00           C  
ATOM   2286  H4'   U    72      53.856  63.062  41.602  1.00  0.00           H  
ATOM   2287  O4'   U    72      52.655  61.676  42.697  1.00  0.00           O  
ATOM   2288  C1'   U    72      52.605  62.269  43.949  1.00  0.00           C  
ATOM   2289  H1'   U    72      51.916  63.112  43.895  1.00  0.00           H  
ATOM   2290  N1    U    72      52.131  61.376  45.025  1.00  0.00           N  
ATOM   2291  C6    U    72      52.447  60.031  45.056  1.00  0.00           C  
ATOM   2292  H6    U    72      53.087  59.704  44.250  1.00  0.00           H  
ATOM   2293  C5    U    72      52.032  59.157  45.993  1.00  0.00           C  
ATOM   2294  H5    U    72      52.318  58.117  45.941  1.00  0.00           H  
ATOM   2295  C4    U    72      51.355  59.672  47.176  1.00  0.00           C  
ATOM   2296  O4    U    72      50.945  59.008  48.121  1.00  0.00           O  
ATOM   2297  N3    U    72      51.065  61.025  47.031  1.00  0.00           N  
ATOM   2298  H3    U    72      50.349  61.385  47.646  1.00  0.00           H  
ATOM   2299  C2    U    72      51.314  61.938  46.035  1.00  0.00           C  
ATOM   2300  O2    U    72      50.862  63.087  46.056  1.00  0.00           O  
ATOM   2301  C3'   U    72      54.868  62.158  43.235  1.00  0.00           C  
ATOM   2302  H3'   U    72      55.109  61.247  43.783  1.00  0.00           H  
ATOM   2303  C2'   U    72      53.968  62.771  44.210  1.00  0.00           C  
ATOM   2304  H2'   U    72      54.322  62.484  45.200  1.00  0.00           H  
ATOM   2305  O2'   U    72      53.902  64.236  44.071  1.00  0.00           O  
ATOM   2306 HO2'   U    72      54.493  64.662  44.696  1.00  0.00           H  
ATOM   2307  O3'   U    72      56.036  62.911  42.907  1.00  0.00           O  
ATOM   2308  P     U    73      57.316  62.782  43.802  1.00  0.00           P  
ATOM   2309  OP1   U    73      58.485  63.305  43.035  1.00  0.00           O  
ATOM   2310  OP2   U    73      57.432  61.437  44.348  1.00  0.00           O  
ATOM   2311  O5'   U    73      57.133  63.737  45.039  1.00  0.00           O  
ATOM   2312  C5'   U    73      57.245  65.103  44.831  1.00  0.00           C  
ATOM   2313  H5'   U    73      56.692  65.367  43.929  1.00  0.00           H  
ATOM   2314 H5''   U    73      58.283  65.365  44.628  1.00  0.00           H  
ATOM   2315  C4'   U    73      56.699  65.836  46.031  1.00  0.00           C  
ATOM   2316  H4'   U    73      56.884  66.910  46.025  1.00  0.00           H  
ATOM   2317  O4'   U    73      55.278  65.635  46.115  1.00  0.00           O  
ATOM   2318  C1'   U    73      54.889  65.447  47.525  1.00  0.00           C  
ATOM   2319  H1'   U    73      54.108  66.123  47.874  1.00  0.00           H  
ATOM   2320  N1    U    73      54.493  64.066  48.049  1.00  0.00           N  
ATOM   2321  C6    U    73      55.125  62.866  47.669  1.00  0.00           C  
ATOM   2322  H6    U    73      55.946  62.817  46.969  1.00  0.00           H  
ATOM   2323  C5    U    73      54.784  61.631  48.114  1.00  0.00           C  
ATOM   2324  H5    U    73      55.210  60.713  47.736  1.00  0.00           H  
ATOM   2325  C4    U    73      53.671  61.493  49.024  1.00  0.00           C  
ATOM   2326  O4    U    73      53.093  60.539  49.548  1.00  0.00           O  
ATOM   2327  N3    U    73      53.074  62.706  49.314  1.00  0.00           N  
ATOM   2328  H3    U    73      52.307  62.602  49.963  1.00  0.00           H  
ATOM   2329  C2    U    73      53.363  63.910  48.879  1.00  0.00           C  
ATOM   2330  O2    U    73      52.590  64.804  49.170  1.00  0.00           O  
ATOM   2331  C3'   U    73      57.393  65.630  47.412  1.00  0.00           C  
ATOM   2332  H3'   U    73      57.686  64.586  47.532  1.00  0.00           H  
ATOM   2333  C2'   U    73      56.121  65.949  48.309  1.00  0.00           C  
ATOM   2334  H2'   U    73      56.231  65.491  49.292  1.00  0.00           H  
ATOM   2335  O2'   U    73      56.051  67.310  48.550  1.00  0.00           O  
ATOM   2336 HO2'   U    73      55.662  67.504  49.406  1.00  0.00           H  
ATOM   2337  O3'   U    73      58.414  66.679  47.800  1.00  0.00           O  
ATOM   2338  P     U    74      59.586  66.447  48.817  1.00  0.00           P  
ATOM   2339  OP1   U    74      60.500  67.615  48.576  1.00  0.00           O  
ATOM   2340  OP2   U    74      60.113  65.127  48.404  1.00  0.00           O  
ATOM   2341  O5'   U    74      58.974  66.531  50.342  1.00  0.00           O  
ATOM   2342  C5'   U    74      58.580  67.775  50.856  1.00  0.00           C  
ATOM   2343  H5'   U    74      57.972  68.392  50.194  1.00  0.00           H  
ATOM   2344 H5''   U    74      59.522  68.280  51.066  1.00  0.00           H  
ATOM   2345  C4'   U    74      57.837  67.557  52.183  1.00  0.00           C  
ATOM   2346  H4'   U    74      57.713  68.503  52.710  1.00  0.00           H  
ATOM   2347  O4'   U    74      56.542  66.969  51.890  1.00  0.00           O  
ATOM   2348  C1'   U    74      56.174  66.336  53.133  1.00  0.00           C  
ATOM   2349  H1'   U    74      55.333  66.839  53.611  1.00  0.00           H  
ATOM   2350  N1    U    74      55.690  64.872  52.926  1.00  0.00           N  
ATOM   2351  C6    U    74      56.290  64.031  52.029  1.00  0.00           C  
ATOM   2352  H6    U    74      57.057  64.377  51.351  1.00  0.00           H  
ATOM   2353  C5    U    74      55.878  62.719  51.987  1.00  0.00           C  
ATOM   2354  H5    U    74      56.221  62.031  51.228  1.00  0.00           H  
ATOM   2355  C4    U    74      54.846  62.212  52.725  1.00  0.00           C  
ATOM   2356  O4    U    74      54.245  61.153  52.517  1.00  0.00           O  
ATOM   2357  N3    U    74      54.380  63.078  53.727  1.00  0.00           N  
ATOM   2358  H3    U    74      53.633  62.785  54.340  1.00  0.00           H  
ATOM   2359  C2    U    74      54.638  64.405  53.769  1.00  0.00           C  
ATOM   2360  O2    U    74      53.933  65.126  54.485  1.00  0.00           O  
ATOM   2361  C3'   U    74      58.493  66.640  53.195  1.00  0.00           C  
ATOM   2362  H3'   U    74      58.821  65.760  52.641  1.00  0.00           H  
ATOM   2363  C2'   U    74      57.318  66.175  54.119  1.00  0.00           C  
ATOM   2364  H2'   U    74      57.400  65.195  54.588  1.00  0.00           H  
ATOM   2365  O2'   U    74      57.040  67.217  55.038  1.00  0.00           O  
ATOM   2366 HO2'   U    74      57.831  67.303  55.576  1.00  0.00           H  
ATOM   2367  O3'   U    74      59.563  67.290  53.796  1.00  0.00           O  
ATOM   2368  P     G    75      60.458  66.555  54.803  1.00  0.00           P  
ATOM   2369  OP1   G    75      61.721  67.374  54.894  1.00  0.00           O  
ATOM   2370  OP2   G    75      60.552  65.094  54.678  1.00  0.00           O  
ATOM   2371  O5'   G    75      59.610  66.874  56.181  1.00  0.00           O  
ATOM   2372  C5'   G    75      59.777  68.075  56.886  1.00  0.00           C  
ATOM   2373  H5'   G    75      59.311  68.845  56.272  1.00  0.00           H  
ATOM   2374 H5''   G    75      60.837  68.329  56.920  1.00  0.00           H  
ATOM   2375  C4'   G    75      59.165  68.226  58.209  1.00  0.00           C  
ATOM   2376  H4'   G    75      59.496  69.074  58.809  1.00  0.00           H  
ATOM   2377  O4'   G    75      57.759  68.212  58.026  1.00  0.00           O  
ATOM   2378  C1'   G    75      57.103  67.838  59.290  1.00  0.00           C  
ATOM   2379  H1'   G    75      57.021  68.661  60.000  1.00  0.00           H  
ATOM   2380  N9    G    75      55.749  67.322  58.984  1.00  0.00           N  
ATOM   2381  C8    G    75      55.359  66.276  58.225  1.00  0.00           C  
ATOM   2382  H8    G    75      56.121  65.721  57.699  1.00  0.00           H  
ATOM   2383  N7    G    75      54.046  66.087  58.101  1.00  0.00           N  
ATOM   2384  C5    G    75      53.505  67.013  59.052  1.00  0.00           C  
ATOM   2385  C6    G    75      52.229  67.253  59.604  1.00  0.00           C  
ATOM   2386  O6    G    75      51.125  66.745  59.276  1.00  0.00           O  
ATOM   2387  N1    G    75      52.236  68.120  60.636  1.00  0.00           N  
ATOM   2388  H1    G    75      51.351  68.557  60.852  1.00  0.00           H  
ATOM   2389  C2    G    75      53.331  68.768  61.104  1.00  0.00           C  
ATOM   2390  N2    G    75      53.170  69.693  62.008  1.00  0.00           N  
ATOM   2391  H21   G    75      52.273  69.843  62.449  1.00  0.00           H  
ATOM   2392  H22   G    75      54.017  70.099  62.378  1.00  0.00           H  
ATOM   2393  N3    G    75      54.512  68.659  60.579  1.00  0.00           N  
ATOM   2394  C4    G    75      54.600  67.750  59.569  1.00  0.00           C  
ATOM   2395  C3'   G    75      59.363  66.956  59.100  1.00  0.00           C  
ATOM   2396  H3'   G    75      59.710  66.082  58.549  1.00  0.00           H  
ATOM   2397  C2'   G    75      57.987  66.680  59.793  1.00  0.00           C  
ATOM   2398  H2'   G    75      57.596  65.734  59.418  1.00  0.00           H  
ATOM   2399  O2'   G    75      57.967  66.721  61.138  1.00  0.00           O  
ATOM   2400 HO2'   G    75      58.206  65.887  61.549  1.00  0.00           H  
ATOM   2401  O3'   G    75      60.397  67.443  60.057  1.00  0.00           O  
ATOM   2402  P     A    76      61.908  67.346  59.636  1.00  0.00           P  
ATOM   2403  OP1   A    76      62.468  68.695  59.900  1.00  0.00           O  
ATOM   2404  OP2   A    76      62.111  66.740  58.325  1.00  0.00           O  
ATOM   2405  O5'   A    76      62.507  66.389  60.711  1.00  0.00           O  
ATOM   2406  C5'   A    76      61.786  65.200  61.096  1.00  0.00           C  
ATOM   2407  H5'   A    76      61.739  64.566  60.211  1.00  0.00           H  
ATOM   2408 H5''   A    76      60.782  65.509  61.387  1.00  0.00           H  
ATOM   2409  C4'   A    76      62.409  64.517  62.273  1.00  0.00           C  
ATOM   2410  H4'   A    76      61.797  63.724  62.702  1.00  0.00           H  
ATOM   2411  O4'   A    76      63.710  64.058  61.942  1.00  0.00           O  
ATOM   2412  C1'   A    76      64.544  64.301  63.047  1.00  0.00           C  
ATOM   2413  H1'   A    76      65.107  63.412  63.333  1.00  0.00           H  
ATOM   2414  N9    A    76      65.446  65.400  62.858  1.00  0.00           N  
ATOM   2415  C8    A    76      65.566  66.195  61.727  1.00  0.00           C  
ATOM   2416  H8    A    76      64.903  66.190  60.874  1.00  0.00           H  
ATOM   2417  N7    A    76      66.500  67.103  61.783  1.00  0.00           N  
ATOM   2418  C5    A    76      67.075  66.843  63.006  1.00  0.00           C  
ATOM   2419  C6    A    76      68.111  67.414  63.754  1.00  0.00           C  
ATOM   2420  N6    A    76      68.855  68.485  63.414  1.00  0.00           N  
ATOM   2421  H61   A    76      69.573  68.828  64.035  1.00  0.00           H  
ATOM   2422  H62   A    76      68.454  69.127  62.745  1.00  0.00           H  
ATOM   2423  N1    A    76      68.494  66.927  65.002  1.00  0.00           N  
ATOM   2424  C2    A    76      67.802  65.827  65.405  1.00  0.00           C  
ATOM   2425  H2    A    76      68.188  65.405  66.321  1.00  0.00           H  
ATOM   2426  N3    A    76      66.808  65.224  64.800  1.00  0.00           N  
ATOM   2427  C4    A    76      66.489  65.745  63.613  1.00  0.00           C  
ATOM   2428  C3'   A    76      62.461  65.452  63.529  1.00  0.00           C  
ATOM   2429  H3'   A    76      62.682  66.435  63.113  1.00  0.00           H  
ATOM   2430  C2'   A    76      63.664  64.728  64.212  1.00  0.00           C  
ATOM   2431  H2'   A    76      64.114  65.513  64.820  1.00  0.00           H  
ATOM   2432  O2'   A    76      63.339  63.627  65.088  1.00  0.00           O  
ATOM   2433 HO2'   A    76      62.389  63.516  65.008  1.00  0.00           H  
ATOM   2434  O3'   A    76      61.277  65.493  64.334  1.00  0.00           O  
ATOM   2435  P     C    77      61.083  66.785  65.277  1.00  0.00           P  
ATOM   2436  OP1   C    77      59.858  66.582  66.054  1.00  0.00           O  
ATOM   2437  OP2   C    77      61.213  68.048  64.524  1.00  0.00           O  
ATOM   2438  O5'   C    77      62.239  66.712  66.342  1.00  0.00           O  
ATOM   2439  C5'   C    77      62.324  65.701  67.416  1.00  0.00           C  
ATOM   2440  H5'   C    77      62.696  64.724  67.108  1.00  0.00           H  
ATOM   2441 H5''   C    77      61.471  65.702  68.095  1.00  0.00           H  
ATOM   2442  C4'   C    77      63.417  66.227  68.367  1.00  0.00           C  
ATOM   2443  H4'   C    77      63.476  65.576  69.239  1.00  0.00           H  
ATOM   2444  O4'   C    77      64.690  66.221  67.703  1.00  0.00           O  
ATOM   2445  C1'   C    77      65.521  67.300  68.267  1.00  0.00           C  
ATOM   2446  H1'   C    77      66.438  66.945  68.738  1.00  0.00           H  
ATOM   2447  N1    C    77      65.875  68.312  67.213  1.00  0.00           N  
ATOM   2448  C6    C    77      65.267  68.227  65.959  1.00  0.00           C  
ATOM   2449  H6    C    77      64.337  67.683  65.878  1.00  0.00           H  
ATOM   2450  C5    C    77      65.577  69.145  65.027  1.00  0.00           C  
ATOM   2451  H5    C    77      65.033  69.309  64.109  1.00  0.00           H  
ATOM   2452  C4    C    77      66.680  69.952  65.301  1.00  0.00           C  
ATOM   2453  N4    C    77      67.161  70.695  64.348  1.00  0.00           N  
ATOM   2454  H41   C    77      67.893  71.295  64.700  1.00  0.00           H  
ATOM   2455  H42   C    77      66.634  70.892  63.509  1.00  0.00           H  
ATOM   2456  N3    C    77      67.395  70.019  66.386  1.00  0.00           N  
ATOM   2457  C2    C    77      66.954  69.205  67.394  1.00  0.00           C  
ATOM   2458  O2    C    77      67.486  69.377  68.504  1.00  0.00           O  
ATOM   2459  C3'   C    77      63.298  67.688  69.019  1.00  0.00           C  
ATOM   2460  H3'   C    77      62.997  68.317  68.182  1.00  0.00           H  
ATOM   2461  C2'   C    77      64.721  68.052  69.324  1.00  0.00           C  
ATOM   2462  H2'   C    77      64.825  69.136  69.295  1.00  0.00           H  
ATOM   2463  O2'   C    77      65.016  67.648  70.656  1.00  0.00           O  
ATOM   2464 HO2'   C    77      64.239  67.606  71.218  1.00  0.00           H  
ATOM   2465  O3'   C    77      62.423  67.853  70.208  1.00  0.00           O  
ATOM   2466  P     A    78      61.386  69.072  70.271  1.00  0.00           P  
ATOM   2467  OP1   A    78      60.620  68.946  71.495  1.00  0.00           O  
ATOM   2468  OP2   A    78      60.722  69.196  68.914  1.00  0.00           O  
ATOM   2469  O5'   A    78      62.311  70.379  70.507  1.00  0.00           O  
ATOM   2470  C5'   A    78      62.977  70.526  71.776  1.00  0.00           C  
ATOM   2471  H5'   A    78      63.502  69.585  71.940  1.00  0.00           H  
ATOM   2472 H5''   A    78      62.200  70.646  72.531  1.00  0.00           H  
ATOM   2473  C4'   A    78      63.944  71.729  71.808  1.00  0.00           C  
ATOM   2474  H4'   A    78      64.338  71.721  72.824  1.00  0.00           H  
ATOM   2475  O4'   A    78      64.973  71.683  70.890  1.00  0.00           O  
ATOM   2476  C1'   A    78      65.291  72.956  70.382  1.00  0.00           C  
ATOM   2477  H1'   A    78      66.336  73.104  70.655  1.00  0.00           H  
ATOM   2478  N9    A    78      65.134  73.068  68.922  1.00  0.00           N  
ATOM   2479  C8    A    78      64.803  72.025  68.021  1.00  0.00           C  
ATOM   2480  H8    A    78      64.263  71.154  68.362  1.00  0.00           H  
ATOM   2481  N7    A    78      65.142  72.280  66.757  1.00  0.00           N  
ATOM   2482  C5    A    78      65.853  73.445  66.824  1.00  0.00           C  
ATOM   2483  C6    A    78      66.531  74.173  65.822  1.00  0.00           C  
ATOM   2484  N6    A    78      66.397  73.915  64.510  1.00  0.00           N  
ATOM   2485  H61   A    78      66.795  74.629  63.917  1.00  0.00           H  
ATOM   2486  H62   A    78      65.612  73.347  64.227  1.00  0.00           H  
ATOM   2487  N1    A    78      67.281  75.217  66.279  1.00  0.00           N  
ATOM   2488  C2    A    78      67.361  75.487  67.575  1.00  0.00           C  
ATOM   2489  H2    A    78      67.938  76.360  67.845  1.00  0.00           H  
ATOM   2490  N3    A    78      66.681  74.989  68.590  1.00  0.00           N  
ATOM   2491  C4    A    78      65.954  73.881  68.114  1.00  0.00           C  
ATOM   2492  C3'   A    78      63.292  73.148  71.579  1.00  0.00           C  
ATOM   2493  H3'   A    78      62.652  73.064  70.701  1.00  0.00           H  
ATOM   2494  C2'   A    78      64.443  73.982  71.115  1.00  0.00           C  
ATOM   2495  H2'   A    78      64.163  74.839  70.501  1.00  0.00           H  
ATOM   2496  O2'   A    78      65.306  74.438  72.192  1.00  0.00           O  
ATOM   2497 HO2'   A    78      64.784  74.344  72.993  1.00  0.00           H  
ATOM   2498  O3'   A    78      62.581  73.715  72.645  1.00  0.00           O  
ATOM   2499  P     U    79      61.469  74.837  72.179  1.00  0.00           P  
ATOM   2500  OP1   U    79      60.830  75.305  73.440  1.00  0.00           O  
ATOM   2501  OP2   U    79      60.640  74.155  71.179  1.00  0.00           O  
ATOM   2502  O5'   U    79      62.019  76.109  71.436  1.00  0.00           O  
ATOM   2503  C5'   U    79      62.904  77.073  72.066  1.00  0.00           C  
ATOM   2504  H5'   U    79      63.756  76.558  72.510  1.00  0.00           H  
ATOM   2505 H5''   U    79      62.238  77.586  72.760  1.00  0.00           H  
ATOM   2506  C4'   U    79      63.412  78.141  71.117  1.00  0.00           C  
ATOM   2507  H4'   U    79      63.880  78.882  71.765  1.00  0.00           H  
ATOM   2508  O4'   U    79      64.383  77.639  70.267  1.00  0.00           O  
ATOM   2509  C1'   U    79      64.338  78.281  69.067  1.00  0.00           C  
ATOM   2510  H1'   U    79      65.293  78.722  68.783  1.00  0.00           H  
ATOM   2511  N1    U    79      63.990  77.307  67.972  1.00  0.00           N  
ATOM   2512  C6    U    79      63.129  76.270  68.149  1.00  0.00           C  
ATOM   2513  H6    U    79      62.642  76.193  69.110  1.00  0.00           H  
ATOM   2514  C5    U    79      62.798  75.431  67.116  1.00  0.00           C  
ATOM   2515  H5    U    79      61.970  74.740  67.173  1.00  0.00           H  
ATOM   2516  C4    U    79      63.469  75.562  65.868  1.00  0.00           C  
ATOM   2517  O4    U    79      63.194  74.959  64.818  1.00  0.00           O  
ATOM   2518  N3    U    79      64.268  76.625  65.696  1.00  0.00           N  
ATOM   2519  H3    U    79      64.729  76.726  64.803  1.00  0.00           H  
ATOM   2520  C2    U    79      64.592  77.518  66.660  1.00  0.00           C  
ATOM   2521  O2    U    79      65.385  78.441  66.490  1.00  0.00           O  
ATOM   2522  C3'   U    79      62.408  78.822  70.170  1.00  0.00           C  
ATOM   2523  H3'   U    79      61.665  78.125  69.782  1.00  0.00           H  
ATOM   2524  C2'   U    79      63.297  79.399  69.087  1.00  0.00           C  
ATOM   2525  H2'   U    79      62.819  79.621  68.133  1.00  0.00           H  
ATOM   2526  O2'   U    79      63.859  80.651  69.533  1.00  0.00           O  
ATOM   2527 HO2'   U    79      63.100  81.123  69.882  1.00  0.00           H  
ATOM   2528  O3'   U    79      61.790  79.819  71.087  1.00  0.00           O  
ATOM   2529  P     U    80      60.455  80.674  70.778  1.00  0.00           P  
ATOM   2530  OP1   U    80      59.914  81.230  72.073  1.00  0.00           O  
ATOM   2531  OP2   U    80      59.661  79.771  69.904  1.00  0.00           O  
ATOM   2532  O5'   U    80      61.163  81.789  69.881  1.00  0.00           O  
ATOM   2533  C5'   U    80      61.505  83.040  70.439  1.00  0.00           C  
ATOM   2534  H5'   U    80      62.301  83.010  71.183  1.00  0.00           H  
ATOM   2535 H5''   U    80      60.687  83.604  70.887  1.00  0.00           H  
ATOM   2536  C4'   U    80      62.077  83.986  69.306  1.00  0.00           C  
ATOM   2537  H4'   U    80      62.205  85.011  69.656  1.00  0.00           H  
ATOM   2538  O4'   U    80      63.267  83.551  68.713  1.00  0.00           O  
ATOM   2539  C1'   U    80      63.452  84.200  67.499  1.00  0.00           C  
ATOM   2540  H1'   U    80      64.168  85.021  67.485  1.00  0.00           H  
ATOM   2541  N1    U    80      63.766  83.308  66.384  1.00  0.00           N  
ATOM   2542  C6    U    80      63.402  81.959  66.361  1.00  0.00           C  
ATOM   2543  H6    U    80      62.868  81.600  67.228  1.00  0.00           H  
ATOM   2544  C5    U    80      63.588  81.185  65.280  1.00  0.00           C  
ATOM   2545  H5    U    80      63.229  80.169  65.215  1.00  0.00           H  
ATOM   2546  C4    U    80      64.259  81.692  64.098  1.00  0.00           C  
ATOM   2547  O4    U    80      64.505  81.117  63.068  1.00  0.00           O  
ATOM   2548  N3    U    80      64.681  83.014  64.235  1.00  0.00           N  
ATOM   2549  H3    U    80      65.312  83.369  63.530  1.00  0.00           H  
ATOM   2550  C2    U    80      64.452  83.837  65.279  1.00  0.00           C  
ATOM   2551  O2    U    80      64.800  85.011  65.165  1.00  0.00           O  
ATOM   2552  C3'   U    80      61.179  84.090  68.132  1.00  0.00           C  
ATOM   2553  H3'   U    80      61.038  83.091  67.719  1.00  0.00           H  
ATOM   2554  C2'   U    80      62.136  84.879  67.237  1.00  0.00           C  
ATOM   2555  H2'   U    80      61.831  84.692  66.208  1.00  0.00           H  
ATOM   2556  O2'   U    80      62.345  86.270  67.518  1.00  0.00           O  
ATOM   2557 HO2'   U    80      61.649  86.883  67.270  1.00  0.00           H  
ATOM   2558  O3'   U    80      59.992  84.820  68.376  1.00  0.00           O  
ATOM   2559  P     U    81      58.832  84.729  67.263  1.00  0.00           P  
ATOM   2560  OP1   U    81      57.490  84.695  67.918  1.00  0.00           O  
ATOM   2561  OP2   U    81      59.080  83.608  66.366  1.00  0.00           O  
ATOM   2562  O5'   U    81      59.001  86.068  66.345  1.00  0.00           O  
ATOM   2563  C5'   U    81      58.710  87.337  66.856  1.00  0.00           C  
ATOM   2564  H5'   U    81      59.136  87.415  67.856  1.00  0.00           H  
ATOM   2565 H5''   U    81      57.667  87.656  66.846  1.00  0.00           H  
ATOM   2566  C4'   U    81      59.396  88.444  66.082  1.00  0.00           C  
ATOM   2567  H4'   U    81      59.692  89.227  66.780  1.00  0.00           H  
ATOM   2568  O4'   U    81      60.614  87.973  65.495  1.00  0.00           O  
ATOM   2569  C1'   U    81      60.778  88.344  64.157  1.00  0.00           C  
ATOM   2570  H1'   U    81      61.177  89.359  64.183  1.00  0.00           H  
ATOM   2571  N1    U    81      61.526  87.207  63.491  1.00  0.00           N  
ATOM   2572  C6    U    81      61.145  85.925  63.627  1.00  0.00           C  
ATOM   2573  H6    U    81      60.368  85.709  64.345  1.00  0.00           H  
ATOM   2574  C5    U    81      61.845  84.943  62.892  1.00  0.00           C  
ATOM   2575  H5    U    81      61.619  83.892  62.995  1.00  0.00           H  
ATOM   2576  C4    U    81      63.017  85.290  62.061  1.00  0.00           C  
ATOM   2577  O4    U    81      63.632  84.583  61.284  1.00  0.00           O  
ATOM   2578  N3    U    81      63.351  86.579  62.131  1.00  0.00           N  
ATOM   2579  H3    U    81      64.080  86.773  61.460  1.00  0.00           H  
ATOM   2580  C2    U    81      62.592  87.547  62.685  1.00  0.00           C  
ATOM   2581  O2    U    81      62.896  88.775  62.481  1.00  0.00           O  
ATOM   2582  C3'   U    81      58.580  88.996  64.842  1.00  0.00           C  
ATOM   2583  H3'   U    81      57.592  88.538  64.866  1.00  0.00           H  
ATOM   2584  C2'   U    81      59.375  88.519  63.675  1.00  0.00           C  
ATOM   2585  H2'   U    81      58.970  87.553  63.373  1.00  0.00           H  
ATOM   2586  O2'   U    81      59.279  89.428  62.590  1.00  0.00           O  
ATOM   2587 HO2'   U    81      58.752  90.155  62.929  1.00  0.00           H  
ATOM   2588  O3'   U    81      58.544  90.411  65.021  1.00  0.00           O  
ATOM   2589  P     A    82      57.207  91.193  65.274  1.00  0.00           P  
ATOM   2590  OP1   A    82      57.637  92.584  65.534  1.00  0.00           O  
ATOM   2591  OP2   A    82      56.380  90.444  66.255  1.00  0.00           O  
ATOM   2592  O5'   A    82      56.604  91.007  63.823  1.00  0.00           O  
ATOM   2593  C5'   A    82      55.338  91.458  63.471  1.00  0.00           C  
ATOM   2594  H5'   A    82      55.511  92.494  63.181  1.00  0.00           H  
ATOM   2595 H5''   A    82      54.589  91.448  64.263  1.00  0.00           H  
ATOM   2596  C4'   A    82      54.748  90.710  62.321  1.00  0.00           C  
ATOM   2597  H4'   A    82      53.705  90.920  62.087  1.00  0.00           H  
ATOM   2598  O4'   A    82      55.519  91.205  61.187  1.00  0.00           O  
ATOM   2599  C1'   A    82      55.465  90.188  60.163  1.00  0.00           C  
ATOM   2600  H1'   A    82      54.754  90.560  59.426  1.00  0.00           H  
ATOM   2601  N9    A    82      56.877  90.067  59.640  1.00  0.00           N  
ATOM   2602  C8    A    82      57.927  90.973  59.805  1.00  0.00           C  
ATOM   2603  H8    A    82      57.824  91.735  60.563  1.00  0.00           H  
ATOM   2604  N7    A    82      58.956  90.647  59.121  1.00  0.00           N  
ATOM   2605  C5    A    82      58.552  89.513  58.325  1.00  0.00           C  
ATOM   2606  C6    A    82      59.169  88.671  57.290  1.00  0.00           C  
ATOM   2607  N6    A    82      60.442  88.716  56.998  1.00  0.00           N  
ATOM   2608  H61   A    82      60.834  88.148  56.260  1.00  0.00           H  
ATOM   2609  H62   A    82      61.046  89.160  57.674  1.00  0.00           H  
ATOM   2610  N1    A    82      58.424  87.876  56.521  1.00  0.00           N  
ATOM   2611  C2    A    82      57.091  87.926  56.790  1.00  0.00           C  
ATOM   2612  H2    A    82      56.452  87.310  56.175  1.00  0.00           H  
ATOM   2613  N3    A    82      56.436  88.486  57.788  1.00  0.00           N  
ATOM   2614  C4    A    82      57.249  89.268  58.553  1.00  0.00           C  
ATOM   2615  C3'   A    82      55.029  89.156  62.269  1.00  0.00           C  
ATOM   2616  H3'   A    82      56.047  88.960  62.605  1.00  0.00           H  
ATOM   2617  C2'   A    82      54.979  88.932  60.813  1.00  0.00           C  
ATOM   2618  H2'   A    82      55.610  88.115  60.464  1.00  0.00           H  
ATOM   2619  O2'   A    82      53.635  88.802  60.382  1.00  0.00           O  
ATOM   2620 HO2'   A    82      53.312  88.132  60.988  1.00  0.00           H  
ATOM   2621  O3'   A    82      53.997  88.356  63.045  1.00  0.00           O  
ATOM   2622  P     U    83      54.339  86.889  63.589  1.00  0.00           P  
ATOM   2623  OP1   U    83      53.257  86.409  64.523  1.00  0.00           O  
ATOM   2624  OP2   U    83      55.654  87.091  64.143  1.00  0.00           O  
ATOM   2625  O5'   U    83      54.565  85.924  62.323  1.00  0.00           O  
ATOM   2626  C5'   U    83      53.567  85.405  61.558  1.00  0.00           C  
ATOM   2627  H5'   U    83      52.973  86.138  61.011  1.00  0.00           H  
ATOM   2628 H5''   U    83      52.889  84.778  62.137  1.00  0.00           H  
ATOM   2629  C4'   U    83      54.194  84.384  60.562  1.00  0.00           C  
ATOM   2630  H4'   U    83      53.393  83.775  60.141  1.00  0.00           H  
ATOM   2631  O4'   U    83      54.846  85.179  59.539  1.00  0.00           O  
ATOM   2632  C1'   U    83      55.951  84.419  59.051  1.00  0.00           C  
ATOM   2633  H1'   U    83      55.635  84.247  58.022  1.00  0.00           H  
ATOM   2634  N1    U    83      57.248  85.141  59.199  1.00  0.00           N  
ATOM   2635  C6    U    83      57.694  85.664  60.390  1.00  0.00           C  
ATOM   2636  H6    U    83      57.019  85.743  61.229  1.00  0.00           H  
ATOM   2637  C5    U    83      58.950  86.154  60.503  1.00  0.00           C  
ATOM   2638  H5    U    83      59.313  86.648  61.392  1.00  0.00           H  
ATOM   2639  C4    U    83      59.875  86.069  59.425  1.00  0.00           C  
ATOM   2640  O4    U    83      61.036  86.470  59.473  1.00  0.00           O  
ATOM   2641  N3    U    83      59.399  85.542  58.258  1.00  0.00           N  
ATOM   2642  H3    U    83      59.969  85.722  57.443  1.00  0.00           H  
ATOM   2643  C2    U    83      58.134  85.048  58.081  1.00  0.00           C  
ATOM   2644  O2    U    83      57.735  84.581  56.985  1.00  0.00           O  
ATOM   2645  C3'   U    83      55.145  83.337  61.158  1.00  0.00           C  
ATOM   2646  H3'   U    83      55.723  83.778  61.969  1.00  0.00           H  
ATOM   2647  C2'   U    83      55.882  83.069  59.842  1.00  0.00           C  
ATOM   2648  H2'   U    83      56.906  82.803  60.105  1.00  0.00           H  
ATOM   2649  O2'   U    83      55.317  82.049  58.994  1.00  0.00           O  
ATOM   2650 HO2'   U    83      55.618  81.214  59.358  1.00  0.00           H  
ATOM   2651  O3'   U    83      54.532  82.101  61.629  1.00  0.00           O  
ATOM   2652  P     A    84      55.416  80.853  62.097  1.00  0.00           P  
ATOM   2653  OP1   A    84      54.649  80.115  63.173  1.00  0.00           O  
ATOM   2654  OP2   A    84      56.766  81.302  62.372  1.00  0.00           O  
ATOM   2655  O5'   A    84      55.467  79.852  60.911  1.00  0.00           O  
ATOM   2656  C5'   A    84      54.504  78.884  60.683  1.00  0.00           C  
ATOM   2657  H5'   A    84      53.494  79.283  60.590  1.00  0.00           H  
ATOM   2658 H5''   A    84      54.416  78.262  61.573  1.00  0.00           H  
ATOM   2659  C4'   A    84      54.884  78.006  59.497  1.00  0.00           C  
ATOM   2660  H4'   A    84      54.096  77.299  59.236  1.00  0.00           H  
ATOM   2661  O4'   A    84      55.215  78.755  58.402  1.00  0.00           O  
ATOM   2662  C1'   A    84      56.196  78.151  57.572  1.00  0.00           C  
ATOM   2663  H1'   A    84      55.788  77.690  56.673  1.00  0.00           H  
ATOM   2664  N9    A    84      57.169  79.142  57.101  1.00  0.00           N  
ATOM   2665  C8    A    84      57.437  79.464  55.785  1.00  0.00           C  
ATOM   2666  H8    A    84      57.013  78.963  54.927  1.00  0.00           H  
ATOM   2667  N7    A    84      58.381  80.385  55.692  1.00  0.00           N  
ATOM   2668  C5    A    84      58.709  80.737  56.967  1.00  0.00           C  
ATOM   2669  C6    A    84      59.598  81.699  57.593  1.00  0.00           C  
ATOM   2670  N6    A    84      60.443  82.531  56.971  1.00  0.00           N  
ATOM   2671  H61   A    84      61.089  83.082  57.518  1.00  0.00           H  
ATOM   2672  H62   A    84      60.592  82.442  55.976  1.00  0.00           H  
ATOM   2673  N1    A    84      59.577  81.914  58.890  1.00  0.00           N  
ATOM   2674  C2    A    84      58.876  81.034  59.652  1.00  0.00           C  
ATOM   2675  H2    A    84      58.860  81.173  60.723  1.00  0.00           H  
ATOM   2676  N3    A    84      58.117  80.050  59.181  1.00  0.00           N  
ATOM   2677  C4    A    84      57.977  79.974  57.877  1.00  0.00           C  
ATOM   2678  C3'   A    84      56.158  77.234  59.795  1.00  0.00           C  
ATOM   2679  H3'   A    84      56.821  77.898  60.349  1.00  0.00           H  
ATOM   2680  C2'   A    84      56.742  76.985  58.370  1.00  0.00           C  
ATOM   2681  H2'   A    84      57.832  77.005  58.387  1.00  0.00           H  
ATOM   2682  O2'   A    84      56.365  75.734  57.791  1.00  0.00           O  
ATOM   2683 HO2'   A    84      56.423  75.107  58.516  1.00  0.00           H  
ATOM   2684  O3'   A    84      55.833  76.056  60.497  1.00  0.00           O  
ATOM   2685  P     A    85      57.006  75.224  61.222  1.00  0.00           P  
ATOM   2686  OP1   A    85      56.344  74.418  62.209  1.00  0.00           O  
ATOM   2687  OP2   A    85      58.035  76.234  61.593  1.00  0.00           O  
ATOM   2688  O5'   A    85      57.620  74.250  60.054  1.00  0.00           O  
ATOM   2689  C5'   A    85      58.591  73.260  60.321  1.00  0.00           C  
ATOM   2690  H5'   A    85      58.215  72.769  61.219  1.00  0.00           H  
ATOM   2691 H5''   A    85      59.537  73.751  60.546  1.00  0.00           H  
ATOM   2692  C4'   A    85      58.762  72.230  59.170  1.00  0.00           C  
ATOM   2693  H4'   A    85      59.586  71.553  59.396  1.00  0.00           H  
ATOM   2694  O4'   A    85      57.561  71.374  59.080  1.00  0.00           O  
ATOM   2695  C1'   A    85      56.983  71.477  57.781  1.00  0.00           C  
ATOM   2696  H1'   A    85      57.438  70.666  57.213  1.00  0.00           H  
ATOM   2697  N9    A    85      55.570  71.200  57.783  1.00  0.00           N  
ATOM   2698  C8    A    85      54.938  70.085  57.370  1.00  0.00           C  
ATOM   2699  H8    A    85      55.413  69.197  56.980  1.00  0.00           H  
ATOM   2700  N7    A    85      53.641  70.119  57.447  1.00  0.00           N  
ATOM   2701  C5    A    85      53.439  71.253  58.163  1.00  0.00           C  
ATOM   2702  C6    A    85      52.299  71.984  58.709  1.00  0.00           C  
ATOM   2703  N6    A    85      51.051  71.618  58.637  1.00  0.00           N  
ATOM   2704  H61   A    85      50.296  72.183  59.000  1.00  0.00           H  
ATOM   2705  H62   A    85      50.790  70.814  58.085  1.00  0.00           H  
ATOM   2706  N1    A    85      52.428  73.139  59.367  1.00  0.00           N  
ATOM   2707  C2    A    85      53.645  73.623  59.468  1.00  0.00           C  
ATOM   2708  H2    A    85      53.694  74.444  60.167  1.00  0.00           H  
ATOM   2709  N3    A    85      54.797  73.095  59.049  1.00  0.00           N  
ATOM   2710  C4    A    85      54.621  71.904  58.404  1.00  0.00           C  
ATOM   2711  C3'   A    85      58.832  72.963  57.827  1.00  0.00           C  
ATOM   2712  H3'   A    85      59.182  73.994  57.865  1.00  0.00           H  
ATOM   2713  C2'   A    85      57.442  72.769  57.171  1.00  0.00           C  
ATOM   2714  H2'   A    85      56.735  73.477  57.603  1.00  0.00           H  
ATOM   2715  O2'   A    85      57.351  72.799  55.789  1.00  0.00           O  
ATOM   2716 HO2'   A    85      58.216  72.498  55.501  1.00  0.00           H  
ATOM   2717  O3'   A    85      59.644  72.203  56.927  1.00  0.00           O  
ATOM   2718  P     C    86      61.227  72.385  57.089  1.00  0.00           P  
ATOM   2719  OP1   C    86      61.980  71.378  56.289  1.00  0.00           O  
ATOM   2720  OP2   C    86      61.588  72.477  58.521  1.00  0.00           O  
ATOM   2721  O5'   C    86      61.599  73.719  56.420  1.00  0.00           O  
ATOM   2722  C5'   C    86      61.075  74.109  55.189  1.00  0.00           C  
ATOM   2723  H5'   C    86      59.989  74.154  55.269  1.00  0.00           H  
ATOM   2724 H5''   C    86      61.502  73.660  54.293  1.00  0.00           H  
ATOM   2725  C4'   C    86      61.416  75.536  54.825  1.00  0.00           C  
ATOM   2726  H4'   C    86      61.358  75.588  53.738  1.00  0.00           H  
ATOM   2727  O4'   C    86      60.438  76.513  55.140  1.00  0.00           O  
ATOM   2728  C1'   C    86      61.137  77.643  55.726  1.00  0.00           C  
ATOM   2729  H1'   C    86      60.745  78.569  55.305  1.00  0.00           H  
ATOM   2730  N1    C    86      61.178  77.713  57.210  1.00  0.00           N  
ATOM   2731  C6    C    86      60.588  76.733  58.004  1.00  0.00           C  
ATOM   2732  H6    C    86      60.248  75.833  57.514  1.00  0.00           H  
ATOM   2733  C5    C    86      60.463  76.945  59.311  1.00  0.00           C  
ATOM   2734  H5    C    86      60.028  76.160  59.913  1.00  0.00           H  
ATOM   2735  C4    C    86      60.952  78.097  59.890  1.00  0.00           C  
ATOM   2736  N4    C    86      60.806  78.354  61.153  1.00  0.00           N  
ATOM   2737  H41   C    86      61.129  79.292  61.342  1.00  0.00           H  
ATOM   2738  H42   C    86      60.536  77.635  61.809  1.00  0.00           H  
ATOM   2739  N3    C    86      61.387  79.081  59.159  1.00  0.00           N  
ATOM   2740  C2    C    86      61.544  78.930  57.866  1.00  0.00           C  
ATOM   2741  O2    C    86      61.997  79.872  57.232  1.00  0.00           O  
ATOM   2742  C3'   C    86      62.809  76.044  55.190  1.00  0.00           C  
ATOM   2743  H3'   C    86      63.043  75.633  56.172  1.00  0.00           H  
ATOM   2744  C2'   C    86      62.545  77.510  55.133  1.00  0.00           C  
ATOM   2745  H2'   C    86      63.294  78.051  55.712  1.00  0.00           H  
ATOM   2746  O2'   C    86      62.439  77.906  53.753  1.00  0.00           O  
ATOM   2747 HO2'   C    86      63.030  77.443  53.154  1.00  0.00           H  
ATOM   2748  O3'   C    86      63.779  75.524  54.331  1.00  0.00           O  
ATOM   2749  P     C    87      65.353  75.439  54.830  1.00  0.00           P  
ATOM   2750  OP1   C    87      66.166  74.913  53.651  1.00  0.00           O  
ATOM   2751  OP2   C    87      65.495  74.660  56.098  1.00  0.00           O  
ATOM   2752  O5'   C    87      65.613  76.948  55.151  1.00  0.00           O  
ATOM   2753  C5'   C    87      66.160  77.835  54.177  1.00  0.00           C  
ATOM   2754  H5'   C    87      65.326  77.937  53.482  1.00  0.00           H  
ATOM   2755 H5''   C    87      66.853  77.364  53.479  1.00  0.00           H  
ATOM   2756  C4'   C    87      66.586  79.222  54.697  1.00  0.00           C  
ATOM   2757  H4'   C    87      66.960  79.865  53.900  1.00  0.00           H  
ATOM   2758  O4'   C    87      65.460  79.817  55.361  1.00  0.00           O  
ATOM   2759  C1'   C    87      66.085  80.369  56.513  1.00  0.00           C  
ATOM   2760  H1'   C    87      65.915  81.444  56.451  1.00  0.00           H  
ATOM   2761  N1    C    87      65.580  79.818  57.808  1.00  0.00           N  
ATOM   2762  C6    C    87      65.153  78.468  58.038  1.00  0.00           C  
ATOM   2763  H6    C    87      65.195  77.794  57.196  1.00  0.00           H  
ATOM   2764  C5    C    87      64.512  78.074  59.195  1.00  0.00           C  
ATOM   2765  H5    C    87      64.164  77.059  59.320  1.00  0.00           H  
ATOM   2766  C4    C    87      64.494  79.020  60.215  1.00  0.00           C  
ATOM   2767  N4    C    87      64.321  78.745  61.464  1.00  0.00           N  
ATOM   2768  H41   C    87      64.460  79.509  62.110  1.00  0.00           H  
ATOM   2769  H42   C    87      64.246  77.807  61.830  1.00  0.00           H  
ATOM   2770  N3    C    87      64.894  80.319  60.024  1.00  0.00           N  
ATOM   2771  C2    C    87      65.427  80.722  58.793  1.00  0.00           C  
ATOM   2772  O2    C    87      65.784  81.932  58.665  1.00  0.00           O  
ATOM   2773  C3'   C    87      67.667  78.999  55.725  1.00  0.00           C  
ATOM   2774  H3'   C    87      67.454  78.142  56.364  1.00  0.00           H  
ATOM   2775  C2'   C    87      67.624  80.236  56.563  1.00  0.00           C  
ATOM   2776  H2'   C    87      67.924  80.225  57.611  1.00  0.00           H  
ATOM   2777  O2'   C    87      68.036  81.460  55.910  1.00  0.00           O  
ATOM   2778 HO2'   C    87      68.462  81.195  55.091  1.00  0.00           H  
ATOM   2779  O3'   C    87      69.070  78.828  55.305  1.00  0.00           O  
ATOM   2780  P     G    88      70.127  77.996  56.207  1.00  0.00           P  
ATOM   2781  OP1   G    88      71.373  77.797  55.464  1.00  0.00           O  
ATOM   2782  OP2   G    88      69.394  76.808  56.666  1.00  0.00           O  
ATOM   2783  O5'   G    88      70.413  78.984  57.456  1.00  0.00           O  
ATOM   2784  C5'   G    88      71.105  80.263  57.267  1.00  0.00           C  
ATOM   2785  H5'   G    88      70.680  80.839  56.444  1.00  0.00           H  
ATOM   2786 H5''   G    88      72.148  80.047  57.035  1.00  0.00           H  
ATOM   2787  C4'   G    88      70.958  81.026  58.522  1.00  0.00           C  
ATOM   2788  H4'   G    88      71.245  82.070  58.391  1.00  0.00           H  
ATOM   2789  O4'   G    88      69.620  80.983  58.942  1.00  0.00           O  
ATOM   2790  C1'   G    88      69.529  81.056  60.348  1.00  0.00           C  
ATOM   2791  H1'   G    88      69.059  81.990  60.655  1.00  0.00           H  
ATOM   2792  N9    G    88      68.851  79.841  60.847  1.00  0.00           N  
ATOM   2793  C8    G    88      68.710  78.557  60.368  1.00  0.00           C  
ATOM   2794  H8    G    88      69.140  78.273  59.419  1.00  0.00           H  
ATOM   2795  N7    G    88      67.983  77.702  61.046  1.00  0.00           N  
ATOM   2796  C5    G    88      67.589  78.480  62.157  1.00  0.00           C  
ATOM   2797  C6    G    88      66.748  78.197  63.227  1.00  0.00           C  
ATOM   2798  O6    G    88      66.164  77.120  63.586  1.00  0.00           O  
ATOM   2799  N1    G    88      66.697  79.255  64.101  1.00  0.00           N  
ATOM   2800  H1    G    88      66.314  79.062  65.015  1.00  0.00           H  
ATOM   2801  C2    G    88      67.335  80.479  63.972  1.00  0.00           C  
ATOM   2802  N2    G    88      67.226  81.416  64.907  1.00  0.00           N  
ATOM   2803  H21   G    88      66.594  81.322  65.689  1.00  0.00           H  
ATOM   2804  H22   G    88      67.656  82.327  64.845  1.00  0.00           H  
ATOM   2805  N3    G    88      68.069  80.781  62.864  1.00  0.00           N  
ATOM   2806  C4    G    88      68.163  79.732  61.994  1.00  0.00           C  
ATOM   2807  C3'   G    88      71.798  80.518  59.739  1.00  0.00           C  
ATOM   2808  H3'   G    88      71.703  79.433  59.792  1.00  0.00           H  
ATOM   2809  C2'   G    88      70.983  81.115  60.905  1.00  0.00           C  
ATOM   2810  H2'   G    88      71.112  80.649  61.883  1.00  0.00           H  
ATOM   2811  O2'   G    88      71.205  82.565  61.083  1.00  0.00           O  
ATOM   2812 HO2'   G    88      72.152  82.706  61.025  1.00  0.00           H  
ATOM   2813  O3'   G    88      73.179  80.942  59.780  1.00  0.00           O  
ATOM   2814  P     U    89      74.196  80.182  60.730  1.00  0.00           P  
ATOM   2815  OP1   U    89      75.445  81.050  60.739  1.00  0.00           O  
ATOM   2816  OP2   U    89      74.264  78.762  60.376  1.00  0.00           O  
ATOM   2817  O5'   U    89      73.585  80.116  62.175  1.00  0.00           O  
ATOM   2818  C5'   U    89      73.647  81.252  63.056  1.00  0.00           C  
ATOM   2819  H5'   U    89      73.231  82.070  62.469  1.00  0.00           H  
ATOM   2820 H5''   U    89      74.621  81.626  63.370  1.00  0.00           H  
ATOM   2821  C4'   U    89      72.747  81.073  64.365  1.00  0.00           C  
ATOM   2822  H4'   U    89      73.021  81.970  64.919  1.00  0.00           H  
ATOM   2823  O4'   U    89      71.333  80.797  64.188  1.00  0.00           O  
ATOM   2824  C1'   U    89      70.913  79.829  65.079  1.00  0.00           C  
ATOM   2825  H1'   U    89      70.099  80.254  65.665  1.00  0.00           H  
ATOM   2826  N1    U    89      70.423  78.613  64.393  1.00  0.00           N  
ATOM   2827  C6    U    89      71.139  77.930  63.441  1.00  0.00           C  
ATOM   2828  H6    U    89      71.996  78.407  62.988  1.00  0.00           H  
ATOM   2829  C5    U    89      70.695  76.832  62.848  1.00  0.00           C  
ATOM   2830  H5    U    89      71.207  76.393  62.004  1.00  0.00           H  
ATOM   2831  C4    U    89      69.542  76.139  63.370  1.00  0.00           C  
ATOM   2832  O4    U    89      69.038  75.165  62.875  1.00  0.00           O  
ATOM   2833  N3    U    89      69.093  76.628  64.548  1.00  0.00           N  
ATOM   2834  H3    U    89      68.333  76.100  64.952  1.00  0.00           H  
ATOM   2835  C2    U    89      69.476  77.836  65.104  1.00  0.00           C  
ATOM   2836  O2    U    89      68.916  78.203  66.158  1.00  0.00           O  
ATOM   2837  C3'   U    89      73.220  79.842  65.134  1.00  0.00           C  
ATOM   2838  H3'   U    89      73.428  78.983  64.496  1.00  0.00           H  
ATOM   2839  C2'   U    89      72.042  79.605  66.027  1.00  0.00           C  
ATOM   2840  H2'   U    89      72.040  78.558  66.327  1.00  0.00           H  
ATOM   2841  O2'   U    89      71.962  80.472  67.105  1.00  0.00           O  
ATOM   2842 HO2'   U    89      71.792  80.010  67.928  1.00  0.00           H  
ATOM   2843  O3'   U    89      74.417  80.059  65.842  1.00  0.00           O  
ATOM   2844  P     G    90      75.378  78.858  66.239  1.00  0.00           P  
ATOM   2845  OP1   G    90      76.586  79.429  66.857  1.00  0.00           O  
ATOM   2846  OP2   G    90      75.531  77.991  65.056  1.00  0.00           O  
ATOM   2847  O5'   G    90      74.587  78.127  67.306  1.00  0.00           O  
ATOM   2848  C5'   G    90      74.440  78.667  68.601  1.00  0.00           C  
ATOM   2849  H5'   G    90      74.081  79.688  68.468  1.00  0.00           H  
ATOM   2850 H5''   G    90      75.388  78.670  69.138  1.00  0.00           H  
ATOM   2851  C4'   G    90      73.469  77.816  69.398  1.00  0.00           C  
ATOM   2852  H4'   G    90      73.475  78.176  70.427  1.00  0.00           H  
ATOM   2853  O4'   G    90      72.173  77.641  68.862  1.00  0.00           O  
ATOM   2854  C1'   G    90      71.613  76.405  69.227  1.00  0.00           C  
ATOM   2855  H1'   G    90      70.698  76.680  69.752  1.00  0.00           H  
ATOM   2856  N9    G    90      71.357  75.618  68.005  1.00  0.00           N  
ATOM   2857  C8    G    90      71.954  75.795  66.814  1.00  0.00           C  
ATOM   2858  H8    G    90      72.754  76.453  66.509  1.00  0.00           H  
ATOM   2859  N7    G    90      71.487  74.961  65.907  1.00  0.00           N  
ATOM   2860  C5    G    90      70.559  74.120  66.564  1.00  0.00           C  
ATOM   2861  C6    G    90      69.735  72.998  66.196  1.00  0.00           C  
ATOM   2862  O6    G    90      69.483  72.536  65.068  1.00  0.00           O  
ATOM   2863  N1    G    90      69.061  72.378  67.170  1.00  0.00           N  
ATOM   2864  H1    G    90      68.514  71.542  67.024  1.00  0.00           H  
ATOM   2865  C2    G    90      69.274  72.674  68.478  1.00  0.00           C  
ATOM   2866  N2    G    90      68.578  71.936  69.286  1.00  0.00           N  
ATOM   2867  H21   G    90      68.043  71.171  68.902  1.00  0.00           H  
ATOM   2868  H22   G    90      68.699  72.007  70.287  1.00  0.00           H  
ATOM   2869  N3    G    90      69.961  73.723  68.892  1.00  0.00           N  
ATOM   2870  C4    G    90      70.623  74.416  67.904  1.00  0.00           C  
ATOM   2871  C3'   G    90      73.994  76.369  69.493  1.00  0.00           C  
ATOM   2872  H3'   G    90      74.084  76.011  68.467  1.00  0.00           H  
ATOM   2873  C2'   G    90      72.708  75.689  70.054  1.00  0.00           C  
ATOM   2874  H2'   G    90      72.682  74.606  69.932  1.00  0.00           H  
ATOM   2875  O2'   G    90      72.481  76.158  71.406  1.00  0.00           O  
ATOM   2876 HO2'   G    90      71.776  75.614  71.764  1.00  0.00           H  
ATOM   2877  O3'   G    90      75.192  76.107  70.152  1.00  0.00           O  
ATOM   2878  P     A    91      76.118  74.884  69.740  1.00  0.00           P  
ATOM   2879  OP1   A    91      77.310  74.905  70.616  1.00  0.00           O  
ATOM   2880  OP2   A    91      76.374  75.024  68.292  1.00  0.00           O  
ATOM   2881  O5'   A    91      75.255  73.555  69.990  1.00  0.00           O  
ATOM   2882  C5'   A    91      75.008  73.137  71.307  1.00  0.00           C  
ATOM   2883  H5'   A    91      74.314  73.865  71.728  1.00  0.00           H  
ATOM   2884 H5''   A    91      75.928  73.164  71.892  1.00  0.00           H  
ATOM   2885  C4'   A    91      74.338  71.811  71.233  1.00  0.00           C  
ATOM   2886  H4'   A    91      74.064  71.410  72.209  1.00  0.00           H  
ATOM   2887  O4'   A    91      73.066  71.895  70.555  1.00  0.00           O  
ATOM   2888  C1'   A    91      72.802  70.789  69.748  1.00  0.00           C  
ATOM   2889  H1'   A    91      71.869  70.367  70.121  1.00  0.00           H  
ATOM   2890  N9    A    91      72.719  71.039  68.327  1.00  0.00           N  
ATOM   2891  C8    A    91      73.413  71.916  67.550  1.00  0.00           C  
ATOM   2892  H8    A    91      74.097  72.564  68.077  1.00  0.00           H  
ATOM   2893  N7    A    91      73.291  71.789  66.247  1.00  0.00           N  
ATOM   2894  C5    A    91      72.409  70.679  66.223  1.00  0.00           C  
ATOM   2895  C6    A    91      71.775  70.008  65.121  1.00  0.00           C  
ATOM   2896  N6    A    91      71.966  70.266  63.877  1.00  0.00           N  
ATOM   2897  H61   A    91      71.647  69.633  63.157  1.00  0.00           H  
ATOM   2898  H62   A    91      72.425  71.143  63.678  1.00  0.00           H  
ATOM   2899  N1    A    91      70.837  69.131  65.382  1.00  0.00           N  
ATOM   2900  C2    A    91      70.542  68.838  66.658  1.00  0.00           C  
ATOM   2901  H2    A    91      69.854  68.011  66.752  1.00  0.00           H  
ATOM   2902  N3    A    91      71.106  69.310  67.768  1.00  0.00           N  
ATOM   2903  C4    A    91      71.958  70.285  67.449  1.00  0.00           C  
ATOM   2904  C3'   A    91      75.094  70.690  70.519  1.00  0.00           C  
ATOM   2905  H3'   A    91      75.514  71.189  69.646  1.00  0.00           H  
ATOM   2906  C2'   A    91      73.965  69.799  70.032  1.00  0.00           C  
ATOM   2907  H2'   A    91      74.323  69.298  69.133  1.00  0.00           H  
ATOM   2908  O2'   A    91      73.554  68.858  70.971  1.00  0.00           O  
ATOM   2909 HO2'   A    91      74.254  68.249  71.220  1.00  0.00           H  
ATOM   2910  O3'   A    91      76.033  70.048  71.343  1.00  0.00           O  
ATOM   2911  P     U    92      76.955  68.856  70.765  1.00  0.00           P  
ATOM   2912  OP1   U    92      78.237  68.960  71.475  1.00  0.00           O  
ATOM   2913  OP2   U    92      76.954  68.761  69.279  1.00  0.00           O  
ATOM   2914  O5'   U    92      76.064  67.677  71.348  1.00  0.00           O  
ATOM   2915  C5'   U    92      76.077  67.442  72.759  1.00  0.00           C  
ATOM   2916  H5'   U    92      75.491  68.306  73.073  1.00  0.00           H  
ATOM   2917 H5''   U    92      77.116  67.442  73.087  1.00  0.00           H  
ATOM   2918  C4'   U    92      75.411  65.998  73.041  1.00  0.00           C  
ATOM   2919  H4'   U    92      75.391  65.767  74.106  1.00  0.00           H  
ATOM   2920  O4'   U    92      74.099  65.922  72.576  1.00  0.00           O  
ATOM   2921  C1'   U    92      74.088  64.782  71.777  1.00  0.00           C  
ATOM   2922  H1'   U    92      73.750  64.000  72.458  1.00  0.00           H  
ATOM   2923  N1    U    92      73.041  64.788  70.702  1.00  0.00           N  
ATOM   2924  C6    U    92      73.160  65.736  69.724  1.00  0.00           C  
ATOM   2925  H6    U    92      73.996  66.420  69.686  1.00  0.00           H  
ATOM   2926  C5    U    92      72.192  65.878  68.776  1.00  0.00           C  
ATOM   2927  H5    U    92      72.281  66.606  67.984  1.00  0.00           H  
ATOM   2928  C4    U    92      71.023  65.049  68.683  1.00  0.00           C  
ATOM   2929  O4    U    92      70.128  65.058  67.837  1.00  0.00           O  
ATOM   2930  N3    U    92      71.008  64.110  69.716  1.00  0.00           N  
ATOM   2931  H3    U    92      70.241  63.456  69.774  1.00  0.00           H  
ATOM   2932  C2    U    92      71.809  64.091  70.823  1.00  0.00           C  
ATOM   2933  O2    U    92      71.578  63.366  71.834  1.00  0.00           O  
ATOM   2934  C3'   U    92      76.266  64.921  72.372  1.00  0.00           C  
ATOM   2935  H3'   U    92      77.203  65.325  71.989  1.00  0.00           H  
ATOM   2936  C2'   U    92      75.423  64.369  71.258  1.00  0.00           C  
ATOM   2937  H2'   U    92      75.585  64.866  70.301  1.00  0.00           H  
ATOM   2938  O2'   U    92      75.537  62.971  71.010  1.00  0.00           O  
ATOM   2939 HO2'   U    92      76.229  62.677  71.607  1.00  0.00           H  
ATOM   2940  O3'   U    92      76.574  63.833  73.261  1.00  0.00           O  
ATOM   2941  P     G    93      77.684  64.002  74.371  1.00  0.00           P  
ATOM   2942  OP1   G    93      76.973  64.271  75.589  1.00  0.00           O  
ATOM   2943  OP2   G    93      78.669  64.999  73.881  1.00  0.00           O  
ATOM   2944  O5'   G    93      78.390  62.550  74.388  1.00  0.00           O  
ATOM   2945  C5'   G    93      77.800  61.440  75.026  1.00  0.00           C  
ATOM   2946  H5'   G    93      76.950  60.996  74.509  1.00  0.00           H  
ATOM   2947 H5''   G    93      77.456  61.545  76.055  1.00  0.00           H  
ATOM   2948  C4'   G    93      78.936  60.356  75.000  1.00  0.00           C  
ATOM   2949  H4'   G    93      78.559  59.558  75.639  1.00  0.00           H  
ATOM   2950  O4'   G    93      79.254  59.883  73.747  1.00  0.00           O  
ATOM   2951  C1'   G    93      80.605  59.752  73.682  1.00  0.00           C  
ATOM   2952  H1'   G    93      80.893  58.875  74.261  1.00  0.00           H  
ATOM   2953  N9    G    93      81.033  59.609  72.285  1.00  0.00           N  
ATOM   2954  C8    G    93      81.398  60.645  71.406  1.00  0.00           C  
ATOM   2955  H8    G    93      81.416  61.684  71.702  1.00  0.00           H  
ATOM   2956  N7    G    93      82.064  60.298  70.330  1.00  0.00           N  
ATOM   2957  C5    G    93      81.997  58.891  70.483  1.00  0.00           C  
ATOM   2958  C6    G    93      82.540  57.855  69.603  1.00  0.00           C  
ATOM   2959  O6    G    93      83.210  58.007  68.571  1.00  0.00           O  
ATOM   2960  N1    G    93      82.292  56.603  70.047  1.00  0.00           N  
ATOM   2961  H1    G    93      82.653  55.871  69.452  1.00  0.00           H  
ATOM   2962  C2    G    93      81.768  56.274  71.200  1.00  0.00           C  
ATOM   2963  N2    G    93      81.603  54.979  71.377  1.00  0.00           N  
ATOM   2964  H21   G    93      81.611  54.452  70.516  1.00  0.00           H  
ATOM   2965  H22   G    93      81.223  54.596  72.231  1.00  0.00           H  
ATOM   2966  N3    G    93      81.314  57.154  72.102  1.00  0.00           N  
ATOM   2967  C4    G    93      81.373  58.453  71.667  1.00  0.00           C  
ATOM   2968  C3'   G    93      80.307  60.778  75.674  1.00  0.00           C  
ATOM   2969  H3'   G    93      80.246  61.767  76.130  1.00  0.00           H  
ATOM   2970  C2'   G    93      81.225  60.887  74.440  1.00  0.00           C  
ATOM   2971  H2'   G    93      80.972  61.775  73.861  1.00  0.00           H  
ATOM   2972  O2'   G    93      82.614  60.643  74.594  1.00  0.00           O  
ATOM   2973 HO2'   G    93      82.891  60.960  75.456  1.00  0.00           H  
ATOM   2974  O3'   G    93      80.725  59.759  76.545  1.00  0.00           O  
ATOM   2975  P     U    94      80.141  59.761  78.027  1.00  0.00           P  
ATOM   2976  OP1   U    94      78.794  60.297  77.938  1.00  0.00           O  
ATOM   2977  OP2   U    94      81.198  60.525  78.775  1.00  0.00           O  
ATOM   2978  O5'   U    94      80.192  58.296  78.414  1.00  0.00           O  
ATOM   2979  C5'   U    94      79.228  57.373  77.991  1.00  0.00           C  
ATOM   2980  H5'   U    94      78.649  57.705  77.129  1.00  0.00           H  
ATOM   2981 H5''   U    94      78.389  57.324  78.685  1.00  0.00           H  
ATOM   2982  C4'   U    94      79.914  56.014  77.635  1.00  0.00           C  
ATOM   2983  H4'   U    94      79.154  55.241  77.521  1.00  0.00           H  
ATOM   2984  O4'   U    94      80.552  56.131  76.396  1.00  0.00           O  
ATOM   2985  C1'   U    94      81.617  55.191  76.373  1.00  0.00           C  
ATOM   2986  H1'   U    94      81.402  54.363  75.697  1.00  0.00           H  
ATOM   2987  N1    U    94      82.920  55.939  76.075  1.00  0.00           N  
ATOM   2988  C6    U    94      83.163  57.214  76.581  1.00  0.00           C  
ATOM   2989  H6    U    94      82.376  57.787  77.048  1.00  0.00           H  
ATOM   2990  C5    U    94      84.386  57.740  76.468  1.00  0.00           C  
ATOM   2991  H5    U    94      84.654  58.744  76.763  1.00  0.00           H  
ATOM   2992  C4    U    94      85.480  56.930  75.801  1.00  0.00           C  
ATOM   2993  O4    U    94      86.646  57.305  75.504  1.00  0.00           O  
ATOM   2994  N3    U    94      85.121  55.703  75.403  1.00  0.00           N  
ATOM   2995  H3    U    94      85.821  55.189  74.888  1.00  0.00           H  
ATOM   2996  C2    U    94      83.844  55.189  75.423  1.00  0.00           C  
ATOM   2997  O2    U    94      83.481  54.289  74.658  1.00  0.00           O  
ATOM   2998  C3'   U    94      80.925  55.407  78.675  1.00  0.00           C  
ATOM   2999  H3'   U    94      81.555  56.119  79.209  1.00  0.00           H  
ATOM   3000  C2'   U    94      81.751  54.602  77.790  1.00  0.00           C  
ATOM   3001  H2'   U    94      82.769  54.719  78.163  1.00  0.00           H  
ATOM   3002  O2'   U    94      81.292  53.298  77.602  1.00  0.00           O  
ATOM   3003 HO2'   U    94      81.007  53.029  78.479  1.00  0.00           H  
ATOM   3004  O3'   U    94      80.216  54.704  79.780  1.00  0.00           O  
ATOM   3005  P     A    95      80.922  54.343  81.089  1.00  0.00           P  
ATOM   3006  OP1   A    95      80.026  54.510  82.222  1.00  0.00           O  
ATOM   3007  OP2   A    95      82.232  55.022  81.155  1.00  0.00           O  
ATOM   3008  O5'   A    95      81.169  52.753  80.860  1.00  0.00           O  
ATOM   3009  C5'   A    95      80.158  51.789  80.975  1.00  0.00           C  
ATOM   3010  H5'   A    95      79.352  51.990  80.269  1.00  0.00           H  
ATOM   3011 H5''   A    95      79.732  51.786  81.978  1.00  0.00           H  
ATOM   3012  C4'   A    95      80.470  50.358  80.634  1.00  0.00           C  
ATOM   3013  H4'   A    95      79.552  49.777  80.544  1.00  0.00           H  
ATOM   3014  O4'   A    95      81.089  50.397  79.403  1.00  0.00           O  
ATOM   3015  C1'   A    95      82.051  49.320  79.330  1.00  0.00           C  
ATOM   3016  H1'   A    95      81.827  48.690  78.468  1.00  0.00           H  
ATOM   3017  N9    A    95      83.403  49.928  79.157  1.00  0.00           N  
ATOM   3018  C8    A    95      83.851  51.208  79.263  1.00  0.00           C  
ATOM   3019  H8    A    95      83.153  51.961  79.597  1.00  0.00           H  
ATOM   3020  N7    A    95      85.084  51.459  78.877  1.00  0.00           N  
ATOM   3021  C5    A    95      85.569  50.122  78.664  1.00  0.00           C  
ATOM   3022  C6    A    95      86.815  49.485  78.281  1.00  0.00           C  
ATOM   3023  N6    A    95      87.986  50.008  78.141  1.00  0.00           N  
ATOM   3024  H61   A    95      88.761  49.374  78.011  1.00  0.00           H  
ATOM   3025  H62   A    95      88.209  50.967  78.367  1.00  0.00           H  
ATOM   3026  N1    A    95      86.872  48.161  77.988  1.00  0.00           N  
ATOM   3027  C2    A    95      85.724  47.455  78.165  1.00  0.00           C  
ATOM   3028  H2    A    95      85.723  46.423  77.848  1.00  0.00           H  
ATOM   3029  N3    A    95      84.543  47.898  78.574  1.00  0.00           N  
ATOM   3030  C4    A    95      84.542  49.261  78.741  1.00  0.00           C  
ATOM   3031  C3'   A    95      81.470  49.631  81.608  1.00  0.00           C  
ATOM   3032  H3'   A    95      82.252  50.322  81.924  1.00  0.00           H  
ATOM   3033  C2'   A    95      82.042  48.512  80.672  1.00  0.00           C  
ATOM   3034  H2'   A    95      83.057  48.202  80.920  1.00  0.00           H  
ATOM   3035  O2'   A    95      81.168  47.393  80.530  1.00  0.00           O  
ATOM   3036 HO2'   A    95      81.454  46.904  79.755  1.00  0.00           H  
ATOM   3037  O3'   A    95      80.955  49.158  82.847  1.00  0.00           O  
ATOM   3038  P     G    96      81.859  48.656  84.067  1.00  0.00           P  
ATOM   3039  OP1   G    96      81.001  48.217  85.178  1.00  0.00           O  
ATOM   3040  OP2   G    96      82.815  49.722  84.275  1.00  0.00           O  
ATOM   3041  O5'   G    96      82.789  47.375  83.616  1.00  0.00           O  
ATOM   3042  C5'   G    96      82.215  46.119  83.478  1.00  0.00           C  
ATOM   3043  H5'   G    96      81.351  46.190  82.817  1.00  0.00           H  
ATOM   3044 H5''   G    96      81.980  45.807  84.495  1.00  0.00           H  
ATOM   3045  C4'   G    96      83.154  45.058  82.810  1.00  0.00           C  
ATOM   3046  H4'   G    96      82.613  44.125  82.651  1.00  0.00           H  
ATOM   3047  O4'   G    96      83.656  45.552  81.588  1.00  0.00           O  
ATOM   3048  C1'   G    96      84.868  45.048  81.283  1.00  0.00           C  
ATOM   3049  H1'   G    96      84.959  44.484  80.355  1.00  0.00           H  
ATOM   3050  N9    G    96      85.863  46.142  81.161  1.00  0.00           N  
ATOM   3051  C8    G    96      85.780  47.435  81.533  1.00  0.00           C  
ATOM   3052  H8    G    96      84.989  47.822  82.158  1.00  0.00           H  
ATOM   3053  N7    G    96      86.874  48.119  81.375  1.00  0.00           N  
ATOM   3054  C5    G    96      87.774  47.174  80.754  1.00  0.00           C  
ATOM   3055  C6    G    96      89.112  47.300  80.294  1.00  0.00           C  
ATOM   3056  O6    G    96      89.928  48.222  80.287  1.00  0.00           O  
ATOM   3057  N1    G    96      89.705  46.157  79.869  1.00  0.00           N  
ATOM   3058  H1    G    96      90.686  46.189  79.633  1.00  0.00           H  
ATOM   3059  C2    G    96      88.983  44.967  79.803  1.00  0.00           C  
ATOM   3060  N2    G    96      89.500  43.918  79.315  1.00  0.00           N  
ATOM   3061  H21   G    96      90.499  43.943  79.168  1.00  0.00           H  
ATOM   3062  H22   G    96      88.997  43.045  79.245  1.00  0.00           H  
ATOM   3063  N3    G    96      87.750  44.820  80.249  1.00  0.00           N  
ATOM   3064  C4    G    96      87.164  45.969  80.725  1.00  0.00           C  
ATOM   3065  C3'   G    96      84.486  44.690  83.604  1.00  0.00           C  
ATOM   3066  H3'   G    96      84.993  45.603  83.915  1.00  0.00           H  
ATOM   3067  C2'   G    96      85.225  44.052  82.428  1.00  0.00           C  
ATOM   3068  H2'   G    96      86.299  44.090  82.607  1.00  0.00           H  
ATOM   3069  O2'   G    96      84.792  42.722  82.074  1.00  0.00           O  
ATOM   3070 HO2'   G    96      85.376  42.375  81.396  1.00  0.00           H  
ATOM   3071  O3'   G    96      84.234  43.906  84.710  1.00  0.00           O  
ATOM   3072  P     C    97      85.366  43.758  85.794  1.00  0.00           P  
ATOM   3073  OP1   C    97      84.743  42.826  86.752  1.00  0.00           O  
ATOM   3074  OP2   C    97      85.863  45.060  86.294  1.00  0.00           O  
ATOM   3075  O5'   C    97      86.612  43.071  85.133  1.00  0.00           O  
ATOM   3076  C5'   C    97      86.729  41.761  84.741  1.00  0.00           C  
ATOM   3077  H5'   C    97      85.952  41.427  84.053  1.00  0.00           H  
ATOM   3078 H5''   C    97      86.798  41.095  85.601  1.00  0.00           H  
ATOM   3079  C4'   C    97      88.039  41.389  83.978  1.00  0.00           C  
ATOM   3080  H4'   C    97      87.906  40.386  83.571  1.00  0.00           H  
ATOM   3081  O4'   C    97      88.231  42.236  82.841  1.00  0.00           O  
ATOM   3082  C1'   C    97      89.667  42.337  82.576  1.00  0.00           C  
ATOM   3083  H1'   C    97      89.839  42.128  81.520  1.00  0.00           H  
ATOM   3084  N1    C    97      90.157  43.752  82.695  1.00  0.00           N  
ATOM   3085  C6    C    97      89.325  44.740  83.141  1.00  0.00           C  
ATOM   3086  H6    C    97      88.337  44.464  83.479  1.00  0.00           H  
ATOM   3087  C5    C    97      89.818  45.952  83.431  1.00  0.00           C  
ATOM   3088  H5    C    97      89.133  46.680  83.841  1.00  0.00           H  
ATOM   3089  C4    C    97      91.128  46.207  83.012  1.00  0.00           C  
ATOM   3090  N4    C    97      91.625  47.421  82.931  1.00  0.00           N  
ATOM   3091  H41   C    97      92.509  47.540  82.457  1.00  0.00           H  
ATOM   3092  H42   C    97      91.152  48.241  83.282  1.00  0.00           H  
ATOM   3093  N3    C    97      91.888  45.293  82.528  1.00  0.00           N  
ATOM   3094  C2    C    97      91.460  44.035  82.359  1.00  0.00           C  
ATOM   3095  O2    C    97      92.293  43.286  81.844  1.00  0.00           O  
ATOM   3096  C3'   C    97      89.342  41.494  84.779  1.00  0.00           C  
ATOM   3097  H3'   C    97      89.300  42.458  85.285  1.00  0.00           H  
ATOM   3098  C2'   C    97      90.305  41.429  83.564  1.00  0.00           C  
ATOM   3099  H2'   C    97      91.277  41.731  83.954  1.00  0.00           H  
ATOM   3100  O2'   C    97      90.523  40.143  83.004  1.00  0.00           O  
ATOM   3101 HO2'   C    97      91.322  40.183  82.473  1.00  0.00           H  
ATOM   3102  O3'   C    97      89.309  40.453  85.680  1.00  0.00           O  
ATOM   3103  P     A    98      90.057  40.554  87.053  1.00  0.00           P  
ATOM   3104  OP1   A    98      89.903  39.299  87.715  1.00  0.00           O  
ATOM   3105  OP2   A    98      89.558  41.723  87.768  1.00  0.00           O  
ATOM   3106  O5'   A    98      91.602  40.774  86.709  1.00  0.00           O  
ATOM   3107  C5'   A    98      92.324  39.793  85.951  1.00  0.00           C  
ATOM   3108  H5'   A    98      91.604  39.502  85.186  1.00  0.00           H  
ATOM   3109 H5''   A    98      92.527  38.932  86.587  1.00  0.00           H  
ATOM   3110  C4'   A    98      93.655  40.338  85.401  1.00  0.00           C  
ATOM   3111  H4'   A    98      94.227  39.512  84.978  1.00  0.00           H  
ATOM   3112  O4'   A    98      93.516  41.331  84.449  1.00  0.00           O  
ATOM   3113  C1'   A    98      94.460  42.374  84.685  1.00  0.00           C  
ATOM   3114  H1'   A    98      94.911  42.527  83.705  1.00  0.00           H  
ATOM   3115  N9    A    98      93.844  43.622  85.110  1.00  0.00           N  
ATOM   3116  C8    A    98      92.614  43.760  85.781  1.00  0.00           C  
ATOM   3117  H8    A    98      92.031  42.925  86.140  1.00  0.00           H  
ATOM   3118  N7    A    98      92.273  44.986  85.950  1.00  0.00           N  
ATOM   3119  C5    A    98      93.398  45.720  85.473  1.00  0.00           C  
ATOM   3120  C6    A    98      93.726  47.078  85.397  1.00  0.00           C  
ATOM   3121  N6    A    98      92.977  48.052  85.786  1.00  0.00           N  
ATOM   3122  H61   A    98      93.082  48.950  85.337  1.00  0.00           H  
ATOM   3123  H62   A    98      92.022  47.768  85.952  1.00  0.00           H  
ATOM   3124  N1    A    98      94.808  47.571  84.859  1.00  0.00           N  
ATOM   3125  C2    A    98      95.698  46.689  84.496  1.00  0.00           C  
ATOM   3126  H2    A    98      96.661  47.055  84.174  1.00  0.00           H  
ATOM   3127  N3    A    98      95.610  45.343  84.538  1.00  0.00           N  
ATOM   3128  C4    A    98      94.352  44.901  84.938  1.00  0.00           C  
ATOM   3129  C3'   A    98      94.553  40.906  86.498  1.00  0.00           C  
ATOM   3130  H3'   A    98      93.926  41.577  87.085  1.00  0.00           H  
ATOM   3131  C2'   A    98      95.546  41.803  85.676  1.00  0.00           C  
ATOM   3132  H2'   A    98      95.970  42.529  86.370  1.00  0.00           H  
ATOM   3133  O2'   A    98      96.458  41.046  84.884  1.00  0.00           O  
ATOM   3134 HO2'   A    98      96.956  41.601  84.279  1.00  0.00           H  
ATOM   3135  O3'   A    98      95.140  39.925  87.281  1.00  0.00           O  
ATOM   3136  P    U3    99      95.837  40.241  88.641  1.00  0.00           P  
ATOM   3137  OP1  U3    99      97.147  40.818  88.429  1.00  0.00           O  
ATOM   3138  OP2  U3    99      95.746  38.949  89.381  1.00  0.00           O  
ATOM   3139  O5'  U3    99      94.897  41.321  89.359  1.00  0.00           O  
ATOM   3140  C5'  U3    99      94.579  41.179  90.721  1.00  0.00           C  
ATOM   3141  H5'  U3    99      95.481  41.267  91.327  1.00  0.00           H  
ATOM   3142 H5''  U3    99      94.179  40.185  90.925  1.00  0.00           H  
ATOM   3143  C4'  U3    99      93.494  42.103  91.142  1.00  0.00           C  
ATOM   3144  H4'  U3    99      93.219  42.056  92.195  1.00  0.00           H  
ATOM   3145  O4'  U3    99      93.886  43.503  91.122  1.00  0.00           O  
ATOM   3146  C1'  U3    99      93.099  44.172  90.179  1.00  0.00           C  
ATOM   3147  H1'  U3    99      92.439  44.826  90.749  1.00  0.00           H  
ATOM   3148  N1   U3    99      93.873  45.086  89.324  1.00  0.00           N  
ATOM   3149  C6   U3    99      95.095  44.758  88.841  1.00  0.00           C  
ATOM   3150  H6   U3    99      95.493  43.765  88.991  1.00  0.00           H  
ATOM   3151  C5   U3    99      95.857  45.669  88.257  1.00  0.00           C  
ATOM   3152  H5   U3    99      96.801  45.217  87.989  1.00  0.00           H  
ATOM   3153  C4   U3    99      95.537  47.030  88.138  1.00  0.00           C  
ATOM   3154  O4   U3    99      96.301  48.003  87.843  1.00  0.00           O  
ATOM   3155  N3   U3    99      94.203  47.317  88.414  1.00  0.00           N  
ATOM   3156  H3   U3    99      93.949  48.193  87.982  1.00  0.00           H  
ATOM   3157  C2   U3    99      93.369  46.405  89.039  1.00  0.00           C  
ATOM   3158  O2   U3    99      92.191  46.660  89.117  1.00  0.00           O  
ATOM   3159  C3'  U3    99      92.202  41.979  90.290  1.00  0.00           C  
ATOM   3160  H3'  U3    99      92.190  40.995  89.820  1.00  0.00           H  
ATOM   3161  C2'  U3    99      92.386  43.148  89.353  1.00  0.00           C  
ATOM   3162  H2'  U3    99      93.030  42.770  88.559  1.00  0.00           H  
ATOM   3163  O2'  U3    99      91.152  43.705  88.889  1.00  0.00           O  
ATOM   3164 HO2'  U3    99      90.539  43.036  88.576  1.00  0.00           H  
ATOM   3165  O3'  U3    99      91.080  42.098  91.084  1.00  0.00           O  
ATOM   3166 HO3'  U3    99      91.090  41.396  91.739  1.00  0.00           H  
TER    3167       U3    99 
END   
