# Supplementary material for: Modelling the structures of frameshift-stimulatory pseudoknots from representative bat coronaviruses
Source: PLoS Comput Biol. 2023 May 19;19(5):e1011124. doi: 10.1371/journal.pcbi.1011124 (PMC10234561; doi:10.1371/journal.pcbi.1011124)
Supplement: S3 Data — PDB files for the top 3 representative clusters from each conformer (threaded/unthreaded) of each pseudoknot described in the main text, along with PDB files for the representative clusters shown in S8–S18 Figs. (ZIP) [file pcbi.1011124.s003.zip › SI_Model_PDB_files/Anlong-172_threaded_Mg_cluster1.pdb]

ATOM      1 HO5'  G5     1      13.842  48.974  42.972  1.00  0.00           H  
ATOM      2  O5'  G5     1      13.859  48.016  42.906  1.00  0.00           O  
ATOM      3  C5'  G5     1      15.183  47.574  43.281  1.00  0.00           C  
ATOM      4  H5'  G5     1      15.895  47.559  42.456  1.00  0.00           H  
ATOM      5 H5''  G5     1      15.022  46.509  43.450  1.00  0.00           H  
ATOM      6  C4'  G5     1      15.729  48.260  44.530  1.00  0.00           C  
ATOM      7  H4'  G5     1      16.641  47.717  44.781  1.00  0.00           H  
ATOM      8  O4'  G5     1      15.997  49.661  44.493  1.00  0.00           O  
ATOM      9  C1'  G5     1      16.033  50.145  45.831  1.00  0.00           C  
ATOM     10  H1'  G5     1      17.057  50.305  46.168  1.00  0.00           H  
ATOM     11  N9   G5     1      15.348  51.454  45.802  1.00  0.00           N  
ATOM     12  C8   G5     1      15.908  52.704  45.976  1.00  0.00           C  
ATOM     13  H8   G5     1      16.937  52.770  46.296  1.00  0.00           H  
ATOM     14  N7   G5     1      15.155  53.696  45.635  1.00  0.00           N  
ATOM     15  C5   G5     1      13.924  53.110  45.335  1.00  0.00           C  
ATOM     16  C6   G5     1      12.662  53.604  44.789  1.00  0.00           C  
ATOM     17  O6   G5     1      12.336  54.737  44.447  1.00  0.00           O  
ATOM     18  N1   G5     1      11.877  52.599  44.373  1.00  0.00           N  
ATOM     19  H1   G5     1      10.976  52.841  43.987  1.00  0.00           H  
ATOM     20  C2   G5     1      12.088  51.265  44.534  1.00  0.00           C  
ATOM     21  N2   G5     1      11.093  50.464  44.173  1.00  0.00           N  
ATOM     22  H21  G5     1      10.208  50.781  43.804  1.00  0.00           H  
ATOM     23  H22  G5     1      11.117  49.490  44.442  1.00  0.00           H  
ATOM     24  N3   G5     1      13.087  50.732  45.259  1.00  0.00           N  
ATOM     25  C4   G5     1      14.008  51.710  45.451  1.00  0.00           C  
ATOM     26  C3'  G5     1      14.857  48.119  45.770  1.00  0.00           C  
ATOM     27  H3'  G5     1      13.835  48.448  45.582  1.00  0.00           H  
ATOM     28  C2'  G5     1      15.474  49.066  46.768  1.00  0.00           C  
ATOM     29  H2'  G5     1      14.758  49.263  47.566  1.00  0.00           H  
ATOM     30  O2'  G5     1      16.606  48.338  47.336  1.00  0.00           O  
ATOM     31 HO2'  G5     1      16.278  47.667  47.939  1.00  0.00           H  
ATOM     32  O3'  G5     1      14.832  46.740  46.203  1.00  0.00           O  
ATOM     33  P     C     2      14.214  46.272  47.587  1.00  0.00           P  
ATOM     34  OP1   C     2      13.971  44.872  47.379  1.00  0.00           O  
ATOM     35  OP2   C     2      13.008  47.099  47.957  1.00  0.00           O  
ATOM     36  O5'   C     2      15.275  46.435  48.816  1.00  0.00           O  
ATOM     37  C5'   C     2      16.393  45.627  48.981  1.00  0.00           C  
ATOM     38  H5'   C     2      17.004  45.706  48.081  1.00  0.00           H  
ATOM     39 H5''   C     2      16.138  44.568  49.003  1.00  0.00           H  
ATOM     40  C4'   C     2      17.094  46.004  50.281  1.00  0.00           C  
ATOM     41  H4'   C     2      17.831  45.258  50.578  1.00  0.00           H  
ATOM     42  O4'   C     2      17.683  47.251  50.151  1.00  0.00           O  
ATOM     43  C1'   C     2      17.315  48.054  51.193  1.00  0.00           C  
ATOM     44  H1'   C     2      18.187  48.535  51.636  1.00  0.00           H  
ATOM     45  N1    C     2      16.347  49.080  50.664  1.00  0.00           N  
ATOM     46  C6    C     2      15.000  48.944  50.614  1.00  0.00           C  
ATOM     47  H6    C     2      14.530  48.008  50.878  1.00  0.00           H  
ATOM     48  C5    C     2      14.184  49.862  50.070  1.00  0.00           C  
ATOM     49  H5    C     2      13.115  49.712  50.017  1.00  0.00           H  
ATOM     50  C4    C     2      14.817  51.045  49.523  1.00  0.00           C  
ATOM     51  N4    C     2      14.065  51.933  48.943  1.00  0.00           N  
ATOM     52  H41   C     2      14.515  52.584  48.315  1.00  0.00           H  
ATOM     53  H42   C     2      13.062  51.834  48.879  1.00  0.00           H  
ATOM     54  N3    C     2      16.111  51.131  49.434  1.00  0.00           N  
ATOM     55  C2    C     2      16.875  50.179  50.036  1.00  0.00           C  
ATOM     56  O2    C     2      18.081  50.360  49.958  1.00  0.00           O  
ATOM     57  C3'   C     2      16.249  45.947  51.490  1.00  0.00           C  
ATOM     58  H3'   C     2      15.172  46.013  51.334  1.00  0.00           H  
ATOM     59  C2'   C     2      16.724  47.168  52.277  1.00  0.00           C  
ATOM     60  H2'   C     2      15.835  47.558  52.773  1.00  0.00           H  
ATOM     61  O2'   C     2      17.788  46.897  53.208  1.00  0.00           O  
ATOM     62 HO2'   C     2      17.591  46.027  53.563  1.00  0.00           H  
ATOM     63  O3'   C     2      16.548  44.736  52.186  1.00  0.00           O  
ATOM     64  P     A     3      15.745  43.379  51.966  1.00  0.00           P  
ATOM     65  OP1   A     3      14.371  43.730  51.676  1.00  0.00           O  
ATOM     66  OP2   A     3      16.000  42.462  53.135  1.00  0.00           O  
ATOM     67  O5'   A     3      16.456  42.710  50.699  1.00  0.00           O  
ATOM     68  C5'   A     3      15.859  41.591  50.076  1.00  0.00           C  
ATOM     69  H5'   A     3      14.908  41.854  49.612  1.00  0.00           H  
ATOM     70 H5''   A     3      15.828  40.748  50.766  1.00  0.00           H  
ATOM     71  C4'   A     3      16.707  41.122  48.847  1.00  0.00           C  
ATOM     72  H4'   A     3      16.239  40.255  48.382  1.00  0.00           H  
ATOM     73  O4'   A     3      16.993  42.264  48.004  1.00  0.00           O  
ATOM     74  C1'   A     3      18.408  42.281  47.741  1.00  0.00           C  
ATOM     75  H1'   A     3      18.558  41.597  46.905  1.00  0.00           H  
ATOM     76  N9    A     3      18.818  43.699  47.376  1.00  0.00           N  
ATOM     77  C8    A     3      19.495  44.680  48.087  1.00  0.00           C  
ATOM     78  H8    A     3      19.853  44.594  49.102  1.00  0.00           H  
ATOM     79  N7    A     3      19.613  45.734  47.452  1.00  0.00           N  
ATOM     80  C5    A     3      18.995  45.546  46.224  1.00  0.00           C  
ATOM     81  C6    A     3      18.697  46.395  45.073  1.00  0.00           C  
ATOM     82  N6    A     3      19.157  47.612  44.847  1.00  0.00           N  
ATOM     83  H61   A     3      18.959  47.998  43.935  1.00  0.00           H  
ATOM     84  H62   A     3      19.692  48.038  45.590  1.00  0.00           H  
ATOM     85  N1    A     3      18.028  45.804  44.074  1.00  0.00           N  
ATOM     86  C2    A     3      17.592  44.592  44.165  1.00  0.00           C  
ATOM     87  H2    A     3      16.890  44.381  43.372  1.00  0.00           H  
ATOM     88  N3    A     3      17.676  43.769  45.201  1.00  0.00           N  
ATOM     89  C4    A     3      18.417  44.310  46.178  1.00  0.00           C  
ATOM     90  C3'   A     3      18.090  40.639  49.332  1.00  0.00           C  
ATOM     91  H3'   A     3      18.023  40.401  50.394  1.00  0.00           H  
ATOM     92  C2'   A     3      19.048  41.808  49.059  1.00  0.00           C  
ATOM     93  H2'   A     3      19.057  42.605  49.803  1.00  0.00           H  
ATOM     94  O2'   A     3      20.426  41.407  48.718  1.00  0.00           O  
ATOM     95 HO2'   A     3      20.740  40.592  49.117  1.00  0.00           H  
ATOM     96  O3'   A     3      18.411  39.578  48.543  1.00  0.00           O  
ATOM     97  P     A     4      19.136  38.268  49.111  1.00  0.00           P  
ATOM     98  OP1   A     4      18.928  37.191  48.141  1.00  0.00           O  
ATOM     99  OP2   A     4      18.617  38.087  50.472  1.00  0.00           O  
ATOM    100  O5'   A     4      20.733  38.588  49.068  1.00  0.00           O  
ATOM    101  C5'   A     4      21.549  38.235  50.097  1.00  0.00           C  
ATOM    102  H5'   A     4      21.471  37.153  50.203  1.00  0.00           H  
ATOM    103 H5''   A     4      21.231  38.789  50.980  1.00  0.00           H  
ATOM    104  C4'   A     4      23.034  38.444  49.860  1.00  0.00           C  
ATOM    105  H4'   A     4      23.293  37.746  49.064  1.00  0.00           H  
ATOM    106  O4'   A     4      23.280  39.818  49.526  1.00  0.00           O  
ATOM    107  C1'   A     4      23.817  40.450  50.690  1.00  0.00           C  
ATOM    108  H1'   A     4      24.864  40.692  50.505  1.00  0.00           H  
ATOM    109  N9    A     4      23.142  41.809  50.902  1.00  0.00           N  
ATOM    110  C8    A     4      23.624  43.079  50.612  1.00  0.00           C  
ATOM    111  H8    A     4      24.608  43.284  50.216  1.00  0.00           H  
ATOM    112  N7    A     4      22.778  44.090  50.879  1.00  0.00           N  
ATOM    113  C5    A     4      21.720  43.415  51.519  1.00  0.00           C  
ATOM    114  C6    A     4      20.465  43.933  52.041  1.00  0.00           C  
ATOM    115  N6    A     4      20.060  45.182  52.030  1.00  0.00           N  
ATOM    116  H61   A     4      19.234  45.466  52.537  1.00  0.00           H  
ATOM    117  H62   A     4      20.701  45.897  51.716  1.00  0.00           H  
ATOM    118  N1    A     4      19.530  43.081  52.482  1.00  0.00           N  
ATOM    119  C2    A     4      19.808  41.840  52.469  1.00  0.00           C  
ATOM    120  H2    A     4      18.997  41.206  52.794  1.00  0.00           H  
ATOM    121  N3    A     4      20.875  41.166  51.940  1.00  0.00           N  
ATOM    122  C4    A     4      21.840  42.059  51.491  1.00  0.00           C  
ATOM    123  C3'   A     4      23.890  38.173  51.059  1.00  0.00           C  
ATOM    124  H3'   A     4      23.558  37.287  51.600  1.00  0.00           H  
ATOM    125  C2'   A     4      23.816  39.527  51.859  1.00  0.00           C  
ATOM    126  H2'   A     4      22.916  39.612  52.468  1.00  0.00           H  
ATOM    127  O2'   A     4      24.930  39.778  52.691  1.00  0.00           O  
ATOM    128 HO2'   A     4      25.124  39.007  53.228  1.00  0.00           H  
ATOM    129  O3'   A     4      25.229  38.032  50.630  1.00  0.00           O  
ATOM    130  P     G     5      25.857  36.868  49.816  1.00  0.00           P  
ATOM    131  OP1   G     5      25.025  35.642  49.928  1.00  0.00           O  
ATOM    132  OP2   G     5      27.320  36.678  50.074  1.00  0.00           O  
ATOM    133  O5'   G     5      25.664  37.423  48.372  1.00  0.00           O  
ATOM    134  C5'   G     5      25.221  36.605  47.364  1.00  0.00           C  
ATOM    135  H5'   G     5      24.186  36.358  47.599  1.00  0.00           H  
ATOM    136 H5''   G     5      25.723  35.637  47.342  1.00  0.00           H  
ATOM    137  C4'   G     5      25.304  37.393  46.083  1.00  0.00           C  
ATOM    138  H4'   G     5      24.961  36.692  45.322  1.00  0.00           H  
ATOM    139  O4'   G     5      24.420  38.532  46.054  1.00  0.00           O  
ATOM    140  C1'   G     5      24.965  39.526  45.218  1.00  0.00           C  
ATOM    141  H1'   G     5      24.354  39.758  44.345  1.00  0.00           H  
ATOM    142  N9    G     5      25.061  40.723  46.130  1.00  0.00           N  
ATOM    143  C8    G     5      25.269  40.947  47.468  1.00  0.00           C  
ATOM    144  H8    G     5      25.306  40.140  48.184  1.00  0.00           H  
ATOM    145  N7    G     5      25.518  42.172  47.798  1.00  0.00           N  
ATOM    146  C5    G     5      25.541  42.830  46.588  1.00  0.00           C  
ATOM    147  C6    G     5      25.796  44.179  46.269  1.00  0.00           C  
ATOM    148  O6    G     5      26.014  45.049  47.074  1.00  0.00           O  
ATOM    149  N1    G     5      25.764  44.463  44.929  1.00  0.00           N  
ATOM    150  H1    G     5      25.877  45.445  44.720  1.00  0.00           H  
ATOM    151  C2    G     5      25.691  43.478  44.022  1.00  0.00           C  
ATOM    152  N2    G     5      25.759  43.904  42.787  1.00  0.00           N  
ATOM    153  H21   G     5      25.949  44.849  42.485  1.00  0.00           H  
ATOM    154  H22   G     5      25.689  43.255  42.017  1.00  0.00           H  
ATOM    155  N3    G     5      25.401  42.191  44.225  1.00  0.00           N  
ATOM    156  C4    G     5      25.353  41.929  45.578  1.00  0.00           C  
ATOM    157  C3'   G     5      26.682  37.905  45.702  1.00  0.00           C  
ATOM    158  H3'   G     5      27.312  38.363  46.465  1.00  0.00           H  
ATOM    159  C2'   G     5      26.314  39.029  44.729  1.00  0.00           C  
ATOM    160  H2'   G     5      27.025  39.854  44.790  1.00  0.00           H  
ATOM    161  O2'   G     5      26.182  38.644  43.358  1.00  0.00           O  
ATOM    162 HO2'   G     5      26.969  38.830  42.841  1.00  0.00           H  
ATOM    163  O3'   G     5      27.630  37.020  44.994  1.00  0.00           O  
ATOM    164  P     G     6      29.174  37.378  44.915  1.00  0.00           P  
ATOM    165  OP1   G     6      29.834  36.318  44.186  1.00  0.00           O  
ATOM    166  OP2   G     6      29.664  37.629  46.261  1.00  0.00           O  
ATOM    167  O5'   G     6      29.437  38.689  43.969  1.00  0.00           O  
ATOM    168  C5'   G     6      29.660  38.546  42.584  1.00  0.00           C  
ATOM    169  H5'   G     6      28.770  38.079  42.163  1.00  0.00           H  
ATOM    170 H5''   G     6      30.630  38.063  42.470  1.00  0.00           H  
ATOM    171  C4'   G     6      29.638  39.911  41.819  1.00  0.00           C  
ATOM    172  H4'   G     6      29.578  39.684  40.755  1.00  0.00           H  
ATOM    173  O4'   G     6      28.534  40.711  42.263  1.00  0.00           O  
ATOM    174  C1'   G     6      28.910  42.067  42.317  1.00  0.00           C  
ATOM    175  H1'   G     6      28.214  42.604  41.672  1.00  0.00           H  
ATOM    176  N9    G     6      28.924  42.555  43.792  1.00  0.00           N  
ATOM    177  C8    G     6      28.923  41.863  44.934  1.00  0.00           C  
ATOM    178  H8    G     6      28.749  40.800  45.010  1.00  0.00           H  
ATOM    179  N7    G     6      29.082  42.647  46.015  1.00  0.00           N  
ATOM    180  C5    G     6      29.269  43.895  45.471  1.00  0.00           C  
ATOM    181  C6    G     6      29.687  45.103  46.111  1.00  0.00           C  
ATOM    182  O6    G     6      30.052  45.243  47.277  1.00  0.00           O  
ATOM    183  N1    G     6      29.772  46.206  45.271  1.00  0.00           N  
ATOM    184  H1    G     6      29.947  47.089  45.730  1.00  0.00           H  
ATOM    185  C2    G     6      29.317  46.140  44.017  1.00  0.00           C  
ATOM    186  N2    G     6      29.357  47.253  43.286  1.00  0.00           N  
ATOM    187  H21   G     6      29.985  47.958  43.645  1.00  0.00           H  
ATOM    188  H22   G     6      29.194  47.287  42.290  1.00  0.00           H  
ATOM    189  N3    G     6      29.080  45.003  43.372  1.00  0.00           N  
ATOM    190  C4    G     6      29.109  43.862  44.152  1.00  0.00           C  
ATOM    191  C3'   G     6      30.871  40.660  42.101  1.00  0.00           C  
ATOM    192  H3'   G     6      31.158  40.740  43.150  1.00  0.00           H  
ATOM    193  C2'   G     6      30.407  42.148  41.747  1.00  0.00           C  
ATOM    194  H2'   G     6      31.018  42.825  42.344  1.00  0.00           H  
ATOM    195  O2'   G     6      30.328  42.419  40.324  1.00  0.00           O  
ATOM    196 HO2'   G     6      30.680  43.290  40.129  1.00  0.00           H  
ATOM    197  O3'   G     6      32.002  40.316  41.348  1.00  0.00           O  
ATOM    198  P     G     7      33.456  40.632  41.924  1.00  0.00           P  
ATOM    199  OP1   G     7      34.428  40.009  41.085  1.00  0.00           O  
ATOM    200  OP2   G     7      33.497  40.318  43.376  1.00  0.00           O  
ATOM    201  O5'   G     7      33.592  42.204  41.721  1.00  0.00           O  
ATOM    202  C5'   G     7      33.727  42.702  40.473  1.00  0.00           C  
ATOM    203  H5'   G     7      32.950  42.365  39.787  1.00  0.00           H  
ATOM    204 H5''   G     7      34.669  42.377  40.030  1.00  0.00           H  
ATOM    205  C4'   G     7      33.746  44.224  40.541  1.00  0.00           C  
ATOM    206  H4'   G     7      33.732  44.632  39.530  1.00  0.00           H  
ATOM    207  O4'   G     7      32.542  44.693  41.056  1.00  0.00           O  
ATOM    208  C1'   G     7      32.843  45.983  41.634  1.00  0.00           C  
ATOM    209  H1'   G     7      32.149  46.780  41.365  1.00  0.00           H  
ATOM    210  N9    G     7      32.814  45.760  43.123  1.00  0.00           N  
ATOM    211  C8    G     7      32.800  44.586  43.824  1.00  0.00           C  
ATOM    212  H8    G     7      32.529  43.627  43.409  1.00  0.00           H  
ATOM    213  N7    G     7      33.028  44.735  45.109  1.00  0.00           N  
ATOM    214  C5    G     7      33.188  46.138  45.245  1.00  0.00           C  
ATOM    215  C6    G     7      33.368  46.992  46.394  1.00  0.00           C  
ATOM    216  O6    G     7      33.419  46.688  47.587  1.00  0.00           O  
ATOM    217  N1    G     7      33.584  48.292  46.071  1.00  0.00           N  
ATOM    218  H1    G     7      33.968  48.971  46.712  1.00  0.00           H  
ATOM    219  C2    G     7      33.602  48.798  44.825  1.00  0.00           C  
ATOM    220  N2    G     7      33.883  49.994  44.695  1.00  0.00           N  
ATOM    221  H21   G     7      34.356  50.426  45.476  1.00  0.00           H  
ATOM    222  H22   G     7      33.953  50.359  43.756  1.00  0.00           H  
ATOM    223  N3    G     7      33.161  48.109  43.752  1.00  0.00           N  
ATOM    224  C4    G     7      33.049  46.785  43.993  1.00  0.00           C  
ATOM    225  C3'   G     7      34.876  44.979  41.227  1.00  0.00           C  
ATOM    226  H3'   G     7      34.927  44.638  42.261  1.00  0.00           H  
ATOM    227  C2'   G     7      34.293  46.396  41.254  1.00  0.00           C  
ATOM    228  H2'   G     7      34.877  46.989  41.957  1.00  0.00           H  
ATOM    229  O2'   G     7      34.250  47.084  39.965  1.00  0.00           O  
ATOM    230 HO2'   G     7      34.064  47.992  40.213  1.00  0.00           H  
ATOM    231  O3'   G     7      36.089  44.806  40.564  1.00  0.00           O  
ATOM    232  P     G     8      37.429  44.706  41.365  1.00  0.00           P  
ATOM    233  OP1   G     8      38.532  44.409  40.420  1.00  0.00           O  
ATOM    234  OP2   G     8      37.257  43.716  42.439  1.00  0.00           O  
ATOM    235  O5'   G     8      37.675  46.138  42.107  1.00  0.00           O  
ATOM    236  C5'   G     8      37.934  47.228  41.252  1.00  0.00           C  
ATOM    237  H5'   G     8      37.029  47.441  40.684  1.00  0.00           H  
ATOM    238 H5''   G     8      38.751  46.936  40.592  1.00  0.00           H  
ATOM    239  C4'   G     8      38.571  48.364  41.972  1.00  0.00           C  
ATOM    240  H4'   G     8      38.900  49.098  41.236  1.00  0.00           H  
ATOM    241  O4'   G     8      37.558  49.043  42.631  1.00  0.00           O  
ATOM    242  C1'   G     8      38.074  49.677  43.863  1.00  0.00           C  
ATOM    243  H1'   G     8      37.696  50.683  44.047  1.00  0.00           H  
ATOM    244  N9    G     8      37.607  48.864  45.007  1.00  0.00           N  
ATOM    245  C8    G     8      37.000  47.649  44.971  1.00  0.00           C  
ATOM    246  H8    G     8      36.908  47.109  44.040  1.00  0.00           H  
ATOM    247  N7    G     8      36.537  47.170  46.120  1.00  0.00           N  
ATOM    248  C5    G     8      36.844  48.281  46.967  1.00  0.00           C  
ATOM    249  C6    G     8      36.743  48.198  48.366  1.00  0.00           C  
ATOM    250  O6    G     8      36.265  47.324  49.100  1.00  0.00           O  
ATOM    251  N1    G     8      37.316  49.294  48.972  1.00  0.00           N  
ATOM    252  H1    G     8      37.173  49.282  49.972  1.00  0.00           H  
ATOM    253  C2    G     8      37.931  50.335  48.265  1.00  0.00           C  
ATOM    254  N2    G     8      38.373  51.404  48.949  1.00  0.00           N  
ATOM    255  H21   G     8      38.022  51.629  49.868  1.00  0.00           H  
ATOM    256  H22   G     8      38.907  52.166  48.556  1.00  0.00           H  
ATOM    257  N3    G     8      38.082  50.373  46.936  1.00  0.00           N  
ATOM    258  C4    G     8      37.492  49.294  46.332  1.00  0.00           C  
ATOM    259  C3'   G     8      39.701  48.084  43.018  1.00  0.00           C  
ATOM    260  H3'   G     8      39.387  47.324  43.734  1.00  0.00           H  
ATOM    261  C2'   G     8      39.557  49.471  43.792  1.00  0.00           C  
ATOM    262  H2'   G     8      39.941  49.321  44.801  1.00  0.00           H  
ATOM    263  O2'   G     8      40.209  50.476  43.065  1.00  0.00           O  
ATOM    264 HO2'   G     8      41.111  50.177  42.928  1.00  0.00           H  
ATOM    265  O3'   G     8      40.962  47.805  42.520  1.00  0.00           O  
ATOM    266  P     C     9      41.478  46.269  42.462  1.00  0.00           P  
ATOM    267  OP1   C     9      42.968  46.304  42.420  1.00  0.00           O  
ATOM    268  OP2   C     9      40.826  45.579  41.351  1.00  0.00           O  
ATOM    269  O5'   C     9      41.156  45.546  43.764  1.00  0.00           O  
ATOM    270  C5'   C     9      41.971  45.649  45.018  1.00  0.00           C  
ATOM    271  H5'   C     9      42.942  45.183  44.848  1.00  0.00           H  
ATOM    272 H5''   C     9      41.471  45.050  45.778  1.00  0.00           H  
ATOM    273  C4'   C     9      42.172  47.005  45.592  1.00  0.00           C  
ATOM    274  H4'   C     9      42.483  47.767  44.878  1.00  0.00           H  
ATOM    275  O4'   C     9      40.936  47.437  46.197  1.00  0.00           O  
ATOM    276  C1'   C     9      41.117  47.978  47.501  1.00  0.00           C  
ATOM    277  H1'   C     9      40.769  49.011  47.464  1.00  0.00           H  
ATOM    278  N1    C     9      40.358  47.133  48.498  1.00  0.00           N  
ATOM    279  C6    C     9      39.639  45.961  48.086  1.00  0.00           C  
ATOM    280  H6    C     9      39.732  45.578  47.081  1.00  0.00           H  
ATOM    281  C5    C     9      38.905  45.273  49.023  1.00  0.00           C  
ATOM    282  H5    C     9      38.376  44.355  48.814  1.00  0.00           H  
ATOM    283  C4    C     9      38.816  45.821  50.332  1.00  0.00           C  
ATOM    284  N4    C     9      38.102  45.246  51.178  1.00  0.00           N  
ATOM    285  H41   C     9      38.103  45.666  52.097  1.00  0.00           H  
ATOM    286  H42   C     9      37.813  44.294  51.001  1.00  0.00           H  
ATOM    287  N3    C     9      39.331  46.967  50.711  1.00  0.00           N  
ATOM    288  C2    C     9      40.216  47.578  49.834  1.00  0.00           C  
ATOM    289  O2    C     9      40.726  48.562  50.313  1.00  0.00           O  
ATOM    290  C3'   C     9      43.145  47.045  46.709  1.00  0.00           C  
ATOM    291  H3'   C     9      43.141  46.093  47.241  1.00  0.00           H  
ATOM    292  C2'   C     9      42.623  48.089  47.726  1.00  0.00           C  
ATOM    293  H2'   C     9      42.954  47.951  48.756  1.00  0.00           H  
ATOM    294  O2'   C     9      43.031  49.383  47.302  1.00  0.00           O  
ATOM    295 HO2'   C     9      43.962  49.333  47.074  1.00  0.00           H  
ATOM    296  O3'   C     9      44.396  47.306  46.192  1.00  0.00           O  
ATOM    297  P     U    10      45.588  47.114  47.240  1.00  0.00           P  
ATOM    298  OP1   U    10      46.643  46.535  46.427  1.00  0.00           O  
ATOM    299  OP2   U    10      45.117  46.431  48.413  1.00  0.00           O  
ATOM    300  O5'   U    10      45.978  48.585  47.712  1.00  0.00           O  
ATOM    301  C5'   U    10      46.747  49.373  46.807  1.00  0.00           C  
ATOM    302  H5'   U    10      46.243  49.411  45.841  1.00  0.00           H  
ATOM    303 H5''   U    10      47.742  48.932  46.755  1.00  0.00           H  
ATOM    304  C4'   U    10      46.779  50.834  47.328  1.00  0.00           C  
ATOM    305  H4'   U    10      47.334  51.424  46.597  1.00  0.00           H  
ATOM    306  O4'   U    10      45.465  51.369  47.345  1.00  0.00           O  
ATOM    307  C1'   U    10      45.492  52.319  48.391  1.00  0.00           C  
ATOM    308  H1'   U    10      46.071  53.158  48.005  1.00  0.00           H  
ATOM    309  N1    U    10      44.025  52.739  48.710  1.00  0.00           N  
ATOM    310  C6    U    10      43.147  51.855  49.313  1.00  0.00           C  
ATOM    311  H6    U    10      43.468  50.876  49.636  1.00  0.00           H  
ATOM    312  C5    U    10      41.813  52.092  49.225  1.00  0.00           C  
ATOM    313  H5    U    10      41.146  51.362  49.660  1.00  0.00           H  
ATOM    314  C4    U    10      41.240  53.262  48.645  1.00  0.00           C  
ATOM    315  O4    U    10      40.048  53.556  48.740  1.00  0.00           O  
ATOM    316  N3    U    10      42.199  54.039  47.952  1.00  0.00           N  
ATOM    317  H3    U    10      41.835  54.821  47.427  1.00  0.00           H  
ATOM    318  C2    U    10      43.558  53.764  47.872  1.00  0.00           C  
ATOM    319  O2    U    10      44.240  54.564  47.236  1.00  0.00           O  
ATOM    320  C3'   U    10      47.431  51.107  48.723  1.00  0.00           C  
ATOM    321  H3'   U    10      47.822  50.190  49.162  1.00  0.00           H  
ATOM    322  C2'   U    10      46.264  51.675  49.522  1.00  0.00           C  
ATOM    323  H2'   U    10      45.703  50.840  49.942  1.00  0.00           H  
ATOM    324  O2'   U    10      46.685  52.495  50.641  1.00  0.00           O  
ATOM    325 HO2'   U    10      46.850  53.375  50.294  1.00  0.00           H  
ATOM    326  O3'   U    10      48.437  52.055  48.656  1.00  0.00           O  
ATOM    327  P     C    11      49.960  51.569  48.642  1.00  0.00           P  
ATOM    328  OP1   C    11      50.915  52.692  48.535  1.00  0.00           O  
ATOM    329  OP2   C    11      50.007  50.535  47.654  1.00  0.00           O  
ATOM    330  O5'   C    11      50.109  50.949  50.104  1.00  0.00           O  
ATOM    331  C5'   C    11      50.310  51.882  51.197  1.00  0.00           C  
ATOM    332  H5'   C    11      49.681  52.763  51.066  1.00  0.00           H  
ATOM    333 H5''   C    11      51.325  52.276  51.146  1.00  0.00           H  
ATOM    334  C4'   C    11      50.044  51.231  52.530  1.00  0.00           C  
ATOM    335  H4'   C    11      50.379  51.927  53.299  1.00  0.00           H  
ATOM    336  O4'   C    11      48.670  51.059  52.831  1.00  0.00           O  
ATOM    337  C1'   C    11      48.536  49.901  53.637  1.00  0.00           C  
ATOM    338  H1'   C    11      48.076  50.148  54.594  1.00  0.00           H  
ATOM    339  N1    C    11      47.686  48.829  52.961  1.00  0.00           N  
ATOM    340  C6    C    11      47.718  48.715  51.602  1.00  0.00           C  
ATOM    341  H6    C    11      48.259  49.429  51.000  1.00  0.00           H  
ATOM    342  C5    C    11      46.873  47.771  51.111  1.00  0.00           C  
ATOM    343  H5    C    11      46.648  47.755  50.055  1.00  0.00           H  
ATOM    344  C4    C    11      46.164  46.871  51.987  1.00  0.00           C  
ATOM    345  N4    C    11      45.328  45.965  51.589  1.00  0.00           N  
ATOM    346  H41   C    11      44.740  45.481  52.252  1.00  0.00           H  
ATOM    347  H42   C    11      44.990  46.003  50.638  1.00  0.00           H  
ATOM    348  N3    C    11      46.274  46.934  53.284  1.00  0.00           N  
ATOM    349  C2    C    11      46.980  47.929  53.781  1.00  0.00           C  
ATOM    350  O2    C    11      47.042  47.985  55.017  1.00  0.00           O  
ATOM    351  C3'   C    11      50.675  49.875  52.638  1.00  0.00           C  
ATOM    352  H3'   C    11      50.320  49.344  51.755  1.00  0.00           H  
ATOM    353  C2'   C    11      49.904  49.334  53.882  1.00  0.00           C  
ATOM    354  H2'   C    11      49.884  48.245  53.855  1.00  0.00           H  
ATOM    355  O2'   C    11      50.424  49.835  55.140  1.00  0.00           O  
ATOM    356 HO2'   C    11      51.222  50.213  54.763  1.00  0.00           H  
ATOM    357  O3'   C    11      52.050  49.898  52.767  1.00  0.00           O  
ATOM    358  P     U    12      52.939  48.688  52.358  1.00  0.00           P  
ATOM    359  OP1   U    12      54.332  49.013  52.632  1.00  0.00           O  
ATOM    360  OP2   U    12      52.534  48.333  50.966  1.00  0.00           O  
ATOM    361  O5'   U    12      52.493  47.477  53.306  1.00  0.00           O  
ATOM    362  C5'   U    12      52.860  47.434  54.659  1.00  0.00           C  
ATOM    363  H5'   U    12      52.501  48.320  55.183  1.00  0.00           H  
ATOM    364 H5''   U    12      53.947  47.356  54.666  1.00  0.00           H  
ATOM    365  C4'   U    12      52.302  46.188  55.360  1.00  0.00           C  
ATOM    366  H4'   U    12      52.766  46.239  56.345  1.00  0.00           H  
ATOM    367  O4'   U    12      50.902  46.264  55.503  1.00  0.00           O  
ATOM    368  C1'   U    12      50.316  44.943  55.444  1.00  0.00           C  
ATOM    369  H1'   U    12      49.682  44.726  56.304  1.00  0.00           H  
ATOM    370  N1    U    12      49.513  44.634  54.327  1.00  0.00           N  
ATOM    371  C6    U    12      49.647  45.357  53.209  1.00  0.00           C  
ATOM    372  H6    U    12      50.392  46.137  53.250  1.00  0.00           H  
ATOM    373  C5    U    12      48.985  45.015  52.062  1.00  0.00           C  
ATOM    374  H5    U    12      49.028  45.639  51.181  1.00  0.00           H  
ATOM    375  C4    U    12      48.084  43.879  52.057  1.00  0.00           C  
ATOM    376  O4    U    12      47.486  43.527  51.068  1.00  0.00           O  
ATOM    377  N3    U    12      48.004  43.180  53.222  1.00  0.00           N  
ATOM    378  H3    U    12      47.391  42.390  53.366  1.00  0.00           H  
ATOM    379  C2    U    12      48.731  43.497  54.331  1.00  0.00           C  
ATOM    380  O2    U    12      48.458  42.780  55.295  1.00  0.00           O  
ATOM    381  C3'   U    12      52.515  44.829  54.796  1.00  0.00           C  
ATOM    382  H3'   U    12      52.477  44.854  53.707  1.00  0.00           H  
ATOM    383  C2'   U    12      51.472  43.909  55.503  1.00  0.00           C  
ATOM    384  H2'   U    12      51.342  42.966  54.972  1.00  0.00           H  
ATOM    385  O2'   U    12      51.676  43.851  56.934  1.00  0.00           O  
ATOM    386 HO2'   U    12      52.521  43.406  57.039  1.00  0.00           H  
ATOM    387  O3'   U    12      53.868  44.438  55.209  1.00  0.00           O  
ATOM    388  P     A    13      54.780  43.609  54.124  1.00  0.00           P  
ATOM    389  OP1   A    13      56.074  43.459  54.745  1.00  0.00           O  
ATOM    390  OP2   A    13      54.632  44.238  52.751  1.00  0.00           O  
ATOM    391  O5'   A    13      54.116  42.176  54.088  1.00  0.00           O  
ATOM    392  C5'   A    13      54.230  41.295  55.151  1.00  0.00           C  
ATOM    393  H5'   A    13      54.004  41.790  56.096  1.00  0.00           H  
ATOM    394 H5''   A    13      55.285  41.070  55.309  1.00  0.00           H  
ATOM    395  C4'   A    13      53.362  40.010  55.182  1.00  0.00           C  
ATOM    396  H4'   A    13      53.554  39.491  56.122  1.00  0.00           H  
ATOM    397  O4'   A    13      51.993  40.386  55.153  1.00  0.00           O  
ATOM    398  C1'   A    13      51.252  39.428  54.351  1.00  0.00           C  
ATOM    399  H1'   A    13      50.293  39.264  54.844  1.00  0.00           H  
ATOM    400  N9    A    13      50.787  40.035  53.063  1.00  0.00           N  
ATOM    401  C8    A    13      51.137  41.224  52.452  1.00  0.00           C  
ATOM    402  H8    A    13      52.067  41.709  52.711  1.00  0.00           H  
ATOM    403  N7    A    13      50.309  41.505  51.485  1.00  0.00           N  
ATOM    404  C5    A    13      49.441  40.417  51.481  1.00  0.00           C  
ATOM    405  C6    A    13      48.333  40.004  50.689  1.00  0.00           C  
ATOM    406  N6    A    13      47.972  40.642  49.670  1.00  0.00           N  
ATOM    407  H61   A    13      47.246  40.163  49.157  1.00  0.00           H  
ATOM    408  H62   A    13      48.643  41.264  49.243  1.00  0.00           H  
ATOM    409  N1    A    13      47.774  38.768  50.823  1.00  0.00           N  
ATOM    410  C2    A    13      48.154  38.009  51.811  1.00  0.00           C  
ATOM    411  H2    A    13      47.494  37.221  52.141  1.00  0.00           H  
ATOM    412  N3    A    13      49.168  38.318  52.677  1.00  0.00           N  
ATOM    413  C4    A    13      49.757  39.472  52.374  1.00  0.00           C  
ATOM    414  C3'   A    13      53.579  39.021  54.072  1.00  0.00           C  
ATOM    415  H3'   A    13      53.635  39.570  53.132  1.00  0.00           H  
ATOM    416  C2'   A    13      52.206  38.297  54.089  1.00  0.00           C  
ATOM    417  H2'   A    13      52.191  37.672  53.196  1.00  0.00           H  
ATOM    418  O2'   A    13      52.002  37.340  55.120  1.00  0.00           O  
ATOM    419 HO2'   A    13      51.742  37.682  55.978  1.00  0.00           H  
ATOM    420  O3'   A    13      54.627  38.130  54.369  1.00  0.00           O  
ATOM    421  P     G    14      55.331  37.398  53.175  1.00  0.00           P  
ATOM    422  OP1   G    14      56.419  36.510  53.714  1.00  0.00           O  
ATOM    423  OP2   G    14      55.667  38.454  52.245  1.00  0.00           O  
ATOM    424  O5'   G    14      54.315  36.396  52.475  1.00  0.00           O  
ATOM    425  C5'   G    14      53.838  35.258  53.069  1.00  0.00           C  
ATOM    426  H5'   G    14      53.508  35.385  54.100  1.00  0.00           H  
ATOM    427 H5''   G    14      54.675  34.566  53.164  1.00  0.00           H  
ATOM    428  C4'   G    14      52.806  34.545  52.189  1.00  0.00           C  
ATOM    429  H4'   G    14      52.605  33.588  52.670  1.00  0.00           H  
ATOM    430  O4'   G    14      51.553  35.285  52.148  1.00  0.00           O  
ATOM    431  C1'   G    14      50.852  34.835  51.028  1.00  0.00           C  
ATOM    432  H1'   G    14      49.920  34.303  51.215  1.00  0.00           H  
ATOM    433  N9    G    14      50.555  35.984  50.101  1.00  0.00           N  
ATOM    434  C8    G    14      51.323  37.111  49.908  1.00  0.00           C  
ATOM    435  H8    G    14      52.318  37.316  50.273  1.00  0.00           H  
ATOM    436  N7    G    14      50.834  37.923  49.030  1.00  0.00           N  
ATOM    437  C5    G    14      49.659  37.289  48.575  1.00  0.00           C  
ATOM    438  C6    G    14      48.680  37.694  47.572  1.00  0.00           C  
ATOM    439  O6    G    14      48.652  38.691  46.890  1.00  0.00           O  
ATOM    440  N1    G    14      47.648  36.852  47.538  1.00  0.00           N  
ATOM    441  H1    G    14      46.927  37.123  46.884  1.00  0.00           H  
ATOM    442  C2    G    14      47.510  35.727  48.305  1.00  0.00           C  
ATOM    443  N2    G    14      46.608  34.900  47.881  1.00  0.00           N  
ATOM    444  H21   G    14      45.911  35.148  47.193  1.00  0.00           H  
ATOM    445  H22   G    14      46.451  34.050  48.403  1.00  0.00           H  
ATOM    446  N3    G    14      48.303  35.334  49.315  1.00  0.00           N  
ATOM    447  C4    G    14      49.381  36.191  49.396  1.00  0.00           C  
ATOM    448  C3'   G    14      53.170  34.243  50.812  1.00  0.00           C  
ATOM    449  H3'   G    14      53.560  35.078  50.230  1.00  0.00           H  
ATOM    450  C2'   G    14      51.784  33.911  50.218  1.00  0.00           C  
ATOM    451  H2'   G    14      51.748  34.236  49.178  1.00  0.00           H  
ATOM    452  O2'   G    14      51.346  32.626  50.541  1.00  0.00           O  
ATOM    453 HO2'   G    14      50.819  32.347  49.788  1.00  0.00           H  
ATOM    454  O3'   G    14      54.096  33.204  50.709  1.00  0.00           O  
ATOM    455  P     U    15      55.047  32.940  49.544  1.00  0.00           P  
ATOM    456  OP1   U    15      55.701  31.631  49.852  1.00  0.00           O  
ATOM    457  OP2   U    15      55.889  34.162  49.418  1.00  0.00           O  
ATOM    458  O5'   U    15      54.277  32.855  48.190  1.00  0.00           O  
ATOM    459  C5'   U    15      53.493  31.756  47.817  1.00  0.00           C  
ATOM    460  H5'   U    15      52.861  31.391  48.627  1.00  0.00           H  
ATOM    461 H5''   U    15      54.071  30.891  47.492  1.00  0.00           H  
ATOM    462  C4'   U    15      52.627  32.129  46.589  1.00  0.00           C  
ATOM    463  H4'   U    15      51.921  31.364  46.268  1.00  0.00           H  
ATOM    464  O4'   U    15      51.854  33.275  46.901  1.00  0.00           O  
ATOM    465  C1'   U    15      51.646  34.092  45.720  1.00  0.00           C  
ATOM    466  H1'   U    15      50.601  33.982  45.431  1.00  0.00           H  
ATOM    467  N1    U    15      51.870  35.470  46.020  1.00  0.00           N  
ATOM    468  C6    U    15      52.952  35.878  46.808  1.00  0.00           C  
ATOM    469  H6    U    15      53.390  35.115  47.435  1.00  0.00           H  
ATOM    470  C5    U    15      53.304  37.221  46.819  1.00  0.00           C  
ATOM    471  H5    U    15      54.115  37.586  47.431  1.00  0.00           H  
ATOM    472  C4    U    15      52.632  38.242  46.063  1.00  0.00           C  
ATOM    473  O4    U    15      52.914  39.403  45.883  1.00  0.00           O  
ATOM    474  N3    U    15      51.417  37.756  45.541  1.00  0.00           N  
ATOM    475  H3    U    15      50.856  38.456  45.076  1.00  0.00           H  
ATOM    476  C2    U    15      50.990  36.475  45.573  1.00  0.00           C  
ATOM    477  O2    U    15      49.800  36.188  45.128  1.00  0.00           O  
ATOM    478  C3'   U    15      53.405  32.456  45.294  1.00  0.00           C  
ATOM    479  H3'   U    15      54.349  32.961  45.499  1.00  0.00           H  
ATOM    480  C2'   U    15      52.585  33.545  44.604  1.00  0.00           C  
ATOM    481  H2'   U    15      53.210  34.297  44.121  1.00  0.00           H  
ATOM    482  O2'   U    15      51.722  33.069  43.555  1.00  0.00           O  
ATOM    483 HO2'   U    15      51.399  32.210  43.835  1.00  0.00           H  
ATOM    484  O3'   U    15      53.601  31.316  44.431  1.00  0.00           O  
ATOM    485  P     G    16      54.854  30.388  44.654  1.00  0.00           P  
ATOM    486  OP1   G    16      54.306  29.178  45.306  1.00  0.00           O  
ATOM    487  OP2   G    16      55.932  31.166  45.324  1.00  0.00           O  
ATOM    488  O5'   G    16      55.225  30.057  43.141  1.00  0.00           O  
ATOM    489  C5'   G    16      55.383  28.735  42.609  1.00  0.00           C  
ATOM    490  H5'   G    16      54.433  28.558  42.106  1.00  0.00           H  
ATOM    491 H5''   G    16      55.499  28.025  43.428  1.00  0.00           H  
ATOM    492  C4'   G    16      56.656  28.555  41.732  1.00  0.00           C  
ATOM    493  H4'   G    16      56.844  27.526  41.426  1.00  0.00           H  
ATOM    494  O4'   G    16      56.533  29.137  40.439  1.00  0.00           O  
ATOM    495  C1'   G    16      57.573  30.014  40.048  1.00  0.00           C  
ATOM    496  H1'   G    16      57.854  29.891  39.002  1.00  0.00           H  
ATOM    497  N9    G    16      57.131  31.399  40.313  1.00  0.00           N  
ATOM    498  C8    G    16      56.025  31.955  40.947  1.00  0.00           C  
ATOM    499  H8    G    16      55.174  31.445  41.373  1.00  0.00           H  
ATOM    500  N7    G    16      56.095  33.251  41.057  1.00  0.00           N  
ATOM    501  C5    G    16      57.260  33.554  40.339  1.00  0.00           C  
ATOM    502  C6    G    16      57.827  34.860  40.062  1.00  0.00           C  
ATOM    503  O6    G    16      57.424  35.956  40.367  1.00  0.00           O  
ATOM    504  N1    G    16      58.912  34.751  39.266  1.00  0.00           N  
ATOM    505  H1    G    16      59.307  35.632  38.969  1.00  0.00           H  
ATOM    506  C2    G    16      59.448  33.631  38.716  1.00  0.00           C  
ATOM    507  N2    G    16      60.400  33.726  37.809  1.00  0.00           N  
ATOM    508  H21   G    16      60.805  34.605  37.520  1.00  0.00           H  
ATOM    509  H22   G    16      60.741  32.814  37.540  1.00  0.00           H  
ATOM    510  N3    G    16      58.911  32.436  38.987  1.00  0.00           N  
ATOM    511  C4    G    16      57.869  32.454  39.765  1.00  0.00           C  
ATOM    512  C3'   G    16      57.948  29.121  42.296  1.00  0.00           C  
ATOM    513  H3'   G    16      57.659  30.048  42.791  1.00  0.00           H  
ATOM    514  C2'   G    16      58.729  29.577  40.967  1.00  0.00           C  
ATOM    515  H2'   G    16      59.441  30.390  41.110  1.00  0.00           H  
ATOM    516  O2'   G    16      59.389  28.349  40.522  1.00  0.00           O  
ATOM    517 HO2'   G    16      59.977  27.903  41.136  1.00  0.00           H  
ATOM    518  O3'   G    16      58.794  28.339  43.114  1.00  0.00           O  
ATOM    519  P     C    17      58.698  28.338  44.661  1.00  0.00           P  
ATOM    520  OP1   C    17      58.146  27.073  45.180  1.00  0.00           O  
ATOM    521  OP2   C    17      58.170  29.685  44.981  1.00  0.00           O  
ATOM    522  O5'   C    17      60.236  28.386  45.085  1.00  0.00           O  
ATOM    523  C5'   C    17      60.609  28.141  46.403  1.00  0.00           C  
ATOM    524  H5'   C    17      60.527  27.082  46.646  1.00  0.00           H  
ATOM    525 H5''   C    17      59.982  28.751  47.053  1.00  0.00           H  
ATOM    526  C4'   C    17      62.103  28.528  46.669  1.00  0.00           C  
ATOM    527  H4'   C    17      62.472  28.122  47.611  1.00  0.00           H  
ATOM    528  O4'   C    17      62.956  28.140  45.525  1.00  0.00           O  
ATOM    529  C1'   C    17      63.950  29.148  45.357  1.00  0.00           C  
ATOM    530  H1'   C    17      64.901  28.699  45.646  1.00  0.00           H  
ATOM    531  N1    C    17      63.951  29.711  43.921  1.00  0.00           N  
ATOM    532  C6    C    17      62.958  29.391  43.037  1.00  0.00           C  
ATOM    533  H6    C    17      62.142  28.764  43.364  1.00  0.00           H  
ATOM    534  C5    C    17      63.004  29.744  41.752  1.00  0.00           C  
ATOM    535  H5    C    17      62.225  29.485  41.050  1.00  0.00           H  
ATOM    536  C4    C    17      64.026  30.538  41.376  1.00  0.00           C  
ATOM    537  N4    C    17      64.147  30.923  40.173  1.00  0.00           N  
ATOM    538  H41   C    17      65.038  31.343  39.951  1.00  0.00           H  
ATOM    539  H42   C    17      63.400  30.992  39.496  1.00  0.00           H  
ATOM    540  N3    C    17      64.969  30.945  42.178  1.00  0.00           N  
ATOM    541  C2    C    17      64.966  30.546  43.473  1.00  0.00           C  
ATOM    542  O2    C    17      65.852  31.007  44.187  1.00  0.00           O  
ATOM    543  C3'   C    17      62.210  29.992  46.678  1.00  0.00           C  
ATOM    544  H3'   C    17      61.689  30.195  45.742  1.00  0.00           H  
ATOM    545  C2'   C    17      63.708  30.288  46.369  1.00  0.00           C  
ATOM    546  H2'   C    17      63.856  31.273  45.925  1.00  0.00           H  
ATOM    547  O2'   C    17      64.581  30.112  47.522  1.00  0.00           O  
ATOM    548 HO2'   C    17      64.481  30.787  48.197  1.00  0.00           H  
ATOM    549  O3'   C    17      61.655  30.563  47.784  1.00  0.00           O  
ATOM    550  P     A    18      60.748  31.717  47.720  1.00  0.00           P  
ATOM    551  OP1   A    18      60.501  32.041  49.157  1.00  0.00           O  
ATOM    552  OP2   A    18      59.566  31.312  46.855  1.00  0.00           O  
ATOM    553  O5'   A    18      61.556  32.911  47.073  1.00  0.00           O  
ATOM    554  C5'   A    18      62.408  33.630  47.863  1.00  0.00           C  
ATOM    555  H5'   A    18      63.247  33.082  48.293  1.00  0.00           H  
ATOM    556 H5''   A    18      62.004  33.999  48.806  1.00  0.00           H  
ATOM    557  C4'   A    18      63.223  34.712  47.040  1.00  0.00           C  
ATOM    558  H4'   A    18      63.720  35.267  47.835  1.00  0.00           H  
ATOM    559  O4'   A    18      64.165  34.142  46.181  1.00  0.00           O  
ATOM    560  C1'   A    18      64.441  35.007  45.075  1.00  0.00           C  
ATOM    561  H1'   A    18      65.504  35.248  45.093  1.00  0.00           H  
ATOM    562  N9    A    18      63.979  34.471  43.770  1.00  0.00           N  
ATOM    563  C8    A    18      63.046  33.540  43.486  1.00  0.00           C  
ATOM    564  H8    A    18      62.537  33.010  44.278  1.00  0.00           H  
ATOM    565  N7    A    18      62.717  33.391  42.219  1.00  0.00           N  
ATOM    566  C5    A    18      63.597  34.298  41.602  1.00  0.00           C  
ATOM    567  C6    A    18      63.812  34.696  40.244  1.00  0.00           C  
ATOM    568  N6    A    18      63.235  34.260  39.201  1.00  0.00           N  
ATOM    569  H61   A    18      63.430  34.676  38.302  1.00  0.00           H  
ATOM    570  H62   A    18      62.604  33.474  39.271  1.00  0.00           H  
ATOM    571  N1    A    18      64.744  35.639  40.014  1.00  0.00           N  
ATOM    572  C2    A    18      65.486  36.080  41.042  1.00  0.00           C  
ATOM    573  H2    A    18      66.226  36.842  40.844  1.00  0.00           H  
ATOM    574  N3    A    18      65.430  35.774  42.301  1.00  0.00           N  
ATOM    575  C4    A    18      64.422  34.843  42.579  1.00  0.00           C  
ATOM    576  C3'   A    18      62.498  35.792  46.226  1.00  0.00           C  
ATOM    577  H3'   A    18      61.836  35.289  45.521  1.00  0.00           H  
ATOM    578  C2'   A    18      63.651  36.334  45.371  1.00  0.00           C  
ATOM    579  H2'   A    18      63.363  36.768  44.414  1.00  0.00           H  
ATOM    580  O2'   A    18      64.447  37.257  46.107  1.00  0.00           O  
ATOM    581 HO2'   A    18      64.912  37.793  45.460  1.00  0.00           H  
ATOM    582  O3'   A    18      61.822  36.818  46.903  1.00  0.00           O  
ATOM    583  P     G    19      60.859  37.779  46.062  1.00  0.00           P  
ATOM    584  OP1   G    19      60.160  38.737  46.925  1.00  0.00           O  
ATOM    585  OP2   G    19      60.019  36.977  45.151  1.00  0.00           O  
ATOM    586  O5'   G    19      61.755  38.618  45.002  1.00  0.00           O  
ATOM    587  C5'   G    19      62.657  39.654  45.430  1.00  0.00           C  
ATOM    588  H5'   G    19      63.423  39.297  46.118  1.00  0.00           H  
ATOM    589 H5''   G    19      61.982  40.379  45.885  1.00  0.00           H  
ATOM    590  C4'   G    19      63.370  40.297  44.137  1.00  0.00           C  
ATOM    591  H4'   G    19      64.207  40.916  44.460  1.00  0.00           H  
ATOM    592  O4'   G    19      63.795  39.273  43.193  1.00  0.00           O  
ATOM    593  C1'   G    19      63.688  39.732  41.828  1.00  0.00           C  
ATOM    594  H1'   G    19      64.644  39.782  41.306  1.00  0.00           H  
ATOM    595  N9    G    19      62.740  38.803  41.150  1.00  0.00           N  
ATOM    596  C8    G    19      61.820  37.979  41.638  1.00  0.00           C  
ATOM    597  H8    G    19      61.699  37.810  42.698  1.00  0.00           H  
ATOM    598  N7    G    19      61.250  37.160  40.738  1.00  0.00           N  
ATOM    599  C5    G    19      61.673  37.701  39.565  1.00  0.00           C  
ATOM    600  C6    G    19      61.327  37.331  38.174  1.00  0.00           C  
ATOM    601  O6    G    19      60.539  36.479  37.689  1.00  0.00           O  
ATOM    602  N1    G    19      61.872  38.230  37.271  1.00  0.00           N  
ATOM    603  H1    G    19      61.442  38.320  36.361  1.00  0.00           H  
ATOM    604  C2    G    19      62.830  39.164  37.630  1.00  0.00           C  
ATOM    605  N2    G    19      63.081  40.004  36.638  1.00  0.00           N  
ATOM    606  H21   G    19      62.789  39.762  35.702  1.00  0.00           H  
ATOM    607  H22   G    19      63.657  40.806  36.849  1.00  0.00           H  
ATOM    608  N3    G    19      63.215  39.454  38.836  1.00  0.00           N  
ATOM    609  C4    G    19      62.564  38.753  39.783  1.00  0.00           C  
ATOM    610  C3'   G    19      62.358  41.133  43.336  1.00  0.00           C  
ATOM    611  H3'   G    19      61.376  40.663  43.279  1.00  0.00           H  
ATOM    612  C2'   G    19      63.071  41.112  41.919  1.00  0.00           C  
ATOM    613  H2'   G    19      62.334  41.155  41.117  1.00  0.00           H  
ATOM    614  O2'   G    19      64.117  42.048  41.751  1.00  0.00           O  
ATOM    615 HO2'   G    19      64.135  42.695  42.460  1.00  0.00           H  
ATOM    616  O3'   G    19      62.251  42.432  43.945  1.00  0.00           O  
ATOM    617  P     C    20      60.883  43.272  43.727  1.00  0.00           P  
ATOM    618  OP1   C    20      61.075  44.610  44.375  1.00  0.00           O  
ATOM    619  OP2   C    20      59.797  42.414  44.173  1.00  0.00           O  
ATOM    620  O5'   C    20      60.792  43.422  42.190  1.00  0.00           O  
ATOM    621  C5'   C    20      61.643  44.189  41.354  1.00  0.00           C  
ATOM    622  H5'   C    20      62.667  43.865  41.541  1.00  0.00           H  
ATOM    623 H5''   C    20      61.540  45.245  41.603  1.00  0.00           H  
ATOM    624  C4'   C    20      61.282  44.033  39.913  1.00  0.00           C  
ATOM    625  H4'   C    20      62.020  44.586  39.332  1.00  0.00           H  
ATOM    626  O4'   C    20      61.270  42.612  39.692  1.00  0.00           O  
ATOM    627  C1'   C    20      60.664  42.382  38.467  1.00  0.00           C  
ATOM    628  H1'   C    20      61.420  42.413  37.682  1.00  0.00           H  
ATOM    629  N1    C    20      59.893  41.160  38.301  1.00  0.00           N  
ATOM    630  C6    C    20      59.577  40.312  39.436  1.00  0.00           C  
ATOM    631  H6    C    20      59.903  40.541  40.439  1.00  0.00           H  
ATOM    632  C5    C    20      58.837  39.190  39.288  1.00  0.00           C  
ATOM    633  H5    C    20      58.537  38.549  40.104  1.00  0.00           H  
ATOM    634  C4    C    20      58.412  38.949  37.910  1.00  0.00           C  
ATOM    635  N4    C    20      57.753  37.873  37.637  1.00  0.00           N  
ATOM    636  H41   C    20      57.615  37.654  36.661  1.00  0.00           H  
ATOM    637  H42   C    20      57.561  37.204  38.369  1.00  0.00           H  
ATOM    638  N3    C    20      58.875  39.585  36.859  1.00  0.00           N  
ATOM    639  C2    C    20      59.689  40.654  37.026  1.00  0.00           C  
ATOM    640  O2    C    20      60.311  41.106  36.039  1.00  0.00           O  
ATOM    641  C3'   C    20      59.941  44.576  39.486  1.00  0.00           C  
ATOM    642  H3'   C    20      59.201  44.306  40.239  1.00  0.00           H  
ATOM    643  C2'   C    20      59.749  43.617  38.293  1.00  0.00           C  
ATOM    644  H2'   C    20      58.710  43.292  38.342  1.00  0.00           H  
ATOM    645  O2'   C    20      59.926  44.197  37.017  1.00  0.00           O  
ATOM    646 HO2'   C    20      59.364  44.968  36.910  1.00  0.00           H  
ATOM    647  O3'   C    20      60.083  45.929  39.122  1.00  0.00           O  
ATOM    648  P     U    21      58.874  46.885  38.931  1.00  0.00           P  
ATOM    649  OP1   U    21      59.355  48.322  38.943  1.00  0.00           O  
ATOM    650  OP2   U    21      57.730  46.452  39.781  1.00  0.00           O  
ATOM    651  O5'   U    21      58.441  46.556  37.431  1.00  0.00           O  
ATOM    652  C5'   U    21      58.560  47.449  36.376  1.00  0.00           C  
ATOM    653  H5'   U    21      59.543  47.677  35.963  1.00  0.00           H  
ATOM    654 H5''   U    21      58.201  48.399  36.773  1.00  0.00           H  
ATOM    655  C4'   U    21      57.468  47.130  35.283  1.00  0.00           C  
ATOM    656  H4'   U    21      57.445  48.037  34.680  1.00  0.00           H  
ATOM    657  O4'   U    21      57.618  45.946  34.466  1.00  0.00           O  
ATOM    658  C1'   U    21      56.365  45.382  34.139  1.00  0.00           C  
ATOM    659  H1'   U    21      56.236  45.347  33.058  1.00  0.00           H  
ATOM    660  N1    U    21      56.228  43.959  34.711  1.00  0.00           N  
ATOM    661  C6    U    21      56.896  43.549  35.829  1.00  0.00           C  
ATOM    662  H6    U    21      57.570  44.238  36.317  1.00  0.00           H  
ATOM    663  C5    U    21      56.578  42.427  36.434  1.00  0.00           C  
ATOM    664  H5    U    21      57.213  42.076  37.234  1.00  0.00           H  
ATOM    665  C4    U    21      55.730  41.421  35.812  1.00  0.00           C  
ATOM    666  O4    U    21      55.547  40.323  36.290  1.00  0.00           O  
ATOM    667  N3    U    21      55.232  41.771  34.587  1.00  0.00           N  
ATOM    668  H3    U    21      54.466  41.241  34.198  1.00  0.00           H  
ATOM    669  C2    U    21      55.413  43.035  34.076  1.00  0.00           C  
ATOM    670  O2    U    21      54.737  43.324  33.089  1.00  0.00           O  
ATOM    671  C3'   U    21      56.091  46.946  35.961  1.00  0.00           C  
ATOM    672  H3'   U    21      56.053  46.166  36.721  1.00  0.00           H  
ATOM    673  C2'   U    21      55.332  46.351  34.738  1.00  0.00           C  
ATOM    674  H2'   U    21      54.473  45.761  35.057  1.00  0.00           H  
ATOM    675  O2'   U    21      54.957  47.337  33.761  1.00  0.00           O  
ATOM    676 HO2'   U    21      55.711  47.856  33.471  1.00  0.00           H  
ATOM    677  O3'   U    21      55.445  48.073  36.390  1.00  0.00           O  
ATOM    678  P     C    22      54.370  48.040  37.580  1.00  0.00           P  
ATOM    679  OP1   C    22      54.006  49.424  37.871  1.00  0.00           O  
ATOM    680  OP2   C    22      55.000  47.258  38.741  1.00  0.00           O  
ATOM    681  O5'   C    22      53.074  47.293  36.995  1.00  0.00           O  
ATOM    682  C5'   C    22      52.191  47.944  36.079  1.00  0.00           C  
ATOM    683  H5'   C    22      52.794  48.587  35.438  1.00  0.00           H  
ATOM    684 H5''   C    22      51.503  48.650  36.546  1.00  0.00           H  
ATOM    685  C4'   C    22      51.246  46.982  35.305  1.00  0.00           C  
ATOM    686  H4'   C    22      50.842  47.528  34.452  1.00  0.00           H  
ATOM    687  O4'   C    22      52.005  45.886  34.962  1.00  0.00           O  
ATOM    688  C1'   C    22      51.188  44.692  34.737  1.00  0.00           C  
ATOM    689  H1'   C    22      51.145  44.272  33.732  1.00  0.00           H  
ATOM    690  N1    C    22      51.627  43.519  35.556  1.00  0.00           N  
ATOM    691  C6    C    22      52.560  43.659  36.543  1.00  0.00           C  
ATOM    692  H6    C    22      52.954  44.655  36.683  1.00  0.00           H  
ATOM    693  C5    C    22      52.963  42.622  37.311  1.00  0.00           C  
ATOM    694  H5    C    22      53.583  42.807  38.175  1.00  0.00           H  
ATOM    695  C4    C    22      52.461  41.370  37.002  1.00  0.00           C  
ATOM    696  N4    C    22      52.935  40.283  37.614  1.00  0.00           N  
ATOM    697  H41   C    22      52.698  39.333  37.369  1.00  0.00           H  
ATOM    698  H42   C    22      53.389  40.410  38.508  1.00  0.00           H  
ATOM    699  N3    C    22      51.591  41.161  36.012  1.00  0.00           N  
ATOM    700  C2    C    22      51.153  42.217  35.258  1.00  0.00           C  
ATOM    701  O2    C    22      50.442  42.082  34.318  1.00  0.00           O  
ATOM    702  C3'   C    22      50.182  46.255  36.114  1.00  0.00           C  
ATOM    703  H3'   C    22      50.619  45.814  37.010  1.00  0.00           H  
ATOM    704  C2'   C    22      49.762  45.085  35.186  1.00  0.00           C  
ATOM    705  H2'   C    22      49.166  44.271  35.598  1.00  0.00           H  
ATOM    706  O2'   C    22      49.046  45.628  34.102  1.00  0.00           O  
ATOM    707 HO2'   C    22      48.543  44.889  33.753  1.00  0.00           H  
ATOM    708  O3'   C    22      49.082  47.111  36.446  1.00  0.00           O  
ATOM    709  P     G    23      48.123  46.728  37.630  1.00  0.00           P  
ATOM    710  OP1   G    23      47.061  47.757  37.615  1.00  0.00           O  
ATOM    711  OP2   G    23      48.937  46.563  38.845  1.00  0.00           O  
ATOM    712  O5'   G    23      47.467  45.301  37.312  1.00  0.00           O  
ATOM    713  C5'   G    23      46.516  45.088  36.329  1.00  0.00           C  
ATOM    714  H5'   G    23      46.932  45.341  35.354  1.00  0.00           H  
ATOM    715 H5''   G    23      45.700  45.809  36.377  1.00  0.00           H  
ATOM    716  C4'   G    23      45.985  43.634  36.140  1.00  0.00           C  
ATOM    717  H4'   G    23      45.392  43.649  35.226  1.00  0.00           H  
ATOM    718  O4'   G    23      47.035  42.760  35.853  1.00  0.00           O  
ATOM    719  C1'   G    23      46.673  41.440  36.166  1.00  0.00           C  
ATOM    720  H1'   G    23      46.686  40.795  35.287  1.00  0.00           H  
ATOM    721  N9    G    23      47.761  41.043  37.107  1.00  0.00           N  
ATOM    722  C8    G    23      48.738  41.811  37.685  1.00  0.00           C  
ATOM    723  H8    G    23      48.882  42.856  37.458  1.00  0.00           H  
ATOM    724  N7    G    23      49.483  41.133  38.568  1.00  0.00           N  
ATOM    725  C5    G    23      48.967  39.807  38.513  1.00  0.00           C  
ATOM    726  C6    G    23      49.227  38.728  39.401  1.00  0.00           C  
ATOM    727  O6    G    23      49.998  38.634  40.344  1.00  0.00           O  
ATOM    728  N1    G    23      48.491  37.611  39.157  1.00  0.00           N  
ATOM    729  H1    G    23      48.752  36.774  39.658  1.00  0.00           H  
ATOM    730  C2    G    23      47.519  37.622  38.180  1.00  0.00           C  
ATOM    731  N2    G    23      46.920  36.475  38.043  1.00  0.00           N  
ATOM    732  H21   G    23      47.152  35.707  38.657  1.00  0.00           H  
ATOM    733  H22   G    23      46.197  36.386  37.344  1.00  0.00           H  
ATOM    734  N3    G    23      47.193  38.631  37.361  1.00  0.00           N  
ATOM    735  C4    G    23      47.952  39.739  37.604  1.00  0.00           C  
ATOM    736  C3'   G    23      45.315  42.993  37.365  1.00  0.00           C  
ATOM    737  H3'   G    23      46.005  43.160  38.192  1.00  0.00           H  
ATOM    738  C2'   G    23      45.379  41.484  36.918  1.00  0.00           C  
ATOM    739  H2'   G    23      45.388  40.829  37.789  1.00  0.00           H  
ATOM    740  O2'   G    23      44.400  41.044  35.951  1.00  0.00           O  
ATOM    741 HO2'   G    23      43.731  41.728  36.028  1.00  0.00           H  
ATOM    742  O3'   G    23      43.922  43.212  37.776  1.00  0.00           O  
ATOM    743  P     A    24      43.528  42.893  39.330  1.00  0.00           P  
ATOM    744  OP1   A    24      42.191  43.522  39.653  1.00  0.00           O  
ATOM    745  OP2   A    24      44.673  43.378  40.101  1.00  0.00           O  
ATOM    746  O5'   A    24      43.358  41.377  39.463  1.00  0.00           O  
ATOM    747  C5'   A    24      42.310  40.767  38.765  1.00  0.00           C  
ATOM    748  H5'   A    24      42.103  41.311  37.843  1.00  0.00           H  
ATOM    749 H5''   A    24      41.419  41.090  39.303  1.00  0.00           H  
ATOM    750  C4'   A    24      42.397  39.274  38.765  1.00  0.00           C  
ATOM    751  H4'   A    24      41.744  38.790  38.039  1.00  0.00           H  
ATOM    752  O4'   A    24      43.763  38.879  38.496  1.00  0.00           O  
ATOM    753  C1'   A    24      44.210  37.921  39.428  1.00  0.00           C  
ATOM    754  H1'   A    24      44.628  37.078  38.879  1.00  0.00           H  
ATOM    755  N9    A    24      45.252  38.428  40.318  1.00  0.00           N  
ATOM    756  C8    A    24      45.759  39.704  40.589  1.00  0.00           C  
ATOM    757  H8    A    24      45.430  40.567  40.030  1.00  0.00           H  
ATOM    758  N7    A    24      46.799  39.849  41.375  1.00  0.00           N  
ATOM    759  C5    A    24      46.944  38.438  41.745  1.00  0.00           C  
ATOM    760  C6    A    24      47.780  37.776  42.657  1.00  0.00           C  
ATOM    761  N6    A    24      48.733  38.257  43.443  1.00  0.00           N  
ATOM    762  H61   A    24      49.203  37.620  44.071  1.00  0.00           H  
ATOM    763  H62   A    24      48.805  39.235  43.682  1.00  0.00           H  
ATOM    764  N1    A    24      47.734  36.463  42.815  1.00  0.00           N  
ATOM    765  C2    A    24      46.863  35.776  42.124  1.00  0.00           C  
ATOM    766  H2    A    24      46.778  34.705  42.226  1.00  0.00           H  
ATOM    767  N3    A    24      45.922  36.329  41.297  1.00  0.00           N  
ATOM    768  C4    A    24      46.023  37.629  41.130  1.00  0.00           C  
ATOM    769  C3'   A    24      42.052  38.688  40.184  1.00  0.00           C  
ATOM    770  H3'   A    24      42.380  39.347  40.987  1.00  0.00           H  
ATOM    771  C2'   A    24      42.954  37.457  40.156  1.00  0.00           C  
ATOM    772  H2'   A    24      43.202  37.191  41.183  1.00  0.00           H  
ATOM    773  O2'   A    24      42.273  36.468  39.432  1.00  0.00           O  
ATOM    774 HO2'   A    24      41.356  36.707  39.587  1.00  0.00           H  
ATOM    775  O3'   A    24      40.659  38.402  40.109  1.00  0.00           O  
ATOM    776  P     C    25      39.841  38.659  41.460  1.00  0.00           P  
ATOM    777  OP1   C    25      38.411  38.368  41.200  1.00  0.00           O  
ATOM    778  OP2   C    25      40.297  39.931  42.046  1.00  0.00           O  
ATOM    779  O5'   C    25      40.432  37.464  42.251  1.00  0.00           O  
ATOM    780  C5'   C    25      39.939  36.149  42.026  1.00  0.00           C  
ATOM    781  H5'   C    25      40.198  35.812  41.022  1.00  0.00           H  
ATOM    782 H5''   C    25      38.907  36.001  42.343  1.00  0.00           H  
ATOM    783  C4'   C    25      40.688  35.226  42.997  1.00  0.00           C  
ATOM    784  H4'   C    25      40.239  34.238  42.896  1.00  0.00           H  
ATOM    785  O4'   C    25      42.123  35.158  42.662  1.00  0.00           O  
ATOM    786  C1'   C    25      42.813  35.069  43.953  1.00  0.00           C  
ATOM    787  H1'   C    25      43.412  34.158  43.956  1.00  0.00           H  
ATOM    788  N1    C    25      43.695  36.250  44.344  1.00  0.00           N  
ATOM    789  C6    C    25      43.546  37.568  43.831  1.00  0.00           C  
ATOM    790  H6    C    25      42.674  37.830  43.249  1.00  0.00           H  
ATOM    791  C5    C    25      44.372  38.556  44.063  1.00  0.00           C  
ATOM    792  H5    C    25      44.064  39.503  43.644  1.00  0.00           H  
ATOM    793  C4    C    25      45.502  38.280  44.919  1.00  0.00           C  
ATOM    794  N4    C    25      46.422  39.171  45.308  1.00  0.00           N  
ATOM    795  H41   C    25      47.200  38.867  45.875  1.00  0.00           H  
ATOM    796  H42   C    25      46.228  40.152  45.173  1.00  0.00           H  
ATOM    797  N3    C    25      45.709  37.032  45.394  1.00  0.00           N  
ATOM    798  C2    C    25      44.843  36.049  45.132  1.00  0.00           C  
ATOM    799  O2    C    25      45.200  34.886  45.493  1.00  0.00           O  
ATOM    800  C3'   C    25      40.615  35.726  44.436  1.00  0.00           C  
ATOM    801  H3'   C    25      40.883  36.777  44.539  1.00  0.00           H  
ATOM    802  C2'   C    25      41.700  34.866  45.029  1.00  0.00           C  
ATOM    803  H2'   C    25      42.003  35.245  46.004  1.00  0.00           H  
ATOM    804  O2'   C    25      41.463  33.437  45.141  1.00  0.00           O  
ATOM    805 HO2'   C    25      40.520  33.306  45.267  1.00  0.00           H  
ATOM    806  O3'   C    25      39.430  35.365  45.129  1.00  0.00           O  
ATOM    807  P     U    26      38.900  36.189  46.386  1.00  0.00           P  
ATOM    808  OP1   U    26      37.492  35.824  46.721  1.00  0.00           O  
ATOM    809  OP2   U    26      39.321  37.593  46.291  1.00  0.00           O  
ATOM    810  O5'   U    26      39.784  35.654  47.541  1.00  0.00           O  
ATOM    811  C5'   U    26      39.642  34.322  47.953  1.00  0.00           C  
ATOM    812  H5'   U    26      39.564  33.533  47.204  1.00  0.00           H  
ATOM    813 H5''   U    26      38.773  34.314  48.612  1.00  0.00           H  
ATOM    814  C4'   U    26      40.780  34.028  48.933  1.00  0.00           C  
ATOM    815  H4'   U    26      40.637  33.010  49.296  1.00  0.00           H  
ATOM    816  O4'   U    26      42.156  34.219  48.525  1.00  0.00           O  
ATOM    817  C1'   U    26      42.978  34.868  49.580  1.00  0.00           C  
ATOM    818  H1'   U    26      43.783  34.151  49.739  1.00  0.00           H  
ATOM    819  N1    U    26      43.447  36.258  49.228  1.00  0.00           N  
ATOM    820  C6    U    26      42.921  36.962  48.152  1.00  0.00           C  
ATOM    821  H6    U    26      42.091  36.555  47.593  1.00  0.00           H  
ATOM    822  C5    U    26      43.450  38.155  47.851  1.00  0.00           C  
ATOM    823  H5    U    26      43.111  38.759  47.022  1.00  0.00           H  
ATOM    824  C4    U    26      44.655  38.744  48.543  1.00  0.00           C  
ATOM    825  O4    U    26      45.268  39.769  48.331  1.00  0.00           O  
ATOM    826  N3    U    26      45.032  37.983  49.598  1.00  0.00           N  
ATOM    827  H3    U    26      45.844  38.342  50.079  1.00  0.00           H  
ATOM    828  C2    U    26      44.543  36.741  49.931  1.00  0.00           C  
ATOM    829  O2    U    26      44.975  36.150  50.912  1.00  0.00           O  
ATOM    830  C3'   U    26      40.636  34.882  50.226  1.00  0.00           C  
ATOM    831  H3'   U    26      40.326  35.909  50.035  1.00  0.00           H  
ATOM    832  C2'   U    26      42.090  34.834  50.811  1.00  0.00           C  
ATOM    833  H2'   U    26      42.310  35.621  51.531  1.00  0.00           H  
ATOM    834  O2'   U    26      42.252  33.529  51.360  1.00  0.00           O  
ATOM    835 HO2'   U    26      43.038  33.352  51.881  1.00  0.00           H  
ATOM    836  O3'   U    26      39.723  34.298  51.244  1.00  0.00           O  
ATOM    837  P     A    27      39.192  35.185  52.499  1.00  0.00           P  
ATOM    838  OP1   A    27      38.126  34.397  53.119  1.00  0.00           O  
ATOM    839  OP2   A    27      38.817  36.474  51.997  1.00  0.00           O  
ATOM    840  O5'   A    27      40.375  35.446  53.450  1.00  0.00           O  
ATOM    841  C5'   A    27      40.917  34.517  54.335  1.00  0.00           C  
ATOM    842  H5'   A    27      41.291  33.606  53.867  1.00  0.00           H  
ATOM    843 H5''   A    27      40.118  34.351  55.057  1.00  0.00           H  
ATOM    844  C4'   A    27      41.980  35.156  55.160  1.00  0.00           C  
ATOM    845  H4'   A    27      42.423  34.550  55.950  1.00  0.00           H  
ATOM    846  O4'   A    27      43.073  35.530  54.280  1.00  0.00           O  
ATOM    847  C1'   A    27      43.841  36.636  54.827  1.00  0.00           C  
ATOM    848  H1'   A    27      44.877  36.335  54.983  1.00  0.00           H  
ATOM    849  N9    A    27      43.707  37.780  53.858  1.00  0.00           N  
ATOM    850  C8    A    27      42.823  37.983  52.791  1.00  0.00           C  
ATOM    851  H8    A    27      41.927  37.430  52.548  1.00  0.00           H  
ATOM    852  N7    A    27      43.092  39.018  52.057  1.00  0.00           N  
ATOM    853  C5    A    27      44.241  39.553  52.628  1.00  0.00           C  
ATOM    854  C6    A    27      45.110  40.599  52.307  1.00  0.00           C  
ATOM    855  N6    A    27      44.907  41.524  51.332  1.00  0.00           N  
ATOM    856  H61   A    27      45.354  42.421  51.460  1.00  0.00           H  
ATOM    857  H62   A    27      44.160  41.523  50.652  1.00  0.00           H  
ATOM    858  N1    A    27      46.205  40.871  53.008  1.00  0.00           N  
ATOM    859  C2    A    27      46.417  40.092  54.031  1.00  0.00           C  
ATOM    860  H2    A    27      47.266  40.379  54.635  1.00  0.00           H  
ATOM    861  N3    A    27      45.736  39.027  54.420  1.00  0.00           N  
ATOM    862  C4    A    27      44.605  38.804  53.719  1.00  0.00           C  
ATOM    863  C3'   A    27      41.640  36.520  55.832  1.00  0.00           C  
ATOM    864  H3'   A    27      41.132  37.200  55.148  1.00  0.00           H  
ATOM    865  C2'   A    27      43.063  37.080  56.090  1.00  0.00           C  
ATOM    866  H2'   A    27      42.968  38.165  56.093  1.00  0.00           H  
ATOM    867  O2'   A    27      43.684  36.578  57.203  1.00  0.00           O  
ATOM    868 HO2'   A    27      43.025  36.111  57.721  1.00  0.00           H  
ATOM    869  O3'   A    27      40.905  36.275  57.099  1.00  0.00           O  
ATOM    870  P     G    28      40.060  37.489  57.704  1.00  0.00           P  
ATOM    871  OP1   G    28      39.427  36.974  58.915  1.00  0.00           O  
ATOM    872  OP2   G    28      39.254  38.136  56.646  1.00  0.00           O  
ATOM    873  O5'   G    28      41.202  38.494  58.019  1.00  0.00           O  
ATOM    874  C5'   G    28      42.010  38.434  59.211  1.00  0.00           C  
ATOM    875  H5'   G    28      42.704  37.594  59.165  1.00  0.00           H  
ATOM    876 H5''   G    28      41.390  38.262  60.091  1.00  0.00           H  
ATOM    877  C4'   G    28      42.807  39.785  59.489  1.00  0.00           C  
ATOM    878  H4'   G    28      43.335  39.684  60.437  1.00  0.00           H  
ATOM    879  O4'   G    28      43.830  40.038  58.549  1.00  0.00           O  
ATOM    880  C1'   G    28      43.937  41.397  58.362  1.00  0.00           C  
ATOM    881  H1'   G    28      44.937  41.728  58.642  1.00  0.00           H  
ATOM    882  N9    G    28      43.623  41.847  56.934  1.00  0.00           N  
ATOM    883  C8    G    28      42.909  41.151  55.989  1.00  0.00           C  
ATOM    884  H8    G    28      42.346  40.251  56.187  1.00  0.00           H  
ATOM    885  N7    G    28      43.018  41.735  54.774  1.00  0.00           N  
ATOM    886  C5    G    28      43.860  42.845  54.980  1.00  0.00           C  
ATOM    887  C6    G    28      44.304  43.840  54.095  1.00  0.00           C  
ATOM    888  O6    G    28      44.038  44.002  52.910  1.00  0.00           O  
ATOM    889  N1    G    28      45.253  44.631  54.659  1.00  0.00           N  
ATOM    890  H1    G    28      45.711  45.293  54.048  1.00  0.00           H  
ATOM    891  C2    G    28      45.564  44.637  55.975  1.00  0.00           C  
ATOM    892  N2    G    28      46.476  45.536  56.317  1.00  0.00           N  
ATOM    893  H21   G    28      46.707  46.197  55.589  1.00  0.00           H  
ATOM    894  H22   G    28      46.625  45.703  57.302  1.00  0.00           H  
ATOM    895  N3    G    28      45.005  43.829  56.893  1.00  0.00           N  
ATOM    896  C4    G    28      44.186  42.941  56.285  1.00  0.00           C  
ATOM    897  C3'   G    28      41.861  40.924  59.474  1.00  0.00           C  
ATOM    898  H3'   G    28      41.234  40.730  58.603  1.00  0.00           H  
ATOM    899  C2'   G    28      42.882  41.996  59.284  1.00  0.00           C  
ATOM    900  H2'   G    28      42.488  42.808  58.673  1.00  0.00           H  
ATOM    901  O2'   G    28      43.479  42.322  60.542  1.00  0.00           O  
ATOM    902 HO2'   G    28      42.881  41.924  61.179  1.00  0.00           H  
ATOM    903  O3'   G    28      41.034  41.106  60.624  1.00  0.00           O  
ATOM    904  P     A    29      39.663  41.861  60.417  1.00  0.00           P  
ATOM    905  OP1   A    29      38.980  41.845  61.706  1.00  0.00           O  
ATOM    906  OP2   A    29      38.918  41.342  59.279  1.00  0.00           O  
ATOM    907  O5'   A    29      40.092  43.418  60.154  1.00  0.00           O  
ATOM    908  C5'   A    29      40.757  44.089  61.185  1.00  0.00           C  
ATOM    909  H5'   A    29      41.476  43.451  61.699  1.00  0.00           H  
ATOM    910 H5''   A    29      40.060  44.356  61.979  1.00  0.00           H  
ATOM    911  C4'   A    29      41.377  45.380  60.655  1.00  0.00           C  
ATOM    912  H4'   A    29      41.978  45.786  61.468  1.00  0.00           H  
ATOM    913  O4'   A    29      42.214  45.186  59.472  1.00  0.00           O  
ATOM    914  C1'   A    29      42.234  46.329  58.663  1.00  0.00           C  
ATOM    915  H1'   A    29      43.245  46.722  58.775  1.00  0.00           H  
ATOM    916  N9    A    29      41.824  46.013  57.243  1.00  0.00           N  
ATOM    917  C8    A    29      41.304  44.833  56.790  1.00  0.00           C  
ATOM    918  H8    A    29      40.878  44.105  57.465  1.00  0.00           H  
ATOM    919  N7    A    29      41.204  44.764  55.468  1.00  0.00           N  
ATOM    920  C5    A    29      41.873  45.928  55.040  1.00  0.00           C  
ATOM    921  C6    A    29      42.253  46.483  53.782  1.00  0.00           C  
ATOM    922  N6    A    29      41.826  46.007  52.617  1.00  0.00           N  
ATOM    923  H61   A    29      42.213  46.453  51.798  1.00  0.00           H  
ATOM    924  H62   A    29      41.436  45.079  52.707  1.00  0.00           H  
ATOM    925  N1    A    29      43.070  47.535  53.712  1.00  0.00           N  
ATOM    926  C2    A    29      43.481  48.084  54.882  1.00  0.00           C  
ATOM    927  H2    A    29      44.163  48.918  54.805  1.00  0.00           H  
ATOM    928  N3    A    29      43.182  47.724  56.072  1.00  0.00           N  
ATOM    929  C4    A    29      42.357  46.636  56.116  1.00  0.00           C  
ATOM    930  C3'   A    29      40.404  46.428  60.204  1.00  0.00           C  
ATOM    931  H3'   A    29      39.595  46.061  59.572  1.00  0.00           H  
ATOM    932  C2'   A    29      41.297  47.364  59.392  1.00  0.00           C  
ATOM    933  H2'   A    29      40.811  47.952  58.614  1.00  0.00           H  
ATOM    934  O2'   A    29      41.948  48.301  60.308  1.00  0.00           O  
ATOM    935 HO2'   A    29      41.375  48.425  61.069  1.00  0.00           H  
ATOM    936  O3'   A    29      39.846  47.200  61.300  1.00  0.00           O  
ATOM    937  P     G    30      38.374  47.024  61.857  1.00  0.00           P  
ATOM    938  OP1   G    30      38.504  47.317  63.258  1.00  0.00           O  
ATOM    939  OP2   G    30      37.725  45.743  61.599  1.00  0.00           O  
ATOM    940  O5'   G    30      37.483  48.175  61.192  1.00  0.00           O  
ATOM    941  C5'   G    30      37.693  49.546  61.517  1.00  0.00           C  
ATOM    942  H5'   G    30      38.445  49.749  62.280  1.00  0.00           H  
ATOM    943 H5''   G    30      36.754  49.994  61.843  1.00  0.00           H  
ATOM    944  C4'   G    30      38.123  50.415  60.298  1.00  0.00           C  
ATOM    945  H4'   G    30      38.513  51.355  60.689  1.00  0.00           H  
ATOM    946  O4'   G    30      39.091  49.766  59.524  1.00  0.00           O  
ATOM    947  C1'   G    30      38.907  50.020  58.084  1.00  0.00           C  
ATOM    948  H1'   G    30      39.875  50.301  57.669  1.00  0.00           H  
ATOM    949  N9    G    30      38.581  48.775  57.307  1.00  0.00           N  
ATOM    950  C8    G    30      37.898  47.632  57.751  1.00  0.00           C  
ATOM    951  H8    G    30      37.618  47.466  58.780  1.00  0.00           H  
ATOM    952  N7    G    30      37.788  46.663  56.826  1.00  0.00           N  
ATOM    953  C5    G    30      38.388  47.176  55.673  1.00  0.00           C  
ATOM    954  C6    G    30      38.620  46.620  54.388  1.00  0.00           C  
ATOM    955  O6    G    30      38.404  45.474  53.926  1.00  0.00           O  
ATOM    956  N1    G    30      39.121  47.553  53.535  1.00  0.00           N  
ATOM    957  H1    G    30      39.439  47.124  52.678  1.00  0.00           H  
ATOM    958  C2    G    30      39.457  48.825  53.925  1.00  0.00           C  
ATOM    959  N2    G    30      40.057  49.532  52.994  1.00  0.00           N  
ATOM    960  H21   G    30      40.121  49.062  52.102  1.00  0.00           H  
ATOM    961  H22   G    30      40.338  50.483  53.183  1.00  0.00           H  
ATOM    962  N3    G    30      39.311  49.396  55.105  1.00  0.00           N  
ATOM    963  C4    G    30      38.784  48.497  55.978  1.00  0.00           C  
ATOM    964  C3'   G    30      36.971  50.860  59.296  1.00  0.00           C  
ATOM    965  H3'   G    30      36.257  50.062  59.093  1.00  0.00           H  
ATOM    966  C2'   G    30      37.903  51.100  58.094  1.00  0.00           C  
ATOM    967  H2'   G    30      37.338  51.114  57.162  1.00  0.00           H  
ATOM    968  O2'   G    30      38.500  52.378  58.181  1.00  0.00           O  
ATOM    969 HO2'   G    30      37.789  53.016  58.276  1.00  0.00           H  
ATOM    970  O3'   G    30      36.338  52.038  59.589  1.00  0.00           O  
ATOM    971  P     C    31      34.900  52.318  59.027  1.00  0.00           P  
ATOM    972  OP1   C    31      34.294  53.546  59.684  1.00  0.00           O  
ATOM    973  OP2   C    31      34.220  51.062  59.027  1.00  0.00           O  
ATOM    974  O5'   C    31      35.170  52.769  57.536  1.00  0.00           O  
ATOM    975  C5'   C    31      35.619  54.051  57.266  1.00  0.00           C  
ATOM    976  H5'   C    31      36.452  54.307  57.920  1.00  0.00           H  
ATOM    977 H5''   C    31      34.905  54.866  57.389  1.00  0.00           H  
ATOM    978  C4'   C    31      36.179  54.153  55.811  1.00  0.00           C  
ATOM    979  H4'   C    31      36.702  55.109  55.830  1.00  0.00           H  
ATOM    980  O4'   C    31      36.956  52.965  55.517  1.00  0.00           O  
ATOM    981  C1'   C    31      37.127  52.669  54.165  1.00  0.00           C  
ATOM    982  H1'   C    31      38.162  52.891  53.903  1.00  0.00           H  
ATOM    983  N1    C    31      36.839  51.291  53.730  1.00  0.00           N  
ATOM    984  C6    C    31      36.338  50.360  54.559  1.00  0.00           C  
ATOM    985  H6    C    31      36.201  50.609  55.601  1.00  0.00           H  
ATOM    986  C5    C    31      35.923  49.155  54.084  1.00  0.00           C  
ATOM    987  H5    C    31      35.505  48.438  54.774  1.00  0.00           H  
ATOM    988  C4    C    31      36.144  48.928  52.751  1.00  0.00           C  
ATOM    989  N4    C    31      35.769  47.766  52.263  1.00  0.00           N  
ATOM    990  H41   C    31      35.922  47.739  51.265  1.00  0.00           H  
ATOM    991  H42   C    31      35.369  47.041  52.841  1.00  0.00           H  
ATOM    992  N3    C    31      36.689  49.747  51.896  1.00  0.00           N  
ATOM    993  C2    C    31      37.098  50.930  52.360  1.00  0.00           C  
ATOM    994  O2    C    31      37.628  51.676  51.555  1.00  0.00           O  
ATOM    995  C3'   C    31      35.206  53.933  54.686  1.00  0.00           C  
ATOM    996  H3'   C    31      34.588  53.095  55.008  1.00  0.00           H  
ATOM    997  C2'   C    31      36.227  53.608  53.513  1.00  0.00           C  
ATOM    998  H2'   C    31      35.672  53.155  52.691  1.00  0.00           H  
ATOM    999  O2'   C    31      37.101  54.651  52.997  1.00  0.00           O  
ATOM   1000 HO2'   C    31      36.601  55.440  52.780  1.00  0.00           H  
ATOM   1001  O3'   C    31      34.443  55.055  54.384  1.00  0.00           O  
ATOM   1002  P     C    32      33.047  54.855  53.620  1.00  0.00           P  
ATOM   1003  OP1   C    32      32.112  55.959  53.918  1.00  0.00           O  
ATOM   1004  OP2   C    32      32.655  53.486  53.944  1.00  0.00           O  
ATOM   1005  O5'   C    32      33.581  54.939  52.085  1.00  0.00           O  
ATOM   1006  C5'   C    32      33.997  56.084  51.472  1.00  0.00           C  
ATOM   1007  H5'   C    32      34.795  56.560  52.041  1.00  0.00           H  
ATOM   1008 H5''   C    32      33.160  56.781  51.438  1.00  0.00           H  
ATOM   1009  C4'   C    32      34.363  55.716  50.008  1.00  0.00           C  
ATOM   1010  H4'   C    32      34.625  56.694  49.604  1.00  0.00           H  
ATOM   1011  O4'   C    32      35.290  54.575  49.924  1.00  0.00           O  
ATOM   1012  C1'   C    32      34.826  53.763  48.816  1.00  0.00           C  
ATOM   1013  H1'   C    32      35.566  53.747  48.016  1.00  0.00           H  
ATOM   1014  N1    C    32      34.512  52.376  49.162  1.00  0.00           N  
ATOM   1015  C6    C    32      34.242  51.987  50.433  1.00  0.00           C  
ATOM   1016  H6    C    32      34.281  52.675  51.265  1.00  0.00           H  
ATOM   1017  C5    C    32      33.857  50.678  50.657  1.00  0.00           C  
ATOM   1018  H5    C    32      33.708  50.383  51.685  1.00  0.00           H  
ATOM   1019  C4    C    32      33.722  49.816  49.520  1.00  0.00           C  
ATOM   1020  N4    C    32      33.170  48.582  49.722  1.00  0.00           N  
ATOM   1021  H41   C    32      32.946  48.001  48.926  1.00  0.00           H  
ATOM   1022  H42   C    32      32.979  48.272  50.664  1.00  0.00           H  
ATOM   1023  N3    C    32      33.979  50.215  48.258  1.00  0.00           N  
ATOM   1024  C2    C    32      34.388  51.497  48.062  1.00  0.00           C  
ATOM   1025  O2    C    32      34.735  51.853  46.948  1.00  0.00           O  
ATOM   1026  C3'   C    32      33.045  55.272  49.351  1.00  0.00           C  
ATOM   1027  H3'   C    32      32.536  54.609  50.050  1.00  0.00           H  
ATOM   1028  C2'   C    32      33.633  54.506  48.159  1.00  0.00           C  
ATOM   1029  H2'   C    32      32.889  53.799  47.791  1.00  0.00           H  
ATOM   1030  O2'   C    32      34.124  55.400  47.227  1.00  0.00           O  
ATOM   1031 HO2'   C    32      33.407  56.006  47.025  1.00  0.00           H  
ATOM   1032  O3'   C    32      32.071  56.255  49.035  1.00  0.00           O  
ATOM   1033  P     C    33      30.623  55.856  48.689  1.00  0.00           P  
ATOM   1034  OP1   C    33      29.899  57.107  48.457  1.00  0.00           O  
ATOM   1035  OP2   C    33      30.220  54.948  49.762  1.00  0.00           O  
ATOM   1036  O5'   C    33      30.787  55.042  47.309  1.00  0.00           O  
ATOM   1037  C5'   C    33      30.705  55.713  46.061  1.00  0.00           C  
ATOM   1038  H5'   C    33      31.598  56.304  45.861  1.00  0.00           H  
ATOM   1039 H5''   C    33      29.792  56.298  45.950  1.00  0.00           H  
ATOM   1040  C4'   C    33      30.801  54.650  44.922  1.00  0.00           C  
ATOM   1041  H4'   C    33      31.164  55.090  43.993  1.00  0.00           H  
ATOM   1042  O4'   C    33      31.672  53.528  45.307  1.00  0.00           O  
ATOM   1043  C1'   C    33      31.130  52.341  44.758  1.00  0.00           C  
ATOM   1044  H1'   C    33      31.891  51.943  44.086  1.00  0.00           H  
ATOM   1045  N1    C    33      30.718  51.301  45.797  1.00  0.00           N  
ATOM   1046  C6    C    33      30.896  51.502  47.176  1.00  0.00           C  
ATOM   1047  H6    C    33      31.178  52.445  47.619  1.00  0.00           H  
ATOM   1048  C5    C    33      30.711  50.457  48.049  1.00  0.00           C  
ATOM   1049  H5    C    33      30.883  50.653  49.097  1.00  0.00           H  
ATOM   1050  C4    C    33      30.516  49.184  47.493  1.00  0.00           C  
ATOM   1051  N4    C    33      30.494  48.172  48.326  1.00  0.00           N  
ATOM   1052  H41   C    33      30.362  47.204  48.070  1.00  0.00           H  
ATOM   1053  H42   C    33      30.588  48.476  49.284  1.00  0.00           H  
ATOM   1054  N3    C    33      30.484  48.937  46.181  1.00  0.00           N  
ATOM   1055  C2    C    33      30.551  49.993  45.319  1.00  0.00           C  
ATOM   1056  O2    C    33      30.398  49.731  44.121  1.00  0.00           O  
ATOM   1057  C3'   C    33      29.497  53.993  44.626  1.00  0.00           C  
ATOM   1058  H3'   C    33      28.826  53.705  45.436  1.00  0.00           H  
ATOM   1059  C2'   C    33      29.958  52.730  43.964  1.00  0.00           C  
ATOM   1060  H2'   C    33      29.155  51.999  44.056  1.00  0.00           H  
ATOM   1061  O2'   C    33      30.329  52.907  42.650  1.00  0.00           O  
ATOM   1062 HO2'   C    33      29.785  53.624  42.318  1.00  0.00           H  
ATOM   1063  O3'   C    33      28.696  54.834  43.778  1.00  0.00           O  
ATOM   1064  P     U    34      27.133  55.023  44.079  1.00  0.00           P  
ATOM   1065  OP1   U    34      26.694  56.263  43.368  1.00  0.00           O  
ATOM   1066  OP2   U    34      26.901  55.014  45.501  1.00  0.00           O  
ATOM   1067  O5'   U    34      26.506  53.622  43.499  1.00  0.00           O  
ATOM   1068  C5'   U    34      26.458  53.327  42.127  1.00  0.00           C  
ATOM   1069  H5'   U    34      27.409  53.479  41.615  1.00  0.00           H  
ATOM   1070 H5''   U    34      25.719  53.929  41.599  1.00  0.00           H  
ATOM   1071  C4'   U    34      26.242  51.842  41.831  1.00  0.00           C  
ATOM   1072  H4'   U    34      26.390  51.504  40.805  1.00  0.00           H  
ATOM   1073  O4'   U    34      27.167  51.230  42.632  1.00  0.00           O  
ATOM   1074  C1'   U    34      26.731  49.904  42.973  1.00  0.00           C  
ATOM   1075  H1'   U    34      27.413  49.273  42.404  1.00  0.00           H  
ATOM   1076  N1    U    34      26.928  49.573  44.448  1.00  0.00           N  
ATOM   1077  C6    U    34      27.071  50.637  45.382  1.00  0.00           C  
ATOM   1078  H6    U    34      27.207  51.653  45.042  1.00  0.00           H  
ATOM   1079  C5    U    34      27.056  50.327  46.681  1.00  0.00           C  
ATOM   1080  H5    U    34      27.186  51.086  47.439  1.00  0.00           H  
ATOM   1081  C4    U    34      26.781  49.029  47.250  1.00  0.00           C  
ATOM   1082  O4    U    34      26.581  48.739  48.413  1.00  0.00           O  
ATOM   1083  N3    U    34      26.546  48.117  46.278  1.00  0.00           N  
ATOM   1084  H3    U    34      26.251  47.175  46.493  1.00  0.00           H  
ATOM   1085  C2    U    34      26.619  48.263  44.907  1.00  0.00           C  
ATOM   1086  O2    U    34      26.548  47.268  44.178  1.00  0.00           O  
ATOM   1087  C3'   U    34      24.891  51.277  42.270  1.00  0.00           C  
ATOM   1088  H3'   U    34      24.599  51.754  43.206  1.00  0.00           H  
ATOM   1089  C2'   U    34      25.233  49.779  42.429  1.00  0.00           C  
ATOM   1090  H2'   U    34      24.542  49.329  43.141  1.00  0.00           H  
ATOM   1091  O2'   U    34      25.154  48.998  41.262  1.00  0.00           O  
ATOM   1092 HO2'   U    34      24.391  49.176  40.708  1.00  0.00           H  
ATOM   1093  O3'   U    34      23.871  51.483  41.267  1.00  0.00           O  
ATOM   1094  P     G    35      22.428  50.999  41.535  1.00  0.00           P  
ATOM   1095  OP1   G    35      21.570  51.638  40.574  1.00  0.00           O  
ATOM   1096  OP2   G    35      22.222  51.151  42.983  1.00  0.00           O  
ATOM   1097  O5'   G    35      22.495  49.438  41.121  1.00  0.00           O  
ATOM   1098  C5'   G    35      21.274  48.590  41.250  1.00  0.00           C  
ATOM   1099  H5'   G    35      20.520  48.942  40.545  1.00  0.00           H  
ATOM   1100 H5''   G    35      20.897  48.610  42.272  1.00  0.00           H  
ATOM   1101  C4'   G    35      21.679  47.165  40.870  1.00  0.00           C  
ATOM   1102  H4'   G    35      21.906  47.080  39.807  1.00  0.00           H  
ATOM   1103  O4'   G    35      22.888  46.764  41.539  1.00  0.00           O  
ATOM   1104  C1'   G    35      22.658  45.568  42.396  1.00  0.00           C  
ATOM   1105  H1'   G    35      23.367  44.786  42.124  1.00  0.00           H  
ATOM   1106  N9    G    35      22.636  45.958  43.861  1.00  0.00           N  
ATOM   1107  C8    G    35      22.854  47.242  44.330  1.00  0.00           C  
ATOM   1108  H8    G    35      22.936  48.084  43.658  1.00  0.00           H  
ATOM   1109  N7    G    35      23.044  47.312  45.610  1.00  0.00           N  
ATOM   1110  C5    G    35      22.748  46.025  46.051  1.00  0.00           C  
ATOM   1111  C6    G    35      22.797  45.522  47.419  1.00  0.00           C  
ATOM   1112  O6    G    35      23.054  46.006  48.554  1.00  0.00           O  
ATOM   1113  N1    G    35      22.615  44.169  47.511  1.00  0.00           N  
ATOM   1114  H1    G    35      22.409  43.795  48.427  1.00  0.00           H  
ATOM   1115  C2    G    35      22.456  43.392  46.408  1.00  0.00           C  
ATOM   1116  N2    G    35      22.342  42.118  46.589  1.00  0.00           N  
ATOM   1117  H21   G    35      22.032  41.700  47.454  1.00  0.00           H  
ATOM   1118  H22   G    35      22.251  41.545  45.763  1.00  0.00           H  
ATOM   1119  N3    G    35      22.366  43.790  45.130  1.00  0.00           N  
ATOM   1120  C4    G    35      22.528  45.134  44.968  1.00  0.00           C  
ATOM   1121  C3'   G    35      20.532  46.072  41.204  1.00  0.00           C  
ATOM   1122  H3'   G    35      19.903  46.476  41.997  1.00  0.00           H  
ATOM   1123  C2'   G    35      21.326  44.934  41.915  1.00  0.00           C  
ATOM   1124  H2'   G    35      20.680  44.604  42.728  1.00  0.00           H  
ATOM   1125  O2'   G    35      21.581  43.782  41.096  1.00  0.00           O  
ATOM   1126 HO2'   G    35      20.778  43.703  40.576  1.00  0.00           H  
ATOM   1127  O3'   G    35      19.856  45.663  40.020  1.00  0.00           O  
ATOM   1128  P     U    36      19.005  46.578  39.139  1.00  0.00           P  
ATOM   1129  OP1   U    36      18.130  47.371  40.034  1.00  0.00           O  
ATOM   1130  OP2   U    36      18.501  45.672  38.096  1.00  0.00           O  
ATOM   1131  O5'   U    36      19.921  47.600  38.375  1.00  0.00           O  
ATOM   1132  C5'   U    36      19.383  48.613  37.491  1.00  0.00           C  
ATOM   1133  H5'   U    36      19.231  49.640  37.821  1.00  0.00           H  
ATOM   1134 H5''   U    36      18.436  48.315  37.039  1.00  0.00           H  
ATOM   1135  C4'   U    36      20.415  48.682  36.480  1.00  0.00           C  
ATOM   1136  H4'   U    36      20.034  49.293  35.662  1.00  0.00           H  
ATOM   1137  O4'   U    36      21.653  49.296  37.010  1.00  0.00           O  
ATOM   1138  C1'   U    36      22.549  49.087  35.966  1.00  0.00           C  
ATOM   1139  H1'   U    36      22.482  49.857  35.198  1.00  0.00           H  
ATOM   1140  N1    U    36      23.904  49.185  36.527  1.00  0.00           N  
ATOM   1141  C6    U    36      24.263  48.271  37.470  1.00  0.00           C  
ATOM   1142  H6    U    36      23.571  47.517  37.814  1.00  0.00           H  
ATOM   1143  C5    U    36      25.475  48.341  38.073  1.00  0.00           C  
ATOM   1144  H5    U    36      25.796  47.621  38.810  1.00  0.00           H  
ATOM   1145  C4    U    36      26.359  49.516  37.864  1.00  0.00           C  
ATOM   1146  O4    U    36      27.366  49.722  38.509  1.00  0.00           O  
ATOM   1147  N3    U    36      25.832  50.460  37.070  1.00  0.00           N  
ATOM   1148  H3    U    36      26.369  51.315  37.033  1.00  0.00           H  
ATOM   1149  C2    U    36      24.617  50.383  36.407  1.00  0.00           C  
ATOM   1150  O2    U    36      24.226  51.345  35.706  1.00  0.00           O  
ATOM   1151  C3'   U    36      20.835  47.403  35.750  1.00  0.00           C  
ATOM   1152  H3'   U    36      20.701  46.610  36.485  1.00  0.00           H  
ATOM   1153  C2'   U    36      22.288  47.767  35.282  1.00  0.00           C  
ATOM   1154  H2'   U    36      22.959  47.021  35.710  1.00  0.00           H  
ATOM   1155  O2'   U    36      22.278  47.854  33.881  1.00  0.00           O  
ATOM   1156 HO2'   U    36      21.367  47.841  33.579  1.00  0.00           H  
ATOM   1157  O3'   U    36      19.979  47.258  34.643  1.00  0.00           O  
ATOM   1158  P     A    37      19.423  45.895  34.166  1.00  0.00           P  
ATOM   1159  OP1   A    37      18.464  46.198  33.054  1.00  0.00           O  
ATOM   1160  OP2   A    37      18.913  45.179  35.343  1.00  0.00           O  
ATOM   1161  O5'   A    37      20.589  45.108  33.506  1.00  0.00           O  
ATOM   1162  C5'   A    37      21.524  44.402  34.251  1.00  0.00           C  
ATOM   1163  H5'   A    37      21.233  43.654  34.989  1.00  0.00           H  
ATOM   1164 H5''   A    37      22.044  45.098  34.910  1.00  0.00           H  
ATOM   1165  C4'   A    37      22.552  43.726  33.341  1.00  0.00           C  
ATOM   1166  H4'   A    37      23.249  43.217  34.006  1.00  0.00           H  
ATOM   1167  O4'   A    37      21.969  42.823  32.442  1.00  0.00           O  
ATOM   1168  C1'   A    37      22.625  42.992  31.242  1.00  0.00           C  
ATOM   1169  H1'   A    37      23.591  42.507  31.379  1.00  0.00           H  
ATOM   1170  N9    A    37      21.946  42.298  30.084  1.00  0.00           N  
ATOM   1171  C8    A    37      21.706  42.807  28.835  1.00  0.00           C  
ATOM   1172  H8    A    37      21.989  43.823  28.602  1.00  0.00           H  
ATOM   1173  N7    A    37      20.982  42.006  28.041  1.00  0.00           N  
ATOM   1174  C5    A    37      20.829  40.878  28.880  1.00  0.00           C  
ATOM   1175  C6    A    37      20.083  39.646  28.808  1.00  0.00           C  
ATOM   1176  N6    A    37      19.308  39.347  27.786  1.00  0.00           N  
ATOM   1177  H61   A    37      18.878  38.437  27.869  1.00  0.00           H  
ATOM   1178  H62   A    37      18.991  40.051  27.135  1.00  0.00           H  
ATOM   1179  N1    A    37      20.182  38.671  29.720  1.00  0.00           N  
ATOM   1180  C2    A    37      21.007  38.934  30.705  1.00  0.00           C  
ATOM   1181  H2    A    37      21.112  38.190  31.481  1.00  0.00           H  
ATOM   1182  N3    A    37      21.631  40.091  31.024  1.00  0.00           N  
ATOM   1183  C4    A    37      21.456  41.022  30.063  1.00  0.00           C  
ATOM   1184  C3'   A    37      23.303  44.774  32.530  1.00  0.00           C  
ATOM   1185  H3'   A    37      23.064  45.814  32.755  1.00  0.00           H  
ATOM   1186  C2'   A    37      22.810  44.543  31.177  1.00  0.00           C  
ATOM   1187  H2'   A    37      21.926  45.142  30.957  1.00  0.00           H  
ATOM   1188  O2'   A    37      23.756  44.710  30.181  1.00  0.00           O  
ATOM   1189 HO2'   A    37      23.795  45.663  30.066  1.00  0.00           H  
ATOM   1190  O3'   A    37      24.702  44.463  32.583  1.00  0.00           O  
ATOM   1191  P     A    38      25.518  44.781  33.930  1.00  0.00           P  
ATOM   1192  OP1   A    38      26.554  43.695  33.994  1.00  0.00           O  
ATOM   1193  OP2   A    38      24.718  45.047  35.100  1.00  0.00           O  
ATOM   1194  O5'   A    38      26.348  46.068  33.642  1.00  0.00           O  
ATOM   1195  C5'   A    38      25.699  47.232  33.030  1.00  0.00           C  
ATOM   1196  H5'   A    38      24.673  47.336  33.385  1.00  0.00           H  
ATOM   1197 H5''   A    38      25.550  47.015  31.972  1.00  0.00           H  
ATOM   1198  C4'   A    38      26.490  48.563  33.143  1.00  0.00           C  
ATOM   1199  H4'   A    38      26.036  49.412  32.634  1.00  0.00           H  
ATOM   1200  O4'   A    38      26.613  48.966  34.427  1.00  0.00           O  
ATOM   1201  C1'   A    38      27.962  49.300  34.668  1.00  0.00           C  
ATOM   1202  H1'   A    38      27.940  50.323  35.043  1.00  0.00           H  
ATOM   1203  N9    A    38      28.535  48.417  35.641  1.00  0.00           N  
ATOM   1204  C8    A    38      28.182  47.126  36.013  1.00  0.00           C  
ATOM   1205  H8    A    38      27.218  46.709  35.760  1.00  0.00           H  
ATOM   1206  N7    A    38      28.985  46.544  36.899  1.00  0.00           N  
ATOM   1207  C5    A    38      29.874  47.644  37.191  1.00  0.00           C  
ATOM   1208  C6    A    38      31.014  47.780  38.083  1.00  0.00           C  
ATOM   1209  N6    A    38      31.571  46.919  38.924  1.00  0.00           N  
ATOM   1210  H61   A    38      32.368  47.185  39.486  1.00  0.00           H  
ATOM   1211  H62   A    38      31.236  45.971  39.018  1.00  0.00           H  
ATOM   1212  N1    A    38      31.658  48.904  38.103  1.00  0.00           N  
ATOM   1213  C2    A    38      31.292  49.917  37.303  1.00  0.00           C  
ATOM   1214  H2    A    38      31.968  50.757  37.377  1.00  0.00           H  
ATOM   1215  N3    A    38      30.324  49.914  36.370  1.00  0.00           N  
ATOM   1216  C4    A    38      29.691  48.725  36.362  1.00  0.00           C  
ATOM   1217  C3'   A    38      27.932  48.318  32.539  1.00  0.00           C  
ATOM   1218  H3'   A    38      28.232  47.276  32.646  1.00  0.00           H  
ATOM   1219  C2'   A    38      28.756  49.330  33.295  1.00  0.00           C  
ATOM   1220  H2'   A    38      29.721  48.851  33.457  1.00  0.00           H  
ATOM   1221  O2'   A    38      28.864  50.659  32.679  1.00  0.00           O  
ATOM   1222 HO2'   A    38      29.438  51.146  33.275  1.00  0.00           H  
ATOM   1223  O3'   A    38      27.884  48.507  31.179  1.00  0.00           O  
ATOM   1224  P     U    39      28.687  47.639  30.117  1.00  0.00           P  
ATOM   1225  OP1   U    39      28.273  48.091  28.762  1.00  0.00           O  
ATOM   1226  OP2   U    39      28.479  46.226  30.535  1.00  0.00           O  
ATOM   1227  O5'   U    39      30.213  47.911  30.405  1.00  0.00           O  
ATOM   1228  C5'   U    39      30.769  49.157  30.165  1.00  0.00           C  
ATOM   1229  H5'   U    39      30.200  49.936  30.672  1.00  0.00           H  
ATOM   1230 H5''   U    39      30.679  49.287  29.086  1.00  0.00           H  
ATOM   1231  C4'   U    39      32.250  49.221  30.685  1.00  0.00           C  
ATOM   1232  H4'   U    39      32.650  50.208  30.452  1.00  0.00           H  
ATOM   1233  O4'   U    39      32.219  49.072  32.110  1.00  0.00           O  
ATOM   1234  C1'   U    39      33.266  48.266  32.519  1.00  0.00           C  
ATOM   1235  H1'   U    39      34.243  48.707  32.322  1.00  0.00           H  
ATOM   1236  N1    U    39      33.061  47.599  33.859  1.00  0.00           N  
ATOM   1237  C6    U    39      31.988  46.836  34.129  1.00  0.00           C  
ATOM   1238  H6    U    39      31.266  46.858  33.325  1.00  0.00           H  
ATOM   1239  C5    U    39      31.887  46.086  35.217  1.00  0.00           C  
ATOM   1240  H5    U    39      31.015  45.478  35.408  1.00  0.00           H  
ATOM   1241  C4    U    39      33.068  46.020  36.103  1.00  0.00           C  
ATOM   1242  O4    U    39      33.310  45.181  36.929  1.00  0.00           O  
ATOM   1243  N3    U    39      34.060  46.920  35.809  1.00  0.00           N  
ATOM   1244  H3    U    39      34.897  46.829  36.367  1.00  0.00           H  
ATOM   1245  C2    U    39      34.163  47.563  34.653  1.00  0.00           C  
ATOM   1246  O2    U    39      35.290  48.044  34.381  1.00  0.00           O  
ATOM   1247  C3'   U    39      33.182  48.106  30.188  1.00  0.00           C  
ATOM   1248  H3'   U    39      32.650  47.635  29.361  1.00  0.00           H  
ATOM   1249  C2'   U    39      33.221  47.226  31.461  1.00  0.00           C  
ATOM   1250  H2'   U    39      32.378  46.536  31.473  1.00  0.00           H  
ATOM   1251  O2'   U    39      34.404  46.370  31.475  1.00  0.00           O  
ATOM   1252 HO2'   U    39      34.415  45.767  30.727  1.00  0.00           H  
ATOM   1253  O3'   U    39      34.415  48.700  29.765  1.00  0.00           O  
ATOM   1254  P     G    40      35.265  48.266  28.458  1.00  0.00           P  
ATOM   1255  OP1   G    40      35.978  49.520  28.156  1.00  0.00           O  
ATOM   1256  OP2   G    40      34.309  47.751  27.477  1.00  0.00           O  
ATOM   1257  O5'   G    40      36.305  47.129  28.794  1.00  0.00           O  
ATOM   1258  C5'   G    40      37.694  47.272  28.554  1.00  0.00           C  
ATOM   1259  H5'   G    40      37.943  48.195  29.077  1.00  0.00           H  
ATOM   1260 H5''   G    40      37.880  47.490  27.502  1.00  0.00           H  
ATOM   1261  C4'   G    40      38.590  46.066  28.835  1.00  0.00           C  
ATOM   1262  H4'   G    40      39.611  46.334  28.564  1.00  0.00           H  
ATOM   1263  O4'   G    40      38.525  45.673  30.230  1.00  0.00           O  
ATOM   1264  C1'   G    40      38.787  44.262  30.211  1.00  0.00           C  
ATOM   1265  H1'   G    40      39.757  44.078  30.674  1.00  0.00           H  
ATOM   1266  N9    G    40      37.769  43.711  31.143  1.00  0.00           N  
ATOM   1267  C8    G    40      36.806  44.332  31.837  1.00  0.00           C  
ATOM   1268  H8    G    40      36.500  45.351  31.651  1.00  0.00           H  
ATOM   1269  N7    G    40      36.274  43.679  32.826  1.00  0.00           N  
ATOM   1270  C5    G    40      36.880  42.391  32.729  1.00  0.00           C  
ATOM   1271  C6    G    40      36.668  41.176  33.419  1.00  0.00           C  
ATOM   1272  O6    G    40      36.029  40.930  34.466  1.00  0.00           O  
ATOM   1273  N1    G    40      37.410  40.121  32.886  1.00  0.00           N  
ATOM   1274  H1    G    40      37.224  39.192  33.236  1.00  0.00           H  
ATOM   1275  C2    G    40      38.287  40.268  31.883  1.00  0.00           C  
ATOM   1276  N2    G    40      38.898  39.186  31.546  1.00  0.00           N  
ATOM   1277  H21   G    40      38.672  38.330  32.032  1.00  0.00           H  
ATOM   1278  H22   G    40      39.351  39.167  30.644  1.00  0.00           H  
ATOM   1279  N3    G    40      38.624  41.365  31.305  1.00  0.00           N  
ATOM   1280  C4    G    40      37.880  42.481  31.736  1.00  0.00           C  
ATOM   1281  C3'   G    40      38.219  44.868  28.018  1.00  0.00           C  
ATOM   1282  H3'   G    40      37.138  44.744  28.078  1.00  0.00           H  
ATOM   1283  C2'   G    40      38.929  43.789  28.758  1.00  0.00           C  
ATOM   1284  H2'   G    40      38.438  42.844  28.523  1.00  0.00           H  
ATOM   1285  O2'   G    40      40.299  43.754  28.355  1.00  0.00           O  
ATOM   1286 HO2'   G    40      40.371  43.654  27.403  1.00  0.00           H  
ATOM   1287  O3'   G    40      38.622  44.966  26.677  1.00  0.00           O  
ATOM   1288  P     G    41      37.601  45.103  25.510  1.00  0.00           P  
ATOM   1289  OP1   G    41      38.465  45.675  24.471  1.00  0.00           O  
ATOM   1290  OP2   G    41      36.379  45.823  25.996  1.00  0.00           O  
ATOM   1291  O5'   G    41      37.209  43.605  25.202  1.00  0.00           O  
ATOM   1292  C5'   G    41      38.190  42.817  24.554  1.00  0.00           C  
ATOM   1293  H5'   G    41      39.197  43.162  24.790  1.00  0.00           H  
ATOM   1294 H5''   G    41      38.106  42.716  23.472  1.00  0.00           H  
ATOM   1295  C4'   G    41      38.121  41.376  25.096  1.00  0.00           C  
ATOM   1296  H4'   G    41      38.911  40.824  24.586  1.00  0.00           H  
ATOM   1297  O4'   G    41      38.347  41.391  26.512  1.00  0.00           O  
ATOM   1298  C1'   G    41      37.699  40.278  27.124  1.00  0.00           C  
ATOM   1299  H1'   G    41      38.370  39.561  27.596  1.00  0.00           H  
ATOM   1300  N9    G    41      36.728  40.711  28.200  1.00  0.00           N  
ATOM   1301  C8    G    41      36.226  41.917  28.500  1.00  0.00           C  
ATOM   1302  H8    G    41      36.432  42.778  27.881  1.00  0.00           H  
ATOM   1303  N7    G    41      35.404  42.003  29.497  1.00  0.00           N  
ATOM   1304  C5    G    41      35.338  40.621  29.869  1.00  0.00           C  
ATOM   1305  C6    G    41      34.638  40.034  30.956  1.00  0.00           C  
ATOM   1306  O6    G    41      33.874  40.580  31.782  1.00  0.00           O  
ATOM   1307  N1    G    41      34.837  38.716  31.136  1.00  0.00           N  
ATOM   1308  H1    G    41      34.208  38.270  31.789  1.00  0.00           H  
ATOM   1309  C2    G    41      35.587  37.989  30.295  1.00  0.00           C  
ATOM   1310  N2    G    41      35.769  36.769  30.615  1.00  0.00           N  
ATOM   1311  H21   G    41      35.171  36.366  31.322  1.00  0.00           H  
ATOM   1312  H22   G    41      36.314  36.145  30.037  1.00  0.00           H  
ATOM   1313  N3    G    41      36.313  38.533  29.301  1.00  0.00           N  
ATOM   1314  C4    G    41      36.105  39.881  29.113  1.00  0.00           C  
ATOM   1315  C3'   G    41      36.811  40.604  24.926  1.00  0.00           C  
ATOM   1316  H3'   G    41      35.983  41.310  24.987  1.00  0.00           H  
ATOM   1317  C2'   G    41      36.891  39.551  26.030  1.00  0.00           C  
ATOM   1318  H2'   G    41      35.938  39.206  26.431  1.00  0.00           H  
ATOM   1319  O2'   G    41      37.515  38.307  25.656  1.00  0.00           O  
ATOM   1320 HO2'   G    41      36.826  37.962  25.083  1.00  0.00           H  
ATOM   1321  O3'   G    41      36.653  40.064  23.612  1.00  0.00           O  
ATOM   1322  P     U    42      35.382  39.195  23.105  1.00  0.00           P  
ATOM   1323  OP1   U    42      35.497  38.663  21.716  1.00  0.00           O  
ATOM   1324  OP2   U    42      34.116  39.829  23.537  1.00  0.00           O  
ATOM   1325  O5'   U    42      35.458  37.862  24.018  1.00  0.00           O  
ATOM   1326  C5'   U    42      35.980  36.604  23.710  1.00  0.00           C  
ATOM   1327  H5'   U    42      37.066  36.640  23.798  1.00  0.00           H  
ATOM   1328 H5''   U    42      35.651  36.299  22.717  1.00  0.00           H  
ATOM   1329  C4'   U    42      35.379  35.582  24.676  1.00  0.00           C  
ATOM   1330  H4'   U    42      35.859  34.614  24.537  1.00  0.00           H  
ATOM   1331  O4'   U    42      35.623  35.917  26.057  1.00  0.00           O  
ATOM   1332  C1'   U    42      34.415  35.650  26.859  1.00  0.00           C  
ATOM   1333  H1'   U    42      34.705  35.080  27.742  1.00  0.00           H  
ATOM   1334  N1    U    42      33.729  36.849  27.390  1.00  0.00           N  
ATOM   1335  C6    U    42      33.697  38.069  26.779  1.00  0.00           C  
ATOM   1336  H6    U    42      34.184  38.044  25.815  1.00  0.00           H  
ATOM   1337  C5    U    42      33.046  39.182  27.309  1.00  0.00           C  
ATOM   1338  H5    U    42      33.007  40.160  26.854  1.00  0.00           H  
ATOM   1339  C4    U    42      32.239  39.050  28.429  1.00  0.00           C  
ATOM   1340  O4    U    42      31.502  39.989  28.776  1.00  0.00           O  
ATOM   1341  N3    U    42      32.366  37.820  29.113  1.00  0.00           N  
ATOM   1342  H3    U    42      31.783  37.711  29.930  1.00  0.00           H  
ATOM   1343  C2    U    42      32.918  36.656  28.536  1.00  0.00           C  
ATOM   1344  O2    U    42      32.694  35.495  29.050  1.00  0.00           O  
ATOM   1345  C3'   U    42      33.853  35.493  24.527  1.00  0.00           C  
ATOM   1346  H3'   U    42      33.514  36.509  24.327  1.00  0.00           H  
ATOM   1347  C2'   U    42      33.464  34.958  25.912  1.00  0.00           C  
ATOM   1348  H2'   U    42      32.420  35.250  26.031  1.00  0.00           H  
ATOM   1349  O2'   U    42      33.660  33.614  26.279  1.00  0.00           O  
ATOM   1350 HO2'   U    42      33.190  33.358  27.076  1.00  0.00           H  
ATOM   1351  O3'   U    42      33.462  34.637  23.552  1.00  0.00           O  
ATOM   1352  P     A    43      32.081  34.798  22.858  1.00  0.00           P  
ATOM   1353  OP1   A    43      32.059  33.743  21.842  1.00  0.00           O  
ATOM   1354  OP2   A    43      31.808  36.210  22.529  1.00  0.00           O  
ATOM   1355  O5'   A    43      31.059  34.366  24.000  1.00  0.00           O  
ATOM   1356  C5'   A    43      30.970  33.048  24.403  1.00  0.00           C  
ATOM   1357  H5'   A    43      31.925  32.583  24.646  1.00  0.00           H  
ATOM   1358 H5''   A    43      30.565  32.490  23.558  1.00  0.00           H  
ATOM   1359  C4'   A    43      30.008  32.847  25.519  1.00  0.00           C  
ATOM   1360  H4'   A    43      29.908  31.785  25.744  1.00  0.00           H  
ATOM   1361  O4'   A    43      30.443  33.577  26.686  1.00  0.00           O  
ATOM   1362  C1'   A    43      29.331  34.188  27.370  1.00  0.00           C  
ATOM   1363  H1'   A    43      29.313  33.866  28.411  1.00  0.00           H  
ATOM   1364  N9    A    43      29.232  35.659  27.275  1.00  0.00           N  
ATOM   1365  C8    A    43      29.810  36.569  26.397  1.00  0.00           C  
ATOM   1366  H8    A    43      30.505  36.223  25.646  1.00  0.00           H  
ATOM   1367  N7    A    43      29.597  37.840  26.681  1.00  0.00           N  
ATOM   1368  C5    A    43      28.797  37.853  27.806  1.00  0.00           C  
ATOM   1369  C6    A    43      28.132  38.798  28.656  1.00  0.00           C  
ATOM   1370  N6    A    43      28.133  40.106  28.550  1.00  0.00           N  
ATOM   1371  H61   A    43      27.387  40.582  29.038  1.00  0.00           H  
ATOM   1372  H62   A    43      28.773  40.650  27.988  1.00  0.00           H  
ATOM   1373  N1    A    43      27.341  38.352  29.607  1.00  0.00           N  
ATOM   1374  C2    A    43      27.141  37.053  29.793  1.00  0.00           C  
ATOM   1375  H2    A    43      26.467  36.747  30.580  1.00  0.00           H  
ATOM   1376  N3    A    43      27.714  36.050  29.140  1.00  0.00           N  
ATOM   1377  C4    A    43      28.588  36.556  28.182  1.00  0.00           C  
ATOM   1378  C3'   A    43      28.577  33.318  25.178  1.00  0.00           C  
ATOM   1379  H3'   A    43      28.621  34.224  24.573  1.00  0.00           H  
ATOM   1380  C2'   A    43      28.093  33.471  26.668  1.00  0.00           C  
ATOM   1381  H2'   A    43      27.251  34.160  26.732  1.00  0.00           H  
ATOM   1382  O2'   A    43      28.008  32.238  27.345  1.00  0.00           O  
ATOM   1383 HO2'   A    43      27.460  31.615  26.863  1.00  0.00           H  
ATOM   1384  O3'   A    43      27.919  32.296  24.455  1.00  0.00           O  
ATOM   1385  P     C    44      26.355  32.552  24.007  1.00  0.00           P  
ATOM   1386  OP1   C    44      26.310  32.254  22.558  1.00  0.00           O  
ATOM   1387  OP2   C    44      25.824  33.849  24.434  1.00  0.00           O  
ATOM   1388  O5'   C    44      25.698  31.336  24.856  1.00  0.00           O  
ATOM   1389  C5'   C    44      24.335  30.986  24.560  1.00  0.00           C  
ATOM   1390  H5'   C    44      24.448  30.323  23.703  1.00  0.00           H  
ATOM   1391 H5''   C    44      23.824  31.906  24.275  1.00  0.00           H  
ATOM   1392  C4'   C    44      23.675  30.375  25.782  1.00  0.00           C  
ATOM   1393  H4'   C    44      22.650  30.240  25.435  1.00  0.00           H  
ATOM   1394  O4'   C    44      24.253  29.108  26.049  1.00  0.00           O  
ATOM   1395  C1'   C    44      24.379  28.945  27.456  1.00  0.00           C  
ATOM   1396  H1'   C    44      23.387  28.557  27.684  1.00  0.00           H  
ATOM   1397  N1    C    44      25.353  27.967  27.888  1.00  0.00           N  
ATOM   1398  C6    C    44      24.998  26.788  28.492  1.00  0.00           C  
ATOM   1399  H6    C    44      23.957  26.500  28.505  1.00  0.00           H  
ATOM   1400  C5    C    44      25.896  25.997  29.080  1.00  0.00           C  
ATOM   1401  H5    C    44      25.625  25.055  29.531  1.00  0.00           H  
ATOM   1402  C4    C    44      27.252  26.337  28.931  1.00  0.00           C  
ATOM   1403  N4    C    44      28.127  25.600  29.466  1.00  0.00           N  
ATOM   1404  H41   C    44      29.082  25.649  29.142  1.00  0.00           H  
ATOM   1405  H42   C    44      27.839  24.740  29.910  1.00  0.00           H  
ATOM   1406  N3    C    44      27.687  27.408  28.275  1.00  0.00           N  
ATOM   1407  C2    C    44      26.725  28.155  27.644  1.00  0.00           C  
ATOM   1408  O2    C    44      27.163  29.077  26.995  1.00  0.00           O  
ATOM   1409  C3'   C    44      23.726  31.179  27.114  1.00  0.00           C  
ATOM   1410  H3'   C    44      24.208  32.135  26.909  1.00  0.00           H  
ATOM   1411  C2'   C    44      24.623  30.327  28.037  1.00  0.00           C  
ATOM   1412  H2'   C    44      25.690  30.548  28.050  1.00  0.00           H  
ATOM   1413  O2'   C    44      24.202  30.228  29.344  1.00  0.00           O  
ATOM   1414 HO2'   C    44      24.150  31.125  29.683  1.00  0.00           H  
ATOM   1415  O3'   C    44      22.427  31.284  27.656  1.00  0.00           O  
ATOM   1416  P     U    45      21.881  32.489  28.407  1.00  0.00           P  
ATOM   1417  OP1   U    45      20.417  32.367  28.687  1.00  0.00           O  
ATOM   1418  OP2   U    45      22.267  33.643  27.579  1.00  0.00           O  
ATOM   1419  O5'   U    45      22.639  32.474  29.817  1.00  0.00           O  
ATOM   1420  C5'   U    45      21.909  32.088  31.026  1.00  0.00           C  
ATOM   1421  H5'   U    45      21.660  31.029  30.963  1.00  0.00           H  
ATOM   1422 H5''   U    45      20.967  32.631  31.107  1.00  0.00           H  
ATOM   1423  C4'   U    45      22.783  32.199  32.247  1.00  0.00           C  
ATOM   1424  H4'   U    45      22.385  31.663  33.108  1.00  0.00           H  
ATOM   1425  O4'   U    45      24.088  31.737  31.992  1.00  0.00           O  
ATOM   1426  C1'   U    45      24.968  32.252  32.991  1.00  0.00           C  
ATOM   1427  H1'   U    45      25.147  31.498  33.757  1.00  0.00           H  
ATOM   1428  N1    U    45      26.328  32.436  32.398  1.00  0.00           N  
ATOM   1429  C6    U    45      27.368  31.472  32.513  1.00  0.00           C  
ATOM   1430  H6    U    45      27.111  30.608  33.107  1.00  0.00           H  
ATOM   1431  C5    U    45      28.549  31.586  31.848  1.00  0.00           C  
ATOM   1432  H5    U    45      29.251  30.770  31.934  1.00  0.00           H  
ATOM   1433  C4    U    45      28.797  32.638  30.977  1.00  0.00           C  
ATOM   1434  O4    U    45      29.836  32.736  30.388  1.00  0.00           O  
ATOM   1435  N3    U    45      27.784  33.577  30.847  1.00  0.00           N  
ATOM   1436  H3    U    45      27.852  34.295  30.140  1.00  0.00           H  
ATOM   1437  C2    U    45      26.634  33.563  31.587  1.00  0.00           C  
ATOM   1438  O2    U    45      25.857  34.478  31.401  1.00  0.00           O  
ATOM   1439  C3'   U    45      22.972  33.690  32.612  1.00  0.00           C  
ATOM   1440  H3'   U    45      23.234  34.355  31.790  1.00  0.00           H  
ATOM   1441  C2'   U    45      24.160  33.468  33.621  1.00  0.00           C  
ATOM   1442  H2'   U    45      24.852  34.307  33.695  1.00  0.00           H  
ATOM   1443  O2'   U    45      23.591  33.147  34.829  1.00  0.00           O  
ATOM   1444 HO2'   U    45      22.653  33.349  34.862  1.00  0.00           H  
ATOM   1445  O3'   U    45      21.875  34.268  33.291  1.00  0.00           O  
ATOM   1446  P     G    46      21.153  35.681  32.909  1.00  0.00           P  
ATOM   1447  OP1   G    46      20.232  36.044  34.015  1.00  0.00           O  
ATOM   1448  OP2   G    46      20.613  35.582  31.565  1.00  0.00           O  
ATOM   1449  O5'   G    46      22.468  36.645  33.034  1.00  0.00           O  
ATOM   1450  C5'   G    46      23.063  36.977  34.314  1.00  0.00           C  
ATOM   1451  H5'   G    46      23.640  36.167  34.760  1.00  0.00           H  
ATOM   1452 H5''   G    46      22.257  37.198  35.014  1.00  0.00           H  
ATOM   1453  C4'   G    46      24.020  38.092  34.135  1.00  0.00           C  
ATOM   1454  H4'   G    46      24.585  38.137  35.066  1.00  0.00           H  
ATOM   1455  O4'   G    46      24.998  37.837  33.086  1.00  0.00           O  
ATOM   1456  C1'   G    46      25.216  38.982  32.235  1.00  0.00           C  
ATOM   1457  H1'   G    46      26.284  39.082  32.038  1.00  0.00           H  
ATOM   1458  N9    G    46      24.489  38.659  30.984  1.00  0.00           N  
ATOM   1459  C8    G    46      23.843  37.479  30.538  1.00  0.00           C  
ATOM   1460  H8    G    46      23.692  36.605  31.154  1.00  0.00           H  
ATOM   1461  N7    G    46      23.645  37.376  29.241  1.00  0.00           N  
ATOM   1462  C5    G    46      24.116  38.655  28.815  1.00  0.00           C  
ATOM   1463  C6    G    46      24.177  39.248  27.499  1.00  0.00           C  
ATOM   1464  O6    G    46      24.015  38.710  26.416  1.00  0.00           O  
ATOM   1465  N1    G    46      24.768  40.512  27.465  1.00  0.00           N  
ATOM   1466  H1    G    46      25.042  40.868  26.561  1.00  0.00           H  
ATOM   1467  C2    G    46      25.122  41.148  28.575  1.00  0.00           C  
ATOM   1468  N2    G    46      25.416  42.382  28.455  1.00  0.00           N  
ATOM   1469  H21   G    46      25.161  42.886  27.617  1.00  0.00           H  
ATOM   1470  H22   G    46      25.649  42.880  29.302  1.00  0.00           H  
ATOM   1471  N3    G    46      25.178  40.693  29.817  1.00  0.00           N  
ATOM   1472  C4    G    46      24.641  39.446  29.831  1.00  0.00           C  
ATOM   1473  C3'   G    46      23.445  39.458  33.893  1.00  0.00           C  
ATOM   1474  H3'   G    46      22.480  39.389  33.391  1.00  0.00           H  
ATOM   1475  C2'   G    46      24.491  40.126  32.965  1.00  0.00           C  
ATOM   1476  H2'   G    46      23.979  40.643  32.153  1.00  0.00           H  
ATOM   1477  O2'   G    46      25.387  40.951  33.638  1.00  0.00           O  
ATOM   1478 HO2'   G    46      24.936  41.089  34.474  1.00  0.00           H  
ATOM   1479  O3'   G    46      23.359  40.155  35.126  1.00  0.00           O  
ATOM   1480  P     A    47      21.950  40.361  35.884  1.00  0.00           P  
ATOM   1481  OP1   A    47      20.902  39.927  34.936  1.00  0.00           O  
ATOM   1482  OP2   A    47      21.908  41.760  36.438  1.00  0.00           O  
ATOM   1483  O5'   A    47      22.037  39.244  36.993  1.00  0.00           O  
ATOM   1484  C5'   A    47      23.276  39.012  37.727  1.00  0.00           C  
ATOM   1485  H5'   A    47      24.066  38.873  36.988  1.00  0.00           H  
ATOM   1486 H5''   A    47      23.073  38.087  38.268  1.00  0.00           H  
ATOM   1487  C4'   A    47      23.657  40.098  38.713  1.00  0.00           C  
ATOM   1488  H4'   A    47      24.012  41.035  38.283  1.00  0.00           H  
ATOM   1489  O4'   A    47      22.600  40.258  39.611  1.00  0.00           O  
ATOM   1490  C1'   A    47      23.287  40.826  40.785  1.00  0.00           C  
ATOM   1491  H1'   A    47      23.035  41.886  40.737  1.00  0.00           H  
ATOM   1492  N9    A    47      22.660  40.337  42.029  1.00  0.00           N  
ATOM   1493  C8    A    47      22.211  41.090  43.075  1.00  0.00           C  
ATOM   1494  H8    A    47      22.274  42.167  43.019  1.00  0.00           H  
ATOM   1495  N7    A    47      21.881  40.411  44.170  1.00  0.00           N  
ATOM   1496  C5    A    47      22.058  39.077  43.758  1.00  0.00           C  
ATOM   1497  C6    A    47      21.956  37.796  44.362  1.00  0.00           C  
ATOM   1498  N6    A    47      21.662  37.651  45.657  1.00  0.00           N  
ATOM   1499  H61   A    47      21.672  36.759  46.132  1.00  0.00           H  
ATOM   1500  H62   A    47      21.548  38.475  46.230  1.00  0.00           H  
ATOM   1501  N1    A    47      22.159  36.712  43.726  1.00  0.00           N  
ATOM   1502  C2    A    47      22.534  36.831  42.406  1.00  0.00           C  
ATOM   1503  H2    A    47      22.605  35.957  41.775  1.00  0.00           H  
ATOM   1504  N3    A    47      22.727  37.909  41.686  1.00  0.00           N  
ATOM   1505  C4    A    47      22.510  39.026  42.457  1.00  0.00           C  
ATOM   1506  C3'   A    47      24.911  39.789  39.486  1.00  0.00           C  
ATOM   1507  H3'   A    47      24.800  38.805  39.942  1.00  0.00           H  
ATOM   1508  C2'   A    47      24.801  40.682  40.693  1.00  0.00           C  
ATOM   1509  H2'   A    47      25.250  40.177  41.548  1.00  0.00           H  
ATOM   1510  O2'   A    47      25.456  41.921  40.512  1.00  0.00           O  
ATOM   1511 HO2'   A    47      26.239  41.754  39.984  1.00  0.00           H  
ATOM   1512  O3'   A    47      26.133  39.962  38.724  1.00  0.00           O  
ATOM   1513  P     A    48      27.377  38.905  39.001  1.00  0.00           P  
ATOM   1514  OP1   A    48      27.171  38.264  40.345  1.00  0.00           O  
ATOM   1515  OP2   A    48      28.605  39.541  38.563  1.00  0.00           O  
ATOM   1516  O5'   A    48      27.189  37.812  37.927  1.00  0.00           O  
ATOM   1517  C5'   A    48      26.347  36.667  38.160  1.00  0.00           C  
ATOM   1518  H5'   A    48      25.310  36.965  38.320  1.00  0.00           H  
ATOM   1519 H5''   A    48      26.535  36.127  39.087  1.00  0.00           H  
ATOM   1520  C4'   A    48      26.508  35.771  37.035  1.00  0.00           C  
ATOM   1521  H4'   A    48      25.813  34.957  37.242  1.00  0.00           H  
ATOM   1522  O4'   A    48      26.033  36.252  35.767  1.00  0.00           O  
ATOM   1523  C1'   A    48      26.860  35.825  34.695  1.00  0.00           C  
ATOM   1524  H1'   A    48      26.383  35.561  33.751  1.00  0.00           H  
ATOM   1525  N9    A    48      27.763  36.948  34.341  1.00  0.00           N  
ATOM   1526  C8    A    48      27.634  38.244  34.775  1.00  0.00           C  
ATOM   1527  H8    A    48      26.923  38.572  35.518  1.00  0.00           H  
ATOM   1528  N7    A    48      28.305  39.112  34.106  1.00  0.00           N  
ATOM   1529  C5    A    48      28.928  38.344  33.088  1.00  0.00           C  
ATOM   1530  C6    A    48      29.809  38.632  32.010  1.00  0.00           C  
ATOM   1531  N6    A    48      30.254  39.874  31.750  1.00  0.00           N  
ATOM   1532  H61   A    48      30.833  39.865  30.922  1.00  0.00           H  
ATOM   1533  H62   A    48      29.976  40.717  32.231  1.00  0.00           H  
ATOM   1534  N1    A    48      30.270  37.580  31.285  1.00  0.00           N  
ATOM   1535  C2    A    48      29.683  36.391  31.427  1.00  0.00           C  
ATOM   1536  H2    A    48      30.178  35.615  30.862  1.00  0.00           H  
ATOM   1537  N3    A    48      28.782  36.082  32.286  1.00  0.00           N  
ATOM   1538  C4    A    48      28.437  37.070  33.144  1.00  0.00           C  
ATOM   1539  C3'   A    48      27.938  35.203  36.727  1.00  0.00           C  
ATOM   1540  H3'   A    48      28.766  35.911  36.762  1.00  0.00           H  
ATOM   1541  C2'   A    48      27.708  34.685  35.286  1.00  0.00           C  
ATOM   1542  H2'   A    48      28.694  34.611  34.826  1.00  0.00           H  
ATOM   1543  O2'   A    48      26.974  33.512  35.185  1.00  0.00           O  
ATOM   1544 HO2'   A    48      27.107  33.012  35.993  1.00  0.00           H  
ATOM   1545  O3'   A    48      28.184  34.076  37.507  1.00  0.00           O  
ATOM   1546  P     C    49      29.656  33.801  38.141  1.00  0.00           P  
ATOM   1547  OP1   C    49      29.630  32.528  38.892  1.00  0.00           O  
ATOM   1548  OP2   C    49      30.244  35.028  38.726  1.00  0.00           O  
ATOM   1549  O5'   C    49      30.491  33.479  36.878  1.00  0.00           O  
ATOM   1550  C5'   C    49      30.268  32.349  35.954  1.00  0.00           C  
ATOM   1551  H5'   C    49      29.224  32.152  35.712  1.00  0.00           H  
ATOM   1552 H5''   C    49      30.655  31.475  36.477  1.00  0.00           H  
ATOM   1553  C4'   C    49      31.030  32.504  34.624  1.00  0.00           C  
ATOM   1554  H4'   C    49      30.696  31.676  33.998  1.00  0.00           H  
ATOM   1555  O4'   C    49      30.701  33.692  33.994  1.00  0.00           O  
ATOM   1556  C1'   C    49      31.836  34.206  33.342  1.00  0.00           C  
ATOM   1557  H1'   C    49      31.616  34.163  32.275  1.00  0.00           H  
ATOM   1558  N1    C    49      32.048  35.657  33.771  1.00  0.00           N  
ATOM   1559  C6    C    49      31.436  36.269  34.885  1.00  0.00           C  
ATOM   1560  H6    C    49      30.938  35.619  35.589  1.00  0.00           H  
ATOM   1561  C5    C    49      31.551  37.607  35.031  1.00  0.00           C  
ATOM   1562  H5    C    49      31.009  38.098  35.827  1.00  0.00           H  
ATOM   1563  C4    C    49      32.467  38.298  34.198  1.00  0.00           C  
ATOM   1564  N4    C    49      32.547  39.633  34.235  1.00  0.00           N  
ATOM   1565  H41   C    49      33.267  40.112  33.713  1.00  0.00           H  
ATOM   1566  H42   C    49      31.876  40.166  34.768  1.00  0.00           H  
ATOM   1567  N3    C    49      33.143  37.729  33.230  1.00  0.00           N  
ATOM   1568  C2    C    49      33.012  36.401  33.122  1.00  0.00           C  
ATOM   1569  O2    C    49      33.778  35.863  32.297  1.00  0.00           O  
ATOM   1570  C3'   C    49      32.525  32.503  34.994  1.00  0.00           C  
ATOM   1571  H3'   C    49      32.628  33.173  35.848  1.00  0.00           H  
ATOM   1572  C2'   C    49      33.002  33.279  33.713  1.00  0.00           C  
ATOM   1573  H2'   C    49      33.796  33.992  33.935  1.00  0.00           H  
ATOM   1574  O2'   C    49      33.187  32.397  32.655  1.00  0.00           O  
ATOM   1575 HO2'   C    49      34.128  32.285  32.500  1.00  0.00           H  
ATOM   1576  O3'   C    49      33.160  31.226  35.242  1.00  0.00           O  
ATOM   1577  P     C    50      34.677  31.066  35.716  1.00  0.00           P  
ATOM   1578  OP1   C    50      34.835  29.587  35.893  1.00  0.00           O  
ATOM   1579  OP2   C    50      34.672  31.908  36.864  1.00  0.00           O  
ATOM   1580  O5'   C    50      35.790  31.609  34.739  1.00  0.00           O  
ATOM   1581  C5'   C    50      36.161  30.996  33.494  1.00  0.00           C  
ATOM   1582  H5'   C    50      35.306  30.885  32.827  1.00  0.00           H  
ATOM   1583 H5''   C    50      36.608  30.009  33.609  1.00  0.00           H  
ATOM   1584  C4'   C    50      37.133  31.861  32.708  1.00  0.00           C  
ATOM   1585  H4'   C    50      37.234  31.401  31.724  1.00  0.00           H  
ATOM   1586  O4'   C    50      36.724  33.222  32.689  1.00  0.00           O  
ATOM   1587  C1'   C    50      37.715  34.037  33.316  1.00  0.00           C  
ATOM   1588  H1'   C    50      38.513  34.370  32.653  1.00  0.00           H  
ATOM   1589  N1    C    50      37.081  35.178  34.044  1.00  0.00           N  
ATOM   1590  C6    C    50      36.176  35.018  35.029  1.00  0.00           C  
ATOM   1591  H6    C    50      36.001  34.053  35.481  1.00  0.00           H  
ATOM   1592  C5    C    50      35.485  36.109  35.589  1.00  0.00           C  
ATOM   1593  H5    C    50      34.645  35.931  36.244  1.00  0.00           H  
ATOM   1594  C4    C    50      35.868  37.379  35.099  1.00  0.00           C  
ATOM   1595  N4    C    50      35.422  38.486  35.588  1.00  0.00           N  
ATOM   1596  H41   C    50      35.563  39.407  35.198  1.00  0.00           H  
ATOM   1597  H42   C    50      34.787  38.343  36.360  1.00  0.00           H  
ATOM   1598  N3    C    50      36.829  37.520  34.158  1.00  0.00           N  
ATOM   1599  C2    C    50      37.517  36.456  33.643  1.00  0.00           C  
ATOM   1600  O2    C    50      38.431  36.655  32.854  1.00  0.00           O  
ATOM   1601  C3'   C    50      38.387  31.853  33.369  1.00  0.00           C  
ATOM   1602  H3'   C    50      38.519  30.922  33.920  1.00  0.00           H  
ATOM   1603  C2'   C    50      38.365  33.087  34.280  1.00  0.00           C  
ATOM   1604  H2'   C    50      37.611  32.967  35.058  1.00  0.00           H  
ATOM   1605  O2'   C    50      39.548  33.653  34.775  1.00  0.00           O  
ATOM   1606 HO2'   C    50      40.358  33.354  34.355  1.00  0.00           H  
ATOM   1607  O3'   C    50      39.487  31.803  32.433  1.00  0.00           O  
ATOM   1608  P     A    51      41.045  31.513  32.678  1.00  0.00           P  
ATOM   1609  OP1   A    51      41.665  31.306  31.375  1.00  0.00           O  
ATOM   1610  OP2   A    51      41.186  30.497  33.700  1.00  0.00           O  
ATOM   1611  O5'   A    51      41.535  32.813  33.304  1.00  0.00           O  
ATOM   1612  C5'   A    51      42.771  33.344  33.077  1.00  0.00           C  
ATOM   1613  H5'   A    51      42.734  34.053  32.250  1.00  0.00           H  
ATOM   1614 H5''   A    51      43.491  32.543  32.914  1.00  0.00           H  
ATOM   1615  C4'   A    51      43.213  34.156  34.316  1.00  0.00           C  
ATOM   1616  H4'   A    51      44.197  34.576  34.112  1.00  0.00           H  
ATOM   1617  O4'   A    51      42.425  35.273  34.558  1.00  0.00           O  
ATOM   1618  C1'   A    51      42.691  35.735  35.845  1.00  0.00           C  
ATOM   1619  H1'   A    51      43.389  36.572  35.875  1.00  0.00           H  
ATOM   1620  N9    A    51      41.406  36.197  36.272  1.00  0.00           N  
ATOM   1621  C8    A    51      40.482  35.603  37.101  1.00  0.00           C  
ATOM   1622  H8    A    51      40.598  34.625  37.545  1.00  0.00           H  
ATOM   1623  N7    A    51      39.508  36.434  37.446  1.00  0.00           N  
ATOM   1624  C5    A    51      39.824  37.653  36.724  1.00  0.00           C  
ATOM   1625  C6    A    51      39.290  38.983  36.725  1.00  0.00           C  
ATOM   1626  N6    A    51      38.262  39.416  37.354  1.00  0.00           N  
ATOM   1627  H61   A    51      37.965  40.367  37.191  1.00  0.00           H  
ATOM   1628  H62   A    51      37.630  38.850  37.902  1.00  0.00           H  
ATOM   1629  N1    A    51      39.829  39.894  36.040  1.00  0.00           N  
ATOM   1630  C2    A    51      40.989  39.624  35.422  1.00  0.00           C  
ATOM   1631  H2    A    51      41.427  40.368  34.774  1.00  0.00           H  
ATOM   1632  N3    A    51      41.660  38.462  35.346  1.00  0.00           N  
ATOM   1633  C4    A    51      41.041  37.509  36.088  1.00  0.00           C  
ATOM   1634  C3'   A    51      43.315  33.434  35.644  1.00  0.00           C  
ATOM   1635  H3'   A    51      42.388  32.893  35.832  1.00  0.00           H  
ATOM   1636  C2'   A    51      43.336  34.584  36.602  1.00  0.00           C  
ATOM   1637  H2'   A    51      42.722  34.314  37.461  1.00  0.00           H  
ATOM   1638  O2'   A    51      44.694  34.989  36.881  1.00  0.00           O  
ATOM   1639 HO2'   A    51      45.114  34.127  36.841  1.00  0.00           H  
ATOM   1640  O3'   A    51      44.508  32.681  35.947  1.00  0.00           O  
ATOM   1641  P     G    52      44.561  31.171  35.450  1.00  0.00           P  
ATOM   1642  OP1   G    52      43.204  30.637  35.566  1.00  0.00           O  
ATOM   1643  OP2   G    52      45.531  30.492  36.354  1.00  0.00           O  
ATOM   1644  O5'   G    52      45.035  31.092  33.911  1.00  0.00           O  
ATOM   1645  C5'   G    52      46.437  31.281  33.452  1.00  0.00           C  
ATOM   1646  H5'   G    52      46.619  30.499  32.714  1.00  0.00           H  
ATOM   1647 H5''   G    52      47.161  31.111  34.249  1.00  0.00           H  
ATOM   1648  C4'   G    52      46.631  32.739  32.902  1.00  0.00           C  
ATOM   1649  H4'   G    52      45.828  32.910  32.185  1.00  0.00           H  
ATOM   1650  O4'   G    52      46.441  33.697  33.978  1.00  0.00           O  
ATOM   1651  C1'   G    52      47.204  34.831  33.630  1.00  0.00           C  
ATOM   1652  H1'   G    52      46.633  35.715  33.346  1.00  0.00           H  
ATOM   1653  N9    G    52      48.061  35.289  34.795  1.00  0.00           N  
ATOM   1654  C8    G    52      48.706  34.371  35.663  1.00  0.00           C  
ATOM   1655  H8    G    52      48.375  33.343  35.678  1.00  0.00           H  
ATOM   1656  N7    G    52      49.645  34.922  36.358  1.00  0.00           N  
ATOM   1657  C5    G    52      49.696  36.242  35.891  1.00  0.00           C  
ATOM   1658  C6    G    52      50.504  37.354  36.276  1.00  0.00           C  
ATOM   1659  O6    G    52      51.455  37.402  37.134  1.00  0.00           O  
ATOM   1660  N1    G    52      50.256  38.557  35.504  1.00  0.00           N  
ATOM   1661  H1    G    52      50.830  39.369  35.683  1.00  0.00           H  
ATOM   1662  C2    G    52      49.290  38.555  34.556  1.00  0.00           C  
ATOM   1663  N2    G    52      49.085  39.687  34.023  1.00  0.00           N  
ATOM   1664  H21   G    52      49.501  40.518  34.418  1.00  0.00           H  
ATOM   1665  H22   G    52      48.470  39.685  33.221  1.00  0.00           H  
ATOM   1666  N3    G    52      48.584  37.515  34.159  1.00  0.00           N  
ATOM   1667  C4    G    52      48.766  36.451  34.905  1.00  0.00           C  
ATOM   1668  C3'   G    52      47.986  33.002  32.204  1.00  0.00           C  
ATOM   1669  H3'   G    52      48.799  32.590  32.803  1.00  0.00           H  
ATOM   1670  C2'   G    52      48.063  34.511  32.419  1.00  0.00           C  
ATOM   1671  H2'   G    52      49.051  34.829  32.753  1.00  0.00           H  
ATOM   1672  O2'   G    52      47.693  35.278  31.276  1.00  0.00           O  
ATOM   1673 HO2'   G    52      48.258  34.940  30.577  1.00  0.00           H  
ATOM   1674  O3'   G    52      47.936  32.515  30.853  1.00  0.00           O  
ATOM   1675  P     A    53      49.323  32.486  29.962  1.00  0.00           P  
ATOM   1676  OP1   A    53      49.045  31.869  28.648  1.00  0.00           O  
ATOM   1677  OP2   A    53      50.361  31.877  30.850  1.00  0.00           O  
ATOM   1678  O5'   A    53      49.650  34.004  29.730  1.00  0.00           O  
ATOM   1679  C5'   A    53      49.310  34.633  28.505  1.00  0.00           C  
ATOM   1680  H5'   A    53      48.241  34.679  28.301  1.00  0.00           H  
ATOM   1681 H5''   A    53      49.746  34.122  27.646  1.00  0.00           H  
ATOM   1682  C4'   A    53      49.972  36.016  28.384  1.00  0.00           C  
ATOM   1683  H4'   A    53      49.706  36.480  27.434  1.00  0.00           H  
ATOM   1684  O4'   A    53      49.559  36.858  29.432  1.00  0.00           O  
ATOM   1685  C1'   A    53      50.588  37.792  29.710  1.00  0.00           C  
ATOM   1686  H1'   A    53      50.221  38.814  29.611  1.00  0.00           H  
ATOM   1687  N9    A    53      51.262  37.664  30.953  1.00  0.00           N  
ATOM   1688  C8    A    53      51.226  36.553  31.787  1.00  0.00           C  
ATOM   1689  H8    A    53      50.638  35.685  31.527  1.00  0.00           H  
ATOM   1690  N7    A    53      51.891  36.677  32.902  1.00  0.00           N  
ATOM   1691  C5    A    53      52.373  37.992  32.850  1.00  0.00           C  
ATOM   1692  C6    A    53      53.066  38.779  33.804  1.00  0.00           C  
ATOM   1693  N6    A    53      53.376  38.460  35.009  1.00  0.00           N  
ATOM   1694  H61   A    53      54.059  39.031  35.486  1.00  0.00           H  
ATOM   1695  H62   A    53      53.177  37.573  35.449  1.00  0.00           H  
ATOM   1696  N1    A    53      53.342  40.007  33.488  1.00  0.00           N  
ATOM   1697  C2    A    53      52.955  40.552  32.316  1.00  0.00           C  
ATOM   1698  H2    A    53      53.153  41.582  32.059  1.00  0.00           H  
ATOM   1699  N3    A    53      52.339  39.951  31.329  1.00  0.00           N  
ATOM   1700  C4    A    53      52.025  38.618  31.647  1.00  0.00           C  
ATOM   1701  C3'   A    53      51.479  36.090  28.361  1.00  0.00           C  
ATOM   1702  H3'   A    53      51.671  35.359  29.146  1.00  0.00           H  
ATOM   1703  C2'   A    53      51.642  37.562  28.661  1.00  0.00           C  
ATOM   1704  H2'   A    53      52.663  37.691  29.020  1.00  0.00           H  
ATOM   1705  O2'   A    53      51.530  38.388  27.527  1.00  0.00           O  
ATOM   1706 HO2'   A    53      51.895  37.928  26.768  1.00  0.00           H  
ATOM   1707  O3'   A    53      52.132  35.595  27.170  1.00  0.00           O  
ATOM   1708  P     G    54      53.571  34.802  27.290  1.00  0.00           P  
ATOM   1709  OP1   G    54      54.007  34.443  25.955  1.00  0.00           O  
ATOM   1710  OP2   G    54      53.573  33.852  28.403  1.00  0.00           O  
ATOM   1711  O5'   G    54      54.559  36.030  27.777  1.00  0.00           O  
ATOM   1712  C5'   G    54      54.938  37.222  26.960  1.00  0.00           C  
ATOM   1713  H5'   G    54      54.008  37.597  26.533  1.00  0.00           H  
ATOM   1714 H5''   G    54      55.616  36.933  26.157  1.00  0.00           H  
ATOM   1715  C4'   G    54      55.642  38.405  27.636  1.00  0.00           C  
ATOM   1716  H4'   G    54      55.666  39.202  26.893  1.00  0.00           H  
ATOM   1717  O4'   G    54      54.942  38.989  28.747  1.00  0.00           O  
ATOM   1718  C1'   G    54      55.840  39.620  29.620  1.00  0.00           C  
ATOM   1719  H1'   G    54      55.691  40.681  29.822  1.00  0.00           H  
ATOM   1720  N9    G    54      55.773  38.782  30.780  1.00  0.00           N  
ATOM   1721  C8    G    54      55.141  37.602  31.022  1.00  0.00           C  
ATOM   1722  H8    G    54      54.495  37.074  30.336  1.00  0.00           H  
ATOM   1723  N7    G    54      55.333  37.098  32.203  1.00  0.00           N  
ATOM   1724  C5    G    54      56.166  38.010  32.900  1.00  0.00           C  
ATOM   1725  C6    G    54      56.937  38.004  34.099  1.00  0.00           C  
ATOM   1726  O6    G    54      56.895  37.161  34.994  1.00  0.00           O  
ATOM   1727  N1    G    54      57.797  39.100  34.266  1.00  0.00           N  
ATOM   1728  H1    G    54      58.259  39.142  35.163  1.00  0.00           H  
ATOM   1729  C2    G    54      57.927  40.093  33.306  1.00  0.00           C  
ATOM   1730  N2    G    54      58.886  40.968  33.434  1.00  0.00           N  
ATOM   1731  H21   G    54      59.445  41.072  34.268  1.00  0.00           H  
ATOM   1732  H22   G    54      58.822  41.725  32.768  1.00  0.00           H  
ATOM   1733  N3    G    54      57.280  40.055  32.165  1.00  0.00           N  
ATOM   1734  C4    G    54      56.484  38.988  31.951  1.00  0.00           C  
ATOM   1735  C3'   G    54      57.071  38.246  28.173  1.00  0.00           C  
ATOM   1736  H3'   G    54      57.090  37.386  28.841  1.00  0.00           H  
ATOM   1737  C2'   G    54      57.224  39.578  28.908  1.00  0.00           C  
ATOM   1738  H2'   G    54      58.011  39.554  29.662  1.00  0.00           H  
ATOM   1739  O2'   G    54      57.412  40.704  28.008  1.00  0.00           O  
ATOM   1740 HO2'   G    54      57.528  41.475  28.568  1.00  0.00           H  
ATOM   1741  O3'   G    54      57.914  37.961  27.117  1.00  0.00           O  
ATOM   1742  P     C    55      59.253  37.217  27.445  1.00  0.00           P  
ATOM   1743  OP1   C    55      59.908  36.999  26.111  1.00  0.00           O  
ATOM   1744  OP2   C    55      58.827  35.964  28.232  1.00  0.00           O  
ATOM   1745  O5'   C    55      60.245  38.039  28.352  1.00  0.00           O  
ATOM   1746  C5'   C    55      60.771  39.212  27.826  1.00  0.00           C  
ATOM   1747  H5'   C    55      59.975  39.784  27.350  1.00  0.00           H  
ATOM   1748 H5''   C    55      61.487  38.993  27.033  1.00  0.00           H  
ATOM   1749  C4'   C    55      61.416  40.069  28.885  1.00  0.00           C  
ATOM   1750  H4'   C    55      61.611  41.065  28.486  1.00  0.00           H  
ATOM   1751  O4'   C    55      60.576  40.222  29.999  1.00  0.00           O  
ATOM   1752  C1'   C    55      61.312  40.223  31.259  1.00  0.00           C  
ATOM   1753  H1'   C    55      61.166  41.121  31.861  1.00  0.00           H  
ATOM   1754  N1    C    55      61.044  38.978  32.128  1.00  0.00           N  
ATOM   1755  C6    C    55      60.151  37.992  31.731  1.00  0.00           C  
ATOM   1756  H6    C    55      59.748  38.041  30.730  1.00  0.00           H  
ATOM   1757  C5    C    55      59.821  37.020  32.639  1.00  0.00           C  
ATOM   1758  H5    C    55      58.989  36.366  32.424  1.00  0.00           H  
ATOM   1759  C4    C    55      60.427  37.079  33.931  1.00  0.00           C  
ATOM   1760  N4    C    55      59.881  36.351  34.876  1.00  0.00           N  
ATOM   1761  H41   C    55      60.192  36.560  35.813  1.00  0.00           H  
ATOM   1762  H42   C    55      59.198  35.632  34.684  1.00  0.00           H  
ATOM   1763  N3    C    55      61.244  38.052  34.333  1.00  0.00           N  
ATOM   1764  C2    C    55      61.548  39.009  33.423  1.00  0.00           C  
ATOM   1765  O2    C    55      62.252  39.874  33.827  1.00  0.00           O  
ATOM   1766  C3'   C    55      62.713  39.372  29.488  1.00  0.00           C  
ATOM   1767  H3'   C    55      62.459  38.349  29.764  1.00  0.00           H  
ATOM   1768  C2'   C    55      62.812  40.146  30.792  1.00  0.00           C  
ATOM   1769  H2'   C    55      63.420  39.645  31.545  1.00  0.00           H  
ATOM   1770  O2'   C    55      63.118  41.501  30.571  1.00  0.00           O  
ATOM   1771 HO2'   C    55      64.026  41.434  30.266  1.00  0.00           H  
ATOM   1772  O3'   C    55      63.873  39.566  28.715  1.00  0.00           O  
ATOM   1773  P     A    56      65.192  38.673  28.866  1.00  0.00           P  
ATOM   1774  OP1   A    56      66.059  39.047  27.754  1.00  0.00           O  
ATOM   1775  OP2   A    56      64.855  37.256  29.055  1.00  0.00           O  
ATOM   1776  O5'   A    56      65.770  39.222  30.213  1.00  0.00           O  
ATOM   1777  C5'   A    56      66.470  40.458  30.370  1.00  0.00           C  
ATOM   1778  H5'   A    56      65.789  41.271  30.115  1.00  0.00           H  
ATOM   1779 H5''   A    56      67.342  40.617  29.736  1.00  0.00           H  
ATOM   1780  C4'   A    56      66.808  40.534  31.924  1.00  0.00           C  
ATOM   1781  H4'   A    56      67.090  41.558  32.167  1.00  0.00           H  
ATOM   1782  O4'   A    56      65.624  40.154  32.593  1.00  0.00           O  
ATOM   1783  C1'   A    56      65.950  39.399  33.738  1.00  0.00           C  
ATOM   1784  H1'   A    56      65.606  39.973  34.598  1.00  0.00           H  
ATOM   1785  N9    A    56      65.257  38.070  33.725  1.00  0.00           N  
ATOM   1786  C8    A    56      64.595  37.541  32.673  1.00  0.00           C  
ATOM   1787  H8    A    56      64.733  37.740  31.620  1.00  0.00           H  
ATOM   1788  N7    A    56      63.802  36.503  32.925  1.00  0.00           N  
ATOM   1789  C5    A    56      63.984  36.383  34.358  1.00  0.00           C  
ATOM   1790  C6    A    56      63.479  35.465  35.381  1.00  0.00           C  
ATOM   1791  N6    A    56      62.465  34.561  35.116  1.00  0.00           N  
ATOM   1792  H61   A    56      62.084  33.901  35.780  1.00  0.00           H  
ATOM   1793  H62   A    56      61.982  34.701  34.240  1.00  0.00           H  
ATOM   1794  N1    A    56      64.012  35.577  36.636  1.00  0.00           N  
ATOM   1795  C2    A    56      64.962  36.452  36.873  1.00  0.00           C  
ATOM   1796  H2    A    56      65.500  36.435  37.809  1.00  0.00           H  
ATOM   1797  N3    A    56      65.425  37.416  36.088  1.00  0.00           N  
ATOM   1798  C4    A    56      64.891  37.256  34.787  1.00  0.00           C  
ATOM   1799  C3'   A    56      67.811  39.440  32.297  1.00  0.00           C  
ATOM   1800  H3'   A    56      67.559  38.561  31.704  1.00  0.00           H  
ATOM   1801  C2'   A    56      67.428  39.193  33.771  1.00  0.00           C  
ATOM   1802  H2'   A    56      67.589  38.149  34.036  1.00  0.00           H  
ATOM   1803  O2'   A    56      68.027  40.156  34.588  1.00  0.00           O  
ATOM   1804 HO2'   A    56      68.820  40.517  34.186  1.00  0.00           H  
ATOM   1805  O3'   A    56      69.193  39.841  32.093  1.00  0.00           O  
ATOM   1806  P     U    57      70.283  38.774  31.669  1.00  0.00           P  
ATOM   1807  OP1   U    57      71.548  39.479  31.466  1.00  0.00           O  
ATOM   1808  OP2   U    57      69.719  38.201  30.417  1.00  0.00           O  
ATOM   1809  O5'   U    57      70.396  37.730  32.824  1.00  0.00           O  
ATOM   1810  C5'   U    57      71.246  37.971  33.957  1.00  0.00           C  
ATOM   1811  H5'   U    57      71.051  38.938  34.422  1.00  0.00           H  
ATOM   1812 H5''   U    57      72.294  37.944  33.656  1.00  0.00           H  
ATOM   1813  C4'   U    57      71.016  36.993  35.074  1.00  0.00           C  
ATOM   1814  H4'   U    57      71.509  37.362  35.973  1.00  0.00           H  
ATOM   1815  O4'   U    57      69.627  36.896  35.300  1.00  0.00           O  
ATOM   1816  C1'   U    57      69.318  35.626  35.863  1.00  0.00           C  
ATOM   1817  H1'   U    57      68.985  35.819  36.883  1.00  0.00           H  
ATOM   1818  N1    U    57      68.242  34.929  34.989  1.00  0.00           N  
ATOM   1819  C6    U    57      68.034  35.175  33.646  1.00  0.00           C  
ATOM   1820  H6    U    57      68.721  35.821  33.119  1.00  0.00           H  
ATOM   1821  C5    U    57      67.028  34.579  32.929  1.00  0.00           C  
ATOM   1822  H5    U    57      67.013  34.808  31.874  1.00  0.00           H  
ATOM   1823  C4    U    57      66.033  33.769  33.619  1.00  0.00           C  
ATOM   1824  O4    U    57      65.084  33.305  33.050  1.00  0.00           O  
ATOM   1825  N3    U    57      66.249  33.583  34.905  1.00  0.00           N  
ATOM   1826  H3    U    57      65.558  33.016  35.375  1.00  0.00           H  
ATOM   1827  C2    U    57      67.326  34.128  35.701  1.00  0.00           C  
ATOM   1828  O2    U    57      67.291  33.963  36.885  1.00  0.00           O  
ATOM   1829  C3'   U    57      71.469  35.570  34.798  1.00  0.00           C  
ATOM   1830  H3'   U    57      71.117  35.246  33.819  1.00  0.00           H  
ATOM   1831  C2'   U    57      70.580  34.832  35.850  1.00  0.00           C  
ATOM   1832  H2'   U    57      70.422  33.778  35.621  1.00  0.00           H  
ATOM   1833  O2'   U    57      71.129  34.979  37.127  1.00  0.00           O  
ATOM   1834 HO2'   U    57      71.998  34.572  37.118  1.00  0.00           H  
ATOM   1835  O3'   U    57      72.844  35.415  34.919  1.00  0.00           O  
ATOM   1836  P    G3    58      73.566  34.094  34.609  1.00  0.00           P  
ATOM   1837  OP1  G3    58      74.984  34.430  34.542  1.00  0.00           O  
ATOM   1838  OP2  G3    58      72.877  33.399  33.521  1.00  0.00           O  
ATOM   1839  O5'  G3    58      73.392  33.332  35.983  1.00  0.00           O  
ATOM   1840  C5'  G3    58      74.204  33.553  37.109  1.00  0.00           C  
ATOM   1841  H5'  G3    58      73.950  34.431  37.702  1.00  0.00           H  
ATOM   1842 H5''  G3    58      75.261  33.547  36.841  1.00  0.00           H  
ATOM   1843  C4'  G3    58      73.980  32.373  38.081  1.00  0.00           C  
ATOM   1844  H4'  G3    58      74.730  32.499  38.862  1.00  0.00           H  
ATOM   1845  O4'  G3    58      72.626  32.527  38.616  1.00  0.00           O  
ATOM   1846  C1'  G3    58      72.148  31.259  38.757  1.00  0.00           C  
ATOM   1847  H1'  G3    58      71.845  31.089  39.790  1.00  0.00           H  
ATOM   1848  N9   G3    58      71.021  31.113  37.844  1.00  0.00           N  
ATOM   1849  C8   G3    58      70.904  31.346  36.463  1.00  0.00           C  
ATOM   1850  H8   G3    58      71.765  31.769  35.966  1.00  0.00           H  
ATOM   1851  N7   G3    58      69.742  31.087  35.967  1.00  0.00           N  
ATOM   1852  C5   G3    58      69.071  30.494  37.063  1.00  0.00           C  
ATOM   1853  C6   G3    58      67.692  29.972  37.160  1.00  0.00           C  
ATOM   1854  O6   G3    58      66.837  29.745  36.272  1.00  0.00           O  
ATOM   1855  N1   G3    58      67.376  29.548  38.418  1.00  0.00           N  
ATOM   1856  H1   G3    58      66.511  29.029  38.467  1.00  0.00           H  
ATOM   1857  C2   G3    58      68.185  29.598  39.481  1.00  0.00           C  
ATOM   1858  N2   G3    58      67.609  29.323  40.594  1.00  0.00           N  
ATOM   1859  H21  G3    58      66.694  28.896  40.565  1.00  0.00           H  
ATOM   1860  H22  G3    58      68.175  29.364  41.429  1.00  0.00           H  
ATOM   1861  N3   G3    58      69.402  30.135  39.461  1.00  0.00           N  
ATOM   1862  C4   G3    58      69.832  30.489  38.208  1.00  0.00           C  
ATOM   1863  C3'  G3    58      74.074  30.992  37.432  1.00  0.00           C  
ATOM   1864  H3'  G3    58      73.695  30.941  36.412  1.00  0.00           H  
ATOM   1865  C2'  G3    58      73.154  30.177  38.414  1.00  0.00           C  
ATOM   1866  H2'  G3    58      72.768  29.386  37.770  1.00  0.00           H  
ATOM   1867  O2'  G3    58      73.756  29.744  39.642  1.00  0.00           O  
ATOM   1868 HO2'  G3    58      74.352  30.461  39.869  1.00  0.00           H  
ATOM   1869  O3'  G3    58      75.419  30.594  37.401  1.00  0.00           O  
ATOM   1870 HO3'  G3    58      75.666  30.941  36.540  1.00  0.00           H  
TER    1871       G3    58 
ATOM   1871 MG    MG    59      41.591  29.599  35.291  1.00  0.00          MG  
TER    1872       MG    59 
ATOM   1872 MG    MG    60      40.352  44.145  39.974  1.00  0.00          MG  
TER    1873       MG    60 
ATOM   1873 MG    MG    61      57.835  31.285  46.000  1.00  0.00          MG  
TER    1874       MG    61 
ATOM   1874 MG    MG    62      18.367  44.144  36.847  1.00  0.00          MG  
TER    1875       MG    62 
ATOM   1875 MG    MG    63      55.922  46.777  40.413  1.00  0.00          MG  
TER    1876       MG    63 
END   
