# Supplementary material for: Modelling the structures of frameshift-stimulatory pseudoknots from representative bat coronaviruses
Source: PLoS Comput Biol. 2023 May 19;19(5):e1011124. doi: 10.1371/journal.pcbi.1011124 (PMC10234561; doi:10.1371/journal.pcbi.1011124)
Supplement: S3 Data — PDB files for the top 3 representative clusters from each conformer (threaded/unthreaded) of each pseudoknot described in the main text, along with PDB files for the representative clusters shown in S8–S18 Figs. (ZIP) [file pcbi.1011124.s003.zip › SI_Model_PDB_files/Anlong-172_threaded_Mg_cluster2.pdb]

ATOM      1 HO5'  G5     1       9.948  51.571  51.770  1.00  0.00           H  
ATOM      2  O5'  G5     1       9.860  52.507  51.967  1.00  0.00           O  
ATOM      3  C5'  G5     1      10.251  53.214  50.793  1.00  0.00           C  
ATOM      4  H5'  G5     1      11.310  52.976  50.690  1.00  0.00           H  
ATOM      5 H5''  G5     1      10.169  54.293  50.919  1.00  0.00           H  
ATOM      6  C4'  G5     1       9.394  52.945  49.515  1.00  0.00           C  
ATOM      7  H4'  G5     1       8.345  53.140  49.737  1.00  0.00           H  
ATOM      8  O4'  G5     1       9.758  53.823  48.408  1.00  0.00           O  
ATOM      9  C1'  G5     1       9.795  53.042  47.230  1.00  0.00           C  
ATOM     10  H1'  G5     1       9.021  53.468  46.591  1.00  0.00           H  
ATOM     11  N9   G5     1      11.123  53.376  46.620  1.00  0.00           N  
ATOM     12  C8   G5     1      11.777  54.585  46.718  1.00  0.00           C  
ATOM     13  H8   G5     1      11.605  55.330  47.481  1.00  0.00           H  
ATOM     14  N7   G5     1      12.920  54.571  46.082  1.00  0.00           N  
ATOM     15  C5   G5     1      12.937  53.381  45.279  1.00  0.00           C  
ATOM     16  C6   G5     1      13.878  52.929  44.283  1.00  0.00           C  
ATOM     17  O6   G5     1      14.964  53.379  43.925  1.00  0.00           O  
ATOM     18  N1   G5     1      13.418  51.801  43.666  1.00  0.00           N  
ATOM     19  H1   G5     1      14.093  51.385  43.041  1.00  0.00           H  
ATOM     20  C2   G5     1      12.361  51.074  44.072  1.00  0.00           C  
ATOM     21  N2   G5     1      12.221  49.832  43.652  1.00  0.00           N  
ATOM     22  H21  G5     1      12.713  49.538  42.821  1.00  0.00           H  
ATOM     23  H22  G5     1      11.447  49.351  44.089  1.00  0.00           H  
ATOM     24  N3   G5     1      11.564  51.434  45.093  1.00  0.00           N  
ATOM     25  C4   G5     1      11.843  52.627  45.651  1.00  0.00           C  
ATOM     26  C3'  G5     1       9.644  51.492  49.048  1.00  0.00           C  
ATOM     27  H3'  G5     1      10.697  51.258  49.204  1.00  0.00           H  
ATOM     28  C2'  G5     1       9.451  51.551  47.510  1.00  0.00           C  
ATOM     29  H2'  G5     1      10.263  50.894  47.200  1.00  0.00           H  
ATOM     30  O2'  G5     1       8.148  51.133  47.148  1.00  0.00           O  
ATOM     31 HO2'  G5     1       7.865  50.566  47.869  1.00  0.00           H  
ATOM     32  O3'  G5     1       8.806  50.545  49.591  1.00  0.00           O  
ATOM     33  P     C     2       9.306  49.368  50.457  1.00  0.00           P  
ATOM     34  OP1   C     2       8.148  48.529  50.740  1.00  0.00           O  
ATOM     35  OP2   C     2      10.095  49.925  51.559  1.00  0.00           O  
ATOM     36  O5'   C     2      10.219  48.568  49.444  1.00  0.00           O  
ATOM     37  C5'   C     2       9.779  47.708  48.461  1.00  0.00           C  
ATOM     38  H5'   C     2       8.993  48.160  47.856  1.00  0.00           H  
ATOM     39 H5''   C     2       9.332  46.811  48.889  1.00  0.00           H  
ATOM     40  C4'   C     2      10.989  47.304  47.578  1.00  0.00           C  
ATOM     41  H4'   C     2      10.712  46.525  46.867  1.00  0.00           H  
ATOM     42  O4'   C     2      11.506  48.424  46.863  1.00  0.00           O  
ATOM     43  C1'   C     2      12.892  48.256  46.770  1.00  0.00           C  
ATOM     44  H1'   C     2      13.100  48.131  45.707  1.00  0.00           H  
ATOM     45  N1    C     2      13.619  49.500  47.219  1.00  0.00           N  
ATOM     46  C6    C     2      13.212  50.244  48.274  1.00  0.00           C  
ATOM     47  H6    C     2      12.427  49.920  48.942  1.00  0.00           H  
ATOM     48  C5    C     2      13.688  51.499  48.422  1.00  0.00           C  
ATOM     49  H5    C     2      13.363  52.111  49.251  1.00  0.00           H  
ATOM     50  C4    C     2      14.720  51.894  47.500  1.00  0.00           C  
ATOM     51  N4    C     2      15.293  53.048  47.563  1.00  0.00           N  
ATOM     52  H41   C     2      16.087  53.191  46.957  1.00  0.00           H  
ATOM     53  H42   C     2      15.189  53.655  48.364  1.00  0.00           H  
ATOM     54  N3    C     2      15.117  51.155  46.508  1.00  0.00           N  
ATOM     55  C2    C     2      14.645  49.927  46.393  1.00  0.00           C  
ATOM     56  O2    C     2      15.076  49.232  45.454  1.00  0.00           O  
ATOM     57  C3'   C     2      12.116  46.701  48.428  1.00  0.00           C  
ATOM     58  H3'   C     2      12.195  47.270  49.355  1.00  0.00           H  
ATOM     59  C2'   C     2      13.342  47.009  47.509  1.00  0.00           C  
ATOM     60  H2'   C     2      14.229  47.242  48.098  1.00  0.00           H  
ATOM     61  O2'   C     2      13.593  46.083  46.447  1.00  0.00           O  
ATOM     62 HO2'   C     2      13.907  45.300  46.904  1.00  0.00           H  
ATOM     63  O3'   C     2      12.041  45.295  48.669  1.00  0.00           O  
ATOM     64  P     A     3      13.232  44.645  49.445  1.00  0.00           P  
ATOM     65  OP1   A     3      12.776  43.513  50.241  1.00  0.00           O  
ATOM     66  OP2   A     3      14.062  45.648  50.146  1.00  0.00           O  
ATOM     67  O5'   A     3      14.132  44.007  48.222  1.00  0.00           O  
ATOM     68  C5'   A     3      13.565  42.979  47.397  1.00  0.00           C  
ATOM     69  H5'   A     3      12.831  43.332  46.673  1.00  0.00           H  
ATOM     70 H5''   A     3      13.150  42.188  48.022  1.00  0.00           H  
ATOM     71  C4'   A     3      14.629  42.325  46.511  1.00  0.00           C  
ATOM     72  H4'   A     3      14.237  41.481  45.944  1.00  0.00           H  
ATOM     73  O4'   A     3      15.176  43.250  45.582  1.00  0.00           O  
ATOM     74  C1'   A     3      16.487  43.575  45.920  1.00  0.00           C  
ATOM     75  H1'   A     3      17.055  43.123  45.107  1.00  0.00           H  
ATOM     76  N9    A     3      16.683  45.039  45.958  1.00  0.00           N  
ATOM     77  C8    A     3      16.887  45.788  47.136  1.00  0.00           C  
ATOM     78  H8    A     3      16.767  45.467  48.160  1.00  0.00           H  
ATOM     79  N7    A     3      17.518  46.942  46.879  1.00  0.00           N  
ATOM     80  C5    A     3      17.658  46.973  45.431  1.00  0.00           C  
ATOM     81  C6    A     3      18.254  47.844  44.491  1.00  0.00           C  
ATOM     82  N6    A     3      18.838  48.989  44.763  1.00  0.00           N  
ATOM     83  H61   A     3      19.006  49.639  44.009  1.00  0.00           H  
ATOM     84  H62   A     3      18.817  49.331  45.713  1.00  0.00           H  
ATOM     85  N1    A     3      18.297  47.608  43.211  1.00  0.00           N  
ATOM     86  C2    A     3      17.713  46.444  42.867  1.00  0.00           C  
ATOM     87  H2    A     3      17.717  46.213  41.812  1.00  0.00           H  
ATOM     88  N3    A     3      17.170  45.477  43.619  1.00  0.00           N  
ATOM     89  C4    A     3      17.141  45.803  44.921  1.00  0.00           C  
ATOM     90  C3'   A     3      15.746  41.761  47.332  1.00  0.00           C  
ATOM     91  H3'   A     3      15.375  41.650  48.351  1.00  0.00           H  
ATOM     92  C2'   A     3      16.777  42.825  47.289  1.00  0.00           C  
ATOM     93  H2'   A     3      16.554  43.390  48.194  1.00  0.00           H  
ATOM     94  O2'   A     3      18.151  42.304  47.335  1.00  0.00           O  
ATOM     95 HO2'   A     3      18.186  41.474  47.817  1.00  0.00           H  
ATOM     96  O3'   A     3      16.125  40.521  46.851  1.00  0.00           O  
ATOM     97  P     A     4      16.576  39.283  47.722  1.00  0.00           P  
ATOM     98  OP1   A     4      16.573  38.118  46.889  1.00  0.00           O  
ATOM     99  OP2   A     4      15.665  39.242  48.987  1.00  0.00           O  
ATOM    100  O5'   A     4      18.126  39.639  47.987  1.00  0.00           O  
ATOM    101  C5'   A     4      19.131  39.424  47.049  1.00  0.00           C  
ATOM    102  H5'   A     4      18.777  39.993  46.190  1.00  0.00           H  
ATOM    103 H5''   A     4      19.204  38.348  46.889  1.00  0.00           H  
ATOM    104  C4'   A     4      20.560  39.777  47.655  1.00  0.00           C  
ATOM    105  H4'   A     4      21.293  39.738  46.849  1.00  0.00           H  
ATOM    106  O4'   A     4      20.431  41.087  48.201  1.00  0.00           O  
ATOM    107  C1'   A     4      21.041  41.168  49.493  1.00  0.00           C  
ATOM    108  H1'   A     4      22.121  41.316  49.528  1.00  0.00           H  
ATOM    109  N9    A     4      20.374  42.320  50.154  1.00  0.00           N  
ATOM    110  C8    A     4      20.900  43.573  50.299  1.00  0.00           C  
ATOM    111  H8    A     4      21.944  43.837  50.212  1.00  0.00           H  
ATOM    112  N7    A     4      19.983  44.496  50.598  1.00  0.00           N  
ATOM    113  C5    A     4      18.800  43.815  50.502  1.00  0.00           C  
ATOM    114  C6    A     4      17.445  44.126  50.762  1.00  0.00           C  
ATOM    115  N6    A     4      17.036  45.360  50.864  1.00  0.00           N  
ATOM    116  H61   A     4      16.037  45.497  50.929  1.00  0.00           H  
ATOM    117  H62   A     4      17.634  46.148  50.658  1.00  0.00           H  
ATOM    118  N1    A     4      16.465  43.198  50.928  1.00  0.00           N  
ATOM    119  C2    A     4      16.859  41.984  50.828  1.00  0.00           C  
ATOM    120  H2    A     4      16.096  41.249  51.039  1.00  0.00           H  
ATOM    121  N3    A     4      18.090  41.503  50.595  1.00  0.00           N  
ATOM    122  C4    A     4      19.046  42.470  50.437  1.00  0.00           C  
ATOM    123  C3'   A     4      20.941  38.797  48.831  1.00  0.00           C  
ATOM    124  H3'   A     4      20.235  37.974  48.942  1.00  0.00           H  
ATOM    125  C2'   A     4      20.735  39.719  50.040  1.00  0.00           C  
ATOM    126  H2'   A     4      19.705  39.591  50.374  1.00  0.00           H  
ATOM    127  O2'   A     4      21.601  39.403  51.184  1.00  0.00           O  
ATOM    128 HO2'   A     4      22.299  40.049  51.315  1.00  0.00           H  
ATOM    129  O3'   A     4      22.315  38.350  48.681  1.00  0.00           O  
ATOM    130  P     G     5      22.708  37.141  47.682  1.00  0.00           P  
ATOM    131  OP1   G     5      21.437  36.459  47.264  1.00  0.00           O  
ATOM    132  OP2   G     5      23.826  36.367  48.208  1.00  0.00           O  
ATOM    133  O5'   G     5      23.135  38.190  46.543  1.00  0.00           O  
ATOM    134  C5'   G     5      22.620  38.203  45.222  1.00  0.00           C  
ATOM    135  H5'   G     5      21.533  38.272  45.175  1.00  0.00           H  
ATOM    136 H5''   G     5      22.718  37.290  44.633  1.00  0.00           H  
ATOM    137  C4'   G     5      23.069  39.520  44.432  1.00  0.00           C  
ATOM    138  H4'   G     5      22.979  39.236  43.384  1.00  0.00           H  
ATOM    139  O4'   G     5      22.344  40.717  44.776  1.00  0.00           O  
ATOM    140  C1'   G     5      23.248  41.747  44.437  1.00  0.00           C  
ATOM    141  H1'   G     5      22.801  42.298  43.609  1.00  0.00           H  
ATOM    142  N9    G     5      23.562  42.528  45.643  1.00  0.00           N  
ATOM    143  C8    G     5      23.511  42.113  46.908  1.00  0.00           C  
ATOM    144  H8    G     5      23.214  41.090  47.087  1.00  0.00           H  
ATOM    145  N7    G     5      23.836  42.994  47.819  1.00  0.00           N  
ATOM    146  C5    G     5      24.314  44.004  47.043  1.00  0.00           C  
ATOM    147  C6    G     5      24.952  45.230  47.486  1.00  0.00           C  
ATOM    148  O6    G     5      25.135  45.615  48.649  1.00  0.00           O  
ATOM    149  N1    G     5      25.350  46.056  46.445  1.00  0.00           N  
ATOM    150  H1    G     5      25.718  46.963  46.694  1.00  0.00           H  
ATOM    151  C2    G     5      25.100  45.777  45.170  1.00  0.00           C  
ATOM    152  N2    G     5      25.605  46.640  44.306  1.00  0.00           N  
ATOM    153  H21   G     5      26.078  47.416  44.746  1.00  0.00           H  
ATOM    154  H22   G     5      25.487  46.538  43.308  1.00  0.00           H  
ATOM    155  N3    G     5      24.475  44.694  44.692  1.00  0.00           N  
ATOM    156  C4    G     5      24.109  43.811  45.717  1.00  0.00           C  
ATOM    157  C3'   G     5      24.583  39.818  44.689  1.00  0.00           C  
ATOM    158  H3'   G     5      24.773  39.977  45.751  1.00  0.00           H  
ATOM    159  C2'   G     5      24.556  41.166  43.947  1.00  0.00           C  
ATOM    160  H2'   G     5      25.386  41.773  44.308  1.00  0.00           H  
ATOM    161  O2'   G     5      24.620  41.142  42.544  1.00  0.00           O  
ATOM    162 HO2'   G     5      25.510  40.840  42.350  1.00  0.00           H  
ATOM    163  O3'   G     5      25.387  38.789  44.219  1.00  0.00           O  
ATOM    164  P     G     6      26.990  38.826  44.555  1.00  0.00           P  
ATOM    165  OP1   G     6      27.622  37.677  43.846  1.00  0.00           O  
ATOM    166  OP2   G     6      27.142  39.003  46.038  1.00  0.00           O  
ATOM    167  O5'   G     6      27.483  40.147  43.773  1.00  0.00           O  
ATOM    168  C5'   G     6      27.835  40.047  42.383  1.00  0.00           C  
ATOM    169  H5'   G     6      26.914  39.686  41.925  1.00  0.00           H  
ATOM    170 H5''   G     6      28.528  39.213  42.271  1.00  0.00           H  
ATOM    171  C4'   G     6      28.332  41.426  41.766  1.00  0.00           C  
ATOM    172  H4'   G     6      28.381  41.294  40.685  1.00  0.00           H  
ATOM    173  O4'   G     6      27.408  42.483  42.108  1.00  0.00           O  
ATOM    174  C1'   G     6      28.137  43.685  42.157  1.00  0.00           C  
ATOM    175  H1'   G     6      27.665  44.349  41.433  1.00  0.00           H  
ATOM    176  N9    G     6      28.046  44.238  43.514  1.00  0.00           N  
ATOM    177  C8    G     6      27.572  43.678  44.615  1.00  0.00           C  
ATOM    178  H8    G     6      27.114  42.702  44.677  1.00  0.00           H  
ATOM    179  N7    G     6      27.869  44.325  45.708  1.00  0.00           N  
ATOM    180  C5    G     6      28.608  45.403  45.232  1.00  0.00           C  
ATOM    181  C6    G     6      29.194  46.474  45.927  1.00  0.00           C  
ATOM    182  O6    G     6      29.263  46.667  47.127  1.00  0.00           O  
ATOM    183  N1    G     6      29.676  47.467  45.076  1.00  0.00           N  
ATOM    184  H1    G     6      30.121  48.218  45.585  1.00  0.00           H  
ATOM    185  C2    G     6      29.764  47.336  43.726  1.00  0.00           C  
ATOM    186  N2    G     6      30.096  48.405  43.164  1.00  0.00           N  
ATOM    187  H21   G     6      30.226  49.237  43.723  1.00  0.00           H  
ATOM    188  H22   G     6      29.591  48.577  42.307  1.00  0.00           H  
ATOM    189  N3    G     6      29.367  46.286  43.013  1.00  0.00           N  
ATOM    190  C4    G     6      28.721  45.391  43.846  1.00  0.00           C  
ATOM    191  C3'   G     6      29.666  41.833  42.271  1.00  0.00           C  
ATOM    192  H3'   G     6      29.626  41.799  43.360  1.00  0.00           H  
ATOM    193  C2'   G     6      29.597  43.273  41.843  1.00  0.00           C  
ATOM    194  H2'   G     6      30.329  43.732  42.508  1.00  0.00           H  
ATOM    195  O2'   G     6      29.929  43.494  40.501  1.00  0.00           O  
ATOM    196 HO2'   G     6      30.559  42.793  40.318  1.00  0.00           H  
ATOM    197  O3'   G     6      30.815  41.140  41.780  1.00  0.00           O  
ATOM    198  P     G     7      32.277  41.251  42.478  1.00  0.00           P  
ATOM    199  OP1   G     7      33.266  40.344  41.936  1.00  0.00           O  
ATOM    200  OP2   G     7      31.980  41.224  43.908  1.00  0.00           O  
ATOM    201  O5'   G     7      32.767  42.766  42.069  1.00  0.00           O  
ATOM    202  C5'   G     7      33.020  43.082  40.702  1.00  0.00           C  
ATOM    203  H5'   G     7      32.299  42.764  39.949  1.00  0.00           H  
ATOM    204 H5''   G     7      33.910  42.488  40.495  1.00  0.00           H  
ATOM    205  C4'   G     7      33.310  44.551  40.750  1.00  0.00           C  
ATOM    206  H4'   G     7      33.464  44.829  39.707  1.00  0.00           H  
ATOM    207  O4'   G     7      32.282  45.324  41.337  1.00  0.00           O  
ATOM    208  C1'   G     7      32.892  46.413  42.084  1.00  0.00           C  
ATOM    209  H1'   G     7      32.477  47.388  41.827  1.00  0.00           H  
ATOM    210  N9    G     7      32.881  46.149  43.534  1.00  0.00           N  
ATOM    211  C8    G     7      32.246  45.150  44.198  1.00  0.00           C  
ATOM    212  H8    G     7      31.903  44.226  43.758  1.00  0.00           H  
ATOM    213  N7    G     7      32.057  45.368  45.499  1.00  0.00           N  
ATOM    214  C5    G     7      32.650  46.625  45.649  1.00  0.00           C  
ATOM    215  C6    G     7      32.823  47.511  46.838  1.00  0.00           C  
ATOM    216  O6    G     7      32.567  47.257  47.983  1.00  0.00           O  
ATOM    217  N1    G     7      33.350  48.747  46.557  1.00  0.00           N  
ATOM    218  H1    G     7      33.350  49.463  47.269  1.00  0.00           H  
ATOM    219  C2    G     7      33.754  49.111  45.294  1.00  0.00           C  
ATOM    220  N2    G     7      34.317  50.316  45.189  1.00  0.00           N  
ATOM    221  H21   G     7      34.467  50.835  46.043  1.00  0.00           H  
ATOM    222  H22   G     7      35.011  50.336  44.455  1.00  0.00           H  
ATOM    223  N3    G     7      33.727  48.335  44.226  1.00  0.00           N  
ATOM    224  C4    G     7      33.073  47.187  44.464  1.00  0.00           C  
ATOM    225  C3'   G     7      34.634  44.989  41.347  1.00  0.00           C  
ATOM    226  H3'   G     7      34.796  44.521  42.318  1.00  0.00           H  
ATOM    227  C2'   G     7      34.371  46.444  41.641  1.00  0.00           C  
ATOM    228  H2'   G     7      34.941  46.749  42.519  1.00  0.00           H  
ATOM    229  O2'   G     7      34.582  47.325  40.601  1.00  0.00           O  
ATOM    230 HO2'   G     7      34.932  48.173  40.885  1.00  0.00           H  
ATOM    231  O3'   G     7      35.801  44.690  40.507  1.00  0.00           O  
ATOM    232  P     G     8      37.089  44.215  41.145  1.00  0.00           P  
ATOM    233  OP1   G     8      38.091  43.843  40.064  1.00  0.00           O  
ATOM    234  OP2   G     8      36.756  43.233  42.205  1.00  0.00           O  
ATOM    235  O5'   G     8      37.539  45.576  41.917  1.00  0.00           O  
ATOM    236  C5'   G     8      37.865  46.690  41.167  1.00  0.00           C  
ATOM    237  H5'   G     8      37.083  47.176  40.585  1.00  0.00           H  
ATOM    238 H5''   G     8      38.629  46.407  40.444  1.00  0.00           H  
ATOM    239  C4'   G     8      38.518  47.827  41.953  1.00  0.00           C  
ATOM    240  H4'   G     8      39.079  48.460  41.266  1.00  0.00           H  
ATOM    241  O4'   G     8      37.548  48.644  42.638  1.00  0.00           O  
ATOM    242  C1'   G     8      38.042  49.057  43.911  1.00  0.00           C  
ATOM    243  H1'   G     8      37.868  50.104  44.162  1.00  0.00           H  
ATOM    244  N9    G     8      37.415  48.270  44.978  1.00  0.00           N  
ATOM    245  C8    G     8      36.966  46.973  44.987  1.00  0.00           C  
ATOM    246  H8    G     8      37.001  46.297  44.145  1.00  0.00           H  
ATOM    247  N7    G     8      36.543  46.537  46.194  1.00  0.00           N  
ATOM    248  C5    G     8      36.714  47.665  47.020  1.00  0.00           C  
ATOM    249  C6    G     8      36.251  47.893  48.382  1.00  0.00           C  
ATOM    250  O6    G     8      35.655  47.203  49.145  1.00  0.00           O  
ATOM    251  N1    G     8      36.541  49.175  48.815  1.00  0.00           N  
ATOM    252  H1    G     8      36.318  49.460  49.758  1.00  0.00           H  
ATOM    253  C2    G     8      37.237  50.118  48.029  1.00  0.00           C  
ATOM    254  N2    G     8      37.417  51.300  48.597  1.00  0.00           N  
ATOM    255  H21   G     8      37.218  51.436  49.578  1.00  0.00           H  
ATOM    256  H22   G     8      37.702  52.029  47.959  1.00  0.00           H  
ATOM    257  N3    G     8      37.579  50.005  46.764  1.00  0.00           N  
ATOM    258  C4    G     8      37.306  48.711  46.301  1.00  0.00           C  
ATOM    259  C3'   G     8      39.576  47.480  43.056  1.00  0.00           C  
ATOM    260  H3'   G     8      39.054  46.682  43.584  1.00  0.00           H  
ATOM    261  C2'   G     8      39.556  48.733  43.863  1.00  0.00           C  
ATOM    262  H2'   G     8      40.080  48.438  44.772  1.00  0.00           H  
ATOM    263  O2'   G     8      40.183  49.825  43.230  1.00  0.00           O  
ATOM    264 HO2'   G     8      39.915  50.684  43.565  1.00  0.00           H  
ATOM    265  O3'   G     8      40.819  47.136  42.564  1.00  0.00           O  
ATOM    266  P     C     9      41.321  45.612  42.306  1.00  0.00           P  
ATOM    267  OP1   C     9      42.833  45.651  42.260  1.00  0.00           O  
ATOM    268  OP2   C     9      40.606  45.046  41.173  1.00  0.00           O  
ATOM    269  O5'   C     9      40.751  44.916  43.605  1.00  0.00           O  
ATOM    270  C5'   C     9      41.511  44.774  44.820  1.00  0.00           C  
ATOM    271  H5'   C     9      42.584  44.582  44.776  1.00  0.00           H  
ATOM    272 H5''   C     9      41.021  43.968  45.367  1.00  0.00           H  
ATOM    273  C4'   C     9      41.403  46.059  45.676  1.00  0.00           C  
ATOM    274  H4'   C     9      41.763  46.893  45.074  1.00  0.00           H  
ATOM    275  O4'   C     9      40.094  46.385  46.088  1.00  0.00           O  
ATOM    276  C1'   C     9      40.074  47.020  47.352  1.00  0.00           C  
ATOM    277  H1'   C     9      39.629  48.014  47.299  1.00  0.00           H  
ATOM    278  N1    C     9      39.322  46.257  48.343  1.00  0.00           N  
ATOM    279  C6    C     9      38.820  44.991  48.100  1.00  0.00           C  
ATOM    280  H6    C     9      38.943  44.576  47.111  1.00  0.00           H  
ATOM    281  C5    C     9      38.167  44.267  49.054  1.00  0.00           C  
ATOM    282  H5    C     9      37.730  43.311  48.807  1.00  0.00           H  
ATOM    283  C4    C     9      38.042  44.878  50.329  1.00  0.00           C  
ATOM    284  N4    C     9      37.503  44.350  51.431  1.00  0.00           N  
ATOM    285  H41   C     9      37.381  44.829  52.312  1.00  0.00           H  
ATOM    286  H42   C     9      36.956  43.511  51.301  1.00  0.00           H  
ATOM    287  N3    C     9      38.525  46.099  50.550  1.00  0.00           N  
ATOM    288  C2    C     9      39.160  46.786  49.618  1.00  0.00           C  
ATOM    289  O2    C     9      39.579  47.933  49.987  1.00  0.00           O  
ATOM    290  C3'   C     9      42.243  46.067  46.967  1.00  0.00           C  
ATOM    291  H3'   C     9      42.070  45.154  47.537  1.00  0.00           H  
ATOM    292  C2'   C     9      41.582  47.247  47.746  1.00  0.00           C  
ATOM    293  H2'   C     9      41.738  47.226  48.825  1.00  0.00           H  
ATOM    294  O2'   C     9      41.929  48.497  47.262  1.00  0.00           O  
ATOM    295 HO2'   C     9      42.880  48.537  47.138  1.00  0.00           H  
ATOM    296  O3'   C     9      43.594  46.183  46.657  1.00  0.00           O  
ATOM    297  P     U    10      44.619  46.330  47.806  1.00  0.00           P  
ATOM    298  OP1   U    10      45.910  45.871  47.296  1.00  0.00           O  
ATOM    299  OP2   U    10      44.044  45.770  49.049  1.00  0.00           O  
ATOM    300  O5'   U    10      44.677  47.979  48.042  1.00  0.00           O  
ATOM    301  C5'   U    10      45.405  48.846  47.106  1.00  0.00           C  
ATOM    302  H5'   U    10      44.790  48.900  46.207  1.00  0.00           H  
ATOM    303 H5''   U    10      46.390  48.461  46.843  1.00  0.00           H  
ATOM    304  C4'   U    10      45.413  50.241  47.658  1.00  0.00           C  
ATOM    305  H4'   U    10      45.925  50.875  46.934  1.00  0.00           H  
ATOM    306  O4'   U    10      43.969  50.731  47.810  1.00  0.00           O  
ATOM    307  C1'   U    10      44.076  51.576  48.949  1.00  0.00           C  
ATOM    308  H1'   U    10      44.552  52.483  48.576  1.00  0.00           H  
ATOM    309  N1    U    10      42.743  51.937  49.613  1.00  0.00           N  
ATOM    310  C6    U    10      41.708  51.050  49.651  1.00  0.00           C  
ATOM    311  H6    U    10      41.739  50.025  49.313  1.00  0.00           H  
ATOM    312  C5    U    10      40.465  51.459  50.098  1.00  0.00           C  
ATOM    313  H5    U    10      39.616  50.808  49.953  1.00  0.00           H  
ATOM    314  C4    U    10      40.168  52.793  50.445  1.00  0.00           C  
ATOM    315  O4    U    10      39.072  53.276  50.769  1.00  0.00           O  
ATOM    316  N3    U    10      41.290  53.593  50.376  1.00  0.00           N  
ATOM    317  H3    U    10      41.223  54.539  50.723  1.00  0.00           H  
ATOM    318  C2    U    10      42.557  53.212  50.108  1.00  0.00           C  
ATOM    319  O2    U    10      43.526  53.928  50.328  1.00  0.00           O  
ATOM    320  C3'   U    10      46.113  50.312  49.043  1.00  0.00           C  
ATOM    321  H3'   U    10      46.551  49.332  49.229  1.00  0.00           H  
ATOM    322  C2'   U    10      44.939  50.746  49.938  1.00  0.00           C  
ATOM    323  H2'   U    10      44.519  49.796  50.267  1.00  0.00           H  
ATOM    324  O2'   U    10      45.273  51.563  51.038  1.00  0.00           O  
ATOM    325 HO2'   U    10      44.620  51.418  51.726  1.00  0.00           H  
ATOM    326  O3'   U    10      47.031  51.386  48.941  1.00  0.00           O  
ATOM    327  P     C    11      48.615  51.087  49.122  1.00  0.00           P  
ATOM    328  OP1   C    11      49.400  52.282  48.698  1.00  0.00           O  
ATOM    329  OP2   C    11      48.879  49.793  48.443  1.00  0.00           O  
ATOM    330  O5'   C    11      48.958  50.749  50.671  1.00  0.00           O  
ATOM    331  C5'   C    11      49.308  51.710  51.724  1.00  0.00           C  
ATOM    332  H5'   C    11      48.643  52.557  51.550  1.00  0.00           H  
ATOM    333 H5''   C    11      50.357  51.970  51.581  1.00  0.00           H  
ATOM    334  C4'   C    11      49.115  51.047  53.073  1.00  0.00           C  
ATOM    335  H4'   C    11      49.421  51.753  53.845  1.00  0.00           H  
ATOM    336  O4'   C    11      47.763  50.606  53.243  1.00  0.00           O  
ATOM    337  C1'   C    11      47.758  49.491  54.159  1.00  0.00           C  
ATOM    338  H1'   C    11      47.145  49.612  55.053  1.00  0.00           H  
ATOM    339  N1    C    11      47.142  48.265  53.494  1.00  0.00           N  
ATOM    340  C6    C    11      46.850  48.363  52.119  1.00  0.00           C  
ATOM    341  H6    C    11      47.295  49.095  51.462  1.00  0.00           H  
ATOM    342  C5    C    11      45.914  47.593  51.555  1.00  0.00           C  
ATOM    343  H5    C    11      45.629  47.724  50.522  1.00  0.00           H  
ATOM    344  C4    C    11      45.403  46.554  52.355  1.00  0.00           C  
ATOM    345  N4    C    11      44.544  45.655  51.873  1.00  0.00           N  
ATOM    346  H41   C    11      44.505  44.819  52.437  1.00  0.00           H  
ATOM    347  H42   C    11      44.138  45.733  50.952  1.00  0.00           H  
ATOM    348  N3    C    11      45.725  46.392  53.586  1.00  0.00           N  
ATOM    349  C2    C    11      46.556  47.264  54.232  1.00  0.00           C  
ATOM    350  O2    C    11      46.595  47.242  55.482  1.00  0.00           O  
ATOM    351  C3'   C    11      49.974  49.741  53.332  1.00  0.00           C  
ATOM    352  H3'   C    11      49.788  49.160  52.429  1.00  0.00           H  
ATOM    353  C2'   C    11      49.213  49.109  54.525  1.00  0.00           C  
ATOM    354  H2'   C    11      49.466  48.063  54.694  1.00  0.00           H  
ATOM    355  O2'   C    11      49.447  49.749  55.789  1.00  0.00           O  
ATOM    356 HO2'   C    11      49.142  49.146  56.471  1.00  0.00           H  
ATOM    357  O3'   C    11      51.385  49.892  53.606  1.00  0.00           O  
ATOM    358  P     U    12      52.413  48.703  53.175  1.00  0.00           P  
ATOM    359  OP1   U    12      53.823  48.986  53.611  1.00  0.00           O  
ATOM    360  OP2   U    12      52.272  48.470  51.744  1.00  0.00           O  
ATOM    361  O5'   U    12      51.902  47.512  54.061  1.00  0.00           O  
ATOM    362  C5'   U    12      52.373  47.249  55.385  1.00  0.00           C  
ATOM    363  H5'   U    12      52.279  48.199  55.911  1.00  0.00           H  
ATOM    364 H5''   U    12      53.458  47.168  55.322  1.00  0.00           H  
ATOM    365  C4'   U    12      51.858  45.955  56.061  1.00  0.00           C  
ATOM    366  H4'   U    12      52.228  45.812  57.077  1.00  0.00           H  
ATOM    367  O4'   U    12      50.454  45.941  56.262  1.00  0.00           O  
ATOM    368  C1'   U    12      49.979  44.584  56.062  1.00  0.00           C  
ATOM    369  H1'   U    12      49.341  44.365  56.919  1.00  0.00           H  
ATOM    370  N1    U    12      49.168  44.414  54.846  1.00  0.00           N  
ATOM    371  C6    U    12      49.140  45.249  53.743  1.00  0.00           C  
ATOM    372  H6    U    12      49.726  46.146  53.876  1.00  0.00           H  
ATOM    373  C5    U    12      48.452  44.983  52.595  1.00  0.00           C  
ATOM    374  H5    U    12      48.531  45.626  51.730  1.00  0.00           H  
ATOM    375  C4    U    12      47.707  43.793  52.479  1.00  0.00           C  
ATOM    376  O4    U    12      47.239  43.277  51.464  1.00  0.00           O  
ATOM    377  N3    U    12      47.602  43.112  53.616  1.00  0.00           N  
ATOM    378  H3    U    12      47.016  42.289  53.643  1.00  0.00           H  
ATOM    379  C2    U    12      48.459  43.173  54.692  1.00  0.00           C  
ATOM    380  O2    U    12      48.453  42.275  55.529  1.00  0.00           O  
ATOM    381  C3'   U    12      52.330  44.675  55.339  1.00  0.00           C  
ATOM    382  H3'   U    12      52.178  44.732  54.261  1.00  0.00           H  
ATOM    383  C2'   U    12      51.293  43.773  56.057  1.00  0.00           C  
ATOM    384  H2'   U    12      51.223  42.884  55.431  1.00  0.00           H  
ATOM    385  O2'   U    12      51.833  43.332  57.382  1.00  0.00           O  
ATOM    386 HO2'   U    12      52.694  43.747  57.468  1.00  0.00           H  
ATOM    387  O3'   U    12      53.622  44.311  55.568  1.00  0.00           O  
ATOM    388  P     A    13      54.568  43.657  54.495  1.00  0.00           P  
ATOM    389  OP1   A    13      55.906  43.721  55.118  1.00  0.00           O  
ATOM    390  OP2   A    13      54.473  44.298  53.170  1.00  0.00           O  
ATOM    391  O5'   A    13      54.026  42.217  54.522  1.00  0.00           O  
ATOM    392  C5'   A    13      54.282  41.367  55.652  1.00  0.00           C  
ATOM    393  H5'   A    13      54.067  41.833  56.613  1.00  0.00           H  
ATOM    394 H5''   A    13      55.351  41.167  55.570  1.00  0.00           H  
ATOM    395  C4'   A    13      53.545  40.062  55.613  1.00  0.00           C  
ATOM    396  H4'   A    13      53.626  39.419  56.490  1.00  0.00           H  
ATOM    397  O4'   A    13      52.146  40.374  55.601  1.00  0.00           O  
ATOM    398  C1'   A    13      51.414  39.391  54.851  1.00  0.00           C  
ATOM    399  H1'   A    13      50.604  38.918  55.406  1.00  0.00           H  
ATOM    400  N9    A    13      50.819  39.987  53.648  1.00  0.00           N  
ATOM    401  C8    A    13      51.103  41.119  53.024  1.00  0.00           C  
ATOM    402  H8    A    13      51.746  41.903  53.395  1.00  0.00           H  
ATOM    403  N7    A    13      50.261  41.384  52.005  1.00  0.00           N  
ATOM    404  C5    A    13      49.462  40.223  51.947  1.00  0.00           C  
ATOM    405  C6    A    13      48.342  39.790  51.181  1.00  0.00           C  
ATOM    406  N6    A    13      47.708  40.439  50.214  1.00  0.00           N  
ATOM    407  H61   A    13      46.952  39.933  49.776  1.00  0.00           H  
ATOM    408  H62   A    13      48.082  41.270  49.779  1.00  0.00           H  
ATOM    409  N1    A    13      47.724  38.655  51.519  1.00  0.00           N  
ATOM    410  C2    A    13      48.163  37.910  52.511  1.00  0.00           C  
ATOM    411  H2    A    13      47.672  37.025  52.889  1.00  0.00           H  
ATOM    412  N3    A    13      49.187  38.222  53.283  1.00  0.00           N  
ATOM    413  C4    A    13      49.779  39.452  52.963  1.00  0.00           C  
ATOM    414  C3'   A    13      53.660  39.172  54.339  1.00  0.00           C  
ATOM    415  H3'   A    13      53.506  39.726  53.413  1.00  0.00           H  
ATOM    416  C2'   A    13      52.410  38.278  54.583  1.00  0.00           C  
ATOM    417  H2'   A    13      52.202  37.649  53.717  1.00  0.00           H  
ATOM    418  O2'   A    13      52.619  37.503  55.696  1.00  0.00           O  
ATOM    419 HO2'   A    13      53.487  37.116  55.558  1.00  0.00           H  
ATOM    420  O3'   A    13      54.929  38.464  54.227  1.00  0.00           O  
ATOM    421  P     G    14      55.425  37.724  52.975  1.00  0.00           P  
ATOM    422  OP1   G    14      56.747  37.174  53.307  1.00  0.00           O  
ATOM    423  OP2   G    14      55.330  38.670  51.828  1.00  0.00           O  
ATOM    424  O5'   G    14      54.457  36.552  52.616  1.00  0.00           O  
ATOM    425  C5'   G    14      54.297  35.417  53.429  1.00  0.00           C  
ATOM    426  H5'   G    14      53.907  35.739  54.394  1.00  0.00           H  
ATOM    427 H5''   G    14      55.242  34.884  53.528  1.00  0.00           H  
ATOM    428  C4'   G    14      53.176  34.479  52.816  1.00  0.00           C  
ATOM    429  H4'   G    14      52.847  33.724  53.530  1.00  0.00           H  
ATOM    430  O4'   G    14      52.000  35.298  52.709  1.00  0.00           O  
ATOM    431  C1'   G    14      51.220  34.906  51.629  1.00  0.00           C  
ATOM    432  H1'   G    14      50.330  34.340  51.904  1.00  0.00           H  
ATOM    433  N9    G    14      50.876  36.079  50.823  1.00  0.00           N  
ATOM    434  C8    G    14      51.500  37.265  50.677  1.00  0.00           C  
ATOM    435  H8    G    14      52.420  37.545  51.169  1.00  0.00           H  
ATOM    436  N7    G    14      50.952  38.117  49.837  1.00  0.00           N  
ATOM    437  C5    G    14      49.903  37.292  49.350  1.00  0.00           C  
ATOM    438  C6    G    14      48.933  37.544  48.292  1.00  0.00           C  
ATOM    439  O6    G    14      48.736  38.537  47.573  1.00  0.00           O  
ATOM    440  N1    G    14      48.113  36.485  48.049  1.00  0.00           N  
ATOM    441  H1    G    14      47.479  36.568  47.268  1.00  0.00           H  
ATOM    442  C2    G    14      48.042  35.396  48.803  1.00  0.00           C  
ATOM    443  N2    G    14      47.127  34.462  48.408  1.00  0.00           N  
ATOM    444  H21   G    14      46.657  34.573  47.522  1.00  0.00           H  
ATOM    445  H22   G    14      47.138  33.623  48.971  1.00  0.00           H  
ATOM    446  N3    G    14      48.880  35.126  49.794  1.00  0.00           N  
ATOM    447  C4    G    14      49.840  36.092  49.969  1.00  0.00           C  
ATOM    448  C3'   G    14      53.441  34.064  51.372  1.00  0.00           C  
ATOM    449  H3'   G    14      53.836  34.909  50.807  1.00  0.00           H  
ATOM    450  C2'   G    14      52.005  33.844  50.829  1.00  0.00           C  
ATOM    451  H2'   G    14      51.876  33.958  49.753  1.00  0.00           H  
ATOM    452  O2'   G    14      51.547  32.597  51.215  1.00  0.00           O  
ATOM    453 HO2'   G    14      52.296  31.996  51.196  1.00  0.00           H  
ATOM    454  O3'   G    14      54.264  32.890  51.190  1.00  0.00           O  
ATOM    455  P     U    15      55.236  32.807  49.943  1.00  0.00           P  
ATOM    456  OP1   U    15      56.012  31.590  49.986  1.00  0.00           O  
ATOM    457  OP2   U    15      55.963  34.074  49.830  1.00  0.00           O  
ATOM    458  O5'   U    15      54.136  32.711  48.738  1.00  0.00           O  
ATOM    459  C5'   U    15      53.449  31.518  48.346  1.00  0.00           C  
ATOM    460  H5'   U    15      52.771  31.085  49.083  1.00  0.00           H  
ATOM    461 H5''   U    15      54.242  30.777  48.240  1.00  0.00           H  
ATOM    462  C4'   U    15      52.619  31.827  47.113  1.00  0.00           C  
ATOM    463  H4'   U    15      51.986  31.042  46.700  1.00  0.00           H  
ATOM    464  O4'   U    15      51.745  32.869  47.421  1.00  0.00           O  
ATOM    465  C1'   U    15      51.298  33.483  46.238  1.00  0.00           C  
ATOM    466  H1'   U    15      50.455  32.882  45.897  1.00  0.00           H  
ATOM    467  N1    U    15      51.086  34.930  46.366  1.00  0.00           N  
ATOM    468  C6    U    15      51.967  35.707  47.071  1.00  0.00           C  
ATOM    469  H6    U    15      52.756  35.248  47.648  1.00  0.00           H  
ATOM    470  C5    U    15      51.951  37.022  46.959  1.00  0.00           C  
ATOM    471  H5    U    15      52.588  37.653  47.561  1.00  0.00           H  
ATOM    472  C4    U    15      51.108  37.719  45.984  1.00  0.00           C  
ATOM    473  O4    U    15      51.204  38.938  45.555  1.00  0.00           O  
ATOM    474  N3    U    15      50.303  36.857  45.326  1.00  0.00           N  
ATOM    475  H3    U    15      49.821  37.307  44.561  1.00  0.00           H  
ATOM    476  C2    U    15      50.302  35.461  45.391  1.00  0.00           C  
ATOM    477  O2    U    15      49.467  34.893  44.715  1.00  0.00           O  
ATOM    478  C3'   U    15      53.517  32.462  45.952  1.00  0.00           C  
ATOM    479  H3'   U    15      54.258  33.190  46.281  1.00  0.00           H  
ATOM    480  C2'   U    15      52.426  33.279  45.190  1.00  0.00           C  
ATOM    481  H2'   U    15      52.873  34.238  44.927  1.00  0.00           H  
ATOM    482  O2'   U    15      51.841  32.700  44.062  1.00  0.00           O  
ATOM    483 HO2'   U    15      52.582  32.236  43.665  1.00  0.00           H  
ATOM    484  O3'   U    15      54.001  31.565  44.963  1.00  0.00           O  
ATOM    485  P     G    16      55.239  30.680  45.287  1.00  0.00           P  
ATOM    486  OP1   G    16      54.683  29.318  45.610  1.00  0.00           O  
ATOM    487  OP2   G    16      56.234  31.325  46.160  1.00  0.00           O  
ATOM    488  O5'   G    16      55.878  30.694  43.811  1.00  0.00           O  
ATOM    489  C5'   G    16      56.021  29.479  43.024  1.00  0.00           C  
ATOM    490  H5'   G    16      55.070  29.229  42.554  1.00  0.00           H  
ATOM    491 H5''   G    16      56.378  28.672  43.663  1.00  0.00           H  
ATOM    492  C4'   G    16      57.169  29.697  42.037  1.00  0.00           C  
ATOM    493  H4'   G    16      57.391  28.686  41.695  1.00  0.00           H  
ATOM    494  O4'   G    16      56.859  30.530  40.991  1.00  0.00           O  
ATOM    495  C1'   G    16      58.044  31.014  40.444  1.00  0.00           C  
ATOM    496  H1'   G    16      58.248  30.572  39.469  1.00  0.00           H  
ATOM    497  N9    G    16      57.807  32.513  40.310  1.00  0.00           N  
ATOM    498  C8    G    16      56.874  33.295  40.862  1.00  0.00           C  
ATOM    499  H8    G    16      56.046  32.978  41.479  1.00  0.00           H  
ATOM    500  N7    G    16      56.851  34.526  40.426  1.00  0.00           N  
ATOM    501  C5    G    16      57.975  34.577  39.557  1.00  0.00           C  
ATOM    502  C6    G    16      58.564  35.657  38.810  1.00  0.00           C  
ATOM    503  O6    G    16      58.111  36.792  38.609  1.00  0.00           O  
ATOM    504  N1    G    16      59.779  35.368  38.292  1.00  0.00           N  
ATOM    505  H1    G    16      60.290  36.074  37.783  1.00  0.00           H  
ATOM    506  C2    G    16      60.376  34.183  38.477  1.00  0.00           C  
ATOM    507  N2    G    16      61.526  34.028  37.858  1.00  0.00           N  
ATOM    508  H21   G    16      62.038  34.848  37.564  1.00  0.00           H  
ATOM    509  H22   G    16      62.013  33.148  37.948  1.00  0.00           H  
ATOM    510  N3    G    16      59.823  33.060  38.989  1.00  0.00           N  
ATOM    511  C4    G    16      58.628  33.338  39.582  1.00  0.00           C  
ATOM    512  C3'   G    16      58.519  30.245  42.584  1.00  0.00           C  
ATOM    513  H3'   G    16      58.351  31.102  43.236  1.00  0.00           H  
ATOM    514  C2'   G    16      59.243  30.612  41.307  1.00  0.00           C  
ATOM    515  H2'   G    16      59.882  31.479  41.481  1.00  0.00           H  
ATOM    516  O2'   G    16      59.722  29.467  40.749  1.00  0.00           O  
ATOM    517 HO2'   G    16      60.380  29.174  41.384  1.00  0.00           H  
ATOM    518  O3'   G    16      59.327  29.269  43.242  1.00  0.00           O  
ATOM    519  P     C    17      59.166  28.963  44.777  1.00  0.00           P  
ATOM    520  OP1   C    17      58.526  27.615  44.892  1.00  0.00           O  
ATOM    521  OP2   C    17      58.498  30.187  45.367  1.00  0.00           O  
ATOM    522  O5'   C    17      60.679  28.866  45.318  1.00  0.00           O  
ATOM    523  C5'   C    17      61.032  28.532  46.630  1.00  0.00           C  
ATOM    524  H5'   C    17      61.199  27.459  46.715  1.00  0.00           H  
ATOM    525 H5''   C    17      60.293  28.767  47.396  1.00  0.00           H  
ATOM    526  C4'   C    17      62.422  29.027  46.975  1.00  0.00           C  
ATOM    527  H4'   C    17      62.699  28.844  48.013  1.00  0.00           H  
ATOM    528  O4'   C    17      63.527  28.413  46.235  1.00  0.00           O  
ATOM    529  C1'   C    17      64.469  29.367  45.861  1.00  0.00           C  
ATOM    530  H1'   C    17      65.462  29.056  46.185  1.00  0.00           H  
ATOM    531  N1    C    17      64.514  29.526  44.408  1.00  0.00           N  
ATOM    532  C6    C    17      63.807  28.716  43.584  1.00  0.00           C  
ATOM    533  H6    C    17      63.126  28.025  44.059  1.00  0.00           H  
ATOM    534  C5    C    17      63.987  28.806  42.210  1.00  0.00           C  
ATOM    535  H5    C    17      63.288  28.215  41.637  1.00  0.00           H  
ATOM    536  C4    C    17      65.094  29.591  41.774  1.00  0.00           C  
ATOM    537  N4    C    17      65.385  29.563  40.451  1.00  0.00           N  
ATOM    538  H41   C    17      66.041  30.181  39.994  1.00  0.00           H  
ATOM    539  H42   C    17      64.669  29.073  39.933  1.00  0.00           H  
ATOM    540  N3    C    17      65.865  30.313  42.507  1.00  0.00           N  
ATOM    541  C2    C    17      65.552  30.339  43.871  1.00  0.00           C  
ATOM    542  O2    C    17      66.224  31.140  44.480  1.00  0.00           O  
ATOM    543  C3'   C    17      62.513  30.544  46.696  1.00  0.00           C  
ATOM    544  H3'   C    17      61.837  30.856  45.901  1.00  0.00           H  
ATOM    545  C2'   C    17      64.021  30.727  46.465  1.00  0.00           C  
ATOM    546  H2'   C    17      64.114  31.592  45.808  1.00  0.00           H  
ATOM    547  O2'   C    17      64.690  30.795  47.775  1.00  0.00           O  
ATOM    548 HO2'   C    17      64.245  31.457  48.310  1.00  0.00           H  
ATOM    549  O3'   C    17      62.065  31.382  47.703  1.00  0.00           O  
ATOM    550  P     A    18      61.180  32.687  47.515  1.00  0.00           P  
ATOM    551  OP1   A    18      60.986  33.306  48.824  1.00  0.00           O  
ATOM    552  OP2   A    18      59.999  32.271  46.756  1.00  0.00           O  
ATOM    553  O5'   A    18      62.133  33.628  46.588  1.00  0.00           O  
ATOM    554  C5'   A    18      63.280  34.353  47.092  1.00  0.00           C  
ATOM    555  H5'   A    18      63.935  33.712  47.682  1.00  0.00           H  
ATOM    556 H5''   A    18      63.026  35.140  47.802  1.00  0.00           H  
ATOM    557  C4'   A    18      64.116  35.019  46.008  1.00  0.00           C  
ATOM    558  H4'   A    18      64.857  35.755  46.322  1.00  0.00           H  
ATOM    559  O4'   A    18      64.654  34.047  45.179  1.00  0.00           O  
ATOM    560  C1'   A    18      64.688  34.448  43.812  1.00  0.00           C  
ATOM    561  H1'   A    18      65.696  34.301  43.425  1.00  0.00           H  
ATOM    562  N9    A    18      63.704  33.569  43.058  1.00  0.00           N  
ATOM    563  C8    A    18      62.613  32.849  43.479  1.00  0.00           C  
ATOM    564  H8    A    18      62.241  32.821  44.492  1.00  0.00           H  
ATOM    565  N7    A    18      62.031  32.132  42.539  1.00  0.00           N  
ATOM    566  C5    A    18      62.807  32.344  41.403  1.00  0.00           C  
ATOM    567  C6    A    18      62.853  31.866  40.048  1.00  0.00           C  
ATOM    568  N6    A    18      61.984  31.008  39.593  1.00  0.00           N  
ATOM    569  H61   A    18      62.121  30.787  38.617  1.00  0.00           H  
ATOM    570  H62   A    18      61.254  30.603  40.161  1.00  0.00           H  
ATOM    571  N1    A    18      63.648  32.409  39.106  1.00  0.00           N  
ATOM    572  C2    A    18      64.636  33.208  39.601  1.00  0.00           C  
ATOM    573  H2    A    18      65.333  33.543  38.847  1.00  0.00           H  
ATOM    574  N3    A    18      64.728  33.763  40.785  1.00  0.00           N  
ATOM    575  C4    A    18      63.791  33.264  41.697  1.00  0.00           C  
ATOM    576  C3'   A    18      63.286  35.925  45.063  1.00  0.00           C  
ATOM    577  H3'   A    18      62.317  35.456  44.890  1.00  0.00           H  
ATOM    578  C2'   A    18      64.083  35.917  43.763  1.00  0.00           C  
ATOM    579  H2'   A    18      63.418  36.051  42.909  1.00  0.00           H  
ATOM    580  O2'   A    18      65.138  36.909  43.800  1.00  0.00           O  
ATOM    581 HO2'   A    18      64.733  37.771  43.679  1.00  0.00           H  
ATOM    582  O3'   A    18      63.169  37.275  45.518  1.00  0.00           O  
ATOM    583  P     G    19      62.335  38.294  44.718  1.00  0.00           P  
ATOM    584  OP1   G    19      61.954  39.401  45.654  1.00  0.00           O  
ATOM    585  OP2   G    19      61.244  37.564  44.036  1.00  0.00           O  
ATOM    586  O5'   G    19      63.282  38.967  43.613  1.00  0.00           O  
ATOM    587  C5'   G    19      64.068  40.023  43.983  1.00  0.00           C  
ATOM    588  H5'   G    19      64.917  39.784  44.622  1.00  0.00           H  
ATOM    589 H5''   G    19      63.514  40.737  44.592  1.00  0.00           H  
ATOM    590  C4'   G    19      64.501  40.757  42.705  1.00  0.00           C  
ATOM    591  H4'   G    19      65.216  41.554  42.910  1.00  0.00           H  
ATOM    592  O4'   G    19      65.207  39.891  41.773  1.00  0.00           O  
ATOM    593  C1'   G    19      64.843  40.186  40.397  1.00  0.00           C  
ATOM    594  H1'   G    19      65.734  40.246  39.772  1.00  0.00           H  
ATOM    595  N9    G    19      64.014  39.076  39.813  1.00  0.00           N  
ATOM    596  C8    G    19      63.666  37.838  40.271  1.00  0.00           C  
ATOM    597  H8    G    19      63.882  37.574  41.295  1.00  0.00           H  
ATOM    598  N7    G    19      63.040  37.143  39.403  1.00  0.00           N  
ATOM    599  C5    G    19      62.940  37.969  38.299  1.00  0.00           C  
ATOM    600  C6    G    19      62.288  37.772  37.048  1.00  0.00           C  
ATOM    601  O6    G    19      61.630  36.725  36.760  1.00  0.00           O  
ATOM    602  N1    G    19      62.462  38.812  36.144  1.00  0.00           N  
ATOM    603  H1    G    19      62.027  38.667  35.243  1.00  0.00           H  
ATOM    604  C2    G    19      63.075  39.954  36.501  1.00  0.00           C  
ATOM    605  N2    G    19      63.147  40.887  35.641  1.00  0.00           N  
ATOM    606  H21   G    19      62.830  40.658  34.710  1.00  0.00           H  
ATOM    607  H22   G    19      63.655  41.721  35.897  1.00  0.00           H  
ATOM    608  N3    G    19      63.676  40.230  37.681  1.00  0.00           N  
ATOM    609  C4    G    19      63.493  39.169  38.566  1.00  0.00           C  
ATOM    610  C3'   G    19      63.400  41.321  41.883  1.00  0.00           C  
ATOM    611  H3'   G    19      62.646  40.542  41.769  1.00  0.00           H  
ATOM    612  C2'   G    19      64.060  41.508  40.538  1.00  0.00           C  
ATOM    613  H2'   G    19      63.433  41.678  39.663  1.00  0.00           H  
ATOM    614  O2'   G    19      64.964  42.625  40.605  1.00  0.00           O  
ATOM    615 HO2'   G    19      65.129  42.895  39.699  1.00  0.00           H  
ATOM    616  O3'   G    19      62.873  42.451  42.496  1.00  0.00           O  
ATOM    617  P     C    20      61.423  42.980  42.064  1.00  0.00           P  
ATOM    618  OP1   C    20      61.174  44.125  42.902  1.00  0.00           O  
ATOM    619  OP2   C    20      60.569  41.787  42.142  1.00  0.00           O  
ATOM    620  O5'   C    20      61.383  43.457  40.552  1.00  0.00           O  
ATOM    621  C5'   C    20      62.096  44.629  40.089  1.00  0.00           C  
ATOM    622  H5'   C    20      63.175  44.598  40.234  1.00  0.00           H  
ATOM    623 H5''   C    20      61.643  45.434  40.669  1.00  0.00           H  
ATOM    624  C4'   C    20      61.658  44.882  38.563  1.00  0.00           C  
ATOM    625  H4'   C    20      62.189  45.747  38.167  1.00  0.00           H  
ATOM    626  O4'   C    20      62.049  43.713  37.835  1.00  0.00           O  
ATOM    627  C1'   C    20      61.138  43.475  36.776  1.00  0.00           C  
ATOM    628  H1'   C    20      61.734  43.595  35.872  1.00  0.00           H  
ATOM    629  N1    C    20      60.409  42.212  36.875  1.00  0.00           N  
ATOM    630  C6    C    20      60.409  41.385  37.951  1.00  0.00           C  
ATOM    631  H6    C    20      60.886  41.716  38.861  1.00  0.00           H  
ATOM    632  C5    C    20      59.825  40.145  37.848  1.00  0.00           C  
ATOM    633  H5    C    20      59.766  39.420  38.647  1.00  0.00           H  
ATOM    634  C4    C    20      59.174  39.846  36.618  1.00  0.00           C  
ATOM    635  N4    C    20      58.569  38.708  36.471  1.00  0.00           N  
ATOM    636  H41   C    20      58.182  38.379  35.599  1.00  0.00           H  
ATOM    637  H42   C    20      58.394  38.121  37.275  1.00  0.00           H  
ATOM    638  N3    C    20      59.140  40.585  35.563  1.00  0.00           N  
ATOM    639  C2    C    20      59.741  41.772  35.698  1.00  0.00           C  
ATOM    640  O2    C    20      59.784  42.419  34.662  1.00  0.00           O  
ATOM    641  C3'   C    20      60.163  45.173  38.380  1.00  0.00           C  
ATOM    642  H3'   C    20      59.491  44.592  39.010  1.00  0.00           H  
ATOM    643  C2'   C    20      60.090  44.660  36.913  1.00  0.00           C  
ATOM    644  H2'   C    20      59.086  44.292  36.704  1.00  0.00           H  
ATOM    645  O2'   C    20      60.556  45.720  36.026  1.00  0.00           O  
ATOM    646 HO2'   C    20      59.827  46.336  36.130  1.00  0.00           H  
ATOM    647  O3'   C    20      60.108  46.563  38.597  1.00  0.00           O  
ATOM    648  P     U    21      58.817  47.442  38.482  1.00  0.00           P  
ATOM    649  OP1   U    21      59.202  48.865  38.447  1.00  0.00           O  
ATOM    650  OP2   U    21      57.830  46.877  39.475  1.00  0.00           O  
ATOM    651  O5'   U    21      58.294  47.139  37.047  1.00  0.00           O  
ATOM    652  C5'   U    21      57.994  48.155  36.093  1.00  0.00           C  
ATOM    653  H5'   U    21      58.918  48.589  35.711  1.00  0.00           H  
ATOM    654 H5''   U    21      57.371  48.912  36.569  1.00  0.00           H  
ATOM    655  C4'   U    21      57.038  47.566  35.028  1.00  0.00           C  
ATOM    656  H4'   U    21      56.839  48.236  34.191  1.00  0.00           H  
ATOM    657  O4'   U    21      57.323  46.351  34.347  1.00  0.00           O  
ATOM    658  C1'   U    21      56.048  45.769  33.979  1.00  0.00           C  
ATOM    659  H1'   U    21      55.767  45.936  32.939  1.00  0.00           H  
ATOM    660  N1    U    21      55.960  44.282  34.519  1.00  0.00           N  
ATOM    661  C6    U    21      56.400  43.936  35.785  1.00  0.00           C  
ATOM    662  H6    U    21      56.848  44.658  36.452  1.00  0.00           H  
ATOM    663  C5    U    21      56.321  42.692  36.229  1.00  0.00           C  
ATOM    664  H5    U    21      56.743  42.425  37.187  1.00  0.00           H  
ATOM    665  C4    U    21      55.839  41.631  35.418  1.00  0.00           C  
ATOM    666  O4    U    21      55.668  40.501  35.824  1.00  0.00           O  
ATOM    667  N3    U    21      55.366  42.011  34.182  1.00  0.00           N  
ATOM    668  H3    U    21      55.017  41.305  33.548  1.00  0.00           H  
ATOM    669  C2    U    21      55.416  43.304  33.758  1.00  0.00           C  
ATOM    670  O2    U    21      54.986  43.506  32.656  1.00  0.00           O  
ATOM    671  C3'   U    21      55.700  47.241  35.726  1.00  0.00           C  
ATOM    672  H3'   U    21      55.744  46.451  36.476  1.00  0.00           H  
ATOM    673  C2'   U    21      54.965  46.661  34.587  1.00  0.00           C  
ATOM    674  H2'   U    21      54.250  45.923  34.950  1.00  0.00           H  
ATOM    675  O2'   U    21      54.392  47.631  33.659  1.00  0.00           O  
ATOM    676 HO2'   U    21      54.238  48.471  34.098  1.00  0.00           H  
ATOM    677  O3'   U    21      55.060  48.396  36.300  1.00  0.00           O  
ATOM    678  P     C    22      54.244  48.244  37.689  1.00  0.00           P  
ATOM    679  OP1   C    22      53.859  49.594  38.098  1.00  0.00           O  
ATOM    680  OP2   C    22      55.041  47.407  38.610  1.00  0.00           O  
ATOM    681  O5'   C    22      53.029  47.483  37.198  1.00  0.00           O  
ATOM    682  C5'   C    22      51.958  48.156  36.625  1.00  0.00           C  
ATOM    683  H5'   C    22      52.188  48.883  35.846  1.00  0.00           H  
ATOM    684 H5''   C    22      51.344  48.784  37.271  1.00  0.00           H  
ATOM    685  C4'   C    22      51.098  47.156  35.942  1.00  0.00           C  
ATOM    686  H4'   C    22      50.472  47.672  35.214  1.00  0.00           H  
ATOM    687  O4'   C    22      51.939  46.188  35.267  1.00  0.00           O  
ATOM    688  C1'   C    22      51.098  45.103  34.997  1.00  0.00           C  
ATOM    689  H1'   C    22      50.919  44.876  33.946  1.00  0.00           H  
ATOM    690  N1    C    22      51.556  43.870  35.741  1.00  0.00           N  
ATOM    691  C6    C    22      52.540  44.049  36.697  1.00  0.00           C  
ATOM    692  H6    C    22      52.836  45.022  37.061  1.00  0.00           H  
ATOM    693  C5    C    22      53.126  42.933  37.266  1.00  0.00           C  
ATOM    694  H5    C    22      53.835  43.020  38.076  1.00  0.00           H  
ATOM    695  C4    C    22      52.686  41.685  36.784  1.00  0.00           C  
ATOM    696  N4    C    22      52.937  40.637  37.574  1.00  0.00           N  
ATOM    697  H41   C    22      52.459  39.758  37.434  1.00  0.00           H  
ATOM    698  H42   C    22      53.273  40.863  38.499  1.00  0.00           H  
ATOM    699  N3    C    22      51.737  41.555  35.878  1.00  0.00           N  
ATOM    700  C2    C    22      51.379  42.614  35.229  1.00  0.00           C  
ATOM    701  O2    C    22      50.770  42.400  34.183  1.00  0.00           O  
ATOM    702  C3'   C    22      50.110  46.404  36.782  1.00  0.00           C  
ATOM    703  H3'   C    22      50.701  45.916  37.558  1.00  0.00           H  
ATOM    704  C2'   C    22      49.731  45.364  35.645  1.00  0.00           C  
ATOM    705  H2'   C    22      49.258  44.492  36.097  1.00  0.00           H  
ATOM    706  O2'   C    22      48.804  45.953  34.693  1.00  0.00           O  
ATOM    707 HO2'   C    22      48.269  46.571  35.195  1.00  0.00           H  
ATOM    708  O3'   C    22      49.005  47.169  37.167  1.00  0.00           O  
ATOM    709  P     G    23      48.232  46.724  38.446  1.00  0.00           P  
ATOM    710  OP1   G    23      47.331  47.864  38.883  1.00  0.00           O  
ATOM    711  OP2   G    23      49.217  46.284  39.385  1.00  0.00           O  
ATOM    712  O5'   G    23      47.262  45.473  37.986  1.00  0.00           O  
ATOM    713  C5'   G    23      46.243  45.665  37.029  1.00  0.00           C  
ATOM    714  H5'   G    23      46.689  46.191  36.185  1.00  0.00           H  
ATOM    715 H5''   G    23      45.399  46.158  37.511  1.00  0.00           H  
ATOM    716  C4'   G    23      45.827  44.285  36.444  1.00  0.00           C  
ATOM    717  H4'   G    23      45.117  44.406  35.625  1.00  0.00           H  
ATOM    718  O4'   G    23      46.966  43.665  35.933  1.00  0.00           O  
ATOM    719  C1'   G    23      46.799  42.261  36.161  1.00  0.00           C  
ATOM    720  H1'   G    23      46.844  41.702  35.226  1.00  0.00           H  
ATOM    721  N9    G    23      47.815  41.706  37.137  1.00  0.00           N  
ATOM    722  C8    G    23      48.668  42.375  37.910  1.00  0.00           C  
ATOM    723  H8    G    23      48.678  43.454  37.952  1.00  0.00           H  
ATOM    724  N7    G    23      49.477  41.577  38.566  1.00  0.00           N  
ATOM    725  C5    G    23      49.044  40.281  38.257  1.00  0.00           C  
ATOM    726  C6    G    23      49.434  39.022  38.714  1.00  0.00           C  
ATOM    727  O6    G    23      50.303  38.619  39.495  1.00  0.00           O  
ATOM    728  N1    G    23      48.666  37.996  38.184  1.00  0.00           N  
ATOM    729  H1    G    23      48.869  37.095  38.592  1.00  0.00           H  
ATOM    730  C2    G    23      47.523  38.200  37.419  1.00  0.00           C  
ATOM    731  N2    G    23      46.872  37.158  37.018  1.00  0.00           N  
ATOM    732  H21   G    23      47.250  36.269  37.314  1.00  0.00           H  
ATOM    733  H22   G    23      46.192  37.089  36.274  1.00  0.00           H  
ATOM    734  N3    G    23      47.198  39.389  36.939  1.00  0.00           N  
ATOM    735  C4    G    23      47.951  40.376  37.427  1.00  0.00           C  
ATOM    736  C3'   G    23      45.216  43.309  37.493  1.00  0.00           C  
ATOM    737  H3'   G    23      45.947  43.312  38.301  1.00  0.00           H  
ATOM    738  C2'   G    23      45.365  42.021  36.725  1.00  0.00           C  
ATOM    739  H2'   G    23      45.327  41.105  37.315  1.00  0.00           H  
ATOM    740  O2'   G    23      44.396  41.886  35.764  1.00  0.00           O  
ATOM    741 HO2'   G    23      43.718  42.529  35.985  1.00  0.00           H  
ATOM    742  O3'   G    23      43.818  43.475  37.810  1.00  0.00           O  
ATOM    743  P     A    24      43.329  43.138  39.299  1.00  0.00           P  
ATOM    744  OP1   A    24      41.870  43.472  39.396  1.00  0.00           O  
ATOM    745  OP2   A    24      44.208  43.665  40.387  1.00  0.00           O  
ATOM    746  O5'   A    24      43.513  41.567  39.406  1.00  0.00           O  
ATOM    747  C5'   A    24      42.813  40.692  38.589  1.00  0.00           C  
ATOM    748  H5'   A    24      43.028  40.931  37.547  1.00  0.00           H  
ATOM    749 H5''   A    24      41.738  40.836  38.694  1.00  0.00           H  
ATOM    750  C4'   A    24      43.070  39.194  38.907  1.00  0.00           C  
ATOM    751  H4'   A    24      42.360  38.647  38.287  1.00  0.00           H  
ATOM    752  O4'   A    24      44.345  38.633  38.534  1.00  0.00           O  
ATOM    753  C1'   A    24      44.952  37.983  39.658  1.00  0.00           C  
ATOM    754  H1'   A    24      45.385  37.090  39.207  1.00  0.00           H  
ATOM    755  N9    A    24      46.002  38.839  40.360  1.00  0.00           N  
ATOM    756  C8    A    24      46.192  40.175  40.383  1.00  0.00           C  
ATOM    757  H8    A    24      45.531  40.775  39.776  1.00  0.00           H  
ATOM    758  N7    A    24      47.235  40.582  41.039  1.00  0.00           N  
ATOM    759  C5    A    24      47.625  39.414  41.735  1.00  0.00           C  
ATOM    760  C6    A    24      48.638  39.152  42.657  1.00  0.00           C  
ATOM    761  N6    A    24      49.531  39.944  43.199  1.00  0.00           N  
ATOM    762  H61   A    24      50.297  39.509  43.692  1.00  0.00           H  
ATOM    763  H62   A    24      49.559  40.898  42.869  1.00  0.00           H  
ATOM    764  N1    A    24      48.753  37.938  43.145  1.00  0.00           N  
ATOM    765  C2    A    24      47.972  36.967  42.710  1.00  0.00           C  
ATOM    766  H2    A    24      48.248  35.959  42.983  1.00  0.00           H  
ATOM    767  N3    A    24      47.086  37.066  41.726  1.00  0.00           N  
ATOM    768  C4    A    24      46.921  38.334  41.324  1.00  0.00           C  
ATOM    769  C3'   A    24      42.852  38.748  40.372  1.00  0.00           C  
ATOM    770  H3'   A    24      43.162  39.605  40.969  1.00  0.00           H  
ATOM    771  C2'   A    24      43.870  37.630  40.658  1.00  0.00           C  
ATOM    772  H2'   A    24      44.252  37.797  41.665  1.00  0.00           H  
ATOM    773  O2'   A    24      43.333  36.357  40.471  1.00  0.00           O  
ATOM    774 HO2'   A    24      42.522  36.230  40.967  1.00  0.00           H  
ATOM    775  O3'   A    24      41.509  38.269  40.500  1.00  0.00           O  
ATOM    776  P     C    25      40.671  38.525  41.844  1.00  0.00           P  
ATOM    777  OP1   C    25      39.293  38.250  41.629  1.00  0.00           O  
ATOM    778  OP2   C    25      41.082  39.788  42.429  1.00  0.00           O  
ATOM    779  O5'   C    25      41.217  37.341  42.662  1.00  0.00           O  
ATOM    780  C5'   C    25      40.782  35.969  42.415  1.00  0.00           C  
ATOM    781  H5'   C    25      40.696  35.558  41.410  1.00  0.00           H  
ATOM    782 H5''   C    25      39.745  35.943  42.748  1.00  0.00           H  
ATOM    783  C4'   C    25      41.612  35.013  43.332  1.00  0.00           C  
ATOM    784  H4'   C    25      41.449  33.958  43.113  1.00  0.00           H  
ATOM    785  O4'   C    25      43.021  35.316  43.215  1.00  0.00           O  
ATOM    786  C1'   C    25      43.713  34.995  44.443  1.00  0.00           C  
ATOM    787  H1'   C    25      44.374  34.145  44.272  1.00  0.00           H  
ATOM    788  N1    C    25      44.356  36.209  44.933  1.00  0.00           N  
ATOM    789  C6    C    25      44.042  37.489  44.498  1.00  0.00           C  
ATOM    790  H6    C    25      43.188  37.640  43.855  1.00  0.00           H  
ATOM    791  C5    C    25      44.807  38.562  44.711  1.00  0.00           C  
ATOM    792  H5    C    25      44.534  39.489  44.228  1.00  0.00           H  
ATOM    793  C4    C    25      45.979  38.316  45.447  1.00  0.00           C  
ATOM    794  N4    C    25      46.756  39.220  45.733  1.00  0.00           N  
ATOM    795  H41   C    25      47.520  38.998  46.356  1.00  0.00           H  
ATOM    796  H42   C    25      46.521  40.120  45.339  1.00  0.00           H  
ATOM    797  N3    C    25      46.311  37.187  46.007  1.00  0.00           N  
ATOM    798  C2    C    25      45.528  36.162  45.700  1.00  0.00           C  
ATOM    799  O2    C    25      45.852  35.093  46.139  1.00  0.00           O  
ATOM    800  C3'   C    25      41.273  35.139  44.895  1.00  0.00           C  
ATOM    801  H3'   C    25      41.163  36.212  45.045  1.00  0.00           H  
ATOM    802  C2'   C    25      42.598  34.566  45.410  1.00  0.00           C  
ATOM    803  H2'   C    25      42.788  34.988  46.397  1.00  0.00           H  
ATOM    804  O2'   C    25      42.542  33.107  45.476  1.00  0.00           O  
ATOM    805 HO2'   C    25      43.418  32.837  45.763  1.00  0.00           H  
ATOM    806  O3'   C    25      40.160  34.458  45.471  1.00  0.00           O  
ATOM    807  P     U    26      39.331  35.057  46.668  1.00  0.00           P  
ATOM    808  OP1   U    26      38.149  34.233  46.718  1.00  0.00           O  
ATOM    809  OP2   U    26      39.164  36.477  46.253  1.00  0.00           O  
ATOM    810  O5'   U    26      40.292  35.023  47.929  1.00  0.00           O  
ATOM    811  C5'   U    26      40.527  33.729  48.433  1.00  0.00           C  
ATOM    812  H5'   U    26      40.849  33.002  47.688  1.00  0.00           H  
ATOM    813 H5''   U    26      39.580  33.375  48.842  1.00  0.00           H  
ATOM    814  C4'   U    26      41.411  33.618  49.545  1.00  0.00           C  
ATOM    815  H4'   U    26      41.226  32.661  50.032  1.00  0.00           H  
ATOM    816  O4'   U    26      42.780  33.747  49.134  1.00  0.00           O  
ATOM    817  C1'   U    26      43.536  34.347  50.126  1.00  0.00           C  
ATOM    818  H1'   U    26      44.451  33.790  50.331  1.00  0.00           H  
ATOM    819  N1    U    26      44.080  35.660  49.661  1.00  0.00           N  
ATOM    820  C6    U    26      43.418  36.505  48.771  1.00  0.00           C  
ATOM    821  H6    U    26      42.432  36.243  48.414  1.00  0.00           H  
ATOM    822  C5    U    26      43.867  37.762  48.417  1.00  0.00           C  
ATOM    823  H5    U    26      43.241  38.356  47.768  1.00  0.00           H  
ATOM    824  C4    U    26      45.141  38.262  48.941  1.00  0.00           C  
ATOM    825  O4    U    26      45.676  39.363  48.737  1.00  0.00           O  
ATOM    826  N3    U    26      45.662  37.416  49.809  1.00  0.00           N  
ATOM    827  H3    U    26      46.526  37.682  50.259  1.00  0.00           H  
ATOM    828  C2    U    26      45.252  36.145  50.174  1.00  0.00           C  
ATOM    829  O2    U    26      45.785  35.597  51.163  1.00  0.00           O  
ATOM    830  C3'   U    26      41.211  34.594  50.749  1.00  0.00           C  
ATOM    831  H3'   U    26      41.098  35.610  50.371  1.00  0.00           H  
ATOM    832  C2'   U    26      42.632  34.409  51.361  1.00  0.00           C  
ATOM    833  H2'   U    26      42.792  35.277  52.001  1.00  0.00           H  
ATOM    834  O2'   U    26      42.765  33.267  52.077  1.00  0.00           O  
ATOM    835 HO2'   U    26      43.282  33.420  52.871  1.00  0.00           H  
ATOM    836  O3'   U    26      40.169  34.236  51.662  1.00  0.00           O  
ATOM    837  P     A    27      39.584  35.331  52.735  1.00  0.00           P  
ATOM    838  OP1   A    27      38.415  34.781  53.378  1.00  0.00           O  
ATOM    839  OP2   A    27      39.427  36.595  51.955  1.00  0.00           O  
ATOM    840  O5'   A    27      40.832  35.515  53.657  1.00  0.00           O  
ATOM    841  C5'   A    27      41.115  34.538  54.616  1.00  0.00           C  
ATOM    842  H5'   A    27      41.265  33.535  54.217  1.00  0.00           H  
ATOM    843 H5''   A    27      40.298  34.575  55.338  1.00  0.00           H  
ATOM    844  C4'   A    27      42.357  34.816  55.431  1.00  0.00           C  
ATOM    845  H4'   A    27      42.562  34.056  56.185  1.00  0.00           H  
ATOM    846  O4'   A    27      43.463  34.995  54.522  1.00  0.00           O  
ATOM    847  C1'   A    27      44.191  36.153  55.073  1.00  0.00           C  
ATOM    848  H1'   A    27      45.241  35.860  55.094  1.00  0.00           H  
ATOM    849  N9    A    27      44.203  37.322  54.189  1.00  0.00           N  
ATOM    850  C8    A    27      43.279  37.652  53.172  1.00  0.00           C  
ATOM    851  H8    A    27      42.451  36.985  52.986  1.00  0.00           H  
ATOM    852  N7    A    27      43.445  38.840  52.636  1.00  0.00           N  
ATOM    853  C5    A    27      44.596  39.259  53.222  1.00  0.00           C  
ATOM    854  C6    A    27      45.432  40.415  53.095  1.00  0.00           C  
ATOM    855  N6    A    27      45.285  41.285  52.050  1.00  0.00           N  
ATOM    856  H61   A    27      45.988  41.920  51.698  1.00  0.00           H  
ATOM    857  H62   A    27      44.437  41.119  51.527  1.00  0.00           H  
ATOM    858  N1    A    27      46.475  40.646  53.927  1.00  0.00           N  
ATOM    859  C2    A    27      46.687  39.749  54.826  1.00  0.00           C  
ATOM    860  H2    A    27      47.471  39.961  55.537  1.00  0.00           H  
ATOM    861  N3    A    27      46.120  38.599  55.025  1.00  0.00           N  
ATOM    862  C4    A    27      45.027  38.430  54.206  1.00  0.00           C  
ATOM    863  C3'   A    27      42.249  36.170  56.170  1.00  0.00           C  
ATOM    864  H3'   A    27      41.793  36.910  55.513  1.00  0.00           H  
ATOM    865  C2'   A    27      43.691  36.573  56.519  1.00  0.00           C  
ATOM    866  H2'   A    27      43.846  37.606  56.833  1.00  0.00           H  
ATOM    867  O2'   A    27      44.194  35.712  57.485  1.00  0.00           O  
ATOM    868 HO2'   A    27      45.142  35.819  57.591  1.00  0.00           H  
ATOM    869  O3'   A    27      41.417  35.934  57.266  1.00  0.00           O  
ATOM    870  P     G    28      40.552  37.102  57.891  1.00  0.00           P  
ATOM    871  OP1   G    28      39.695  36.521  58.988  1.00  0.00           O  
ATOM    872  OP2   G    28      39.897  37.808  56.781  1.00  0.00           O  
ATOM    873  O5'   G    28      41.626  38.154  58.598  1.00  0.00           O  
ATOM    874  C5'   G    28      42.299  37.795  59.815  1.00  0.00           C  
ATOM    875  H5'   G    28      42.762  36.812  59.730  1.00  0.00           H  
ATOM    876 H5''   G    28      41.517  37.827  60.574  1.00  0.00           H  
ATOM    877  C4'   G    28      43.407  38.804  60.126  1.00  0.00           C  
ATOM    878  H4'   G    28      43.909  38.587  61.069  1.00  0.00           H  
ATOM    879  O4'   G    28      44.455  38.957  59.054  1.00  0.00           O  
ATOM    880  C1'   G    28      44.857  40.307  58.825  1.00  0.00           C  
ATOM    881  H1'   G    28      45.943  40.407  58.842  1.00  0.00           H  
ATOM    882  N9    G    28      44.255  40.882  57.595  1.00  0.00           N  
ATOM    883  C8    G    28      43.266  40.481  56.779  1.00  0.00           C  
ATOM    884  H8    G    28      42.561  39.715  57.064  1.00  0.00           H  
ATOM    885  N7    G    28      42.980  41.170  55.701  1.00  0.00           N  
ATOM    886  C5    G    28      43.925  42.199  55.838  1.00  0.00           C  
ATOM    887  C6    G    28      44.203  43.360  55.078  1.00  0.00           C  
ATOM    888  O6    G    28      43.802  43.757  53.979  1.00  0.00           O  
ATOM    889  N1    G    28      45.188  44.144  55.590  1.00  0.00           N  
ATOM    890  H1    G    28      45.367  45.003  55.090  1.00  0.00           H  
ATOM    891  C2    G    28      45.755  43.960  56.820  1.00  0.00           C  
ATOM    892  N2    G    28      46.385  44.931  57.356  1.00  0.00           N  
ATOM    893  H21   G    28      46.673  45.712  56.784  1.00  0.00           H  
ATOM    894  H22   G    28      46.695  44.918  58.317  1.00  0.00           H  
ATOM    895  N3    G    28      45.624  42.827  57.495  1.00  0.00           N  
ATOM    896  C4    G    28      44.714  41.996  56.980  1.00  0.00           C  
ATOM    897  C3'   G    28      42.828  40.247  60.188  1.00  0.00           C  
ATOM    898  H3'   G    28      42.250  40.369  59.272  1.00  0.00           H  
ATOM    899  C2'   G    28      44.204  41.041  60.005  1.00  0.00           C  
ATOM    900  H2'   G    28      43.893  42.051  59.739  1.00  0.00           H  
ATOM    901  O2'   G    28      45.034  41.025  61.152  1.00  0.00           O  
ATOM    902 HO2'   G    28      45.246  41.949  61.307  1.00  0.00           H  
ATOM    903  O3'   G    28      42.150  40.544  61.409  1.00  0.00           O  
ATOM    904  P     A    29      40.787  41.533  61.414  1.00  0.00           P  
ATOM    905  OP1   A    29      40.340  41.632  62.825  1.00  0.00           O  
ATOM    906  OP2   A    29      39.835  40.947  60.452  1.00  0.00           O  
ATOM    907  O5'   A    29      41.184  43.010  60.970  1.00  0.00           O  
ATOM    908  C5'   A    29      42.057  43.784  61.799  1.00  0.00           C  
ATOM    909  H5'   A    29      42.941  43.173  61.983  1.00  0.00           H  
ATOM    910 H5''   A    29      41.631  44.095  62.753  1.00  0.00           H  
ATOM    911  C4'   A    29      42.506  45.077  60.958  1.00  0.00           C  
ATOM    912  H4'   A    29      43.295  45.594  61.504  1.00  0.00           H  
ATOM    913  O4'   A    29      43.133  44.606  59.742  1.00  0.00           O  
ATOM    914  C1'   A    29      43.178  45.658  58.819  1.00  0.00           C  
ATOM    915  H1'   A    29      44.197  45.849  58.481  1.00  0.00           H  
ATOM    916  N9    A    29      42.468  45.231  57.586  1.00  0.00           N  
ATOM    917  C8    A    29      41.708  44.119  57.425  1.00  0.00           C  
ATOM    918  H8    A    29      41.510  43.285  58.083  1.00  0.00           H  
ATOM    919  N7    A    29      41.029  44.154  56.263  1.00  0.00           N  
ATOM    920  C5    A    29      41.635  45.206  55.565  1.00  0.00           C  
ATOM    921  C6    A    29      41.550  45.657  54.191  1.00  0.00           C  
ATOM    922  N6    A    29      40.919  45.119  53.184  1.00  0.00           N  
ATOM    923  H61   A    29      41.060  45.445  52.238  1.00  0.00           H  
ATOM    924  H62   A    29      40.229  44.425  53.433  1.00  0.00           H  
ATOM    925  N1    A    29      42.263  46.739  53.832  1.00  0.00           N  
ATOM    926  C2    A    29      42.993  47.415  54.764  1.00  0.00           C  
ATOM    927  H2    A    29      43.489  48.350  54.550  1.00  0.00           H  
ATOM    928  N3    A    29      43.032  47.126  56.070  1.00  0.00           N  
ATOM    929  C4    A    29      42.393  45.927  56.399  1.00  0.00           C  
ATOM    930  C3'   A    29      41.486  46.077  60.498  1.00  0.00           C  
ATOM    931  H3'   A    29      40.743  45.566  59.887  1.00  0.00           H  
ATOM    932  C2'   A    29      42.390  46.795  59.465  1.00  0.00           C  
ATOM    933  H2'   A    29      41.796  47.366  58.751  1.00  0.00           H  
ATOM    934  O2'   A    29      43.100  47.820  60.067  1.00  0.00           O  
ATOM    935 HO2'   A    29      42.743  47.926  60.951  1.00  0.00           H  
ATOM    936  O3'   A    29      41.003  46.880  61.600  1.00  0.00           O  
ATOM    937  P     G    30      39.438  47.036  62.054  1.00  0.00           P  
ATOM    938  OP1   G    30      39.398  47.416  63.452  1.00  0.00           O  
ATOM    939  OP2   G    30      38.796  45.768  61.724  1.00  0.00           O  
ATOM    940  O5'   G    30      38.818  48.159  61.163  1.00  0.00           O  
ATOM    941  C5'   G    30      39.286  49.508  61.320  1.00  0.00           C  
ATOM    942  H5'   G    30      40.239  49.409  61.840  1.00  0.00           H  
ATOM    943 H5''   G    30      38.668  50.129  61.969  1.00  0.00           H  
ATOM    944  C4'   G    30      39.514  50.281  59.966  1.00  0.00           C  
ATOM    945  H4'   G    30      40.075  51.181  60.218  1.00  0.00           H  
ATOM    946  O4'   G    30      40.277  49.441  59.089  1.00  0.00           O  
ATOM    947  C1'   G    30      39.823  49.454  57.745  1.00  0.00           C  
ATOM    948  H1'   G    30      40.656  49.779  57.120  1.00  0.00           H  
ATOM    949  N9    G    30      39.428  48.143  57.135  1.00  0.00           N  
ATOM    950  C8    G    30      39.009  46.923  57.691  1.00  0.00           C  
ATOM    951  H8    G    30      39.089  46.704  58.746  1.00  0.00           H  
ATOM    952  N7    G    30      38.455  46.156  56.834  1.00  0.00           N  
ATOM    953  C5    G    30      38.602  46.808  55.622  1.00  0.00           C  
ATOM    954  C6    G    30      38.168  46.376  54.343  1.00  0.00           C  
ATOM    955  O6    G    30      37.679  45.311  54.001  1.00  0.00           O  
ATOM    956  N1    G    30      38.548  47.181  53.342  1.00  0.00           N  
ATOM    957  H1    G    30      38.648  46.731  52.443  1.00  0.00           H  
ATOM    958  C2    G    30      39.233  48.286  53.588  1.00  0.00           C  
ATOM    959  N2    G    30      39.728  48.932  52.598  1.00  0.00           N  
ATOM    960  H21   G    30      39.607  48.511  51.688  1.00  0.00           H  
ATOM    961  H22   G    30      40.367  49.708  52.701  1.00  0.00           H  
ATOM    962  N3    G    30      39.658  48.738  54.795  1.00  0.00           N  
ATOM    963  C4    G    30      39.314  47.969  55.781  1.00  0.00           C  
ATOM    964  C3'   G    30      38.244  50.582  59.188  1.00  0.00           C  
ATOM    965  H3'   G    30      37.514  49.815  59.447  1.00  0.00           H  
ATOM    966  C2'   G    30      38.612  50.414  57.731  1.00  0.00           C  
ATOM    967  H2'   G    30      37.839  49.854  57.205  1.00  0.00           H  
ATOM    968  O2'   G    30      39.043  51.502  57.001  1.00  0.00           O  
ATOM    969 HO2'   G    30      38.300  51.896  56.537  1.00  0.00           H  
ATOM    970  O3'   G    30      37.625  51.871  59.429  1.00  0.00           O  
ATOM    971  P     C    31      36.114  52.097  59.074  1.00  0.00           P  
ATOM    972  OP1   C    31      35.646  53.295  59.855  1.00  0.00           O  
ATOM    973  OP2   C    31      35.340  50.779  59.257  1.00  0.00           O  
ATOM    974  O5'   C    31      36.183  52.439  57.506  1.00  0.00           O  
ATOM    975  C5'   C    31      36.520  53.753  57.098  1.00  0.00           C  
ATOM    976  H5'   C    31      37.478  53.914  57.593  1.00  0.00           H  
ATOM    977 H5''   C    31      35.817  54.511  57.441  1.00  0.00           H  
ATOM    978  C4'   C    31      36.657  53.873  55.609  1.00  0.00           C  
ATOM    979  H4'   C    31      37.180  54.811  55.423  1.00  0.00           H  
ATOM    980  O4'   C    31      37.344  52.797  55.102  1.00  0.00           O  
ATOM    981  C1'   C    31      37.130  52.685  53.678  1.00  0.00           C  
ATOM    982  H1'   C    31      38.069  52.799  53.135  1.00  0.00           H  
ATOM    983  N1    C    31      36.630  51.345  53.336  1.00  0.00           N  
ATOM    984  C6    C    31      36.384  50.400  54.329  1.00  0.00           C  
ATOM    985  H6    C    31      36.411  50.755  55.349  1.00  0.00           H  
ATOM    986  C5    C    31      35.988  49.153  54.086  1.00  0.00           C  
ATOM    987  H5    C    31      35.842  48.418  54.863  1.00  0.00           H  
ATOM    988  C4    C    31      35.842  48.814  52.686  1.00  0.00           C  
ATOM    989  N4    C    31      35.675  47.539  52.359  1.00  0.00           N  
ATOM    990  H41   C    31      35.692  47.372  51.363  1.00  0.00           H  
ATOM    991  H42   C    31      35.609  46.844  53.089  1.00  0.00           H  
ATOM    992  N3    C    31      36.107  49.654  51.730  1.00  0.00           N  
ATOM    993  C2    C    31      36.414  50.934  52.027  1.00  0.00           C  
ATOM    994  O2    C    31      36.413  51.705  51.068  1.00  0.00           O  
ATOM    995  C3'   C    31      35.347  53.917  54.829  1.00  0.00           C  
ATOM    996  H3'   C    31      34.727  53.028  54.940  1.00  0.00           H  
ATOM    997  C2'   C    31      35.969  53.686  53.468  1.00  0.00           C  
ATOM    998  H2'   C    31      35.275  53.311  52.715  1.00  0.00           H  
ATOM    999  O2'   C    31      36.586  54.819  52.857  1.00  0.00           O  
ATOM   1000 HO2'   C    31      36.168  54.825  51.993  1.00  0.00           H  
ATOM   1001  O3'   C    31      34.624  55.067  54.952  1.00  0.00           O  
ATOM   1002  P     C    32      33.091  55.076  54.365  1.00  0.00           P  
ATOM   1003  OP1   C    32      32.540  56.337  54.803  1.00  0.00           O  
ATOM   1004  OP2   C    32      32.380  53.847  54.721  1.00  0.00           O  
ATOM   1005  O5'   C    32      33.149  55.176  52.704  1.00  0.00           O  
ATOM   1006  C5'   C    32      33.867  56.217  52.015  1.00  0.00           C  
ATOM   1007  H5'   C    32      34.872  56.316  52.426  1.00  0.00           H  
ATOM   1008 H5''   C    32      33.328  57.160  52.106  1.00  0.00           H  
ATOM   1009  C4'   C    32      34.259  55.937  50.549  1.00  0.00           C  
ATOM   1010  H4'   C    32      34.809  56.795  50.161  1.00  0.00           H  
ATOM   1011  O4'   C    32      35.026  54.740  50.391  1.00  0.00           O  
ATOM   1012  C1'   C    32      34.692  54.142  49.153  1.00  0.00           C  
ATOM   1013  H1'   C    32      35.594  54.062  48.545  1.00  0.00           H  
ATOM   1014  N1    C    32      34.110  52.791  49.455  1.00  0.00           N  
ATOM   1015  C6    C    32      33.608  52.464  50.662  1.00  0.00           C  
ATOM   1016  H6    C    32      33.416  53.230  51.399  1.00  0.00           H  
ATOM   1017  C5    C    32      33.263  51.213  50.964  1.00  0.00           C  
ATOM   1018  H5    C    32      32.694  51.048  51.868  1.00  0.00           H  
ATOM   1019  C4    C    32      33.285  50.296  49.881  1.00  0.00           C  
ATOM   1020  N4    C    32      32.910  49.060  50.064  1.00  0.00           N  
ATOM   1021  H41   C    32      32.704  48.429  49.303  1.00  0.00           H  
ATOM   1022  H42   C    32      32.697  48.779  51.010  1.00  0.00           H  
ATOM   1023  N3    C    32      33.718  50.566  48.687  1.00  0.00           N  
ATOM   1024  C2    C    32      34.167  51.827  48.419  1.00  0.00           C  
ATOM   1025  O2    C    32      34.565  52.103  47.270  1.00  0.00           O  
ATOM   1026  C3'   C    32      33.041  55.797  49.628  1.00  0.00           C  
ATOM   1027  H3'   C    32      32.347  55.188  50.208  1.00  0.00           H  
ATOM   1028  C2'   C    32      33.630  55.040  48.453  1.00  0.00           C  
ATOM   1029  H2'   C    32      32.956  54.319  47.991  1.00  0.00           H  
ATOM   1030  O2'   C    32      34.328  56.019  47.679  1.00  0.00           O  
ATOM   1031 HO2'   C    32      33.828  56.827  47.815  1.00  0.00           H  
ATOM   1032  O3'   C    32      32.486  57.052  49.271  1.00  0.00           O  
ATOM   1033  P     C    33      30.954  56.868  48.861  1.00  0.00           P  
ATOM   1034  OP1   C    33      30.348  58.243  48.656  1.00  0.00           O  
ATOM   1035  OP2   C    33      30.280  55.912  49.710  1.00  0.00           O  
ATOM   1036  O5'   C    33      31.055  56.148  47.474  1.00  0.00           O  
ATOM   1037  C5'   C    33      31.602  56.700  46.258  1.00  0.00           C  
ATOM   1038  H5'   C    33      32.679  56.862  46.298  1.00  0.00           H  
ATOM   1039 H5''   C    33      31.136  57.678  46.135  1.00  0.00           H  
ATOM   1040  C4'   C    33      31.327  55.812  45.120  1.00  0.00           C  
ATOM   1041  H4'   C    33      31.644  56.350  44.227  1.00  0.00           H  
ATOM   1042  O4'   C    33      32.078  54.584  45.306  1.00  0.00           O  
ATOM   1043  C1'   C    33      31.304  53.454  44.805  1.00  0.00           C  
ATOM   1044  H1'   C    33      31.880  53.020  43.988  1.00  0.00           H  
ATOM   1045  N1    C    33      31.000  52.473  45.848  1.00  0.00           N  
ATOM   1046  C6    C    33      30.788  52.611  47.149  1.00  0.00           C  
ATOM   1047  H6    C    33      30.841  53.584  47.616  1.00  0.00           H  
ATOM   1048  C5    C    33      30.379  51.604  47.951  1.00  0.00           C  
ATOM   1049  H5    C    33      30.163  51.827  48.985  1.00  0.00           H  
ATOM   1050  C4    C    33      30.313  50.351  47.385  1.00  0.00           C  
ATOM   1051  N4    C    33      30.099  49.310  48.040  1.00  0.00           N  
ATOM   1052  H41   C    33      30.189  48.387  47.640  1.00  0.00           H  
ATOM   1053  H42   C    33      30.228  49.313  49.042  1.00  0.00           H  
ATOM   1054  N3    C    33      30.557  50.150  46.076  1.00  0.00           N  
ATOM   1055  C2    C    33      30.799  51.213  45.300  1.00  0.00           C  
ATOM   1056  O2    C    33      30.796  50.984  44.084  1.00  0.00           O  
ATOM   1057  C3'   C    33      29.880  55.335  44.930  1.00  0.00           C  
ATOM   1058  H3'   C    33      29.537  55.223  45.959  1.00  0.00           H  
ATOM   1059  C2'   C    33      29.998  54.008  44.155  1.00  0.00           C  
ATOM   1060  H2'   C    33      29.115  53.416  44.396  1.00  0.00           H  
ATOM   1061  O2'   C    33      30.197  54.119  42.817  1.00  0.00           O  
ATOM   1062 HO2'   C    33      30.116  55.053  42.614  1.00  0.00           H  
ATOM   1063  O3'   C    33      28.980  56.109  44.273  1.00  0.00           O  
ATOM   1064  P     U    34      27.430  55.974  44.426  1.00  0.00           P  
ATOM   1065  OP1   U    34      26.774  56.798  43.420  1.00  0.00           O  
ATOM   1066  OP2   U    34      27.081  56.137  45.859  1.00  0.00           O  
ATOM   1067  O5'   U    34      27.083  54.446  44.045  1.00  0.00           O  
ATOM   1068  C5'   U    34      26.958  53.897  42.792  1.00  0.00           C  
ATOM   1069  H5'   U    34      27.865  54.128  42.233  1.00  0.00           H  
ATOM   1070 H5''   U    34      26.125  54.333  42.239  1.00  0.00           H  
ATOM   1071  C4'   U    34      26.686  52.387  42.840  1.00  0.00           C  
ATOM   1072  H4'   U    34      26.652  52.019  41.815  1.00  0.00           H  
ATOM   1073  O4'   U    34      27.582  51.648  43.623  1.00  0.00           O  
ATOM   1074  C1'   U    34      26.936  50.540  44.297  1.00  0.00           C  
ATOM   1075  H1'   U    34      27.378  49.599  43.970  1.00  0.00           H  
ATOM   1076  N1    U    34      26.952  50.716  45.798  1.00  0.00           N  
ATOM   1077  C6    U    34      27.206  51.896  46.456  1.00  0.00           C  
ATOM   1078  H6    U    34      27.243  52.777  45.834  1.00  0.00           H  
ATOM   1079  C5    U    34      27.387  52.019  47.786  1.00  0.00           C  
ATOM   1080  H5    U    34      27.679  52.958  48.232  1.00  0.00           H  
ATOM   1081  C4    U    34      27.384  50.793  48.576  1.00  0.00           C  
ATOM   1082  O4    U    34      27.632  50.689  49.747  1.00  0.00           O  
ATOM   1083  N3    U    34      27.015  49.664  47.904  1.00  0.00           N  
ATOM   1084  H3    U    34      27.060  48.781  48.392  1.00  0.00           H  
ATOM   1085  C2    U    34      26.924  49.553  46.542  1.00  0.00           C  
ATOM   1086  O2    U    34      26.723  48.472  46.017  1.00  0.00           O  
ATOM   1087  C3'   U    34      25.423  52.108  43.537  1.00  0.00           C  
ATOM   1088  H3'   U    34      25.260  52.734  44.414  1.00  0.00           H  
ATOM   1089  C2'   U    34      25.530  50.618  43.802  1.00  0.00           C  
ATOM   1090  H2'   U    34      24.874  50.319  44.620  1.00  0.00           H  
ATOM   1091  O2'   U    34      25.478  49.801  42.662  1.00  0.00           O  
ATOM   1092 HO2'   U    34      24.579  49.924  42.349  1.00  0.00           H  
ATOM   1093  O3'   U    34      24.294  52.383  42.625  1.00  0.00           O  
ATOM   1094  P     G    35      22.828  52.098  43.097  1.00  0.00           P  
ATOM   1095  OP1   G    35      21.890  52.936  42.366  1.00  0.00           O  
ATOM   1096  OP2   G    35      22.773  52.195  44.584  1.00  0.00           O  
ATOM   1097  O5'   G    35      22.468  50.646  42.747  1.00  0.00           O  
ATOM   1098  C5'   G    35      22.648  50.248  41.374  1.00  0.00           C  
ATOM   1099  H5'   G    35      23.654  50.559  41.091  1.00  0.00           H  
ATOM   1100 H5''   G    35      21.993  50.895  40.791  1.00  0.00           H  
ATOM   1101  C4'   G    35      22.574  48.692  41.110  1.00  0.00           C  
ATOM   1102  H4'   G    35      22.815  48.479  40.068  1.00  0.00           H  
ATOM   1103  O4'   G    35      23.283  47.853  42.037  1.00  0.00           O  
ATOM   1104  C1'   G    35      22.464  46.851  42.580  1.00  0.00           C  
ATOM   1105  H1'   G    35      23.010  45.909  42.634  1.00  0.00           H  
ATOM   1106  N9    G    35      21.992  47.035  43.996  1.00  0.00           N  
ATOM   1107  C8    G    35      22.254  48.069  44.801  1.00  0.00           C  
ATOM   1108  H8    G    35      22.788  48.969  44.537  1.00  0.00           H  
ATOM   1109  N7    G    35      21.959  47.879  45.995  1.00  0.00           N  
ATOM   1110  C5    G    35      21.262  46.695  45.951  1.00  0.00           C  
ATOM   1111  C6    G    35      20.661  45.984  47.025  1.00  0.00           C  
ATOM   1112  O6    G    35      20.625  46.220  48.238  1.00  0.00           O  
ATOM   1113  N1    G    35      20.165  44.721  46.598  1.00  0.00           N  
ATOM   1114  H1    G    35      19.601  44.201  47.255  1.00  0.00           H  
ATOM   1115  C2    G    35      20.224  44.290  45.321  1.00  0.00           C  
ATOM   1116  N2    G    35      19.628  43.178  45.021  1.00  0.00           N  
ATOM   1117  H21   G    35      19.092  42.608  45.659  1.00  0.00           H  
ATOM   1118  H22   G    35      19.637  42.876  44.057  1.00  0.00           H  
ATOM   1119  N3    G    35      20.735  44.942  44.301  1.00  0.00           N  
ATOM   1120  C4    G    35      21.248  46.134  44.720  1.00  0.00           C  
ATOM   1121  C3'   G    35      21.073  48.156  41.222  1.00  0.00           C  
ATOM   1122  H3'   G    35      20.590  48.698  42.036  1.00  0.00           H  
ATOM   1123  C2'   G    35      21.324  46.814  41.660  1.00  0.00           C  
ATOM   1124  H2'   G    35      20.369  46.483  42.068  1.00  0.00           H  
ATOM   1125  O2'   G    35      21.642  46.019  40.568  1.00  0.00           O  
ATOM   1126 HO2'   G    35      22.447  46.301  40.126  1.00  0.00           H  
ATOM   1127  O3'   G    35      20.266  48.053  40.059  1.00  0.00           O  
ATOM   1128  P     U    36      19.728  49.263  39.208  1.00  0.00           P  
ATOM   1129  OP1   U    36      18.844  50.203  40.014  1.00  0.00           O  
ATOM   1130  OP2   U    36      19.150  48.658  37.986  1.00  0.00           O  
ATOM   1131  O5'   U    36      21.125  49.932  38.736  1.00  0.00           O  
ATOM   1132  C5'   U    36      20.990  51.286  38.407  1.00  0.00           C  
ATOM   1133  H5'   U    36      20.658  51.857  39.274  1.00  0.00           H  
ATOM   1134 H5''   U    36      20.202  51.352  37.657  1.00  0.00           H  
ATOM   1135  C4'   U    36      22.238  51.841  37.835  1.00  0.00           C  
ATOM   1136  H4'   U    36      22.188  52.895  37.562  1.00  0.00           H  
ATOM   1137  O4'   U    36      23.331  51.837  38.763  1.00  0.00           O  
ATOM   1138  C1'   U    36      24.516  52.002  38.070  1.00  0.00           C  
ATOM   1139  H1'   U    36      24.807  53.051  38.123  1.00  0.00           H  
ATOM   1140  N1    U    36      25.615  51.131  38.596  1.00  0.00           N  
ATOM   1141  C6    U    36      25.470  49.719  38.585  1.00  0.00           C  
ATOM   1142  H6    U    36      24.711  49.276  37.957  1.00  0.00           H  
ATOM   1143  C5    U    36      26.350  48.973  39.203  1.00  0.00           C  
ATOM   1144  H5    U    36      26.313  47.905  39.047  1.00  0.00           H  
ATOM   1145  C4    U    36      27.450  49.517  39.992  1.00  0.00           C  
ATOM   1146  O4    U    36      28.107  48.869  40.810  1.00  0.00           O  
ATOM   1147  N3    U    36      27.590  50.888  39.864  1.00  0.00           N  
ATOM   1148  H3    U    36      28.399  51.254  40.345  1.00  0.00           H  
ATOM   1149  C2    U    36      26.746  51.738  39.185  1.00  0.00           C  
ATOM   1150  O2    U    36      27.068  52.917  39.086  1.00  0.00           O  
ATOM   1151  C3'   U    36      22.808  51.076  36.680  1.00  0.00           C  
ATOM   1152  H3'   U    36      22.863  49.989  36.731  1.00  0.00           H  
ATOM   1153  C2'   U    36      24.214  51.665  36.582  1.00  0.00           C  
ATOM   1154  H2'   U    36      24.865  50.900  36.158  1.00  0.00           H  
ATOM   1155  O2'   U    36      24.385  52.892  35.844  1.00  0.00           O  
ATOM   1156 HO2'   U    36      23.879  52.893  35.028  1.00  0.00           H  
ATOM   1157  O3'   U    36      22.145  51.364  35.468  1.00  0.00           O  
ATOM   1158  P     A    37      21.191  50.367  34.699  1.00  0.00           P  
ATOM   1159  OP1   A    37      20.164  51.176  34.004  1.00  0.00           O  
ATOM   1160  OP2   A    37      20.725  49.230  35.690  1.00  0.00           O  
ATOM   1161  O5'   A    37      21.963  49.632  33.578  1.00  0.00           O  
ATOM   1162  C5'   A    37      22.704  48.441  33.878  1.00  0.00           C  
ATOM   1163  H5'   A    37      22.038  47.593  34.037  1.00  0.00           H  
ATOM   1164 H5''   A    37      23.371  48.615  34.723  1.00  0.00           H  
ATOM   1165  C4'   A    37      23.717  47.987  32.846  1.00  0.00           C  
ATOM   1166  H4'   A    37      24.128  47.026  33.158  1.00  0.00           H  
ATOM   1167  O4'   A    37      23.169  47.765  31.497  1.00  0.00           O  
ATOM   1168  C1'   A    37      24.056  48.328  30.619  1.00  0.00           C  
ATOM   1169  H1'   A    37      24.976  47.764  30.465  1.00  0.00           H  
ATOM   1170  N9    A    37      23.495  48.543  29.205  1.00  0.00           N  
ATOM   1171  C8    A    37      23.497  49.681  28.372  1.00  0.00           C  
ATOM   1172  H8    A    37      23.965  50.569  28.772  1.00  0.00           H  
ATOM   1173  N7    A    37      22.999  49.460  27.192  1.00  0.00           N  
ATOM   1174  C5    A    37      22.560  48.159  27.208  1.00  0.00           C  
ATOM   1175  C6    A    37      21.937  47.206  26.298  1.00  0.00           C  
ATOM   1176  N6    A    37      21.202  47.558  25.286  1.00  0.00           N  
ATOM   1177  H61   A    37      20.600  46.866  24.862  1.00  0.00           H  
ATOM   1178  H62   A    37      21.124  48.536  25.045  1.00  0.00           H  
ATOM   1179  N1    A    37      21.742  45.908  26.663  1.00  0.00           N  
ATOM   1180  C2    A    37      22.100  45.517  27.897  1.00  0.00           C  
ATOM   1181  H2    A    37      21.962  44.486  28.186  1.00  0.00           H  
ATOM   1182  N3    A    37      22.616  46.269  28.853  1.00  0.00           N  
ATOM   1183  C4    A    37      22.863  47.575  28.455  1.00  0.00           C  
ATOM   1184  C3'   A    37      24.789  49.102  32.680  1.00  0.00           C  
ATOM   1185  H3'   A    37      24.703  49.949  33.360  1.00  0.00           H  
ATOM   1186  C2'   A    37      24.434  49.582  31.306  1.00  0.00           C  
ATOM   1187  H2'   A    37      23.671  50.361  31.315  1.00  0.00           H  
ATOM   1188  O2'   A    37      25.531  50.188  30.680  1.00  0.00           O  
ATOM   1189 HO2'   A    37      25.846  51.010  31.062  1.00  0.00           H  
ATOM   1190  O3'   A    37      26.089  48.531  32.895  1.00  0.00           O  
ATOM   1191  P     A    38      26.858  48.526  34.216  1.00  0.00           P  
ATOM   1192  OP1   A    38      27.856  47.474  34.257  1.00  0.00           O  
ATOM   1193  OP2   A    38      25.817  48.616  35.304  1.00  0.00           O  
ATOM   1194  O5'   A    38      27.700  49.904  34.154  1.00  0.00           O  
ATOM   1195  C5'   A    38      27.048  51.103  34.038  1.00  0.00           C  
ATOM   1196  H5'   A    38      26.028  51.015  34.411  1.00  0.00           H  
ATOM   1197 H5''   A    38      27.099  51.348  32.977  1.00  0.00           H  
ATOM   1198  C4'   A    38      27.709  52.176  34.893  1.00  0.00           C  
ATOM   1199  H4'   A    38      27.272  53.144  34.647  1.00  0.00           H  
ATOM   1200  O4'   A    38      27.637  51.952  36.311  1.00  0.00           O  
ATOM   1201  C1'   A    38      28.966  52.110  36.793  1.00  0.00           C  
ATOM   1202  H1'   A    38      28.891  52.672  37.724  1.00  0.00           H  
ATOM   1203  N9    A    38      29.600  50.785  36.990  1.00  0.00           N  
ATOM   1204  C8    A    38      28.833  49.555  37.079  1.00  0.00           C  
ATOM   1205  H8    A    38      27.868  49.489  36.600  1.00  0.00           H  
ATOM   1206  N7    A    38      29.516  48.583  37.632  1.00  0.00           N  
ATOM   1207  C5    A    38      30.788  49.227  37.957  1.00  0.00           C  
ATOM   1208  C6    A    38      31.990  48.789  38.563  1.00  0.00           C  
ATOM   1209  N6    A    38      32.302  47.538  38.847  1.00  0.00           N  
ATOM   1210  H61   A    38      33.200  47.250  39.209  1.00  0.00           H  
ATOM   1211  H62   A    38      31.525  46.893  38.812  1.00  0.00           H  
ATOM   1212  N1    A    38      32.950  49.609  38.890  1.00  0.00           N  
ATOM   1213  C2    A    38      32.709  50.858  38.543  1.00  0.00           C  
ATOM   1214  H2    A    38      33.445  51.566  38.895  1.00  0.00           H  
ATOM   1215  N3    A    38      31.707  51.446  37.946  1.00  0.00           N  
ATOM   1216  C4    A    38      30.753  50.529  37.633  1.00  0.00           C  
ATOM   1217  C3'   A    38      29.212  52.410  34.482  1.00  0.00           C  
ATOM   1218  H3'   A    38      29.638  51.467  34.139  1.00  0.00           H  
ATOM   1219  C2'   A    38      29.824  52.921  35.804  1.00  0.00           C  
ATOM   1220  H2'   A    38      30.848  52.559  35.890  1.00  0.00           H  
ATOM   1221  O2'   A    38      29.751  54.397  35.923  1.00  0.00           O  
ATOM   1222 HO2'   A    38      29.909  54.763  35.050  1.00  0.00           H  
ATOM   1223  O3'   A    38      29.249  53.436  33.507  1.00  0.00           O  
ATOM   1224  P     U    39      29.971  53.219  32.117  1.00  0.00           P  
ATOM   1225  OP1   U    39      30.183  54.526  31.492  1.00  0.00           O  
ATOM   1226  OP2   U    39      29.205  52.164  31.366  1.00  0.00           O  
ATOM   1227  O5'   U    39      31.423  52.635  32.539  1.00  0.00           O  
ATOM   1228  C5'   U    39      32.490  53.438  33.154  1.00  0.00           C  
ATOM   1229  H5'   U    39      32.142  53.909  34.073  1.00  0.00           H  
ATOM   1230 H5''   U    39      32.814  54.225  32.473  1.00  0.00           H  
ATOM   1231  C4'   U    39      33.709  52.582  33.576  1.00  0.00           C  
ATOM   1232  H4'   U    39      34.406  53.289  34.026  1.00  0.00           H  
ATOM   1233  O4'   U    39      33.416  51.647  34.646  1.00  0.00           O  
ATOM   1234  C1'   U    39      34.023  50.323  34.361  1.00  0.00           C  
ATOM   1235  H1'   U    39      34.712  50.086  35.171  1.00  0.00           H  
ATOM   1236  N1    U    39      33.036  49.175  34.215  1.00  0.00           N  
ATOM   1237  C6    U    39      32.034  49.255  33.333  1.00  0.00           C  
ATOM   1238  H6    U    39      31.853  50.100  32.686  1.00  0.00           H  
ATOM   1239  C5    U    39      31.235  48.257  32.925  1.00  0.00           C  
ATOM   1240  H5    U    39      30.528  48.397  32.121  1.00  0.00           H  
ATOM   1241  C4    U    39      31.331  46.974  33.574  1.00  0.00           C  
ATOM   1242  O4    U    39      30.568  45.996  33.334  1.00  0.00           O  
ATOM   1243  N3    U    39      32.385  46.906  34.481  1.00  0.00           N  
ATOM   1244  H3    U    39      32.474  46.047  35.006  1.00  0.00           H  
ATOM   1245  C2    U    39      33.198  47.981  34.897  1.00  0.00           C  
ATOM   1246  O2    U    39      34.065  47.671  35.780  1.00  0.00           O  
ATOM   1247  C3'   U    39      34.259  51.753  32.493  1.00  0.00           C  
ATOM   1248  H3'   U    39      33.541  51.411  31.747  1.00  0.00           H  
ATOM   1249  C2'   U    39      34.880  50.586  33.166  1.00  0.00           C  
ATOM   1250  H2'   U    39      34.787  49.718  32.513  1.00  0.00           H  
ATOM   1251  O2'   U    39      36.183  50.881  33.577  1.00  0.00           O  
ATOM   1252 HO2'   U    39      36.250  51.801  33.842  1.00  0.00           H  
ATOM   1253  O3'   U    39      35.238  52.507  31.732  1.00  0.00           O  
ATOM   1254  P     G    40      35.572  52.074  30.249  1.00  0.00           P  
ATOM   1255  OP1   G    40      36.015  53.288  29.607  1.00  0.00           O  
ATOM   1256  OP2   G    40      34.431  51.468  29.604  1.00  0.00           O  
ATOM   1257  O5'   G    40      36.761  50.938  30.165  1.00  0.00           O  
ATOM   1258  C5'   G    40      38.085  51.365  29.987  1.00  0.00           C  
ATOM   1259  H5'   G    40      38.351  52.147  30.698  1.00  0.00           H  
ATOM   1260 H5''   G    40      38.175  51.820  29.001  1.00  0.00           H  
ATOM   1261  C4'   G    40      39.169  50.236  30.036  1.00  0.00           C  
ATOM   1262  H4'   G    40      40.057  50.800  29.752  1.00  0.00           H  
ATOM   1263  O4'   G    40      39.208  49.710  31.297  1.00  0.00           O  
ATOM   1264  C1'   G    40      39.450  48.277  31.239  1.00  0.00           C  
ATOM   1265  H1'   G    40      40.289  48.044  31.895  1.00  0.00           H  
ATOM   1266  N9    G    40      38.289  47.541  31.796  1.00  0.00           N  
ATOM   1267  C8    G    40      37.095  48.094  32.125  1.00  0.00           C  
ATOM   1268  H8    G    40      36.759  49.080  31.840  1.00  0.00           H  
ATOM   1269  N7    G    40      36.264  47.222  32.673  1.00  0.00           N  
ATOM   1270  C5    G    40      36.980  46.042  32.807  1.00  0.00           C  
ATOM   1271  C6    G    40      36.579  44.782  33.249  1.00  0.00           C  
ATOM   1272  O6    G    40      35.555  44.492  33.868  1.00  0.00           O  
ATOM   1273  N1    G    40      37.576  43.873  33.042  1.00  0.00           N  
ATOM   1274  H1    G    40      37.367  42.950  33.393  1.00  0.00           H  
ATOM   1275  C2    G    40      38.675  44.030  32.349  1.00  0.00           C  
ATOM   1276  N2    G    40      39.446  43.038  31.988  1.00  0.00           N  
ATOM   1277  H21   G    40      39.201  42.150  32.403  1.00  0.00           H  
ATOM   1278  H22   G    40      40.186  43.202  31.321  1.00  0.00           H  
ATOM   1279  N3    G    40      39.136  45.213  31.900  1.00  0.00           N  
ATOM   1280  C4    G    40      38.192  46.187  32.140  1.00  0.00           C  
ATOM   1281  C3'   G    40      38.929  49.074  29.070  1.00  0.00           C  
ATOM   1282  H3'   G    40      37.844  48.979  29.087  1.00  0.00           H  
ATOM   1283  C2'   G    40      39.818  47.931  29.746  1.00  0.00           C  
ATOM   1284  H2'   G    40      39.554  46.916  29.449  1.00  0.00           H  
ATOM   1285  O2'   G    40      41.234  48.196  29.534  1.00  0.00           O  
ATOM   1286 HO2'   G    40      41.362  48.362  28.597  1.00  0.00           H  
ATOM   1287  O3'   G    40      39.391  49.287  27.736  1.00  0.00           O  
ATOM   1288  P     G    41      38.592  48.735  26.446  1.00  0.00           P  
ATOM   1289  OP1   G    41      39.161  49.509  25.310  1.00  0.00           O  
ATOM   1290  OP2   G    41      37.143  48.943  26.778  1.00  0.00           O  
ATOM   1291  O5'   G    41      38.929  47.183  26.324  1.00  0.00           O  
ATOM   1292  C5'   G    41      40.213  46.756  26.037  1.00  0.00           C  
ATOM   1293  H5'   G    41      40.845  47.361  26.686  1.00  0.00           H  
ATOM   1294 H5''   G    41      40.444  46.886  24.979  1.00  0.00           H  
ATOM   1295  C4'   G    41      40.375  45.221  26.378  1.00  0.00           C  
ATOM   1296  H4'   G    41      41.372  44.883  26.098  1.00  0.00           H  
ATOM   1297  O4'   G    41      40.171  44.954  27.793  1.00  0.00           O  
ATOM   1298  C1'   G    41      39.365  43.831  27.900  1.00  0.00           C  
ATOM   1299  H1'   G    41      39.837  43.070  28.522  1.00  0.00           H  
ATOM   1300  N9    G    41      38.050  44.044  28.487  1.00  0.00           N  
ATOM   1301  C8    G    41      37.486  45.279  28.583  1.00  0.00           C  
ATOM   1302  H8    G    41      37.889  46.223  28.247  1.00  0.00           H  
ATOM   1303  N7    G    41      36.394  45.238  29.342  1.00  0.00           N  
ATOM   1304  C5    G    41      36.208  43.929  29.698  1.00  0.00           C  
ATOM   1305  C6    G    41      35.128  43.256  30.433  1.00  0.00           C  
ATOM   1306  O6    G    41      34.292  43.840  31.097  1.00  0.00           O  
ATOM   1307  N1    G    41      35.235  41.911  30.365  1.00  0.00           N  
ATOM   1308  H1    G    41      34.673  41.377  31.013  1.00  0.00           H  
ATOM   1309  C2    G    41      36.362  41.280  30.012  1.00  0.00           C  
ATOM   1310  N2    G    41      36.296  39.975  30.032  1.00  0.00           N  
ATOM   1311  H21   G    41      35.341  39.655  29.965  1.00  0.00           H  
ATOM   1312  H22   G    41      37.017  39.480  29.527  1.00  0.00           H  
ATOM   1313  N3    G    41      37.390  41.845  29.450  1.00  0.00           N  
ATOM   1314  C4    G    41      37.247  43.169  29.200  1.00  0.00           C  
ATOM   1315  C3'   G    41      39.336  44.351  25.594  1.00  0.00           C  
ATOM   1316  H3'   G    41      38.400  44.908  25.552  1.00  0.00           H  
ATOM   1317  C2'   G    41      39.178  43.180  26.523  1.00  0.00           C  
ATOM   1318  H2'   G    41      38.176  42.779  26.366  1.00  0.00           H  
ATOM   1319  O2'   G    41      40.268  42.250  26.368  1.00  0.00           O  
ATOM   1320 HO2'   G    41      40.305  41.753  27.188  1.00  0.00           H  
ATOM   1321  O3'   G    41      39.765  44.027  24.250  1.00  0.00           O  
ATOM   1322  P     U    42      38.683  44.325  23.163  1.00  0.00           P  
ATOM   1323  OP1   U    42      39.412  44.267  21.867  1.00  0.00           O  
ATOM   1324  OP2   U    42      37.971  45.587  23.424  1.00  0.00           O  
ATOM   1325  O5'   U    42      37.686  43.112  23.287  1.00  0.00           O  
ATOM   1326  C5'   U    42      38.088  41.785  23.049  1.00  0.00           C  
ATOM   1327  H5'   U    42      39.123  41.685  23.377  1.00  0.00           H  
ATOM   1328 H5''   U    42      37.988  41.631  21.975  1.00  0.00           H  
ATOM   1329  C4'   U    42      37.177  40.759  23.728  1.00  0.00           C  
ATOM   1330  H4'   U    42      37.436  39.709  23.593  1.00  0.00           H  
ATOM   1331  O4'   U    42      37.135  41.034  25.182  1.00  0.00           O  
ATOM   1332  C1'   U    42      35.831  40.723  25.675  1.00  0.00           C  
ATOM   1333  H1'   U    42      35.911  39.878  26.360  1.00  0.00           H  
ATOM   1334  N1    U    42      35.205  41.867  26.389  1.00  0.00           N  
ATOM   1335  C6    U    42      35.272  43.120  25.926  1.00  0.00           C  
ATOM   1336  H6    U    42      36.067  43.339  25.229  1.00  0.00           H  
ATOM   1337  C5    U    42      34.447  44.107  26.306  1.00  0.00           C  
ATOM   1338  H5    U    42      34.565  45.091  25.875  1.00  0.00           H  
ATOM   1339  C4    U    42      33.445  43.902  27.310  1.00  0.00           C  
ATOM   1340  O4    U    42      32.729  44.808  27.817  1.00  0.00           O  
ATOM   1341  N3    U    42      33.459  42.607  27.806  1.00  0.00           N  
ATOM   1342  H3    U    42      32.785  42.378  28.523  1.00  0.00           H  
ATOM   1343  C2    U    42      34.225  41.556  27.335  1.00  0.00           C  
ATOM   1344  O2    U    42      33.958  40.413  27.717  1.00  0.00           O  
ATOM   1345  C3'   U    42      35.754  41.071  23.209  1.00  0.00           C  
ATOM   1346  H3'   U    42      35.549  42.138  23.289  1.00  0.00           H  
ATOM   1347  C2'   U    42      35.031  40.465  24.433  1.00  0.00           C  
ATOM   1348  H2'   U    42      33.993  40.794  24.483  1.00  0.00           H  
ATOM   1349  O2'   U    42      34.855  39.095  24.256  1.00  0.00           O  
ATOM   1350 HO2'   U    42      33.976  38.957  23.895  1.00  0.00           H  
ATOM   1351  O3'   U    42      35.431  40.441  21.936  1.00  0.00           O  
ATOM   1352  P     A    43      34.014  40.748  21.250  1.00  0.00           P  
ATOM   1353  OP1   A    43      34.050  40.243  19.902  1.00  0.00           O  
ATOM   1354  OP2   A    43      33.683  42.155  21.475  1.00  0.00           O  
ATOM   1355  O5'   A    43      33.040  39.963  22.195  1.00  0.00           O  
ATOM   1356  C5'   A    43      32.818  38.593  22.073  1.00  0.00           C  
ATOM   1357  H5'   A    43      33.766  38.063  22.168  1.00  0.00           H  
ATOM   1358 H5''   A    43      32.546  38.421  21.032  1.00  0.00           H  
ATOM   1359  C4'   A    43      31.811  38.235  23.219  1.00  0.00           C  
ATOM   1360  H4'   A    43      31.849  37.150  23.316  1.00  0.00           H  
ATOM   1361  O4'   A    43      32.000  38.898  24.389  1.00  0.00           O  
ATOM   1362  C1'   A    43      30.804  39.238  25.076  1.00  0.00           C  
ATOM   1363  H1'   A    43      30.743  38.629  25.978  1.00  0.00           H  
ATOM   1364  N9    A    43      30.665  40.698  25.249  1.00  0.00           N  
ATOM   1365  C8    A    43      31.334  41.725  24.640  1.00  0.00           C  
ATOM   1366  H8    A    43      32.057  41.517  23.866  1.00  0.00           H  
ATOM   1367  N7    A    43      30.888  42.861  24.898  1.00  0.00           N  
ATOM   1368  C5    A    43      30.049  42.635  25.955  1.00  0.00           C  
ATOM   1369  C6    A    43      29.172  43.450  26.736  1.00  0.00           C  
ATOM   1370  N6    A    43      28.996  44.760  26.823  1.00  0.00           N  
ATOM   1371  H61   A    43      28.319  45.055  27.512  1.00  0.00           H  
ATOM   1372  H62   A    43      29.688  45.364  26.405  1.00  0.00           H  
ATOM   1373  N1    A    43      28.405  42.915  27.683  1.00  0.00           N  
ATOM   1374  C2    A    43      28.353  41.599  27.723  1.00  0.00           C  
ATOM   1375  H2    A    43      27.612  41.203  28.402  1.00  0.00           H  
ATOM   1376  N3    A    43      28.893  40.685  26.942  1.00  0.00           N  
ATOM   1377  C4    A    43      29.792  41.315  26.080  1.00  0.00           C  
ATOM   1378  C3'   A    43      30.450  38.553  22.775  1.00  0.00           C  
ATOM   1379  H3'   A    43      30.488  39.452  22.159  1.00  0.00           H  
ATOM   1380  C2'   A    43      29.671  38.754  24.104  1.00  0.00           C  
ATOM   1381  H2'   A    43      28.909  39.525  23.990  1.00  0.00           H  
ATOM   1382  O2'   A    43      29.201  37.643  24.654  1.00  0.00           O  
ATOM   1383 HO2'   A    43      28.422  37.361  24.169  1.00  0.00           H  
ATOM   1384  O3'   A    43      29.800  37.467  22.026  1.00  0.00           O  
ATOM   1385  P     C    44      28.357  37.632  21.425  1.00  0.00           P  
ATOM   1386  OP1   C    44      28.258  36.806  20.172  1.00  0.00           O  
ATOM   1387  OP2   C    44      27.984  39.091  21.545  1.00  0.00           O  
ATOM   1388  O5'   C    44      27.443  36.857  22.564  1.00  0.00           O  
ATOM   1389  C5'   C    44      26.524  35.856  22.325  1.00  0.00           C  
ATOM   1390  H5'   C    44      26.993  35.117  21.676  1.00  0.00           H  
ATOM   1391 H5''   C    44      25.612  36.251  21.878  1.00  0.00           H  
ATOM   1392  C4'   C    44      26.127  35.143  23.624  1.00  0.00           C  
ATOM   1393  H4'   C    44      25.419  34.344  23.406  1.00  0.00           H  
ATOM   1394  O4'   C    44      27.272  34.515  24.234  1.00  0.00           O  
ATOM   1395  C1'   C    44      26.967  34.168  25.535  1.00  0.00           C  
ATOM   1396  H1'   C    44      26.408  33.237  25.452  1.00  0.00           H  
ATOM   1397  N1    C    44      28.220  33.883  26.351  1.00  0.00           N  
ATOM   1398  C6    C    44      29.391  34.499  26.112  1.00  0.00           C  
ATOM   1399  H6    C    44      29.494  35.262  25.354  1.00  0.00           H  
ATOM   1400  C5    C    44      30.444  34.339  26.964  1.00  0.00           C  
ATOM   1401  H5    C    44      31.381  34.856  26.812  1.00  0.00           H  
ATOM   1402  C4    C    44      30.328  33.426  28.052  1.00  0.00           C  
ATOM   1403  N4    C    44      31.287  33.199  28.916  1.00  0.00           N  
ATOM   1404  H41   C    44      31.099  32.561  29.676  1.00  0.00           H  
ATOM   1405  H42   C    44      32.266  33.423  28.806  1.00  0.00           H  
ATOM   1406  N3    C    44      29.255  32.708  28.165  1.00  0.00           N  
ATOM   1407  C2    C    44      28.178  32.950  27.396  1.00  0.00           C  
ATOM   1408  O2    C    44      27.221  32.258  27.663  1.00  0.00           O  
ATOM   1409  C3'   C    44      25.512  36.015  24.736  1.00  0.00           C  
ATOM   1410  H3'   C    44      25.821  37.060  24.705  1.00  0.00           H  
ATOM   1411  C2'   C    44      26.032  35.313  26.035  1.00  0.00           C  
ATOM   1412  H2'   C    44      26.548  35.971  26.733  1.00  0.00           H  
ATOM   1413  O2'   C    44      25.070  34.474  26.679  1.00  0.00           O  
ATOM   1414 HO2'   C    44      24.781  34.822  27.526  1.00  0.00           H  
ATOM   1415  O3'   C    44      24.116  36.081  24.576  1.00  0.00           O  
ATOM   1416  P     U    45      23.313  37.418  25.013  1.00  0.00           P  
ATOM   1417  OP1   U    45      21.844  37.208  24.710  1.00  0.00           O  
ATOM   1418  OP2   U    45      24.009  38.511  24.410  1.00  0.00           O  
ATOM   1419  O5'   U    45      23.504  37.650  26.596  1.00  0.00           O  
ATOM   1420  C5'   U    45      22.818  36.840  27.485  1.00  0.00           C  
ATOM   1421  H5'   U    45      22.948  35.803  27.174  1.00  0.00           H  
ATOM   1422 H5''   U    45      21.740  36.999  27.488  1.00  0.00           H  
ATOM   1423  C4'   U    45      23.487  37.093  28.880  1.00  0.00           C  
ATOM   1424  H4'   U    45      22.964  36.475  29.610  1.00  0.00           H  
ATOM   1425  O4'   U    45      24.789  36.474  28.945  1.00  0.00           O  
ATOM   1426  C1'   U    45      25.545  36.948  30.006  1.00  0.00           C  
ATOM   1427  H1'   U    45      25.617  36.122  30.713  1.00  0.00           H  
ATOM   1428  N1    U    45      26.967  37.254  29.531  1.00  0.00           N  
ATOM   1429  C6    U    45      27.981  36.422  30.035  1.00  0.00           C  
ATOM   1430  H6    U    45      27.702  35.630  30.714  1.00  0.00           H  
ATOM   1431  C5    U    45      29.270  36.406  29.486  1.00  0.00           C  
ATOM   1432  H5    U    45      29.885  35.614  29.885  1.00  0.00           H  
ATOM   1433  C4    U    45      29.668  37.199  28.381  1.00  0.00           C  
ATOM   1434  O4    U    45      30.792  37.249  27.899  1.00  0.00           O  
ATOM   1435  N3    U    45      28.550  37.851  27.822  1.00  0.00           N  
ATOM   1436  H3    U    45      28.789  38.452  27.047  1.00  0.00           H  
ATOM   1437  C2    U    45      27.260  38.040  28.415  1.00  0.00           C  
ATOM   1438  O2    U    45      26.504  38.782  27.887  1.00  0.00           O  
ATOM   1439  C3'   U    45      23.563  38.486  29.494  1.00  0.00           C  
ATOM   1440  H3'   U    45      23.894  39.278  28.823  1.00  0.00           H  
ATOM   1441  C2'   U    45      24.691  38.183  30.491  1.00  0.00           C  
ATOM   1442  H2'   U    45      25.353  39.043  30.594  1.00  0.00           H  
ATOM   1443  O2'   U    45      24.048  37.790  31.669  1.00  0.00           O  
ATOM   1444 HO2'   U    45      23.218  38.264  31.760  1.00  0.00           H  
ATOM   1445  O3'   U    45      22.340  38.835  30.177  1.00  0.00           O  
ATOM   1446  P     G    46      21.805  40.303  30.290  1.00  0.00           P  
ATOM   1447  OP1   G    46      20.781  40.500  31.408  1.00  0.00           O  
ATOM   1448  OP2   G    46      21.418  40.691  28.904  1.00  0.00           O  
ATOM   1449  O5'   G    46      23.008  41.207  30.732  1.00  0.00           O  
ATOM   1450  C5'   G    46      23.480  41.260  32.070  1.00  0.00           C  
ATOM   1451  H5'   G    46      24.046  40.344  32.238  1.00  0.00           H  
ATOM   1452 H5''   G    46      22.694  41.393  32.814  1.00  0.00           H  
ATOM   1453  C4'   G    46      24.531  42.378  32.239  1.00  0.00           C  
ATOM   1454  H4'   G    46      25.096  42.226  33.158  1.00  0.00           H  
ATOM   1455  O4'   G    46      25.421  42.261  31.142  1.00  0.00           O  
ATOM   1456  C1'   G    46      25.816  43.509  30.614  1.00  0.00           C  
ATOM   1457  H1'   G    46      26.891  43.666  30.692  1.00  0.00           H  
ATOM   1458  N9    G    46      25.515  43.693  29.218  1.00  0.00           N  
ATOM   1459  C8    G    46      25.134  42.772  28.276  1.00  0.00           C  
ATOM   1460  H8    G    46      24.765  41.794  28.547  1.00  0.00           H  
ATOM   1461  N7    G    46      24.930  43.280  27.007  1.00  0.00           N  
ATOM   1462  C5    G    46      25.342  44.608  27.135  1.00  0.00           C  
ATOM   1463  C6    G    46      25.426  45.707  26.186  1.00  0.00           C  
ATOM   1464  O6    G    46      25.043  45.782  25.028  1.00  0.00           O  
ATOM   1465  N1    G    46      25.947  46.835  26.767  1.00  0.00           N  
ATOM   1466  H1    G    46      26.088  47.588  26.109  1.00  0.00           H  
ATOM   1467  C2    G    46      26.284  46.990  28.058  1.00  0.00           C  
ATOM   1468  N2    G    46      26.731  48.195  28.276  1.00  0.00           N  
ATOM   1469  H21   G    46      26.871  48.865  27.533  1.00  0.00           H  
ATOM   1470  H22   G    46      26.805  48.537  29.223  1.00  0.00           H  
ATOM   1471  N3    G    46      26.140  46.049  29.000  1.00  0.00           N  
ATOM   1472  C4    G    46      25.640  44.842  28.492  1.00  0.00           C  
ATOM   1473  C3'   G    46      23.976  43.784  32.202  1.00  0.00           C  
ATOM   1474  H3'   G    46      23.071  43.878  31.601  1.00  0.00           H  
ATOM   1475  C2'   G    46      25.111  44.520  31.454  1.00  0.00           C  
ATOM   1476  H2'   G    46      24.520  45.247  30.896  1.00  0.00           H  
ATOM   1477  O2'   G    46      26.055  45.132  32.280  1.00  0.00           O  
ATOM   1478 HO2'   G    46      25.546  45.041  33.090  1.00  0.00           H  
ATOM   1479  O3'   G    46      23.895  44.459  33.508  1.00  0.00           O  
ATOM   1480  P     A    47      22.557  44.453  34.314  1.00  0.00           P  
ATOM   1481  OP1   A    47      21.412  44.870  33.417  1.00  0.00           O  
ATOM   1482  OP2   A    47      22.825  45.441  35.429  1.00  0.00           O  
ATOM   1483  O5'   A    47      22.333  43.082  35.027  1.00  0.00           O  
ATOM   1484  C5'   A    47      23.262  42.469  35.890  1.00  0.00           C  
ATOM   1485  H5'   A    47      24.222  42.460  35.373  1.00  0.00           H  
ATOM   1486 H5''   A    47      22.930  41.439  36.023  1.00  0.00           H  
ATOM   1487  C4'   A    47      23.375  43.027  37.323  1.00  0.00           C  
ATOM   1488  H4'   A    47      23.743  44.052  37.278  1.00  0.00           H  
ATOM   1489  O4'   A    47      22.244  42.908  38.147  1.00  0.00           O  
ATOM   1490  C1'   A    47      22.632  43.157  39.504  1.00  0.00           C  
ATOM   1491  H1'   A    47      22.635  44.243  39.602  1.00  0.00           H  
ATOM   1492  N9    A    47      21.724  42.571  40.485  1.00  0.00           N  
ATOM   1493  C8    A    47      20.777  43.247  41.358  1.00  0.00           C  
ATOM   1494  H8    A    47      20.738  44.287  41.645  1.00  0.00           H  
ATOM   1495  N7    A    47      20.151  42.391  42.136  1.00  0.00           N  
ATOM   1496  C5    A    47      20.601  41.154  41.668  1.00  0.00           C  
ATOM   1497  C6    A    47      20.216  39.830  41.994  1.00  0.00           C  
ATOM   1498  N6    A    47      19.475  39.565  43.060  1.00  0.00           N  
ATOM   1499  H61   A    47      19.264  38.602  43.279  1.00  0.00           H  
ATOM   1500  H62   A    47      19.073  40.390  43.481  1.00  0.00           H  
ATOM   1501  N1    A    47      20.599  38.838  41.218  1.00  0.00           N  
ATOM   1502  C2    A    47      21.404  39.041  40.193  1.00  0.00           C  
ATOM   1503  H2    A    47      21.547  38.173  39.566  1.00  0.00           H  
ATOM   1504  N3    A    47      21.955  40.204  39.884  1.00  0.00           N  
ATOM   1505  C4    A    47      21.468  41.241  40.653  1.00  0.00           C  
ATOM   1506  C3'   A    47      24.510  42.414  38.208  1.00  0.00           C  
ATOM   1507  H3'   A    47      24.492  41.331  38.090  1.00  0.00           H  
ATOM   1508  C2'   A    47      24.099  42.726  39.711  1.00  0.00           C  
ATOM   1509  H2'   A    47      24.180  41.796  40.273  1.00  0.00           H  
ATOM   1510  O2'   A    47      24.887  43.768  40.226  1.00  0.00           O  
ATOM   1511 HO2'   A    47      25.634  43.413  40.713  1.00  0.00           H  
ATOM   1512  O3'   A    47      25.812  42.902  37.879  1.00  0.00           O  
ATOM   1513  P     A    48      27.080  41.946  37.951  1.00  0.00           P  
ATOM   1514  OP1   A    48      26.745  40.863  38.946  1.00  0.00           O  
ATOM   1515  OP2   A    48      28.268  42.790  38.169  1.00  0.00           O  
ATOM   1516  O5'   A    48      27.067  41.462  36.433  1.00  0.00           O  
ATOM   1517  C5'   A    48      26.409  40.283  36.181  1.00  0.00           C  
ATOM   1518  H5'   A    48      25.376  40.559  36.391  1.00  0.00           H  
ATOM   1519 H5''   A    48      26.741  39.575  36.941  1.00  0.00           H  
ATOM   1520  C4'   A    48      26.715  39.644  34.857  1.00  0.00           C  
ATOM   1521  H4'   A    48      25.933  38.888  34.793  1.00  0.00           H  
ATOM   1522  O4'   A    48      26.457  40.464  33.685  1.00  0.00           O  
ATOM   1523  C1'   A    48      27.440  40.141  32.739  1.00  0.00           C  
ATOM   1524  H1'   A    48      26.986  39.701  31.851  1.00  0.00           H  
ATOM   1525  N9    A    48      28.306  41.316  32.468  1.00  0.00           N  
ATOM   1526  C8    A    48      28.173  42.555  33.077  1.00  0.00           C  
ATOM   1527  H8    A    48      27.345  42.676  33.760  1.00  0.00           H  
ATOM   1528  N7    A    48      29.012  43.517  32.650  1.00  0.00           N  
ATOM   1529  C5    A    48      29.680  42.811  31.657  1.00  0.00           C  
ATOM   1530  C6    A    48      30.787  43.081  30.777  1.00  0.00           C  
ATOM   1531  N6    A    48      31.401  44.205  30.739  1.00  0.00           N  
ATOM   1532  H61   A    48      32.306  44.178  30.292  1.00  0.00           H  
ATOM   1533  H62   A    48      31.168  44.950  31.379  1.00  0.00           H  
ATOM   1534  N1    A    48      31.315  42.138  29.965  1.00  0.00           N  
ATOM   1535  C2    A    48      30.741  40.924  30.010  1.00  0.00           C  
ATOM   1536  H2    A    48      31.179  40.198  29.341  1.00  0.00           H  
ATOM   1537  N3    A    48      29.834  40.411  30.798  1.00  0.00           N  
ATOM   1538  C4    A    48      29.379  41.454  31.616  1.00  0.00           C  
ATOM   1539  C3'   A    48      28.186  39.032  34.769  1.00  0.00           C  
ATOM   1540  H3'   A    48      28.927  39.782  35.048  1.00  0.00           H  
ATOM   1541  C2'   A    48      28.245  38.925  33.276  1.00  0.00           C  
ATOM   1542  H2'   A    48      29.232  38.985  32.818  1.00  0.00           H  
ATOM   1543  O2'   A    48      27.709  37.711  32.875  1.00  0.00           O  
ATOM   1544 HO2'   A    48      28.418  37.089  32.700  1.00  0.00           H  
ATOM   1545  O3'   A    48      28.139  37.775  35.400  1.00  0.00           O  
ATOM   1546  P     C    49      29.297  37.312  36.357  1.00  0.00           P  
ATOM   1547  OP1   C    49      28.806  36.165  37.115  1.00  0.00           O  
ATOM   1548  OP2   C    49      29.764  38.508  37.054  1.00  0.00           O  
ATOM   1549  O5'   C    49      30.361  36.852  35.245  1.00  0.00           O  
ATOM   1550  C5'   C    49      30.116  35.767  34.390  1.00  0.00           C  
ATOM   1551  H5'   C    49      29.137  35.803  33.912  1.00  0.00           H  
ATOM   1552 H5''   C    49      30.174  34.923  35.078  1.00  0.00           H  
ATOM   1553  C4'   C    49      31.077  35.659  33.213  1.00  0.00           C  
ATOM   1554  H4'   C    49      30.810  34.701  32.768  1.00  0.00           H  
ATOM   1555  O4'   C    49      30.731  36.693  32.243  1.00  0.00           O  
ATOM   1556  C1'   C    49      31.932  37.243  31.744  1.00  0.00           C  
ATOM   1557  H1'   C    49      31.827  37.157  30.662  1.00  0.00           H  
ATOM   1558  N1    C    49      32.238  38.668  32.253  1.00  0.00           N  
ATOM   1559  C6    C    49      31.662  39.053  33.398  1.00  0.00           C  
ATOM   1560  H6    C    49      31.019  38.435  34.008  1.00  0.00           H  
ATOM   1561  C5    C    49      31.840  40.304  33.802  1.00  0.00           C  
ATOM   1562  H5    C    49      31.338  40.644  34.696  1.00  0.00           H  
ATOM   1563  C4    C    49      32.742  41.099  33.114  1.00  0.00           C  
ATOM   1564  N4    C    49      32.710  42.341  33.427  1.00  0.00           N  
ATOM   1565  H41   C    49      33.285  42.982  32.900  1.00  0.00           H  
ATOM   1566  H42   C    49      32.162  42.651  34.217  1.00  0.00           H  
ATOM   1567  N3    C    49      33.444  40.706  32.093  1.00  0.00           N  
ATOM   1568  C2    C    49      33.147  39.501  31.588  1.00  0.00           C  
ATOM   1569  O2    C    49      33.649  39.045  30.534  1.00  0.00           O  
ATOM   1570  C3'   C    49      32.490  35.829  33.521  1.00  0.00           C  
ATOM   1571  H3'   C    49      32.667  36.550  34.319  1.00  0.00           H  
ATOM   1572  C2'   C    49      33.052  36.251  32.192  1.00  0.00           C  
ATOM   1573  H2'   C    49      33.947  36.829  32.421  1.00  0.00           H  
ATOM   1574  O2'   C    49      33.348  35.246  31.203  1.00  0.00           O  
ATOM   1575 HO2'   C    49      34.070  35.605  30.683  1.00  0.00           H  
ATOM   1576  O3'   C    49      33.015  34.548  33.871  1.00  0.00           O  
ATOM   1577  P     C    50      34.097  34.381  35.007  1.00  0.00           P  
ATOM   1578  OP1   C    50      34.197  32.944  35.301  1.00  0.00           O  
ATOM   1579  OP2   C    50      33.748  35.291  36.108  1.00  0.00           O  
ATOM   1580  O5'   C    50      35.468  34.919  34.325  1.00  0.00           O  
ATOM   1581  C5'   C    50      36.106  34.353  33.153  1.00  0.00           C  
ATOM   1582  H5'   C    50      35.370  34.185  32.366  1.00  0.00           H  
ATOM   1583 H5''   C    50      36.505  33.368  33.395  1.00  0.00           H  
ATOM   1584  C4'   C    50      37.227  35.294  32.471  1.00  0.00           C  
ATOM   1585  H4'   C    50      37.389  34.883  31.475  1.00  0.00           H  
ATOM   1586  O4'   C    50      36.742  36.618  32.328  1.00  0.00           O  
ATOM   1587  C1'   C    50      37.687  37.536  32.871  1.00  0.00           C  
ATOM   1588  H1'   C    50      38.299  37.865  32.031  1.00  0.00           H  
ATOM   1589  N1    C    50      37.121  38.725  33.494  1.00  0.00           N  
ATOM   1590  C6    C    50      36.012  38.520  34.274  1.00  0.00           C  
ATOM   1591  H6    C    50      35.700  37.510  34.497  1.00  0.00           H  
ATOM   1592  C5    C    50      35.344  39.540  34.797  1.00  0.00           C  
ATOM   1593  H5    C    50      34.503  39.396  35.459  1.00  0.00           H  
ATOM   1594  C4    C    50      35.965  40.826  34.534  1.00  0.00           C  
ATOM   1595  N4    C    50      35.345  41.834  34.858  1.00  0.00           N  
ATOM   1596  H41   C    50      35.665  42.732  34.521  1.00  0.00           H  
ATOM   1597  H42   C    50      34.444  41.750  35.306  1.00  0.00           H  
ATOM   1598  N3    C    50      37.107  41.045  33.920  1.00  0.00           N  
ATOM   1599  C2    C    50      37.757  39.969  33.406  1.00  0.00           C  
ATOM   1600  O2    C    50      38.885  40.115  32.863  1.00  0.00           O  
ATOM   1601  C3'   C    50      38.594  35.330  33.251  1.00  0.00           C  
ATOM   1602  H3'   C    50      38.638  34.534  33.995  1.00  0.00           H  
ATOM   1603  C2'   C    50      38.685  36.787  33.745  1.00  0.00           C  
ATOM   1604  H2'   C    50      38.363  36.753  34.786  1.00  0.00           H  
ATOM   1605  O2'   C    50      40.000  37.333  33.525  1.00  0.00           O  
ATOM   1606 HO2'   C    50      40.693  36.881  34.011  1.00  0.00           H  
ATOM   1607  O3'   C    50      39.601  35.215  32.097  1.00  0.00           O  
ATOM   1608  P     A    51      40.895  34.302  32.084  1.00  0.00           P  
ATOM   1609  OP1   A    51      41.688  34.756  30.954  1.00  0.00           O  
ATOM   1610  OP2   A    51      40.596  32.876  32.233  1.00  0.00           O  
ATOM   1611  O5'   A    51      41.632  34.786  33.389  1.00  0.00           O  
ATOM   1612  C5'   A    51      42.999  35.081  33.504  1.00  0.00           C  
ATOM   1613  H5'   A    51      43.240  36.063  33.098  1.00  0.00           H  
ATOM   1614 H5''   A    51      43.566  34.307  32.986  1.00  0.00           H  
ATOM   1615  C4'   A    51      43.405  35.143  34.945  1.00  0.00           C  
ATOM   1616  H4'   A    51      44.492  35.065  34.964  1.00  0.00           H  
ATOM   1617  O4'   A    51      42.927  36.365  35.474  1.00  0.00           O  
ATOM   1618  C1'   A    51      42.543  36.089  36.874  1.00  0.00           C  
ATOM   1619  H1'   A    51      43.007  36.782  37.576  1.00  0.00           H  
ATOM   1620  N9    A    51      41.123  36.415  37.047  1.00  0.00           N  
ATOM   1621  C8    A    51      40.110  35.638  37.473  1.00  0.00           C  
ATOM   1622  H8    A    51      40.247  34.641  37.863  1.00  0.00           H  
ATOM   1623  N7    A    51      38.905  36.174  37.566  1.00  0.00           N  
ATOM   1624  C5    A    51      39.201  37.471  37.104  1.00  0.00           C  
ATOM   1625  C6    A    51      38.473  38.661  36.870  1.00  0.00           C  
ATOM   1626  N6    A    51      37.208  38.795  37.094  1.00  0.00           N  
ATOM   1627  H61   A    51      36.735  39.657  36.864  1.00  0.00           H  
ATOM   1628  H62   A    51      36.628  38.041  37.433  1.00  0.00           H  
ATOM   1629  N1    A    51      38.985  39.657  36.218  1.00  0.00           N  
ATOM   1630  C2    A    51      40.266  39.659  35.979  1.00  0.00           C  
ATOM   1631  H2    A    51      40.603  40.596  35.560  1.00  0.00           H  
ATOM   1632  N3    A    51      41.073  38.684  36.150  1.00  0.00           N  
ATOM   1633  C4    A    51      40.515  37.606  36.702  1.00  0.00           C  
ATOM   1634  C3'   A    51      42.828  34.002  35.857  1.00  0.00           C  
ATOM   1635  H3'   A    51      41.777  33.817  35.634  1.00  0.00           H  
ATOM   1636  C2'   A    51      42.901  34.635  37.164  1.00  0.00           C  
ATOM   1637  H2'   A    51      42.219  34.129  37.847  1.00  0.00           H  
ATOM   1638  O2'   A    51      44.262  34.568  37.638  1.00  0.00           O  
ATOM   1639 HO2'   A    51      44.457  33.629  37.590  1.00  0.00           H  
ATOM   1640  O3'   A    51      43.538  32.692  35.833  1.00  0.00           O  
ATOM   1641  P     G    52      43.576  31.739  34.565  1.00  0.00           P  
ATOM   1642  OP1   G    52      42.203  31.778  33.993  1.00  0.00           O  
ATOM   1643  OP2   G    52      44.145  30.467  34.968  1.00  0.00           O  
ATOM   1644  O5'   G    52      44.548  32.363  33.491  1.00  0.00           O  
ATOM   1645  C5'   G    52      45.967  32.477  33.679  1.00  0.00           C  
ATOM   1646  H5'   G    52      46.387  31.506  33.416  1.00  0.00           H  
ATOM   1647 H5''   G    52      46.216  32.678  34.721  1.00  0.00           H  
ATOM   1648  C4'   G    52      46.471  33.605  32.832  1.00  0.00           C  
ATOM   1649  H4'   G    52      45.822  33.770  31.972  1.00  0.00           H  
ATOM   1650  O4'   G    52      46.590  34.847  33.446  1.00  0.00           O  
ATOM   1651  C1'   G    52      47.767  35.571  33.083  1.00  0.00           C  
ATOM   1652  H1'   G    52      47.430  36.421  32.490  1.00  0.00           H  
ATOM   1653  N9    G    52      48.530  35.972  34.202  1.00  0.00           N  
ATOM   1654  C8    G    52      48.834  35.219  35.261  1.00  0.00           C  
ATOM   1655  H8    G    52      48.449  34.228  35.453  1.00  0.00           H  
ATOM   1656  N7    G    52      49.682  35.804  36.070  1.00  0.00           N  
ATOM   1657  C5    G    52      50.054  37.003  35.351  1.00  0.00           C  
ATOM   1658  C6    G    52      51.028  38.030  35.738  1.00  0.00           C  
ATOM   1659  O6    G    52      51.763  38.122  36.730  1.00  0.00           O  
ATOM   1660  N1    G    52      51.080  39.029  34.785  1.00  0.00           N  
ATOM   1661  H1    G    52      51.567  39.878  35.034  1.00  0.00           H  
ATOM   1662  C2    G    52      50.267  39.012  33.661  1.00  0.00           C  
ATOM   1663  N2    G    52      50.455  40.015  32.858  1.00  0.00           N  
ATOM   1664  H21   G    52      50.892  40.834  33.255  1.00  0.00           H  
ATOM   1665  H22   G    52      49.928  39.987  31.997  1.00  0.00           H  
ATOM   1666  N3    G    52      49.403  38.064  33.283  1.00  0.00           N  
ATOM   1667  C4    G    52      49.299  37.115  34.246  1.00  0.00           C  
ATOM   1668  C3'   G    52      47.845  33.322  32.284  1.00  0.00           C  
ATOM   1669  H3'   G    52      48.421  32.774  33.030  1.00  0.00           H  
ATOM   1670  C2'   G    52      48.475  34.647  32.046  1.00  0.00           C  
ATOM   1671  H2'   G    52      49.551  34.607  32.212  1.00  0.00           H  
ATOM   1672  O2'   G    52      48.277  35.211  30.748  1.00  0.00           O  
ATOM   1673 HO2'   G    52      49.054  35.006  30.222  1.00  0.00           H  
ATOM   1674  O3'   G    52      47.768  32.515  31.098  1.00  0.00           O  
ATOM   1675  P     A    53      49.080  31.887  30.527  1.00  0.00           P  
ATOM   1676  OP1   A    53      48.680  30.821  29.554  1.00  0.00           O  
ATOM   1677  OP2   A    53      49.894  31.506  31.701  1.00  0.00           O  
ATOM   1678  O5'   A    53      49.813  33.042  29.825  1.00  0.00           O  
ATOM   1679  C5'   A    53      51.232  33.133  29.569  1.00  0.00           C  
ATOM   1680  H5'   A    53      51.621  32.255  29.053  1.00  0.00           H  
ATOM   1681 H5''   A    53      51.642  33.135  30.579  1.00  0.00           H  
ATOM   1682  C4'   A    53      51.526  34.377  28.729  1.00  0.00           C  
ATOM   1683  H4'   A    53      51.244  34.229  27.686  1.00  0.00           H  
ATOM   1684  O4'   A    53      50.800  35.448  29.295  1.00  0.00           O  
ATOM   1685  C1'   A    53      51.691  36.547  29.315  1.00  0.00           C  
ATOM   1686  H1'   A    53      51.111  37.420  29.016  1.00  0.00           H  
ATOM   1687  N9    A    53      52.181  36.742  30.704  1.00  0.00           N  
ATOM   1688  C8    A    53      52.156  35.839  31.750  1.00  0.00           C  
ATOM   1689  H8    A    53      51.596  34.916  31.734  1.00  0.00           H  
ATOM   1690  N7    A    53      52.558  36.422  32.832  1.00  0.00           N  
ATOM   1691  C5    A    53      53.082  37.621  32.406  1.00  0.00           C  
ATOM   1692  C6    A    53      53.809  38.615  33.088  1.00  0.00           C  
ATOM   1693  N6    A    53      54.330  38.431  34.253  1.00  0.00           N  
ATOM   1694  H61   A    53      55.034  39.084  34.569  1.00  0.00           H  
ATOM   1695  H62   A    53      54.168  37.572  34.758  1.00  0.00           H  
ATOM   1696  N1    A    53      53.936  39.836  32.483  1.00  0.00           N  
ATOM   1697  C2    A    53      53.591  39.973  31.242  1.00  0.00           C  
ATOM   1698  H2    A    53      53.724  40.968  30.844  1.00  0.00           H  
ATOM   1699  N3    A    53      52.965  39.074  30.487  1.00  0.00           N  
ATOM   1700  C4    A    53      52.872  37.873  31.099  1.00  0.00           C  
ATOM   1701  C3'   A    53      52.990  34.785  28.622  1.00  0.00           C  
ATOM   1702  H3'   A    53      53.437  34.660  29.608  1.00  0.00           H  
ATOM   1703  C2'   A    53      52.850  36.264  28.369  1.00  0.00           C  
ATOM   1704  H2'   A    53      53.804  36.769  28.518  1.00  0.00           H  
ATOM   1705  O2'   A    53      52.368  36.479  27.000  1.00  0.00           O  
ATOM   1706 HO2'   A    53      52.606  37.333  26.631  1.00  0.00           H  
ATOM   1707  O3'   A    53      53.720  34.072  27.613  1.00  0.00           O  
ATOM   1708  P     G    54      55.347  33.951  27.679  1.00  0.00           P  
ATOM   1709  OP1   G    54      55.683  33.226  26.453  1.00  0.00           O  
ATOM   1710  OP2   G    54      55.756  33.446  28.987  1.00  0.00           O  
ATOM   1711  O5'   G    54      55.917  35.371  27.588  1.00  0.00           O  
ATOM   1712  C5'   G    54      55.893  36.031  26.299  1.00  0.00           C  
ATOM   1713  H5'   G    54      54.906  36.017  25.838  1.00  0.00           H  
ATOM   1714 H5''   G    54      56.679  35.592  25.685  1.00  0.00           H  
ATOM   1715  C4'   G    54      56.353  37.520  26.502  1.00  0.00           C  
ATOM   1716  H4'   G    54      56.266  38.106  25.587  1.00  0.00           H  
ATOM   1717  O4'   G    54      55.545  38.129  27.502  1.00  0.00           O  
ATOM   1718  C1'   G    54      56.288  39.008  28.348  1.00  0.00           C  
ATOM   1719  H1'   G    54      55.832  39.997  28.393  1.00  0.00           H  
ATOM   1720  N9    G    54      56.323  38.418  29.704  1.00  0.00           N  
ATOM   1721  C8    G    54      55.884  37.215  30.138  1.00  0.00           C  
ATOM   1722  H8    G    54      55.369  36.568  29.443  1.00  0.00           H  
ATOM   1723  N7    G    54      56.217  36.874  31.338  1.00  0.00           N  
ATOM   1724  C5    G    54      56.859  38.008  31.806  1.00  0.00           C  
ATOM   1725  C6    G    54      57.412  38.224  33.105  1.00  0.00           C  
ATOM   1726  O6    G    54      57.507  37.528  34.111  1.00  0.00           O  
ATOM   1727  N1    G    54      57.790  39.537  33.233  1.00  0.00           N  
ATOM   1728  H1    G    54      58.244  39.825  34.087  1.00  0.00           H  
ATOM   1729  C2    G    54      57.750  40.434  32.173  1.00  0.00           C  
ATOM   1730  N2    G    54      58.200  41.621  32.496  1.00  0.00           N  
ATOM   1731  H21   G    54      58.683  41.697  33.380  1.00  0.00           H  
ATOM   1732  H22   G    54      58.202  42.323  31.771  1.00  0.00           H  
ATOM   1733  N3    G    54      57.272  40.255  30.985  1.00  0.00           N  
ATOM   1734  C4    G    54      56.824  38.986  30.819  1.00  0.00           C  
ATOM   1735  C3'   G    54      57.739  37.681  27.057  1.00  0.00           C  
ATOM   1736  H3'   G    54      57.747  36.923  27.840  1.00  0.00           H  
ATOM   1737  C2'   G    54      57.651  39.084  27.726  1.00  0.00           C  
ATOM   1738  H2'   G    54      58.461  39.184  28.449  1.00  0.00           H  
ATOM   1739  O2'   G    54      57.702  40.095  26.815  1.00  0.00           O  
ATOM   1740 HO2'   G    54      58.013  40.892  27.252  1.00  0.00           H  
ATOM   1741  O3'   G    54      58.821  37.469  26.116  1.00  0.00           O  
ATOM   1742  P     C    55      60.158  36.788  26.549  1.00  0.00           P  
ATOM   1743  OP1   C    55      61.075  36.728  25.392  1.00  0.00           O  
ATOM   1744  OP2   C    55      59.917  35.520  27.211  1.00  0.00           O  
ATOM   1745  O5'   C    55      60.818  37.794  27.541  1.00  0.00           O  
ATOM   1746  C5'   C    55      61.322  39.062  27.073  1.00  0.00           C  
ATOM   1747  H5'   C    55      60.568  39.547  26.454  1.00  0.00           H  
ATOM   1748 H5''   C    55      62.266  38.940  26.541  1.00  0.00           H  
ATOM   1749  C4'   C    55      61.668  39.991  28.182  1.00  0.00           C  
ATOM   1750  H4'   C    55      61.698  40.999  27.766  1.00  0.00           H  
ATOM   1751  O4'   C    55      60.710  40.107  29.152  1.00  0.00           O  
ATOM   1752  C1'   C    55      61.369  40.199  30.410  1.00  0.00           C  
ATOM   1753  H1'   C    55      60.952  41.094  30.871  1.00  0.00           H  
ATOM   1754  N1    C    55      61.151  39.029  31.332  1.00  0.00           N  
ATOM   1755  C6    C    55      60.579  37.935  30.939  1.00  0.00           C  
ATOM   1756  H6    C    55      60.281  37.798  29.910  1.00  0.00           H  
ATOM   1757  C5    C    55      60.297  36.929  31.794  1.00  0.00           C  
ATOM   1758  H5    C    55      59.844  36.000  31.483  1.00  0.00           H  
ATOM   1759  C4    C    55      60.745  37.095  33.123  1.00  0.00           C  
ATOM   1760  N4    C    55      60.642  36.101  33.999  1.00  0.00           N  
ATOM   1761  H41   C    55      61.154  36.370  34.827  1.00  0.00           H  
ATOM   1762  H42   C    55      60.233  35.182  33.902  1.00  0.00           H  
ATOM   1763  N3    C    55      61.272  38.248  33.591  1.00  0.00           N  
ATOM   1764  C2    C    55      61.407  39.291  32.662  1.00  0.00           C  
ATOM   1765  O2    C    55      61.825  40.313  33.107  1.00  0.00           O  
ATOM   1766  C3'   C    55      62.910  39.565  29.074  1.00  0.00           C  
ATOM   1767  H3'   C    55      62.661  38.542  29.354  1.00  0.00           H  
ATOM   1768  C2'   C    55      62.845  40.435  30.276  1.00  0.00           C  
ATOM   1769  H2'   C    55      63.431  39.985  31.078  1.00  0.00           H  
ATOM   1770  O2'   C    55      63.064  41.808  30.060  1.00  0.00           O  
ATOM   1771 HO2'   C    55      63.254  42.235  30.899  1.00  0.00           H  
ATOM   1772  O3'   C    55      64.127  39.612  28.392  1.00  0.00           O  
ATOM   1773  P     A    56      65.399  38.864  28.799  1.00  0.00           P  
ATOM   1774  OP1   A    56      66.505  39.432  28.069  1.00  0.00           O  
ATOM   1775  OP2   A    56      65.105  37.376  28.655  1.00  0.00           O  
ATOM   1776  O5'   A    56      65.521  39.136  30.346  1.00  0.00           O  
ATOM   1777  C5'   A    56      66.060  40.364  30.883  1.00  0.00           C  
ATOM   1778  H5'   A    56      65.374  41.176  30.644  1.00  0.00           H  
ATOM   1779 H5''   A    56      67.015  40.481  30.370  1.00  0.00           H  
ATOM   1780  C4'   A    56      66.278  40.369  32.376  1.00  0.00           C  
ATOM   1781  H4'   A    56      66.578  41.368  32.693  1.00  0.00           H  
ATOM   1782  O4'   A    56      65.173  40.007  33.121  1.00  0.00           O  
ATOM   1783  C1'   A    56      65.653  39.292  34.208  1.00  0.00           C  
ATOM   1784  H1'   A    56      65.307  39.609  35.192  1.00  0.00           H  
ATOM   1785  N9    A    56      65.027  37.909  34.133  1.00  0.00           N  
ATOM   1786  C8    A    56      64.636  37.134  33.083  1.00  0.00           C  
ATOM   1787  H8    A    56      64.587  37.576  32.099  1.00  0.00           H  
ATOM   1788  N7    A    56      64.228  35.951  33.374  1.00  0.00           N  
ATOM   1789  C5    A    56      64.526  35.940  34.778  1.00  0.00           C  
ATOM   1790  C6    A    56      64.300  34.999  35.803  1.00  0.00           C  
ATOM   1791  N6    A    56      63.772  33.790  35.653  1.00  0.00           N  
ATOM   1792  H61   A    56      63.805  33.238  36.498  1.00  0.00           H  
ATOM   1793  H62   A    56      63.332  33.483  34.797  1.00  0.00           H  
ATOM   1794  N1    A    56      64.737  35.203  37.050  1.00  0.00           N  
ATOM   1795  C2    A    56      65.266  36.369  37.318  1.00  0.00           C  
ATOM   1796  H2    A    56      65.657  36.523  38.313  1.00  0.00           H  
ATOM   1797  N3    A    56      65.452  37.382  36.513  1.00  0.00           N  
ATOM   1798  C4    A    56      65.017  37.127  35.226  1.00  0.00           C  
ATOM   1799  C3'   A    56      67.364  39.382  32.704  1.00  0.00           C  
ATOM   1800  H3'   A    56      67.128  38.434  32.220  1.00  0.00           H  
ATOM   1801  C2'   A    56      67.112  39.234  34.162  1.00  0.00           C  
ATOM   1802  H2'   A    56      67.373  38.214  34.447  1.00  0.00           H  
ATOM   1803  O2'   A    56      67.391  40.345  34.918  1.00  0.00           O  
ATOM   1804 HO2'   A    56      67.853  40.978  34.363  1.00  0.00           H  
ATOM   1805  O3'   A    56      68.771  39.723  32.440  1.00  0.00           O  
ATOM   1806  P     U    57      69.826  38.640  32.139  1.00  0.00           P  
ATOM   1807  OP1   U    57      71.008  39.386  31.645  1.00  0.00           O  
ATOM   1808  OP2   U    57      69.260  37.604  31.207  1.00  0.00           O  
ATOM   1809  O5'   U    57      70.224  38.084  33.588  1.00  0.00           O  
ATOM   1810  C5'   U    57      70.706  38.864  34.666  1.00  0.00           C  
ATOM   1811  H5'   U    57      70.047  39.732  34.654  1.00  0.00           H  
ATOM   1812 H5''   U    57      71.735  39.213  34.578  1.00  0.00           H  
ATOM   1813  C4'   U    57      70.557  38.153  36.015  1.00  0.00           C  
ATOM   1814  H4'   U    57      70.826  38.817  36.837  1.00  0.00           H  
ATOM   1815  O4'   U    57      69.233  37.641  36.218  1.00  0.00           O  
ATOM   1816  C1'   U    57      69.216  36.545  37.157  1.00  0.00           C  
ATOM   1817  H1'   U    57      68.835  36.890  38.118  1.00  0.00           H  
ATOM   1818  N1    U    57      68.388  35.416  36.729  1.00  0.00           N  
ATOM   1819  C6    U    57      68.205  35.163  35.375  1.00  0.00           C  
ATOM   1820  H6    U    57      68.548  35.942  34.710  1.00  0.00           H  
ATOM   1821  C5    U    57      67.484  34.074  35.019  1.00  0.00           C  
ATOM   1822  H5    U    57      67.187  34.005  33.983  1.00  0.00           H  
ATOM   1823  C4    U    57      66.987  33.112  35.944  1.00  0.00           C  
ATOM   1824  O4    U    57      66.298  32.142  35.674  1.00  0.00           O  
ATOM   1825  N3    U    57      67.435  33.285  37.247  1.00  0.00           N  
ATOM   1826  H3    U    57      67.106  32.613  37.926  1.00  0.00           H  
ATOM   1827  C2    U    57      67.961  34.479  37.664  1.00  0.00           C  
ATOM   1828  O2    U    57      67.971  34.735  38.860  1.00  0.00           O  
ATOM   1829  C3'   U    57      71.347  36.792  36.116  1.00  0.00           C  
ATOM   1830  H3'   U    57      71.257  36.154  35.236  1.00  0.00           H  
ATOM   1831  C2'   U    57      70.666  36.114  37.276  1.00  0.00           C  
ATOM   1832  H2'   U    57      70.703  35.043  37.079  1.00  0.00           H  
ATOM   1833  O2'   U    57      71.277  36.371  38.562  1.00  0.00           O  
ATOM   1834 HO2'   U    57      72.199  36.158  38.402  1.00  0.00           H  
ATOM   1835  O3'   U    57      72.766  36.874  36.434  1.00  0.00           O  
ATOM   1836  P    G3    58      73.831  35.672  36.184  1.00  0.00           P  
ATOM   1837  OP1  G3    58      75.063  36.318  35.662  1.00  0.00           O  
ATOM   1838  OP2  G3    58      73.293  34.581  35.402  1.00  0.00           O  
ATOM   1839  O5'  G3    58      74.003  34.894  37.622  1.00  0.00           O  
ATOM   1840  C5'  G3    58      74.998  35.345  38.511  1.00  0.00           C  
ATOM   1841  H5'  G3    58      74.984  36.433  38.567  1.00  0.00           H  
ATOM   1842 H5''  G3    58      76.002  34.960  38.333  1.00  0.00           H  
ATOM   1843  C4'  G3    58      74.812  34.712  39.930  1.00  0.00           C  
ATOM   1844  H4'  G3    58      75.460  35.118  40.706  1.00  0.00           H  
ATOM   1845  O4'  G3    58      73.465  34.959  40.393  1.00  0.00           O  
ATOM   1846  C1'  G3    58      72.968  33.828  41.046  1.00  0.00           C  
ATOM   1847  H1'  G3    58      72.743  33.943  42.106  1.00  0.00           H  
ATOM   1848  N9   G3    58      71.769  33.211  40.361  1.00  0.00           N  
ATOM   1849  C8   G3    58      71.620  33.005  39.028  1.00  0.00           C  
ATOM   1850  H8   G3    58      72.373  33.279  38.304  1.00  0.00           H  
ATOM   1851  N7   G3    58      70.498  32.430  38.678  1.00  0.00           N  
ATOM   1852  C5   G3    58      69.782  32.340  39.801  1.00  0.00           C  
ATOM   1853  C6   G3    58      68.495  31.718  40.077  1.00  0.00           C  
ATOM   1854  O6   G3    58      67.736  31.150  39.256  1.00  0.00           O  
ATOM   1855  N1   G3    58      68.140  31.976  41.398  1.00  0.00           N  
ATOM   1856  H1   G3    58      67.365  31.460  41.788  1.00  0.00           H  
ATOM   1857  C2   G3    58      68.904  32.654  42.307  1.00  0.00           C  
ATOM   1858  N2   G3    58      68.669  32.628  43.537  1.00  0.00           N  
ATOM   1859  H21  G3    58      67.789  32.283  43.893  1.00  0.00           H  
ATOM   1860  H22  G3    58      69.423  32.640  44.209  1.00  0.00           H  
ATOM   1861  N3   G3    58      70.178  33.025  42.163  1.00  0.00           N  
ATOM   1862  C4   G3    58      70.538  32.864  40.865  1.00  0.00           C  
ATOM   1863  C3'  G3    58      75.011  33.173  39.958  1.00  0.00           C  
ATOM   1864  H3'  G3    58      74.572  32.634  39.118  1.00  0.00           H  
ATOM   1865  C2'  G3    58      74.102  32.731  41.134  1.00  0.00           C  
ATOM   1866  H2'  G3    58      73.698  31.724  41.027  1.00  0.00           H  
ATOM   1867  O2'  G3    58      74.762  32.717  42.400  1.00  0.00           O  
ATOM   1868 HO2'  G3    58      74.455  32.034  43.001  1.00  0.00           H  
ATOM   1869  O3'  G3    58      76.340  32.702  40.255  1.00  0.00           O  
ATOM   1870 HO3'  G3    58      76.356  32.904  41.194  1.00  0.00           H  
TER    1871       G3    58 
ATOM   1871 MG    MG    59      40.510  31.272  33.176  1.00  0.00          MG  
TER    1872       MG    59 
ATOM   1872 MG    MG    60      40.040  43.652  39.890  1.00  0.00          MG  
TER    1873       MG    60 
ATOM   1873 MG    MG    61      58.117  31.709  46.548  1.00  0.00          MG  
TER    1874       MG    61 
ATOM   1874 MG    MG    62      19.514  47.818  36.259  1.00  0.00          MG  
TER    1875       MG    62 
ATOM   1875 MG    MG    63      56.055  46.808  40.218  1.00  0.00          MG  
TER    1876       MG    63 
END   
