# Supplementary material for: Modelling the structures of frameshift-stimulatory pseudoknots from representative bat coronaviruses
Source: PLoS Comput Biol. 2023 May 19;19(5):e1011124. doi: 10.1371/journal.pcbi.1011124 (PMC10234561; doi:10.1371/journal.pcbi.1011124)
Supplement: S3 Data — PDB files for the top 3 representative clusters from each conformer (threaded/unthreaded) of each pseudoknot described in the main text, along with PDB files for the representative clusters shown in S8–S18 Figs. (ZIP) [file pcbi.1011124.s003.zip › SI_Model_PDB_files/Anlong-172_threaded_Mg_cluster3.pdb]

ATOM      1 HO5'  G5     1      10.746  47.584  55.543  1.00  0.00           H  
ATOM      2  O5'  G5     1      10.320  46.723  55.545  1.00  0.00           O  
ATOM      3  C5'  G5     1      11.130  45.977  54.691  1.00  0.00           C  
ATOM      4  H5'  G5     1      12.109  45.963  55.170  1.00  0.00           H  
ATOM      5 H5''  G5     1      11.224  46.439  53.708  1.00  0.00           H  
ATOM      6  C4'  G5     1      10.521  44.655  54.365  1.00  0.00           C  
ATOM      7  H4'  G5     1       9.913  44.313  55.202  1.00  0.00           H  
ATOM      8  O4'  G5     1       9.800  44.639  53.104  1.00  0.00           O  
ATOM      9  C1'  G5     1       9.771  43.292  52.617  1.00  0.00           C  
ATOM     10  H1'  G5     1       8.755  42.903  52.692  1.00  0.00           H  
ATOM     11  N9   G5     1      10.248  43.424  51.210  1.00  0.00           N  
ATOM     12  C8   G5     1      10.710  44.487  50.405  1.00  0.00           C  
ATOM     13  H8   G5     1      10.938  45.441  50.857  1.00  0.00           H  
ATOM     14  N7   G5     1      11.264  44.058  49.270  1.00  0.00           N  
ATOM     15  C5   G5     1      10.882  42.734  49.140  1.00  0.00           C  
ATOM     16  C6   G5     1      11.235  41.784  48.166  1.00  0.00           C  
ATOM     17  O6   G5     1      11.741  41.971  47.048  1.00  0.00           O  
ATOM     18  N1   G5     1      10.775  40.544  48.536  1.00  0.00           N  
ATOM     19  H1   G5     1      11.132  39.802  47.952  1.00  0.00           H  
ATOM     20  C2   G5     1      10.184  40.178  49.752  1.00  0.00           C  
ATOM     21  N2   G5     1       9.931  38.930  49.968  1.00  0.00           N  
ATOM     22  H21  G5     1      10.161  38.178  49.334  1.00  0.00           H  
ATOM     23  H22  G5     1       9.473  38.715  50.841  1.00  0.00           H  
ATOM     24  N3   G5     1       9.918  41.114  50.679  1.00  0.00           N  
ATOM     25  C4   G5     1      10.242  42.378  50.303  1.00  0.00           C  
ATOM     26  C3'  G5     1      11.600  43.589  54.109  1.00  0.00           C  
ATOM     27  H3'  G5     1      12.418  43.819  53.426  1.00  0.00           H  
ATOM     28  C2'  G5     1      10.788  42.521  53.507  1.00  0.00           C  
ATOM     29  H2'  G5     1      11.399  41.811  52.950  1.00  0.00           H  
ATOM     30  O2'  G5     1      10.085  41.942  54.589  1.00  0.00           O  
ATOM     31 HO2'  G5     1      10.347  42.355  55.415  1.00  0.00           H  
ATOM     32  O3'  G5     1      12.132  43.052  55.348  1.00  0.00           O  
ATOM     33  P     C     2      13.597  42.411  55.472  1.00  0.00           P  
ATOM     34  OP1   C     2      13.908  42.067  56.908  1.00  0.00           O  
ATOM     35  OP2   C     2      14.532  43.309  54.797  1.00  0.00           O  
ATOM     36  O5'   C     2      13.375  41.099  54.598  1.00  0.00           O  
ATOM     37  C5'   C     2      12.727  39.915  55.057  1.00  0.00           C  
ATOM     38  H5'   C     2      11.647  40.035  54.969  1.00  0.00           H  
ATOM     39 H5''   C     2      12.974  39.724  56.101  1.00  0.00           H  
ATOM     40  C4'   C     2      13.008  38.758  54.092  1.00  0.00           C  
ATOM     41  H4'   C     2      12.683  37.808  54.517  1.00  0.00           H  
ATOM     42  O4'   C     2      12.237  38.986  52.881  1.00  0.00           O  
ATOM     43  C1'   C     2      13.112  38.539  51.793  1.00  0.00           C  
ATOM     44  H1'   C     2      12.578  37.838  51.151  1.00  0.00           H  
ATOM     45  N1    C     2      13.546  39.589  50.781  1.00  0.00           N  
ATOM     46  C6    C     2      13.682  40.832  51.297  1.00  0.00           C  
ATOM     47  H6    C     2      13.432  41.011  52.333  1.00  0.00           H  
ATOM     48  C5    C     2      14.097  41.802  50.449  1.00  0.00           C  
ATOM     49  H5    C     2      14.240  42.788  50.864  1.00  0.00           H  
ATOM     50  C4    C     2      14.422  41.379  49.081  1.00  0.00           C  
ATOM     51  N4    C     2      14.813  42.222  48.188  1.00  0.00           N  
ATOM     52  H41   C     2      15.006  41.877  47.258  1.00  0.00           H  
ATOM     53  H42   C     2      14.751  43.223  48.302  1.00  0.00           H  
ATOM     54  N3    C     2      14.284  40.169  48.562  1.00  0.00           N  
ATOM     55  C2    C     2      13.925  39.242  49.471  1.00  0.00           C  
ATOM     56  O2    C     2      13.849  38.100  49.079  1.00  0.00           O  
ATOM     57  C3'   C     2      14.464  38.574  53.785  1.00  0.00           C  
ATOM     58  H3'   C     2      14.841  39.583  53.617  1.00  0.00           H  
ATOM     59  C2'   C     2      14.309  37.890  52.417  1.00  0.00           C  
ATOM     60  H2'   C     2      15.198  38.125  51.833  1.00  0.00           H  
ATOM     61  O2'   C     2      14.081  36.496  52.521  1.00  0.00           O  
ATOM     62 HO2'   C     2      13.555  36.232  53.279  1.00  0.00           H  
ATOM     63  O3'   C     2      15.209  37.772  54.767  1.00  0.00           O  
ATOM     64  P     A     3      16.807  37.758  54.755  1.00  0.00           P  
ATOM     65  OP1   A     3      17.312  36.774  55.670  1.00  0.00           O  
ATOM     66  OP2   A     3      17.237  39.179  54.975  1.00  0.00           O  
ATOM     67  O5'   A     3      17.362  37.252  53.267  1.00  0.00           O  
ATOM     68  C5'   A     3      17.324  35.910  52.909  1.00  0.00           C  
ATOM     69  H5'   A     3      16.295  35.691  52.623  1.00  0.00           H  
ATOM     70 H5''   A     3      17.578  35.230  53.722  1.00  0.00           H  
ATOM     71  C4'   A     3      18.267  35.727  51.772  1.00  0.00           C  
ATOM     72  H4'   A     3      18.259  34.674  51.492  1.00  0.00           H  
ATOM     73  O4'   A     3      17.872  36.477  50.556  1.00  0.00           O  
ATOM     74  C1'   A     3      18.911  37.358  50.263  1.00  0.00           C  
ATOM     75  H1'   A     3      19.326  37.001  49.320  1.00  0.00           H  
ATOM     76  N9    A     3      18.445  38.714  50.017  1.00  0.00           N  
ATOM     77  C8    A     3      18.111  39.657  50.952  1.00  0.00           C  
ATOM     78  H8    A     3      17.978  39.349  51.979  1.00  0.00           H  
ATOM     79  N7    A     3      17.911  40.898  50.572  1.00  0.00           N  
ATOM     80  C5    A     3      18.182  40.668  49.225  1.00  0.00           C  
ATOM     81  C6    A     3      18.064  41.529  48.106  1.00  0.00           C  
ATOM     82  N6    A     3      17.946  42.886  48.240  1.00  0.00           N  
ATOM     83  H61   A     3      17.830  43.540  47.480  1.00  0.00           H  
ATOM     84  H62   A     3      17.775  43.181  49.191  1.00  0.00           H  
ATOM     85  N1    A     3      18.234  41.135  46.812  1.00  0.00           N  
ATOM     86  C2    A     3      18.530  39.818  46.718  1.00  0.00           C  
ATOM     87  H2    A     3      18.780  39.510  45.713  1.00  0.00           H  
ATOM     88  N3    A     3      18.641  38.863  47.641  1.00  0.00           N  
ATOM     89  C4    A     3      18.413  39.371  48.883  1.00  0.00           C  
ATOM     90  C3'   A     3      19.818  36.003  52.076  1.00  0.00           C  
ATOM     91  H3'   A     3      20.126  36.064  53.120  1.00  0.00           H  
ATOM     92  C2'   A     3      20.058  37.286  51.288  1.00  0.00           C  
ATOM     93  H2'   A     3      19.792  38.088  51.977  1.00  0.00           H  
ATOM     94  O2'   A     3      21.338  37.509  50.749  1.00  0.00           O  
ATOM     95 HO2'   A     3      21.970  37.396  51.463  1.00  0.00           H  
ATOM     96  O3'   A     3      20.598  35.024  51.446  1.00  0.00           O  
ATOM     97  P     A     4      21.723  34.130  52.111  1.00  0.00           P  
ATOM     98  OP1   A     4      21.854  32.870  51.399  1.00  0.00           O  
ATOM     99  OP2   A     4      21.540  34.096  53.564  1.00  0.00           O  
ATOM    100  O5'   A     4      22.996  34.999  51.791  1.00  0.00           O  
ATOM    101  C5'   A     4      23.503  35.071  50.509  1.00  0.00           C  
ATOM    102  H5'   A     4      22.708  35.224  49.779  1.00  0.00           H  
ATOM    103 H5''   A     4      23.841  34.076  50.220  1.00  0.00           H  
ATOM    104  C4'   A     4      24.630  36.040  50.276  1.00  0.00           C  
ATOM    105  H4'   A     4      24.921  35.781  49.258  1.00  0.00           H  
ATOM    106  O4'   A     4      24.166  37.353  50.272  1.00  0.00           O  
ATOM    107  C1'   A     4      25.162  38.008  51.100  1.00  0.00           C  
ATOM    108  H1'   A     4      25.943  38.339  50.416  1.00  0.00           H  
ATOM    109  N9    A     4      24.493  39.098  51.821  1.00  0.00           N  
ATOM    110  C8    A     4      24.906  40.401  51.839  1.00  0.00           C  
ATOM    111  H8    A     4      25.654  40.773  51.155  1.00  0.00           H  
ATOM    112  N7    A     4      24.459  41.062  52.880  1.00  0.00           N  
ATOM    113  C5    A     4      23.505  40.159  53.375  1.00  0.00           C  
ATOM    114  C6    A     4      22.572  40.293  54.451  1.00  0.00           C  
ATOM    115  N6    A     4      22.465  41.395  55.134  1.00  0.00           N  
ATOM    116  H61   A     4      21.825  41.561  55.898  1.00  0.00           H  
ATOM    117  H62   A     4      23.148  42.136  55.063  1.00  0.00           H  
ATOM    118  N1    A     4      21.835  39.258  54.876  1.00  0.00           N  
ATOM    119  C2    A     4      21.941  38.061  54.238  1.00  0.00           C  
ATOM    120  H2    A     4      21.332  37.224  54.545  1.00  0.00           H  
ATOM    121  N3    A     4      22.799  37.885  53.196  1.00  0.00           N  
ATOM    122  C4    A     4      23.551  38.997  52.781  1.00  0.00           C  
ATOM    123  C3'   A     4      25.837  35.798  51.197  1.00  0.00           C  
ATOM    124  H3'   A     4      25.813  34.824  51.685  1.00  0.00           H  
ATOM    125  C2'   A     4      25.735  37.003  52.092  1.00  0.00           C  
ATOM    126  H2'   A     4      25.054  36.699  52.888  1.00  0.00           H  
ATOM    127  O2'   A     4      26.945  37.415  52.709  1.00  0.00           O  
ATOM    128 HO2'   A     4      27.754  37.189  52.246  1.00  0.00           H  
ATOM    129  O3'   A     4      27.087  35.864  50.526  1.00  0.00           O  
ATOM    130  P     G     5      27.581  34.881  49.348  1.00  0.00           P  
ATOM    131  OP1   G     5      26.955  33.558  49.550  1.00  0.00           O  
ATOM    132  OP2   G     5      29.034  35.004  49.320  1.00  0.00           O  
ATOM    133  O5'   G     5      26.912  35.643  48.092  1.00  0.00           O  
ATOM    134  C5'   G     5      26.443  34.860  46.966  1.00  0.00           C  
ATOM    135  H5'   G     5      25.535  34.342  47.275  1.00  0.00           H  
ATOM    136 H5''   G     5      27.218  34.152  46.674  1.00  0.00           H  
ATOM    137  C4'   G     5      26.146  35.667  45.712  1.00  0.00           C  
ATOM    138  H4'   G     5      25.847  34.980  44.921  1.00  0.00           H  
ATOM    139  O4'   G     5      24.949  36.492  45.906  1.00  0.00           O  
ATOM    140  C1'   G     5      25.061  37.733  45.255  1.00  0.00           C  
ATOM    141  H1'   G     5      24.331  37.861  44.456  1.00  0.00           H  
ATOM    142  N9    G     5      24.979  38.801  46.306  1.00  0.00           N  
ATOM    143  C8    G     5      24.901  38.642  47.642  1.00  0.00           C  
ATOM    144  H8    G     5      24.696  37.665  48.053  1.00  0.00           H  
ATOM    145  N7    G     5      25.016  39.744  48.312  1.00  0.00           N  
ATOM    146  C5    G     5      25.133  40.757  47.410  1.00  0.00           C  
ATOM    147  C6    G     5      25.326  42.154  47.556  1.00  0.00           C  
ATOM    148  O6    G     5      25.615  42.878  48.581  1.00  0.00           O  
ATOM    149  N1    G     5      25.299  42.809  46.360  1.00  0.00           N  
ATOM    150  H1    G     5      25.496  43.795  46.457  1.00  0.00           H  
ATOM    151  C2    G     5      25.128  42.251  45.143  1.00  0.00           C  
ATOM    152  N2    G     5      25.273  42.984  44.105  1.00  0.00           N  
ATOM    153  H21   G     5      25.303  43.993  44.128  1.00  0.00           H  
ATOM    154  H22   G     5      25.123  42.559  43.202  1.00  0.00           H  
ATOM    155  N3    G     5      24.943  40.957  45.034  1.00  0.00           N  
ATOM    156  C4    G     5      25.009  40.209  46.155  1.00  0.00           C  
ATOM    157  C3'   G     5      27.235  36.709  45.403  1.00  0.00           C  
ATOM    158  H3'   G     5      27.568  37.224  46.304  1.00  0.00           H  
ATOM    159  C2'   G     5      26.374  37.754  44.577  1.00  0.00           C  
ATOM    160  H2'   G     5      26.919  38.696  44.635  1.00  0.00           H  
ATOM    161  O2'   G     5      26.111  37.333  43.236  1.00  0.00           O  
ATOM    162 HO2'   G     5      26.465  38.022  42.670  1.00  0.00           H  
ATOM    163  O3'   G     5      28.358  36.216  44.646  1.00  0.00           O  
ATOM    164  P     G     6      29.759  36.902  44.759  1.00  0.00           P  
ATOM    165  OP1   G     6      30.731  36.131  43.944  1.00  0.00           O  
ATOM    166  OP2   G     6      30.103  37.086  46.187  1.00  0.00           O  
ATOM    167  O5'   G     6      29.586  38.281  44.019  1.00  0.00           O  
ATOM    168  C5'   G     6      29.358  38.237  42.646  1.00  0.00           C  
ATOM    169  H5'   G     6      28.539  37.548  42.439  1.00  0.00           H  
ATOM    170 H5''   G     6      30.293  37.907  42.193  1.00  0.00           H  
ATOM    171  C4'   G     6      29.037  39.546  42.132  1.00  0.00           C  
ATOM    172  H4'   G     6      28.802  39.426  41.075  1.00  0.00           H  
ATOM    173  O4'   G     6      28.010  40.203  42.831  1.00  0.00           O  
ATOM    174  C1'   G     6      28.308  41.633  42.859  1.00  0.00           C  
ATOM    175  H1'   G     6      27.443  42.153  42.448  1.00  0.00           H  
ATOM    176  N9    G     6      28.533  42.070  44.269  1.00  0.00           N  
ATOM    177  C8    G     6      28.750  41.362  45.401  1.00  0.00           C  
ATOM    178  H8    G     6      28.766  40.293  45.247  1.00  0.00           H  
ATOM    179  N7    G     6      28.947  42.099  46.532  1.00  0.00           N  
ATOM    180  C5    G     6      28.935  43.408  45.988  1.00  0.00           C  
ATOM    181  C6    G     6      29.164  44.673  46.628  1.00  0.00           C  
ATOM    182  O6    G     6      29.477  44.877  47.794  1.00  0.00           O  
ATOM    183  N1    G     6      29.090  45.766  45.717  1.00  0.00           N  
ATOM    184  H1    G     6      29.395  46.678  46.025  1.00  0.00           H  
ATOM    185  C2    G     6      28.761  45.615  44.378  1.00  0.00           C  
ATOM    186  N2    G     6      28.709  46.762  43.670  1.00  0.00           N  
ATOM    187  H21   G     6      29.055  47.649  44.007  1.00  0.00           H  
ATOM    188  H22   G     6      28.289  46.691  42.754  1.00  0.00           H  
ATOM    189  N3    G     6      28.496  44.469  43.819  1.00  0.00           N  
ATOM    190  C4    G     6      28.650  43.387  44.640  1.00  0.00           C  
ATOM    191  C3'   G     6      30.190  40.532  42.192  1.00  0.00           C  
ATOM    192  H3'   G     6      30.654  40.486  43.177  1.00  0.00           H  
ATOM    193  C2'   G     6      29.532  41.873  42.025  1.00  0.00           C  
ATOM    194  H2'   G     6      30.188  42.642  42.433  1.00  0.00           H  
ATOM    195  O2'   G     6      29.276  42.195  40.655  1.00  0.00           O  
ATOM    196 HO2'   G     6      29.740  41.578  40.084  1.00  0.00           H  
ATOM    197  O3'   G     6      31.133  40.349  41.158  1.00  0.00           O  
ATOM    198  P     G     7      32.785  40.454  41.404  1.00  0.00           P  
ATOM    199  OP1   G     7      33.545  39.932  40.181  1.00  0.00           O  
ATOM    200  OP2   G     7      33.111  40.006  42.805  1.00  0.00           O  
ATOM    201  O5'   G     7      33.046  42.092  41.358  1.00  0.00           O  
ATOM    202  C5'   G     7      32.685  42.838  40.257  1.00  0.00           C  
ATOM    203  H5'   G     7      31.629  42.637  40.079  1.00  0.00           H  
ATOM    204 H5''   G     7      33.236  42.709  39.325  1.00  0.00           H  
ATOM    205  C4'   G     7      32.907  44.340  40.595  1.00  0.00           C  
ATOM    206  H4'   G     7      33.011  44.763  39.596  1.00  0.00           H  
ATOM    207  O4'   G     7      31.812  44.914  41.303  1.00  0.00           O  
ATOM    208  C1'   G     7      32.251  46.029  42.062  1.00  0.00           C  
ATOM    209  H1'   G     7      31.617  46.874  41.795  1.00  0.00           H  
ATOM    210  N9    G     7      32.167  45.775  43.503  1.00  0.00           N  
ATOM    211  C8    G     7      31.978  44.614  44.176  1.00  0.00           C  
ATOM    212  H8    G     7      31.830  43.706  43.610  1.00  0.00           H  
ATOM    213  N7    G     7      32.214  44.738  45.444  1.00  0.00           N  
ATOM    214  C5    G     7      32.359  46.127  45.697  1.00  0.00           C  
ATOM    215  C6    G     7      32.715  46.983  46.801  1.00  0.00           C  
ATOM    216  O6    G     7      32.733  46.602  47.980  1.00  0.00           O  
ATOM    217  N1    G     7      32.850  48.306  46.525  1.00  0.00           N  
ATOM    218  H1    G     7      33.054  48.918  47.302  1.00  0.00           H  
ATOM    219  C2    G     7      32.750  48.770  45.329  1.00  0.00           C  
ATOM    220  N2    G     7      33.145  49.998  45.225  1.00  0.00           N  
ATOM    221  H21   G     7      33.409  50.520  46.049  1.00  0.00           H  
ATOM    222  H22   G     7      32.996  50.409  44.315  1.00  0.00           H  
ATOM    223  N3    G     7      32.537  48.118  44.217  1.00  0.00           N  
ATOM    224  C4    G     7      32.334  46.795  44.487  1.00  0.00           C  
ATOM    225  C3'   G     7      34.099  44.740  41.329  1.00  0.00           C  
ATOM    226  H3'   G     7      34.083  44.057  42.178  1.00  0.00           H  
ATOM    227  C2'   G     7      33.716  46.211  41.662  1.00  0.00           C  
ATOM    228  H2'   G     7      34.437  46.501  42.427  1.00  0.00           H  
ATOM    229  O2'   G     7      33.898  47.086  40.564  1.00  0.00           O  
ATOM    230 HO2'   G     7      33.205  47.026  39.902  1.00  0.00           H  
ATOM    231  O3'   G     7      35.328  44.596  40.595  1.00  0.00           O  
ATOM    232  P     G     8      36.666  44.452  41.413  1.00  0.00           P  
ATOM    233  OP1   G     8      37.727  44.136  40.461  1.00  0.00           O  
ATOM    234  OP2   G     8      36.431  43.487  42.531  1.00  0.00           O  
ATOM    235  O5'   G     8      36.982  45.825  42.069  1.00  0.00           O  
ATOM    236  C5'   G     8      37.347  46.953  41.260  1.00  0.00           C  
ATOM    237  H5'   G     8      36.550  47.329  40.618  1.00  0.00           H  
ATOM    238 H5''   G     8      38.162  46.557  40.654  1.00  0.00           H  
ATOM    239  C4'   G     8      37.823  48.056  42.106  1.00  0.00           C  
ATOM    240  H4'   G     8      38.399  48.694  41.435  1.00  0.00           H  
ATOM    241  O4'   G     8      36.805  48.790  42.813  1.00  0.00           O  
ATOM    242  C1'   G     8      37.359  49.171  44.110  1.00  0.00           C  
ATOM    243  H1'   G     8      37.242  50.242  44.274  1.00  0.00           H  
ATOM    244  N9    G     8      36.687  48.446  45.160  1.00  0.00           N  
ATOM    245  C8    G     8      36.073  47.230  45.058  1.00  0.00           C  
ATOM    246  H8    G     8      35.965  46.598  44.189  1.00  0.00           H  
ATOM    247  N7    G     8      35.903  46.643  46.217  1.00  0.00           N  
ATOM    248  C5    G     8      36.190  47.665  47.107  1.00  0.00           C  
ATOM    249  C6    G     8      35.910  47.801  48.521  1.00  0.00           C  
ATOM    250  O6    G     8      35.465  46.896  49.262  1.00  0.00           O  
ATOM    251  N1    G     8      36.188  49.066  48.959  1.00  0.00           N  
ATOM    252  H1    G     8      35.835  49.370  49.856  1.00  0.00           H  
ATOM    253  C2    G     8      36.843  50.052  48.264  1.00  0.00           C  
ATOM    254  N2    G     8      37.370  51.082  48.882  1.00  0.00           N  
ATOM    255  H21   G     8      37.188  51.225  49.865  1.00  0.00           H  
ATOM    256  H22   G     8      37.907  51.763  48.364  1.00  0.00           H  
ATOM    257  N3    G     8      37.103  49.948  46.962  1.00  0.00           N  
ATOM    258  C4    G     8      36.696  48.759  46.477  1.00  0.00           C  
ATOM    259  C3'   G     8      38.852  47.598  43.224  1.00  0.00           C  
ATOM    260  H3'   G     8      38.428  46.793  43.824  1.00  0.00           H  
ATOM    261  C2'   G     8      38.906  48.832  44.093  1.00  0.00           C  
ATOM    262  H2'   G     8      39.308  48.689  45.097  1.00  0.00           H  
ATOM    263  O2'   G     8      39.546  49.918  43.469  1.00  0.00           O  
ATOM    264 HO2'   G     8      40.336  49.570  43.050  1.00  0.00           H  
ATOM    265  O3'   G     8      40.198  47.295  42.740  1.00  0.00           O  
ATOM    266  P     C     9      40.771  45.782  42.562  1.00  0.00           P  
ATOM    267  OP1   C     9      42.233  45.899  42.585  1.00  0.00           O  
ATOM    268  OP2   C     9      40.041  45.080  41.461  1.00  0.00           O  
ATOM    269  O5'   C     9      40.367  45.001  43.904  1.00  0.00           O  
ATOM    270  C5'   C     9      41.055  45.213  45.145  1.00  0.00           C  
ATOM    271  H5'   C     9      42.075  44.882  44.949  1.00  0.00           H  
ATOM    272 H5''   C     9      40.719  44.510  45.907  1.00  0.00           H  
ATOM    273  C4'   C     9      40.931  46.607  45.787  1.00  0.00           C  
ATOM    274  H4'   C     9      41.007  47.371  45.013  1.00  0.00           H  
ATOM    275  O4'   C     9      39.634  46.875  46.262  1.00  0.00           O  
ATOM    276  C1'   C     9      39.886  47.648  47.526  1.00  0.00           C  
ATOM    277  H1'   C     9      39.299  48.567  47.511  1.00  0.00           H  
ATOM    278  N1    C     9      39.464  46.794  48.657  1.00  0.00           N  
ATOM    279  C6    C     9      38.864  45.550  48.476  1.00  0.00           C  
ATOM    280  H6    C     9      38.934  45.107  47.493  1.00  0.00           H  
ATOM    281  C5    C     9      38.163  44.944  49.485  1.00  0.00           C  
ATOM    282  H5    C     9      37.756  43.960  49.307  1.00  0.00           H  
ATOM    283  C4    C     9      38.078  45.677  50.658  1.00  0.00           C  
ATOM    284  N4    C     9      37.543  45.233  51.767  1.00  0.00           N  
ATOM    285  H41   C     9      37.593  45.900  52.524  1.00  0.00           H  
ATOM    286  H42   C     9      36.931  44.434  51.684  1.00  0.00           H  
ATOM    287  N3    C     9      38.718  46.834  50.874  1.00  0.00           N  
ATOM    288  C2    C     9      39.314  47.445  49.875  1.00  0.00           C  
ATOM    289  O2    C     9      39.770  48.555  50.162  1.00  0.00           O  
ATOM    290  C3'   C     9      41.919  46.804  46.873  1.00  0.00           C  
ATOM    291  H3'   C     9      41.858  45.991  47.596  1.00  0.00           H  
ATOM    292  C2'   C     9      41.362  48.076  47.469  1.00  0.00           C  
ATOM    293  H2'   C     9      41.638  48.242  48.510  1.00  0.00           H  
ATOM    294  O2'   C     9      41.611  49.289  46.759  1.00  0.00           O  
ATOM    295 HO2'   C     9      42.520  49.464  47.011  1.00  0.00           H  
ATOM    296  O3'   C     9      43.255  47.001  46.424  1.00  0.00           O  
ATOM    297  P     U    10      44.371  47.266  47.494  1.00  0.00           P  
ATOM    298  OP1   U    10      45.633  46.765  46.841  1.00  0.00           O  
ATOM    299  OP2   U    10      44.009  46.673  48.776  1.00  0.00           O  
ATOM    300  O5'   U    10      44.418  48.836  47.554  1.00  0.00           O  
ATOM    301  C5'   U    10      45.002  49.629  46.583  1.00  0.00           C  
ATOM    302  H5'   U    10      44.447  49.703  45.648  1.00  0.00           H  
ATOM    303 H5''   U    10      45.958  49.168  46.337  1.00  0.00           H  
ATOM    304  C4'   U    10      45.235  51.069  46.993  1.00  0.00           C  
ATOM    305  H4'   U    10      45.677  51.542  46.116  1.00  0.00           H  
ATOM    306  O4'   U    10      43.913  51.633  47.229  1.00  0.00           O  
ATOM    307  C1'   U    10      44.020  52.497  48.361  1.00  0.00           C  
ATOM    308  H1'   U    10      44.569  53.352  47.967  1.00  0.00           H  
ATOM    309  N1    U    10      42.699  52.893  48.700  1.00  0.00           N  
ATOM    310  C6    U    10      41.851  51.850  49.087  1.00  0.00           C  
ATOM    311  H6    U    10      42.213  50.866  49.344  1.00  0.00           H  
ATOM    312  C5    U    10      40.527  52.195  49.346  1.00  0.00           C  
ATOM    313  H5    U    10      39.866  51.409  49.682  1.00  0.00           H  
ATOM    314  C4    U    10      39.965  53.526  48.983  1.00  0.00           C  
ATOM    315  O4    U    10      38.798  53.883  48.987  1.00  0.00           O  
ATOM    316  N3    U    10      40.862  54.355  48.358  1.00  0.00           N  
ATOM    317  H3    U    10      40.607  55.321  48.206  1.00  0.00           H  
ATOM    318  C2    U    10      42.215  54.123  48.260  1.00  0.00           C  
ATOM    319  O2    U    10      43.051  55.015  47.937  1.00  0.00           O  
ATOM    320  C3'   U    10      46.007  51.189  48.328  1.00  0.00           C  
ATOM    321  H3'   U    10      46.385  50.232  48.687  1.00  0.00           H  
ATOM    322  C2'   U    10      44.921  51.680  49.295  1.00  0.00           C  
ATOM    323  H2'   U    10      44.324  50.840  49.651  1.00  0.00           H  
ATOM    324  O2'   U    10      45.239  52.510  50.395  1.00  0.00           O  
ATOM    325 HO2'   U    10      46.083  52.882  50.132  1.00  0.00           H  
ATOM    326  O3'   U    10      46.872  52.317  48.129  1.00  0.00           O  
ATOM    327  P     C    11      48.283  52.558  48.827  1.00  0.00           P  
ATOM    328  OP1   C    11      48.592  54.019  48.581  1.00  0.00           O  
ATOM    329  OP2   C    11      49.180  51.476  48.413  1.00  0.00           O  
ATOM    330  O5'   C    11      47.891  52.436  50.398  1.00  0.00           O  
ATOM    331  C5'   C    11      48.554  53.064  51.504  1.00  0.00           C  
ATOM    332  H5'   C    11      48.116  54.047  51.679  1.00  0.00           H  
ATOM    333 H5''   C    11      49.616  53.230  51.322  1.00  0.00           H  
ATOM    334  C4'   C    11      48.531  52.237  52.786  1.00  0.00           C  
ATOM    335  H4'   C    11      49.023  52.806  53.575  1.00  0.00           H  
ATOM    336  O4'   C    11      47.237  51.967  53.217  1.00  0.00           O  
ATOM    337  C1'   C    11      47.168  50.670  53.796  1.00  0.00           C  
ATOM    338  H1'   C    11      46.796  50.845  54.805  1.00  0.00           H  
ATOM    339  N1    C    11      46.347  49.617  53.118  1.00  0.00           N  
ATOM    340  C6    C    11      46.203  49.593  51.744  1.00  0.00           C  
ATOM    341  H6    C    11      46.492  50.460  51.168  1.00  0.00           H  
ATOM    342  C5    C    11      45.492  48.591  51.129  1.00  0.00           C  
ATOM    343  H5    C    11      45.331  48.511  50.065  1.00  0.00           H  
ATOM    344  C4    C    11      45.068  47.496  51.908  1.00  0.00           C  
ATOM    345  N4    C    11      44.321  46.538  51.447  1.00  0.00           N  
ATOM    346  H41   C    11      44.055  45.770  52.046  1.00  0.00           H  
ATOM    347  H42   C    11      44.205  46.559  50.444  1.00  0.00           H  
ATOM    348  N3    C    11      45.334  47.464  53.189  1.00  0.00           N  
ATOM    349  C2    C    11      45.838  48.506  53.832  1.00  0.00           C  
ATOM    350  O2    C    11      45.848  48.454  55.069  1.00  0.00           O  
ATOM    351  C3'   C    11      49.328  50.953  52.775  1.00  0.00           C  
ATOM    352  H3'   C    11      49.077  50.503  51.815  1.00  0.00           H  
ATOM    353  C2'   C    11      48.659  50.336  53.994  1.00  0.00           C  
ATOM    354  H2'   C    11      48.719  49.249  53.929  1.00  0.00           H  
ATOM    355  O2'   C    11      49.170  50.901  55.216  1.00  0.00           O  
ATOM    356 HO2'   C    11      50.039  51.086  54.852  1.00  0.00           H  
ATOM    357  O3'   C    11      50.783  51.162  52.978  1.00  0.00           O  
ATOM    358  P     U    12      51.814  50.043  52.485  1.00  0.00           P  
ATOM    359  OP1   U    12      53.170  50.422  52.870  1.00  0.00           O  
ATOM    360  OP2   U    12      51.533  49.722  51.079  1.00  0.00           O  
ATOM    361  O5'   U    12      51.535  48.769  53.400  1.00  0.00           O  
ATOM    362  C5'   U    12      51.925  48.679  54.825  1.00  0.00           C  
ATOM    363  H5'   U    12      51.506  49.454  55.468  1.00  0.00           H  
ATOM    364 H5''   U    12      53.005  48.760  54.945  1.00  0.00           H  
ATOM    365  C4'   U    12      51.557  47.342  55.315  1.00  0.00           C  
ATOM    366  H4'   U    12      51.718  47.255  56.390  1.00  0.00           H  
ATOM    367  O4'   U    12      50.160  47.139  55.218  1.00  0.00           O  
ATOM    368  C1'   U    12      49.959  45.717  55.212  1.00  0.00           C  
ATOM    369  H1'   U    12      49.354  45.418  56.067  1.00  0.00           H  
ATOM    370  N1    U    12      49.267  45.332  53.830  1.00  0.00           N  
ATOM    371  C6    U    12      49.025  46.238  52.813  1.00  0.00           C  
ATOM    372  H6    U    12      49.720  47.051  52.664  1.00  0.00           H  
ATOM    373  C5    U    12      48.201  45.882  51.801  1.00  0.00           C  
ATOM    374  H5    U    12      48.089  46.475  50.906  1.00  0.00           H  
ATOM    375  C4    U    12      47.396  44.729  51.840  1.00  0.00           C  
ATOM    376  O4    U    12      46.522  44.459  51.000  1.00  0.00           O  
ATOM    377  N3    U    12      47.650  43.905  52.884  1.00  0.00           N  
ATOM    378  H3    U    12      47.044  43.099  52.938  1.00  0.00           H  
ATOM    379  C2    U    12      48.639  44.145  53.828  1.00  0.00           C  
ATOM    380  O2    U    12      48.817  43.275  54.679  1.00  0.00           O  
ATOM    381  C3'   U    12      52.241  46.159  54.652  1.00  0.00           C  
ATOM    382  H3'   U    12      51.943  46.181  53.604  1.00  0.00           H  
ATOM    383  C2'   U    12      51.337  45.049  55.272  1.00  0.00           C  
ATOM    384  H2'   U    12      51.377  44.219  54.567  1.00  0.00           H  
ATOM    385  O2'   U    12      51.718  44.757  56.627  1.00  0.00           O  
ATOM    386 HO2'   U    12      52.672  44.758  56.737  1.00  0.00           H  
ATOM    387  O3'   U    12      53.582  46.063  54.815  1.00  0.00           O  
ATOM    388  P     A    13      54.462  45.123  53.804  1.00  0.00           P  
ATOM    389  OP1   A    13      55.843  45.171  54.347  1.00  0.00           O  
ATOM    390  OP2   A    13      54.182  45.440  52.392  1.00  0.00           O  
ATOM    391  O5'   A    13      53.933  43.656  53.908  1.00  0.00           O  
ATOM    392  C5'   A    13      54.405  42.824  54.976  1.00  0.00           C  
ATOM    393  H5'   A    13      54.300  43.261  55.969  1.00  0.00           H  
ATOM    394 H5''   A    13      55.411  42.456  54.777  1.00  0.00           H  
ATOM    395  C4'   A    13      53.610  41.506  55.029  1.00  0.00           C  
ATOM    396  H4'   A    13      53.977  40.960  55.898  1.00  0.00           H  
ATOM    397  O4'   A    13      52.179  41.759  55.155  1.00  0.00           O  
ATOM    398  C1'   A    13      51.473  40.647  54.544  1.00  0.00           C  
ATOM    399  H1'   A    13      50.791  40.215  55.276  1.00  0.00           H  
ATOM    400  N9    A    13      50.642  41.055  53.381  1.00  0.00           N  
ATOM    401  C8    A    13      50.931  42.054  52.383  1.00  0.00           C  
ATOM    402  H8    A    13      51.738  42.767  52.461  1.00  0.00           H  
ATOM    403  N7    A    13      50.262  41.938  51.267  1.00  0.00           N  
ATOM    404  C5    A    13      49.459  40.851  51.494  1.00  0.00           C  
ATOM    405  C6    A    13      48.540  40.146  50.696  1.00  0.00           C  
ATOM    406  N6    A    13      48.075  40.648  49.573  1.00  0.00           N  
ATOM    407  H61   A    13      47.416  40.156  48.987  1.00  0.00           H  
ATOM    408  H62   A    13      48.665  41.325  49.111  1.00  0.00           H  
ATOM    409  N1    A    13      48.086  38.998  51.047  1.00  0.00           N  
ATOM    410  C2    A    13      48.601  38.432  52.139  1.00  0.00           C  
ATOM    411  H2    A    13      48.235  37.454  52.414  1.00  0.00           H  
ATOM    412  N3    A    13      49.339  38.979  53.054  1.00  0.00           N  
ATOM    413  C4    A    13      49.765  40.197  52.682  1.00  0.00           C  
ATOM    414  C3'   A    13      53.708  40.500  53.864  1.00  0.00           C  
ATOM    415  H3'   A    13      53.540  41.164  53.016  1.00  0.00           H  
ATOM    416  C2'   A    13      52.559  39.556  54.224  1.00  0.00           C  
ATOM    417  H2'   A    13      52.231  38.946  53.383  1.00  0.00           H  
ATOM    418  O2'   A    13      52.772  38.686  55.296  1.00  0.00           O  
ATOM    419 HO2'   A    13      53.720  38.559  55.376  1.00  0.00           H  
ATOM    420  O3'   A    13      54.977  39.928  53.712  1.00  0.00           O  
ATOM    421  P     G    14      55.475  39.404  52.316  1.00  0.00           P  
ATOM    422  OP1   G    14      56.861  39.046  52.332  1.00  0.00           O  
ATOM    423  OP2   G    14      55.127  40.431  51.289  1.00  0.00           O  
ATOM    424  O5'   G    14      54.628  38.135  51.989  1.00  0.00           O  
ATOM    425  C5'   G    14      54.751  36.985  52.771  1.00  0.00           C  
ATOM    426  H5'   G    14      54.717  37.087  53.856  1.00  0.00           H  
ATOM    427 H5''   G    14      55.727  36.558  52.539  1.00  0.00           H  
ATOM    428  C4'   G    14      53.602  36.011  52.325  1.00  0.00           C  
ATOM    429  H4'   G    14      53.539  35.092  52.909  1.00  0.00           H  
ATOM    430  O4'   G    14      52.363  36.768  52.236  1.00  0.00           O  
ATOM    431  C1'   G    14      51.427  36.230  51.338  1.00  0.00           C  
ATOM    432  H1'   G    14      50.522  35.829  51.794  1.00  0.00           H  
ATOM    433  N9    G    14      51.055  37.287  50.337  1.00  0.00           N  
ATOM    434  C8    G    14      51.801  38.405  50.037  1.00  0.00           C  
ATOM    435  H8    G    14      52.622  38.792  50.621  1.00  0.00           H  
ATOM    436  N7    G    14      51.320  39.154  49.094  1.00  0.00           N  
ATOM    437  C5    G    14      50.307  38.276  48.569  1.00  0.00           C  
ATOM    438  C6    G    14      49.365  38.514  47.456  1.00  0.00           C  
ATOM    439  O6    G    14      49.184  39.526  46.751  1.00  0.00           O  
ATOM    440  N1    G    14      48.436  37.422  47.289  1.00  0.00           N  
ATOM    441  H1    G    14      48.025  37.473  46.368  1.00  0.00           H  
ATOM    442  C2    G    14      48.409  36.365  48.148  1.00  0.00           C  
ATOM    443  N2    G    14      47.658  35.342  47.700  1.00  0.00           N  
ATOM    444  H21   G    14      47.004  35.404  46.933  1.00  0.00           H  
ATOM    445  H22   G    14      47.488  34.563  48.320  1.00  0.00           H  
ATOM    446  N3    G    14      49.195  36.205  49.183  1.00  0.00           N  
ATOM    447  C4    G    14      50.102  37.188  49.368  1.00  0.00           C  
ATOM    448  C3'   G    14      53.607  35.450  50.922  1.00  0.00           C  
ATOM    449  H3'   G    14      53.859  36.261  50.238  1.00  0.00           H  
ATOM    450  C2'   G    14      52.129  35.019  50.691  1.00  0.00           C  
ATOM    451  H2'   G    14      51.911  34.849  49.637  1.00  0.00           H  
ATOM    452  O2'   G    14      51.950  33.803  51.448  1.00  0.00           O  
ATOM    453 HO2'   G    14      51.228  33.361  50.996  1.00  0.00           H  
ATOM    454  O3'   G    14      54.474  34.442  50.782  1.00  0.00           O  
ATOM    455  P     U    15      55.652  34.468  49.705  1.00  0.00           P  
ATOM    456  OP1   U    15      56.531  33.244  49.901  1.00  0.00           O  
ATOM    457  OP2   U    15      56.182  35.904  49.786  1.00  0.00           O  
ATOM    458  O5'   U    15      54.893  34.442  48.364  1.00  0.00           O  
ATOM    459  C5'   U    15      54.064  33.398  48.010  1.00  0.00           C  
ATOM    460  H5'   U    15      53.317  33.141  48.761  1.00  0.00           H  
ATOM    461 H5''   U    15      54.694  32.527  47.829  1.00  0.00           H  
ATOM    462  C4'   U    15      53.391  33.766  46.678  1.00  0.00           C  
ATOM    463  H4'   U    15      52.691  32.978  46.402  1.00  0.00           H  
ATOM    464  O4'   U    15      52.691  35.004  46.683  1.00  0.00           O  
ATOM    465  C1'   U    15      52.705  35.477  45.314  1.00  0.00           C  
ATOM    466  H1'   U    15      51.933  34.907  44.797  1.00  0.00           H  
ATOM    467  N1    U    15      52.352  36.949  45.407  1.00  0.00           N  
ATOM    468  C6    U    15      52.866  37.768  46.400  1.00  0.00           C  
ATOM    469  H6    U    15      53.370  37.272  47.216  1.00  0.00           H  
ATOM    470  C5    U    15      52.787  39.133  46.304  1.00  0.00           C  
ATOM    471  H5    U    15      53.263  39.685  47.101  1.00  0.00           H  
ATOM    472  C4    U    15      52.011  39.747  45.174  1.00  0.00           C  
ATOM    473  O4    U    15      51.938  40.935  44.903  1.00  0.00           O  
ATOM    474  N3    U    15      51.345  38.811  44.468  1.00  0.00           N  
ATOM    475  H3    U    15      50.693  39.134  43.767  1.00  0.00           H  
ATOM    476  C2    U    15      51.473  37.476  44.455  1.00  0.00           C  
ATOM    477  O2    U    15      50.914  36.916  43.570  1.00  0.00           O  
ATOM    478  C3'   U    15      54.393  33.814  45.523  1.00  0.00           C  
ATOM    479  H3'   U    15      55.392  33.850  45.957  1.00  0.00           H  
ATOM    480  C2'   U    15      54.149  35.213  44.802  1.00  0.00           C  
ATOM    481  H2'   U    15      54.728  35.917  45.401  1.00  0.00           H  
ATOM    482  O2'   U    15      54.440  35.267  43.418  1.00  0.00           O  
ATOM    483 HO2'   U    15      55.266  34.835  43.190  1.00  0.00           H  
ATOM    484  O3'   U    15      54.250  32.752  44.614  1.00  0.00           O  
ATOM    485  P     G    16      54.679  31.292  44.990  1.00  0.00           P  
ATOM    486  OP1   G    16      53.534  30.661  45.654  1.00  0.00           O  
ATOM    487  OP2   G    16      55.973  31.365  45.704  1.00  0.00           O  
ATOM    488  O5'   G    16      54.780  30.680  43.500  1.00  0.00           O  
ATOM    489  C5'   G    16      54.791  29.266  43.226  1.00  0.00           C  
ATOM    490  H5'   G    16      53.782  29.043  42.878  1.00  0.00           H  
ATOM    491 H5''   G    16      54.877  28.545  44.039  1.00  0.00           H  
ATOM    492  C4'   G    16      55.734  28.929  42.062  1.00  0.00           C  
ATOM    493  H4'   G    16      55.779  27.861  41.849  1.00  0.00           H  
ATOM    494  O4'   G    16      55.374  29.568  40.817  1.00  0.00           O  
ATOM    495  C1'   G    16      56.468  30.245  40.244  1.00  0.00           C  
ATOM    496  H1'   G    16      56.513  29.986  39.186  1.00  0.00           H  
ATOM    497  N9    G    16      56.359  31.682  40.375  1.00  0.00           N  
ATOM    498  C8    G    16      55.288  32.364  40.874  1.00  0.00           C  
ATOM    499  H8    G    16      54.442  31.941  41.396  1.00  0.00           H  
ATOM    500  N7    G    16      55.406  33.646  40.737  1.00  0.00           N  
ATOM    501  C5    G    16      56.654  33.784  40.099  1.00  0.00           C  
ATOM    502  C6    G    16      57.324  34.942  39.553  1.00  0.00           C  
ATOM    503  O6    G    16      56.849  36.095  39.347  1.00  0.00           O  
ATOM    504  N1    G    16      58.584  34.683  39.089  1.00  0.00           N  
ATOM    505  H1    G    16      59.128  35.472  38.769  1.00  0.00           H  
ATOM    506  C2    G    16      59.163  33.483  38.943  1.00  0.00           C  
ATOM    507  N2    G    16      60.382  33.324  38.431  1.00  0.00           N  
ATOM    508  H21   G    16      60.882  34.117  38.055  1.00  0.00           H  
ATOM    509  H22   G    16      60.898  32.473  38.603  1.00  0.00           H  
ATOM    510  N3    G    16      58.582  32.374  39.425  1.00  0.00           N  
ATOM    511  C4    G    16      57.297  32.577  39.866  1.00  0.00           C  
ATOM    512  C3'   G    16      57.232  29.276  42.291  1.00  0.00           C  
ATOM    513  H3'   G    16      57.277  30.131  42.966  1.00  0.00           H  
ATOM    514  C2'   G    16      57.744  29.613  40.902  1.00  0.00           C  
ATOM    515  H2'   G    16      58.549  30.315  41.115  1.00  0.00           H  
ATOM    516  O2'   G    16      58.150  28.529  40.078  1.00  0.00           O  
ATOM    517 HO2'   G    16      57.961  27.715  40.550  1.00  0.00           H  
ATOM    518  O3'   G    16      57.936  28.169  42.859  1.00  0.00           O  
ATOM    519  P     C    17      57.881  27.921  44.465  1.00  0.00           P  
ATOM    520  OP1   C    17      56.898  26.854  44.660  1.00  0.00           O  
ATOM    521  OP2   C    17      57.809  29.196  45.170  1.00  0.00           O  
ATOM    522  O5'   C    17      59.325  27.271  44.782  1.00  0.00           O  
ATOM    523  C5'   C    17      59.657  26.870  46.064  1.00  0.00           C  
ATOM    524  H5'   C    17      59.154  25.918  46.228  1.00  0.00           H  
ATOM    525 H5''   C    17      59.148  27.594  46.700  1.00  0.00           H  
ATOM    526  C4'   C    17      61.168  26.946  46.275  1.00  0.00           C  
ATOM    527  H4'   C    17      61.367  26.530  47.262  1.00  0.00           H  
ATOM    528  O4'   C    17      61.874  26.270  45.267  1.00  0.00           O  
ATOM    529  C1'   C    17      63.006  27.019  44.942  1.00  0.00           C  
ATOM    530  H1'   C    17      63.891  26.483  45.287  1.00  0.00           H  
ATOM    531  N1    C    17      63.197  27.180  43.519  1.00  0.00           N  
ATOM    532  C6    C    17      62.064  27.186  42.689  1.00  0.00           C  
ATOM    533  H6    C    17      61.060  27.137  43.085  1.00  0.00           H  
ATOM    534  C5    C    17      62.207  27.465  41.344  1.00  0.00           C  
ATOM    535  H5    C    17      61.393  27.621  40.651  1.00  0.00           H  
ATOM    536  C4    C    17      63.542  27.675  40.860  1.00  0.00           C  
ATOM    537  N4    C    17      63.725  27.893  39.558  1.00  0.00           N  
ATOM    538  H41   C    17      64.669  27.844  39.201  1.00  0.00           H  
ATOM    539  H42   C    17      62.914  27.919  38.956  1.00  0.00           H  
ATOM    540  N3    C    17      64.608  27.712  41.592  1.00  0.00           N  
ATOM    541  C2    C    17      64.481  27.591  42.987  1.00  0.00           C  
ATOM    542  O2    C    17      65.469  27.768  43.768  1.00  0.00           O  
ATOM    543  C3'   C    17      61.557  28.401  46.319  1.00  0.00           C  
ATOM    544  H3'   C    17      60.971  28.931  45.568  1.00  0.00           H  
ATOM    545  C2'   C    17      63.020  28.308  45.786  1.00  0.00           C  
ATOM    546  H2'   C    17      63.197  29.256  45.278  1.00  0.00           H  
ATOM    547  O2'   C    17      63.955  28.102  46.866  1.00  0.00           O  
ATOM    548 HO2'   C    17      63.491  28.117  47.706  1.00  0.00           H  
ATOM    549  O3'   C    17      61.529  28.985  47.595  1.00  0.00           O  
ATOM    550  P     A    18      60.686  30.297  47.811  1.00  0.00           P  
ATOM    551  OP1   A    18      60.776  30.731  49.255  1.00  0.00           O  
ATOM    552  OP2   A    18      59.380  30.107  47.139  1.00  0.00           O  
ATOM    553  O5'   A    18      61.457  31.334  46.843  1.00  0.00           O  
ATOM    554  C5'   A    18      62.623  31.905  47.396  1.00  0.00           C  
ATOM    555  H5'   A    18      63.282  31.169  47.855  1.00  0.00           H  
ATOM    556 H5''   A    18      62.263  32.546  48.201  1.00  0.00           H  
ATOM    557  C4'   A    18      63.300  32.619  46.230  1.00  0.00           C  
ATOM    558  H4'   A    18      64.248  32.926  46.672  1.00  0.00           H  
ATOM    559  O4'   A    18      63.769  31.653  45.196  1.00  0.00           O  
ATOM    560  C1'   A    18      63.839  32.261  43.939  1.00  0.00           C  
ATOM    561  H1'   A    18      64.832  32.276  43.492  1.00  0.00           H  
ATOM    562  N9    A    18      62.962  31.520  42.992  1.00  0.00           N  
ATOM    563  C8    A    18      61.774  30.841  43.287  1.00  0.00           C  
ATOM    564  H8    A    18      61.417  30.723  44.299  1.00  0.00           H  
ATOM    565  N7    A    18      61.183  30.496  42.206  1.00  0.00           N  
ATOM    566  C5    A    18      61.975  30.854  41.103  1.00  0.00           C  
ATOM    567  C6    A    18      61.794  30.822  39.708  1.00  0.00           C  
ATOM    568  N6    A    18      60.836  30.253  39.142  1.00  0.00           N  
ATOM    569  H61   A    18      60.919  30.086  38.149  1.00  0.00           H  
ATOM    570  H62   A    18      60.115  29.765  39.654  1.00  0.00           H  
ATOM    571  N1    A    18      62.710  31.326  38.913  1.00  0.00           N  
ATOM    572  C2    A    18      63.823  31.884  39.471  1.00  0.00           C  
ATOM    573  H2    A    18      64.549  32.331  38.809  1.00  0.00           H  
ATOM    574  N3    A    18      64.056  31.947  40.807  1.00  0.00           N  
ATOM    575  C4    A    18      63.153  31.389  41.613  1.00  0.00           C  
ATOM    576  C3'   A    18      62.602  33.738  45.501  1.00  0.00           C  
ATOM    577  H3'   A    18      61.529  33.651  45.329  1.00  0.00           H  
ATOM    578  C2'   A    18      63.294  33.705  44.133  1.00  0.00           C  
ATOM    579  H2'   A    18      62.555  34.057  43.412  1.00  0.00           H  
ATOM    580  O2'   A    18      64.483  34.498  44.002  1.00  0.00           O  
ATOM    581 HO2'   A    18      64.781  34.857  44.841  1.00  0.00           H  
ATOM    582  O3'   A    18      62.771  34.898  46.251  1.00  0.00           O  
ATOM    583  P     G    19      62.130  36.285  45.713  1.00  0.00           P  
ATOM    584  OP1   G    19      61.903  37.078  46.932  1.00  0.00           O  
ATOM    585  OP2   G    19      60.942  35.891  44.927  1.00  0.00           O  
ATOM    586  O5'   G    19      63.100  36.947  44.655  1.00  0.00           O  
ATOM    587  C5'   G    19      63.944  37.999  44.991  1.00  0.00           C  
ATOM    588  H5'   G    19      64.850  37.595  45.444  1.00  0.00           H  
ATOM    589 H5''   G    19      63.515  38.677  45.728  1.00  0.00           H  
ATOM    590  C4'   G    19      64.418  38.805  43.761  1.00  0.00           C  
ATOM    591  H4'   G    19      65.242  39.443  44.080  1.00  0.00           H  
ATOM    592  O4'   G    19      64.971  37.991  42.717  1.00  0.00           O  
ATOM    593  C1'   G    19      64.603  38.456  41.421  1.00  0.00           C  
ATOM    594  H1'   G    19      65.481  38.561  40.784  1.00  0.00           H  
ATOM    595  N9    G    19      63.550  37.635  40.808  1.00  0.00           N  
ATOM    596  C8    G    19      62.869  36.581  41.324  1.00  0.00           C  
ATOM    597  H8    G    19      63.020  36.241  42.338  1.00  0.00           H  
ATOM    598  N7    G    19      62.037  36.102  40.469  1.00  0.00           N  
ATOM    599  C5    G    19      62.217  36.801  39.302  1.00  0.00           C  
ATOM    600  C6    G    19      61.547  36.649  37.999  1.00  0.00           C  
ATOM    601  O6    G    19      60.701  35.866  37.610  1.00  0.00           O  
ATOM    602  N1    G    19      61.944  37.637  37.109  1.00  0.00           N  
ATOM    603  H1    G    19      61.496  37.652  36.203  1.00  0.00           H  
ATOM    604  C2    G    19      62.830  38.628  37.420  1.00  0.00           C  
ATOM    605  N2    G    19      63.111  39.495  36.497  1.00  0.00           N  
ATOM    606  H21   G    19      62.800  39.393  35.541  1.00  0.00           H  
ATOM    607  H22   G    19      63.781  40.231  36.671  1.00  0.00           H  
ATOM    608  N3    G    19      63.455  38.784  38.592  1.00  0.00           N  
ATOM    609  C4    G    19      63.168  37.763  39.495  1.00  0.00           C  
ATOM    610  C3'   G    19      63.279  39.650  43.109  1.00  0.00           C  
ATOM    611  H3'   G    19      62.403  39.035  42.901  1.00  0.00           H  
ATOM    612  C2'   G    19      63.962  39.807  41.731  1.00  0.00           C  
ATOM    613  H2'   G    19      63.262  40.139  40.965  1.00  0.00           H  
ATOM    614  O2'   G    19      65.062  40.744  41.798  1.00  0.00           O  
ATOM    615 HO2'   G    19      64.915  41.642  41.492  1.00  0.00           H  
ATOM    616  O3'   G    19      62.969  40.884  43.726  1.00  0.00           O  
ATOM    617  P     C    20      61.551  41.339  44.085  1.00  0.00           P  
ATOM    618  OP1   C    20      61.562  42.512  45.024  1.00  0.00           O  
ATOM    619  OP2   C    20      60.802  40.133  44.503  1.00  0.00           O  
ATOM    620  O5'   C    20      61.059  41.884  42.609  1.00  0.00           O  
ATOM    621  C5'   C    20      61.915  42.821  42.023  1.00  0.00           C  
ATOM    622  H5'   C    20      62.922  42.420  41.906  1.00  0.00           H  
ATOM    623 H5''   C    20      61.929  43.710  42.654  1.00  0.00           H  
ATOM    624  C4'   C    20      61.413  42.992  40.547  1.00  0.00           C  
ATOM    625  H4'   C    20      62.145  43.665  40.102  1.00  0.00           H  
ATOM    626  O4'   C    20      61.571  41.897  39.767  1.00  0.00           O  
ATOM    627  C1'   C    20      60.825  41.915  38.555  1.00  0.00           C  
ATOM    628  H1'   C    20      61.451  42.048  37.672  1.00  0.00           H  
ATOM    629  N1    C    20      60.004  40.701  38.242  1.00  0.00           N  
ATOM    630  C6    C    20      59.613  39.975  39.261  1.00  0.00           C  
ATOM    631  H6    C    20      59.925  40.272  40.252  1.00  0.00           H  
ATOM    632  C5    C    20      58.933  38.821  39.016  1.00  0.00           C  
ATOM    633  H5    C    20      58.704  38.076  39.763  1.00  0.00           H  
ATOM    634  C4    C    20      58.533  38.609  37.704  1.00  0.00           C  
ATOM    635  N4    C    20      57.951  37.500  37.275  1.00  0.00           N  
ATOM    636  H41   C    20      57.511  37.390  36.372  1.00  0.00           H  
ATOM    637  H42   C    20      57.630  36.859  37.986  1.00  0.00           H  
ATOM    638  N3    C    20      58.702  39.454  36.663  1.00  0.00           N  
ATOM    639  C2    C    20      59.524  40.548  36.891  1.00  0.00           C  
ATOM    640  O2    C    20      59.710  41.415  36.018  1.00  0.00           O  
ATOM    641  C3'   C    20      60.024  43.455  40.200  1.00  0.00           C  
ATOM    642  H3'   C    20      59.376  42.922  40.895  1.00  0.00           H  
ATOM    643  C2'   C    20      59.743  42.964  38.787  1.00  0.00           C  
ATOM    644  H2'   C    20      58.725  42.577  38.741  1.00  0.00           H  
ATOM    645  O2'   C    20      60.111  43.887  37.735  1.00  0.00           O  
ATOM    646 HO2'   C    20      59.962  44.753  38.121  1.00  0.00           H  
ATOM    647  O3'   C    20      59.830  44.892  40.412  1.00  0.00           O  
ATOM    648  P     U    21      58.498  45.707  40.427  1.00  0.00           P  
ATOM    649  OP1   U    21      58.879  47.041  40.781  1.00  0.00           O  
ATOM    650  OP2   U    21      57.403  44.994  41.103  1.00  0.00           O  
ATOM    651  O5'   U    21      58.228  45.646  38.930  1.00  0.00           O  
ATOM    652  C5'   U    21      58.338  46.734  38.025  1.00  0.00           C  
ATOM    653  H5'   U    21      59.340  46.875  37.621  1.00  0.00           H  
ATOM    654 H5''   U    21      58.044  47.627  38.576  1.00  0.00           H  
ATOM    655  C4'   U    21      57.251  46.501  36.971  1.00  0.00           C  
ATOM    656  H4'   U    21      57.077  47.410  36.395  1.00  0.00           H  
ATOM    657  O4'   U    21      57.642  45.438  36.115  1.00  0.00           O  
ATOM    658  C1'   U    21      56.413  44.856  35.607  1.00  0.00           C  
ATOM    659  H1'   U    21      56.409  44.906  34.518  1.00  0.00           H  
ATOM    660  N1    U    21      56.188  43.404  36.021  1.00  0.00           N  
ATOM    661  C6    U    21      56.587  42.913  37.215  1.00  0.00           C  
ATOM    662  H6    U    21      57.144  43.540  37.896  1.00  0.00           H  
ATOM    663  C5    U    21      56.400  41.611  37.522  1.00  0.00           C  
ATOM    664  H5    U    21      56.805  41.142  38.407  1.00  0.00           H  
ATOM    665  C4    U    21      55.627  40.761  36.694  1.00  0.00           C  
ATOM    666  O4    U    21      55.409  39.568  36.877  1.00  0.00           O  
ATOM    667  N3    U    21      54.971  41.433  35.659  1.00  0.00           N  
ATOM    668  H3    U    21      54.415  40.856  35.043  1.00  0.00           H  
ATOM    669  C2    U    21      55.258  42.678  35.263  1.00  0.00           C  
ATOM    670  O2    U    21      54.781  43.017  34.174  1.00  0.00           O  
ATOM    671  C3'   U    21      55.880  46.114  37.462  1.00  0.00           C  
ATOM    672  H3'   U    21      56.082  45.254  38.101  1.00  0.00           H  
ATOM    673  C2'   U    21      55.192  45.639  36.144  1.00  0.00           C  
ATOM    674  H2'   U    21      54.277  45.056  36.248  1.00  0.00           H  
ATOM    675  O2'   U    21      54.954  46.769  35.266  1.00  0.00           O  
ATOM    676 HO2'   U    21      54.172  46.583  34.741  1.00  0.00           H  
ATOM    677  O3'   U    21      55.426  47.194  38.261  1.00  0.00           O  
ATOM    678  P     C    22      54.393  47.065  39.426  1.00  0.00           P  
ATOM    679  OP1   C    22      54.240  48.347  40.069  1.00  0.00           O  
ATOM    680  OP2   C    22      54.796  45.960  40.318  1.00  0.00           O  
ATOM    681  O5'   C    22      53.056  46.656  38.665  1.00  0.00           O  
ATOM    682  C5'   C    22      52.430  47.495  37.682  1.00  0.00           C  
ATOM    683  H5'   C    22      53.184  47.754  36.939  1.00  0.00           H  
ATOM    684 H5''   C    22      52.093  48.396  38.195  1.00  0.00           H  
ATOM    685  C4'   C    22      51.378  46.764  36.881  1.00  0.00           C  
ATOM    686  H4'   C    22      50.767  47.340  36.187  1.00  0.00           H  
ATOM    687  O4'   C    22      52.031  45.743  36.219  1.00  0.00           O  
ATOM    688  C1'   C    22      51.118  44.712  35.851  1.00  0.00           C  
ATOM    689  H1'   C    22      51.038  44.618  34.768  1.00  0.00           H  
ATOM    690  N1    C    22      51.628  43.388  36.363  1.00  0.00           N  
ATOM    691  C6    C    22      52.355  43.269  37.546  1.00  0.00           C  
ATOM    692  H6    C    22      52.623  44.172  38.073  1.00  0.00           H  
ATOM    693  C5    C    22      52.572  42.122  38.155  1.00  0.00           C  
ATOM    694  H5    C    22      53.097  42.114  39.099  1.00  0.00           H  
ATOM    695  C4    C    22      52.072  40.951  37.451  1.00  0.00           C  
ATOM    696  N4    C    22      52.090  39.819  38.026  1.00  0.00           N  
ATOM    697  H41   C    22      51.775  39.021  37.495  1.00  0.00           H  
ATOM    698  H42   C    22      52.577  39.608  38.886  1.00  0.00           H  
ATOM    699  N3    C    22      51.443  40.987  36.313  1.00  0.00           N  
ATOM    700  C2    C    22      51.301  42.202  35.673  1.00  0.00           C  
ATOM    701  O2    C    22      50.834  42.155  34.572  1.00  0.00           O  
ATOM    702  C3'   C    22      50.302  46.058  37.772  1.00  0.00           C  
ATOM    703  H3'   C    22      50.819  45.560  38.592  1.00  0.00           H  
ATOM    704  C2'   C    22      49.850  45.050  36.636  1.00  0.00           C  
ATOM    705  H2'   C    22      49.487  44.168  37.163  1.00  0.00           H  
ATOM    706  O2'   C    22      48.938  45.660  35.750  1.00  0.00           O  
ATOM    707 HO2'   C    22      48.119  45.757  36.241  1.00  0.00           H  
ATOM    708  O3'   C    22      49.303  46.925  38.257  1.00  0.00           O  
ATOM    709  P     G    23      48.354  46.469  39.414  1.00  0.00           P  
ATOM    710  OP1   G    23      47.633  47.633  39.973  1.00  0.00           O  
ATOM    711  OP2   G    23      49.175  45.622  40.324  1.00  0.00           O  
ATOM    712  O5'   G    23      47.297  45.465  38.817  1.00  0.00           O  
ATOM    713  C5'   G    23      46.175  45.927  38.024  1.00  0.00           C  
ATOM    714  H5'   G    23      46.400  46.604  37.200  1.00  0.00           H  
ATOM    715 H5''   G    23      45.330  46.322  38.588  1.00  0.00           H  
ATOM    716  C4'   G    23      45.659  44.644  37.390  1.00  0.00           C  
ATOM    717  H4'   G    23      44.940  44.995  36.650  1.00  0.00           H  
ATOM    718  O4'   G    23      46.697  44.040  36.618  1.00  0.00           O  
ATOM    719  C1'   G    23      46.456  42.627  36.765  1.00  0.00           C  
ATOM    720  H1'   G    23      46.466  42.230  35.750  1.00  0.00           H  
ATOM    721  N9    G    23      47.400  41.841  37.585  1.00  0.00           N  
ATOM    722  C8    G    23      48.279  42.302  38.483  1.00  0.00           C  
ATOM    723  H8    G    23      48.330  43.372  38.616  1.00  0.00           H  
ATOM    724  N7    G    23      49.010  41.429  39.158  1.00  0.00           N  
ATOM    725  C5    G    23      48.502  40.221  38.619  1.00  0.00           C  
ATOM    726  C6    G    23      48.865  38.899  38.871  1.00  0.00           C  
ATOM    727  O6    G    23      49.734  38.404  39.605  1.00  0.00           O  
ATOM    728  N1    G    23      48.110  38.044  38.087  1.00  0.00           N  
ATOM    729  H1    G    23      48.482  37.106  38.044  1.00  0.00           H  
ATOM    730  C2    G    23      47.178  38.363  37.156  1.00  0.00           C  
ATOM    731  N2    G    23      46.427  37.430  36.684  1.00  0.00           N  
ATOM    732  H21   G    23      46.665  36.483  36.942  1.00  0.00           H  
ATOM    733  H22   G    23      45.716  37.606  35.989  1.00  0.00           H  
ATOM    734  N3    G    23      46.931  39.604  36.815  1.00  0.00           N  
ATOM    735  C4    G    23      47.608  40.500  37.594  1.00  0.00           C  
ATOM    736  C3'   G    23      44.960  43.622  38.323  1.00  0.00           C  
ATOM    737  H3'   G    23      45.620  43.469  39.176  1.00  0.00           H  
ATOM    738  C2'   G    23      45.052  42.434  37.310  1.00  0.00           C  
ATOM    739  H2'   G    23      44.936  41.492  37.846  1.00  0.00           H  
ATOM    740  O2'   G    23      44.147  42.529  36.211  1.00  0.00           O  
ATOM    741 HO2'   G    23      44.412  41.871  35.564  1.00  0.00           H  
ATOM    742  O3'   G    23      43.646  43.959  38.697  1.00  0.00           O  
ATOM    743  P     A    24      42.779  43.165  39.792  1.00  0.00           P  
ATOM    744  OP1   A    24      41.407  43.510  39.677  1.00  0.00           O  
ATOM    745  OP2   A    24      43.588  43.417  41.019  1.00  0.00           O  
ATOM    746  O5'   A    24      42.851  41.650  39.513  1.00  0.00           O  
ATOM    747  C5'   A    24      42.035  41.058  38.501  1.00  0.00           C  
ATOM    748  H5'   A    24      42.105  41.616  37.567  1.00  0.00           H  
ATOM    749 H5''   A    24      40.990  41.191  38.780  1.00  0.00           H  
ATOM    750  C4'   A    24      42.314  39.566  38.361  1.00  0.00           C  
ATOM    751  H4'   A    24      41.601  39.286  37.585  1.00  0.00           H  
ATOM    752  O4'   A    24      43.671  39.249  37.872  1.00  0.00           O  
ATOM    753  C1'   A    24      43.974  37.992  38.536  1.00  0.00           C  
ATOM    754  H1'   A    24      44.290  37.220  37.835  1.00  0.00           H  
ATOM    755  N9    A    24      45.072  38.205  39.408  1.00  0.00           N  
ATOM    756  C8    A    24      45.533  39.366  39.984  1.00  0.00           C  
ATOM    757  H8    A    24      45.204  40.327  39.616  1.00  0.00           H  
ATOM    758  N7    A    24      46.511  39.210  40.858  1.00  0.00           N  
ATOM    759  C5    A    24      46.627  37.788  40.937  1.00  0.00           C  
ATOM    760  C6    A    24      47.388  36.894  41.726  1.00  0.00           C  
ATOM    761  N6    A    24      48.308  37.229  42.523  1.00  0.00           N  
ATOM    762  H61   A    24      48.906  36.501  42.887  1.00  0.00           H  
ATOM    763  H62   A    24      48.399  38.233  42.581  1.00  0.00           H  
ATOM    764  N1    A    24      47.183  35.551  41.658  1.00  0.00           N  
ATOM    765  C2    A    24      46.367  35.106  40.762  1.00  0.00           C  
ATOM    766  H2    A    24      46.225  34.044  40.626  1.00  0.00           H  
ATOM    767  N3    A    24      45.664  35.854  39.896  1.00  0.00           N  
ATOM    768  C4    A    24      45.735  37.227  40.075  1.00  0.00           C  
ATOM    769  C3'   A    24      42.108  38.879  39.694  1.00  0.00           C  
ATOM    770  H3'   A    24      42.724  39.471  40.371  1.00  0.00           H  
ATOM    771  C2'   A    24      42.765  37.511  39.346  1.00  0.00           C  
ATOM    772  H2'   A    24      42.945  36.981  40.281  1.00  0.00           H  
ATOM    773  O2'   A    24      42.042  36.602  38.546  1.00  0.00           O  
ATOM    774 HO2'   A    24      42.361  35.717  38.737  1.00  0.00           H  
ATOM    775  O3'   A    24      40.825  38.856  40.161  1.00  0.00           O  
ATOM    776  P     C    25      40.520  38.489  41.694  1.00  0.00           P  
ATOM    777  OP1   C    25      39.046  38.382  41.840  1.00  0.00           O  
ATOM    778  OP2   C    25      41.168  39.572  42.443  1.00  0.00           O  
ATOM    779  O5'   C    25      41.297  37.183  42.107  1.00  0.00           O  
ATOM    780  C5'   C    25      40.926  35.865  41.820  1.00  0.00           C  
ATOM    781  H5'   C    25      41.044  35.659  40.756  1.00  0.00           H  
ATOM    782 H5''   C    25      39.879  35.714  42.085  1.00  0.00           H  
ATOM    783  C4'   C    25      41.899  35.084  42.630  1.00  0.00           C  
ATOM    784  H4'   C    25      41.731  34.066  42.279  1.00  0.00           H  
ATOM    785  O4'   C    25      43.309  35.291  42.334  1.00  0.00           O  
ATOM    786  C1'   C    25      44.178  35.012  43.425  1.00  0.00           C  
ATOM    787  H1'   C    25      44.899  34.255  43.116  1.00  0.00           H  
ATOM    788  N1    C    25      44.879  36.256  43.857  1.00  0.00           N  
ATOM    789  C6    C    25      44.582  37.450  43.250  1.00  0.00           C  
ATOM    790  H6    C    25      43.963  37.585  42.375  1.00  0.00           H  
ATOM    791  C5    C    25      45.137  38.571  43.680  1.00  0.00           C  
ATOM    792  H5    C    25      44.760  39.499  43.275  1.00  0.00           H  
ATOM    793  C4    C    25      46.088  38.488  44.674  1.00  0.00           C  
ATOM    794  N4    C    25      46.669  39.559  45.090  1.00  0.00           N  
ATOM    795  H41   C    25      47.404  39.642  45.779  1.00  0.00           H  
ATOM    796  H42   C    25      46.602  40.296  44.403  1.00  0.00           H  
ATOM    797  N3    C    25      46.449  37.352  45.234  1.00  0.00           N  
ATOM    798  C2    C    25      45.837  36.217  44.863  1.00  0.00           C  
ATOM    799  O2    C    25      46.008  35.210  45.434  1.00  0.00           O  
ATOM    800  C3'   C    25      41.780  35.092  44.143  1.00  0.00           C  
ATOM    801  H3'   C    25      41.730  36.164  44.334  1.00  0.00           H  
ATOM    802  C2'   C    25      43.173  34.568  44.542  1.00  0.00           C  
ATOM    803  H2'   C    25      43.392  34.900  45.557  1.00  0.00           H  
ATOM    804  O2'   C    25      43.138  33.126  44.548  1.00  0.00           O  
ATOM    805 HO2'   C    25      42.300  32.911  44.964  1.00  0.00           H  
ATOM    806  O3'   C    25      40.697  34.401  44.688  1.00  0.00           O  
ATOM    807  P     U    26      40.002  35.053  45.954  1.00  0.00           P  
ATOM    808  OP1   U    26      38.808  34.298  46.170  1.00  0.00           O  
ATOM    809  OP2   U    26      39.877  36.527  45.919  1.00  0.00           O  
ATOM    810  O5'   U    26      41.097  34.688  47.056  1.00  0.00           O  
ATOM    811  C5'   U    26      41.271  33.407  47.578  1.00  0.00           C  
ATOM    812  H5'   U    26      41.602  32.678  46.839  1.00  0.00           H  
ATOM    813 H5''   U    26      40.289  33.076  47.916  1.00  0.00           H  
ATOM    814  C4'   U    26      42.169  33.482  48.741  1.00  0.00           C  
ATOM    815  H4'   U    26      42.324  32.524  49.238  1.00  0.00           H  
ATOM    816  O4'   U    26      43.533  33.873  48.353  1.00  0.00           O  
ATOM    817  C1'   U    26      44.200  34.557  49.374  1.00  0.00           C  
ATOM    818  H1'   U    26      45.169  34.097  49.568  1.00  0.00           H  
ATOM    819  N1    U    26      44.475  35.976  48.979  1.00  0.00           N  
ATOM    820  C6    U    26      43.954  36.582  47.836  1.00  0.00           C  
ATOM    821  H6    U    26      43.120  36.120  47.330  1.00  0.00           H  
ATOM    822  C5    U    26      44.318  37.858  47.486  1.00  0.00           C  
ATOM    823  H5    U    26      43.802  38.367  46.685  1.00  0.00           H  
ATOM    824  C4    U    26      45.243  38.664  48.321  1.00  0.00           C  
ATOM    825  O4    U    26      45.652  39.781  48.086  1.00  0.00           O  
ATOM    826  N3    U    26      45.782  37.949  49.419  1.00  0.00           N  
ATOM    827  H3    U    26      46.432  38.402  50.045  1.00  0.00           H  
ATOM    828  C2    U    26      45.407  36.688  49.785  1.00  0.00           C  
ATOM    829  O2    U    26      45.927  36.207  50.811  1.00  0.00           O  
ATOM    830  C3'   U    26      41.862  34.563  49.815  1.00  0.00           C  
ATOM    831  H3'   U    26      41.762  35.562  49.391  1.00  0.00           H  
ATOM    832  C2'   U    26      43.226  34.512  50.543  1.00  0.00           C  
ATOM    833  H2'   U    26      43.283  35.416  51.150  1.00  0.00           H  
ATOM    834  O2'   U    26      43.374  33.338  51.311  1.00  0.00           O  
ATOM    835 HO2'   U    26      42.855  33.464  52.109  1.00  0.00           H  
ATOM    836  O3'   U    26      40.797  34.137  50.594  1.00  0.00           O  
ATOM    837  P     A    27      40.015  35.153  51.446  1.00  0.00           P  
ATOM    838  OP1   A    27      38.955  34.294  52.093  1.00  0.00           O  
ATOM    839  OP2   A    27      39.676  36.290  50.579  1.00  0.00           O  
ATOM    840  O5'   A    27      40.914  35.679  52.624  1.00  0.00           O  
ATOM    841  C5'   A    27      41.196  34.944  53.827  1.00  0.00           C  
ATOM    842  H5'   A    27      41.642  33.971  53.622  1.00  0.00           H  
ATOM    843 H5''   A    27      40.225  34.893  54.321  1.00  0.00           H  
ATOM    844  C4'   A    27      42.260  35.561  54.644  1.00  0.00           C  
ATOM    845  H4'   A    27      42.396  34.874  55.479  1.00  0.00           H  
ATOM    846  O4'   A    27      43.449  35.756  53.869  1.00  0.00           O  
ATOM    847  C1'   A    27      44.018  36.939  54.298  1.00  0.00           C  
ATOM    848  H1'   A    27      45.053  36.812  54.614  1.00  0.00           H  
ATOM    849  N9    A    27      44.209  37.817  53.141  1.00  0.00           N  
ATOM    850  C8    A    27      43.262  38.117  52.164  1.00  0.00           C  
ATOM    851  H8    A    27      42.456  37.420  51.986  1.00  0.00           H  
ATOM    852  N7    A    27      43.298  39.297  51.634  1.00  0.00           N  
ATOM    853  C5    A    27      44.443  39.850  52.270  1.00  0.00           C  
ATOM    854  C6    A    27      45.123  41.086  52.220  1.00  0.00           C  
ATOM    855  N6    A    27      44.826  42.063  51.416  1.00  0.00           N  
ATOM    856  H61   A    27      45.235  42.986  51.417  1.00  0.00           H  
ATOM    857  H62   A    27      43.997  41.955  50.849  1.00  0.00           H  
ATOM    858  N1    A    27      46.123  41.403  53.025  1.00  0.00           N  
ATOM    859  C2    A    27      46.509  40.484  53.906  1.00  0.00           C  
ATOM    860  H2    A    27      47.373  40.723  54.507  1.00  0.00           H  
ATOM    861  N3    A    27      46.027  39.231  54.049  1.00  0.00           N  
ATOM    862  C4    A    27      44.987  39.004  53.198  1.00  0.00           C  
ATOM    863  C3'   A    27      41.813  36.940  55.176  1.00  0.00           C  
ATOM    864  H3'   A    27      41.365  37.475  54.338  1.00  0.00           H  
ATOM    865  C2'   A    27      43.189  37.537  55.446  1.00  0.00           C  
ATOM    866  H2'   A    27      43.195  38.608  55.245  1.00  0.00           H  
ATOM    867  O2'   A    27      43.691  37.226  56.713  1.00  0.00           O  
ATOM    868 HO2'   A    27      42.951  37.025  57.290  1.00  0.00           H  
ATOM    869  O3'   A    27      40.937  36.845  56.324  1.00  0.00           O  
ATOM    870  P     G    28      40.286  38.160  56.933  1.00  0.00           P  
ATOM    871  OP1   G    28      39.322  37.775  57.868  1.00  0.00           O  
ATOM    872  OP2   G    28      39.807  38.964  55.764  1.00  0.00           O  
ATOM    873  O5'   G    28      41.447  39.010  57.710  1.00  0.00           O  
ATOM    874  C5'   G    28      41.884  38.815  59.070  1.00  0.00           C  
ATOM    875  H5'   G    28      42.378  37.852  59.203  1.00  0.00           H  
ATOM    876 H5''   G    28      41.008  38.925  59.709  1.00  0.00           H  
ATOM    877  C4'   G    28      42.927  39.824  59.422  1.00  0.00           C  
ATOM    878  H4'   G    28      43.258  39.662  60.447  1.00  0.00           H  
ATOM    879  O4'   G    28      44.066  39.871  58.543  1.00  0.00           O  
ATOM    880  C1'   G    28      44.578  41.215  58.434  1.00  0.00           C  
ATOM    881  H1'   G    28      45.634  41.227  58.703  1.00  0.00           H  
ATOM    882  N9    G    28      44.346  41.696  57.023  1.00  0.00           N  
ATOM    883  C8    G    28      43.417  41.196  56.137  1.00  0.00           C  
ATOM    884  H8    G    28      42.844  40.323  56.411  1.00  0.00           H  
ATOM    885  N7    G    28      43.299  41.862  55.030  1.00  0.00           N  
ATOM    886  C5    G    28      44.167  42.918  55.178  1.00  0.00           C  
ATOM    887  C6    G    28      44.443  44.099  54.336  1.00  0.00           C  
ATOM    888  O6    G    28      44.049  44.276  53.227  1.00  0.00           O  
ATOM    889  N1    G    28      45.143  45.069  54.947  1.00  0.00           N  
ATOM    890  H1    G    28      45.285  45.915  54.413  1.00  0.00           H  
ATOM    891  C2    G    28      45.746  44.970  56.132  1.00  0.00           C  
ATOM    892  N2    G    28      46.498  45.981  56.434  1.00  0.00           N  
ATOM    893  H21   G    28      46.456  46.778  55.816  1.00  0.00           H  
ATOM    894  H22   G    28      47.181  45.892  57.173  1.00  0.00           H  
ATOM    895  N3    G    28      45.531  43.852  56.957  1.00  0.00           N  
ATOM    896  C4    G    28      44.763  42.860  56.440  1.00  0.00           C  
ATOM    897  C3'   G    28      42.430  41.282  59.434  1.00  0.00           C  
ATOM    898  H3'   G    28      41.817  41.390  58.540  1.00  0.00           H  
ATOM    899  C2'   G    28      43.724  42.077  59.356  1.00  0.00           C  
ATOM    900  H2'   G    28      43.509  43.025  58.864  1.00  0.00           H  
ATOM    901  O2'   G    28      44.422  42.385  60.573  1.00  0.00           O  
ATOM    902 HO2'   G    28      45.056  43.079  60.379  1.00  0.00           H  
ATOM    903  O3'   G    28      41.641  41.474  60.516  1.00  0.00           O  
ATOM    904  P     A    29      40.503  42.599  60.385  1.00  0.00           P  
ATOM    905  OP1   A    29      39.826  42.563  61.700  1.00  0.00           O  
ATOM    906  OP2   A    29      39.621  42.314  59.241  1.00  0.00           O  
ATOM    907  O5'   A    29      41.020  44.015  60.190  1.00  0.00           O  
ATOM    908  C5'   A    29      41.659  44.758  61.220  1.00  0.00           C  
ATOM    909  H5'   A    29      42.319  44.129  61.818  1.00  0.00           H  
ATOM    910 H5''   A    29      40.895  45.112  61.911  1.00  0.00           H  
ATOM    911  C4'   A    29      42.481  45.955  60.645  1.00  0.00           C  
ATOM    912  H4'   A    29      43.082  46.274  61.497  1.00  0.00           H  
ATOM    913  O4'   A    29      43.246  45.650  59.539  1.00  0.00           O  
ATOM    914  C1'   A    29      43.138  46.653  58.484  1.00  0.00           C  
ATOM    915  H1'   A    29      44.179  46.855  58.229  1.00  0.00           H  
ATOM    916  N9    A    29      42.481  46.124  57.213  1.00  0.00           N  
ATOM    917  C8    A    29      41.641  45.083  57.025  1.00  0.00           C  
ATOM    918  H8    A    29      41.542  44.278  57.738  1.00  0.00           H  
ATOM    919  N7    A    29      41.203  44.867  55.828  1.00  0.00           N  
ATOM    920  C5    A    29      41.714  45.981  55.121  1.00  0.00           C  
ATOM    921  C6    A    29      41.727  46.469  53.777  1.00  0.00           C  
ATOM    922  N6    A    29      41.198  45.762  52.781  1.00  0.00           N  
ATOM    923  H61   A    29      41.045  46.218  51.893  1.00  0.00           H  
ATOM    924  H62   A    29      40.877  44.830  53.002  1.00  0.00           H  
ATOM    925  N1    A    29      42.017  47.758  53.500  1.00  0.00           N  
ATOM    926  C2    A    29      42.609  48.419  54.442  1.00  0.00           C  
ATOM    927  H2    A    29      42.846  49.451  54.230  1.00  0.00           H  
ATOM    928  N3    A    29      42.732  48.113  55.733  1.00  0.00           N  
ATOM    929  C4    A    29      42.376  46.812  56.004  1.00  0.00           C  
ATOM    930  C3'   A    29      41.581  47.149  60.240  1.00  0.00           C  
ATOM    931  H3'   A    29      40.713  46.711  59.748  1.00  0.00           H  
ATOM    932  C2'   A    29      42.489  47.843  59.224  1.00  0.00           C  
ATOM    933  H2'   A    29      41.889  48.436  58.534  1.00  0.00           H  
ATOM    934  O2'   A    29      43.532  48.700  59.705  1.00  0.00           O  
ATOM    935 HO2'   A    29      43.547  48.795  60.660  1.00  0.00           H  
ATOM    936  O3'   A    29      41.353  48.039  61.330  1.00  0.00           O  
ATOM    937  P     G    30      39.851  48.297  61.978  1.00  0.00           P  
ATOM    938  OP1   G    30      39.952  48.757  63.379  1.00  0.00           O  
ATOM    939  OP2   G    30      39.074  47.078  61.744  1.00  0.00           O  
ATOM    940  O5'   G    30      39.314  49.432  61.052  1.00  0.00           O  
ATOM    941  C5'   G    30      39.590  50.785  61.244  1.00  0.00           C  
ATOM    942  H5'   G    30      40.601  50.880  61.641  1.00  0.00           H  
ATOM    943 H5''   G    30      38.979  51.186  62.053  1.00  0.00           H  
ATOM    944  C4'   G    30      39.573  51.552  59.897  1.00  0.00           C  
ATOM    945  H4'   G    30      39.929  52.571  60.048  1.00  0.00           H  
ATOM    946  O4'   G    30      40.347  50.741  59.009  1.00  0.00           O  
ATOM    947  C1'   G    30      39.841  50.835  57.709  1.00  0.00           C  
ATOM    948  H1'   G    30      40.521  51.292  56.990  1.00  0.00           H  
ATOM    949  N9    G    30      39.367  49.583  57.187  1.00  0.00           N  
ATOM    950  C8    G    30      39.249  48.340  57.901  1.00  0.00           C  
ATOM    951  H8    G    30      39.426  48.233  58.961  1.00  0.00           H  
ATOM    952  N7    G    30      38.819  47.305  57.172  1.00  0.00           N  
ATOM    953  C5    G    30      38.750  47.842  55.887  1.00  0.00           C  
ATOM    954  C6    G    30      38.562  47.223  54.612  1.00  0.00           C  
ATOM    955  O6    G    30      38.359  46.035  54.386  1.00  0.00           O  
ATOM    956  N1    G    30      38.746  48.069  53.543  1.00  0.00           N  
ATOM    957  H1    G    30      38.654  47.664  52.622  1.00  0.00           H  
ATOM    958  C2    G    30      38.997  49.365  53.664  1.00  0.00           C  
ATOM    959  N2    G    30      39.284  50.048  52.578  1.00  0.00           N  
ATOM    960  H21   G    30      39.337  49.601  51.674  1.00  0.00           H  
ATOM    961  H22   G    30      39.381  51.044  52.717  1.00  0.00           H  
ATOM    962  N3    G    30      39.033  50.037  54.796  1.00  0.00           N  
ATOM    963  C4    G    30      39.065  49.211  55.843  1.00  0.00           C  
ATOM    964  C3'   G    30      38.169  51.564  59.158  1.00  0.00           C  
ATOM    965  H3'   G    30      37.698  50.585  59.077  1.00  0.00           H  
ATOM    966  C2'   G    30      38.777  51.906  57.761  1.00  0.00           C  
ATOM    967  H2'   G    30      38.034  51.835  56.966  1.00  0.00           H  
ATOM    968  O2'   G    30      39.238  53.282  57.643  1.00  0.00           O  
ATOM    969 HO2'   G    30      39.393  53.413  56.705  1.00  0.00           H  
ATOM    970  O3'   G    30      37.210  52.422  59.721  1.00  0.00           O  
ATOM    971  P     C    31      35.671  52.276  59.353  1.00  0.00           P  
ATOM    972  OP1   C    31      34.902  53.262  60.109  1.00  0.00           O  
ATOM    973  OP2   C    31      35.335  50.898  59.543  1.00  0.00           O  
ATOM    974  O5'   C    31      35.562  52.625  57.895  1.00  0.00           O  
ATOM    975  C5'   C    31      35.964  53.967  57.335  1.00  0.00           C  
ATOM    976  H5'   C    31      37.015  54.073  57.603  1.00  0.00           H  
ATOM    977 H5''   C    31      35.412  54.781  57.804  1.00  0.00           H  
ATOM    978  C4'   C    31      35.866  54.116  55.803  1.00  0.00           C  
ATOM    979  H4'   C    31      36.395  55.012  55.478  1.00  0.00           H  
ATOM    980  O4'   C    31      36.524  52.926  55.290  1.00  0.00           O  
ATOM    981  C1'   C    31      36.034  52.633  53.998  1.00  0.00           C  
ATOM    982  H1'   C    31      36.674  53.076  53.235  1.00  0.00           H  
ATOM    983  N1    C    31      35.950  51.170  53.616  1.00  0.00           N  
ATOM    984  C6    C    31      35.660  50.230  54.548  1.00  0.00           C  
ATOM    985  H6    C    31      35.665  50.569  55.573  1.00  0.00           H  
ATOM    986  C5    C    31      35.476  48.893  54.156  1.00  0.00           C  
ATOM    987  H5    C    31      35.275  48.107  54.868  1.00  0.00           H  
ATOM    988  C4    C    31      35.630  48.605  52.793  1.00  0.00           C  
ATOM    989  N4    C    31      35.403  47.421  52.281  1.00  0.00           N  
ATOM    990  H41   C    31      35.307  47.429  51.275  1.00  0.00           H  
ATOM    991  H42   C    31      35.120  46.691  52.919  1.00  0.00           H  
ATOM    992  N3    C    31      35.939  49.517  51.940  1.00  0.00           N  
ATOM    993  C2    C    31      36.146  50.783  52.290  1.00  0.00           C  
ATOM    994  O2    C    31      36.373  51.593  51.372  1.00  0.00           O  
ATOM    995  C3'   C    31      34.447  54.054  55.331  1.00  0.00           C  
ATOM    996  H3'   C    31      33.833  53.337  55.875  1.00  0.00           H  
ATOM    997  C2'   C    31      34.726  53.445  53.891  1.00  0.00           C  
ATOM    998  H2'   C    31      33.993  52.729  53.520  1.00  0.00           H  
ATOM    999  O2'   C    31      34.862  54.441  53.045  1.00  0.00           O  
ATOM   1000 HO2'   C    31      34.075  54.985  53.135  1.00  0.00           H  
ATOM   1001  O3'   C    31      33.909  55.384  55.295  1.00  0.00           O  
ATOM   1002  P     C    32      32.340  55.487  55.022  1.00  0.00           P  
ATOM   1003  OP1   C    32      31.990  56.916  55.186  1.00  0.00           O  
ATOM   1004  OP2   C    32      31.659  54.618  55.985  1.00  0.00           O  
ATOM   1005  O5'   C    32      32.090  55.033  53.483  1.00  0.00           O  
ATOM   1006  C5'   C    32      32.160  56.022  52.419  1.00  0.00           C  
ATOM   1007  H5'   C    32      33.051  56.632  52.567  1.00  0.00           H  
ATOM   1008 H5''   C    32      31.371  56.724  52.688  1.00  0.00           H  
ATOM   1009  C4'   C    32      32.005  55.500  50.948  1.00  0.00           C  
ATOM   1010  H4'   C    32      31.954  56.222  50.133  1.00  0.00           H  
ATOM   1011  O4'   C    32      33.058  54.500  50.739  1.00  0.00           O  
ATOM   1012  C1'   C    32      32.602  53.576  49.789  1.00  0.00           C  
ATOM   1013  H1'   C    32      33.130  53.805  48.864  1.00  0.00           H  
ATOM   1014  N1    C    32      32.851  52.141  50.068  1.00  0.00           N  
ATOM   1015  C6    C    32      32.629  51.652  51.346  1.00  0.00           C  
ATOM   1016  H6    C    32      32.390  52.299  52.177  1.00  0.00           H  
ATOM   1017  C5    C    32      32.615  50.282  51.574  1.00  0.00           C  
ATOM   1018  H5    C    32      32.340  49.965  52.569  1.00  0.00           H  
ATOM   1019  C4    C    32      32.957  49.413  50.458  1.00  0.00           C  
ATOM   1020  N4    C    32      32.842  48.108  50.434  1.00  0.00           N  
ATOM   1021  H41   C    32      32.951  47.669  49.531  1.00  0.00           H  
ATOM   1022  H42   C    32      32.583  47.475  51.177  1.00  0.00           H  
ATOM   1023  N3    C    32      33.185  49.889  49.275  1.00  0.00           N  
ATOM   1024  C2    C    32      33.158  51.238  49.041  1.00  0.00           C  
ATOM   1025  O2    C    32      33.222  51.617  47.926  1.00  0.00           O  
ATOM   1026  C3'   C    32      30.839  54.605  50.807  1.00  0.00           C  
ATOM   1027  H3'   C    32      30.749  53.969  51.687  1.00  0.00           H  
ATOM   1028  C2'   C    32      31.078  53.812  49.602  1.00  0.00           C  
ATOM   1029  H2'   C    32      30.564  52.851  49.629  1.00  0.00           H  
ATOM   1030  O2'   C    32      30.822  54.373  48.408  1.00  0.00           O  
ATOM   1031 HO2'   C    32      29.911  54.141  48.211  1.00  0.00           H  
ATOM   1032  O3'   C    32      29.620  55.307  50.724  1.00  0.00           O  
ATOM   1033  P     C    33      28.202  54.600  50.947  1.00  0.00           P  
ATOM   1034  OP1   C    33      27.187  55.614  51.196  1.00  0.00           O  
ATOM   1035  OP2   C    33      28.378  53.608  52.010  1.00  0.00           O  
ATOM   1036  O5'   C    33      27.848  53.738  49.656  1.00  0.00           O  
ATOM   1037  C5'   C    33      27.174  54.303  48.556  1.00  0.00           C  
ATOM   1038  H5'   C    33      27.758  55.206  48.380  1.00  0.00           H  
ATOM   1039 H5''   C    33      26.147  54.593  48.780  1.00  0.00           H  
ATOM   1040  C4'   C    33      27.260  53.413  47.299  1.00  0.00           C  
ATOM   1041  H4'   C    33      27.056  54.103  46.480  1.00  0.00           H  
ATOM   1042  O4'   C    33      28.595  52.897  47.264  1.00  0.00           O  
ATOM   1043  C1'   C    33      28.486  51.671  46.540  1.00  0.00           C  
ATOM   1044  H1'   C    33      28.886  51.800  45.535  1.00  0.00           H  
ATOM   1045  N1    C    33      29.048  50.586  47.340  1.00  0.00           N  
ATOM   1046  C6    C    33      29.032  50.634  48.729  1.00  0.00           C  
ATOM   1047  H6    C    33      28.738  51.515  49.280  1.00  0.00           H  
ATOM   1048  C5    C    33      29.333  49.464  49.339  1.00  0.00           C  
ATOM   1049  H5    C    33      29.126  49.374  50.395  1.00  0.00           H  
ATOM   1050  C4    C    33      29.629  48.313  48.656  1.00  0.00           C  
ATOM   1051  N4    C    33      29.849  47.254  49.351  1.00  0.00           N  
ATOM   1052  H41   C    33      30.226  46.456  48.861  1.00  0.00           H  
ATOM   1053  H42   C    33      29.992  47.373  50.344  1.00  0.00           H  
ATOM   1054  N3    C    33      29.537  48.224  47.390  1.00  0.00           N  
ATOM   1055  C2    C    33      29.314  49.323  46.690  1.00  0.00           C  
ATOM   1056  O2    C    33      29.314  49.201  45.462  1.00  0.00           O  
ATOM   1057  C3'   C    33      26.388  52.267  47.381  1.00  0.00           C  
ATOM   1058  H3'   C    33      26.583  51.763  48.327  1.00  0.00           H  
ATOM   1059  C2'   C    33      27.036  51.312  46.400  1.00  0.00           C  
ATOM   1060  H2'   C    33      26.864  50.269  46.666  1.00  0.00           H  
ATOM   1061  O2'   C    33      26.449  51.631  45.183  1.00  0.00           O  
ATOM   1062 HO2'   C    33      25.594  52.055  45.282  1.00  0.00           H  
ATOM   1063  O3'   C    33      25.103  52.633  47.065  1.00  0.00           O  
ATOM   1064  P     U    34      23.942  52.655  48.149  1.00  0.00           P  
ATOM   1065  OP1   U    34      23.120  53.853  47.885  1.00  0.00           O  
ATOM   1066  OP2   U    34      24.567  52.550  49.524  1.00  0.00           O  
ATOM   1067  O5'   U    34      23.133  51.380  47.815  1.00  0.00           O  
ATOM   1068  C5'   U    34      22.736  51.116  46.496  1.00  0.00           C  
ATOM   1069  H5'   U    34      23.144  51.840  45.791  1.00  0.00           H  
ATOM   1070 H5''   U    34      21.659  51.282  46.521  1.00  0.00           H  
ATOM   1071  C4'   U    34      23.119  49.711  46.014  1.00  0.00           C  
ATOM   1072  H4'   U    34      22.844  49.641  44.962  1.00  0.00           H  
ATOM   1073  O4'   U    34      24.486  49.420  46.144  1.00  0.00           O  
ATOM   1074  C1'   U    34      24.715  48.001  46.318  1.00  0.00           C  
ATOM   1075  H1'   U    34      25.184  47.649  45.399  1.00  0.00           H  
ATOM   1076  N1    U    34      25.557  47.731  47.541  1.00  0.00           N  
ATOM   1077  C6    U    34      25.680  48.611  48.638  1.00  0.00           C  
ATOM   1078  H6    U    34      25.186  49.571  48.668  1.00  0.00           H  
ATOM   1079  C5    U    34      26.256  48.186  49.773  1.00  0.00           C  
ATOM   1080  H5    U    34      26.317  48.911  50.571  1.00  0.00           H  
ATOM   1081  C4    U    34      26.866  46.889  49.906  1.00  0.00           C  
ATOM   1082  O4    U    34      27.536  46.520  50.839  1.00  0.00           O  
ATOM   1083  N3    U    34      26.635  46.060  48.791  1.00  0.00           N  
ATOM   1084  H3    U    34      26.884  45.084  48.864  1.00  0.00           H  
ATOM   1085  C2    U    34      25.965  46.410  47.617  1.00  0.00           C  
ATOM   1086  O2    U    34      26.007  45.613  46.659  1.00  0.00           O  
ATOM   1087  C3'   U    34      22.480  48.504  46.796  1.00  0.00           C  
ATOM   1088  H3'   U    34      22.686  48.740  47.840  1.00  0.00           H  
ATOM   1089  C2'   U    34      23.310  47.311  46.354  1.00  0.00           C  
ATOM   1090  H2'   U    34      23.279  46.592  47.173  1.00  0.00           H  
ATOM   1091  O2'   U    34      22.928  46.740  45.126  1.00  0.00           O  
ATOM   1092 HO2'   U    34      21.996  46.567  45.277  1.00  0.00           H  
ATOM   1093  O3'   U    34      21.097  48.551  46.583  1.00  0.00           O  
ATOM   1094  P     G    35      20.098  47.426  47.143  1.00  0.00           P  
ATOM   1095  OP1   G    35      18.711  47.892  46.982  1.00  0.00           O  
ATOM   1096  OP2   G    35      20.515  47.053  48.490  1.00  0.00           O  
ATOM   1097  O5'   G    35      20.436  46.183  46.288  1.00  0.00           O  
ATOM   1098  C5'   G    35      20.042  46.009  44.892  1.00  0.00           C  
ATOM   1099  H5'   G    35      20.665  46.680  44.301  1.00  0.00           H  
ATOM   1100 H5''   G    35      18.994  46.272  44.747  1.00  0.00           H  
ATOM   1101  C4'   G    35      20.416  44.664  44.240  1.00  0.00           C  
ATOM   1102  H4'   G    35      20.450  44.733  43.153  1.00  0.00           H  
ATOM   1103  O4'   G    35      21.703  44.157  44.569  1.00  0.00           O  
ATOM   1104  C1'   G    35      21.571  42.824  44.985  1.00  0.00           C  
ATOM   1105  H1'   G    35      22.301  42.281  44.385  1.00  0.00           H  
ATOM   1106  N9    G    35      21.759  42.644  46.411  1.00  0.00           N  
ATOM   1107  C8    G    35      21.810  43.603  47.347  1.00  0.00           C  
ATOM   1108  H8    G    35      21.844  44.652  47.094  1.00  0.00           H  
ATOM   1109  N7    G    35      21.838  43.169  48.530  1.00  0.00           N  
ATOM   1110  C5    G    35      21.734  41.827  48.408  1.00  0.00           C  
ATOM   1111  C6    G    35      21.620  40.778  49.387  1.00  0.00           C  
ATOM   1112  O6    G    35      21.449  40.789  50.579  1.00  0.00           O  
ATOM   1113  N1    G    35      21.492  39.522  48.846  1.00  0.00           N  
ATOM   1114  H1    G    35      21.860  38.821  49.473  1.00  0.00           H  
ATOM   1115  C2    G    35      21.656  39.280  47.547  1.00  0.00           C  
ATOM   1116  N2    G    35      21.733  38.002  47.268  1.00  0.00           N  
ATOM   1117  H21   G    35      21.760  37.323  48.015  1.00  0.00           H  
ATOM   1118  H22   G    35      21.382  37.694  46.372  1.00  0.00           H  
ATOM   1119  N3    G    35      21.749  40.172  46.549  1.00  0.00           N  
ATOM   1120  C4    G    35      21.811  41.442  47.083  1.00  0.00           C  
ATOM   1121  C3'   G    35      19.414  43.562  44.492  1.00  0.00           C  
ATOM   1122  H3'   G    35      18.984  43.608  45.493  1.00  0.00           H  
ATOM   1123  C2'   G    35      20.237  42.299  44.432  1.00  0.00           C  
ATOM   1124  H2'   G    35      19.777  41.479  44.985  1.00  0.00           H  
ATOM   1125  O2'   G    35      20.440  41.760  43.059  1.00  0.00           O  
ATOM   1126 HO2'   G    35      19.648  41.267  42.834  1.00  0.00           H  
ATOM   1127  O3'   G    35      18.413  43.384  43.454  1.00  0.00           O  
ATOM   1128  P     U    36      17.289  44.485  43.025  1.00  0.00           P  
ATOM   1129  OP1   U    36      16.553  45.014  44.193  1.00  0.00           O  
ATOM   1130  OP2   U    36      16.486  43.804  41.977  1.00  0.00           O  
ATOM   1131  O5'   U    36      18.148  45.608  42.292  1.00  0.00           O  
ATOM   1132  C5'   U    36      17.538  46.892  42.304  1.00  0.00           C  
ATOM   1133  H5'   U    36      17.322  47.264  43.306  1.00  0.00           H  
ATOM   1134 H5''   U    36      16.640  46.859  41.687  1.00  0.00           H  
ATOM   1135  C4'   U    36      18.533  47.765  41.666  1.00  0.00           C  
ATOM   1136  H4'   U    36      18.162  48.785  41.569  1.00  0.00           H  
ATOM   1137  O4'   U    36      19.725  47.859  42.417  1.00  0.00           O  
ATOM   1138  C1'   U    36      20.741  48.375  41.522  1.00  0.00           C  
ATOM   1139  H1'   U    36      20.794  49.463  41.544  1.00  0.00           H  
ATOM   1140  N1    U    36      22.007  47.704  41.764  1.00  0.00           N  
ATOM   1141  C6    U    36      22.278  46.358  41.616  1.00  0.00           C  
ATOM   1142  H6    U    36      21.544  45.708  41.163  1.00  0.00           H  
ATOM   1143  C5    U    36      23.441  45.804  42.012  1.00  0.00           C  
ATOM   1144  H5    U    36      23.619  44.750  41.856  1.00  0.00           H  
ATOM   1145  C4    U    36      24.547  46.536  42.570  1.00  0.00           C  
ATOM   1146  O4    U    36      25.516  45.922  43.031  1.00  0.00           O  
ATOM   1147  N3    U    36      24.342  47.910  42.579  1.00  0.00           N  
ATOM   1148  H3    U    36      25.109  48.495  42.877  1.00  0.00           H  
ATOM   1149  C2    U    36      23.116  48.487  42.268  1.00  0.00           C  
ATOM   1150  O2    U    36      23.032  49.703  42.456  1.00  0.00           O  
ATOM   1151  C3'   U    36      18.908  47.326  40.268  1.00  0.00           C  
ATOM   1152  H3'   U    36      19.232  46.290  40.360  1.00  0.00           H  
ATOM   1153  C2'   U    36      20.193  48.176  40.085  1.00  0.00           C  
ATOM   1154  H2'   U    36      20.886  47.698  39.393  1.00  0.00           H  
ATOM   1155  O2'   U    36      19.865  49.406  39.439  1.00  0.00           O  
ATOM   1156 HO2'   U    36      19.281  49.175  38.713  1.00  0.00           H  
ATOM   1157  O3'   U    36      17.816  47.529  39.282  1.00  0.00           O  
ATOM   1158  P     A    37      17.135  46.278  38.487  1.00  0.00           P  
ATOM   1159  OP1   A    37      15.924  46.743  37.766  1.00  0.00           O  
ATOM   1160  OP2   A    37      17.015  45.045  39.351  1.00  0.00           O  
ATOM   1161  O5'   A    37      18.172  45.865  37.340  1.00  0.00           O  
ATOM   1162  C5'   A    37      19.404  45.132  37.603  1.00  0.00           C  
ATOM   1163  H5'   A    37      19.179  44.098  37.868  1.00  0.00           H  
ATOM   1164 H5''   A    37      19.965  45.686  38.356  1.00  0.00           H  
ATOM   1165  C4'   A    37      20.306  45.245  36.375  1.00  0.00           C  
ATOM   1166  H4'   A    37      21.130  44.567  36.596  1.00  0.00           H  
ATOM   1167  O4'   A    37      19.710  44.715  35.209  1.00  0.00           O  
ATOM   1168  C1'   A    37      19.740  45.716  34.204  1.00  0.00           C  
ATOM   1169  H1'   A    37      20.529  45.611  33.459  1.00  0.00           H  
ATOM   1170  N9    A    37      18.634  45.594  33.235  1.00  0.00           N  
ATOM   1171  C8    A    37      17.628  46.524  32.934  1.00  0.00           C  
ATOM   1172  H8    A    37      17.595  47.541  33.296  1.00  0.00           H  
ATOM   1173  N7    A    37      16.746  46.086  32.054  1.00  0.00           N  
ATOM   1174  C5    A    37      17.088  44.736  31.906  1.00  0.00           C  
ATOM   1175  C6    A    37      16.550  43.714  31.033  1.00  0.00           C  
ATOM   1176  N6    A    37      15.420  43.773  30.359  1.00  0.00           N  
ATOM   1177  H61   A    37      15.211  43.002  29.740  1.00  0.00           H  
ATOM   1178  H62   A    37      15.048  44.701  30.214  1.00  0.00           H  
ATOM   1179  N1    A    37      17.137  42.516  31.146  1.00  0.00           N  
ATOM   1180  C2    A    37      18.283  42.390  31.819  1.00  0.00           C  
ATOM   1181  H2    A    37      18.656  41.378  31.858  1.00  0.00           H  
ATOM   1182  N3    A    37      18.961  43.254  32.583  1.00  0.00           N  
ATOM   1183  C4    A    37      18.290  44.471  32.496  1.00  0.00           C  
ATOM   1184  C3'   A    37      20.677  46.691  36.092  1.00  0.00           C  
ATOM   1185  H3'   A    37      20.458  47.324  36.952  1.00  0.00           H  
ATOM   1186  C2'   A    37      19.795  47.074  34.954  1.00  0.00           C  
ATOM   1187  H2'   A    37      18.755  47.123  35.277  1.00  0.00           H  
ATOM   1188  O2'   A    37      20.227  48.160  34.212  1.00  0.00           O  
ATOM   1189 HO2'   A    37      21.081  48.393  34.584  1.00  0.00           H  
ATOM   1190  O3'   A    37      22.020  46.733  35.646  1.00  0.00           O  
ATOM   1191  P     A    38      23.233  46.716  36.781  1.00  0.00           P  
ATOM   1192  OP1   A    38      24.311  45.976  36.128  1.00  0.00           O  
ATOM   1193  OP2   A    38      22.775  46.233  38.099  1.00  0.00           O  
ATOM   1194  O5'   A    38      23.596  48.291  36.872  1.00  0.00           O  
ATOM   1195  C5'   A    38      22.682  49.274  37.354  1.00  0.00           C  
ATOM   1196  H5'   A    38      21.910  48.771  37.936  1.00  0.00           H  
ATOM   1197 H5''   A    38      22.180  49.821  36.556  1.00  0.00           H  
ATOM   1198  C4'   A    38      23.505  50.288  38.255  1.00  0.00           C  
ATOM   1199  H4'   A    38      22.873  51.158  38.431  1.00  0.00           H  
ATOM   1200  O4'   A    38      23.816  49.676  39.492  1.00  0.00           O  
ATOM   1201  C1'   A    38      25.188  49.898  39.821  1.00  0.00           C  
ATOM   1202  H1'   A    38      25.445  50.275  40.810  1.00  0.00           H  
ATOM   1203  N9    A    38      25.974  48.684  39.642  1.00  0.00           N  
ATOM   1204  C8    A    38      25.494  47.433  39.372  1.00  0.00           C  
ATOM   1205  H8    A    38      24.453  47.153  39.311  1.00  0.00           H  
ATOM   1206  N7    A    38      26.386  46.573  39.166  1.00  0.00           N  
ATOM   1207  C5    A    38      27.560  47.323  39.438  1.00  0.00           C  
ATOM   1208  C6    A    38      28.995  47.039  39.471  1.00  0.00           C  
ATOM   1209  N6    A    38      29.639  45.914  39.134  1.00  0.00           N  
ATOM   1210  H61   A    38      30.645  45.951  39.046  1.00  0.00           H  
ATOM   1211  H62   A    38      29.030  45.123  38.978  1.00  0.00           H  
ATOM   1212  N1    A    38      29.877  47.941  39.918  1.00  0.00           N  
ATOM   1213  C2    A    38      29.389  49.105  40.233  1.00  0.00           C  
ATOM   1214  H2    A    38      30.140  49.804  40.571  1.00  0.00           H  
ATOM   1215  N3    A    38      28.164  49.546  40.222  1.00  0.00           N  
ATOM   1216  C4    A    38      27.271  48.577  39.789  1.00  0.00           C  
ATOM   1217  C3'   A    38      24.781  50.778  37.598  1.00  0.00           C  
ATOM   1218  H3'   A    38      25.132  50.055  36.861  1.00  0.00           H  
ATOM   1219  C2'   A    38      25.649  50.955  38.846  1.00  0.00           C  
ATOM   1220  H2'   A    38      26.700  50.821  38.591  1.00  0.00           H  
ATOM   1221  O2'   A    38      25.548  52.239  39.471  1.00  0.00           O  
ATOM   1222 HO2'   A    38      24.833  52.767  39.109  1.00  0.00           H  
ATOM   1223  O3'   A    38      24.606  52.088  37.014  1.00  0.00           O  
ATOM   1224  P     U    39      24.715  52.358  35.497  1.00  0.00           P  
ATOM   1225  OP1   U    39      24.382  53.782  35.371  1.00  0.00           O  
ATOM   1226  OP2   U    39      23.897  51.334  34.777  1.00  0.00           O  
ATOM   1227  O5'   U    39      26.222  52.150  35.103  1.00  0.00           O  
ATOM   1228  C5'   U    39      27.229  53.179  35.305  1.00  0.00           C  
ATOM   1229  H5'   U    39      27.065  53.714  36.240  1.00  0.00           H  
ATOM   1230 H5''   U    39      27.210  53.864  34.457  1.00  0.00           H  
ATOM   1231  C4'   U    39      28.687  52.629  35.365  1.00  0.00           C  
ATOM   1232  H4'   U    39      29.284  53.514  35.582  1.00  0.00           H  
ATOM   1233  O4'   U    39      28.861  51.674  36.415  1.00  0.00           O  
ATOM   1234  C1'   U    39      29.695  50.691  35.918  1.00  0.00           C  
ATOM   1235  H1'   U    39      30.431  50.712  36.722  1.00  0.00           H  
ATOM   1236  N1    U    39      29.171  49.293  36.025  1.00  0.00           N  
ATOM   1237  C6    U    39      27.816  49.103  35.823  1.00  0.00           C  
ATOM   1238  H6    U    39      27.192  49.917  35.484  1.00  0.00           H  
ATOM   1239  C5    U    39      27.249  47.836  35.835  1.00  0.00           C  
ATOM   1240  H5    U    39      26.202  47.746  35.583  1.00  0.00           H  
ATOM   1241  C4    U    39      28.123  46.656  35.967  1.00  0.00           C  
ATOM   1242  O4    U    39      27.778  45.493  35.729  1.00  0.00           O  
ATOM   1243  N3    U    39      29.428  46.927  36.217  1.00  0.00           N  
ATOM   1244  H3    U    39      30.035  46.122  36.164  1.00  0.00           H  
ATOM   1245  C2    U    39      30.025  48.195  36.215  1.00  0.00           C  
ATOM   1246  O2    U    39      31.235  48.302  36.480  1.00  0.00           O  
ATOM   1247  C3'   U    39      29.166  52.106  34.062  1.00  0.00           C  
ATOM   1248  H3'   U    39      28.427  51.467  33.578  1.00  0.00           H  
ATOM   1249  C2'   U    39      30.286  51.182  34.554  1.00  0.00           C  
ATOM   1250  H2'   U    39      30.494  50.296  33.954  1.00  0.00           H  
ATOM   1251  O2'   U    39      31.437  51.955  34.773  1.00  0.00           O  
ATOM   1252 HO2'   U    39      31.748  52.278  33.925  1.00  0.00           H  
ATOM   1253  O3'   U    39      29.642  53.108  33.098  1.00  0.00           O  
ATOM   1254  P     G    40      29.977  52.716  31.625  1.00  0.00           P  
ATOM   1255  OP1   G    40      30.030  53.939  30.814  1.00  0.00           O  
ATOM   1256  OP2   G    40      29.009  51.711  31.312  1.00  0.00           O  
ATOM   1257  O5'   G    40      31.448  52.088  31.833  1.00  0.00           O  
ATOM   1258  C5'   G    40      32.575  52.945  31.690  1.00  0.00           C  
ATOM   1259  H5'   G    40      32.516  53.704  32.470  1.00  0.00           H  
ATOM   1260 H5''   G    40      32.639  53.390  30.697  1.00  0.00           H  
ATOM   1261  C4'   G    40      33.915  52.178  31.866  1.00  0.00           C  
ATOM   1262  H4'   G    40      34.656  52.976  31.909  1.00  0.00           H  
ATOM   1263  O4'   G    40      34.075  51.350  33.057  1.00  0.00           O  
ATOM   1264  C1'   G    40      35.060  50.380  32.858  1.00  0.00           C  
ATOM   1265  H1'   G    40      35.897  50.816  33.403  1.00  0.00           H  
ATOM   1266  N9    G    40      34.572  49.082  33.403  1.00  0.00           N  
ATOM   1267  C8    G    40      33.520  48.845  34.209  1.00  0.00           C  
ATOM   1268  H8    G    40      32.819  49.593  34.550  1.00  0.00           H  
ATOM   1269  N7    G    40      33.428  47.611  34.602  1.00  0.00           N  
ATOM   1270  C5    G    40      34.547  46.965  34.062  1.00  0.00           C  
ATOM   1271  C6    G    40      34.926  45.574  34.069  1.00  0.00           C  
ATOM   1272  O6    G    40      34.414  44.626  34.618  1.00  0.00           O  
ATOM   1273  N1    G    40      35.980  45.281  33.225  1.00  0.00           N  
ATOM   1274  H1    G    40      36.507  44.424  33.312  1.00  0.00           H  
ATOM   1275  C2    G    40      36.662  46.234  32.562  1.00  0.00           C  
ATOM   1276  N2    G    40      37.673  45.776  31.905  1.00  0.00           N  
ATOM   1277  H21   G    40      38.066  44.853  32.026  1.00  0.00           H  
ATOM   1278  H22   G    40      38.344  46.475  31.619  1.00  0.00           H  
ATOM   1279  N3    G    40      36.324  47.534  32.547  1.00  0.00           N  
ATOM   1280  C4    G    40      35.240  47.867  33.282  1.00  0.00           C  
ATOM   1281  C3'   G    40      34.148  51.152  30.781  1.00  0.00           C  
ATOM   1282  H3'   G    40      33.350  50.430  30.607  1.00  0.00           H  
ATOM   1283  C2'   G    40      35.403  50.473  31.390  1.00  0.00           C  
ATOM   1284  H2'   G    40      35.500  49.532  30.848  1.00  0.00           H  
ATOM   1285  O2'   G    40      36.503  51.290  31.360  1.00  0.00           O  
ATOM   1286 HO2'   G    40      36.460  51.755  30.522  1.00  0.00           H  
ATOM   1287  O3'   G    40      34.580  51.738  29.607  1.00  0.00           O  
ATOM   1288  P     G    41      33.974  51.254  28.198  1.00  0.00           P  
ATOM   1289  OP1   G    41      34.547  52.030  27.044  1.00  0.00           O  
ATOM   1290  OP2   G    41      32.576  51.058  28.348  1.00  0.00           O  
ATOM   1291  O5'   G    41      34.782  49.888  28.105  1.00  0.00           O  
ATOM   1292  C5'   G    41      35.926  49.676  27.335  1.00  0.00           C  
ATOM   1293  H5'   G    41      36.693  50.276  27.823  1.00  0.00           H  
ATOM   1294 H5''   G    41      35.732  50.092  26.346  1.00  0.00           H  
ATOM   1295  C4'   G    41      36.419  48.304  27.316  1.00  0.00           C  
ATOM   1296  H4'   G    41      37.323  48.227  26.711  1.00  0.00           H  
ATOM   1297  O4'   G    41      36.780  47.718  28.616  1.00  0.00           O  
ATOM   1298  C1'   G    41      36.259  46.401  28.726  1.00  0.00           C  
ATOM   1299  H1'   G    41      37.004  45.712  29.124  1.00  0.00           H  
ATOM   1300  N9    G    41      35.073  46.238  29.573  1.00  0.00           N  
ATOM   1301  C8    G    41      34.150  47.161  30.079  1.00  0.00           C  
ATOM   1302  H8    G    41      34.210  48.221  29.878  1.00  0.00           H  
ATOM   1303  N7    G    41      33.166  46.696  30.803  1.00  0.00           N  
ATOM   1304  C5    G    41      33.518  45.317  30.904  1.00  0.00           C  
ATOM   1305  C6    G    41      32.903  44.300  31.650  1.00  0.00           C  
ATOM   1306  O6    G    41      31.965  44.317  32.480  1.00  0.00           O  
ATOM   1307  N1    G    41      33.483  43.072  31.321  1.00  0.00           N  
ATOM   1308  H1    G    41      33.110  42.304  31.860  1.00  0.00           H  
ATOM   1309  C2    G    41      34.385  42.878  30.372  1.00  0.00           C  
ATOM   1310  N2    G    41      34.363  41.738  29.817  1.00  0.00           N  
ATOM   1311  H21   G    41      33.606  41.079  29.927  1.00  0.00           H  
ATOM   1312  H22   G    41      34.986  41.551  29.045  1.00  0.00           H  
ATOM   1313  N3    G    41      35.105  43.853  29.825  1.00  0.00           N  
ATOM   1314  C4    G    41      34.648  45.092  30.183  1.00  0.00           C  
ATOM   1315  C3'   G    41      35.320  47.353  26.717  1.00  0.00           C  
ATOM   1316  H3'   G    41      34.326  47.470  27.150  1.00  0.00           H  
ATOM   1317  C2'   G    41      35.889  46.045  27.270  1.00  0.00           C  
ATOM   1318  H2'   G    41      35.149  45.247  27.204  1.00  0.00           H  
ATOM   1319  O2'   G    41      37.130  45.639  26.640  1.00  0.00           O  
ATOM   1320 HO2'   G    41      37.057  45.924  25.726  1.00  0.00           H  
ATOM   1321  O3'   G    41      35.397  47.312  25.282  1.00  0.00           O  
ATOM   1322  P     U    42      34.133  46.971  24.379  1.00  0.00           P  
ATOM   1323  OP1   U    42      34.539  47.004  22.988  1.00  0.00           O  
ATOM   1324  OP2   U    42      33.118  47.940  24.853  1.00  0.00           O  
ATOM   1325  O5'   U    42      33.663  45.532  24.790  1.00  0.00           O  
ATOM   1326  C5'   U    42      34.324  44.342  24.460  1.00  0.00           C  
ATOM   1327  H5'   U    42      35.257  44.244  25.015  1.00  0.00           H  
ATOM   1328 H5''   U    42      34.565  44.257  23.400  1.00  0.00           H  
ATOM   1329  C4'   U    42      33.537  43.184  24.995  1.00  0.00           C  
ATOM   1330  H4'   U    42      34.009  42.264  24.649  1.00  0.00           H  
ATOM   1331  O4'   U    42      33.517  43.108  26.441  1.00  0.00           O  
ATOM   1332  C1'   U    42      32.289  42.522  26.918  1.00  0.00           C  
ATOM   1333  H1'   U    42      32.597  41.630  27.464  1.00  0.00           H  
ATOM   1334  N1    U    42      31.538  43.357  27.802  1.00  0.00           N  
ATOM   1335  C6    U    42      31.701  44.763  27.814  1.00  0.00           C  
ATOM   1336  H6    U    42      32.237  45.086  26.934  1.00  0.00           H  
ATOM   1337  C5    U    42      31.120  45.533  28.759  1.00  0.00           C  
ATOM   1338  H5    U    42      31.158  46.610  28.680  1.00  0.00           H  
ATOM   1339  C4    U    42      30.251  44.916  29.688  1.00  0.00           C  
ATOM   1340  O4    U    42      29.508  45.531  30.493  1.00  0.00           O  
ATOM   1341  N3    U    42      30.250  43.519  29.716  1.00  0.00           N  
ATOM   1342  H3    U    42      29.694  43.032  30.405  1.00  0.00           H  
ATOM   1343  C2    U    42      30.806  42.684  28.832  1.00  0.00           C  
ATOM   1344  O2    U    42      30.696  41.494  28.921  1.00  0.00           O  
ATOM   1345  C3'   U    42      32.145  43.049  24.554  1.00  0.00           C  
ATOM   1346  H3'   U    42      31.649  44.001  24.745  1.00  0.00           H  
ATOM   1347  C2'   U    42      31.597  42.122  25.600  1.00  0.00           C  
ATOM   1348  H2'   U    42      30.543  42.392  25.657  1.00  0.00           H  
ATOM   1349  O2'   U    42      31.854  40.738  25.278  1.00  0.00           O  
ATOM   1350 HO2'   U    42      31.569  40.212  26.029  1.00  0.00           H  
ATOM   1351  O3'   U    42      31.881  42.685  23.161  1.00  0.00           O  
ATOM   1352  P     A    43      30.476  42.969  22.433  1.00  0.00           P  
ATOM   1353  OP1   A    43      30.529  42.224  21.136  1.00  0.00           O  
ATOM   1354  OP2   A    43      30.405  44.467  22.451  1.00  0.00           O  
ATOM   1355  O5'   A    43      29.471  42.306  23.452  1.00  0.00           O  
ATOM   1356  C5'   A    43      29.213  40.882  23.413  1.00  0.00           C  
ATOM   1357  H5'   A    43      30.189  40.424  23.572  1.00  0.00           H  
ATOM   1358 H5''   A    43      28.745  40.475  22.517  1.00  0.00           H  
ATOM   1359  C4'   A    43      28.252  40.644  24.593  1.00  0.00           C  
ATOM   1360  H4'   A    43      28.145  39.584  24.822  1.00  0.00           H  
ATOM   1361  O4'   A    43      28.643  41.188  25.833  1.00  0.00           O  
ATOM   1362  C1'   A    43      27.461  41.459  26.617  1.00  0.00           C  
ATOM   1363  H1'   A    43      27.404  40.840  27.512  1.00  0.00           H  
ATOM   1364  N9    A    43      27.467  42.869  26.977  1.00  0.00           N  
ATOM   1365  C8    A    43      28.042  43.997  26.462  1.00  0.00           C  
ATOM   1366  H8    A    43      28.645  44.031  25.567  1.00  0.00           H  
ATOM   1367  N7    A    43      27.858  45.032  27.230  1.00  0.00           N  
ATOM   1368  C5    A    43      26.967  44.585  28.257  1.00  0.00           C  
ATOM   1369  C6    A    43      26.317  45.111  29.429  1.00  0.00           C  
ATOM   1370  N6    A    43      26.345  46.384  29.839  1.00  0.00           N  
ATOM   1371  H61   A    43      26.081  46.528  30.804  1.00  0.00           H  
ATOM   1372  H62   A    43      26.919  47.071  29.373  1.00  0.00           H  
ATOM   1373  N1    A    43      25.531  44.364  30.200  1.00  0.00           N  
ATOM   1374  C2    A    43      25.400  43.052  29.812  1.00  0.00           C  
ATOM   1375  H2    A    43      24.765  42.504  30.492  1.00  0.00           H  
ATOM   1376  N3    A    43      25.878  42.475  28.731  1.00  0.00           N  
ATOM   1377  C4    A    43      26.715  43.296  28.048  1.00  0.00           C  
ATOM   1378  C3'   A    43      26.863  41.204  24.353  1.00  0.00           C  
ATOM   1379  H3'   A    43      27.018  42.223  23.999  1.00  0.00           H  
ATOM   1380  C2'   A    43      26.262  41.255  25.758  1.00  0.00           C  
ATOM   1381  H2'   A    43      25.471  42.005  25.769  1.00  0.00           H  
ATOM   1382  O2'   A    43      25.840  39.957  26.029  1.00  0.00           O  
ATOM   1383 HO2'   A    43      25.352  39.724  25.236  1.00  0.00           H  
ATOM   1384  O3'   A    43      26.044  40.519  23.381  1.00  0.00           O  
ATOM   1385  P     C    44      24.591  41.053  23.020  1.00  0.00           P  
ATOM   1386  OP1   C    44      24.319  40.714  21.587  1.00  0.00           O  
ATOM   1387  OP2   C    44      24.309  42.460  23.499  1.00  0.00           O  
ATOM   1388  O5'   C    44      23.763  40.119  23.925  1.00  0.00           O  
ATOM   1389  C5'   C    44      23.168  38.892  23.443  1.00  0.00           C  
ATOM   1390  H5'   C    44      23.679  38.726  22.495  1.00  0.00           H  
ATOM   1391 H5''   C    44      22.119  39.179  23.375  1.00  0.00           H  
ATOM   1392  C4'   C    44      23.419  37.610  24.297  1.00  0.00           C  
ATOM   1393  H4'   C    44      22.750  36.804  23.993  1.00  0.00           H  
ATOM   1394  O4'   C    44      24.705  37.014  24.247  1.00  0.00           O  
ATOM   1395  C1'   C    44      24.915  36.219  25.436  1.00  0.00           C  
ATOM   1396  H1'   C    44      24.328  35.301  25.384  1.00  0.00           H  
ATOM   1397  N1    C    44      26.350  36.069  25.819  1.00  0.00           N  
ATOM   1398  C6    C    44      27.412  36.883  25.414  1.00  0.00           C  
ATOM   1399  H6    C    44      27.293  37.670  24.685  1.00  0.00           H  
ATOM   1400  C5    C    44      28.634  36.751  25.991  1.00  0.00           C  
ATOM   1401  H5    C    44      29.419  37.416  25.663  1.00  0.00           H  
ATOM   1402  C4    C    44      28.804  35.755  26.986  1.00  0.00           C  
ATOM   1403  N4    C    44      29.947  35.662  27.620  1.00  0.00           N  
ATOM   1404  H41   C    44      29.970  35.138  28.483  1.00  0.00           H  
ATOM   1405  H42   C    44      30.533  36.484  27.607  1.00  0.00           H  
ATOM   1406  N3    C    44      27.826  35.039  27.466  1.00  0.00           N  
ATOM   1407  C2    C    44      26.631  35.108  26.843  1.00  0.00           C  
ATOM   1408  O2    C    44      25.721  34.361  27.193  1.00  0.00           O  
ATOM   1409  C3'   C    44      23.019  37.891  25.648  1.00  0.00           C  
ATOM   1410  H3'   C    44      23.097  38.941  25.932  1.00  0.00           H  
ATOM   1411  C2'   C    44      24.023  37.100  26.429  1.00  0.00           C  
ATOM   1412  H2'   C    44      24.633  37.814  26.982  1.00  0.00           H  
ATOM   1413  O2'   C    44      23.543  36.093  27.404  1.00  0.00           O  
ATOM   1414 HO2'   C    44      23.242  36.531  28.203  1.00  0.00           H  
ATOM   1415  O3'   C    44      21.690  37.373  26.056  1.00  0.00           O  
ATOM   1416  P     U    45      20.639  38.168  26.969  1.00  0.00           P  
ATOM   1417  OP1   U    45      19.308  37.721  26.657  1.00  0.00           O  
ATOM   1418  OP2   U    45      20.936  39.617  26.791  1.00  0.00           O  
ATOM   1419  O5'   U    45      21.037  37.810  28.477  1.00  0.00           O  
ATOM   1420  C5'   U    45      20.780  36.521  29.087  1.00  0.00           C  
ATOM   1421  H5'   U    45      21.050  35.774  28.341  1.00  0.00           H  
ATOM   1422 H5''   U    45      19.694  36.448  29.144  1.00  0.00           H  
ATOM   1423  C4'   U    45      21.555  36.223  30.382  1.00  0.00           C  
ATOM   1424  H4'   U    45      21.292  35.231  30.750  1.00  0.00           H  
ATOM   1425  O4'   U    45      22.973  36.143  29.963  1.00  0.00           O  
ATOM   1426  C1'   U    45      23.753  36.628  31.059  1.00  0.00           C  
ATOM   1427  H1'   U    45      24.190  35.753  31.540  1.00  0.00           H  
ATOM   1428  N1    U    45      24.943  37.358  30.424  1.00  0.00           N  
ATOM   1429  C6    U    45      26.111  36.625  30.326  1.00  0.00           C  
ATOM   1430  H6    U    45      26.130  35.635  30.758  1.00  0.00           H  
ATOM   1431  C5    U    45      27.122  37.113  29.608  1.00  0.00           C  
ATOM   1432  H5    U    45      28.066  36.590  29.578  1.00  0.00           H  
ATOM   1433  C4    U    45      27.084  38.360  28.949  1.00  0.00           C  
ATOM   1434  O4    U    45      28.054  38.871  28.370  1.00  0.00           O  
ATOM   1435  N3    U    45      25.875  38.981  29.025  1.00  0.00           N  
ATOM   1436  H3    U    45      25.822  39.876  28.560  1.00  0.00           H  
ATOM   1437  C2    U    45      24.844  38.571  29.723  1.00  0.00           C  
ATOM   1438  O2    U    45      23.834  39.253  29.812  1.00  0.00           O  
ATOM   1439  C3'   U    45      21.462  37.431  31.424  1.00  0.00           C  
ATOM   1440  H3'   U    45      21.422  38.368  30.869  1.00  0.00           H  
ATOM   1441  C2'   U    45      22.855  37.415  32.036  1.00  0.00           C  
ATOM   1442  H2'   U    45      23.125  38.469  32.097  1.00  0.00           H  
ATOM   1443  O2'   U    45      22.915  36.665  33.235  1.00  0.00           O  
ATOM   1444 HO2'   U    45      23.763  36.752  33.675  1.00  0.00           H  
ATOM   1445  O3'   U    45      20.406  37.199  32.326  1.00  0.00           O  
ATOM   1446  P     G    46      19.566  38.322  33.058  1.00  0.00           P  
ATOM   1447  OP1   G    46      18.900  37.777  34.264  1.00  0.00           O  
ATOM   1448  OP2   G    46      18.574  38.801  32.071  1.00  0.00           O  
ATOM   1449  O5'   G    46      20.581  39.514  33.444  1.00  0.00           O  
ATOM   1450  C5'   G    46      21.331  39.496  34.662  1.00  0.00           C  
ATOM   1451  H5'   G    46      21.947  38.600  34.734  1.00  0.00           H  
ATOM   1452 H5''   G    46      20.678  39.546  35.534  1.00  0.00           H  
ATOM   1453  C4'   G    46      22.313  40.665  34.754  1.00  0.00           C  
ATOM   1454  H4'   G    46      23.098  40.551  35.501  1.00  0.00           H  
ATOM   1455  O4'   G    46      23.050  40.977  33.543  1.00  0.00           O  
ATOM   1456  C1'   G    46      23.188  42.391  33.372  1.00  0.00           C  
ATOM   1457  H1'   G    46      24.194  42.807  33.313  1.00  0.00           H  
ATOM   1458  N9    G    46      22.301  42.845  32.238  1.00  0.00           N  
ATOM   1459  C8    G    46      21.654  42.020  31.318  1.00  0.00           C  
ATOM   1460  H8    G    46      21.658  40.951  31.474  1.00  0.00           H  
ATOM   1461  N7    G    46      21.236  42.683  30.261  1.00  0.00           N  
ATOM   1462  C5    G    46      21.449  43.972  30.618  1.00  0.00           C  
ATOM   1463  C6    G    46      21.104  45.188  29.850  1.00  0.00           C  
ATOM   1464  O6    G    46      20.509  45.275  28.762  1.00  0.00           O  
ATOM   1465  N1    G    46      21.577  46.329  30.430  1.00  0.00           N  
ATOM   1466  H1    G    46      21.228  47.199  30.056  1.00  0.00           H  
ATOM   1467  C2    G    46      22.358  46.351  31.512  1.00  0.00           C  
ATOM   1468  N2    G    46      22.775  47.529  31.889  1.00  0.00           N  
ATOM   1469  H21   G    46      22.410  48.333  31.398  1.00  0.00           H  
ATOM   1470  H22   G    46      23.307  47.675  32.735  1.00  0.00           H  
ATOM   1471  N3    G    46      22.668  45.277  32.233  1.00  0.00           N  
ATOM   1472  C4    G    46      22.228  44.117  31.750  1.00  0.00           C  
ATOM   1473  C3'   G    46      21.588  41.943  35.149  1.00  0.00           C  
ATOM   1474  H3'   G    46      20.638  41.999  34.617  1.00  0.00           H  
ATOM   1475  C2'   G    46      22.673  42.900  34.674  1.00  0.00           C  
ATOM   1476  H2'   G    46      22.296  43.903  34.476  1.00  0.00           H  
ATOM   1477  O2'   G    46      23.698  43.111  35.605  1.00  0.00           O  
ATOM   1478 HO2'   G    46      23.308  42.997  36.474  1.00  0.00           H  
ATOM   1479  O3'   G    46      21.525  42.221  36.557  1.00  0.00           O  
ATOM   1480  P     A    47      20.526  41.602  37.629  1.00  0.00           P  
ATOM   1481  OP1   A    47      19.154  41.617  37.008  1.00  0.00           O  
ATOM   1482  OP2   A    47      20.676  42.354  38.893  1.00  0.00           O  
ATOM   1483  O5'   A    47      20.978  40.070  37.853  1.00  0.00           O  
ATOM   1484  C5'   A    47      22.316  39.710  38.260  1.00  0.00           C  
ATOM   1485  H5'   A    47      23.042  40.350  37.760  1.00  0.00           H  
ATOM   1486 H5''   A    47      22.438  38.636  38.115  1.00  0.00           H  
ATOM   1487  C4'   A    47      22.553  39.969  39.697  1.00  0.00           C  
ATOM   1488  H4'   A    47      22.476  41.046  39.843  1.00  0.00           H  
ATOM   1489  O4'   A    47      21.574  39.284  40.531  1.00  0.00           O  
ATOM   1490  C1'   A    47      22.136  39.259  41.862  1.00  0.00           C  
ATOM   1491  H1'   A    47      21.761  40.149  42.367  1.00  0.00           H  
ATOM   1492  N9    A    47      21.693  38.060  42.647  1.00  0.00           N  
ATOM   1493  C8    A    47      20.731  38.071  43.621  1.00  0.00           C  
ATOM   1494  H8    A    47      20.110  38.913  43.890  1.00  0.00           H  
ATOM   1495  N7    A    47      20.751  37.010  44.389  1.00  0.00           N  
ATOM   1496  C5    A    47      21.724  36.191  43.784  1.00  0.00           C  
ATOM   1497  C6    A    47      22.321  34.998  44.084  1.00  0.00           C  
ATOM   1498  N6    A    47      22.053  34.125  45.081  1.00  0.00           N  
ATOM   1499  H61   A    47      22.639  33.306  45.013  1.00  0.00           H  
ATOM   1500  H62   A    47      21.256  34.191  45.698  1.00  0.00           H  
ATOM   1501  N1    A    47      23.225  34.487  43.345  1.00  0.00           N  
ATOM   1502  C2    A    47      23.588  35.105  42.234  1.00  0.00           C  
ATOM   1503  H2    A    47      24.248  34.625  41.527  1.00  0.00           H  
ATOM   1504  N3    A    47      23.158  36.274  41.851  1.00  0.00           N  
ATOM   1505  C4    A    47      22.227  36.827  42.690  1.00  0.00           C  
ATOM   1506  C3'   A    47      23.897  39.504  40.182  1.00  0.00           C  
ATOM   1507  H3'   A    47      24.052  38.441  39.998  1.00  0.00           H  
ATOM   1508  C2'   A    47      23.625  39.536  41.748  1.00  0.00           C  
ATOM   1509  H2'   A    47      24.173  38.723  42.225  1.00  0.00           H  
ATOM   1510  O2'   A    47      23.877  40.787  42.268  1.00  0.00           O  
ATOM   1511 HO2'   A    47      24.040  40.793  43.214  1.00  0.00           H  
ATOM   1512  O3'   A    47      24.966  40.258  39.766  1.00  0.00           O  
ATOM   1513  P     A    48      26.343  39.627  39.304  1.00  0.00           P  
ATOM   1514  OP1   A    48      26.651  38.405  40.103  1.00  0.00           O  
ATOM   1515  OP2   A    48      27.285  40.717  39.268  1.00  0.00           O  
ATOM   1516  O5'   A    48      26.076  39.121  37.873  1.00  0.00           O  
ATOM   1517  C5'   A    48      25.346  37.963  37.649  1.00  0.00           C  
ATOM   1518  H5'   A    48      24.285  38.118  37.842  1.00  0.00           H  
ATOM   1519 H5''   A    48      25.807  37.085  38.101  1.00  0.00           H  
ATOM   1520  C4'   A    48      25.360  37.678  36.090  1.00  0.00           C  
ATOM   1521  H4'   A    48      24.799  36.751  35.969  1.00  0.00           H  
ATOM   1522  O4'   A    48      24.711  38.738  35.374  1.00  0.00           O  
ATOM   1523  C1'   A    48      25.575  39.038  34.249  1.00  0.00           C  
ATOM   1524  H1'   A    48      25.034  39.158  33.311  1.00  0.00           H  
ATOM   1525  N9    A    48      26.452  40.282  34.347  1.00  0.00           N  
ATOM   1526  C8    A    48      26.585  41.147  35.410  1.00  0.00           C  
ATOM   1527  H8    A    48      26.302  40.914  36.426  1.00  0.00           H  
ATOM   1528  N7    A    48      27.008  42.336  35.064  1.00  0.00           N  
ATOM   1529  C5    A    48      27.340  42.132  33.701  1.00  0.00           C  
ATOM   1530  C6    A    48      27.968  42.891  32.670  1.00  0.00           C  
ATOM   1531  N6    A    48      28.355  44.120  32.692  1.00  0.00           N  
ATOM   1532  H61   A    48      28.689  44.490  31.813  1.00  0.00           H  
ATOM   1533  H62   A    48      28.420  44.583  33.587  1.00  0.00           H  
ATOM   1534  N1    A    48      28.210  42.379  31.475  1.00  0.00           N  
ATOM   1535  C2    A    48      27.752  41.154  31.180  1.00  0.00           C  
ATOM   1536  H2    A    48      27.938  40.802  30.175  1.00  0.00           H  
ATOM   1537  N3    A    48      27.083  40.354  31.987  1.00  0.00           N  
ATOM   1538  C4    A    48      27.030  40.877  33.219  1.00  0.00           C  
ATOM   1539  C3'   A    48      26.767  37.456  35.537  1.00  0.00           C  
ATOM   1540  H3'   A    48      27.505  38.083  36.037  1.00  0.00           H  
ATOM   1541  C2'   A    48      26.513  37.821  34.062  1.00  0.00           C  
ATOM   1542  H2'   A    48      27.493  38.060  33.650  1.00  0.00           H  
ATOM   1543  O2'   A    48      25.758  36.840  33.390  1.00  0.00           O  
ATOM   1544 HO2'   A    48      26.122  35.997  33.671  1.00  0.00           H  
ATOM   1545  O3'   A    48      27.071  36.063  35.762  1.00  0.00           O  
ATOM   1546  P     C    49      28.553  35.537  35.823  1.00  0.00           P  
ATOM   1547  OP1   C    49      28.408  34.119  36.116  1.00  0.00           O  
ATOM   1548  OP2   C    49      29.165  36.390  36.815  1.00  0.00           O  
ATOM   1549  O5'   C    49      29.257  35.739  34.334  1.00  0.00           O  
ATOM   1550  C5'   C    49      29.144  34.779  33.306  1.00  0.00           C  
ATOM   1551  H5'   C    49      28.119  34.515  33.045  1.00  0.00           H  
ATOM   1552 H5''   C    49      29.702  33.893  33.612  1.00  0.00           H  
ATOM   1553  C4'   C    49      29.896  35.303  32.068  1.00  0.00           C  
ATOM   1554  H4'   C    49      29.711  34.679  31.193  1.00  0.00           H  
ATOM   1555  O4'   C    49      29.539  36.627  31.699  1.00  0.00           O  
ATOM   1556  C1'   C    49      30.729  37.411  31.278  1.00  0.00           C  
ATOM   1557  H1'   C    49      30.481  37.701  30.257  1.00  0.00           H  
ATOM   1558  N1    C    49      31.071  38.588  32.159  1.00  0.00           N  
ATOM   1559  C6    C    49      30.535  38.664  33.442  1.00  0.00           C  
ATOM   1560  H6    C    49      30.210  37.799  34.001  1.00  0.00           H  
ATOM   1561  C5    C    49      30.654  39.817  34.133  1.00  0.00           C  
ATOM   1562  H5    C    49      30.296  39.795  35.152  1.00  0.00           H  
ATOM   1563  C4    C    49      31.044  40.990  33.422  1.00  0.00           C  
ATOM   1564  N4    C    49      31.166  42.118  34.118  1.00  0.00           N  
ATOM   1565  H41   C    49      31.620  42.885  33.641  1.00  0.00           H  
ATOM   1566  H42   C    49      30.918  42.047  35.094  1.00  0.00           H  
ATOM   1567  N3    C    49      31.655  40.937  32.272  1.00  0.00           N  
ATOM   1568  C2    C    49      31.685  39.719  31.652  1.00  0.00           C  
ATOM   1569  O2    C    49      32.344  39.648  30.591  1.00  0.00           O  
ATOM   1570  C3'   C    49      31.367  35.392  32.323  1.00  0.00           C  
ATOM   1571  H3'   C    49      31.548  35.873  33.284  1.00  0.00           H  
ATOM   1572  C2'   C    49      31.791  36.328  31.175  1.00  0.00           C  
ATOM   1573  H2'   C    49      32.814  36.625  31.405  1.00  0.00           H  
ATOM   1574  O2'   C    49      31.829  35.653  29.951  1.00  0.00           O  
ATOM   1575 HO2'   C    49      31.849  34.719  30.174  1.00  0.00           H  
ATOM   1576  O3'   C    49      31.987  34.177  32.117  1.00  0.00           O  
ATOM   1577  P     C    50      33.357  33.806  32.850  1.00  0.00           P  
ATOM   1578  OP1   C    50      33.564  32.335  32.719  1.00  0.00           O  
ATOM   1579  OP2   C    50      33.262  34.357  34.224  1.00  0.00           O  
ATOM   1580  O5'   C    50      34.532  34.646  32.110  1.00  0.00           O  
ATOM   1581  C5'   C    50      34.874  34.461  30.772  1.00  0.00           C  
ATOM   1582  H5'   C    50      34.014  34.512  30.104  1.00  0.00           H  
ATOM   1583 H5''   C    50      35.287  33.458  30.660  1.00  0.00           H  
ATOM   1584  C4'   C    50      35.919  35.458  30.301  1.00  0.00           C  
ATOM   1585  H4'   C    50      35.979  35.234  29.236  1.00  0.00           H  
ATOM   1586  O4'   C    50      35.609  36.873  30.493  1.00  0.00           O  
ATOM   1587  C1'   C    50      36.515  37.484  31.347  1.00  0.00           C  
ATOM   1588  H1'   C    50      37.263  37.882  30.662  1.00  0.00           H  
ATOM   1589  N1    C    50      35.789  38.504  32.176  1.00  0.00           N  
ATOM   1590  C6    C    50      34.863  38.173  33.079  1.00  0.00           C  
ATOM   1591  H6    C    50      34.560  37.137  33.120  1.00  0.00           H  
ATOM   1592  C5    C    50      34.412  39.046  33.999  1.00  0.00           C  
ATOM   1593  H5    C    50      33.692  38.725  34.737  1.00  0.00           H  
ATOM   1594  C4    C    50      34.794  40.454  33.817  1.00  0.00           C  
ATOM   1595  N4    C    50      34.198  41.451  34.459  1.00  0.00           N  
ATOM   1596  H41   C    50      34.289  42.351  34.009  1.00  0.00           H  
ATOM   1597  H42   C    50      33.593  41.231  35.237  1.00  0.00           H  
ATOM   1598  N3    C    50      35.767  40.817  32.951  1.00  0.00           N  
ATOM   1599  C2    C    50      36.243  39.872  32.109  1.00  0.00           C  
ATOM   1600  O2    C    50      37.214  40.112  31.376  1.00  0.00           O  
ATOM   1601  C3'   C    50      37.237  35.240  31.104  1.00  0.00           C  
ATOM   1602  H3'   C    50      37.223  34.223  31.496  1.00  0.00           H  
ATOM   1603  C2'   C    50      37.054  36.324  32.184  1.00  0.00           C  
ATOM   1604  H2'   C    50      36.300  36.096  32.937  1.00  0.00           H  
ATOM   1605  O2'   C    50      38.299  36.703  32.710  1.00  0.00           O  
ATOM   1606 HO2'   C    50      39.012  36.161  32.364  1.00  0.00           H  
ATOM   1607  O3'   C    50      38.400  35.490  30.302  1.00  0.00           O  
ATOM   1608  P     A    51      39.738  34.685  30.434  1.00  0.00           P  
ATOM   1609  OP1   A    51      40.528  34.898  29.177  1.00  0.00           O  
ATOM   1610  OP2   A    51      39.538  33.349  30.917  1.00  0.00           O  
ATOM   1611  O5'   A    51      40.570  35.427  31.551  1.00  0.00           O  
ATOM   1612  C5'   A    51      41.971  35.618  31.371  1.00  0.00           C  
ATOM   1613  H5'   A    51      42.209  36.207  30.485  1.00  0.00           H  
ATOM   1614 H5''   A    51      42.344  34.659  31.011  1.00  0.00           H  
ATOM   1615  C4'   A    51      42.759  36.102  32.569  1.00  0.00           C  
ATOM   1616  H4'   A    51      43.807  36.188  32.281  1.00  0.00           H  
ATOM   1617  O4'   A    51      42.379  37.400  33.021  1.00  0.00           O  
ATOM   1618  C1'   A    51      42.439  37.442  34.475  1.00  0.00           C  
ATOM   1619  H1'   A    51      43.206  38.184  34.698  1.00  0.00           H  
ATOM   1620  N9    A    51      41.204  37.952  35.042  1.00  0.00           N  
ATOM   1621  C8    A    51      40.052  37.276  35.392  1.00  0.00           C  
ATOM   1622  H8    A    51      39.867  36.215  35.319  1.00  0.00           H  
ATOM   1623  N7    A    51      39.124  38.029  35.834  1.00  0.00           N  
ATOM   1624  C5    A    51      39.493  39.311  35.529  1.00  0.00           C  
ATOM   1625  C6    A    51      38.956  40.642  35.602  1.00  0.00           C  
ATOM   1626  N6    A    51      37.761  40.964  36.069  1.00  0.00           N  
ATOM   1627  H61   A    51      37.616  41.932  35.821  1.00  0.00           H  
ATOM   1628  H62   A    51      37.076  40.299  36.399  1.00  0.00           H  
ATOM   1629  N1    A    51      39.656  41.716  35.313  1.00  0.00           N  
ATOM   1630  C2    A    51      40.905  41.546  34.895  1.00  0.00           C  
ATOM   1631  H2    A    51      41.541  42.371  34.607  1.00  0.00           H  
ATOM   1632  N3    A    51      41.531  40.392  34.771  1.00  0.00           N  
ATOM   1633  C4    A    51      40.809  39.276  35.075  1.00  0.00           C  
ATOM   1634  C3'   A    51      42.618  35.097  33.766  1.00  0.00           C  
ATOM   1635  H3'   A    51      41.555  34.886  33.878  1.00  0.00           H  
ATOM   1636  C2'   A    51      42.925  36.063  35.000  1.00  0.00           C  
ATOM   1637  H2'   A    51      42.329  35.651  35.814  1.00  0.00           H  
ATOM   1638  O2'   A    51      44.360  36.097  35.196  1.00  0.00           O  
ATOM   1639 HO2'   A    51      44.763  35.244  35.017  1.00  0.00           H  
ATOM   1640  O3'   A    51      43.321  33.924  33.968  1.00  0.00           O  
ATOM   1641  P     G    52      42.983  32.601  33.131  1.00  0.00           P  
ATOM   1642  OP1   G    52      41.610  32.654  32.541  1.00  0.00           O  
ATOM   1643  OP2   G    52      43.397  31.440  33.990  1.00  0.00           O  
ATOM   1644  O5'   G    52      44.015  32.563  31.803  1.00  0.00           O  
ATOM   1645  C5'   G    52      45.397  32.391  31.892  1.00  0.00           C  
ATOM   1646  H5'   G    52      45.717  31.786  31.044  1.00  0.00           H  
ATOM   1647 H5''   G    52      45.798  31.859  32.755  1.00  0.00           H  
ATOM   1648  C4'   G    52      46.020  33.809  31.706  1.00  0.00           C  
ATOM   1649  H4'   G    52      45.356  34.452  31.128  1.00  0.00           H  
ATOM   1650  O4'   G    52      46.203  34.465  32.948  1.00  0.00           O  
ATOM   1651  C1'   G    52      47.197  35.442  32.720  1.00  0.00           C  
ATOM   1652  H1'   G    52      46.741  36.431  32.679  1.00  0.00           H  
ATOM   1653  N9    G    52      48.203  35.530  33.830  1.00  0.00           N  
ATOM   1654  C8    G    52      48.701  34.557  34.695  1.00  0.00           C  
ATOM   1655  H8    G    52      48.251  33.576  34.662  1.00  0.00           H  
ATOM   1656  N7    G    52      49.641  34.908  35.445  1.00  0.00           N  
ATOM   1657  C5    G    52      49.772  36.258  35.129  1.00  0.00           C  
ATOM   1658  C6    G    52      50.479  37.254  35.775  1.00  0.00           C  
ATOM   1659  O6    G    52      51.134  37.245  36.801  1.00  0.00           O  
ATOM   1660  N1    G    52      50.570  38.453  35.010  1.00  0.00           N  
ATOM   1661  H1    G    52      51.145  39.193  35.388  1.00  0.00           H  
ATOM   1662  C2    G    52      49.733  38.765  33.994  1.00  0.00           C  
ATOM   1663  N2    G    52      49.910  39.924  33.533  1.00  0.00           N  
ATOM   1664  H21   G    52      50.563  40.598  33.906  1.00  0.00           H  
ATOM   1665  H22   G    52      49.385  40.157  32.702  1.00  0.00           H  
ATOM   1666  N3    G    52      48.895  37.864  33.493  1.00  0.00           N  
ATOM   1667  C4    G    52      49.025  36.654  34.066  1.00  0.00           C  
ATOM   1668  C3'   G    52      47.468  33.797  31.112  1.00  0.00           C  
ATOM   1669  H3'   G    52      48.048  33.140  31.761  1.00  0.00           H  
ATOM   1670  C2'   G    52      47.889  35.285  31.338  1.00  0.00           C  
ATOM   1671  H2'   G    52      48.976  35.350  31.288  1.00  0.00           H  
ATOM   1672  O2'   G    52      47.482  36.219  30.409  1.00  0.00           O  
ATOM   1673 HO2'   G    52      48.238  36.326  29.828  1.00  0.00           H  
ATOM   1674  O3'   G    52      47.524  33.391  29.764  1.00  0.00           O  
ATOM   1675  P     A    53      48.947  32.896  29.201  1.00  0.00           P  
ATOM   1676  OP1   A    53      48.778  32.268  27.913  1.00  0.00           O  
ATOM   1677  OP2   A    53      49.518  32.026  30.264  1.00  0.00           O  
ATOM   1678  O5'   A    53      49.721  34.232  28.968  1.00  0.00           O  
ATOM   1679  C5'   A    53      49.336  35.125  27.973  1.00  0.00           C  
ATOM   1680  H5'   A    53      48.276  35.347  28.099  1.00  0.00           H  
ATOM   1681 H5''   A    53      49.665  34.764  26.999  1.00  0.00           H  
ATOM   1682  C4'   A    53      50.177  36.464  28.097  1.00  0.00           C  
ATOM   1683  H4'   A    53      49.938  37.144  27.280  1.00  0.00           H  
ATOM   1684  O4'   A    53      50.020  37.092  29.367  1.00  0.00           O  
ATOM   1685  C1'   A    53      51.071  37.876  29.695  1.00  0.00           C  
ATOM   1686  H1'   A    53      50.685  38.890  29.588  1.00  0.00           H  
ATOM   1687  N9    A    53      51.534  37.557  31.069  1.00  0.00           N  
ATOM   1688  C8    A    53      51.555  36.334  31.704  1.00  0.00           C  
ATOM   1689  H8    A    53      51.087  35.463  31.270  1.00  0.00           H  
ATOM   1690  N7    A    53      52.228  36.226  32.779  1.00  0.00           N  
ATOM   1691  C5    A    53      52.755  37.530  32.966  1.00  0.00           C  
ATOM   1692  C6    A    53      53.532  38.264  33.925  1.00  0.00           C  
ATOM   1693  N6    A    53      53.960  37.752  35.077  1.00  0.00           N  
ATOM   1694  H61   A    53      54.451  38.417  35.658  1.00  0.00           H  
ATOM   1695  H62   A    53      53.675  36.823  35.353  1.00  0.00           H  
ATOM   1696  N1    A    53      53.875  39.538  33.802  1.00  0.00           N  
ATOM   1697  C2    A    53      53.416  40.102  32.685  1.00  0.00           C  
ATOM   1698  H2    A    53      53.530  41.176  32.660  1.00  0.00           H  
ATOM   1699  N3    A    53      52.688  39.637  31.724  1.00  0.00           N  
ATOM   1700  C4    A    53      52.304  38.350  31.954  1.00  0.00           C  
ATOM   1701  C3'   A    53      51.714  36.308  27.955  1.00  0.00           C  
ATOM   1702  H3'   A    53      52.071  35.552  28.654  1.00  0.00           H  
ATOM   1703  C2'   A    53      52.195  37.592  28.567  1.00  0.00           C  
ATOM   1704  H2'   A    53      53.163  37.628  29.068  1.00  0.00           H  
ATOM   1705  O2'   A    53      51.943  38.662  27.674  1.00  0.00           O  
ATOM   1706 HO2'   A    53      52.591  39.366  27.751  1.00  0.00           H  
ATOM   1707  O3'   A    53      52.078  36.090  26.620  1.00  0.00           O  
ATOM   1708  P     G    54      53.487  35.376  26.287  1.00  0.00           P  
ATOM   1709  OP1   G    54      53.700  35.471  24.812  1.00  0.00           O  
ATOM   1710  OP2   G    54      53.486  34.038  26.971  1.00  0.00           O  
ATOM   1711  O5'   G    54      54.708  36.274  26.845  1.00  0.00           O  
ATOM   1712  C5'   G    54      54.878  37.521  26.224  1.00  0.00           C  
ATOM   1713  H5'   G    54      53.928  38.028  26.054  1.00  0.00           H  
ATOM   1714 H5''   G    54      55.397  37.439  25.269  1.00  0.00           H  
ATOM   1715  C4'   G    54      55.718  38.661  26.905  1.00  0.00           C  
ATOM   1716  H4'   G    54      55.944  39.479  26.221  1.00  0.00           H  
ATOM   1717  O4'   G    54      55.149  39.190  28.117  1.00  0.00           O  
ATOM   1718  C1'   G    54      56.016  39.470  29.162  1.00  0.00           C  
ATOM   1719  H1'   G    54      55.860  40.515  29.432  1.00  0.00           H  
ATOM   1720  N9    G    54      55.881  38.646  30.420  1.00  0.00           N  
ATOM   1721  C8    G    54      55.581  37.290  30.522  1.00  0.00           C  
ATOM   1722  H8    G    54      55.270  36.713  29.664  1.00  0.00           H  
ATOM   1723  N7    G    54      55.767  36.775  31.694  1.00  0.00           N  
ATOM   1724  C5    G    54      56.341  37.837  32.416  1.00  0.00           C  
ATOM   1725  C6    G    54      56.842  37.851  33.809  1.00  0.00           C  
ATOM   1726  O6    G    54      56.736  36.958  34.658  1.00  0.00           O  
ATOM   1727  N1    G    54      57.462  39.076  34.041  1.00  0.00           N  
ATOM   1728  H1    G    54      57.920  39.115  34.940  1.00  0.00           H  
ATOM   1729  C2    G    54      57.537  40.163  33.227  1.00  0.00           C  
ATOM   1730  N2    G    54      58.242  41.215  33.590  1.00  0.00           N  
ATOM   1731  H21   G    54      58.638  41.181  34.519  1.00  0.00           H  
ATOM   1732  H22   G    54      58.594  41.816  32.859  1.00  0.00           H  
ATOM   1733  N3    G    54      56.998  40.130  31.993  1.00  0.00           N  
ATOM   1734  C4    G    54      56.359  38.956  31.679  1.00  0.00           C  
ATOM   1735  C3'   G    54      57.076  38.222  27.448  1.00  0.00           C  
ATOM   1736  H3'   G    54      57.008  37.218  27.867  1.00  0.00           H  
ATOM   1737  C2'   G    54      57.374  39.291  28.546  1.00  0.00           C  
ATOM   1738  H2'   G    54      58.165  39.018  29.244  1.00  0.00           H  
ATOM   1739  O2'   G    54      57.695  40.523  27.901  1.00  0.00           O  
ATOM   1740 HO2'   G    54      58.290  40.899  28.553  1.00  0.00           H  
ATOM   1741  O3'   G    54      58.232  38.193  26.577  1.00  0.00           O  
ATOM   1742  P     C    55      59.503  37.273  26.917  1.00  0.00           P  
ATOM   1743  OP1   C    55      60.347  37.328  25.699  1.00  0.00           O  
ATOM   1744  OP2   C    55      58.996  35.968  27.483  1.00  0.00           O  
ATOM   1745  O5'   C    55      60.252  37.898  28.132  1.00  0.00           O  
ATOM   1746  C5'   C    55      60.904  39.109  28.032  1.00  0.00           C  
ATOM   1747  H5'   C    55      60.257  39.851  27.564  1.00  0.00           H  
ATOM   1748 H5''   C    55      61.788  39.055  27.397  1.00  0.00           H  
ATOM   1749  C4'   C    55      61.379  39.670  29.382  1.00  0.00           C  
ATOM   1750  H4'   C    55      61.631  40.720  29.230  1.00  0.00           H  
ATOM   1751  O4'   C    55      60.316  39.728  30.357  1.00  0.00           O  
ATOM   1752  C1'   C    55      60.959  39.705  31.658  1.00  0.00           C  
ATOM   1753  H1'   C    55      60.517  40.540  32.202  1.00  0.00           H  
ATOM   1754  N1    C    55      60.628  38.429  32.490  1.00  0.00           N  
ATOM   1755  C6    C    55      60.158  37.291  31.938  1.00  0.00           C  
ATOM   1756  H6    C    55      60.059  37.263  30.862  1.00  0.00           H  
ATOM   1757  C5    C    55      59.658  36.303  32.757  1.00  0.00           C  
ATOM   1758  H5    C    55      59.098  35.443  32.422  1.00  0.00           H  
ATOM   1759  C4    C    55      59.904  36.424  34.126  1.00  0.00           C  
ATOM   1760  N4    C    55      59.403  35.650  35.038  1.00  0.00           N  
ATOM   1761  H41   C    55      59.701  35.878  35.976  1.00  0.00           H  
ATOM   1762  H42   C    55      58.900  34.830  34.730  1.00  0.00           H  
ATOM   1763  N3    C    55      60.538  37.437  34.627  1.00  0.00           N  
ATOM   1764  C2    C    55      60.828  38.459  33.877  1.00  0.00           C  
ATOM   1765  O2    C    55      61.362  39.452  34.341  1.00  0.00           O  
ATOM   1766  C3'   C    55      62.577  39.079  30.102  1.00  0.00           C  
ATOM   1767  H3'   C    55      62.440  38.014  30.291  1.00  0.00           H  
ATOM   1768  C2'   C    55      62.483  39.799  31.432  1.00  0.00           C  
ATOM   1769  H2'   C    55      63.089  39.255  32.156  1.00  0.00           H  
ATOM   1770  O2'   C    55      62.906  41.175  31.330  1.00  0.00           O  
ATOM   1771 HO2'   C    55      62.806  41.750  32.093  1.00  0.00           H  
ATOM   1772  O3'   C    55      63.808  39.339  29.487  1.00  0.00           O  
ATOM   1773  P     A    56      65.090  38.450  29.646  1.00  0.00           P  
ATOM   1774  OP1   A    56      66.182  39.143  28.870  1.00  0.00           O  
ATOM   1775  OP2   A    56      64.760  37.049  29.324  1.00  0.00           O  
ATOM   1776  O5'   A    56      65.524  38.508  31.132  1.00  0.00           O  
ATOM   1777  C5'   A    56      66.091  39.668  31.665  1.00  0.00           C  
ATOM   1778  H5'   A    56      65.482  40.567  31.568  1.00  0.00           H  
ATOM   1779 H5''   A    56      66.984  39.917  31.091  1.00  0.00           H  
ATOM   1780  C4'   A    56      66.452  39.493  33.101  1.00  0.00           C  
ATOM   1781  H4'   A    56      67.115  40.289  33.439  1.00  0.00           H  
ATOM   1782  O4'   A    56      65.346  39.393  34.012  1.00  0.00           O  
ATOM   1783  C1'   A    56      65.685  38.530  35.025  1.00  0.00           C  
ATOM   1784  H1'   A    56      65.469  38.917  36.021  1.00  0.00           H  
ATOM   1785  N9    A    56      64.949  37.328  34.931  1.00  0.00           N  
ATOM   1786  C8    A    56      64.144  36.781  33.884  1.00  0.00           C  
ATOM   1787  H8    A    56      64.034  37.289  32.937  1.00  0.00           H  
ATOM   1788  N7    A    56      63.476  35.686  34.232  1.00  0.00           N  
ATOM   1789  C5    A    56      63.951  35.444  35.570  1.00  0.00           C  
ATOM   1790  C6    A    56      63.655  34.450  36.506  1.00  0.00           C  
ATOM   1791  N6    A    56      62.782  33.423  36.314  1.00  0.00           N  
ATOM   1792  H61   A    56      62.577  32.731  37.020  1.00  0.00           H  
ATOM   1793  H62   A    56      62.231  33.351  35.471  1.00  0.00           H  
ATOM   1794  N1    A    56      64.345  34.466  37.600  1.00  0.00           N  
ATOM   1795  C2    A    56      65.205  35.436  37.882  1.00  0.00           C  
ATOM   1796  H2    A    56      65.658  35.477  38.861  1.00  0.00           H  
ATOM   1797  N3    A    56      65.537  36.491  37.088  1.00  0.00           N  
ATOM   1798  C4    A    56      64.807  36.447  35.940  1.00  0.00           C  
ATOM   1799  C3'   A    56      67.334  38.293  33.423  1.00  0.00           C  
ATOM   1800  H3'   A    56      67.028  37.458  32.793  1.00  0.00           H  
ATOM   1801  C2'   A    56      67.175  38.137  34.940  1.00  0.00           C  
ATOM   1802  H2'   A    56      67.389  37.108  35.229  1.00  0.00           H  
ATOM   1803  O2'   A    56      67.905  39.037  35.814  1.00  0.00           O  
ATOM   1804 HO2'   A    56      68.808  39.024  35.487  1.00  0.00           H  
ATOM   1805  O3'   A    56      68.689  38.628  33.276  1.00  0.00           O  
ATOM   1806  P     U    57      69.660  37.559  32.729  1.00  0.00           P  
ATOM   1807  OP1   U    57      70.980  38.214  32.479  1.00  0.00           O  
ATOM   1808  OP2   U    57      68.995  36.975  31.579  1.00  0.00           O  
ATOM   1809  O5'   U    57      69.778  36.566  33.907  1.00  0.00           O  
ATOM   1810  C5'   U    57      70.645  36.912  34.914  1.00  0.00           C  
ATOM   1811  H5'   U    57      70.337  37.893  35.274  1.00  0.00           H  
ATOM   1812 H5''   U    57      71.693  36.977  34.622  1.00  0.00           H  
ATOM   1813  C4'   U    57      70.519  35.950  36.069  1.00  0.00           C  
ATOM   1814  H4'   U    57      71.101  36.294  36.924  1.00  0.00           H  
ATOM   1815  O4'   U    57      69.199  35.897  36.607  1.00  0.00           O  
ATOM   1816  C1'   U    57      68.952  34.538  37.025  1.00  0.00           C  
ATOM   1817  H1'   U    57      68.740  34.453  38.091  1.00  0.00           H  
ATOM   1818  N1    U    57      67.806  33.961  36.211  1.00  0.00           N  
ATOM   1819  C6    U    57      67.646  34.241  34.839  1.00  0.00           C  
ATOM   1820  H6    U    57      68.247  34.930  34.264  1.00  0.00           H  
ATOM   1821  C5    U    57      66.674  33.482  34.178  1.00  0.00           C  
ATOM   1822  H5    U    57      66.461  33.564  33.123  1.00  0.00           H  
ATOM   1823  C4    U    57      65.971  32.381  34.784  1.00  0.00           C  
ATOM   1824  O4    U    57      65.219  31.620  34.227  1.00  0.00           O  
ATOM   1825  N3    U    57      66.276  32.183  36.118  1.00  0.00           N  
ATOM   1826  H3    U    57      65.771  31.394  36.496  1.00  0.00           H  
ATOM   1827  C2    U    57      67.036  33.038  36.927  1.00  0.00           C  
ATOM   1828  O2    U    57      67.057  32.828  38.096  1.00  0.00           O  
ATOM   1829  C3'   U    57      70.931  34.481  35.674  1.00  0.00           C  
ATOM   1830  H3'   U    57      70.604  34.267  34.657  1.00  0.00           H  
ATOM   1831  C2'   U    57      70.215  33.682  36.778  1.00  0.00           C  
ATOM   1832  H2'   U    57      69.961  32.694  36.396  1.00  0.00           H  
ATOM   1833  O2'   U    57      70.902  33.668  38.010  1.00  0.00           O  
ATOM   1834 HO2'   U    57      71.516  32.931  37.978  1.00  0.00           H  
ATOM   1835  O3'   U    57      72.353  34.208  35.792  1.00  0.00           O  
ATOM   1836  P    G3    58      72.885  32.723  35.433  1.00  0.00           P  
ATOM   1837  OP1  G3    58      74.283  32.992  34.987  1.00  0.00           O  
ATOM   1838  OP2  G3    58      71.959  31.975  34.558  1.00  0.00           O  
ATOM   1839  O5'  G3    58      72.859  32.064  36.904  1.00  0.00           O  
ATOM   1840  C5'  G3    58      74.004  32.173  37.802  1.00  0.00           C  
ATOM   1841  H5'  G3    58      74.149  33.188  38.173  1.00  0.00           H  
ATOM   1842 H5''  G3    58      74.830  31.652  37.318  1.00  0.00           H  
ATOM   1843  C4'  G3    58      73.830  31.367  39.108  1.00  0.00           C  
ATOM   1844  H4'  G3    58      74.612  31.564  39.841  1.00  0.00           H  
ATOM   1845  O4'  G3    58      72.569  31.595  39.706  1.00  0.00           O  
ATOM   1846  C1'  G3    58      71.910  30.348  40.018  1.00  0.00           C  
ATOM   1847  H1'  G3    58      71.704  30.355  41.088  1.00  0.00           H  
ATOM   1848  N9   G3    58      70.632  30.166  39.282  1.00  0.00           N  
ATOM   1849  C8   G3    58      70.450  30.213  37.937  1.00  0.00           C  
ATOM   1850  H8   G3    58      71.264  30.348  37.240  1.00  0.00           H  
ATOM   1851  N7   G3    58      69.201  30.112  37.594  1.00  0.00           N  
ATOM   1852  C5   G3    58      68.451  29.951  38.760  1.00  0.00           C  
ATOM   1853  C6   G3    58      66.997  29.866  39.023  1.00  0.00           C  
ATOM   1854  O6   G3    58      66.043  29.822  38.253  1.00  0.00           O  
ATOM   1855  N1   G3    58      66.771  29.777  40.366  1.00  0.00           N  
ATOM   1856  H1   G3    58      65.836  29.497  40.625  1.00  0.00           H  
ATOM   1857  C2   G3    58      67.659  29.830  41.324  1.00  0.00           C  
ATOM   1858  N2   G3    58      67.345  29.583  42.534  1.00  0.00           N  
ATOM   1859  H21  G3    58      66.406  29.276  42.745  1.00  0.00           H  
ATOM   1860  H22  G3    58      68.227  29.529  43.022  1.00  0.00           H  
ATOM   1861  N3   G3    58      68.982  29.845  41.166  1.00  0.00           N  
ATOM   1862  C4   G3    58      69.339  29.910  39.817  1.00  0.00           C  
ATOM   1863  C3'  G3    58      73.849  29.846  38.836  1.00  0.00           C  
ATOM   1864  H3'  G3    58      73.421  29.629  37.857  1.00  0.00           H  
ATOM   1865  C2'  G3    58      72.923  29.200  39.784  1.00  0.00           C  
ATOM   1866  H2'  G3    58      72.450  28.305  39.381  1.00  0.00           H  
ATOM   1867  O2'  G3    58      73.593  28.736  40.981  1.00  0.00           O  
ATOM   1868 HO2'  G3    58      74.486  28.522  40.702  1.00  0.00           H  
ATOM   1869  O3'  G3    58      75.175  29.151  38.861  1.00  0.00           O  
ATOM   1870 HO3'  G3    58      75.827  29.721  38.446  1.00  0.00           H  
TER    1871       G3    58 
ATOM   1871 MG    MG    59      39.681  32.141  32.389  1.00  0.00          MG  
TER    1872       MG    59 
ATOM   1872 MG    MG    60      39.512  43.960  40.026  1.00  0.00          MG  
TER    1873       MG    60 
ATOM   1873 MG    MG    61      57.680  30.687  46.411  1.00  0.00          MG  
TER    1874       MG    61 
ATOM   1874 MG    MG    62      16.813  43.326  40.079  1.00  0.00          MG  
TER    1875       MG    62 
ATOM   1875 MG    MG    63      55.616  44.923  41.894  1.00  0.00          MG  
TER    1876       MG    63 
END   
