# Supplementary material for: Modelling the structures of frameshift-stimulatory pseudoknots from representative bat coronaviruses
Source: PLoS Comput Biol. 2023 May 19;19(5):e1011124. doi: 10.1371/journal.pcbi.1011124 (PMC10234561; doi:10.1371/journal.pcbi.1011124)
Supplement: S3 Data — PDB files for the top 3 representative clusters from each conformer (threaded/unthreaded) of each pseudoknot described in the main text, along with PDB files for the representative clusters shown in S8–S18 Figs. (ZIP) [file pcbi.1011124.s003.zip › SI_Model_PDB_files/Anlong-172_threaded_noMg_cluster1.pdb]

ATOM      1 HO5'  G5     1      16.311  46.487  55.411  1.00  0.00           H  
ATOM      2  O5'  G5     1      16.117  46.432  54.472  1.00  0.00           O  
ATOM      3  C5'  G5     1      15.446  45.253  54.193  1.00  0.00           C  
ATOM      4  H5'  G5     1      15.091  44.742  55.088  1.00  0.00           H  
ATOM      5 H5''  G5     1      16.145  44.481  53.871  1.00  0.00           H  
ATOM      6  C4'  G5     1      14.224  45.290  53.236  1.00  0.00           C  
ATOM      7  H4'  G5     1      13.823  44.279  53.161  1.00  0.00           H  
ATOM      8  O4'  G5     1      13.119  46.081  53.616  1.00  0.00           O  
ATOM      9  C1'  G5     1      12.872  46.948  52.469  1.00  0.00           C  
ATOM     10  H1'  G5     1      11.798  46.971  52.285  1.00  0.00           H  
ATOM     11  N9   G5     1      13.411  48.313  52.677  1.00  0.00           N  
ATOM     12  C8   G5     1      13.950  48.899  53.818  1.00  0.00           C  
ATOM     13  H8   G5     1      14.275  48.290  54.649  1.00  0.00           H  
ATOM     14  N7   G5     1      14.160  50.200  53.862  1.00  0.00           N  
ATOM     15  C5   G5     1      13.604  50.575  52.572  1.00  0.00           C  
ATOM     16  C6   G5     1      13.368  51.846  51.915  1.00  0.00           C  
ATOM     17  O6   G5     1      13.641  53.001  52.313  1.00  0.00           O  
ATOM     18  N1   G5     1      12.859  51.784  50.699  1.00  0.00           N  
ATOM     19  H1   G5     1      12.531  52.599  50.200  1.00  0.00           H  
ATOM     20  C2   G5     1      12.497  50.651  50.087  1.00  0.00           C  
ATOM     21  N2   G5     1      11.845  50.850  48.972  1.00  0.00           N  
ATOM     22  H21  G5     1      11.430  51.755  48.804  1.00  0.00           H  
ATOM     23  H22  G5     1      11.539  50.070  48.408  1.00  0.00           H  
ATOM     24  N3   G5     1      12.523  49.460  50.723  1.00  0.00           N  
ATOM     25  C4   G5     1      13.175  49.433  51.928  1.00  0.00           C  
ATOM     26  C3'  G5     1      14.720  45.705  51.781  1.00  0.00           C  
ATOM     27  H3'  G5     1      15.525  46.437  51.852  1.00  0.00           H  
ATOM     28  C2'  G5     1      13.575  46.402  51.190  1.00  0.00           C  
ATOM     29  H2'  G5     1      13.805  47.204  50.489  1.00  0.00           H  
ATOM     30  O2'  G5     1      12.691  45.494  50.619  1.00  0.00           O  
ATOM     31 HO2'  G5     1      12.819  44.598  50.941  1.00  0.00           H  
ATOM     32  O3'  G5     1      15.151  44.628  50.975  1.00  0.00           O  
ATOM     33  P     C     2      16.502  44.700  50.055  1.00  0.00           P  
ATOM     34  OP1   C     2      16.592  43.539  49.141  1.00  0.00           O  
ATOM     35  OP2   C     2      17.707  44.861  50.950  1.00  0.00           O  
ATOM     36  O5'   C     2      16.165  46.015  49.194  1.00  0.00           O  
ATOM     37  C5'   C     2      15.102  46.042  48.252  1.00  0.00           C  
ATOM     38  H5'   C     2      14.122  45.753  48.632  1.00  0.00           H  
ATOM     39 H5''   C     2      15.361  45.386  47.420  1.00  0.00           H  
ATOM     40  C4'   C     2      14.998  47.462  47.710  1.00  0.00           C  
ATOM     41  H4'   C     2      14.266  47.247  46.931  1.00  0.00           H  
ATOM     42  O4'   C     2      14.479  48.426  48.637  1.00  0.00           O  
ATOM     43  C1'   C     2      14.963  49.699  48.245  1.00  0.00           C  
ATOM     44  H1'   C     2      14.178  50.402  47.969  1.00  0.00           H  
ATOM     45  N1    C     2      15.728  50.244  49.416  1.00  0.00           N  
ATOM     46  C6    C     2      16.054  49.530  50.504  1.00  0.00           C  
ATOM     47  H6    C     2      15.862  48.469  50.560  1.00  0.00           H  
ATOM     48  C5    C     2      16.876  50.102  51.490  1.00  0.00           C  
ATOM     49  H5    C     2      17.094  49.567  52.402  1.00  0.00           H  
ATOM     50  C4    C     2      17.141  51.534  51.292  1.00  0.00           C  
ATOM     51  N4    C     2      17.894  52.247  52.068  1.00  0.00           N  
ATOM     52  H41   C     2      18.093  53.222  51.898  1.00  0.00           H  
ATOM     53  H42   C     2      18.312  51.835  52.890  1.00  0.00           H  
ATOM     54  N3    C     2      16.696  52.248  50.244  1.00  0.00           N  
ATOM     55  C2    C     2      16.022  51.626  49.298  1.00  0.00           C  
ATOM     56  O2    C     2      15.724  52.219  48.317  1.00  0.00           O  
ATOM     57  C3'   C     2      16.338  48.028  47.144  1.00  0.00           C  
ATOM     58  H3'   C     2      17.172  47.808  47.810  1.00  0.00           H  
ATOM     59  C2'   C     2      15.905  49.489  47.091  1.00  0.00           C  
ATOM     60  H2'   C     2      16.755  50.171  47.108  1.00  0.00           H  
ATOM     61  O2'   C     2      15.214  49.584  45.871  1.00  0.00           O  
ATOM     62 HO2'   C     2      15.608  48.902  45.322  1.00  0.00           H  
ATOM     63  O3'   C     2      16.587  47.489  45.793  1.00  0.00           O  
ATOM     64  P     A     3      18.020  47.620  45.070  1.00  0.00           P  
ATOM     65  OP1   A     3      17.795  47.106  43.666  1.00  0.00           O  
ATOM     66  OP2   A     3      19.039  46.984  45.988  1.00  0.00           O  
ATOM     67  O5'   A     3      18.442  49.086  45.024  1.00  0.00           O  
ATOM     68  C5'   A     3      18.452  49.947  44.028  1.00  0.00           C  
ATOM     69  H5'   A     3      17.410  50.222  43.865  1.00  0.00           H  
ATOM     70 H5''   A     3      18.829  49.644  43.051  1.00  0.00           H  
ATOM     71  C4'   A     3      19.322  51.215  44.412  1.00  0.00           C  
ATOM     72  H4'   A     3      19.329  51.929  43.588  1.00  0.00           H  
ATOM     73  O4'   A     3      18.738  51.821  45.523  1.00  0.00           O  
ATOM     74  C1'   A     3      19.806  52.378  46.316  1.00  0.00           C  
ATOM     75  H1'   A     3      19.570  53.412  46.566  1.00  0.00           H  
ATOM     76  N9    A     3      19.884  51.576  47.610  1.00  0.00           N  
ATOM     77  C8    A     3      19.745  50.178  47.882  1.00  0.00           C  
ATOM     78  H8    A     3      19.513  49.464  47.105  1.00  0.00           H  
ATOM     79  N7    A     3      19.972  49.787  49.095  1.00  0.00           N  
ATOM     80  C5    A     3      20.280  51.072  49.729  1.00  0.00           C  
ATOM     81  C6    A     3      20.866  51.423  50.972  1.00  0.00           C  
ATOM     82  N6    A     3      21.204  50.568  51.956  1.00  0.00           N  
ATOM     83  H61   A     3      21.671  50.913  52.783  1.00  0.00           H  
ATOM     84  H62   A     3      20.898  49.612  51.846  1.00  0.00           H  
ATOM     85  N1    A     3      21.187  52.680  51.207  1.00  0.00           N  
ATOM     86  C2    A     3      21.055  53.570  50.237  1.00  0.00           C  
ATOM     87  H2    A     3      21.207  54.589  50.560  1.00  0.00           H  
ATOM     88  N3    A     3      20.615  53.431  49.011  1.00  0.00           N  
ATOM     89  C4    A     3      20.281  52.109  48.777  1.00  0.00           C  
ATOM     90  C3'   A     3      20.839  50.946  44.656  1.00  0.00           C  
ATOM     91  H3'   A     3      20.922  50.003  45.197  1.00  0.00           H  
ATOM     92  C2'   A     3      21.078  52.154  45.494  1.00  0.00           C  
ATOM     93  H2'   A     3      21.908  51.969  46.177  1.00  0.00           H  
ATOM     94  O2'   A     3      21.273  53.256  44.734  1.00  0.00           O  
ATOM     95 HO2'   A     3      21.601  53.918  45.348  1.00  0.00           H  
ATOM     96  O3'   A     3      21.736  50.900  43.569  1.00  0.00           O  
ATOM     97  P     A     4      23.160  50.258  43.653  1.00  0.00           P  
ATOM     98  OP1   A     4      23.818  50.533  42.353  1.00  0.00           O  
ATOM     99  OP2   A     4      22.957  48.838  44.145  1.00  0.00           O  
ATOM    100  O5'   A     4      23.932  51.158  44.716  1.00  0.00           O  
ATOM    101  C5'   A     4      24.524  52.433  44.351  1.00  0.00           C  
ATOM    102  H5'   A     4      23.858  53.063  43.762  1.00  0.00           H  
ATOM    103 H5''   A     4      25.369  52.343  43.668  1.00  0.00           H  
ATOM    104  C4'   A     4      25.091  53.184  45.550  1.00  0.00           C  
ATOM    105  H4'   A     4      25.348  54.197  45.240  1.00  0.00           H  
ATOM    106  O4'   A     4      24.200  53.318  46.718  1.00  0.00           O  
ATOM    107  C1'   A     4      25.004  53.178  47.893  1.00  0.00           C  
ATOM    108  H1'   A     4      24.885  54.025  48.569  1.00  0.00           H  
ATOM    109  N9    A     4      24.544  51.958  48.614  1.00  0.00           N  
ATOM    110  C8    A     4      23.744  50.950  48.105  1.00  0.00           C  
ATOM    111  H8    A     4      23.578  50.990  47.038  1.00  0.00           H  
ATOM    112  N7    A     4      23.761  49.869  48.844  1.00  0.00           N  
ATOM    113  C5    A     4      24.232  50.328  50.052  1.00  0.00           C  
ATOM    114  C6    A     4      24.328  49.830  51.404  1.00  0.00           C  
ATOM    115  N6    A     4      24.002  48.672  51.900  1.00  0.00           N  
ATOM    116  H61   A     4      24.236  48.534  52.873  1.00  0.00           H  
ATOM    117  H62   A     4      23.748  47.827  51.409  1.00  0.00           H  
ATOM    118  N1    A     4      24.835  50.657  52.372  1.00  0.00           N  
ATOM    119  C2    A     4      25.190  51.915  52.011  1.00  0.00           C  
ATOM    120  H2    A     4      25.751  52.445  52.766  1.00  0.00           H  
ATOM    121  N3    A     4      25.329  52.456  50.770  1.00  0.00           N  
ATOM    122  C4    A     4      24.785  51.578  49.892  1.00  0.00           C  
ATOM    123  C3'   A     4      26.324  52.497  46.191  1.00  0.00           C  
ATOM    124  H3'   A     4      26.138  51.438  46.373  1.00  0.00           H  
ATOM    125  C2'   A     4      26.469  53.120  47.577  1.00  0.00           C  
ATOM    126  H2'   A     4      27.006  52.480  48.277  1.00  0.00           H  
ATOM    127  O2'   A     4      27.103  54.362  47.575  1.00  0.00           O  
ATOM    128 HO2'   A     4      27.169  54.600  48.503  1.00  0.00           H  
ATOM    129  O3'   A     4      27.535  52.555  45.465  1.00  0.00           O  
ATOM    130  P     G     5      28.462  51.270  45.273  1.00  0.00           P  
ATOM    131  OP1   G     5      29.606  51.680  44.428  1.00  0.00           O  
ATOM    132  OP2   G     5      27.712  50.089  44.883  1.00  0.00           O  
ATOM    133  O5'   G     5      28.956  51.020  46.687  1.00  0.00           O  
ATOM    134  C5'   G     5      29.825  51.870  47.434  1.00  0.00           C  
ATOM    135  H5'   G     5      29.306  52.818  47.581  1.00  0.00           H  
ATOM    136 H5''   G     5      30.784  51.975  46.927  1.00  0.00           H  
ATOM    137  C4'   G     5      30.020  51.349  48.827  1.00  0.00           C  
ATOM    138  H4'   G     5      30.589  52.103  49.370  1.00  0.00           H  
ATOM    139  O4'   G     5      28.772  51.159  49.515  1.00  0.00           O  
ATOM    140  C1'   G     5      28.881  50.084  50.437  1.00  0.00           C  
ATOM    141  H1'   G     5      28.660  50.399  51.457  1.00  0.00           H  
ATOM    142  N9    G     5      27.908  48.986  50.099  1.00  0.00           N  
ATOM    143  C8    G     5      27.189  48.805  48.894  1.00  0.00           C  
ATOM    144  H8    G     5      27.333  49.431  48.027  1.00  0.00           H  
ATOM    145  N7    G     5      26.517  47.702  48.887  1.00  0.00           N  
ATOM    146  C5    G     5      26.693  47.152  50.181  1.00  0.00           C  
ATOM    147  C6    G     5      26.271  45.897  50.741  1.00  0.00           C  
ATOM    148  O6    G     5      25.419  45.112  50.394  1.00  0.00           O  
ATOM    149  N1    G     5      26.832  45.649  51.955  1.00  0.00           N  
ATOM    150  H1    G     5      26.556  44.838  52.490  1.00  0.00           H  
ATOM    151  C2    G     5      27.771  46.381  52.528  1.00  0.00           C  
ATOM    152  N2    G     5      28.164  45.961  53.643  1.00  0.00           N  
ATOM    153  H21   G     5      27.825  45.086  54.015  1.00  0.00           H  
ATOM    154  H22   G     5      28.954  46.466  54.021  1.00  0.00           H  
ATOM    155  N3    G     5      28.274  47.529  52.024  1.00  0.00           N  
ATOM    156  C4    G     5      27.687  47.831  50.832  1.00  0.00           C  
ATOM    157  C3'   G     5      30.643  49.949  48.857  1.00  0.00           C  
ATOM    158  H3'   G     5      30.106  49.209  48.264  1.00  0.00           H  
ATOM    159  C2'   G     5      30.351  49.624  50.324  1.00  0.00           C  
ATOM    160  H2'   G     5      30.501  48.569  50.551  1.00  0.00           H  
ATOM    161  O2'   G     5      31.221  50.490  50.990  1.00  0.00           O  
ATOM    162 HO2'   G     5      31.961  50.646  50.399  1.00  0.00           H  
ATOM    163  O3'   G     5      32.025  49.967  48.596  1.00  0.00           O  
ATOM    164  P     G     6      32.759  48.801  47.786  1.00  0.00           P  
ATOM    165  OP1   G     6      34.187  49.216  47.545  1.00  0.00           O  
ATOM    166  OP2   G     6      31.907  48.429  46.666  1.00  0.00           O  
ATOM    167  O5'   G     6      32.736  47.603  48.875  1.00  0.00           O  
ATOM    168  C5'   G     6      33.602  47.590  50.014  1.00  0.00           C  
ATOM    169  H5'   G     6      33.537  48.456  50.674  1.00  0.00           H  
ATOM    170 H5''   G     6      34.652  47.686  49.738  1.00  0.00           H  
ATOM    171  C4'   G     6      33.320  46.309  50.811  1.00  0.00           C  
ATOM    172  H4'   G     6      33.942  46.388  51.703  1.00  0.00           H  
ATOM    173  O4'   G     6      32.012  46.166  51.320  1.00  0.00           O  
ATOM    174  C1'   G     6      31.649  44.764  51.482  1.00  0.00           C  
ATOM    175  H1'   G     6      31.445  44.524  52.525  1.00  0.00           H  
ATOM    176  N9    G     6      30.473  44.557  50.597  1.00  0.00           N  
ATOM    177  C8    G     6      29.887  45.398  49.698  1.00  0.00           C  
ATOM    178  H8    G     6      30.286  46.374  49.464  1.00  0.00           H  
ATOM    179  N7    G     6      28.842  44.834  49.158  1.00  0.00           N  
ATOM    180  C5    G     6      28.648  43.699  49.901  1.00  0.00           C  
ATOM    181  C6    G     6      27.594  42.706  49.842  1.00  0.00           C  
ATOM    182  O6    G     6      26.616  42.588  49.156  1.00  0.00           O  
ATOM    183  N1    G     6      27.763  41.672  50.759  1.00  0.00           N  
ATOM    184  H1    G     6      26.995  41.017  50.732  1.00  0.00           H  
ATOM    185  C2    G     6      28.790  41.543  51.597  1.00  0.00           C  
ATOM    186  N2    G     6      28.889  40.430  52.189  1.00  0.00           N  
ATOM    187  H21   G     6      28.132  39.765  52.117  1.00  0.00           H  
ATOM    188  H22   G     6      29.740  40.269  52.709  1.00  0.00           H  
ATOM    189  N3    G     6      29.718  42.461  51.754  1.00  0.00           N  
ATOM    190  C4    G     6      29.570  43.541  50.826  1.00  0.00           C  
ATOM    191  C3'   G     6      33.505  45.010  50.071  1.00  0.00           C  
ATOM    192  H3'   G     6      32.941  45.005  49.138  1.00  0.00           H  
ATOM    193  C2'   G     6      32.861  44.035  51.035  1.00  0.00           C  
ATOM    194  H2'   G     6      32.516  43.096  50.603  1.00  0.00           H  
ATOM    195  O2'   G     6      33.792  43.704  52.157  1.00  0.00           O  
ATOM    196 HO2'   G     6      34.679  43.497  51.854  1.00  0.00           H  
ATOM    197  O3'   G     6      34.895  44.617  49.774  1.00  0.00           O  
ATOM    198  P     G     7      35.256  43.856  48.481  1.00  0.00           P  
ATOM    199  OP1   G     7      36.690  43.795  48.332  1.00  0.00           O  
ATOM    200  OP2   G     7      34.549  44.456  47.349  1.00  0.00           O  
ATOM    201  O5'   G     7      34.666  42.434  48.669  1.00  0.00           O  
ATOM    202  C5'   G     7      35.099  41.564  49.691  1.00  0.00           C  
ATOM    203  H5'   G     7      35.081  42.181  50.589  1.00  0.00           H  
ATOM    204 H5''   G     7      36.162  41.481  49.463  1.00  0.00           H  
ATOM    205  C4'   G     7      34.340  40.282  49.965  1.00  0.00           C  
ATOM    206  H4'   G     7      34.978  39.809  50.711  1.00  0.00           H  
ATOM    207  O4'   G     7      33.030  40.531  50.523  1.00  0.00           O  
ATOM    208  C1'   G     7      32.234  39.483  50.057  1.00  0.00           C  
ATOM    209  H1'   G     7      31.657  38.963  50.822  1.00  0.00           H  
ATOM    210  N9    G     7      31.245  40.127  49.152  1.00  0.00           N  
ATOM    211  C8    G     7      31.406  41.365  48.609  1.00  0.00           C  
ATOM    212  H8    G     7      32.284  41.971  48.775  1.00  0.00           H  
ATOM    213  N7    G     7      30.421  41.634  47.754  1.00  0.00           N  
ATOM    214  C5    G     7      29.497  40.553  47.899  1.00  0.00           C  
ATOM    215  C6    G     7      28.140  40.282  47.494  1.00  0.00           C  
ATOM    216  O6    G     7      27.366  40.971  46.860  1.00  0.00           O  
ATOM    217  N1    G     7      27.677  39.007  47.816  1.00  0.00           N  
ATOM    218  H1    G     7      26.693  38.810  47.694  1.00  0.00           H  
ATOM    219  C2    G     7      28.344  38.232  48.627  1.00  0.00           C  
ATOM    220  N2    G     7      27.851  37.058  48.881  1.00  0.00           N  
ATOM    221  H21   G     7      26.981  36.898  48.393  1.00  0.00           H  
ATOM    222  H22   G     7      28.332  36.421  49.500  1.00  0.00           H  
ATOM    223  N3    G     7      29.524  38.462  49.134  1.00  0.00           N  
ATOM    224  C4    G     7      30.079  39.607  48.708  1.00  0.00           C  
ATOM    225  C3'   G     7      34.145  39.460  48.694  1.00  0.00           C  
ATOM    226  H3'   G     7      33.712  40.053  47.889  1.00  0.00           H  
ATOM    227  C2'   G     7      33.068  38.459  49.356  1.00  0.00           C  
ATOM    228  H2'   G     7      32.439  37.964  48.617  1.00  0.00           H  
ATOM    229  O2'   G     7      33.828  37.536  50.244  1.00  0.00           O  
ATOM    230 HO2'   G     7      33.198  37.108  50.829  1.00  0.00           H  
ATOM    231  O3'   G     7      35.250  38.881  48.247  1.00  0.00           O  
ATOM    232  P     G     8      35.332  38.304  46.745  1.00  0.00           P  
ATOM    233  OP1   G     8      36.700  37.804  46.552  1.00  0.00           O  
ATOM    234  OP2   G     8      34.880  39.327  45.836  1.00  0.00           O  
ATOM    235  O5'   G     8      34.317  37.079  46.650  1.00  0.00           O  
ATOM    236  C5'   G     8      34.575  35.863  47.393  1.00  0.00           C  
ATOM    237  H5'   G     8      34.700  36.133  48.442  1.00  0.00           H  
ATOM    238 H5''   G     8      35.449  35.406  46.930  1.00  0.00           H  
ATOM    239  C4'   G     8      33.405  34.923  47.195  1.00  0.00           C  
ATOM    240  H4'   G     8      33.709  33.970  47.626  1.00  0.00           H  
ATOM    241  O4'   G     8      32.248  35.349  47.856  1.00  0.00           O  
ATOM    242  C1'   G     8      31.104  35.079  47.085  1.00  0.00           C  
ATOM    243  H1'   G     8      30.264  34.734  47.689  1.00  0.00           H  
ATOM    244  N9    G     8      30.519  36.286  46.442  1.00  0.00           N  
ATOM    245  C8    G     8      31.153  37.483  46.171  1.00  0.00           C  
ATOM    246  H8    G     8      32.083  37.783  46.633  1.00  0.00           H  
ATOM    247  N7    G     8      30.361  38.217  45.422  1.00  0.00           N  
ATOM    248  C5    G     8      29.279  37.399  44.979  1.00  0.00           C  
ATOM    249  C6    G     8      28.062  37.726  44.304  1.00  0.00           C  
ATOM    250  O6    G     8      27.672  38.771  43.768  1.00  0.00           O  
ATOM    251  N1    G     8      27.278  36.594  44.199  1.00  0.00           N  
ATOM    252  H1    G     8      26.455  36.607  43.614  1.00  0.00           H  
ATOM    253  C2    G     8      27.462  35.403  44.900  1.00  0.00           C  
ATOM    254  N2    G     8      26.452  34.507  44.912  1.00  0.00           N  
ATOM    255  H21   G     8      25.608  34.610  44.367  1.00  0.00           H  
ATOM    256  H22   G     8      26.491  33.677  45.486  1.00  0.00           H  
ATOM    257  N3    G     8      28.496  35.145  45.623  1.00  0.00           N  
ATOM    258  C4    G     8      29.381  36.199  45.630  1.00  0.00           C  
ATOM    259  C3'   G     8      33.030  34.548  45.754  1.00  0.00           C  
ATOM    260  H3'   G     8      32.979  35.443  45.133  1.00  0.00           H  
ATOM    261  C2'   G     8      31.611  34.017  45.999  1.00  0.00           C  
ATOM    262  H2'   G     8      31.052  34.198  45.081  1.00  0.00           H  
ATOM    263  O2'   G     8      31.598  32.703  46.716  1.00  0.00           O  
ATOM    264 HO2'   G     8      32.424  32.280  46.469  1.00  0.00           H  
ATOM    265  O3'   G     8      33.813  33.409  45.397  1.00  0.00           O  
ATOM    266  P     C     9      34.228  33.005  43.856  1.00  0.00           P  
ATOM    267  OP1   C     9      34.979  31.754  43.795  1.00  0.00           O  
ATOM    268  OP2   C     9      34.746  34.265  43.277  1.00  0.00           O  
ATOM    269  O5'   C     9      32.851  32.669  43.166  1.00  0.00           O  
ATOM    270  C5'   C     9      32.229  31.391  43.342  1.00  0.00           C  
ATOM    271  H5'   C     9      32.309  31.205  44.413  1.00  0.00           H  
ATOM    272 H5''   C     9      32.837  30.647  42.827  1.00  0.00           H  
ATOM    273  C4'   C     9      30.686  31.321  42.965  1.00  0.00           C  
ATOM    274  H4'   C     9      30.293  30.358  43.290  1.00  0.00           H  
ATOM    275  O4'   C     9      29.927  32.366  43.491  1.00  0.00           O  
ATOM    276  C1'   C     9      28.962  32.791  42.548  1.00  0.00           C  
ATOM    277  H1'   C     9      27.938  32.715  42.914  1.00  0.00           H  
ATOM    278  N1    C     9      29.175  34.136  42.010  1.00  0.00           N  
ATOM    279  C6    C     9      30.271  34.853  42.398  1.00  0.00           C  
ATOM    280  H6    C     9      31.033  34.312  42.938  1.00  0.00           H  
ATOM    281  C5    C     9      30.384  36.170  42.066  1.00  0.00           C  
ATOM    282  H5    C     9      31.326  36.638  42.310  1.00  0.00           H  
ATOM    283  C4    C     9      29.303  36.845  41.399  1.00  0.00           C  
ATOM    284  N4    C     9      29.271  38.131  41.279  1.00  0.00           N  
ATOM    285  H41   C     9      28.436  38.586  40.939  1.00  0.00           H  
ATOM    286  H42   C     9      30.108  38.660  41.478  1.00  0.00           H  
ATOM    287  N3    C     9      28.191  36.165  40.997  1.00  0.00           N  
ATOM    288  C2    C     9      28.111  34.810  41.309  1.00  0.00           C  
ATOM    289  O2    C     9      27.106  34.216  40.892  1.00  0.00           O  
ATOM    290  C3'   C     9      30.535  31.330  41.515  1.00  0.00           C  
ATOM    291  H3'   C     9      31.153  32.116  41.082  1.00  0.00           H  
ATOM    292  C2'   C     9      29.073  31.703  41.471  1.00  0.00           C  
ATOM    293  H2'   C     9      28.825  32.114  40.493  1.00  0.00           H  
ATOM    294  O2'   C     9      28.218  30.625  41.806  1.00  0.00           O  
ATOM    295 HO2'   C     9      28.428  29.839  41.297  1.00  0.00           H  
ATOM    296  O3'   C     9      30.941  30.124  40.925  1.00  0.00           O  
ATOM    297  P     U    10      31.929  30.020  39.603  1.00  0.00           P  
ATOM    298  OP1   U    10      32.185  28.635  39.322  1.00  0.00           O  
ATOM    299  OP2   U    10      33.089  30.918  39.862  1.00  0.00           O  
ATOM    300  O5'   U    10      30.927  30.703  38.539  1.00  0.00           O  
ATOM    301  C5'   U    10      29.871  29.912  38.048  1.00  0.00           C  
ATOM    302  H5'   U    10      29.316  29.439  38.857  1.00  0.00           H  
ATOM    303 H5''   U    10      30.227  29.136  37.370  1.00  0.00           H  
ATOM    304  C4'   U    10      28.832  30.792  37.290  1.00  0.00           C  
ATOM    305  H4'   U    10      27.986  30.158  37.028  1.00  0.00           H  
ATOM    306  O4'   U    10      28.506  31.886  38.155  1.00  0.00           O  
ATOM    307  C1'   U    10      28.085  32.948  37.397  1.00  0.00           C  
ATOM    308  H1'   U    10      27.015  33.076  37.563  1.00  0.00           H  
ATOM    309  N1    U    10      28.833  34.222  37.652  1.00  0.00           N  
ATOM    310  C6    U    10      30.117  34.221  38.191  1.00  0.00           C  
ATOM    311  H6    U    10      30.597  33.319  38.538  1.00  0.00           H  
ATOM    312  C5    U    10      30.706  35.360  38.516  1.00  0.00           C  
ATOM    313  H5    U    10      31.692  35.416  38.954  1.00  0.00           H  
ATOM    314  C4    U    10      30.062  36.636  38.164  1.00  0.00           C  
ATOM    315  O4    U    10      30.615  37.739  38.223  1.00  0.00           O  
ATOM    316  N3    U    10      28.916  36.593  37.456  1.00  0.00           N  
ATOM    317  H3    U    10      28.478  37.380  36.998  1.00  0.00           H  
ATOM    318  C2    U    10      28.257  35.416  37.195  1.00  0.00           C  
ATOM    319  O2    U    10      27.216  35.474  36.585  1.00  0.00           O  
ATOM    320  C3'   U    10      29.420  31.492  36.022  1.00  0.00           C  
ATOM    321  H3'   U    10      30.418  31.884  36.219  1.00  0.00           H  
ATOM    322  C2'   U    10      28.271  32.483  35.935  1.00  0.00           C  
ATOM    323  H2'   U    10      28.457  33.374  35.336  1.00  0.00           H  
ATOM    324  O2'   U    10      27.067  31.935  35.473  1.00  0.00           O  
ATOM    325 HO2'   U    10      26.896  32.497  34.714  1.00  0.00           H  
ATOM    326  O3'   U    10      29.594  30.542  34.969  1.00  0.00           O  
ATOM    327  P     C    11      30.234  30.894  33.562  1.00  0.00           P  
ATOM    328  OP1   C    11      30.223  29.604  32.799  1.00  0.00           O  
ATOM    329  OP2   C    11      31.578  31.507  33.911  1.00  0.00           O  
ATOM    330  O5'   C    11      29.266  31.934  32.811  1.00  0.00           O  
ATOM    331  C5'   C    11      28.030  31.526  32.368  1.00  0.00           C  
ATOM    332  H5'   C    11      27.376  31.108  33.133  1.00  0.00           H  
ATOM    333 H5''   C    11      28.243  30.683  31.709  1.00  0.00           H  
ATOM    334  C4'   C    11      27.241  32.661  31.724  1.00  0.00           C  
ATOM    335  H4'   C    11      26.315  32.228  31.345  1.00  0.00           H  
ATOM    336  O4'   C    11      26.988  33.548  32.764  1.00  0.00           O  
ATOM    337  C1'   C    11      26.990  34.845  32.247  1.00  0.00           C  
ATOM    338  H1'   C    11      26.015  35.280  32.466  1.00  0.00           H  
ATOM    339  N1    C    11      28.005  35.779  32.864  1.00  0.00           N  
ATOM    340  C6    C    11      29.236  35.352  33.377  1.00  0.00           C  
ATOM    341  H6    C    11      29.468  34.298  33.323  1.00  0.00           H  
ATOM    342  C5    C    11      30.070  36.220  33.947  1.00  0.00           C  
ATOM    343  H5    C    11      30.953  35.829  34.431  1.00  0.00           H  
ATOM    344  C4    C    11      29.667  37.571  34.084  1.00  0.00           C  
ATOM    345  N4    C    11      30.426  38.401  34.716  1.00  0.00           N  
ATOM    346  H41   C    11      30.169  39.374  34.799  1.00  0.00           H  
ATOM    347  H42   C    11      31.311  38.098  35.097  1.00  0.00           H  
ATOM    348  N3    C    11      28.511  37.995  33.653  1.00  0.00           N  
ATOM    349  C2    C    11      27.685  37.142  32.977  1.00  0.00           C  
ATOM    350  O2    C    11      26.717  37.753  32.508  1.00  0.00           O  
ATOM    351  C3'   C    11      27.935  33.459  30.699  1.00  0.00           C  
ATOM    352  H3'   C    11      28.953  33.628  31.048  1.00  0.00           H  
ATOM    353  C2'   C    11      27.208  34.824  30.704  1.00  0.00           C  
ATOM    354  H2'   C    11      27.870  35.626  30.379  1.00  0.00           H  
ATOM    355  O2'   C    11      25.976  34.823  30.010  1.00  0.00           O  
ATOM    356 HO2'   C    11      25.527  35.656  30.171  1.00  0.00           H  
ATOM    357  O3'   C    11      28.000  32.820  29.470  1.00  0.00           O  
ATOM    358  P     U    12      28.878  33.331  28.178  1.00  0.00           P  
ATOM    359  OP1   U    12      28.385  32.600  27.046  1.00  0.00           O  
ATOM    360  OP2   U    12      30.281  33.099  28.569  1.00  0.00           O  
ATOM    361  O5'   U    12      28.641  34.901  27.907  1.00  0.00           O  
ATOM    362  C5'   U    12      27.731  35.433  26.991  1.00  0.00           C  
ATOM    363  H5'   U    12      26.768  34.939  27.121  1.00  0.00           H  
ATOM    364 H5''   U    12      28.023  35.182  25.971  1.00  0.00           H  
ATOM    365  C4'   U    12      27.524  36.897  26.963  1.00  0.00           C  
ATOM    366  H4'   U    12      26.798  37.208  26.212  1.00  0.00           H  
ATOM    367  O4'   U    12      27.314  37.471  28.293  1.00  0.00           O  
ATOM    368  C1'   U    12      28.032  38.737  28.400  1.00  0.00           C  
ATOM    369  H1'   U    12      27.321  39.484  28.753  1.00  0.00           H  
ATOM    370  N1    U    12      29.248  38.615  29.385  1.00  0.00           N  
ATOM    371  C6    U    12      29.855  37.413  29.622  1.00  0.00           C  
ATOM    372  H6    U    12      29.524  36.505  29.140  1.00  0.00           H  
ATOM    373  C5    U    12      30.911  37.443  30.498  1.00  0.00           C  
ATOM    374  H5    U    12      31.296  36.490  30.830  1.00  0.00           H  
ATOM    375  C4    U    12      31.378  38.650  31.205  1.00  0.00           C  
ATOM    376  O4    U    12      32.304  38.818  31.984  1.00  0.00           O  
ATOM    377  N3    U    12      30.677  39.776  30.889  1.00  0.00           N  
ATOM    378  H3    U    12      30.957  40.646  31.319  1.00  0.00           H  
ATOM    379  C2    U    12      29.574  39.823  30.035  1.00  0.00           C  
ATOM    380  O2    U    12      28.983  40.876  29.798  1.00  0.00           O  
ATOM    381  C3'   U    12      28.807  37.573  26.532  1.00  0.00           C  
ATOM    382  H3'   U    12      29.638  37.167  27.109  1.00  0.00           H  
ATOM    383  C2'   U    12      28.485  38.988  26.958  1.00  0.00           C  
ATOM    384  H2'   U    12      29.464  39.463  27.010  1.00  0.00           H  
ATOM    385  O2'   U    12      27.468  39.605  26.141  1.00  0.00           O  
ATOM    386 HO2'   U    12      27.467  39.286  25.235  1.00  0.00           H  
ATOM    387  O3'   U    12      29.032  37.582  25.125  1.00  0.00           O  
ATOM    388  P     A    13      30.445  37.748  24.491  1.00  0.00           P  
ATOM    389  OP1   A    13      30.294  37.499  23.023  1.00  0.00           O  
ATOM    390  OP2   A    13      31.407  36.932  25.224  1.00  0.00           O  
ATOM    391  O5'   A    13      30.767  39.285  24.696  1.00  0.00           O  
ATOM    392  C5'   A    13      30.133  40.334  23.879  1.00  0.00           C  
ATOM    393  H5'   A    13      29.067  40.113  23.838  1.00  0.00           H  
ATOM    394 H5''   A    13      30.566  40.353  22.879  1.00  0.00           H  
ATOM    395  C4'   A    13      30.468  41.745  24.389  1.00  0.00           C  
ATOM    396  H4'   A    13      29.810  42.491  23.945  1.00  0.00           H  
ATOM    397  O4'   A    13      30.228  41.718  25.807  1.00  0.00           O  
ATOM    398  C1'   A    13      31.159  42.513  26.422  1.00  0.00           C  
ATOM    399  H1'   A    13      30.611  43.309  26.926  1.00  0.00           H  
ATOM    400  N9    A    13      32.006  41.731  27.318  1.00  0.00           N  
ATOM    401  C8    A    13      32.127  40.334  27.548  1.00  0.00           C  
ATOM    402  H8    A    13      31.688  39.557  26.940  1.00  0.00           H  
ATOM    403  N7    A    13      33.006  40.100  28.493  1.00  0.00           N  
ATOM    404  C5    A    13      33.448  41.327  28.958  1.00  0.00           C  
ATOM    405  C6    A    13      34.244  41.895  29.992  1.00  0.00           C  
ATOM    406  N6    A    13      34.916  41.130  30.842  1.00  0.00           N  
ATOM    407  H61   A    13      35.366  41.585  31.623  1.00  0.00           H  
ATOM    408  H62   A    13      34.712  40.140  30.835  1.00  0.00           H  
ATOM    409  N1    A    13      34.266  43.202  30.234  1.00  0.00           N  
ATOM    410  C2    A    13      33.679  44.030  29.431  1.00  0.00           C  
ATOM    411  H2    A    13      33.694  45.072  29.715  1.00  0.00           H  
ATOM    412  N3    A    13      32.900  43.650  28.405  1.00  0.00           N  
ATOM    413  C4    A    13      32.816  42.314  28.274  1.00  0.00           C  
ATOM    414  C3'   A    13      31.920  42.137  24.222  1.00  0.00           C  
ATOM    415  H3'   A    13      32.623  41.396  24.601  1.00  0.00           H  
ATOM    416  C2'   A    13      31.882  43.243  25.296  1.00  0.00           C  
ATOM    417  H2'   A    13      32.894  43.471  25.632  1.00  0.00           H  
ATOM    418  O2'   A    13      31.123  44.407  24.956  1.00  0.00           O  
ATOM    419 HO2'   A    13      31.166  45.014  25.699  1.00  0.00           H  
ATOM    420  O3'   A    13      32.314  42.390  22.926  1.00  0.00           O  
ATOM    421  P     G    14      33.817  42.367  22.469  1.00  0.00           P  
ATOM    422  OP1   G    14      33.900  42.754  21.074  1.00  0.00           O  
ATOM    423  OP2   G    14      34.398  41.047  22.882  1.00  0.00           O  
ATOM    424  O5'   G    14      34.591  43.455  23.437  1.00  0.00           O  
ATOM    425  C5'   G    14      34.335  44.842  23.280  1.00  0.00           C  
ATOM    426  H5'   G    14      33.278  45.102  23.218  1.00  0.00           H  
ATOM    427 H5''   G    14      34.682  45.227  22.321  1.00  0.00           H  
ATOM    428  C4'   G    14      35.023  45.713  24.351  1.00  0.00           C  
ATOM    429  H4'   G    14      34.761  46.750  24.141  1.00  0.00           H  
ATOM    430  O4'   G    14      34.616  45.448  25.715  1.00  0.00           O  
ATOM    431  C1'   G    14      35.677  45.494  26.607  1.00  0.00           C  
ATOM    432  H1'   G    14      35.583  46.135  27.483  1.00  0.00           H  
ATOM    433  N9    G    14      36.092  44.155  27.169  1.00  0.00           N  
ATOM    434  C8    G    14      35.842  42.870  26.712  1.00  0.00           C  
ATOM    435  H8    G    14      35.232  42.594  25.865  1.00  0.00           H  
ATOM    436  N7    G    14      36.394  41.857  27.386  1.00  0.00           N  
ATOM    437  C5    G    14      37.133  42.571  28.346  1.00  0.00           C  
ATOM    438  C6    G    14      38.045  42.145  29.358  1.00  0.00           C  
ATOM    439  O6    G    14      38.349  40.986  29.667  1.00  0.00           O  
ATOM    440  N1    G    14      38.889  43.125  29.843  1.00  0.00           N  
ATOM    441  H1    G    14      39.629  42.880  30.485  1.00  0.00           H  
ATOM    442  C2    G    14      38.700  44.441  29.534  1.00  0.00           C  
ATOM    443  N2    G    14      39.624  45.321  29.935  1.00  0.00           N  
ATOM    444  H21   G    14      40.370  45.043  30.557  1.00  0.00           H  
ATOM    445  H22   G    14      39.387  46.248  29.613  1.00  0.00           H  
ATOM    446  N3    G    14      37.775  44.943  28.748  1.00  0.00           N  
ATOM    447  C4    G    14      37.010  43.942  28.197  1.00  0.00           C  
ATOM    448  C3'   G    14      36.504  45.640  24.400  1.00  0.00           C  
ATOM    449  H3'   G    14      36.870  44.631  24.210  1.00  0.00           H  
ATOM    450  C2'   G    14      36.908  46.051  25.727  1.00  0.00           C  
ATOM    451  H2'   G    14      37.820  45.506  25.973  1.00  0.00           H  
ATOM    452  O2'   G    14      36.966  47.420  26.005  1.00  0.00           O  
ATOM    453 HO2'   G    14      37.803  47.785  25.707  1.00  0.00           H  
ATOM    454  O3'   G    14      37.029  46.559  23.494  1.00  0.00           O  
ATOM    455  P     U    15      38.367  46.212  22.698  1.00  0.00           P  
ATOM    456  OP1   U    15      38.704  47.436  21.980  1.00  0.00           O  
ATOM    457  OP2   U    15      38.060  44.951  21.903  1.00  0.00           O  
ATOM    458  O5'   U    15      39.529  45.854  23.716  1.00  0.00           O  
ATOM    459  C5'   U    15      40.145  46.945  24.489  1.00  0.00           C  
ATOM    460  H5'   U    15      39.363  47.514  24.992  1.00  0.00           H  
ATOM    461 H5''   U    15      40.813  47.541  23.867  1.00  0.00           H  
ATOM    462  C4'   U    15      41.007  46.298  25.533  1.00  0.00           C  
ATOM    463  H4'   U    15      41.488  47.033  26.179  1.00  0.00           H  
ATOM    464  O4'   U    15      40.301  45.359  26.343  1.00  0.00           O  
ATOM    465  C1'   U    15      41.246  44.544  27.013  1.00  0.00           C  
ATOM    466  H1'   U    15      41.291  44.984  28.009  1.00  0.00           H  
ATOM    467  N1    U    15      40.818  43.125  27.083  1.00  0.00           N  
ATOM    468  C6    U    15      39.843  42.606  26.164  1.00  0.00           C  
ATOM    469  H6    U    15      39.426  43.245  25.400  1.00  0.00           H  
ATOM    470  C5    U    15      39.546  41.302  26.123  1.00  0.00           C  
ATOM    471  H5    U    15      38.755  40.935  25.486  1.00  0.00           H  
ATOM    472  C4    U    15      40.200  40.379  27.013  1.00  0.00           C  
ATOM    473  O4    U    15      39.901  39.222  27.058  1.00  0.00           O  
ATOM    474  N3    U    15      41.118  40.856  27.853  1.00  0.00           N  
ATOM    475  H3    U    15      41.468  40.250  28.581  1.00  0.00           H  
ATOM    476  C2    U    15      41.437  42.218  27.953  1.00  0.00           C  
ATOM    477  O2    U    15      42.157  42.595  28.841  1.00  0.00           O  
ATOM    478  C3'   U    15      42.091  45.423  24.976  1.00  0.00           C  
ATOM    479  H3'   U    15      41.575  44.787  24.257  1.00  0.00           H  
ATOM    480  C2'   U    15      42.483  44.768  26.245  1.00  0.00           C  
ATOM    481  H2'   U    15      42.874  43.810  25.904  1.00  0.00           H  
ATOM    482  O2'   U    15      43.506  45.499  26.910  1.00  0.00           O  
ATOM    483 HO2'   U    15      44.302  45.082  26.573  1.00  0.00           H  
ATOM    484  O3'   U    15      43.059  46.161  24.354  1.00  0.00           O  
ATOM    485  P     G    16      44.266  45.518  23.427  1.00  0.00           P  
ATOM    486  OP1   G    16      44.843  46.506  22.516  1.00  0.00           O  
ATOM    487  OP2   G    16      43.784  44.270  22.909  1.00  0.00           O  
ATOM    488  O5'   G    16      45.276  45.241  24.581  1.00  0.00           O  
ATOM    489  C5'   G    16      46.160  46.236  25.092  1.00  0.00           C  
ATOM    490  H5'   G    16      45.601  47.010  25.617  1.00  0.00           H  
ATOM    491 H5''   G    16      46.795  46.629  24.298  1.00  0.00           H  
ATOM    492  C4'   G    16      47.117  45.705  26.152  1.00  0.00           C  
ATOM    493  H4'   G    16      47.754  46.477  26.585  1.00  0.00           H  
ATOM    494  O4'   G    16      46.266  45.044  27.088  1.00  0.00           O  
ATOM    495  C1'   G    16      46.981  43.946  27.660  1.00  0.00           C  
ATOM    496  H1'   G    16      47.174  44.098  28.722  1.00  0.00           H  
ATOM    497  N9    G    16      46.150  42.750  27.411  1.00  0.00           N  
ATOM    498  C8    G    16      45.323  42.418  26.376  1.00  0.00           C  
ATOM    499  H8    G    16      45.370  43.021  25.481  1.00  0.00           H  
ATOM    500  N7    G    16      44.444  41.510  26.623  1.00  0.00           N  
ATOM    501  C5    G    16      44.761  41.115  27.887  1.00  0.00           C  
ATOM    502  C6    G    16      44.249  39.989  28.633  1.00  0.00           C  
ATOM    503  O6    G    16      43.480  39.102  28.342  1.00  0.00           O  
ATOM    504  N1    G    16      44.928  39.810  29.837  1.00  0.00           N  
ATOM    505  H1    G    16      44.760  38.981  30.389  1.00  0.00           H  
ATOM    506  C2    G    16      45.955  40.567  30.246  1.00  0.00           C  
ATOM    507  N2    G    16      46.576  40.228  31.316  1.00  0.00           N  
ATOM    508  H21   G    16      46.201  39.367  31.689  1.00  0.00           H  
ATOM    509  H22   G    16      47.484  40.620  31.521  1.00  0.00           H  
ATOM    510  N3    G    16      46.478  41.593  29.569  1.00  0.00           N  
ATOM    511  C4    G    16      45.822  41.837  28.367  1.00  0.00           C  
ATOM    512  C3'   G    16      48.129  44.583  25.686  1.00  0.00           C  
ATOM    513  H3'   G    16      47.626  43.975  24.934  1.00  0.00           H  
ATOM    514  C2'   G    16      48.332  43.798  27.013  1.00  0.00           C  
ATOM    515  H2'   G    16      48.483  42.726  26.885  1.00  0.00           H  
ATOM    516  O2'   G    16      49.321  44.305  27.957  1.00  0.00           O  
ATOM    517 HO2'   G    16      49.721  43.563  28.417  1.00  0.00           H  
ATOM    518  O3'   G    16      49.328  45.125  25.124  1.00  0.00           O  
ATOM    519  P     C    17      50.195  44.286  24.072  1.00  0.00           P  
ATOM    520  OP1   C    17      51.265  45.153  23.616  1.00  0.00           O  
ATOM    521  OP2   C    17      49.324  43.810  23.018  1.00  0.00           O  
ATOM    522  O5'   C    17      50.817  42.992  24.767  1.00  0.00           O  
ATOM    523  C5'   C    17      51.636  43.147  25.845  1.00  0.00           C  
ATOM    524  H5'   C    17      51.171  43.807  26.578  1.00  0.00           H  
ATOM    525 H5''   C    17      52.630  43.462  25.529  1.00  0.00           H  
ATOM    526  C4'   C    17      51.915  41.759  26.449  1.00  0.00           C  
ATOM    527  H4'   C    17      52.716  41.860  27.182  1.00  0.00           H  
ATOM    528  O4'   C    17      50.860  41.386  27.264  1.00  0.00           O  
ATOM    529  C1'   C    17      50.924  39.984  27.374  1.00  0.00           C  
ATOM    530  H1'   C    17      51.414  39.842  28.337  1.00  0.00           H  
ATOM    531  N1    C    17      49.506  39.473  27.321  1.00  0.00           N  
ATOM    532  C6    C    17      48.657  39.830  26.343  1.00  0.00           C  
ATOM    533  H6    C    17      49.031  40.510  25.592  1.00  0.00           H  
ATOM    534  C5    C    17      47.479  39.250  26.116  1.00  0.00           C  
ATOM    535  H5    C    17      46.863  39.745  25.380  1.00  0.00           H  
ATOM    536  C4    C    17      47.099  38.318  27.059  1.00  0.00           C  
ATOM    537  N4    C    17      45.948  37.765  26.963  1.00  0.00           N  
ATOM    538  H41   C    17      45.641  37.106  27.664  1.00  0.00           H  
ATOM    539  H42   C    17      45.359  37.953  26.164  1.00  0.00           H  
ATOM    540  N3    C    17      47.953  37.793  28.009  1.00  0.00           N  
ATOM    541  C2    C    17      49.138  38.399  28.121  1.00  0.00           C  
ATOM    542  O2    C    17      49.863  37.853  28.935  1.00  0.00           O  
ATOM    543  C3'   C    17      52.240  40.565  25.443  1.00  0.00           C  
ATOM    544  H3'   C    17      51.501  40.640  24.645  1.00  0.00           H  
ATOM    545  C2'   C    17      51.758  39.342  26.259  1.00  0.00           C  
ATOM    546  H2'   C    17      51.168  38.675  25.631  1.00  0.00           H  
ATOM    547  O2'   C    17      52.822  38.591  26.868  1.00  0.00           O  
ATOM    548 HO2'   C    17      53.354  38.492  26.075  1.00  0.00           H  
ATOM    549  O3'   C    17      53.556  40.365  25.069  1.00  0.00           O  
ATOM    550  P     A    18      53.923  39.901  23.589  1.00  0.00           P  
ATOM    551  OP1   A    18      55.369  39.903  23.367  1.00  0.00           O  
ATOM    552  OP2   A    18      53.128  40.657  22.649  1.00  0.00           O  
ATOM    553  O5'   A    18      53.449  38.447  23.494  1.00  0.00           O  
ATOM    554  C5'   A    18      54.333  37.319  23.772  1.00  0.00           C  
ATOM    555  H5'   A    18      54.835  37.348  24.739  1.00  0.00           H  
ATOM    556 H5''   A    18      55.096  37.279  22.994  1.00  0.00           H  
ATOM    557  C4'   A    18      53.430  36.087  23.567  1.00  0.00           C  
ATOM    558  H4'   A    18      54.092  35.273  23.860  1.00  0.00           H  
ATOM    559  O4'   A    18      52.278  36.031  24.414  1.00  0.00           O  
ATOM    560  C1'   A    18      51.331  35.270  23.726  1.00  0.00           C  
ATOM    561  H1'   A    18      50.989  34.420  24.318  1.00  0.00           H  
ATOM    562  N9    A    18      50.200  36.133  23.557  1.00  0.00           N  
ATOM    563  C8    A    18      50.197  37.519  23.399  1.00  0.00           C  
ATOM    564  H8    A    18      51.090  38.065  23.131  1.00  0.00           H  
ATOM    565  N7    A    18      48.997  38.033  23.370  1.00  0.00           N  
ATOM    566  C5    A    18      48.235  36.957  23.666  1.00  0.00           C  
ATOM    567  C6    A    18      46.810  36.663  23.759  1.00  0.00           C  
ATOM    568  N6    A    18      45.883  37.547  23.604  1.00  0.00           N  
ATOM    569  H61   A    18      44.909  37.281  23.639  1.00  0.00           H  
ATOM    570  H62   A    18      46.066  38.441  23.172  1.00  0.00           H  
ATOM    571  N1    A    18      46.327  35.466  23.963  1.00  0.00           N  
ATOM    572  C2    A    18      47.165  34.468  24.148  1.00  0.00           C  
ATOM    573  H2    A    18      46.739  33.505  24.388  1.00  0.00           H  
ATOM    574  N3    A    18      48.487  34.561  24.141  1.00  0.00           N  
ATOM    575  C4    A    18      48.931  35.788  23.835  1.00  0.00           C  
ATOM    576  C3'   A    18      53.090  35.679  22.124  1.00  0.00           C  
ATOM    577  H3'   A    18      52.828  36.593  21.590  1.00  0.00           H  
ATOM    578  C2'   A    18      51.836  34.799  22.375  1.00  0.00           C  
ATOM    579  H2'   A    18      51.046  34.875  21.628  1.00  0.00           H  
ATOM    580  O2'   A    18      52.201  33.470  22.488  1.00  0.00           O  
ATOM    581 HO2'   A    18      52.330  33.215  21.571  1.00  0.00           H  
ATOM    582  O3'   A    18      54.123  34.942  21.431  1.00  0.00           O  
ATOM    583  P     G    19      53.945  34.400  19.935  1.00  0.00           P  
ATOM    584  OP1   G    19      55.308  34.184  19.440  1.00  0.00           O  
ATOM    585  OP2   G    19      53.235  35.350  19.161  1.00  0.00           O  
ATOM    586  O5'   G    19      53.059  33.076  19.879  1.00  0.00           O  
ATOM    587  C5'   G    19      52.745  32.451  18.619  1.00  0.00           C  
ATOM    588  H5'   G    19      53.670  31.975  18.297  1.00  0.00           H  
ATOM    589 H5''   G    19      52.365  33.146  17.870  1.00  0.00           H  
ATOM    590  C4'   G    19      51.776  31.249  18.710  1.00  0.00           C  
ATOM    591  H4'   G    19      51.447  31.081  17.684  1.00  0.00           H  
ATOM    592  O4'   G    19      52.344  30.159  19.281  1.00  0.00           O  
ATOM    593  C1'   G    19      51.351  29.401  20.120  1.00  0.00           C  
ATOM    594  H1'   G    19      51.273  28.353  19.833  1.00  0.00           H  
ATOM    595  N9    G    19      51.832  29.456  21.569  1.00  0.00           N  
ATOM    596  C8    G    19      52.926  30.120  22.065  1.00  0.00           C  
ATOM    597  H8    G    19      53.641  30.650  21.454  1.00  0.00           H  
ATOM    598  N7    G    19      53.126  29.940  23.367  1.00  0.00           N  
ATOM    599  C5    G    19      52.011  29.242  23.780  1.00  0.00           C  
ATOM    600  C6    G    19      51.708  28.580  25.054  1.00  0.00           C  
ATOM    601  O6    G    19      52.394  28.627  26.060  1.00  0.00           O  
ATOM    602  N1    G    19      50.617  27.750  25.048  1.00  0.00           N  
ATOM    603  H1    G    19      50.474  27.148  25.846  1.00  0.00           H  
ATOM    604  C2    G    19      49.912  27.505  23.904  1.00  0.00           C  
ATOM    605  N2    G    19      48.950  26.628  23.919  1.00  0.00           N  
ATOM    606  H21   G    19      48.689  26.169  24.781  1.00  0.00           H  
ATOM    607  H22   G    19      48.347  26.554  23.112  1.00  0.00           H  
ATOM    608  N3    G    19      50.250  27.917  22.670  1.00  0.00           N  
ATOM    609  C4    G    19      51.266  28.865  22.676  1.00  0.00           C  
ATOM    610  C3'   G    19      50.590  31.539  19.514  1.00  0.00           C  
ATOM    611  H3'   G    19      50.806  32.072  20.440  1.00  0.00           H  
ATOM    612  C2'   G    19      50.061  30.155  19.875  1.00  0.00           C  
ATOM    613  H2'   G    19      49.510  30.163  20.816  1.00  0.00           H  
ATOM    614  O2'   G    19      49.330  29.497  18.866  1.00  0.00           O  
ATOM    615 HO2'   G    19      49.082  28.693  19.329  1.00  0.00           H  
ATOM    616  O3'   G    19      49.535  32.233  18.778  1.00  0.00           O  
ATOM    617  P     C    20      48.376  33.071  19.551  1.00  0.00           P  
ATOM    618  OP1   C    20      47.378  33.430  18.574  1.00  0.00           O  
ATOM    619  OP2   C    20      49.052  34.219  20.140  1.00  0.00           O  
ATOM    620  O5'   C    20      47.644  32.171  20.783  1.00  0.00           O  
ATOM    621  C5'   C    20      46.600  31.386  20.342  1.00  0.00           C  
ATOM    622  H5'   C    20      46.849  30.720  19.516  1.00  0.00           H  
ATOM    623 H5''   C    20      45.829  32.108  20.075  1.00  0.00           H  
ATOM    624  C4'   C    20      46.217  30.305  21.401  1.00  0.00           C  
ATOM    625  H4'   C    20      45.669  29.476  20.952  1.00  0.00           H  
ATOM    626  O4'   C    20      47.310  29.639  22.112  1.00  0.00           O  
ATOM    627  C1'   C    20      46.797  29.208  23.355  1.00  0.00           C  
ATOM    628  H1'   C    20      46.707  28.123  23.308  1.00  0.00           H  
ATOM    629  N1    C    20      47.630  29.778  24.490  1.00  0.00           N  
ATOM    630  C6    C    20      48.652  30.676  24.314  1.00  0.00           C  
ATOM    631  H6    C    20      48.812  31.168  23.366  1.00  0.00           H  
ATOM    632  C5    C    20      49.246  31.141  25.420  1.00  0.00           C  
ATOM    633  H5    C    20      50.069  31.832  25.317  1.00  0.00           H  
ATOM    634  C4    C    20      48.951  30.657  26.692  1.00  0.00           C  
ATOM    635  N4    C    20      49.624  31.022  27.733  1.00  0.00           N  
ATOM    636  H41   C    20      49.557  30.510  28.601  1.00  0.00           H  
ATOM    637  H42   C    20      50.330  31.739  27.641  1.00  0.00           H  
ATOM    638  N3    C    20      48.119  29.636  26.809  1.00  0.00           N  
ATOM    639  C2    C    20      47.481  29.089  25.764  1.00  0.00           C  
ATOM    640  O2    C    20      46.678  28.232  26.014  1.00  0.00           O  
ATOM    641  C3'   C    20      45.306  30.799  22.433  1.00  0.00           C  
ATOM    642  H3'   C    20      45.636  31.768  22.806  1.00  0.00           H  
ATOM    643  C2'   C    20      45.363  29.818  23.544  1.00  0.00           C  
ATOM    644  H2'   C    20      45.228  30.351  24.485  1.00  0.00           H  
ATOM    645  O2'   C    20      44.356  28.837  23.451  1.00  0.00           O  
ATOM    646 HO2'   C    20      43.661  29.175  24.020  1.00  0.00           H  
ATOM    647  O3'   C    20      43.971  30.910  21.911  1.00  0.00           O  
ATOM    648  P     U    21      42.914  31.883  22.631  1.00  0.00           P  
ATOM    649  OP1   U    21      41.649  31.861  21.802  1.00  0.00           O  
ATOM    650  OP2   U    21      43.521  33.212  23.009  1.00  0.00           O  
ATOM    651  O5'   U    21      42.530  31.124  23.991  1.00  0.00           O  
ATOM    652  C5'   U    21      41.531  30.110  24.109  1.00  0.00           C  
ATOM    653  H5'   U    21      41.644  29.314  23.372  1.00  0.00           H  
ATOM    654 H5''   U    21      40.590  30.653  24.019  1.00  0.00           H  
ATOM    655  C4'   U    21      41.530  29.538  25.511  1.00  0.00           C  
ATOM    656  H4'   U    21      40.872  28.669  25.531  1.00  0.00           H  
ATOM    657  O4'   U    21      42.857  29.132  25.922  1.00  0.00           O  
ATOM    658  C1'   U    21      42.956  29.278  27.311  1.00  0.00           C  
ATOM    659  H1'   U    21      43.282  28.293  27.646  1.00  0.00           H  
ATOM    660  N1    U    21      44.035  30.190  27.778  1.00  0.00           N  
ATOM    661  C6    U    21      44.411  31.206  26.992  1.00  0.00           C  
ATOM    662  H6    U    21      43.764  31.466  26.168  1.00  0.00           H  
ATOM    663  C5    U    21      45.458  32.008  27.283  1.00  0.00           C  
ATOM    664  H5    U    21      45.598  32.911  26.708  1.00  0.00           H  
ATOM    665  C4    U    21      46.184  31.743  28.461  1.00  0.00           C  
ATOM    666  O4    U    21      47.111  32.426  28.838  1.00  0.00           O  
ATOM    667  N3    U    21      45.711  30.726  29.262  1.00  0.00           N  
ATOM    668  H3    U    21      46.157  30.436  30.120  1.00  0.00           H  
ATOM    669  C2    U    21      44.699  29.897  28.988  1.00  0.00           C  
ATOM    670  O2    U    21      44.553  28.813  29.589  1.00  0.00           O  
ATOM    671  C3'   U    21      40.942  30.464  26.613  1.00  0.00           C  
ATOM    672  H3'   U    21      41.430  31.439  26.611  1.00  0.00           H  
ATOM    673  C2'   U    21      41.600  29.677  27.812  1.00  0.00           C  
ATOM    674  H2'   U    21      41.700  30.339  28.672  1.00  0.00           H  
ATOM    675  O2'   U    21      40.840  28.589  28.248  1.00  0.00           O  
ATOM    676 HO2'   U    21      39.923  28.828  28.097  1.00  0.00           H  
ATOM    677  O3'   U    21      39.542  30.635  26.655  1.00  0.00           O  
ATOM    678  P     C    22      38.910  31.899  27.375  1.00  0.00           P  
ATOM    679  OP1   C    22      37.432  31.801  27.385  1.00  0.00           O  
ATOM    680  OP2   C    22      39.523  33.126  26.846  1.00  0.00           O  
ATOM    681  O5'   C    22      39.289  31.800  28.934  1.00  0.00           O  
ATOM    682  C5'   C    22      38.787  30.795  29.753  1.00  0.00           C  
ATOM    683  H5'   C    22      38.902  29.797  29.330  1.00  0.00           H  
ATOM    684 H5''   C    22      37.709  30.934  29.828  1.00  0.00           H  
ATOM    685  C4'   C    22      39.453  30.647  31.126  1.00  0.00           C  
ATOM    686  H4'   C    22      38.899  29.839  31.603  1.00  0.00           H  
ATOM    687  O4'   C    22      40.748  30.131  30.973  1.00  0.00           O  
ATOM    688  C1'   C    22      41.551  30.487  32.033  1.00  0.00           C  
ATOM    689  H1'   C    22      41.879  29.572  32.526  1.00  0.00           H  
ATOM    690  N1    C    22      42.735  31.352  31.743  1.00  0.00           N  
ATOM    691  C6    C    22      42.816  32.083  30.565  1.00  0.00           C  
ATOM    692  H6    C    22      41.980  32.112  29.882  1.00  0.00           H  
ATOM    693  C5    C    22      43.835  32.944  30.341  1.00  0.00           C  
ATOM    694  H5    C    22      43.909  33.619  29.501  1.00  0.00           H  
ATOM    695  C4    C    22      44.785  33.072  31.440  1.00  0.00           C  
ATOM    696  N4    C    22      45.865  33.828  31.252  1.00  0.00           N  
ATOM    697  H41   C    22      46.531  33.993  31.994  1.00  0.00           H  
ATOM    698  H42   C    22      46.052  34.344  30.405  1.00  0.00           H  
ATOM    699  N3    C    22      44.755  32.348  32.560  1.00  0.00           N  
ATOM    700  C2    C    22      43.711  31.543  32.746  1.00  0.00           C  
ATOM    701  O2    C    22      43.613  30.886  33.840  1.00  0.00           O  
ATOM    702  C3'   C    22      39.618  31.858  32.061  1.00  0.00           C  
ATOM    703  H3'   C    22      40.062  32.623  31.424  1.00  0.00           H  
ATOM    704  C2'   C    22      40.622  31.230  33.031  1.00  0.00           C  
ATOM    705  H2'   C    22      41.214  31.986  33.545  1.00  0.00           H  
ATOM    706  O2'   C    22      39.996  30.212  33.812  1.00  0.00           O  
ATOM    707 HO2'   C    22      39.270  30.505  34.368  1.00  0.00           H  
ATOM    708  O3'   C    22      38.542  32.358  32.864  1.00  0.00           O  
ATOM    709  P     G    23      38.654  33.954  33.367  1.00  0.00           P  
ATOM    710  OP1   G    23      37.393  34.413  33.982  1.00  0.00           O  
ATOM    711  OP2   G    23      39.218  34.674  32.185  1.00  0.00           O  
ATOM    712  O5'   G    23      39.814  33.864  34.373  1.00  0.00           O  
ATOM    713  C5'   G    23      39.638  33.310  35.629  1.00  0.00           C  
ATOM    714  H5'   G    23      39.437  32.247  35.502  1.00  0.00           H  
ATOM    715 H5''   G    23      38.780  33.675  36.194  1.00  0.00           H  
ATOM    716  C4'   G    23      40.925  33.398  36.494  1.00  0.00           C  
ATOM    717  H4'   G    23      40.759  32.954  37.476  1.00  0.00           H  
ATOM    718  O4'   G    23      42.197  33.069  35.936  1.00  0.00           O  
ATOM    719  C1'   G    23      43.147  34.104  36.170  1.00  0.00           C  
ATOM    720  H1'   G    23      44.100  33.668  36.467  1.00  0.00           H  
ATOM    721  N9    G    23      43.440  34.905  34.944  1.00  0.00           N  
ATOM    722  C8    G    23      42.870  34.829  33.719  1.00  0.00           C  
ATOM    723  H8    G    23      42.090  34.124  33.474  1.00  0.00           H  
ATOM    724  N7    G    23      43.475  35.529  32.816  1.00  0.00           N  
ATOM    725  C5    G    23      44.401  36.275  33.541  1.00  0.00           C  
ATOM    726  C6    G    23      45.275  37.324  33.084  1.00  0.00           C  
ATOM    727  O6    G    23      45.371  37.790  31.935  1.00  0.00           O  
ATOM    728  N1    G    23      46.237  37.689  34.082  1.00  0.00           N  
ATOM    729  H1    G    23      47.024  38.296  33.899  1.00  0.00           H  
ATOM    730  C2    G    23      46.243  37.213  35.310  1.00  0.00           C  
ATOM    731  N2    G    23      47.041  37.733  36.194  1.00  0.00           N  
ATOM    732  H21   G    23      47.566  38.533  35.872  1.00  0.00           H  
ATOM    733  H22   G    23      47.127  37.293  37.099  1.00  0.00           H  
ATOM    734  N3    G    23      45.343  36.354  35.801  1.00  0.00           N  
ATOM    735  C4    G    23      44.431  35.907  34.853  1.00  0.00           C  
ATOM    736  C3'   G    23      41.116  34.920  36.740  1.00  0.00           C  
ATOM    737  H3'   G    23      41.046  35.478  35.807  1.00  0.00           H  
ATOM    738  C2'   G    23      42.532  34.933  37.235  1.00  0.00           C  
ATOM    739  H2'   G    23      42.972  35.921  37.374  1.00  0.00           H  
ATOM    740  O2'   G    23      42.690  34.058  38.372  1.00  0.00           O  
ATOM    741 HO2'   G    23      41.918  34.243  38.911  1.00  0.00           H  
ATOM    742  O3'   G    23      40.264  35.351  37.794  1.00  0.00           O  
ATOM    743  P     A    24      39.813  36.810  37.880  1.00  0.00           P  
ATOM    744  OP1   A    24      39.270  36.925  39.191  1.00  0.00           O  
ATOM    745  OP2   A    24      38.953  37.135  36.716  1.00  0.00           O  
ATOM    746  O5'   A    24      41.043  37.773  37.790  1.00  0.00           O  
ATOM    747  C5'   A    24      41.865  37.839  38.938  1.00  0.00           C  
ATOM    748  H5'   A    24      42.252  36.846  39.167  1.00  0.00           H  
ATOM    749 H5''   A    24      41.432  38.228  39.860  1.00  0.00           H  
ATOM    750  C4'   A    24      43.017  38.768  38.653  1.00  0.00           C  
ATOM    751  H4'   A    24      43.637  38.789  39.549  1.00  0.00           H  
ATOM    752  O4'   A    24      43.832  38.377  37.538  1.00  0.00           O  
ATOM    753  C1'   A    24      44.199  39.513  36.776  1.00  0.00           C  
ATOM    754  H1'   A    24      45.275  39.499  36.604  1.00  0.00           H  
ATOM    755  N9    A    24      43.512  39.614  35.476  1.00  0.00           N  
ATOM    756  C8    A    24      42.527  38.806  34.996  1.00  0.00           C  
ATOM    757  H8    A    24      41.968  38.061  35.543  1.00  0.00           H  
ATOM    758  N7    A    24      42.192  39.065  33.736  1.00  0.00           N  
ATOM    759  C5    A    24      43.008  40.142  33.410  1.00  0.00           C  
ATOM    760  C6    A    24      42.987  41.032  32.312  1.00  0.00           C  
ATOM    761  N6    A    24      42.221  40.924  31.247  1.00  0.00           N  
ATOM    762  H61   A    24      42.327  41.579  30.485  1.00  0.00           H  
ATOM    763  H62   A    24      41.779  40.022  31.140  1.00  0.00           H  
ATOM    764  N1    A    24      43.762  42.117  32.359  1.00  0.00           N  
ATOM    765  C2    A    24      44.563  42.221  33.367  1.00  0.00           C  
ATOM    766  H2    A    24      45.399  42.898  33.273  1.00  0.00           H  
ATOM    767  N3    A    24      44.654  41.496  34.478  1.00  0.00           N  
ATOM    768  C4    A    24      43.808  40.514  34.462  1.00  0.00           C  
ATOM    769  C3'   A    24      42.623  40.214  38.406  1.00  0.00           C  
ATOM    770  H3'   A    24      41.731  40.117  37.787  1.00  0.00           H  
ATOM    771  C2'   A    24      43.794  40.739  37.584  1.00  0.00           C  
ATOM    772  H2'   A    24      43.403  41.529  36.942  1.00  0.00           H  
ATOM    773  O2'   A    24      44.874  41.206  38.331  1.00  0.00           O  
ATOM    774 HO2'   A    24      45.144  42.027  37.913  1.00  0.00           H  
ATOM    775  O3'   A    24      42.161  41.025  39.476  1.00  0.00           O  
ATOM    776  P     C    25      40.929  42.046  39.193  1.00  0.00           P  
ATOM    777  OP1   C    25      40.684  42.750  40.498  1.00  0.00           O  
ATOM    778  OP2   C    25      39.828  41.240  38.676  1.00  0.00           O  
ATOM    779  O5'   C    25      41.434  43.137  38.108  1.00  0.00           O  
ATOM    780  C5'   C    25      42.111  44.342  38.339  1.00  0.00           C  
ATOM    781  H5'   C    25      43.006  44.216  38.948  1.00  0.00           H  
ATOM    782 H5''   C    25      41.542  45.080  38.904  1.00  0.00           H  
ATOM    783  C4'   C    25      42.526  45.039  37.024  1.00  0.00           C  
ATOM    784  H4'   C    25      43.225  45.831  37.292  1.00  0.00           H  
ATOM    785  O4'   C    25      42.970  44.155  35.944  1.00  0.00           O  
ATOM    786  C1'   C    25      42.461  44.619  34.711  1.00  0.00           C  
ATOM    787  H1'   C    25      43.168  44.647  33.882  1.00  0.00           H  
ATOM    788  N1    C    25      41.333  43.706  34.339  1.00  0.00           N  
ATOM    789  C6    C    25      40.968  42.610  35.052  1.00  0.00           C  
ATOM    790  H6    C    25      41.415  42.480  36.027  1.00  0.00           H  
ATOM    791  C5    C    25      40.294  41.577  34.457  1.00  0.00           C  
ATOM    792  H5    C    25      40.041  40.652  34.952  1.00  0.00           H  
ATOM    793  C4    C    25      39.844  41.790  33.063  1.00  0.00           C  
ATOM    794  N4    C    25      39.261  40.821  32.405  1.00  0.00           N  
ATOM    795  H41   C    25      38.958  40.887  31.444  1.00  0.00           H  
ATOM    796  H42   C    25      39.089  40.046  33.029  1.00  0.00           H  
ATOM    797  N3    C    25      40.117  42.932  32.438  1.00  0.00           N  
ATOM    798  C2    C    25      40.928  43.902  33.028  1.00  0.00           C  
ATOM    799  O2    C    25      41.215  44.857  32.309  1.00  0.00           O  
ATOM    800  C3'   C    25      41.416  45.891  36.373  1.00  0.00           C  
ATOM    801  H3'   C    25      40.478  45.336  36.331  1.00  0.00           H  
ATOM    802  C2'   C    25      41.983  46.074  35.006  1.00  0.00           C  
ATOM    803  H2'   C    25      41.098  46.254  34.396  1.00  0.00           H  
ATOM    804  O2'   C    25      43.091  47.013  34.699  1.00  0.00           O  
ATOM    805 HO2'   C    25      42.846  47.878  35.036  1.00  0.00           H  
ATOM    806  O3'   C    25      41.294  47.178  37.070  1.00  0.00           O  
ATOM    807  P     U    26      39.975  47.538  37.835  1.00  0.00           P  
ATOM    808  OP1   U    26      40.243  48.738  38.617  1.00  0.00           O  
ATOM    809  OP2   U    26      39.417  46.424  38.531  1.00  0.00           O  
ATOM    810  O5'   U    26      38.957  47.861  36.645  1.00  0.00           O  
ATOM    811  C5'   U    26      39.303  48.892  35.776  1.00  0.00           C  
ATOM    812  H5'   U    26      40.330  48.813  35.420  1.00  0.00           H  
ATOM    813 H5''   U    26      39.081  49.882  36.176  1.00  0.00           H  
ATOM    814  C4'   U    26      38.498  48.735  34.486  1.00  0.00           C  
ATOM    815  H4'   U    26      38.717  49.650  33.936  1.00  0.00           H  
ATOM    816  O4'   U    26      38.892  47.607  33.706  1.00  0.00           O  
ATOM    817  C1'   U    26      37.764  47.334  32.882  1.00  0.00           C  
ATOM    818  H1'   U    26      38.048  47.501  31.843  1.00  0.00           H  
ATOM    819  N1    U    26      37.326  45.949  33.103  1.00  0.00           N  
ATOM    820  C6    U    26      37.683  45.218  34.239  1.00  0.00           C  
ATOM    821  H6    U    26      38.309  45.594  35.034  1.00  0.00           H  
ATOM    822  C5    U    26      37.327  43.911  34.231  1.00  0.00           C  
ATOM    823  H5    U    26      37.575  43.239  35.039  1.00  0.00           H  
ATOM    824  C4    U    26      36.616  43.257  33.168  1.00  0.00           C  
ATOM    825  O4    U    26      36.439  42.073  33.134  1.00  0.00           O  
ATOM    826  N3    U    26      36.087  44.123  32.216  1.00  0.00           N  
ATOM    827  H3    U    26      35.445  43.855  31.484  1.00  0.00           H  
ATOM    828  C2    U    26      36.449  45.463  32.116  1.00  0.00           C  
ATOM    829  O2    U    26      36.017  46.145  31.164  1.00  0.00           O  
ATOM    830  C3'   U    26      36.976  48.682  34.675  1.00  0.00           C  
ATOM    831  H3'   U    26      36.769  47.836  35.330  1.00  0.00           H  
ATOM    832  C2'   U    26      36.644  48.381  33.228  1.00  0.00           C  
ATOM    833  H2'   U    26      35.697  47.865  33.067  1.00  0.00           H  
ATOM    834  O2'   U    26      36.700  49.546  32.355  1.00  0.00           O  
ATOM    835 HO2'   U    26      36.437  49.293  31.467  1.00  0.00           H  
ATOM    836  O3'   U    26      36.353  49.805  35.137  1.00  0.00           O  
ATOM    837  P     A    27      34.944  49.777  35.803  1.00  0.00           P  
ATOM    838  OP1   A    27      34.531  51.133  36.079  1.00  0.00           O  
ATOM    839  OP2   A    27      35.013  48.813  36.958  1.00  0.00           O  
ATOM    840  O5'   A    27      33.952  49.177  34.628  1.00  0.00           O  
ATOM    841  C5'   A    27      33.656  50.049  33.575  1.00  0.00           C  
ATOM    842  H5'   A    27      34.500  50.448  33.014  1.00  0.00           H  
ATOM    843 H5''   A    27      33.008  50.848  33.934  1.00  0.00           H  
ATOM    844  C4'   A    27      32.811  49.399  32.469  1.00  0.00           C  
ATOM    845  H4'   A    27      32.720  50.172  31.707  1.00  0.00           H  
ATOM    846  O4'   A    27      33.467  48.282  31.806  1.00  0.00           O  
ATOM    847  C1'   A    27      32.431  47.336  31.491  1.00  0.00           C  
ATOM    848  H1'   A    27      32.338  46.992  30.461  1.00  0.00           H  
ATOM    849  N9    A    27      32.543  46.150  32.412  1.00  0.00           N  
ATOM    850  C8    A    27      33.434  45.856  33.423  1.00  0.00           C  
ATOM    851  H8    A    27      34.114  46.544  33.904  1.00  0.00           H  
ATOM    852  N7    A    27      33.392  44.641  33.904  1.00  0.00           N  
ATOM    853  C5    A    27      32.512  43.997  33.000  1.00  0.00           C  
ATOM    854  C6    A    27      32.167  42.643  32.698  1.00  0.00           C  
ATOM    855  N6    A    27      32.455  41.561  33.479  1.00  0.00           N  
ATOM    856  H61   A    27      32.204  40.608  33.256  1.00  0.00           H  
ATOM    857  H62   A    27      33.125  41.663  34.227  1.00  0.00           H  
ATOM    858  N1    A    27      31.367  42.374  31.681  1.00  0.00           N  
ATOM    859  C2    A    27      30.892  43.358  30.930  1.00  0.00           C  
ATOM    860  H2    A    27      30.238  43.012  30.143  1.00  0.00           H  
ATOM    861  N3    A    27      31.210  44.704  31.084  1.00  0.00           N  
ATOM    862  C4    A    27      32.013  44.923  32.137  1.00  0.00           C  
ATOM    863  C3'   A    27      31.414  48.971  33.049  1.00  0.00           C  
ATOM    864  H3'   A    27      31.487  48.470  34.015  1.00  0.00           H  
ATOM    865  C2'   A    27      31.041  47.942  31.943  1.00  0.00           C  
ATOM    866  H2'   A    27      30.278  47.205  32.191  1.00  0.00           H  
ATOM    867  O2'   A    27      30.613  48.633  30.779  1.00  0.00           O  
ATOM    868 HO2'   A    27      29.952  49.313  30.928  1.00  0.00           H  
ATOM    869  O3'   A    27      30.555  50.112  33.078  1.00  0.00           O  
ATOM    870  P     G    28      29.420  50.254  34.155  1.00  0.00           P  
ATOM    871  OP1   G    28      28.647  51.553  34.058  1.00  0.00           O  
ATOM    872  OP2   G    28      30.063  49.953  35.434  1.00  0.00           O  
ATOM    873  O5'   G    28      28.370  49.072  33.975  1.00  0.00           O  
ATOM    874  C5'   G    28      27.229  49.234  33.109  1.00  0.00           C  
ATOM    875  H5'   G    28      27.369  49.975  32.322  1.00  0.00           H  
ATOM    876 H5''   G    28      26.379  49.667  33.637  1.00  0.00           H  
ATOM    877  C4'   G    28      26.744  47.917  32.466  1.00  0.00           C  
ATOM    878  H4'   G    28      26.067  48.253  31.680  1.00  0.00           H  
ATOM    879  O4'   G    28      27.792  47.027  32.039  1.00  0.00           O  
ATOM    880  C1'   G    28      27.391  45.683  32.287  1.00  0.00           C  
ATOM    881  H1'   G    28      27.469  45.186  31.320  1.00  0.00           H  
ATOM    882  N9    G    28      28.223  44.933  33.204  1.00  0.00           N  
ATOM    883  C8    G    28      29.111  45.279  34.168  1.00  0.00           C  
ATOM    884  H8    G    28      29.274  46.315  34.427  1.00  0.00           H  
ATOM    885  N7    G    28      29.644  44.228  34.778  1.00  0.00           N  
ATOM    886  C5    G    28      29.133  43.083  34.044  1.00  0.00           C  
ATOM    887  C6    G    28      29.298  41.684  34.298  1.00  0.00           C  
ATOM    888  O6    G    28      30.069  41.253  35.149  1.00  0.00           O  
ATOM    889  N1    G    28      28.420  40.856  33.558  1.00  0.00           N  
ATOM    890  H1    G    28      28.277  39.890  33.814  1.00  0.00           H  
ATOM    891  C2    G    28      27.540  41.415  32.685  1.00  0.00           C  
ATOM    892  N2    G    28      26.695  40.550  32.224  1.00  0.00           N  
ATOM    893  H21   G    28      26.678  39.593  32.548  1.00  0.00           H  
ATOM    894  H22   G    28      25.970  40.861  31.594  1.00  0.00           H  
ATOM    895  N3    G    28      27.225  42.714  32.438  1.00  0.00           N  
ATOM    896  C4    G    28      28.100  43.515  33.222  1.00  0.00           C  
ATOM    897  C3'   G    28      25.932  47.063  33.406  1.00  0.00           C  
ATOM    898  H3'   G    28      26.589  46.852  34.250  1.00  0.00           H  
ATOM    899  C2'   G    28      25.922  45.780  32.660  1.00  0.00           C  
ATOM    900  H2'   G    28      25.659  44.995  33.369  1.00  0.00           H  
ATOM    901  O2'   G    28      25.075  45.804  31.537  1.00  0.00           O  
ATOM    902 HO2'   G    28      24.596  45.000  31.325  1.00  0.00           H  
ATOM    903  O3'   G    28      24.700  47.604  33.834  1.00  0.00           O  
ATOM    904  P     A    29      23.930  47.098  35.153  1.00  0.00           P  
ATOM    905  OP1   A    29      22.721  47.886  35.323  1.00  0.00           O  
ATOM    906  OP2   A    29      24.859  47.133  36.243  1.00  0.00           O  
ATOM    907  O5'   A    29      23.468  45.526  34.980  1.00  0.00           O  
ATOM    908  C5'   A    29      22.468  45.162  34.059  1.00  0.00           C  
ATOM    909  H5'   A    29      22.490  45.676  33.098  1.00  0.00           H  
ATOM    910 H5''   A    29      21.520  45.381  34.551  1.00  0.00           H  
ATOM    911  C4'   A    29      22.525  43.664  33.759  1.00  0.00           C  
ATOM    912  H4'   A    29      22.007  43.475  32.819  1.00  0.00           H  
ATOM    913  O4'   A    29      23.835  43.168  33.555  1.00  0.00           O  
ATOM    914  C1'   A    29      24.020  41.895  34.118  1.00  0.00           C  
ATOM    915  H1'   A    29      24.352  41.192  33.354  1.00  0.00           H  
ATOM    916  N9    A    29      24.942  41.839  35.258  1.00  0.00           N  
ATOM    917  C8    A    29      25.488  42.930  35.950  1.00  0.00           C  
ATOM    918  H8    A    29      25.057  43.900  35.748  1.00  0.00           H  
ATOM    919  N7    A    29      26.518  42.645  36.728  1.00  0.00           N  
ATOM    920  C5    A    29      26.573  41.246  36.573  1.00  0.00           C  
ATOM    921  C6    A    29      27.455  40.197  37.061  1.00  0.00           C  
ATOM    922  N6    A    29      28.308  40.325  38.020  1.00  0.00           N  
ATOM    923  H61   A    29      28.927  39.569  38.277  1.00  0.00           H  
ATOM    924  H62   A    29      28.549  41.254  38.336  1.00  0.00           H  
ATOM    925  N1    A    29      27.422  38.952  36.626  1.00  0.00           N  
ATOM    926  C2    A    29      26.486  38.729  35.665  1.00  0.00           C  
ATOM    927  H2    A    29      26.397  37.699  35.352  1.00  0.00           H  
ATOM    928  N3    A    29      25.547  39.503  35.185  1.00  0.00           N  
ATOM    929  C4    A    29      25.691  40.795  35.627  1.00  0.00           C  
ATOM    930  C3'   A    29      22.046  42.869  34.943  1.00  0.00           C  
ATOM    931  H3'   A    29      22.390  43.240  35.909  1.00  0.00           H  
ATOM    932  C2'   A    29      22.661  41.526  34.762  1.00  0.00           C  
ATOM    933  H2'   A    29      22.918  41.010  35.688  1.00  0.00           H  
ATOM    934  O2'   A    29      21.944  40.720  33.780  1.00  0.00           O  
ATOM    935 HO2'   A    29      21.109  41.176  33.650  1.00  0.00           H  
ATOM    936  O3'   A    29      20.670  42.789  34.929  1.00  0.00           O  
ATOM    937  P     G    30      19.728  42.376  36.213  1.00  0.00           P  
ATOM    938  OP1   G    30      18.335  42.690  35.862  1.00  0.00           O  
ATOM    939  OP2   G    30      20.310  43.214  37.296  1.00  0.00           O  
ATOM    940  O5'   G    30      19.878  40.833  36.456  1.00  0.00           O  
ATOM    941  C5'   G    30      19.100  39.928  35.737  1.00  0.00           C  
ATOM    942  H5'   G    30      19.310  40.138  34.689  1.00  0.00           H  
ATOM    943 H5''   G    30      18.022  40.031  35.866  1.00  0.00           H  
ATOM    944  C4'   G    30      19.498  38.481  36.147  1.00  0.00           C  
ATOM    945  H4'   G    30      18.791  37.782  35.700  1.00  0.00           H  
ATOM    946  O4'   G    30      20.842  38.207  35.674  1.00  0.00           O  
ATOM    947  C1'   G    30      21.482  37.241  36.553  1.00  0.00           C  
ATOM    948  H1'   G    30      21.888  36.340  36.093  1.00  0.00           H  
ATOM    949  N9    G    30      22.614  37.950  37.248  1.00  0.00           N  
ATOM    950  C8    G    30      22.705  39.286  37.596  1.00  0.00           C  
ATOM    951  H8    G    30      21.926  39.939  37.231  1.00  0.00           H  
ATOM    952  N7    G    30      23.747  39.614  38.315  1.00  0.00           N  
ATOM    953  C5    G    30      24.330  38.350  38.533  1.00  0.00           C  
ATOM    954  C6    G    30      25.557  37.930  39.177  1.00  0.00           C  
ATOM    955  O6    G    30      26.413  38.688  39.749  1.00  0.00           O  
ATOM    956  N1    G    30      25.806  36.571  39.228  1.00  0.00           N  
ATOM    957  H1    G    30      26.647  36.285  39.709  1.00  0.00           H  
ATOM    958  C2    G    30      24.948  35.697  38.697  1.00  0.00           C  
ATOM    959  N2    G    30      25.224  34.422  38.971  1.00  0.00           N  
ATOM    960  H21   G    30      25.933  34.242  39.667  1.00  0.00           H  
ATOM    961  H22   G    30      24.590  33.669  38.742  1.00  0.00           H  
ATOM    962  N3    G    30      23.815  36.012  38.075  1.00  0.00           N  
ATOM    963  C4    G    30      23.584  37.338  38.069  1.00  0.00           C  
ATOM    964  C3'   G    30      19.493  38.130  37.662  1.00  0.00           C  
ATOM    965  H3'   G    30      19.989  38.940  38.197  1.00  0.00           H  
ATOM    966  C2'   G    30      20.399  36.937  37.577  1.00  0.00           C  
ATOM    967  H2'   G    30      20.772  36.756  38.585  1.00  0.00           H  
ATOM    968  O2'   G    30      19.748  35.782  37.222  1.00  0.00           O  
ATOM    969 HO2'   G    30      18.793  35.866  37.286  1.00  0.00           H  
ATOM    970  O3'   G    30      18.230  37.865  38.278  1.00  0.00           O  
ATOM    971  P     C    31      18.074  37.825  39.847  1.00  0.00           P  
ATOM    972  OP1   C    31      16.649  37.585  39.986  1.00  0.00           O  
ATOM    973  OP2   C    31      18.598  39.127  40.349  1.00  0.00           O  
ATOM    974  O5'   C    31      18.854  36.612  40.426  1.00  0.00           O  
ATOM    975  C5'   C    31      18.467  35.292  40.533  1.00  0.00           C  
ATOM    976  H5'   C    31      18.366  34.894  39.523  1.00  0.00           H  
ATOM    977 H5''   C    31      17.473  35.275  40.981  1.00  0.00           H  
ATOM    978  C4'   C    31      19.513  34.528  41.272  1.00  0.00           C  
ATOM    979  H4'   C    31      19.364  33.448  41.292  1.00  0.00           H  
ATOM    980  O4'   C    31      20.873  34.762  40.912  1.00  0.00           O  
ATOM    981  C1'   C    31      21.791  34.684  42.001  1.00  0.00           C  
ATOM    982  H1'   C    31      22.389  33.776  41.912  1.00  0.00           H  
ATOM    983  N1    C    31      22.692  35.907  42.032  1.00  0.00           N  
ATOM    984  C6    C    31      22.377  37.023  41.432  1.00  0.00           C  
ATOM    985  H6    C    31      21.426  37.185  40.946  1.00  0.00           H  
ATOM    986  C5    C    31      23.200  38.107  41.453  1.00  0.00           C  
ATOM    987  H5    C    31      22.942  38.991  40.889  1.00  0.00           H  
ATOM    988  C4    C    31      24.379  37.993  42.281  1.00  0.00           C  
ATOM    989  N4    C    31      25.160  39.010  42.400  1.00  0.00           N  
ATOM    990  H41   C    31      26.059  38.799  42.810  1.00  0.00           H  
ATOM    991  H42   C    31      25.060  39.864  41.870  1.00  0.00           H  
ATOM    992  N3    C    31      24.669  36.923  42.938  1.00  0.00           N  
ATOM    993  C2    C    31      23.882  35.803  42.768  1.00  0.00           C  
ATOM    994  O2    C    31      24.194  34.802  43.390  1.00  0.00           O  
ATOM    995  C3'   C    31      19.589  34.979  42.763  1.00  0.00           C  
ATOM    996  H3'   C    31      19.656  36.062  42.862  1.00  0.00           H  
ATOM    997  C2'   C    31      20.953  34.529  43.234  1.00  0.00           C  
ATOM    998  H2'   C    31      21.314  35.104  44.086  1.00  0.00           H  
ATOM    999  O2'   C    31      20.865  33.173  43.607  1.00  0.00           O  
ATOM   1000 HO2'   C    31      19.994  33.131  44.008  1.00  0.00           H  
ATOM   1001  O3'   C    31      18.577  34.417  43.634  1.00  0.00           O  
ATOM   1002  P     C    32      17.909  35.183  44.852  1.00  0.00           P  
ATOM   1003  OP1   C    32      16.825  34.286  45.331  1.00  0.00           O  
ATOM   1004  OP2   C    32      17.499  36.533  44.464  1.00  0.00           O  
ATOM   1005  O5'   C    32      19.022  35.220  46.019  1.00  0.00           O  
ATOM   1006  C5'   C    32      19.382  33.978  46.635  1.00  0.00           C  
ATOM   1007  H5'   C    32      19.372  33.237  45.837  1.00  0.00           H  
ATOM   1008 H5''   C    32      18.721  33.657  47.440  1.00  0.00           H  
ATOM   1009  C4'   C    32      20.861  33.889  47.127  1.00  0.00           C  
ATOM   1010  H4'   C    32      20.970  32.828  47.351  1.00  0.00           H  
ATOM   1011  O4'   C    32      21.886  34.239  46.162  1.00  0.00           O  
ATOM   1012  C1'   C    32      23.052  34.661  46.881  1.00  0.00           C  
ATOM   1013  H1'   C    32      23.961  34.122  46.614  1.00  0.00           H  
ATOM   1014  N1    C    32      23.452  36.045  46.565  1.00  0.00           N  
ATOM   1015  C6    C    32      22.648  36.903  45.784  1.00  0.00           C  
ATOM   1016  H6    C    32      21.641  36.610  45.527  1.00  0.00           H  
ATOM   1017  C5    C    32      23.113  38.125  45.471  1.00  0.00           C  
ATOM   1018  H5    C    32      22.516  38.709  44.786  1.00  0.00           H  
ATOM   1019  C4    C    32      24.381  38.522  45.979  1.00  0.00           C  
ATOM   1020  N4    C    32      24.881  39.682  45.622  1.00  0.00           N  
ATOM   1021  H41   C    32      25.728  39.975  46.087  1.00  0.00           H  
ATOM   1022  H42   C    32      24.407  40.385  45.074  1.00  0.00           H  
ATOM   1023  N3    C    32      25.173  37.799  46.690  1.00  0.00           N  
ATOM   1024  C2    C    32      24.729  36.523  47.043  1.00  0.00           C  
ATOM   1025  O2    C    32      25.434  35.887  47.726  1.00  0.00           O  
ATOM   1026  C3'   C    32      21.130  34.691  48.369  1.00  0.00           C  
ATOM   1027  H3'   C    32      20.895  35.724  48.113  1.00  0.00           H  
ATOM   1028  C2'   C    32      22.632  34.534  48.369  1.00  0.00           C  
ATOM   1029  H2'   C    32      23.234  35.267  48.906  1.00  0.00           H  
ATOM   1030  O2'   C    32      23.088  33.306  48.768  1.00  0.00           O  
ATOM   1031 HO2'   C    32      23.070  33.199  49.722  1.00  0.00           H  
ATOM   1032  O3'   C    32      20.438  34.223  49.484  1.00  0.00           O  
ATOM   1033  P     C    33      20.127  35.194  50.748  1.00  0.00           P  
ATOM   1034  OP1   C    33      19.475  34.331  51.732  1.00  0.00           O  
ATOM   1035  OP2   C    33      19.430  36.434  50.300  1.00  0.00           O  
ATOM   1036  O5'   C    33      21.480  35.529  51.250  1.00  0.00           O  
ATOM   1037  C5'   C    33      22.279  34.583  52.029  1.00  0.00           C  
ATOM   1038  H5'   C    33      22.461  33.684  51.440  1.00  0.00           H  
ATOM   1039 H5''   C    33      21.661  34.336  52.892  1.00  0.00           H  
ATOM   1040  C4'   C    33      23.574  35.098  52.605  1.00  0.00           C  
ATOM   1041  H4'   C    33      24.071  34.341  53.213  1.00  0.00           H  
ATOM   1042  O4'   C    33      24.390  35.475  51.565  1.00  0.00           O  
ATOM   1043  C1'   C    33      25.069  36.706  51.974  1.00  0.00           C  
ATOM   1044  H1'   C    33      26.136  36.503  51.879  1.00  0.00           H  
ATOM   1045  N1    C    33      24.690  37.863  51.181  1.00  0.00           N  
ATOM   1046  C6    C    33      23.532  38.024  50.402  1.00  0.00           C  
ATOM   1047  H6    C    33      22.681  37.368  50.512  1.00  0.00           H  
ATOM   1048  C5    C    33      23.557  38.927  49.372  1.00  0.00           C  
ATOM   1049  H5    C    33      22.685  38.916  48.736  1.00  0.00           H  
ATOM   1050  C4    C    33      24.656  39.719  49.213  1.00  0.00           C  
ATOM   1051  N4    C    33      24.773  40.619  48.299  1.00  0.00           N  
ATOM   1052  H41   C    33      25.485  41.317  48.458  1.00  0.00           H  
ATOM   1053  H42   C    33      24.043  40.819  47.630  1.00  0.00           H  
ATOM   1054  N3    C    33      25.620  39.789  50.141  1.00  0.00           N  
ATOM   1055  C2    C    33      25.665  38.817  51.116  1.00  0.00           C  
ATOM   1056  O2    C    33      26.630  38.796  51.861  1.00  0.00           O  
ATOM   1057  C3'   C    33      23.423  36.284  53.532  1.00  0.00           C  
ATOM   1058  H3'   C    33      22.726  36.996  53.090  1.00  0.00           H  
ATOM   1059  C2'   C    33      24.791  36.897  53.458  1.00  0.00           C  
ATOM   1060  H2'   C    33      24.776  37.950  53.740  1.00  0.00           H  
ATOM   1061  O2'   C    33      25.783  36.100  54.162  1.00  0.00           O  
ATOM   1062 HO2'   C    33      26.556  36.631  54.368  1.00  0.00           H  
ATOM   1063  O3'   C    33      22.928  35.951  54.812  1.00  0.00           O  
ATOM   1064  P     U    34      22.124  37.146  55.614  1.00  0.00           P  
ATOM   1065  OP1   U    34      21.704  36.766  56.942  1.00  0.00           O  
ATOM   1066  OP2   U    34      21.168  37.687  54.647  1.00  0.00           O  
ATOM   1067  O5'   U    34      23.192  38.318  55.771  1.00  0.00           O  
ATOM   1068  C5'   U    34      24.394  38.172  56.491  1.00  0.00           C  
ATOM   1069  H5'   U    34      25.081  37.502  55.974  1.00  0.00           H  
ATOM   1070 H5''   U    34      24.281  37.959  57.554  1.00  0.00           H  
ATOM   1071  C4'   U    34      25.146  39.550  56.607  1.00  0.00           C  
ATOM   1072  H4'   U    34      25.981  39.404  57.292  1.00  0.00           H  
ATOM   1073  O4'   U    34      25.609  40.054  55.299  1.00  0.00           O  
ATOM   1074  C1'   U    34      24.988  41.361  55.160  1.00  0.00           C  
ATOM   1075  H1'   U    34      25.650  42.209  55.337  1.00  0.00           H  
ATOM   1076  N1    U    34      24.636  41.437  53.706  1.00  0.00           N  
ATOM   1077  C6    U    34      23.556  40.855  53.162  1.00  0.00           C  
ATOM   1078  H6    U    34      23.066  40.065  53.712  1.00  0.00           H  
ATOM   1079  C5    U    34      23.065  41.103  51.951  1.00  0.00           C  
ATOM   1080  H5    U    34      22.240  40.525  51.562  1.00  0.00           H  
ATOM   1081  C4    U    34      23.692  42.162  51.081  1.00  0.00           C  
ATOM   1082  O4    U    34      23.224  42.627  50.078  1.00  0.00           O  
ATOM   1083  N3    U    34      24.739  42.698  51.662  1.00  0.00           N  
ATOM   1084  H3    U    34      25.138  43.540  51.272  1.00  0.00           H  
ATOM   1085  C2    U    34      25.199  42.445  52.945  1.00  0.00           C  
ATOM   1086  O2    U    34      26.085  43.194  53.334  1.00  0.00           O  
ATOM   1087  C3'   U    34      24.269  40.580  57.301  1.00  0.00           C  
ATOM   1088  H3'   U    34      23.379  40.140  57.751  1.00  0.00           H  
ATOM   1089  C2'   U    34      23.833  41.453  56.161  1.00  0.00           C  
ATOM   1090  H2'   U    34      23.005  40.944  55.668  1.00  0.00           H  
ATOM   1091  O2'   U    34      23.597  42.812  56.347  1.00  0.00           O  
ATOM   1092 HO2'   U    34      22.917  42.837  57.024  1.00  0.00           H  
ATOM   1093  O3'   U    34      24.825  41.349  58.345  1.00  0.00           O  
ATOM   1094  P     G    35      24.823  40.814  59.824  1.00  0.00           P  
ATOM   1095  OP1   G    35      24.518  39.342  59.821  1.00  0.00           O  
ATOM   1096  OP2   G    35      23.864  41.600  60.557  1.00  0.00           O  
ATOM   1097  O5'   G    35      26.208  41.068  60.487  1.00  0.00           O  
ATOM   1098  C5'   G    35      27.279  40.218  60.175  1.00  0.00           C  
ATOM   1099  H5'   G    35      27.221  39.788  59.175  1.00  0.00           H  
ATOM   1100 H5''   G    35      27.306  39.384  60.876  1.00  0.00           H  
ATOM   1101  C4'   G    35      28.656  40.891  60.243  1.00  0.00           C  
ATOM   1102  H4'   G    35      29.432  40.126  60.199  1.00  0.00           H  
ATOM   1103  O4'   G    35      28.689  41.825  59.154  1.00  0.00           O  
ATOM   1104  C1'   G    35      28.835  43.125  59.773  1.00  0.00           C  
ATOM   1105  H1'   G    35      29.894  43.371  59.691  1.00  0.00           H  
ATOM   1106  N9    G    35      28.018  44.104  59.100  1.00  0.00           N  
ATOM   1107  C8    G    35      26.655  44.240  59.009  1.00  0.00           C  
ATOM   1108  H8    G    35      25.880  43.720  59.552  1.00  0.00           H  
ATOM   1109  N7    G    35      26.256  45.199  58.156  1.00  0.00           N  
ATOM   1110  C5    G    35      27.465  45.702  57.695  1.00  0.00           C  
ATOM   1111  C6    G    35      27.732  46.787  56.804  1.00  0.00           C  
ATOM   1112  O6    G    35      26.871  47.394  56.182  1.00  0.00           O  
ATOM   1113  N1    G    35      29.012  47.121  56.659  1.00  0.00           N  
ATOM   1114  H1    G    35      29.223  48.013  56.236  1.00  0.00           H  
ATOM   1115  C2    G    35      30.055  46.423  57.147  1.00  0.00           C  
ATOM   1116  N2    G    35      31.259  46.745  56.709  1.00  0.00           N  
ATOM   1117  H21   G    35      31.476  47.349  55.929  1.00  0.00           H  
ATOM   1118  H22   G    35      32.053  46.304  57.151  1.00  0.00           H  
ATOM   1119  N3    G    35      29.861  45.261  57.854  1.00  0.00           N  
ATOM   1120  C4    G    35      28.575  45.027  58.176  1.00  0.00           C  
ATOM   1121  C3'   G    35      28.949  41.611  61.607  1.00  0.00           C  
ATOM   1122  H3'   G    35      28.335  41.168  62.391  1.00  0.00           H  
ATOM   1123  C2'   G    35      28.451  43.018  61.217  1.00  0.00           C  
ATOM   1124  H2'   G    35      27.367  43.063  61.322  1.00  0.00           H  
ATOM   1125  O2'   G    35      29.197  43.985  61.942  1.00  0.00           O  
ATOM   1126 HO2'   G    35      29.976  43.450  62.108  1.00  0.00           H  
ATOM   1127  O3'   G    35      30.302  41.661  62.002  1.00  0.00           O  
ATOM   1128  P     U    36      31.169  40.450  62.557  1.00  0.00           P  
ATOM   1129  OP1   U    36      30.139  39.644  63.354  1.00  0.00           O  
ATOM   1130  OP2   U    36      32.428  40.915  63.197  1.00  0.00           O  
ATOM   1131  O5'   U    36      31.518  39.629  61.294  1.00  0.00           O  
ATOM   1132  C5'   U    36      32.393  40.136  60.396  1.00  0.00           C  
ATOM   1133  H5'   U    36      33.405  40.164  60.802  1.00  0.00           H  
ATOM   1134 H5''   U    36      32.141  41.187  60.259  1.00  0.00           H  
ATOM   1135  C4'   U    36      32.480  39.311  59.106  1.00  0.00           C  
ATOM   1136  H4'   U    36      32.671  38.247  59.246  1.00  0.00           H  
ATOM   1137  O4'   U    36      31.184  39.367  58.529  1.00  0.00           O  
ATOM   1138  C1'   U    36      31.357  39.543  57.138  1.00  0.00           C  
ATOM   1139  H1'   U    36      30.987  38.724  56.521  1.00  0.00           H  
ATOM   1140  N1    U    36      30.600  40.718  56.667  1.00  0.00           N  
ATOM   1141  C6    U    36      31.242  41.978  56.483  1.00  0.00           C  
ATOM   1142  H6    U    36      32.267  42.047  56.818  1.00  0.00           H  
ATOM   1143  C5    U    36      30.550  42.995  55.901  1.00  0.00           C  
ATOM   1144  H5    U    36      31.046  43.917  55.635  1.00  0.00           H  
ATOM   1145  C4    U    36      29.166  42.835  55.520  1.00  0.00           C  
ATOM   1146  O4    U    36      28.490  43.729  55.019  1.00  0.00           O  
ATOM   1147  N3    U    36      28.621  41.667  55.884  1.00  0.00           N  
ATOM   1148  H3    U    36      27.643  41.545  55.664  1.00  0.00           H  
ATOM   1149  C2    U    36      29.260  40.589  56.389  1.00  0.00           C  
ATOM   1150  O2    U    36      28.602  39.500  56.520  1.00  0.00           O  
ATOM   1151  C3'   U    36      33.540  39.883  58.162  1.00  0.00           C  
ATOM   1152  H3'   U    36      33.499  40.958  58.340  1.00  0.00           H  
ATOM   1153  C2'   U    36      32.903  39.594  56.829  1.00  0.00           C  
ATOM   1154  H2'   U    36      33.273  40.289  56.075  1.00  0.00           H  
ATOM   1155  O2'   U    36      33.383  38.327  56.426  1.00  0.00           O  
ATOM   1156 HO2'   U    36      34.330  38.354  56.272  1.00  0.00           H  
ATOM   1157  O3'   U    36      34.812  39.267  58.411  1.00  0.00           O  
ATOM   1158  P     A    37      36.189  39.660  57.792  1.00  0.00           P  
ATOM   1159  OP1   A    37      37.227  39.356  58.690  1.00  0.00           O  
ATOM   1160  OP2   A    37      36.128  41.006  57.233  1.00  0.00           O  
ATOM   1161  O5'   A    37      36.308  38.663  56.549  1.00  0.00           O  
ATOM   1162  C5'   A    37      36.557  37.294  56.772  1.00  0.00           C  
ATOM   1163  H5'   A    37      35.737  36.857  57.342  1.00  0.00           H  
ATOM   1164 H5''   A    37      37.439  37.248  57.411  1.00  0.00           H  
ATOM   1165  C4'   A    37      36.825  36.550  55.506  1.00  0.00           C  
ATOM   1166  H4'   A    37      37.078  35.523  55.767  1.00  0.00           H  
ATOM   1167  O4'   A    37      35.658  36.484  54.717  1.00  0.00           O  
ATOM   1168  C1'   A    37      35.880  36.929  53.378  1.00  0.00           C  
ATOM   1169  H1'   A    37      35.436  36.321  52.590  1.00  0.00           H  
ATOM   1170  N9    A    37      35.240  38.270  53.384  1.00  0.00           N  
ATOM   1171  C8    A    37      35.774  39.491  53.281  1.00  0.00           C  
ATOM   1172  H8    A    37      36.846  39.616  53.223  1.00  0.00           H  
ATOM   1173  N7    A    37      34.926  40.462  53.257  1.00  0.00           N  
ATOM   1174  C5    A    37      33.710  39.790  53.390  1.00  0.00           C  
ATOM   1175  C6    A    37      32.363  40.161  53.512  1.00  0.00           C  
ATOM   1176  N6    A    37      32.045  41.421  53.596  1.00  0.00           N  
ATOM   1177  H61   A    37      31.084  41.722  53.674  1.00  0.00           H  
ATOM   1178  H62   A    37      32.731  42.076  53.249  1.00  0.00           H  
ATOM   1179  N1    A    37      31.393  39.270  53.521  1.00  0.00           N  
ATOM   1180  C2    A    37      31.661  38.018  53.365  1.00  0.00           C  
ATOM   1181  H2    A    37      30.849  37.308  53.405  1.00  0.00           H  
ATOM   1182  N3    A    37      32.965  37.503  53.411  1.00  0.00           N  
ATOM   1183  C4    A    37      33.899  38.462  53.358  1.00  0.00           C  
ATOM   1184  C3'   A    37      37.979  37.138  54.681  1.00  0.00           C  
ATOM   1185  H3'   A    37      38.010  38.213  54.860  1.00  0.00           H  
ATOM   1186  C2'   A    37      37.408  36.951  53.265  1.00  0.00           C  
ATOM   1187  H2'   A    37      37.626  37.789  52.604  1.00  0.00           H  
ATOM   1188  O2'   A    37      37.868  35.742  52.633  1.00  0.00           O  
ATOM   1189 HO2'   A    37      38.014  35.020  53.249  1.00  0.00           H  
ATOM   1190  O3'   A    37      39.311  36.597  54.826  1.00  0.00           O  
ATOM   1191  P     A    38      40.596  37.422  54.220  1.00  0.00           P  
ATOM   1192  OP1   A    38      41.795  36.612  54.542  1.00  0.00           O  
ATOM   1193  OP2   A    38      40.449  38.740  54.764  1.00  0.00           O  
ATOM   1194  O5'   A    38      40.468  37.424  52.696  1.00  0.00           O  
ATOM   1195  C5'   A    38      41.372  38.203  51.869  1.00  0.00           C  
ATOM   1196  H5'   A    38      42.386  37.937  52.168  1.00  0.00           H  
ATOM   1197 H5''   A    38      41.197  39.268  52.022  1.00  0.00           H  
ATOM   1198  C4'   A    38      41.146  37.822  50.391  1.00  0.00           C  
ATOM   1199  H4'   A    38      40.103  38.064  50.186  1.00  0.00           H  
ATOM   1200  O4'   A    38      42.090  38.711  49.635  1.00  0.00           O  
ATOM   1201  C1'   A    38      42.665  37.979  48.534  1.00  0.00           C  
ATOM   1202  H1'   A    38      42.530  38.456  47.563  1.00  0.00           H  
ATOM   1203  N9    A    38      44.126  37.758  48.900  1.00  0.00           N  
ATOM   1204  C8    A    38      44.838  37.803  50.079  1.00  0.00           C  
ATOM   1205  H8    A    38      44.333  37.883  51.030  1.00  0.00           H  
ATOM   1206  N7    A    38      46.098  37.470  50.033  1.00  0.00           N  
ATOM   1207  C5    A    38      46.286  37.212  48.652  1.00  0.00           C  
ATOM   1208  C6    A    38      47.435  37.036  47.842  1.00  0.00           C  
ATOM   1209  N6    A    38      48.698  36.886  48.162  1.00  0.00           N  
ATOM   1210  H61   A    38      49.467  36.670  47.544  1.00  0.00           H  
ATOM   1211  H62   A    38      48.975  37.006  49.127  1.00  0.00           H  
ATOM   1212  N1    A    38      47.298  36.758  46.513  1.00  0.00           N  
ATOM   1213  C2    A    38      46.060  36.912  46.021  1.00  0.00           C  
ATOM   1214  H2    A    38      46.013  36.746  44.955  1.00  0.00           H  
ATOM   1215  N3    A    38      44.956  37.269  46.672  1.00  0.00           N  
ATOM   1216  C4    A    38      45.109  37.455  47.994  1.00  0.00           C  
ATOM   1217  C3'   A    38      41.391  36.422  49.905  1.00  0.00           C  
ATOM   1218  H3'   A    38      42.313  36.063  50.362  1.00  0.00           H  
ATOM   1219  C2'   A    38      41.850  36.685  48.518  1.00  0.00           C  
ATOM   1220  H2'   A    38      42.330  35.871  47.975  1.00  0.00           H  
ATOM   1221  O2'   A    38      40.690  37.000  47.737  1.00  0.00           O  
ATOM   1222 HO2'   A    38      40.036  36.393  48.090  1.00  0.00           H  
ATOM   1223  O3'   A    38      40.327  35.493  49.958  1.00  0.00           O  
ATOM   1224  P     U    39      40.542  33.900  50.251  1.00  0.00           P  
ATOM   1225  OP1   U    39      39.190  33.392  50.343  1.00  0.00           O  
ATOM   1226  OP2   U    39      41.350  33.905  51.503  1.00  0.00           O  
ATOM   1227  O5'   U    39      41.351  33.329  49.075  1.00  0.00           O  
ATOM   1228  C5'   U    39      40.842  32.909  47.853  1.00  0.00           C  
ATOM   1229  H5'   U    39      40.488  33.821  47.374  1.00  0.00           H  
ATOM   1230 H5''   U    39      40.161  32.058  47.837  1.00  0.00           H  
ATOM   1231  C4'   U    39      42.079  32.518  47.026  1.00  0.00           C  
ATOM   1232  H4'   U    39      41.714  32.215  46.045  1.00  0.00           H  
ATOM   1233  O4'   U    39      43.102  33.588  46.974  1.00  0.00           O  
ATOM   1234  C1'   U    39      44.331  32.985  46.655  1.00  0.00           C  
ATOM   1235  H1'   U    39      44.682  33.212  45.648  1.00  0.00           H  
ATOM   1236  N1    U    39      45.309  33.456  47.633  1.00  0.00           N  
ATOM   1237  C6    U    39      44.976  33.666  48.949  1.00  0.00           C  
ATOM   1238  H6    U    39      43.936  33.606  49.234  1.00  0.00           H  
ATOM   1239  C5    U    39      45.879  33.847  49.941  1.00  0.00           C  
ATOM   1240  H5    U    39      45.574  34.050  50.957  1.00  0.00           H  
ATOM   1241  C4    U    39      47.297  33.870  49.650  1.00  0.00           C  
ATOM   1242  O4    U    39      48.128  33.947  50.520  1.00  0.00           O  
ATOM   1243  N3    U    39      47.603  33.817  48.283  1.00  0.00           N  
ATOM   1244  H3    U    39      48.573  33.981  48.054  1.00  0.00           H  
ATOM   1245  C2    U    39      46.706  33.513  47.300  1.00  0.00           C  
ATOM   1246  O2    U    39      47.154  33.355  46.163  1.00  0.00           O  
ATOM   1247  C3'   U    39      42.896  31.357  47.633  1.00  0.00           C  
ATOM   1248  H3'   U    39      43.185  31.611  48.653  1.00  0.00           H  
ATOM   1249  C2'   U    39      44.123  31.459  46.753  1.00  0.00           C  
ATOM   1250  H2'   U    39      44.949  30.997  47.295  1.00  0.00           H  
ATOM   1251  O2'   U    39      43.858  30.888  45.506  1.00  0.00           O  
ATOM   1252 HO2'   U    39      44.067  29.981  45.743  1.00  0.00           H  
ATOM   1253  O3'   U    39      42.191  30.101  47.528  1.00  0.00           O  
ATOM   1254  P     G    40      42.466  28.957  48.562  1.00  0.00           P  
ATOM   1255  OP1   G    40      41.458  27.894  48.537  1.00  0.00           O  
ATOM   1256  OP2   G    40      42.812  29.499  49.854  1.00  0.00           O  
ATOM   1257  O5'   G    40      43.809  28.446  47.904  1.00  0.00           O  
ATOM   1258  C5'   G    40      43.857  27.507  46.805  1.00  0.00           C  
ATOM   1259  H5'   G    40      43.100  27.727  46.052  1.00  0.00           H  
ATOM   1260 H5''   G    40      43.593  26.495  47.111  1.00  0.00           H  
ATOM   1261  C4'   G    40      45.296  27.488  46.091  1.00  0.00           C  
ATOM   1262  H4'   G    40      45.183  26.944  45.153  1.00  0.00           H  
ATOM   1263  O4'   G    40      45.827  28.859  45.960  1.00  0.00           O  
ATOM   1264  C1'   G    40      47.239  28.878  45.982  1.00  0.00           C  
ATOM   1265  H1'   G    40      47.827  29.304  45.169  1.00  0.00           H  
ATOM   1266  N9    G    40      47.662  29.678  47.166  1.00  0.00           N  
ATOM   1267  C8    G    40      47.069  29.887  48.358  1.00  0.00           C  
ATOM   1268  H8    G    40      46.067  29.543  48.564  1.00  0.00           H  
ATOM   1269  N7    G    40      47.789  30.715  49.133  1.00  0.00           N  
ATOM   1270  C5    G    40      49.014  30.701  48.527  1.00  0.00           C  
ATOM   1271  C6    G    40      50.373  31.044  48.988  1.00  0.00           C  
ATOM   1272  O6    G    40      50.707  31.539  50.020  1.00  0.00           O  
ATOM   1273  N1    G    40      51.369  30.794  48.082  1.00  0.00           N  
ATOM   1274  H1    G    40      52.263  30.955  48.524  1.00  0.00           H  
ATOM   1275  C2    G    40      51.164  30.159  46.891  1.00  0.00           C  
ATOM   1276  N2    G    40      52.174  29.805  46.209  1.00  0.00           N  
ATOM   1277  H21   G    40      53.147  29.969  46.425  1.00  0.00           H  
ATOM   1278  H22   G    40      51.929  29.135  45.494  1.00  0.00           H  
ATOM   1279  N3    G    40      49.961  29.859  46.393  1.00  0.00           N  
ATOM   1280  C4    G    40      48.922  30.175  47.244  1.00  0.00           C  
ATOM   1281  C3'   G    40      46.369  26.720  46.841  1.00  0.00           C  
ATOM   1282  H3'   G    40      46.234  26.895  47.908  1.00  0.00           H  
ATOM   1283  C2'   G    40      47.580  27.388  46.167  1.00  0.00           C  
ATOM   1284  H2'   G    40      48.406  27.252  46.864  1.00  0.00           H  
ATOM   1285  O2'   G    40      47.932  26.936  44.872  1.00  0.00           O  
ATOM   1286 HO2'   G    40      47.637  26.026  44.794  1.00  0.00           H  
ATOM   1287  O3'   G    40      46.299  25.313  46.515  1.00  0.00           O  
ATOM   1288  P     G    41      47.057  24.157  47.246  1.00  0.00           P  
ATOM   1289  OP1   G    41      46.520  22.843  46.823  1.00  0.00           O  
ATOM   1290  OP2   G    41      47.094  24.471  48.669  1.00  0.00           O  
ATOM   1291  O5'   G    41      48.602  24.166  46.752  1.00  0.00           O  
ATOM   1292  C5'   G    41      48.965  23.651  45.532  1.00  0.00           C  
ATOM   1293  H5'   G    41      48.462  24.077  44.663  1.00  0.00           H  
ATOM   1294 H5''   G    41      48.594  22.626  45.514  1.00  0.00           H  
ATOM   1295  C4'   G    41      50.476  23.632  45.242  1.00  0.00           C  
ATOM   1296  H4'   G    41      50.707  23.075  44.334  1.00  0.00           H  
ATOM   1297  O4'   G    41      51.019  24.986  45.206  1.00  0.00           O  
ATOM   1298  C1'   G    41      52.267  25.124  45.951  1.00  0.00           C  
ATOM   1299  H1'   G    41      53.011  25.611  45.319  1.00  0.00           H  
ATOM   1300  N9    G    41      52.112  25.894  47.159  1.00  0.00           N  
ATOM   1301  C8    G    41      50.958  26.184  47.869  1.00  0.00           C  
ATOM   1302  H8    G    41      50.027  25.747  47.542  1.00  0.00           H  
ATOM   1303  N7    G    41      51.063  27.085  48.745  1.00  0.00           N  
ATOM   1304  C5    G    41      52.391  27.313  48.785  1.00  0.00           C  
ATOM   1305  C6    G    41      53.199  28.116  49.700  1.00  0.00           C  
ATOM   1306  O6    G    41      52.824  28.722  50.709  1.00  0.00           O  
ATOM   1307  N1    G    41      54.556  28.092  49.447  1.00  0.00           N  
ATOM   1308  H1    G    41      55.179  28.434  50.165  1.00  0.00           H  
ATOM   1309  C2    G    41      55.117  27.355  48.472  1.00  0.00           C  
ATOM   1310  N2    G    41      56.381  27.343  48.295  1.00  0.00           N  
ATOM   1311  H21   G    41      56.865  27.725  49.095  1.00  0.00           H  
ATOM   1312  H22   G    41      56.808  26.631  47.720  1.00  0.00           H  
ATOM   1313  N3    G    41      54.464  26.559  47.565  1.00  0.00           N  
ATOM   1314  C4    G    41      53.099  26.561  47.856  1.00  0.00           C  
ATOM   1315  C3'   G    41      51.379  22.925  46.351  1.00  0.00           C  
ATOM   1316  H3'   G    41      50.839  22.970  47.297  1.00  0.00           H  
ATOM   1317  C2'   G    41      52.691  23.741  46.411  1.00  0.00           C  
ATOM   1318  H2'   G    41      53.147  23.707  47.400  1.00  0.00           H  
ATOM   1319  O2'   G    41      53.678  23.175  45.484  1.00  0.00           O  
ATOM   1320 HO2'   G    41      53.151  22.856  44.747  1.00  0.00           H  
ATOM   1321  O3'   G    41      51.601  21.567  46.052  1.00  0.00           O  
ATOM   1322  P     U    42      51.643  20.417  47.140  1.00  0.00           P  
ATOM   1323  OP1   U    42      52.125  19.150  46.663  1.00  0.00           O  
ATOM   1324  OP2   U    42      50.425  20.437  47.953  1.00  0.00           O  
ATOM   1325  O5'   U    42      52.802  20.829  48.128  1.00  0.00           O  
ATOM   1326  C5'   U    42      54.141  20.684  47.851  1.00  0.00           C  
ATOM   1327  H5'   U    42      54.320  21.209  46.913  1.00  0.00           H  
ATOM   1328 H5''   U    42      54.547  19.686  47.687  1.00  0.00           H  
ATOM   1329  C4'   U    42      55.026  21.233  49.003  1.00  0.00           C  
ATOM   1330  H4'   U    42      56.044  20.898  48.802  1.00  0.00           H  
ATOM   1331  O4'   U    42      54.952  22.646  48.971  1.00  0.00           O  
ATOM   1332  C1'   U    42      55.426  23.213  50.191  1.00  0.00           C  
ATOM   1333  H1'   U    42      56.460  23.479  49.969  1.00  0.00           H  
ATOM   1334  N1    U    42      54.634  24.406  50.665  1.00  0.00           N  
ATOM   1335  C6    U    42      53.242  24.394  50.503  1.00  0.00           C  
ATOM   1336  H6    U    42      52.878  23.670  49.789  1.00  0.00           H  
ATOM   1337  C5    U    42      52.459  25.173  51.298  1.00  0.00           C  
ATOM   1338  H5    U    42      51.380  25.208  51.307  1.00  0.00           H  
ATOM   1339  C4    U    42      53.016  26.076  52.300  1.00  0.00           C  
ATOM   1340  O4    U    42      52.365  26.700  53.188  1.00  0.00           O  
ATOM   1341  N3    U    42      54.403  26.189  52.260  1.00  0.00           N  
ATOM   1342  H3    U    42      54.880  26.887  52.813  1.00  0.00           H  
ATOM   1343  C2    U    42      55.252  25.329  51.555  1.00  0.00           C  
ATOM   1344  O2    U    42      56.438  25.440  51.655  1.00  0.00           O  
ATOM   1345  C3'   U    42      54.785  20.782  50.468  1.00  0.00           C  
ATOM   1346  H3'   U    42      53.700  20.743  50.557  1.00  0.00           H  
ATOM   1347  C2'   U    42      55.288  22.065  51.205  1.00  0.00           C  
ATOM   1348  H2'   U    42      54.615  22.250  52.042  1.00  0.00           H  
ATOM   1349  O2'   U    42      56.614  21.912  51.887  1.00  0.00           O  
ATOM   1350 HO2'   U    42      56.510  21.936  52.841  1.00  0.00           H  
ATOM   1351  O3'   U    42      55.422  19.636  50.878  1.00  0.00           O  
ATOM   1352  P     A    43      54.687  18.354  51.433  1.00  0.00           P  
ATOM   1353  OP1   A    43      55.696  17.380  51.778  1.00  0.00           O  
ATOM   1354  OP2   A    43      53.570  17.962  50.568  1.00  0.00           O  
ATOM   1355  O5'   A    43      54.055  18.776  52.849  1.00  0.00           O  
ATOM   1356  C5'   A    43      54.827  19.355  53.879  1.00  0.00           C  
ATOM   1357  H5'   A    43      55.370  20.177  53.413  1.00  0.00           H  
ATOM   1358 H5''   A    43      55.539  18.606  54.224  1.00  0.00           H  
ATOM   1359  C4'   A    43      54.069  19.957  54.983  1.00  0.00           C  
ATOM   1360  H4'   A    43      54.805  20.387  55.662  1.00  0.00           H  
ATOM   1361  O4'   A    43      53.261  20.994  54.484  1.00  0.00           O  
ATOM   1362  C1'   A    43      51.813  20.581  54.480  1.00  0.00           C  
ATOM   1363  H1'   A    43      51.207  21.033  55.265  1.00  0.00           H  
ATOM   1364  N9    A    43      51.339  20.870  53.098  1.00  0.00           N  
ATOM   1365  C8    A    43      51.495  20.125  51.997  1.00  0.00           C  
ATOM   1366  H8    A    43      51.919  19.133  51.974  1.00  0.00           H  
ATOM   1367  N7    A    43      50.918  20.591  50.908  1.00  0.00           N  
ATOM   1368  C5    A    43      50.355  21.745  51.339  1.00  0.00           C  
ATOM   1369  C6    A    43      49.611  22.755  50.722  1.00  0.00           C  
ATOM   1370  N6    A    43      49.308  22.778  49.431  1.00  0.00           N  
ATOM   1371  H61   A    43      48.845  23.592  49.051  1.00  0.00           H  
ATOM   1372  H62   A    43      49.520  21.961  48.877  1.00  0.00           H  
ATOM   1373  N1    A    43      49.326  23.884  51.363  1.00  0.00           N  
ATOM   1374  C2    A    43      49.592  23.877  52.705  1.00  0.00           C  
ATOM   1375  H2    A    43      49.309  24.760  53.258  1.00  0.00           H  
ATOM   1376  N3    A    43      50.179  22.977  53.417  1.00  0.00           N  
ATOM   1377  C4    A    43      50.595  21.935  52.691  1.00  0.00           C  
ATOM   1378  C3'   A    43      53.095  18.911  55.619  1.00  0.00           C  
ATOM   1379  H3'   A    43      53.481  17.891  55.627  1.00  0.00           H  
ATOM   1380  C2'   A    43      51.819  19.033  54.764  1.00  0.00           C  
ATOM   1381  H2'   A    43      51.916  18.361  53.911  1.00  0.00           H  
ATOM   1382  O2'   A    43      50.636  18.561  55.493  1.00  0.00           O  
ATOM   1383 HO2'   A    43      50.801  17.707  55.900  1.00  0.00           H  
ATOM   1384  O3'   A    43      52.936  19.429  56.964  1.00  0.00           O  
ATOM   1385  P     C    44      53.985  19.114  58.106  1.00  0.00           P  
ATOM   1386  OP1   C    44      55.010  20.170  58.151  1.00  0.00           O  
ATOM   1387  OP2   C    44      54.361  17.720  58.123  1.00  0.00           O  
ATOM   1388  O5'   C    44      53.072  19.365  59.400  1.00  0.00           O  
ATOM   1389  C5'   C    44      51.832  18.584  59.548  1.00  0.00           C  
ATOM   1390  H5'   C    44      51.971  17.511  59.680  1.00  0.00           H  
ATOM   1391 H5''   C    44      51.394  18.694  58.556  1.00  0.00           H  
ATOM   1392  C4'   C    44      50.994  19.212  60.602  1.00  0.00           C  
ATOM   1393  H4'   C    44      50.075  18.628  60.646  1.00  0.00           H  
ATOM   1394  O4'   C    44      51.624  19.093  61.916  1.00  0.00           O  
ATOM   1395  C1'   C    44      51.007  20.118  62.722  1.00  0.00           C  
ATOM   1396  H1'   C    44      50.382  19.690  63.506  1.00  0.00           H  
ATOM   1397  N1    C    44      52.040  20.926  63.435  1.00  0.00           N  
ATOM   1398  C6    C    44      53.356  20.794  63.135  1.00  0.00           C  
ATOM   1399  H6    C    44      53.618  20.484  62.134  1.00  0.00           H  
ATOM   1400  C5    C    44      54.336  21.096  64.023  1.00  0.00           C  
ATOM   1401  H5    C    44      55.353  20.932  63.701  1.00  0.00           H  
ATOM   1402  C4    C    44      53.918  21.656  65.287  1.00  0.00           C  
ATOM   1403  N4    C    44      54.717  22.093  66.217  1.00  0.00           N  
ATOM   1404  H41   C    44      54.272  22.258  67.109  1.00  0.00           H  
ATOM   1405  H42   C    44      55.713  21.952  66.128  1.00  0.00           H  
ATOM   1406  N3    C    44      52.630  21.865  65.590  1.00  0.00           N  
ATOM   1407  C2    C    44      51.725  21.487  64.695  1.00  0.00           C  
ATOM   1408  O2    C    44      50.498  21.492  65.060  1.00  0.00           O  
ATOM   1409  C3'   C    44      50.570  20.663  60.470  1.00  0.00           C  
ATOM   1410  H3'   C    44      51.467  21.180  60.129  1.00  0.00           H  
ATOM   1411  C2'   C    44      50.167  21.009  61.822  1.00  0.00           C  
ATOM   1412  H2'   C    44      50.310  22.071  62.025  1.00  0.00           H  
ATOM   1413  O2'   C    44      48.780  20.817  62.035  1.00  0.00           O  
ATOM   1414 HO2'   C    44      48.336  21.178  61.263  1.00  0.00           H  
ATOM   1415  O3'   C    44      49.496  20.701  59.447  1.00  0.00           O  
ATOM   1416  P     U    45      49.093  22.136  58.745  1.00  0.00           P  
ATOM   1417  OP1   U    45      48.248  21.709  57.596  1.00  0.00           O  
ATOM   1418  OP2   U    45      50.319  22.935  58.519  1.00  0.00           O  
ATOM   1419  O5'   U    45      48.222  22.902  59.846  1.00  0.00           O  
ATOM   1420  C5'   U    45      47.510  24.037  59.442  1.00  0.00           C  
ATOM   1421  H5'   U    45      47.048  23.796  58.485  1.00  0.00           H  
ATOM   1422 H5''   U    45      48.250  24.830  59.338  1.00  0.00           H  
ATOM   1423  C4'   U    45      46.512  24.630  60.471  1.00  0.00           C  
ATOM   1424  H4'   U    45      46.172  25.621  60.169  1.00  0.00           H  
ATOM   1425  O4'   U    45      45.331  23.808  60.601  1.00  0.00           O  
ATOM   1426  C1'   U    45      45.229  23.234  61.867  1.00  0.00           C  
ATOM   1427  H1'   U    45      44.377  23.646  62.409  1.00  0.00           H  
ATOM   1428  N1    U    45      45.199  21.753  61.763  1.00  0.00           N  
ATOM   1429  C6    U    45      45.847  21.006  60.797  1.00  0.00           C  
ATOM   1430  H6    U    45      46.307  21.442  59.922  1.00  0.00           H  
ATOM   1431  C5    U    45      45.633  19.712  60.774  1.00  0.00           C  
ATOM   1432  H5    U    45      46.121  19.174  59.975  1.00  0.00           H  
ATOM   1433  C4    U    45      44.731  19.006  61.644  1.00  0.00           C  
ATOM   1434  O4    U    45      44.405  17.831  61.686  1.00  0.00           O  
ATOM   1435  N3    U    45      44.187  19.767  62.596  1.00  0.00           N  
ATOM   1436  H3    U    45      43.386  19.373  63.068  1.00  0.00           H  
ATOM   1437  C2    U    45      44.537  21.102  62.793  1.00  0.00           C  
ATOM   1438  O2    U    45      43.958  21.648  63.744  1.00  0.00           O  
ATOM   1439  C3'   U    45      47.029  24.872  61.929  1.00  0.00           C  
ATOM   1440  H3'   U    45      48.115  24.821  61.844  1.00  0.00           H  
ATOM   1441  C2'   U    45      46.531  23.634  62.620  1.00  0.00           C  
ATOM   1442  H2'   U    45      47.150  22.777  62.356  1.00  0.00           H  
ATOM   1443  O2'   U    45      46.394  23.726  64.008  1.00  0.00           O  
ATOM   1444 HO2'   U    45      47.263  23.535  64.369  1.00  0.00           H  
ATOM   1445  O3'   U    45      46.485  26.049  62.591  1.00  0.00           O  
ATOM   1446  P     G    46      47.314  27.338  62.607  1.00  0.00           P  
ATOM   1447  OP1   G    46      46.463  28.288  63.295  1.00  0.00           O  
ATOM   1448  OP2   G    46      47.795  27.664  61.219  1.00  0.00           O  
ATOM   1449  O5'   G    46      48.655  27.043  63.535  1.00  0.00           O  
ATOM   1450  C5'   G    46      48.698  27.280  64.958  1.00  0.00           C  
ATOM   1451  H5'   G    46      47.960  26.694  65.505  1.00  0.00           H  
ATOM   1452 H5''   G    46      48.374  28.286  65.222  1.00  0.00           H  
ATOM   1453  C4'   G    46      50.066  27.073  65.628  1.00  0.00           C  
ATOM   1454  H4'   G    46      49.999  27.376  66.673  1.00  0.00           H  
ATOM   1455  O4'   G    46      50.542  25.705  65.494  1.00  0.00           O  
ATOM   1456  C1'   G    46      51.928  25.736  65.200  1.00  0.00           C  
ATOM   1457  H1'   G    46      52.480  25.123  65.912  1.00  0.00           H  
ATOM   1458  N9    G    46      52.126  25.125  63.861  1.00  0.00           N  
ATOM   1459  C8    G    46      51.209  24.518  63.067  1.00  0.00           C  
ATOM   1460  H8    G    46      50.146  24.471  63.253  1.00  0.00           H  
ATOM   1461  N7    G    46      51.733  23.882  62.010  1.00  0.00           N  
ATOM   1462  C5    G    46      53.083  24.004  62.230  1.00  0.00           C  
ATOM   1463  C6    G    46      54.354  23.705  61.570  1.00  0.00           C  
ATOM   1464  O6    G    46      54.514  23.151  60.441  1.00  0.00           O  
ATOM   1465  N1    G    46      55.499  24.019  62.279  1.00  0.00           N  
ATOM   1466  H1    G    46      56.437  23.843  61.946  1.00  0.00           H  
ATOM   1467  C2    G    46      55.578  24.682  63.410  1.00  0.00           C  
ATOM   1468  N2    G    46      56.743  24.875  63.988  1.00  0.00           N  
ATOM   1469  H21   G    46      57.578  24.349  63.774  1.00  0.00           H  
ATOM   1470  H22   G    46      56.792  25.425  64.834  1.00  0.00           H  
ATOM   1471  N3    G    46      54.464  25.158  63.946  1.00  0.00           N  
ATOM   1472  C4    G    46      53.280  24.766  63.359  1.00  0.00           C  
ATOM   1473  C3'   G    46      51.210  27.947  65.037  1.00  0.00           C  
ATOM   1474  H3'   G    46      51.068  28.089  63.966  1.00  0.00           H  
ATOM   1475  C2'   G    46      52.489  27.162  65.206  1.00  0.00           C  
ATOM   1476  H2'   G    46      53.231  27.364  64.433  1.00  0.00           H  
ATOM   1477  O2'   G    46      52.993  27.348  66.543  1.00  0.00           O  
ATOM   1478 HO2'   G    46      53.035  28.253  66.861  1.00  0.00           H  
ATOM   1479  O3'   G    46      51.148  29.186  65.600  1.00  0.00           O  
ATOM   1480  P     A    47      51.256  30.531  64.697  1.00  0.00           P  
ATOM   1481  OP1   A    47      51.387  31.649  65.613  1.00  0.00           O  
ATOM   1482  OP2   A    47      50.170  30.497  63.723  1.00  0.00           O  
ATOM   1483  O5'   A    47      52.618  30.355  63.925  1.00  0.00           O  
ATOM   1484  C5'   A    47      53.859  30.704  64.563  1.00  0.00           C  
ATOM   1485  H5'   A    47      53.760  30.379  65.599  1.00  0.00           H  
ATOM   1486 H5''   A    47      53.897  31.791  64.625  1.00  0.00           H  
ATOM   1487  C4'   A    47      55.197  30.142  63.938  1.00  0.00           C  
ATOM   1488  H4'   A    47      55.978  30.232  64.693  1.00  0.00           H  
ATOM   1489  O4'   A    47      54.916  28.787  63.687  1.00  0.00           O  
ATOM   1490  C1'   A    47      55.689  28.341  62.649  1.00  0.00           C  
ATOM   1491  H1'   A    47      56.402  27.580  62.966  1.00  0.00           H  
ATOM   1492  N9    A    47      54.859  27.637  61.652  1.00  0.00           N  
ATOM   1493  C8    A    47      53.511  27.807  61.496  1.00  0.00           C  
ATOM   1494  H8    A    47      52.939  28.405  62.190  1.00  0.00           H  
ATOM   1495  N7    A    47      53.055  27.273  60.386  1.00  0.00           N  
ATOM   1496  C5    A    47      54.186  26.683  59.827  1.00  0.00           C  
ATOM   1497  C6    A    47      54.500  25.999  58.621  1.00  0.00           C  
ATOM   1498  N6    A    47      53.552  25.639  57.773  1.00  0.00           N  
ATOM   1499  H61   A    47      53.794  24.983  57.045  1.00  0.00           H  
ATOM   1500  H62   A    47      52.651  25.835  58.186  1.00  0.00           H  
ATOM   1501  N1    A    47      55.731  25.562  58.309  1.00  0.00           N  
ATOM   1502  C2    A    47      56.713  25.923  59.145  1.00  0.00           C  
ATOM   1503  H2    A    47      57.694  25.472  59.121  1.00  0.00           H  
ATOM   1504  N3    A    47      56.582  26.590  60.317  1.00  0.00           N  
ATOM   1505  C4    A    47      55.301  26.942  60.596  1.00  0.00           C  
ATOM   1506  C3'   A    47      55.442  30.670  62.562  1.00  0.00           C  
ATOM   1507  H3'   A    47      54.486  30.577  62.047  1.00  0.00           H  
ATOM   1508  C2'   A    47      56.367  29.570  62.116  1.00  0.00           C  
ATOM   1509  H2'   A    47      56.499  29.622  61.035  1.00  0.00           H  
ATOM   1510  O2'   A    47      57.648  29.659  62.582  1.00  0.00           O  
ATOM   1511 HO2'   A    47      58.048  30.500  62.348  1.00  0.00           H  
ATOM   1512  O3'   A    47      55.854  32.017  62.540  1.00  0.00           O  
ATOM   1513  P     A    48      55.910  32.941  61.279  1.00  0.00           P  
ATOM   1514  OP1   A    48      56.502  34.216  61.588  1.00  0.00           O  
ATOM   1515  OP2   A    48      54.543  32.956  60.677  1.00  0.00           O  
ATOM   1516  O5'   A    48      56.758  32.189  60.192  1.00  0.00           O  
ATOM   1517  C5'   A    48      58.146  32.282  60.382  1.00  0.00           C  
ATOM   1518  H5'   A    48      58.415  31.900  61.367  1.00  0.00           H  
ATOM   1519 H5''   A    48      58.423  33.328  60.244  1.00  0.00           H  
ATOM   1520  C4'   A    48      58.876  31.382  59.359  1.00  0.00           C  
ATOM   1521  H4'   A    48      59.900  31.456  59.726  1.00  0.00           H  
ATOM   1522  O4'   A    48      58.571  30.015  59.607  1.00  0.00           O  
ATOM   1523  C1'   A    48      58.532  29.372  58.268  1.00  0.00           C  
ATOM   1524  H1'   A    48      59.020  28.398  58.220  1.00  0.00           H  
ATOM   1525  N9    A    48      57.133  29.239  57.758  1.00  0.00           N  
ATOM   1526  C8    A    48      56.022  29.684  58.316  1.00  0.00           C  
ATOM   1527  H8    A    48      56.024  30.292  59.208  1.00  0.00           H  
ATOM   1528  N7    A    48      54.939  29.429  57.654  1.00  0.00           N  
ATOM   1529  C5    A    48      55.386  28.467  56.634  1.00  0.00           C  
ATOM   1530  C6    A    48      54.800  27.635  55.729  1.00  0.00           C  
ATOM   1531  N6    A    48      53.549  27.592  55.463  1.00  0.00           N  
ATOM   1532  H61   A    48      53.286  27.020  54.673  1.00  0.00           H  
ATOM   1533  H62   A    48      52.835  27.856  56.127  1.00  0.00           H  
ATOM   1534  N1    A    48      55.516  26.788  55.017  1.00  0.00           N  
ATOM   1535  C2    A    48      56.819  26.845  55.202  1.00  0.00           C  
ATOM   1536  H2    A    48      57.343  26.221  54.493  1.00  0.00           H  
ATOM   1537  N3    A    48      57.577  27.578  55.986  1.00  0.00           N  
ATOM   1538  C4    A    48      56.717  28.336  56.784  1.00  0.00           C  
ATOM   1539  C3'   A    48      58.859  31.730  57.854  1.00  0.00           C  
ATOM   1540  H3'   A    48      57.846  32.057  57.619  1.00  0.00           H  
ATOM   1541  C2'   A    48      59.260  30.331  57.318  1.00  0.00           C  
ATOM   1542  H2'   A    48      59.012  30.219  56.263  1.00  0.00           H  
ATOM   1543  O2'   A    48      60.632  30.312  57.434  1.00  0.00           O  
ATOM   1544 HO2'   A    48      60.976  31.193  57.268  1.00  0.00           H  
ATOM   1545  O3'   A    48      59.815  32.779  57.536  1.00  0.00           O  
ATOM   1546  P     C    49      59.628  33.513  56.193  1.00  0.00           P  
ATOM   1547  OP1   C    49      60.742  34.458  56.069  1.00  0.00           O  
ATOM   1548  OP2   C    49      58.188  34.017  56.163  1.00  0.00           O  
ATOM   1549  O5'   C    49      59.749  32.435  55.017  1.00  0.00           O  
ATOM   1550  C5'   C    49      60.960  31.964  54.702  1.00  0.00           C  
ATOM   1551  H5'   C    49      61.473  31.551  55.570  1.00  0.00           H  
ATOM   1552 H5''   C    49      61.620  32.776  54.396  1.00  0.00           H  
ATOM   1553  C4'   C    49      60.924  30.895  53.567  1.00  0.00           C  
ATOM   1554  H4'   C    49      61.953  30.672  53.288  1.00  0.00           H  
ATOM   1555  O4'   C    49      60.279  29.698  53.945  1.00  0.00           O  
ATOM   1556  C1'   C    49      59.597  29.111  52.776  1.00  0.00           C  
ATOM   1557  H1'   C    49      59.827  28.056  52.628  1.00  0.00           H  
ATOM   1558  N1    C    49      58.078  29.289  52.894  1.00  0.00           N  
ATOM   1559  C6    C    49      57.491  29.990  53.916  1.00  0.00           C  
ATOM   1560  H6    C    49      58.012  30.643  54.600  1.00  0.00           H  
ATOM   1561  C5    C    49      56.164  30.126  53.944  1.00  0.00           C  
ATOM   1562  H5    C    49      55.649  30.754  54.656  1.00  0.00           H  
ATOM   1563  C4    C    49      55.430  29.502  52.877  1.00  0.00           C  
ATOM   1564  N4    C    49      54.165  29.560  52.896  1.00  0.00           N  
ATOM   1565  H41   C    49      53.600  29.427  52.070  1.00  0.00           H  
ATOM   1566  H42   C    49      53.595  29.919  53.649  1.00  0.00           H  
ATOM   1567  N3    C    49      55.918  28.951  51.865  1.00  0.00           N  
ATOM   1568  C2    C    49      57.274  28.745  51.878  1.00  0.00           C  
ATOM   1569  O2    C    49      57.749  28.128  50.911  1.00  0.00           O  
ATOM   1570  C3'   C    49      60.286  31.321  52.232  1.00  0.00           C  
ATOM   1571  H3'   C    49      59.325  31.788  52.445  1.00  0.00           H  
ATOM   1572  C2'   C    49      60.127  29.955  51.613  1.00  0.00           C  
ATOM   1573  H2'   C    49      59.484  30.024  50.735  1.00  0.00           H  
ATOM   1574  O2'   C    49      61.486  29.436  51.122  1.00  0.00           O  
ATOM   1575 HO2'   C    49      61.895  29.893  50.384  1.00  0.00           H  
ATOM   1576  O3'   C    49      61.181  32.101  51.407  1.00  0.00           O  
ATOM   1577  P     C    50      60.765  33.430  50.715  1.00  0.00           P  
ATOM   1578  OP1   C    50      61.933  34.214  50.354  1.00  0.00           O  
ATOM   1579  OP2   C    50      59.748  33.951  51.599  1.00  0.00           O  
ATOM   1580  O5'   C    50      59.998  32.978  49.460  1.00  0.00           O  
ATOM   1581  C5'   C    50      60.682  32.402  48.416  1.00  0.00           C  
ATOM   1582  H5'   C    50      61.357  31.641  48.808  1.00  0.00           H  
ATOM   1583 H5''   C    50      61.339  33.089  47.882  1.00  0.00           H  
ATOM   1584  C4'   C    50      59.801  31.651  47.469  1.00  0.00           C  
ATOM   1585  H4'   C    50      60.526  31.100  46.870  1.00  0.00           H  
ATOM   1586  O4'   C    50      59.007  30.594  47.921  1.00  0.00           O  
ATOM   1587  C1'   C    50      57.724  30.645  47.414  1.00  0.00           C  
ATOM   1588  H1'   C    50      57.586  29.597  47.149  1.00  0.00           H  
ATOM   1589  N1    C    50      56.616  31.013  48.336  1.00  0.00           N  
ATOM   1590  C6    C    50      56.910  31.645  49.547  1.00  0.00           C  
ATOM   1591  H6    C    50      57.923  31.797  49.890  1.00  0.00           H  
ATOM   1592  C5    C    50      55.931  32.107  50.310  1.00  0.00           C  
ATOM   1593  H5    C    50      56.328  32.603  51.183  1.00  0.00           H  
ATOM   1594  C4    C    50      54.536  31.836  49.909  1.00  0.00           C  
ATOM   1595  N4    C    50      53.445  32.222  50.611  1.00  0.00           N  
ATOM   1596  H41   C    50      52.520  31.935  50.325  1.00  0.00           H  
ATOM   1597  H42   C    50      53.660  32.604  51.521  1.00  0.00           H  
ATOM   1598  N3    C    50      54.266  31.229  48.735  1.00  0.00           N  
ATOM   1599  C2    C    50      55.254  30.829  47.939  1.00  0.00           C  
ATOM   1600  O2    C    50      54.927  30.167  46.892  1.00  0.00           O  
ATOM   1601  C3'   C    50      58.823  32.555  46.631  1.00  0.00           C  
ATOM   1602  H3'   C    50      58.379  33.286  47.307  1.00  0.00           H  
ATOM   1603  C2'   C    50      57.832  31.515  46.162  1.00  0.00           C  
ATOM   1604  H2'   C    50      56.875  32.016  46.013  1.00  0.00           H  
ATOM   1605  O2'   C    50      58.205  30.689  45.116  1.00  0.00           O  
ATOM   1606 HO2'   C    50      59.141  30.904  45.116  1.00  0.00           H  
ATOM   1607  O3'   C    50      59.667  33.147  45.557  1.00  0.00           O  
ATOM   1608  P     A    51      59.205  34.553  44.843  1.00  0.00           P  
ATOM   1609  OP1   A    51      60.240  34.884  43.834  1.00  0.00           O  
ATOM   1610  OP2   A    51      58.826  35.539  45.796  1.00  0.00           O  
ATOM   1611  O5'   A    51      57.923  34.287  44.078  1.00  0.00           O  
ATOM   1612  C5'   A    51      57.732  33.344  43.049  1.00  0.00           C  
ATOM   1613  H5'   A    51      58.258  32.430  43.325  1.00  0.00           H  
ATOM   1614 H5''   A    51      58.168  33.732  42.129  1.00  0.00           H  
ATOM   1615  C4'   A    51      56.254  32.889  42.828  1.00  0.00           C  
ATOM   1616  H4'   A    51      56.257  32.026  42.163  1.00  0.00           H  
ATOM   1617  O4'   A    51      55.702  32.483  44.043  1.00  0.00           O  
ATOM   1618  C1'   A    51      54.304  32.668  44.051  1.00  0.00           C  
ATOM   1619  H1'   A    51      53.874  31.667  44.050  1.00  0.00           H  
ATOM   1620  N9    A    51      53.928  33.467  45.273  1.00  0.00           N  
ATOM   1621  C8    A    51      54.691  33.984  46.253  1.00  0.00           C  
ATOM   1622  H8    A    51      55.729  34.195  46.042  1.00  0.00           H  
ATOM   1623  N7    A    51      54.082  34.461  47.312  1.00  0.00           N  
ATOM   1624  C5    A    51      52.796  34.065  47.079  1.00  0.00           C  
ATOM   1625  C6    A    51      51.546  34.191  47.769  1.00  0.00           C  
ATOM   1626  N6    A    51      51.318  34.757  48.942  1.00  0.00           N  
ATOM   1627  H61   A    51      50.402  34.615  49.345  1.00  0.00           H  
ATOM   1628  H62   A    51      52.150  35.194  49.311  1.00  0.00           H  
ATOM   1629  N1    A    51      50.357  33.771  47.237  1.00  0.00           N  
ATOM   1630  C2    A    51      50.407  33.303  46.013  1.00  0.00           C  
ATOM   1631  H2    A    51      49.449  33.023  45.600  1.00  0.00           H  
ATOM   1632  N3    A    51      51.503  33.175  45.234  1.00  0.00           N  
ATOM   1633  C4    A    51      52.639  33.537  45.824  1.00  0.00           C  
ATOM   1634  C3'   A    51      55.327  33.962  42.299  1.00  0.00           C  
ATOM   1635  H3'   A    51      55.449  34.845  42.927  1.00  0.00           H  
ATOM   1636  C2'   A    51      53.955  33.326  42.692  1.00  0.00           C  
ATOM   1637  H2'   A    51      53.268  34.173  42.685  1.00  0.00           H  
ATOM   1638  O2'   A    51      53.619  32.180  41.885  1.00  0.00           O  
ATOM   1639 HO2'   A    51      52.886  32.355  41.290  1.00  0.00           H  
ATOM   1640  O3'   A    51      55.580  34.276  40.968  1.00  0.00           O  
ATOM   1641  P     G    52      54.540  35.304  40.266  1.00  0.00           P  
ATOM   1642  OP1   G    52      54.974  35.407  38.831  1.00  0.00           O  
ATOM   1643  OP2   G    52      54.592  36.507  41.116  1.00  0.00           O  
ATOM   1644  O5'   G    52      53.207  34.538  40.314  1.00  0.00           O  
ATOM   1645  C5'   G    52      52.027  35.204  39.917  1.00  0.00           C  
ATOM   1646  H5'   G    52      52.166  35.306  38.840  1.00  0.00           H  
ATOM   1647 H5''   G    52      52.019  36.153  40.453  1.00  0.00           H  
ATOM   1648  C4'   G    52      50.908  34.222  40.237  1.00  0.00           C  
ATOM   1649  H4'   G    52      50.827  34.147  41.321  1.00  0.00           H  
ATOM   1650  O4'   G    52      49.781  34.885  39.767  1.00  0.00           O  
ATOM   1651  C1'   G    52      48.869  33.941  39.187  1.00  0.00           C  
ATOM   1652  H1'   G    52      47.993  33.994  39.834  1.00  0.00           H  
ATOM   1653  N9    G    52      48.755  34.286  37.742  1.00  0.00           N  
ATOM   1654  C8    G    52      49.363  35.346  37.036  1.00  0.00           C  
ATOM   1655  H8    G    52      49.946  36.120  37.515  1.00  0.00           H  
ATOM   1656  N7    G    52      49.023  35.444  35.775  1.00  0.00           N  
ATOM   1657  C5    G    52      48.093  34.419  35.617  1.00  0.00           C  
ATOM   1658  C6    G    52      47.335  34.088  34.458  1.00  0.00           C  
ATOM   1659  O6    G    52      47.407  34.666  33.353  1.00  0.00           O  
ATOM   1660  N1    G    52      46.471  33.038  34.733  1.00  0.00           N  
ATOM   1661  H1    G    52      45.693  32.947  34.096  1.00  0.00           H  
ATOM   1662  C2    G    52      46.371  32.388  35.910  1.00  0.00           C  
ATOM   1663  N2    G    52      45.532  31.370  36.009  1.00  0.00           N  
ATOM   1664  H21   G    52      45.125  30.944  35.189  1.00  0.00           H  
ATOM   1665  H22   G    52      45.257  31.067  36.933  1.00  0.00           H  
ATOM   1666  N3    G    52      47.041  32.766  37.025  1.00  0.00           N  
ATOM   1667  C4    G    52      47.999  33.700  36.799  1.00  0.00           C  
ATOM   1668  C3'   G    52      50.976  32.888  39.464  1.00  0.00           C  
ATOM   1669  H3'   G    52      51.307  33.184  38.468  1.00  0.00           H  
ATOM   1670  C2'   G    52      49.425  32.538  39.334  1.00  0.00           C  
ATOM   1671  H2'   G    52      49.195  31.877  38.499  1.00  0.00           H  
ATOM   1672  O2'   G    52      48.898  31.880  40.493  1.00  0.00           O  
ATOM   1673 HO2'   G    52      49.538  31.679  41.180  1.00  0.00           H  
ATOM   1674  O3'   G    52      51.683  31.819  40.063  1.00  0.00           O  
ATOM   1675  P     A    53      52.395  30.766  39.011  1.00  0.00           P  
ATOM   1676  OP1   A    53      53.255  29.811  39.673  1.00  0.00           O  
ATOM   1677  OP2   A    53      52.966  31.586  37.897  1.00  0.00           O  
ATOM   1678  O5'   A    53      51.094  29.884  38.384  1.00  0.00           O  
ATOM   1679  C5'   A    53      50.333  29.097  39.255  1.00  0.00           C  
ATOM   1680  H5'   A    53      50.043  29.727  40.096  1.00  0.00           H  
ATOM   1681 H5''   A    53      50.983  28.397  39.780  1.00  0.00           H  
ATOM   1682  C4'   A    53      49.117  28.446  38.562  1.00  0.00           C  
ATOM   1683  H4'   A    53      48.443  27.876  39.201  1.00  0.00           H  
ATOM   1684  O4'   A    53      48.236  29.368  37.986  1.00  0.00           O  
ATOM   1685  C1'   A    53      47.822  28.810  36.766  1.00  0.00           C  
ATOM   1686  H1'   A    53      46.738  28.844  36.657  1.00  0.00           H  
ATOM   1687  N9    A    53      48.286  29.653  35.587  1.00  0.00           N  
ATOM   1688  C8    A    53      49.297  30.599  35.498  1.00  0.00           C  
ATOM   1689  H8    A    53      49.905  30.854  36.354  1.00  0.00           H  
ATOM   1690  N7    A    53      49.347  31.265  34.361  1.00  0.00           N  
ATOM   1691  C5    A    53      48.421  30.573  33.585  1.00  0.00           C  
ATOM   1692  C6    A    53      47.945  30.757  32.286  1.00  0.00           C  
ATOM   1693  N6    A    53      48.362  31.645  31.451  1.00  0.00           N  
ATOM   1694  H61   A    53      47.885  31.931  30.608  1.00  0.00           H  
ATOM   1695  H62   A    53      49.162  32.233  31.636  1.00  0.00           H  
ATOM   1696  N1    A    53      46.979  29.937  31.751  1.00  0.00           N  
ATOM   1697  C2    A    53      46.466  29.057  32.604  1.00  0.00           C  
ATOM   1698  H2    A    53      45.763  28.356  32.179  1.00  0.00           H  
ATOM   1699  N3    A    53      46.713  28.810  33.851  1.00  0.00           N  
ATOM   1700  C4    A    53      47.777  29.577  34.293  1.00  0.00           C  
ATOM   1701  C3'   A    53      49.547  27.498  37.475  1.00  0.00           C  
ATOM   1702  H3'   A    53      50.291  28.027  36.879  1.00  0.00           H  
ATOM   1703  C2'   A    53      48.260  27.370  36.636  1.00  0.00           C  
ATOM   1704  H2'   A    53      48.394  27.077  35.594  1.00  0.00           H  
ATOM   1705  O2'   A    53      47.285  26.574  37.274  1.00  0.00           O  
ATOM   1706 HO2'   A    53      46.726  26.258  36.561  1.00  0.00           H  
ATOM   1707  O3'   A    53      50.026  26.253  37.940  1.00  0.00           O  
ATOM   1708  P     G    54      51.117  25.420  37.191  1.00  0.00           P  
ATOM   1709  OP1   G    54      51.722  24.399  38.109  1.00  0.00           O  
ATOM   1710  OP2   G    54      52.026  26.293  36.424  1.00  0.00           O  
ATOM   1711  O5'   G    54      50.248  24.777  36.007  1.00  0.00           O  
ATOM   1712  C5'   G    54      49.311  23.726  36.240  1.00  0.00           C  
ATOM   1713  H5'   G    54      48.776  23.925  37.169  1.00  0.00           H  
ATOM   1714 H5''   G    54      49.990  22.874  36.254  1.00  0.00           H  
ATOM   1715  C4'   G    54      48.251  23.554  35.124  1.00  0.00           C  
ATOM   1716  H4'   G    54      47.463  22.966  35.594  1.00  0.00           H  
ATOM   1717  O4'   G    54      47.743  24.851  34.741  1.00  0.00           O  
ATOM   1718  C1'   G    54      47.559  24.856  33.354  1.00  0.00           C  
ATOM   1719  H1'   G    54      46.537  25.137  33.097  1.00  0.00           H  
ATOM   1720  N9    G    54      48.329  25.936  32.662  1.00  0.00           N  
ATOM   1721  C8    G    54      49.514  26.422  33.093  1.00  0.00           C  
ATOM   1722  H8    G    54      50.066  26.020  33.930  1.00  0.00           H  
ATOM   1723  N7    G    54      49.951  27.391  32.316  1.00  0.00           N  
ATOM   1724  C5    G    54      49.036  27.524  31.270  1.00  0.00           C  
ATOM   1725  C6    G    54      49.166  28.325  30.065  1.00  0.00           C  
ATOM   1726  O6    G    54      50.067  29.151  29.762  1.00  0.00           O  
ATOM   1727  N1    G    54      48.124  28.033  29.181  1.00  0.00           N  
ATOM   1728  H1    G    54      48.226  28.335  28.223  1.00  0.00           H  
ATOM   1729  C2    G    54      47.259  26.951  29.386  1.00  0.00           C  
ATOM   1730  N2    G    54      46.365  26.648  28.396  1.00  0.00           N  
ATOM   1731  H21   G    54      46.205  27.165  27.543  1.00  0.00           H  
ATOM   1732  H22   G    54      45.700  25.915  28.603  1.00  0.00           H  
ATOM   1733  N3    G    54      47.132  26.219  30.493  1.00  0.00           N  
ATOM   1734  C4    G    54      48.066  26.587  31.459  1.00  0.00           C  
ATOM   1735  C3'   G    54      48.777  22.901  33.761  1.00  0.00           C  
ATOM   1736  H3'   G    54      49.791  23.292  33.668  1.00  0.00           H  
ATOM   1737  C2'   G    54      47.813  23.525  32.718  1.00  0.00           C  
ATOM   1738  H2'   G    54      48.324  23.534  31.756  1.00  0.00           H  
ATOM   1739  O2'   G    54      46.574  22.848  32.650  1.00  0.00           O  
ATOM   1740 HO2'   G    54      46.025  23.165  31.930  1.00  0.00           H  
ATOM   1741  O3'   G    54      48.832  21.498  33.760  1.00  0.00           O  
ATOM   1742  P     C    55      49.852  20.833  32.647  1.00  0.00           P  
ATOM   1743  OP1   C    55      49.818  19.366  32.890  1.00  0.00           O  
ATOM   1744  OP2   C    55      51.184  21.500  32.744  1.00  0.00           O  
ATOM   1745  O5'   C    55      49.406  21.178  31.084  1.00  0.00           O  
ATOM   1746  C5'   C    55      48.236  20.480  30.486  1.00  0.00           C  
ATOM   1747  H5'   C    55      47.489  20.287  31.255  1.00  0.00           H  
ATOM   1748 H5''   C    55      48.473  19.459  30.189  1.00  0.00           H  
ATOM   1749  C4'   C    55      47.817  21.099  29.222  1.00  0.00           C  
ATOM   1750  H4'   C    55      46.855  20.694  28.905  1.00  0.00           H  
ATOM   1751  O4'   C    55      47.633  22.475  29.392  1.00  0.00           O  
ATOM   1752  C1'   C    55      47.977  23.206  28.145  1.00  0.00           C  
ATOM   1753  H1'   C    55      47.095  23.782  27.864  1.00  0.00           H  
ATOM   1754  N1    C    55      49.169  24.154  28.285  1.00  0.00           N  
ATOM   1755  C6    C    55      50.071  24.159  29.335  1.00  0.00           C  
ATOM   1756  H6    C    55      50.135  23.297  29.983  1.00  0.00           H  
ATOM   1757  C5    C    55      51.053  25.101  29.342  1.00  0.00           C  
ATOM   1758  H5    C    55      51.816  25.036  30.103  1.00  0.00           H  
ATOM   1759  C4    C    55      51.030  26.113  28.358  1.00  0.00           C  
ATOM   1760  N4    C    55      51.888  27.071  28.461  1.00  0.00           N  
ATOM   1761  H41   C    55      51.966  27.692  27.668  1.00  0.00           H  
ATOM   1762  H42   C    55      52.403  27.199  29.320  1.00  0.00           H  
ATOM   1763  N3    C    55      50.136  26.209  27.377  1.00  0.00           N  
ATOM   1764  C2    C    55      49.258  25.139  27.311  1.00  0.00           C  
ATOM   1765  O2    C    55      48.395  25.203  26.452  1.00  0.00           O  
ATOM   1766  C3'   C    55      48.832  20.964  28.121  1.00  0.00           C  
ATOM   1767  H3'   C    55      49.815  21.167  28.544  1.00  0.00           H  
ATOM   1768  C2'   C    55      48.273  22.092  27.231  1.00  0.00           C  
ATOM   1769  H2'   C    55      49.064  22.414  26.554  1.00  0.00           H  
ATOM   1770  O2'   C    55      47.022  21.784  26.497  1.00  0.00           O  
ATOM   1771 HO2'   C    55      47.084  22.316  25.700  1.00  0.00           H  
ATOM   1772  O3'   C    55      48.783  19.642  27.558  1.00  0.00           O  
ATOM   1773  P     A    56      49.985  19.056  26.714  1.00  0.00           P  
ATOM   1774  OP1   A    56      49.635  17.632  26.379  1.00  0.00           O  
ATOM   1775  OP2   A    56      51.269  19.365  27.397  1.00  0.00           O  
ATOM   1776  O5'   A    56      49.983  19.946  25.452  1.00  0.00           O  
ATOM   1777  C5'   A    56      49.018  19.823  24.384  1.00  0.00           C  
ATOM   1778  H5'   A    56      47.979  19.854  24.712  1.00  0.00           H  
ATOM   1779 H5''   A    56      49.191  18.839  23.948  1.00  0.00           H  
ATOM   1780  C4'   A    56      49.251  20.918  23.302  1.00  0.00           C  
ATOM   1781  H4'   A    56      48.479  20.807  22.541  1.00  0.00           H  
ATOM   1782  O4'   A    56      49.175  22.261  23.871  1.00  0.00           O  
ATOM   1783  C1'   A    56      50.319  22.978  23.373  1.00  0.00           C  
ATOM   1784  H1'   A    56      49.944  23.968  23.114  1.00  0.00           H  
ATOM   1785  N9    A    56      51.350  23.285  24.344  1.00  0.00           N  
ATOM   1786  C8    A    56      51.581  22.745  25.580  1.00  0.00           C  
ATOM   1787  H8    A    56      51.120  21.854  25.980  1.00  0.00           H  
ATOM   1788  N7    A    56      52.351  23.482  26.341  1.00  0.00           N  
ATOM   1789  C5    A    56      52.768  24.492  25.471  1.00  0.00           C  
ATOM   1790  C6    A    56      53.822  25.469  25.559  1.00  0.00           C  
ATOM   1791  N6    A    56      54.584  25.841  26.531  1.00  0.00           N  
ATOM   1792  H61   A    56      55.441  26.369  26.445  1.00  0.00           H  
ATOM   1793  H62   A    56      54.425  25.394  27.422  1.00  0.00           H  
ATOM   1794  N1    A    56      54.077  26.282  24.496  1.00  0.00           N  
ATOM   1795  C2    A    56      53.378  26.118  23.350  1.00  0.00           C  
ATOM   1796  H2    A    56      53.720  26.889  22.676  1.00  0.00           H  
ATOM   1797  N3    A    56      52.432  25.244  23.082  1.00  0.00           N  
ATOM   1798  C4    A    56      52.193  24.424  24.243  1.00  0.00           C  
ATOM   1799  C3'   A    56      50.694  20.731  22.743  1.00  0.00           C  
ATOM   1800  H3'   A    56      51.374  20.405  23.530  1.00  0.00           H  
ATOM   1801  C2'   A    56      50.831  22.142  22.219  1.00  0.00           C  
ATOM   1802  H2'   A    56      51.837  22.452  21.933  1.00  0.00           H  
ATOM   1803  O2'   A    56      50.008  22.376  21.147  1.00  0.00           O  
ATOM   1804 HO2'   A    56      50.000  21.588  20.600  1.00  0.00           H  
ATOM   1805  O3'   A    56      50.727  19.905  21.674  1.00  0.00           O  
ATOM   1806  P     U    57      52.061  19.174  21.357  1.00  0.00           P  
ATOM   1807  OP1   U    57      51.924  18.671  19.931  1.00  0.00           O  
ATOM   1808  OP2   U    57      52.358  18.163  22.322  1.00  0.00           O  
ATOM   1809  O5'   U    57      53.245  20.205  21.307  1.00  0.00           O  
ATOM   1810  C5'   U    57      53.548  21.105  20.172  1.00  0.00           C  
ATOM   1811  H5'   U    57      52.634  21.671  19.992  1.00  0.00           H  
ATOM   1812 H5''   U    57      53.812  20.550  19.272  1.00  0.00           H  
ATOM   1813  C4'   U    57      54.622  22.079  20.552  1.00  0.00           C  
ATOM   1814  H4'   U    57      54.891  22.760  19.744  1.00  0.00           H  
ATOM   1815  O4'   U    57      54.351  22.904  21.653  1.00  0.00           O  
ATOM   1816  C1'   U    57      55.524  23.092  22.442  1.00  0.00           C  
ATOM   1817  H1'   U    57      55.860  24.129  22.463  1.00  0.00           H  
ATOM   1818  N1    U    57      55.313  22.570  23.839  1.00  0.00           N  
ATOM   1819  C6    U    57      54.433  21.454  24.083  1.00  0.00           C  
ATOM   1820  H6    U    57      53.915  20.902  23.313  1.00  0.00           H  
ATOM   1821  C5    U    57      54.385  21.097  25.388  1.00  0.00           C  
ATOM   1822  H5    U    57      53.824  20.217  25.664  1.00  0.00           H  
ATOM   1823  C4    U    57      55.216  21.563  26.426  1.00  0.00           C  
ATOM   1824  O4    U    57      55.133  21.090  27.561  1.00  0.00           O  
ATOM   1825  N3    U    57      56.056  22.552  26.031  1.00  0.00           N  
ATOM   1826  H3    U    57      56.442  23.131  26.762  1.00  0.00           H  
ATOM   1827  C2    U    57      56.039  23.158  24.849  1.00  0.00           C  
ATOM   1828  O2    U    57      56.799  24.078  24.644  1.00  0.00           O  
ATOM   1829  C3'   U    57      55.855  21.355  20.949  1.00  0.00           C  
ATOM   1830  H3'   U    57      55.566  20.500  21.561  1.00  0.00           H  
ATOM   1831  C2'   U    57      56.690  22.383  21.736  1.00  0.00           C  
ATOM   1832  H2'   U    57      57.293  21.848  22.470  1.00  0.00           H  
ATOM   1833  O2'   U    57      57.447  23.281  20.994  1.00  0.00           O  
ATOM   1834 HO2'   U    57      57.776  22.833  20.211  1.00  0.00           H  
ATOM   1835  O3'   U    57      56.609  20.888  19.833  1.00  0.00           O  
ATOM   1836  P    G3    58      57.495  19.596  19.928  1.00  0.00           P  
ATOM   1837  OP1  G3    58      58.246  19.505  18.664  1.00  0.00           O  
ATOM   1838  OP2  G3    58      56.521  18.577  20.264  1.00  0.00           O  
ATOM   1839  O5'  G3    58      58.620  19.670  21.054  1.00  0.00           O  
ATOM   1840  C5'  G3    58      59.684  20.562  20.946  1.00  0.00           C  
ATOM   1841  H5'  G3    58      59.339  21.594  20.879  1.00  0.00           H  
ATOM   1842 H5''  G3    58      60.159  20.408  19.977  1.00  0.00           H  
ATOM   1843  C4'  G3    58      60.615  20.446  22.216  1.00  0.00           C  
ATOM   1844  H4'  G3    58      61.364  21.233  22.122  1.00  0.00           H  
ATOM   1845  O4'  G3    58      60.051  20.541  23.534  1.00  0.00           O  
ATOM   1846  C1'  G3    58      60.326  19.428  24.294  1.00  0.00           C  
ATOM   1847  H1'  G3    58      61.241  19.570  24.870  1.00  0.00           H  
ATOM   1848  N9   G3    58      59.279  19.036  25.249  1.00  0.00           N  
ATOM   1849  C8   G3    58      59.435  18.881  26.605  1.00  0.00           C  
ATOM   1850  H8   G3    58      60.351  19.141  27.115  1.00  0.00           H  
ATOM   1851  N7   G3    58      58.344  18.436  27.176  1.00  0.00           N  
ATOM   1852  C5   G3    58      57.384  18.402  26.222  1.00  0.00           C  
ATOM   1853  C6   G3    58      55.987  18.023  26.362  1.00  0.00           C  
ATOM   1854  O6   G3    58      55.311  17.674  27.295  1.00  0.00           O  
ATOM   1855  N1   G3    58      55.366  17.930  25.105  1.00  0.00           N  
ATOM   1856  H1   G3    58      54.527  17.370  25.141  1.00  0.00           H  
ATOM   1857  C2   G3    58      55.978  18.320  23.887  1.00  0.00           C  
ATOM   1858  N2   G3    58      55.354  18.013  22.810  1.00  0.00           N  
ATOM   1859  H21  G3    58      54.347  17.948  22.857  1.00  0.00           H  
ATOM   1860  H22  G3    58      55.839  18.114  21.930  1.00  0.00           H  
ATOM   1861  N3   G3    58      57.207  18.735  23.833  1.00  0.00           N  
ATOM   1862  C4   G3    58      57.918  18.772  25.043  1.00  0.00           C  
ATOM   1863  C3'  G3    58      61.361  19.137  22.293  1.00  0.00           C  
ATOM   1864  H3'  G3    58      61.209  18.708  21.303  1.00  0.00           H  
ATOM   1865  C2'  G3    58      60.748  18.270  23.404  1.00  0.00           C  
ATOM   1866  H2'  G3    58      59.796  17.847  23.084  1.00  0.00           H  
ATOM   1867  O2'  G3    58      61.610  17.332  24.068  1.00  0.00           O  
ATOM   1868 HO2'  G3    58      61.158  16.607  24.506  1.00  0.00           H  
ATOM   1869  O3'  G3    58      62.746  19.570  22.660  1.00  0.00           O  
ATOM   1870 HO3'  G3    58      63.307  18.839  22.390  1.00  0.00           H  
TER    1871       G3    58 
END   
