# Supplementary material for: Modelling the structures of frameshift-stimulatory pseudoknots from representative bat coronaviruses
Source: PLoS Comput Biol. 2023 May 19;19(5):e1011124. doi: 10.1371/journal.pcbi.1011124 (PMC10234561; doi:10.1371/journal.pcbi.1011124)
Supplement: S3 Data — PDB files for the top 3 representative clusters from each conformer (threaded/unthreaded) of each pseudoknot described in the main text, along with PDB files for the representative clusters shown in S8–S18 Figs. (ZIP) [file pcbi.1011124.s003.zip › SI_Model_PDB_files/Anlong-172_threaded_noMg_cluster2.pdb]

ATOM      1 HO5'  G5     1      16.265  40.102  58.999  1.00  0.00           H  
ATOM      2  O5'  G5     1      15.580  40.767  59.098  1.00  0.00           O  
ATOM      3  C5'  G5     1      15.811  41.787  58.210  1.00  0.00           C  
ATOM      4  H5'  G5     1      16.698  42.291  58.594  1.00  0.00           H  
ATOM      5 H5''  G5     1      14.979  42.490  58.230  1.00  0.00           H  
ATOM      6  C4'  G5     1      15.930  41.129  56.748  1.00  0.00           C  
ATOM      7  H4'  G5     1      16.820  40.547  56.509  1.00  0.00           H  
ATOM      8  O4'  G5     1      14.721  40.526  56.298  1.00  0.00           O  
ATOM      9  C1'  G5     1      14.302  41.003  54.995  1.00  0.00           C  
ATOM     10  H1'  G5     1      14.067  40.130  54.386  1.00  0.00           H  
ATOM     11  N9   G5     1      13.018  41.726  55.162  1.00  0.00           N  
ATOM     12  C8   G5     1      12.181  41.679  56.315  1.00  0.00           C  
ATOM     13  H8   G5     1      12.416  41.273  57.288  1.00  0.00           H  
ATOM     14  N7   G5     1      10.996  42.168  56.069  1.00  0.00           N  
ATOM     15  C5   G5     1      11.030  42.593  54.748  1.00  0.00           C  
ATOM     16  C6   G5     1       9.995  43.029  53.902  1.00  0.00           C  
ATOM     17  O6   G5     1       8.951  43.502  54.206  1.00  0.00           O  
ATOM     18  N1   G5     1      10.350  43.220  52.586  1.00  0.00           N  
ATOM     19  H1   G5     1       9.641  43.485  51.917  1.00  0.00           H  
ATOM     20  C2   G5     1      11.585  42.890  52.120  1.00  0.00           C  
ATOM     21  N2   G5     1      11.862  43.003  50.849  1.00  0.00           N  
ATOM     22  H21  G5     1      11.117  43.277  50.224  1.00  0.00           H  
ATOM     23  H22  G5     1      12.819  42.927  50.535  1.00  0.00           H  
ATOM     24  N3   G5     1      12.539  42.357  52.859  1.00  0.00           N  
ATOM     25  C4   G5     1      12.283  42.295  54.198  1.00  0.00           C  
ATOM     26  C3'  G5     1      16.122  42.317  55.791  1.00  0.00           C  
ATOM     27  H3'  G5     1      15.582  43.203  56.124  1.00  0.00           H  
ATOM     28  C2'  G5     1      15.494  41.780  54.487  1.00  0.00           C  
ATOM     29  H2'  G5     1      15.181  42.567  53.801  1.00  0.00           H  
ATOM     30  O2'  G5     1      16.350  40.823  53.829  1.00  0.00           O  
ATOM     31 HO2'  G5     1      15.688  40.235  53.458  1.00  0.00           H  
ATOM     32  O3'  G5     1      17.521  42.678  55.684  1.00  0.00           O  
ATOM     33  P     C     2      18.032  44.126  55.246  1.00  0.00           P  
ATOM     34  OP1   C     2      19.546  44.002  55.148  1.00  0.00           O  
ATOM     35  OP2   C     2      17.574  45.086  56.261  1.00  0.00           O  
ATOM     36  O5'   C     2      17.356  44.463  53.802  1.00  0.00           O  
ATOM     37  C5'   C     2      17.647  43.759  52.608  1.00  0.00           C  
ATOM     38  H5'   C     2      17.486  42.696  52.792  1.00  0.00           H  
ATOM     39 H5''   C     2      18.701  43.921  52.380  1.00  0.00           H  
ATOM     40  C4'   C     2      16.640  44.238  51.504  1.00  0.00           C  
ATOM     41  H4'   C     2      16.861  43.663  50.605  1.00  0.00           H  
ATOM     42  O4'   C     2      15.303  44.091  51.850  1.00  0.00           O  
ATOM     43  C1'   C     2      14.572  45.273  51.436  1.00  0.00           C  
ATOM     44  H1'   C     2      14.289  45.294  50.384  1.00  0.00           H  
ATOM     45  N1    C     2      13.428  45.554  52.297  1.00  0.00           N  
ATOM     46  C6    C     2      13.506  45.404  53.697  1.00  0.00           C  
ATOM     47  H6    C     2      14.418  45.009  54.120  1.00  0.00           H  
ATOM     48  C5    C     2      12.420  45.732  54.407  1.00  0.00           C  
ATOM     49  H5    C     2      12.429  45.645  55.484  1.00  0.00           H  
ATOM     50  C4    C     2      11.250  46.222  53.722  1.00  0.00           C  
ATOM     51  N4    C     2      10.230  46.581  54.329  1.00  0.00           N  
ATOM     52  H41   C     2       9.390  46.859  53.843  1.00  0.00           H  
ATOM     53  H42   C     2      10.202  46.668  55.335  1.00  0.00           H  
ATOM     54  N3    C     2      11.165  46.436  52.410  1.00  0.00           N  
ATOM     55  C2    C     2      12.321  46.133  51.704  1.00  0.00           C  
ATOM     56  O2    C     2      12.292  46.417  50.513  1.00  0.00           O  
ATOM     57  C3'   C     2      16.834  45.739  51.178  1.00  0.00           C  
ATOM     58  H3'   C     2      17.627  46.328  51.639  1.00  0.00           H  
ATOM     59  C2'   C     2      15.622  46.361  51.766  1.00  0.00           C  
ATOM     60  H2'   C     2      15.741  46.421  52.848  1.00  0.00           H  
ATOM     61  O2'   C     2      15.283  47.611  51.284  1.00  0.00           O  
ATOM     62 HO2'   C     2      14.951  48.123  52.025  1.00  0.00           H  
ATOM     63  O3'   C     2      16.900  45.874  49.774  1.00  0.00           O  
ATOM     64  P     A     3      18.421  46.019  49.073  1.00  0.00           P  
ATOM     65  OP1   A     3      18.274  45.806  47.629  1.00  0.00           O  
ATOM     66  OP2   A     3      19.352  45.160  49.856  1.00  0.00           O  
ATOM     67  O5'   A     3      18.827  47.476  49.301  1.00  0.00           O  
ATOM     68  C5'   A     3      18.240  48.484  48.473  1.00  0.00           C  
ATOM     69  H5'   A     3      17.170  48.282  48.427  1.00  0.00           H  
ATOM     70 H5''   A     3      18.648  48.518  47.463  1.00  0.00           H  
ATOM     71  C4'   A     3      18.455  49.896  49.048  1.00  0.00           C  
ATOM     72  H4'   A     3      17.934  50.586  48.384  1.00  0.00           H  
ATOM     73  O4'   A     3      17.889  50.071  50.324  1.00  0.00           O  
ATOM     74  C1'   A     3      18.880  50.781  51.126  1.00  0.00           C  
ATOM     75  H1'   A     3      18.322  51.612  51.559  1.00  0.00           H  
ATOM     76  N9    A     3      19.237  49.867  52.183  1.00  0.00           N  
ATOM     77  C8    A     3      18.609  48.739  52.605  1.00  0.00           C  
ATOM     78  H8    A     3      17.842  48.254  52.020  1.00  0.00           H  
ATOM     79  N7    A     3      19.083  48.243  53.687  1.00  0.00           N  
ATOM     80  C5    A     3      20.169  49.088  53.974  1.00  0.00           C  
ATOM     81  C6    A     3      21.175  49.088  54.982  1.00  0.00           C  
ATOM     82  N6    A     3      21.261  48.271  55.993  1.00  0.00           N  
ATOM     83  H61   A     3      21.953  48.521  56.684  1.00  0.00           H  
ATOM     84  H62   A     3      20.546  47.640  56.326  1.00  0.00           H  
ATOM     85  N1    A     3      22.092  50.058  54.999  1.00  0.00           N  
ATOM     86  C2    A     3      22.117  50.940  54.016  1.00  0.00           C  
ATOM     87  H2    A     3      22.938  51.641  54.057  1.00  0.00           H  
ATOM     88  N3    A     3      21.144  51.117  53.075  1.00  0.00           N  
ATOM     89  C4    A     3      20.237  50.091  53.072  1.00  0.00           C  
ATOM     90  C3'   A     3      19.965  50.213  49.129  1.00  0.00           C  
ATOM     91  H3'   A     3      20.500  49.333  49.487  1.00  0.00           H  
ATOM     92  C2'   A     3      20.008  51.280  50.188  1.00  0.00           C  
ATOM     93  H2'   A     3      20.978  51.408  50.669  1.00  0.00           H  
ATOM     94  O2'   A     3      19.575  52.564  49.718  1.00  0.00           O  
ATOM     95 HO2'   A     3      20.101  52.699  48.926  1.00  0.00           H  
ATOM     96  O3'   A     3      20.442  50.686  47.921  1.00  0.00           O  
ATOM     97  P     A     4      21.729  50.026  47.296  1.00  0.00           P  
ATOM     98  OP1   A     4      22.000  50.885  46.073  1.00  0.00           O  
ATOM     99  OP2   A     4      21.638  48.550  47.224  1.00  0.00           O  
ATOM    100  O5'   A     4      22.810  50.378  48.351  1.00  0.00           O  
ATOM    101  C5'   A     4      23.518  51.623  48.447  1.00  0.00           C  
ATOM    102  H5'   A     4      22.840  52.441  48.688  1.00  0.00           H  
ATOM    103 H5''   A     4      24.134  51.757  47.557  1.00  0.00           H  
ATOM    104  C4'   A     4      24.518  51.670  49.627  1.00  0.00           C  
ATOM    105  H4'   A     4      24.878  52.689  49.766  1.00  0.00           H  
ATOM    106  O4'   A     4      23.796  51.359  50.836  1.00  0.00           O  
ATOM    107  C1'   A     4      24.607  50.576  51.639  1.00  0.00           C  
ATOM    108  H1'   A     4      24.545  51.009  52.637  1.00  0.00           H  
ATOM    109  N9    A     4      24.204  49.120  51.751  1.00  0.00           N  
ATOM    110  C8    A     4      23.141  48.490  51.134  1.00  0.00           C  
ATOM    111  H8    A     4      22.497  48.881  50.360  1.00  0.00           H  
ATOM    112  N7    A     4      22.780  47.384  51.660  1.00  0.00           N  
ATOM    113  C5    A     4      23.704  47.221  52.746  1.00  0.00           C  
ATOM    114  C6    A     4      23.849  46.286  53.755  1.00  0.00           C  
ATOM    115  N6    A     4      23.084  45.251  54.080  1.00  0.00           N  
ATOM    116  H61   A     4      23.339  44.660  54.859  1.00  0.00           H  
ATOM    117  H62   A     4      22.216  45.055  53.603  1.00  0.00           H  
ATOM    118  N1    A     4      24.934  46.436  54.547  1.00  0.00           N  
ATOM    119  C2    A     4      25.806  47.462  54.389  1.00  0.00           C  
ATOM    120  H2    A     4      26.603  47.501  55.117  1.00  0.00           H  
ATOM    121  N3    A     4      25.748  48.448  53.571  1.00  0.00           N  
ATOM    122  C4    A     4      24.633  48.262  52.749  1.00  0.00           C  
ATOM    123  C3'   A     4      25.601  50.627  49.538  1.00  0.00           C  
ATOM    124  H3'   A     4      25.185  49.690  49.168  1.00  0.00           H  
ATOM    125  C2'   A     4      26.014  50.510  51.076  1.00  0.00           C  
ATOM    126  H2'   A     4      26.449  49.553  51.367  1.00  0.00           H  
ATOM    127  O2'   A     4      26.721  51.663  51.740  1.00  0.00           O  
ATOM    128 HO2'   A     4      27.624  51.437  51.975  1.00  0.00           H  
ATOM    129  O3'   A     4      26.680  51.244  48.867  1.00  0.00           O  
ATOM    130  P     G     5      27.753  50.355  48.157  1.00  0.00           P  
ATOM    131  OP1   G     5      28.807  51.212  47.584  1.00  0.00           O  
ATOM    132  OP2   G     5      27.067  49.334  47.317  1.00  0.00           O  
ATOM    133  O5'   G     5      28.494  49.557  49.328  1.00  0.00           O  
ATOM    134  C5'   G     5      29.469  50.107  50.276  1.00  0.00           C  
ATOM    135  H5'   G     5      29.037  50.956  50.806  1.00  0.00           H  
ATOM    136 H5''   G     5      30.366  50.375  49.719  1.00  0.00           H  
ATOM    137  C4'   G     5      29.816  49.087  51.437  1.00  0.00           C  
ATOM    138  H4'   G     5      30.513  49.488  52.172  1.00  0.00           H  
ATOM    139  O4'   G     5      28.641  48.698  52.200  1.00  0.00           O  
ATOM    140  C1'   G     5      28.823  47.388  52.618  1.00  0.00           C  
ATOM    141  H1'   G     5      28.695  47.300  53.697  1.00  0.00           H  
ATOM    142  N9    G     5      27.886  46.499  51.992  1.00  0.00           N  
ATOM    143  C8    G     5      27.002  46.759  51.002  1.00  0.00           C  
ATOM    144  H8    G     5      27.051  47.677  50.436  1.00  0.00           H  
ATOM    145  N7    G     5      26.254  45.746  50.704  1.00  0.00           N  
ATOM    146  C5    G     5      26.679  44.709  51.643  1.00  0.00           C  
ATOM    147  C6    G     5      26.076  43.477  52.071  1.00  0.00           C  
ATOM    148  O6    G     5      24.962  43.005  51.690  1.00  0.00           O  
ATOM    149  N1    G     5      26.883  42.781  52.955  1.00  0.00           N  
ATOM    150  H1    G     5      26.527  41.940  53.386  1.00  0.00           H  
ATOM    151  C2    G     5      27.960  43.299  53.585  1.00  0.00           C  
ATOM    152  N2    G     5      28.647  42.570  54.442  1.00  0.00           N  
ATOM    153  H21   G     5      28.355  41.605  54.514  1.00  0.00           H  
ATOM    154  H22   G     5      29.411  42.983  54.958  1.00  0.00           H  
ATOM    155  N3    G     5      28.386  44.552  53.340  1.00  0.00           N  
ATOM    156  C4    G     5      27.754  45.157  52.330  1.00  0.00           C  
ATOM    157  C3'   G     5      30.428  47.790  50.969  1.00  0.00           C  
ATOM    158  H3'   G     5      29.832  47.335  50.178  1.00  0.00           H  
ATOM    159  C2'   G     5      30.242  46.882  52.227  1.00  0.00           C  
ATOM    160  H2'   G     5      30.340  45.834  51.943  1.00  0.00           H  
ATOM    161  O2'   G     5      31.057  47.178  53.326  1.00  0.00           O  
ATOM    162 HO2'   G     5      31.845  47.623  53.005  1.00  0.00           H  
ATOM    163  O3'   G     5      31.791  47.989  50.621  1.00  0.00           O  
ATOM    164  P     G     6      32.485  47.336  49.385  1.00  0.00           P  
ATOM    165  OP1   G     6      33.771  48.012  49.091  1.00  0.00           O  
ATOM    166  OP2   G     6      31.443  47.042  48.331  1.00  0.00           O  
ATOM    167  O5'   G     6      32.882  45.922  50.008  1.00  0.00           O  
ATOM    168  C5'   G     6      33.981  45.780  50.997  1.00  0.00           C  
ATOM    169  H5'   G     6      33.911  46.399  51.892  1.00  0.00           H  
ATOM    170 H5''   G     6      34.903  45.821  50.417  1.00  0.00           H  
ATOM    171  C4'   G     6      33.823  44.321  51.486  1.00  0.00           C  
ATOM    172  H4'   G     6      34.620  44.109  52.199  1.00  0.00           H  
ATOM    173  O4'   G     6      32.551  44.150  52.093  1.00  0.00           O  
ATOM    174  C1'   G     6      32.184  42.748  51.935  1.00  0.00           C  
ATOM    175  H1'   G     6      32.128  42.277  52.916  1.00  0.00           H  
ATOM    176  N9    G     6      30.902  42.722  51.234  1.00  0.00           N  
ATOM    177  C8    G     6      30.324  43.741  50.452  1.00  0.00           C  
ATOM    178  H8    G     6      30.751  44.701  50.200  1.00  0.00           H  
ATOM    179  N7    G     6      29.181  43.374  49.914  1.00  0.00           N  
ATOM    180  C5    G     6      29.006  42.031  50.359  1.00  0.00           C  
ATOM    181  C6    G     6      27.889  41.119  50.176  1.00  0.00           C  
ATOM    182  O6    G     6      26.781  41.236  49.591  1.00  0.00           O  
ATOM    183  N1    G     6      28.136  39.886  50.774  1.00  0.00           N  
ATOM    184  H1    G     6      27.475  39.142  50.604  1.00  0.00           H  
ATOM    185  C2    G     6      29.256  39.574  51.399  1.00  0.00           C  
ATOM    186  N2    G     6      29.556  38.294  51.662  1.00  0.00           N  
ATOM    187  H21   G     6      28.825  37.626  51.464  1.00  0.00           H  
ATOM    188  H22   G     6      30.511  38.068  51.902  1.00  0.00           H  
ATOM    189  N3    G     6      30.337  40.342  51.485  1.00  0.00           N  
ATOM    190  C4    G     6      30.088  41.608  51.078  1.00  0.00           C  
ATOM    191  C3'   G     6      33.931  43.255  50.393  1.00  0.00           C  
ATOM    192  H3'   G     6      33.180  43.593  49.680  1.00  0.00           H  
ATOM    193  C2'   G     6      33.407  42.098  51.229  1.00  0.00           C  
ATOM    194  H2'   G     6      33.021  41.290  50.606  1.00  0.00           H  
ATOM    195  O2'   G     6      34.365  41.620  52.183  1.00  0.00           O  
ATOM    196 HO2'   G     6      35.192  42.087  52.042  1.00  0.00           H  
ATOM    197  O3'   G     6      35.217  43.063  49.947  1.00  0.00           O  
ATOM    198  P     G     7      35.343  42.475  48.489  1.00  0.00           P  
ATOM    199  OP1   G     7      36.727  42.467  48.223  1.00  0.00           O  
ATOM    200  OP2   G     7      34.496  43.200  47.600  1.00  0.00           O  
ATOM    201  O5'   G     7      34.769  41.006  48.564  1.00  0.00           O  
ATOM    202  C5'   G     7      35.538  39.941  48.967  1.00  0.00           C  
ATOM    203  H5'   G     7      35.974  40.264  49.912  1.00  0.00           H  
ATOM    204 H5''   G     7      36.208  39.710  48.139  1.00  0.00           H  
ATOM    205  C4'   G     7      34.752  38.677  49.220  1.00  0.00           C  
ATOM    206  H4'   G     7      35.349  37.950  49.771  1.00  0.00           H  
ATOM    207  O4'   G     7      33.496  38.857  49.864  1.00  0.00           O  
ATOM    208  C1'   G     7      32.464  38.045  49.366  1.00  0.00           C  
ATOM    209  H1'   G     7      31.997  37.517  50.198  1.00  0.00           H  
ATOM    210  N9    G     7      31.417  38.839  48.607  1.00  0.00           N  
ATOM    211  C8    G     7      31.422  40.156  48.225  1.00  0.00           C  
ATOM    212  H8    G     7      32.272  40.795  48.416  1.00  0.00           H  
ATOM    213  N7    G     7      30.296  40.567  47.671  1.00  0.00           N  
ATOM    214  C5    G     7      29.547  39.379  47.573  1.00  0.00           C  
ATOM    215  C6    G     7      28.219  39.161  47.035  1.00  0.00           C  
ATOM    216  O6    G     7      27.363  39.926  46.559  1.00  0.00           O  
ATOM    217  N1    G     7      27.841  37.851  47.144  1.00  0.00           N  
ATOM    218  H1    G     7      26.956  37.639  46.705  1.00  0.00           H  
ATOM    219  C2    G     7      28.532  36.967  47.852  1.00  0.00           C  
ATOM    220  N2    G     7      28.017  35.783  47.957  1.00  0.00           N  
ATOM    221  H21   G     7      27.084  35.660  47.592  1.00  0.00           H  
ATOM    222  H22   G     7      28.487  35.017  48.418  1.00  0.00           H  
ATOM    223  N3    G     7      29.700  37.142  48.485  1.00  0.00           N  
ATOM    224  C4    G     7      30.177  38.390  48.256  1.00  0.00           C  
ATOM    225  C3'   G     7      34.378  38.025  47.933  1.00  0.00           C  
ATOM    226  H3'   G     7      34.098  38.802  47.222  1.00  0.00           H  
ATOM    227  C2'   G     7      33.262  37.085  48.447  1.00  0.00           C  
ATOM    228  H2'   G     7      32.692  36.555  47.684  1.00  0.00           H  
ATOM    229  O2'   G     7      33.554  36.144  49.415  1.00  0.00           O  
ATOM    230 HO2'   G     7      32.795  35.611  49.662  1.00  0.00           H  
ATOM    231  O3'   G     7      35.474  37.229  47.512  1.00  0.00           O  
ATOM    232  P     G     8      35.602  36.843  45.947  1.00  0.00           P  
ATOM    233  OP1   G     8      36.903  36.143  45.644  1.00  0.00           O  
ATOM    234  OP2   G     8      35.307  38.094  45.158  1.00  0.00           O  
ATOM    235  O5'   G     8      34.403  35.881  45.632  1.00  0.00           O  
ATOM    236  C5'   G     8      34.336  34.602  46.242  1.00  0.00           C  
ATOM    237  H5'   G     8      34.274  34.769  47.317  1.00  0.00           H  
ATOM    238 H5''   G     8      35.264  34.083  46.003  1.00  0.00           H  
ATOM    239  C4'   G     8      33.086  33.841  45.897  1.00  0.00           C  
ATOM    240  H4'   G     8      33.140  32.802  46.220  1.00  0.00           H  
ATOM    241  O4'   G     8      31.871  34.269  46.488  1.00  0.00           O  
ATOM    242  C1'   G     8      30.787  34.120  45.543  1.00  0.00           C  
ATOM    243  H1'   G     8      29.991  33.625  46.100  1.00  0.00           H  
ATOM    244  N9    G     8      30.370  35.492  45.051  1.00  0.00           N  
ATOM    245  C8    G     8      31.000  36.706  45.122  1.00  0.00           C  
ATOM    246  H8    G     8      31.958  36.863  45.596  1.00  0.00           H  
ATOM    247  N7    G     8      30.273  37.726  44.675  1.00  0.00           N  
ATOM    248  C5    G     8      29.084  37.141  44.212  1.00  0.00           C  
ATOM    249  C6    G     8      27.928  37.683  43.523  1.00  0.00           C  
ATOM    250  O6    G     8      27.711  38.827  43.097  1.00  0.00           O  
ATOM    251  N1    G     8      26.910  36.730  43.306  1.00  0.00           N  
ATOM    252  H1    G     8      26.128  37.068  42.763  1.00  0.00           H  
ATOM    253  C2    G     8      27.010  35.414  43.678  1.00  0.00           C  
ATOM    254  N2    G     8      26.080  34.529  43.249  1.00  0.00           N  
ATOM    255  H21   G     8      25.314  34.941  42.735  1.00  0.00           H  
ATOM    256  H22   G     8      26.142  33.529  43.377  1.00  0.00           H  
ATOM    257  N3    G     8      28.148  34.855  44.209  1.00  0.00           N  
ATOM    258  C4    G     8      29.146  35.755  44.511  1.00  0.00           C  
ATOM    259  C3'   G     8      32.739  33.820  44.354  1.00  0.00           C  
ATOM    260  H3'   G     8      32.709  34.818  43.918  1.00  0.00           H  
ATOM    261  C2'   G     8      31.310  33.265  44.379  1.00  0.00           C  
ATOM    262  H2'   G     8      30.796  33.512  43.451  1.00  0.00           H  
ATOM    263  O2'   G     8      31.141  31.786  44.720  1.00  0.00           O  
ATOM    264 HO2'   G     8      30.286  31.417  44.485  1.00  0.00           H  
ATOM    265  O3'   G     8      33.729  33.058  43.641  1.00  0.00           O  
ATOM    266  P     C     9      33.733  33.075  42.063  1.00  0.00           P  
ATOM    267  OP1   C     9      34.734  32.073  41.626  1.00  0.00           O  
ATOM    268  OP2   C     9      33.877  34.461  41.623  1.00  0.00           O  
ATOM    269  O5'   C     9      32.338  32.656  41.496  1.00  0.00           O  
ATOM    270  C5'   C     9      31.965  31.360  41.364  1.00  0.00           C  
ATOM    271  H5'   C     9      32.061  30.971  42.377  1.00  0.00           H  
ATOM    272 H5''   C     9      32.495  30.877  40.544  1.00  0.00           H  
ATOM    273  C4'   C     9      30.526  31.302  40.889  1.00  0.00           C  
ATOM    274  H4'   C     9      30.424  30.225  41.019  1.00  0.00           H  
ATOM    275  O4'   C     9      29.610  32.118  41.684  1.00  0.00           O  
ATOM    276  C1'   C     9      28.443  32.552  40.997  1.00  0.00           C  
ATOM    277  H1'   C     9      27.493  32.161  41.362  1.00  0.00           H  
ATOM    278  N1    C     9      28.518  33.995  40.772  1.00  0.00           N  
ATOM    279  C6    C     9      29.674  34.721  40.884  1.00  0.00           C  
ATOM    280  H6    C     9      30.508  34.101  41.180  1.00  0.00           H  
ATOM    281  C5    C     9      29.782  36.038  40.745  1.00  0.00           C  
ATOM    282  H5    C     9      30.716  36.528  40.975  1.00  0.00           H  
ATOM    283  C4    C     9      28.579  36.651  40.295  1.00  0.00           C  
ATOM    284  N4    C     9      28.475  37.906  40.378  1.00  0.00           N  
ATOM    285  H41   C     9      27.695  38.367  39.934  1.00  0.00           H  
ATOM    286  H42   C     9      29.315  38.417  40.609  1.00  0.00           H  
ATOM    287  N3    C     9      27.444  36.031  39.974  1.00  0.00           N  
ATOM    288  C2    C     9      27.387  34.701  40.260  1.00  0.00           C  
ATOM    289  O2    C     9      26.333  34.203  39.996  1.00  0.00           O  
ATOM    290  C3'   C     9      30.115  31.666  39.473  1.00  0.00           C  
ATOM    291  H3'   C     9      30.668  32.553  39.164  1.00  0.00           H  
ATOM    292  C2'   C     9      28.595  31.867  39.573  1.00  0.00           C  
ATOM    293  H2'   C     9      28.263  32.470  38.728  1.00  0.00           H  
ATOM    294  O2'   C     9      27.988  30.540  39.682  1.00  0.00           O  
ATOM    295 HO2'   C     9      27.445  30.193  38.970  1.00  0.00           H  
ATOM    296  O3'   C     9      30.607  30.556  38.593  1.00  0.00           O  
ATOM    297  P     U    10      31.067  30.891  37.112  1.00  0.00           P  
ATOM    298  OP1   U    10      31.678  29.735  36.440  1.00  0.00           O  
ATOM    299  OP2   U    10      31.860  32.154  37.190  1.00  0.00           O  
ATOM    300  O5'   U    10      29.751  31.286  36.337  1.00  0.00           O  
ATOM    301  C5'   U    10      28.695  30.419  36.104  1.00  0.00           C  
ATOM    302  H5'   U    10      28.634  29.761  36.970  1.00  0.00           H  
ATOM    303 H5''   U    10      28.949  29.837  35.218  1.00  0.00           H  
ATOM    304  C4'   U    10      27.328  31.088  35.732  1.00  0.00           C  
ATOM    305  H4'   U    10      26.565  30.368  35.437  1.00  0.00           H  
ATOM    306  O4'   U    10      26.827  31.947  36.809  1.00  0.00           O  
ATOM    307  C1'   U    10      26.433  33.188  36.202  1.00  0.00           C  
ATOM    308  H1'   U    10      25.408  33.406  36.502  1.00  0.00           H  
ATOM    309  N1    U    10      27.285  34.373  36.398  1.00  0.00           N  
ATOM    310  C6    U    10      28.574  34.331  36.907  1.00  0.00           C  
ATOM    311  H6    U    10      29.154  33.450  37.138  1.00  0.00           H  
ATOM    312  C5    U    10      29.223  35.506  37.246  1.00  0.00           C  
ATOM    313  H5    U    10      30.180  35.577  37.741  1.00  0.00           H  
ATOM    314  C4    U    10      28.652  36.828  36.963  1.00  0.00           C  
ATOM    315  O4    U    10      29.076  37.935  37.249  1.00  0.00           O  
ATOM    316  N3    U    10      27.482  36.727  36.266  1.00  0.00           N  
ATOM    317  H3    U    10      27.037  37.620  36.105  1.00  0.00           H  
ATOM    318  C2    U    10      26.788  35.610  35.936  1.00  0.00           C  
ATOM    319  O2    U    10      25.671  35.746  35.458  1.00  0.00           O  
ATOM    320  C3'   U    10      27.472  31.931  34.440  1.00  0.00           C  
ATOM    321  H3'   U    10      28.440  32.430  34.490  1.00  0.00           H  
ATOM    322  C2'   U    10      26.284  32.836  34.686  1.00  0.00           C  
ATOM    323  H2'   U    10      26.363  33.644  33.958  1.00  0.00           H  
ATOM    324  O2'   U    10      25.013  32.157  34.405  1.00  0.00           O  
ATOM    325 HO2'   U    10      24.336  32.773  34.695  1.00  0.00           H  
ATOM    326  O3'   U    10      27.251  31.238  33.264  1.00  0.00           O  
ATOM    327  P     C    11      28.040  31.639  32.042  1.00  0.00           P  
ATOM    328  OP1   C    11      27.730  30.633  30.952  1.00  0.00           O  
ATOM    329  OP2   C    11      29.449  31.908  32.339  1.00  0.00           O  
ATOM    330  O5'   C    11      27.404  32.973  31.699  1.00  0.00           O  
ATOM    331  C5'   C    11      26.083  33.044  31.048  1.00  0.00           C  
ATOM    332  H5'   C    11      25.314  32.651  31.712  1.00  0.00           H  
ATOM    333 H5''   C    11      26.130  32.462  30.127  1.00  0.00           H  
ATOM    334  C4'   C    11      25.633  34.461  30.762  1.00  0.00           C  
ATOM    335  H4'   C    11      24.634  34.333  30.344  1.00  0.00           H  
ATOM    336  O4'   C    11      25.465  35.316  31.849  1.00  0.00           O  
ATOM    337  C1'   C    11      25.748  36.573  31.404  1.00  0.00           C  
ATOM    338  H1'   C    11      24.939  37.264  31.642  1.00  0.00           H  
ATOM    339  N1    C    11      26.952  37.188  31.951  1.00  0.00           N  
ATOM    340  C6    C    11      27.866  36.514  32.788  1.00  0.00           C  
ATOM    341  H6    C    11      27.768  35.467  33.033  1.00  0.00           H  
ATOM    342  C5    C    11      28.902  37.171  33.406  1.00  0.00           C  
ATOM    343  H5    C    11      29.664  36.676  33.990  1.00  0.00           H  
ATOM    344  C4    C    11      28.972  38.586  33.203  1.00  0.00           C  
ATOM    345  N4    C    11      29.783  39.369  33.791  1.00  0.00           N  
ATOM    346  H41   C    11      29.713  40.376  33.780  1.00  0.00           H  
ATOM    347  H42   C    11      30.309  38.988  34.564  1.00  0.00           H  
ATOM    348  N3    C    11      28.070  39.289  32.487  1.00  0.00           N  
ATOM    349  C2    C    11      27.067  38.584  31.844  1.00  0.00           C  
ATOM    350  O2    C    11      26.304  39.218  31.161  1.00  0.00           O  
ATOM    351  C3'   C    11      26.513  35.152  29.735  1.00  0.00           C  
ATOM    352  H3'   C    11      27.554  35.155  30.057  1.00  0.00           H  
ATOM    353  C2'   C    11      25.847  36.528  29.855  1.00  0.00           C  
ATOM    354  H2'   C    11      26.435  37.377  29.505  1.00  0.00           H  
ATOM    355  O2'   C    11      24.510  36.675  29.460  1.00  0.00           O  
ATOM    356 HO2'   C    11      24.395  36.839  28.522  1.00  0.00           H  
ATOM    357  O3'   C    11      26.411  34.624  28.457  1.00  0.00           O  
ATOM    358  P     U    12      27.625  34.487  27.486  1.00  0.00           P  
ATOM    359  OP1   U    12      27.177  33.774  26.290  1.00  0.00           O  
ATOM    360  OP2   U    12      28.718  33.971  28.285  1.00  0.00           O  
ATOM    361  O5'   U    12      28.024  35.942  27.066  1.00  0.00           O  
ATOM    362  C5'   U    12      27.168  36.575  26.067  1.00  0.00           C  
ATOM    363  H5'   U    12      26.114  36.400  26.281  1.00  0.00           H  
ATOM    364 H5''   U    12      27.289  36.165  25.065  1.00  0.00           H  
ATOM    365  C4'   U    12      27.477  38.049  26.240  1.00  0.00           C  
ATOM    366  H4'   U    12      26.848  38.649  25.583  1.00  0.00           H  
ATOM    367  O4'   U    12      27.353  38.492  27.599  1.00  0.00           O  
ATOM    368  C1'   U    12      28.148  39.607  27.774  1.00  0.00           C  
ATOM    369  H1'   U    12      27.564  40.527  27.739  1.00  0.00           H  
ATOM    370  N1    U    12      29.121  39.528  28.956  1.00  0.00           N  
ATOM    371  C6    U    12      29.863  38.448  29.313  1.00  0.00           C  
ATOM    372  H6    U    12      29.630  37.490  28.873  1.00  0.00           H  
ATOM    373  C5    U    12      30.749  38.474  30.341  1.00  0.00           C  
ATOM    374  H5    U    12      31.228  37.528  30.546  1.00  0.00           H  
ATOM    375  C4    U    12      31.130  39.750  30.980  1.00  0.00           C  
ATOM    376  O4    U    12      31.977  39.965  31.855  1.00  0.00           O  
ATOM    377  N3    U    12      30.432  40.864  30.520  1.00  0.00           N  
ATOM    378  H3    U    12      30.846  41.757  30.744  1.00  0.00           H  
ATOM    379  C2    U    12      29.434  40.772  29.508  1.00  0.00           C  
ATOM    380  O2    U    12      28.948  41.750  29.074  1.00  0.00           O  
ATOM    381  C3'   U    12      28.920  38.394  25.810  1.00  0.00           C  
ATOM    382  H3'   U    12      29.576  37.643  26.250  1.00  0.00           H  
ATOM    383  C2'   U    12      29.130  39.674  26.516  1.00  0.00           C  
ATOM    384  H2'   U    12      30.194  39.807  26.714  1.00  0.00           H  
ATOM    385  O2'   U    12      28.722  40.735  25.695  1.00  0.00           O  
ATOM    386 HO2'   U    12      29.468  40.952  25.132  1.00  0.00           H  
ATOM    387  O3'   U    12      29.010  38.433  24.319  1.00  0.00           O  
ATOM    388  P     A    13      30.472  38.511  23.622  1.00  0.00           P  
ATOM    389  OP1   A    13      30.306  38.433  22.127  1.00  0.00           O  
ATOM    390  OP2   A    13      31.401  37.549  24.238  1.00  0.00           O  
ATOM    391  O5'   A    13      30.990  39.930  23.946  1.00  0.00           O  
ATOM    392  C5'   A    13      30.545  41.009  23.190  1.00  0.00           C  
ATOM    393  H5'   A    13      29.459  41.000  23.091  1.00  0.00           H  
ATOM    394 H5''   A    13      30.919  41.033  22.167  1.00  0.00           H  
ATOM    395  C4'   A    13      31.012  42.399  23.786  1.00  0.00           C  
ATOM    396  H4'   A    13      30.514  43.202  23.242  1.00  0.00           H  
ATOM    397  O4'   A    13      30.722  42.592  25.170  1.00  0.00           O  
ATOM    398  C1'   A    13      31.742  43.532  25.731  1.00  0.00           C  
ATOM    399  H1'   A    13      31.437  44.485  26.164  1.00  0.00           H  
ATOM    400  N9    A    13      32.399  42.764  26.775  1.00  0.00           N  
ATOM    401  C8    A    13      32.640  41.418  26.846  1.00  0.00           C  
ATOM    402  H8    A    13      32.225  40.682  26.174  1.00  0.00           H  
ATOM    403  N7    A    13      33.384  41.056  27.838  1.00  0.00           N  
ATOM    404  C5    A    13      33.683  42.251  28.486  1.00  0.00           C  
ATOM    405  C6    A    13      34.337  42.665  29.720  1.00  0.00           C  
ATOM    406  N6    A    13      34.730  41.779  30.643  1.00  0.00           N  
ATOM    407  H61   A    13      35.371  42.053  31.374  1.00  0.00           H  
ATOM    408  H62   A    13      34.557  40.804  30.447  1.00  0.00           H  
ATOM    409  N1    A    13      34.546  43.934  30.008  1.00  0.00           N  
ATOM    410  C2    A    13      34.096  44.843  29.124  1.00  0.00           C  
ATOM    411  H2    A    13      34.310  45.892  29.264  1.00  0.00           H  
ATOM    412  N3    A    13      33.483  44.629  27.997  1.00  0.00           N  
ATOM    413  C4    A    13      33.268  43.303  27.706  1.00  0.00           C  
ATOM    414  C3'   A    13      32.462  42.655  23.625  1.00  0.00           C  
ATOM    415  H3'   A    13      33.061  41.811  23.967  1.00  0.00           H  
ATOM    416  C2'   A    13      32.608  43.884  24.620  1.00  0.00           C  
ATOM    417  H2'   A    13      33.617  43.985  25.021  1.00  0.00           H  
ATOM    418  O2'   A    13      32.161  45.088  24.051  1.00  0.00           O  
ATOM    419 HO2'   A    13      32.439  45.891  24.498  1.00  0.00           H  
ATOM    420  O3'   A    13      32.800  43.038  22.378  1.00  0.00           O  
ATOM    421  P     G    14      34.297  42.941  21.779  1.00  0.00           P  
ATOM    422  OP1   G    14      34.233  43.243  20.371  1.00  0.00           O  
ATOM    423  OP2   G    14      34.815  41.696  22.122  1.00  0.00           O  
ATOM    424  O5'   G    14      35.120  43.988  22.588  1.00  0.00           O  
ATOM    425  C5'   G    14      35.110  45.305  22.349  1.00  0.00           C  
ATOM    426  H5'   G    14      34.062  45.600  22.295  1.00  0.00           H  
ATOM    427 H5''   G    14      35.605  45.539  21.407  1.00  0.00           H  
ATOM    428  C4'   G    14      35.864  46.155  23.369  1.00  0.00           C  
ATOM    429  H4'   G    14      35.664  47.182  23.062  1.00  0.00           H  
ATOM    430  O4'   G    14      35.301  46.082  24.688  1.00  0.00           O  
ATOM    431  C1'   G    14      36.313  46.192  25.694  1.00  0.00           C  
ATOM    432  H1'   G    14      35.957  46.830  26.503  1.00  0.00           H  
ATOM    433  N9    G    14      36.605  44.941  26.314  1.00  0.00           N  
ATOM    434  C8    G    14      36.247  43.640  25.914  1.00  0.00           C  
ATOM    435  H8    G    14      35.739  43.371  25.000  1.00  0.00           H  
ATOM    436  N7    G    14      36.503  42.706  26.795  1.00  0.00           N  
ATOM    437  C5    G    14      37.250  43.365  27.736  1.00  0.00           C  
ATOM    438  C6    G    14      37.864  42.898  28.914  1.00  0.00           C  
ATOM    439  O6    G    14      37.899  41.725  29.341  1.00  0.00           O  
ATOM    440  N1    G    14      38.613  43.801  29.599  1.00  0.00           N  
ATOM    441  H1    G    14      39.065  43.574  30.473  1.00  0.00           H  
ATOM    442  C2    G    14      38.742  45.120  29.232  1.00  0.00           C  
ATOM    443  N2    G    14      39.651  45.885  29.761  1.00  0.00           N  
ATOM    444  H21   G    14      40.152  45.761  30.629  1.00  0.00           H  
ATOM    445  H22   G    14      39.860  46.668  29.159  1.00  0.00           H  
ATOM    446  N3    G    14      38.004  45.670  28.267  1.00  0.00           N  
ATOM    447  C4    G    14      37.312  44.712  27.490  1.00  0.00           C  
ATOM    448  C3'   G    14      37.389  46.016  23.582  1.00  0.00           C  
ATOM    449  H3'   G    14      37.782  45.011  23.735  1.00  0.00           H  
ATOM    450  C2'   G    14      37.508  46.737  24.904  1.00  0.00           C  
ATOM    451  H2'   G    14      38.424  46.509  25.449  1.00  0.00           H  
ATOM    452  O2'   G    14      37.297  48.144  24.776  1.00  0.00           O  
ATOM    453 HO2'   G    14      37.787  48.466  24.016  1.00  0.00           H  
ATOM    454  O3'   G    14      38.143  46.616  22.564  1.00  0.00           O  
ATOM    455  P     U    15      39.705  46.348  22.243  1.00  0.00           P  
ATOM    456  OP1   U    15      40.318  47.481  21.545  1.00  0.00           O  
ATOM    457  OP2   U    15      39.850  45.031  21.595  1.00  0.00           O  
ATOM    458  O5'   U    15      40.431  46.283  23.678  1.00  0.00           O  
ATOM    459  C5'   U    15      40.796  47.422  24.491  1.00  0.00           C  
ATOM    460  H5'   U    15      39.943  47.991  24.860  1.00  0.00           H  
ATOM    461 H5''   U    15      41.442  48.078  23.907  1.00  0.00           H  
ATOM    462  C4'   U    15      41.530  46.955  25.814  1.00  0.00           C  
ATOM    463  H4'   U    15      41.817  47.745  26.508  1.00  0.00           H  
ATOM    464  O4'   U    15      40.732  45.998  26.393  1.00  0.00           O  
ATOM    465  C1'   U    15      41.638  45.334  27.358  1.00  0.00           C  
ATOM    466  H1'   U    15      41.624  45.894  28.294  1.00  0.00           H  
ATOM    467  N1    U    15      41.355  43.874  27.634  1.00  0.00           N  
ATOM    468  C6    U    15      40.538  43.141  26.795  1.00  0.00           C  
ATOM    469  H6    U    15      40.103  43.569  25.904  1.00  0.00           H  
ATOM    470  C5    U    15      40.277  41.843  26.999  1.00  0.00           C  
ATOM    471  H5    U    15      39.633  41.279  26.340  1.00  0.00           H  
ATOM    472  C4    U    15      40.950  41.166  28.057  1.00  0.00           C  
ATOM    473  O4    U    15      40.797  39.957  28.359  1.00  0.00           O  
ATOM    474  N3    U    15      41.824  41.855  28.840  1.00  0.00           N  
ATOM    475  H3    U    15      42.317  41.405  29.598  1.00  0.00           H  
ATOM    476  C2    U    15      42.105  43.209  28.632  1.00  0.00           C  
ATOM    477  O2    U    15      43.041  43.729  29.223  1.00  0.00           O  
ATOM    478  C3'   U    15      42.718  46.144  25.478  1.00  0.00           C  
ATOM    479  H3'   U    15      42.454  45.371  24.757  1.00  0.00           H  
ATOM    480  C2'   U    15      43.049  45.404  26.730  1.00  0.00           C  
ATOM    481  H2'   U    15      43.467  44.421  26.511  1.00  0.00           H  
ATOM    482  O2'   U    15      43.948  46.122  27.592  1.00  0.00           O  
ATOM    483 HO2'   U    15      44.823  45.817  27.339  1.00  0.00           H  
ATOM    484  O3'   U    15      43.776  46.942  24.978  1.00  0.00           O  
ATOM    485  P     G    16      44.888  46.405  23.912  1.00  0.00           P  
ATOM    486  OP1   G    16      45.575  47.536  23.293  1.00  0.00           O  
ATOM    487  OP2   G    16      44.286  45.339  23.044  1.00  0.00           O  
ATOM    488  O5'   G    16      45.825  45.592  24.862  1.00  0.00           O  
ATOM    489  C5'   G    16      46.977  46.127  25.426  1.00  0.00           C  
ATOM    490  H5'   G    16      46.799  47.074  25.936  1.00  0.00           H  
ATOM    491 H5''   G    16      47.729  46.374  24.676  1.00  0.00           H  
ATOM    492  C4'   G    16      47.597  45.196  26.404  1.00  0.00           C  
ATOM    493  H4'   G    16      48.302  45.756  27.018  1.00  0.00           H  
ATOM    494  O4'   G    16      46.670  44.704  27.348  1.00  0.00           O  
ATOM    495  C1'   G    16      46.904  43.294  27.611  1.00  0.00           C  
ATOM    496  H1'   G    16      47.116  43.115  28.666  1.00  0.00           H  
ATOM    497  N9    G    16      45.687  42.456  27.218  1.00  0.00           N  
ATOM    498  C8    G    16      44.996  42.456  26.037  1.00  0.00           C  
ATOM    499  H8    G    16      45.125  43.202  25.266  1.00  0.00           H  
ATOM    500  N7    G    16      44.122  41.502  25.918  1.00  0.00           N  
ATOM    501  C5    G    16      44.338  40.730  27.057  1.00  0.00           C  
ATOM    502  C6    G    16      43.904  39.404  27.384  1.00  0.00           C  
ATOM    503  O6    G    16      43.262  38.608  26.754  1.00  0.00           O  
ATOM    504  N1    G    16      44.180  39.040  28.637  1.00  0.00           N  
ATOM    505  H1    G    16      43.724  38.191  28.939  1.00  0.00           H  
ATOM    506  C2    G    16      45.031  39.758  29.400  1.00  0.00           C  
ATOM    507  N2    G    16      45.549  39.079  30.408  1.00  0.00           N  
ATOM    508  H21   G    16      45.274  38.126  30.598  1.00  0.00           H  
ATOM    509  H22   G    16      46.421  39.541  30.624  1.00  0.00           H  
ATOM    510  N3    G    16      45.641  40.907  29.061  1.00  0.00           N  
ATOM    511  C4    G    16      45.196  41.395  27.882  1.00  0.00           C  
ATOM    512  C3'   G    16      48.245  43.931  25.709  1.00  0.00           C  
ATOM    513  H3'   G    16      47.543  43.601  24.943  1.00  0.00           H  
ATOM    514  C2'   G    16      48.111  42.807  26.801  1.00  0.00           C  
ATOM    515  H2'   G    16      47.747  41.889  26.340  1.00  0.00           H  
ATOM    516  O2'   G    16      49.323  42.559  27.625  1.00  0.00           O  
ATOM    517 HO2'   G    16      49.966  42.222  26.997  1.00  0.00           H  
ATOM    518  O3'   G    16      49.581  44.130  25.278  1.00  0.00           O  
ATOM    519  P     C    17      50.325  43.066  24.274  1.00  0.00           P  
ATOM    520  OP1   C    17      51.600  43.655  23.821  1.00  0.00           O  
ATOM    521  OP2   C    17      49.425  42.496  23.268  1.00  0.00           O  
ATOM    522  O5'   C    17      50.751  41.776  25.090  1.00  0.00           O  
ATOM    523  C5'   C    17      51.997  41.628  25.787  1.00  0.00           C  
ATOM    524  H5'   C    17      52.146  42.456  26.480  1.00  0.00           H  
ATOM    525 H5''   C    17      52.828  41.701  25.085  1.00  0.00           H  
ATOM    526  C4'   C    17      52.105  40.263  26.501  1.00  0.00           C  
ATOM    527  H4'   C    17      53.063  40.195  27.016  1.00  0.00           H  
ATOM    528  O4'   C    17      51.046  40.140  27.405  1.00  0.00           O  
ATOM    529  C1'   C    17      50.889  38.739  27.531  1.00  0.00           C  
ATOM    530  H1'   C    17      51.277  38.424  28.500  1.00  0.00           H  
ATOM    531  N1    C    17      49.455  38.294  27.462  1.00  0.00           N  
ATOM    532  C6    C    17      48.599  38.726  26.482  1.00  0.00           C  
ATOM    533  H6    C    17      48.959  39.429  25.746  1.00  0.00           H  
ATOM    534  C5    C    17      47.292  38.326  26.433  1.00  0.00           C  
ATOM    535  H5    C    17      46.516  38.694  25.779  1.00  0.00           H  
ATOM    536  C4    C    17      46.919  37.317  27.327  1.00  0.00           C  
ATOM    537  N4    C    17      45.768  36.804  27.225  1.00  0.00           N  
ATOM    538  H41   C    17      45.510  35.929  27.658  1.00  0.00           H  
ATOM    539  H42   C    17      45.025  37.295  26.749  1.00  0.00           H  
ATOM    540  N3    C    17      47.759  36.727  28.216  1.00  0.00           N  
ATOM    541  C2    C    17      49.009  37.242  28.255  1.00  0.00           C  
ATOM    542  O2    C    17      49.751  36.680  29.056  1.00  0.00           O  
ATOM    543  C3'   C    17      51.992  39.106  25.588  1.00  0.00           C  
ATOM    544  H3'   C    17      51.129  39.301  24.951  1.00  0.00           H  
ATOM    545  C2'   C    17      51.658  37.942  26.549  1.00  0.00           C  
ATOM    546  H2'   C    17      51.073  37.170  26.048  1.00  0.00           H  
ATOM    547  O2'   C    17      52.778  37.335  27.222  1.00  0.00           O  
ATOM    548 HO2'   C    17      52.881  36.414  26.971  1.00  0.00           H  
ATOM    549  O3'   C    17      53.207  38.863  24.886  1.00  0.00           O  
ATOM    550  P     A    18      53.079  38.440  23.361  1.00  0.00           P  
ATOM    551  OP1   A    18      54.355  37.887  22.954  1.00  0.00           O  
ATOM    552  OP2   A    18      52.482  39.521  22.595  1.00  0.00           O  
ATOM    553  O5'   A    18      52.005  37.267  23.248  1.00  0.00           O  
ATOM    554  C5'   A    18      52.397  35.937  23.517  1.00  0.00           C  
ATOM    555  H5'   A    18      52.886  35.777  24.478  1.00  0.00           H  
ATOM    556 H5''   A    18      53.141  35.571  22.810  1.00  0.00           H  
ATOM    557  C4'   A    18      51.245  34.951  23.434  1.00  0.00           C  
ATOM    558  H4'   A    18      51.722  34.017  23.731  1.00  0.00           H  
ATOM    559  O4'   A    18      50.182  35.166  24.367  1.00  0.00           O  
ATOM    560  C1'   A    18      48.975  34.801  23.735  1.00  0.00           C  
ATOM    561  H1'   A    18      48.468  34.045  24.334  1.00  0.00           H  
ATOM    562  N9    A    18      48.080  36.001  23.595  1.00  0.00           N  
ATOM    563  C8    A    18      48.392  37.311  23.220  1.00  0.00           C  
ATOM    564  H8    A    18      49.424  37.585  23.061  1.00  0.00           H  
ATOM    565  N7    A    18      47.379  38.098  23.077  1.00  0.00           N  
ATOM    566  C5    A    18      46.307  37.279  23.623  1.00  0.00           C  
ATOM    567  C6    A    18      44.930  37.554  23.844  1.00  0.00           C  
ATOM    568  N6    A    18      44.298  38.706  23.846  1.00  0.00           N  
ATOM    569  H61   A    18      43.293  38.732  23.943  1.00  0.00           H  
ATOM    570  H62   A    18      44.779  39.464  23.382  1.00  0.00           H  
ATOM    571  N1    A    18      44.151  36.562  24.289  1.00  0.00           N  
ATOM    572  C2    A    18      44.638  35.335  24.419  1.00  0.00           C  
ATOM    573  H2    A    18      43.874  34.601  24.630  1.00  0.00           H  
ATOM    574  N3    A    18      45.927  34.971  24.267  1.00  0.00           N  
ATOM    575  C4    A    18      46.777  36.029  23.933  1.00  0.00           C  
ATOM    576  C3'   A    18      50.662  34.914  21.999  1.00  0.00           C  
ATOM    577  H3'   A    18      50.545  35.963  21.728  1.00  0.00           H  
ATOM    578  C2'   A    18      49.340  34.188  22.307  1.00  0.00           C  
ATOM    579  H2'   A    18      48.596  34.577  21.612  1.00  0.00           H  
ATOM    580  O2'   A    18      49.500  32.772  22.204  1.00  0.00           O  
ATOM    581 HO2'   A    18      49.917  32.483  21.389  1.00  0.00           H  
ATOM    582  O3'   A    18      51.548  34.320  20.979  1.00  0.00           O  
ATOM    583  P     G    19      51.043  34.036  19.425  1.00  0.00           P  
ATOM    584  OP1   G    19      52.243  34.016  18.572  1.00  0.00           O  
ATOM    585  OP2   G    19      49.984  34.945  19.007  1.00  0.00           O  
ATOM    586  O5'   G    19      50.415  32.605  19.586  1.00  0.00           O  
ATOM    587  C5'   G    19      50.396  31.774  18.456  1.00  0.00           C  
ATOM    588  H5'   G    19      51.367  31.819  17.964  1.00  0.00           H  
ATOM    589 H5''   G    19      49.740  32.275  17.744  1.00  0.00           H  
ATOM    590  C4'   G    19      49.951  30.290  18.780  1.00  0.00           C  
ATOM    591  H4'   G    19      49.733  29.706  17.886  1.00  0.00           H  
ATOM    592  O4'   G    19      51.046  29.705  19.499  1.00  0.00           O  
ATOM    593  C1'   G    19      50.512  28.644  20.314  1.00  0.00           C  
ATOM    594  H1'   G    19      50.793  27.667  19.922  1.00  0.00           H  
ATOM    595  N9    G    19      50.977  28.880  21.745  1.00  0.00           N  
ATOM    596  C8    G    19      51.879  29.869  22.124  1.00  0.00           C  
ATOM    597  H8    G    19      52.301  30.668  21.533  1.00  0.00           H  
ATOM    598  N7    G    19      52.230  29.772  23.377  1.00  0.00           N  
ATOM    599  C5    G    19      51.532  28.659  23.833  1.00  0.00           C  
ATOM    600  C6    G    19      51.358  28.152  25.207  1.00  0.00           C  
ATOM    601  O6    G    19      51.927  28.600  26.264  1.00  0.00           O  
ATOM    602  N1    G    19      50.635  27.024  25.284  1.00  0.00           N  
ATOM    603  H1    G    19      50.509  26.676  26.224  1.00  0.00           H  
ATOM    604  C2    G    19      49.906  26.486  24.235  1.00  0.00           C  
ATOM    605  N2    G    19      49.077  25.524  24.481  1.00  0.00           N  
ATOM    606  H21   G    19      49.188  24.937  25.295  1.00  0.00           H  
ATOM    607  H22   G    19      48.568  25.110  23.713  1.00  0.00           H  
ATOM    608  N3    G    19      49.909  27.007  22.977  1.00  0.00           N  
ATOM    609  C4    G    19      50.776  28.096  22.857  1.00  0.00           C  
ATOM    610  C3'   G    19      48.744  30.149  19.752  1.00  0.00           C  
ATOM    611  H3'   G    19      48.812  30.933  20.506  1.00  0.00           H  
ATOM    612  C2'   G    19      48.957  28.719  20.279  1.00  0.00           C  
ATOM    613  H2'   G    19      48.552  28.692  21.291  1.00  0.00           H  
ATOM    614  O2'   G    19      48.460  27.853  19.242  1.00  0.00           O  
ATOM    615 HO2'   G    19      47.964  28.388  18.618  1.00  0.00           H  
ATOM    616  O3'   G    19      47.596  30.365  18.907  1.00  0.00           O  
ATOM    617  P     C    20      46.314  30.978  19.564  1.00  0.00           P  
ATOM    618  OP1   C    20      45.315  31.000  18.514  1.00  0.00           O  
ATOM    619  OP2   C    20      46.563  32.254  20.293  1.00  0.00           O  
ATOM    620  O5'   C    20      45.723  29.962  20.663  1.00  0.00           O  
ATOM    621  C5'   C    20      45.042  28.704  20.367  1.00  0.00           C  
ATOM    622  H5'   C    20      45.470  28.186  19.508  1.00  0.00           H  
ATOM    623 H5''   C    20      44.018  29.023  20.172  1.00  0.00           H  
ATOM    624  C4'   C    20      44.946  27.808  21.656  1.00  0.00           C  
ATOM    625  H4'   C    20      44.399  26.881  21.485  1.00  0.00           H  
ATOM    626  O4'   C    20      46.206  27.627  22.325  1.00  0.00           O  
ATOM    627  C1'   C    20      46.055  27.484  23.732  1.00  0.00           C  
ATOM    628  H1'   C    20      46.207  26.457  24.064  1.00  0.00           H  
ATOM    629  N1    C    20      46.986  28.375  24.440  1.00  0.00           N  
ATOM    630  C6    C    20      47.391  29.610  23.975  1.00  0.00           C  
ATOM    631  H6    C    20      47.239  29.795  22.922  1.00  0.00           H  
ATOM    632  C5    C    20      48.174  30.401  24.773  1.00  0.00           C  
ATOM    633  H5    C    20      48.506  31.346  24.370  1.00  0.00           H  
ATOM    634  C4    C    20      48.345  29.988  26.107  1.00  0.00           C  
ATOM    635  N4    C    20      49.135  30.700  26.868  1.00  0.00           N  
ATOM    636  H41   C    20      49.476  30.240  27.700  1.00  0.00           H  
ATOM    637  H42   C    20      49.517  31.598  26.607  1.00  0.00           H  
ATOM    638  N3    C    20      47.973  28.797  26.547  1.00  0.00           N  
ATOM    639  C2    C    20      47.244  27.939  25.726  1.00  0.00           C  
ATOM    640  O2    C    20      46.905  26.841  26.231  1.00  0.00           O  
ATOM    641  C3'   C    20      44.062  28.552  22.685  1.00  0.00           C  
ATOM    642  H3'   C    20      44.374  29.585  22.840  1.00  0.00           H  
ATOM    643  C2'   C    20      44.555  27.801  23.976  1.00  0.00           C  
ATOM    644  H2'   C    20      44.433  28.347  24.912  1.00  0.00           H  
ATOM    645  O2'   C    20      43.820  26.629  24.057  1.00  0.00           O  
ATOM    646 HO2'   C    20      43.689  26.254  24.931  1.00  0.00           H  
ATOM    647  O3'   C    20      42.704  28.487  22.450  1.00  0.00           O  
ATOM    648  P     U    21      41.558  29.322  23.331  1.00  0.00           P  
ATOM    649  OP1   U    21      40.153  29.089  22.893  1.00  0.00           O  
ATOM    650  OP2   U    21      42.012  30.755  23.352  1.00  0.00           O  
ATOM    651  O5'   U    21      41.776  28.629  24.765  1.00  0.00           O  
ATOM    652  C5'   U    21      41.174  27.390  25.177  1.00  0.00           C  
ATOM    653  H5'   U    21      41.513  26.494  24.657  1.00  0.00           H  
ATOM    654 H5''   U    21      40.090  27.439  25.065  1.00  0.00           H  
ATOM    655  C4'   U    21      41.562  27.257  26.647  1.00  0.00           C  
ATOM    656  H4'   U    21      41.161  26.307  26.999  1.00  0.00           H  
ATOM    657  O4'   U    21      42.957  27.572  26.833  1.00  0.00           O  
ATOM    658  C1'   U    21      43.170  27.769  28.223  1.00  0.00           C  
ATOM    659  H1'   U    21      43.458  26.827  28.691  1.00  0.00           H  
ATOM    660  N1    U    21      44.213  28.778  28.499  1.00  0.00           N  
ATOM    661  C6    U    21      44.498  29.668  27.474  1.00  0.00           C  
ATOM    662  H6    U    21      43.961  29.551  26.544  1.00  0.00           H  
ATOM    663  C5    U    21      45.443  30.640  27.553  1.00  0.00           C  
ATOM    664  H5    U    21      45.732  31.229  26.694  1.00  0.00           H  
ATOM    665  C4    U    21      46.187  30.741  28.821  1.00  0.00           C  
ATOM    666  O4    U    21      47.110  31.521  28.963  1.00  0.00           O  
ATOM    667  N3    U    21      45.883  29.840  29.769  1.00  0.00           N  
ATOM    668  H3    U    21      46.428  29.915  30.617  1.00  0.00           H  
ATOM    669  C2    U    21      44.877  28.891  29.706  1.00  0.00           C  
ATOM    670  O2    U    21      44.759  28.041  30.580  1.00  0.00           O  
ATOM    671  C3'   U    21      40.945  28.260  27.598  1.00  0.00           C  
ATOM    672  H3'   U    21      41.160  29.236  27.162  1.00  0.00           H  
ATOM    673  C2'   U    21      41.849  28.220  28.830  1.00  0.00           C  
ATOM    674  H2'   U    21      41.930  29.218  29.260  1.00  0.00           H  
ATOM    675  O2'   U    21      41.418  27.082  29.621  1.00  0.00           O  
ATOM    676 HO2'   U    21      40.820  27.426  30.289  1.00  0.00           H  
ATOM    677  O3'   U    21      39.597  27.904  27.820  1.00  0.00           O  
ATOM    678  P     C    22      38.654  28.830  28.691  1.00  0.00           P  
ATOM    679  OP1   C    22      37.362  28.109  28.568  1.00  0.00           O  
ATOM    680  OP2   C    22      38.839  30.229  28.266  1.00  0.00           O  
ATOM    681  O5'   C    22      39.157  28.690  30.187  1.00  0.00           O  
ATOM    682  C5'   C    22      38.848  29.634  31.245  1.00  0.00           C  
ATOM    683  H5'   C    22      37.816  29.629  31.596  1.00  0.00           H  
ATOM    684 H5''   C    22      38.966  30.659  30.894  1.00  0.00           H  
ATOM    685  C4'   C    22      39.750  29.253  32.466  1.00  0.00           C  
ATOM    686  H4'   C    22      39.402  28.338  32.946  1.00  0.00           H  
ATOM    687  O4'   C    22      41.104  28.994  32.048  1.00  0.00           O  
ATOM    688  C1'   C    22      41.993  29.544  33.004  1.00  0.00           C  
ATOM    689  H1'   C    22      42.729  28.847  33.405  1.00  0.00           H  
ATOM    690  N1    C    22      42.743  30.641  32.401  1.00  0.00           N  
ATOM    691  C6    C    22      42.465  31.224  31.208  1.00  0.00           C  
ATOM    692  H6    C    22      41.579  30.998  30.633  1.00  0.00           H  
ATOM    693  C5    C    22      43.218  32.201  30.749  1.00  0.00           C  
ATOM    694  H5    C    22      42.968  32.649  29.798  1.00  0.00           H  
ATOM    695  C4    C    22      44.345  32.589  31.579  1.00  0.00           C  
ATOM    696  N4    C    22      45.245  33.458  31.190  1.00  0.00           N  
ATOM    697  H41   C    22      45.911  33.732  31.898  1.00  0.00           H  
ATOM    698  H42   C    22      45.105  33.962  30.326  1.00  0.00           H  
ATOM    699  N3    C    22      44.625  32.055  32.705  1.00  0.00           N  
ATOM    700  C2    C    22      43.892  30.981  33.111  1.00  0.00           C  
ATOM    701  O2    C    22      44.139  30.440  34.188  1.00  0.00           O  
ATOM    702  C3'   C    22      39.892  30.462  33.416  1.00  0.00           C  
ATOM    703  H3'   C    22      40.065  31.351  32.809  1.00  0.00           H  
ATOM    704  C2'   C    22      41.211  30.012  34.198  1.00  0.00           C  
ATOM    705  H2'   C    22      41.684  30.816  34.761  1.00  0.00           H  
ATOM    706  O2'   C    22      40.862  28.954  35.133  1.00  0.00           O  
ATOM    707 HO2'   C    22      40.070  29.275  35.570  1.00  0.00           H  
ATOM    708  O3'   C    22      38.780  30.683  34.344  1.00  0.00           O  
ATOM    709  P     G    23      38.441  32.197  34.754  1.00  0.00           P  
ATOM    710  OP1   G    23      37.082  32.291  35.409  1.00  0.00           O  
ATOM    711  OP2   G    23      38.599  33.070  33.544  1.00  0.00           O  
ATOM    712  O5'   G    23      39.567  32.658  35.765  1.00  0.00           O  
ATOM    713  C5'   G    23      39.644  32.237  37.087  1.00  0.00           C  
ATOM    714  H5'   G    23      39.673  31.160  37.256  1.00  0.00           H  
ATOM    715 H5''   G    23      38.768  32.604  37.622  1.00  0.00           H  
ATOM    716  C4'   G    23      41.030  32.743  37.570  1.00  0.00           C  
ATOM    717  H4'   G    23      41.266  32.319  38.545  1.00  0.00           H  
ATOM    718  O4'   G    23      42.111  32.448  36.659  1.00  0.00           O  
ATOM    719  C1'   G    23      42.903  33.579  36.687  1.00  0.00           C  
ATOM    720  H1'   G    23      43.948  33.333  36.879  1.00  0.00           H  
ATOM    721  N9    G    23      42.972  34.132  35.309  1.00  0.00           N  
ATOM    722  C8    G    23      42.240  33.810  34.211  1.00  0.00           C  
ATOM    723  H8    G    23      41.339  33.216  34.262  1.00  0.00           H  
ATOM    724  N7    G    23      42.530  34.544  33.150  1.00  0.00           N  
ATOM    725  C5    G    23      43.547  35.464  33.526  1.00  0.00           C  
ATOM    726  C6    G    23      44.301  36.442  32.874  1.00  0.00           C  
ATOM    727  O6    G    23      44.296  36.728  31.700  1.00  0.00           O  
ATOM    728  N1    G    23      45.241  37.087  33.653  1.00  0.00           N  
ATOM    729  H1    G    23      45.587  37.970  33.307  1.00  0.00           H  
ATOM    730  C2    G    23      45.334  36.846  34.973  1.00  0.00           C  
ATOM    731  N2    G    23      46.022  37.677  35.774  1.00  0.00           N  
ATOM    732  H21   G    23      46.497  38.412  35.269  1.00  0.00           H  
ATOM    733  H22   G    23      46.165  37.399  36.734  1.00  0.00           H  
ATOM    734  N3    G    23      44.646  35.896  35.642  1.00  0.00           N  
ATOM    735  C4    G    23      43.782  35.241  34.847  1.00  0.00           C  
ATOM    736  C3'   G    23      40.891  34.294  37.646  1.00  0.00           C  
ATOM    737  H3'   G    23      40.448  34.559  36.686  1.00  0.00           H  
ATOM    738  C2'   G    23      42.305  34.696  37.616  1.00  0.00           C  
ATOM    739  H2'   G    23      42.305  35.682  37.151  1.00  0.00           H  
ATOM    740  O2'   G    23      42.819  34.624  38.914  1.00  0.00           O  
ATOM    741 HO2'   G    23      43.262  35.457  39.089  1.00  0.00           H  
ATOM    742  O3'   G    23      40.201  34.899  38.798  1.00  0.00           O  
ATOM    743  P     A    24      39.156  36.041  38.638  1.00  0.00           P  
ATOM    744  OP1   A    24      38.579  36.312  39.988  1.00  0.00           O  
ATOM    745  OP2   A    24      38.259  35.747  37.483  1.00  0.00           O  
ATOM    746  O5'   A    24      40.126  37.275  38.326  1.00  0.00           O  
ATOM    747  C5'   A    24      41.005  37.875  39.264  1.00  0.00           C  
ATOM    748  H5'   A    24      41.447  37.035  39.801  1.00  0.00           H  
ATOM    749 H5''   A    24      40.430  38.457  39.984  1.00  0.00           H  
ATOM    750  C4'   A    24      42.079  38.756  38.707  1.00  0.00           C  
ATOM    751  H4'   A    24      42.755  38.950  39.539  1.00  0.00           H  
ATOM    752  O4'   A    24      42.807  38.123  37.629  1.00  0.00           O  
ATOM    753  C1'   A    24      43.170  39.006  36.602  1.00  0.00           C  
ATOM    754  H1'   A    24      44.257  38.986  36.523  1.00  0.00           H  
ATOM    755  N9    A    24      42.463  38.682  35.333  1.00  0.00           N  
ATOM    756  C8    A    24      41.473  37.803  35.101  1.00  0.00           C  
ATOM    757  H8    A    24      41.063  37.198  35.897  1.00  0.00           H  
ATOM    758  N7    A    24      40.970  37.872  33.901  1.00  0.00           N  
ATOM    759  C5    A    24      41.730  38.774  33.248  1.00  0.00           C  
ATOM    760  C6    A    24      41.679  39.365  31.948  1.00  0.00           C  
ATOM    761  N6    A    24      40.870  38.949  30.957  1.00  0.00           N  
ATOM    762  H61   A    24      41.075  39.344  30.050  1.00  0.00           H  
ATOM    763  H62   A    24      40.315  38.114  31.080  1.00  0.00           H  
ATOM    764  N1    A    24      42.630  40.261  31.599  1.00  0.00           N  
ATOM    765  C2    A    24      43.426  40.779  32.507  1.00  0.00           C  
ATOM    766  H2    A    24      44.122  41.577  32.299  1.00  0.00           H  
ATOM    767  N3    A    24      43.590  40.296  33.720  1.00  0.00           N  
ATOM    768  C4    A    24      42.685  39.347  34.080  1.00  0.00           C  
ATOM    769  C3'   A    24      41.593  40.053  38.064  1.00  0.00           C  
ATOM    770  H3'   A    24      40.632  39.845  37.594  1.00  0.00           H  
ATOM    771  C2'   A    24      42.686  40.355  37.104  1.00  0.00           C  
ATOM    772  H2'   A    24      42.374  40.919  36.226  1.00  0.00           H  
ATOM    773  O2'   A    24      43.856  40.908  37.706  1.00  0.00           O  
ATOM    774 HO2'   A    24      43.851  40.730  38.649  1.00  0.00           H  
ATOM    775  O3'   A    24      41.556  41.032  39.138  1.00  0.00           O  
ATOM    776  P     C    25      40.737  42.371  38.980  1.00  0.00           P  
ATOM    777  OP1   C    25      40.898  43.099  40.311  1.00  0.00           O  
ATOM    778  OP2   C    25      39.356  42.036  38.582  1.00  0.00           O  
ATOM    779  O5'   C    25      41.350  43.208  37.828  1.00  0.00           O  
ATOM    780  C5'   C    25      42.533  43.936  37.845  1.00  0.00           C  
ATOM    781  H5'   C    25      43.335  43.333  38.271  1.00  0.00           H  
ATOM    782 H5''   C    25      42.398  44.722  38.588  1.00  0.00           H  
ATOM    783  C4'   C    25      42.845  44.605  36.505  1.00  0.00           C  
ATOM    784  H4'   C    25      43.747  45.153  36.777  1.00  0.00           H  
ATOM    785  O4'   C    25      43.041  43.683  35.426  1.00  0.00           O  
ATOM    786  C1'   C    25      42.497  44.279  34.278  1.00  0.00           C  
ATOM    787  H1'   C    25      43.189  44.272  33.436  1.00  0.00           H  
ATOM    788  N1    C    25      41.350  43.437  33.831  1.00  0.00           N  
ATOM    789  C6    C    25      40.859  42.330  34.490  1.00  0.00           C  
ATOM    790  H6    C    25      41.213  42.195  35.501  1.00  0.00           H  
ATOM    791  C5    C    25      39.907  41.547  33.940  1.00  0.00           C  
ATOM    792  H5    C    25      39.460  40.748  34.513  1.00  0.00           H  
ATOM    793  C4    C    25      39.568  41.822  32.610  1.00  0.00           C  
ATOM    794  N4    C    25      38.613  41.202  32.036  1.00  0.00           N  
ATOM    795  H41   C    25      38.188  41.506  31.171  1.00  0.00           H  
ATOM    796  H42   C    25      38.352  40.324  32.461  1.00  0.00           H  
ATOM    797  N3    C    25      39.880  42.922  31.956  1.00  0.00           N  
ATOM    798  C2    C    25      40.794  43.757  32.514  1.00  0.00           C  
ATOM    799  O2    C    25      41.151  44.811  31.985  1.00  0.00           O  
ATOM    800  C3'   C    25      41.778  45.616  36.093  1.00  0.00           C  
ATOM    801  H3'   C    25      40.765  45.254  36.269  1.00  0.00           H  
ATOM    802  C2'   C    25      42.039  45.730  34.582  1.00  0.00           C  
ATOM    803  H2'   C    25      41.172  46.161  34.083  1.00  0.00           H  
ATOM    804  O2'   C    25      43.214  46.463  34.291  1.00  0.00           O  
ATOM    805 HO2'   C    25      43.479  47.083  34.975  1.00  0.00           H  
ATOM    806  O3'   C    25      42.036  46.884  36.743  1.00  0.00           O  
ATOM    807  P     U    26      40.823  47.709  37.334  1.00  0.00           P  
ATOM    808  OP1   U    26      41.318  48.942  37.984  1.00  0.00           O  
ATOM    809  OP2   U    26      40.056  46.782  38.252  1.00  0.00           O  
ATOM    810  O5'   U    26      39.886  48.103  36.079  1.00  0.00           O  
ATOM    811  C5'   U    26      40.110  49.115  35.107  1.00  0.00           C  
ATOM    812  H5'   U    26      41.129  48.985  34.743  1.00  0.00           H  
ATOM    813 H5''   U    26      39.970  50.017  35.703  1.00  0.00           H  
ATOM    814  C4'   U    26      39.121  49.145  33.938  1.00  0.00           C  
ATOM    815  H4'   U    26      39.448  50.066  33.455  1.00  0.00           H  
ATOM    816  O4'   U    26      39.308  48.113  33.020  1.00  0.00           O  
ATOM    817  C1'   U    26      38.080  47.783  32.419  1.00  0.00           C  
ATOM    818  H1'   U    26      38.204  47.775  31.336  1.00  0.00           H  
ATOM    819  N1    U    26      37.675  46.397  32.826  1.00  0.00           N  
ATOM    820  C6    U    26      38.190  45.629  33.856  1.00  0.00           C  
ATOM    821  H6    U    26      39.017  46.052  34.406  1.00  0.00           H  
ATOM    822  C5    U    26      37.639  44.424  34.176  1.00  0.00           C  
ATOM    823  H5    U    26      38.067  43.880  35.005  1.00  0.00           H  
ATOM    824  C4    U    26      36.537  43.904  33.416  1.00  0.00           C  
ATOM    825  O4    U    26      36.003  42.809  33.482  1.00  0.00           O  
ATOM    826  N3    U    26      36.091  44.732  32.438  1.00  0.00           N  
ATOM    827  H3    U    26      35.236  44.487  31.959  1.00  0.00           H  
ATOM    828  C2    U    26      36.482  46.018  32.165  1.00  0.00           C  
ATOM    829  O2    U    26      35.902  46.669  31.273  1.00  0.00           O  
ATOM    830  C3'   U    26      37.605  49.263  34.233  1.00  0.00           C  
ATOM    831  H3'   U    26      37.364  48.483  34.956  1.00  0.00           H  
ATOM    832  C2'   U    26      37.057  48.884  32.839  1.00  0.00           C  
ATOM    833  H2'   U    26      36.064  48.438  32.898  1.00  0.00           H  
ATOM    834  O2'   U    26      37.152  50.006  31.956  1.00  0.00           O  
ATOM    835 HO2'   U    26      37.084  50.839  32.428  1.00  0.00           H  
ATOM    836  O3'   U    26      37.087  50.467  34.615  1.00  0.00           O  
ATOM    837  P     A    27      35.679  50.487  35.407  1.00  0.00           P  
ATOM    838  OP1   A    27      35.499  51.913  35.756  1.00  0.00           O  
ATOM    839  OP2   A    27      35.749  49.451  36.449  1.00  0.00           O  
ATOM    840  O5'   A    27      34.454  50.123  34.491  1.00  0.00           O  
ATOM    841  C5'   A    27      34.207  50.989  33.397  1.00  0.00           C  
ATOM    842  H5'   A    27      35.121  51.231  32.856  1.00  0.00           H  
ATOM    843 H5''   A    27      33.822  51.935  33.778  1.00  0.00           H  
ATOM    844  C4'   A    27      33.075  50.478  32.485  1.00  0.00           C  
ATOM    845  H4'   A    27      32.952  51.269  31.745  1.00  0.00           H  
ATOM    846  O4'   A    27      33.417  49.334  31.773  1.00  0.00           O  
ATOM    847  C1'   A    27      32.296  48.540  31.487  1.00  0.00           C  
ATOM    848  H1'   A    27      32.097  48.293  30.444  1.00  0.00           H  
ATOM    849  N9    A    27      32.453  47.273  32.180  1.00  0.00           N  
ATOM    850  C8    A    27      33.214  47.023  33.235  1.00  0.00           C  
ATOM    851  H8    A    27      33.677  47.866  33.726  1.00  0.00           H  
ATOM    852  N7    A    27      33.309  45.763  33.575  1.00  0.00           N  
ATOM    853  C5    A    27      32.613  45.167  32.553  1.00  0.00           C  
ATOM    854  C6    A    27      32.269  43.820  32.287  1.00  0.00           C  
ATOM    855  N6    A    27      32.619  42.753  32.910  1.00  0.00           N  
ATOM    856  H61   A    27      32.177  41.888  32.634  1.00  0.00           H  
ATOM    857  H62   A    27      33.263  42.726  33.688  1.00  0.00           H  
ATOM    858  N1    A    27      31.561  43.525  31.114  1.00  0.00           N  
ATOM    859  C2    A    27      31.183  44.502  30.307  1.00  0.00           C  
ATOM    860  H2    A    27      30.708  44.218  29.380  1.00  0.00           H  
ATOM    861  N3    A    27      31.356  45.829  30.476  1.00  0.00           N  
ATOM    862  C4    A    27      32.093  46.042  31.662  1.00  0.00           C  
ATOM    863  C3'   A    27      31.805  50.103  33.204  1.00  0.00           C  
ATOM    864  H3'   A    27      31.954  49.426  34.045  1.00  0.00           H  
ATOM    865  C2'   A    27      31.078  49.290  32.058  1.00  0.00           C  
ATOM    866  H2'   A    27      30.342  48.676  32.577  1.00  0.00           H  
ATOM    867  O2'   A    27      30.385  50.104  31.133  1.00  0.00           O  
ATOM    868 HO2'   A    27      30.308  50.989  31.496  1.00  0.00           H  
ATOM    869  O3'   A    27      30.860  51.099  33.640  1.00  0.00           O  
ATOM    870  P     G    28      29.673  50.876  34.609  1.00  0.00           P  
ATOM    871  OP1   G    28      29.051  52.223  34.888  1.00  0.00           O  
ATOM    872  OP2   G    28      30.154  50.074  35.720  1.00  0.00           O  
ATOM    873  O5'   G    28      28.640  49.923  33.820  1.00  0.00           O  
ATOM    874  C5'   G    28      27.654  50.495  33.012  1.00  0.00           C  
ATOM    875  H5'   G    28      28.123  51.095  32.233  1.00  0.00           H  
ATOM    876 H5''   G    28      27.033  51.185  33.584  1.00  0.00           H  
ATOM    877  C4'   G    28      26.684  49.404  32.355  1.00  0.00           C  
ATOM    878  H4'   G    28      25.837  49.820  31.808  1.00  0.00           H  
ATOM    879  O4'   G    28      27.423  48.521  31.616  1.00  0.00           O  
ATOM    880  C1'   G    28      26.983  47.121  31.676  1.00  0.00           C  
ATOM    881  H1'   G    28      26.866  46.754  30.657  1.00  0.00           H  
ATOM    882  N9    G    28      27.934  46.242  32.391  1.00  0.00           N  
ATOM    883  C8    G    28      28.993  46.537  33.224  1.00  0.00           C  
ATOM    884  H8    G    28      29.335  47.515  33.528  1.00  0.00           H  
ATOM    885  N7    G    28      29.512  45.477  33.733  1.00  0.00           N  
ATOM    886  C5    G    28      28.836  44.411  33.163  1.00  0.00           C  
ATOM    887  C6    G    28      29.035  42.980  33.366  1.00  0.00           C  
ATOM    888  O6    G    28      29.843  42.301  34.021  1.00  0.00           O  
ATOM    889  N1    G    28      28.121  42.271  32.599  1.00  0.00           N  
ATOM    890  H1    G    28      28.332  41.316  32.348  1.00  0.00           H  
ATOM    891  C2    G    28      27.184  42.826  31.818  1.00  0.00           C  
ATOM    892  N2    G    28      26.346  42.112  31.184  1.00  0.00           N  
ATOM    893  H21   G    28      26.462  41.115  31.293  1.00  0.00           H  
ATOM    894  H22   G    28      25.870  42.611  30.446  1.00  0.00           H  
ATOM    895  N3    G    28      26.963  44.143  31.687  1.00  0.00           N  
ATOM    896  C4    G    28      27.876  44.891  32.336  1.00  0.00           C  
ATOM    897  C3'   G    28      26.000  48.450  33.296  1.00  0.00           C  
ATOM    898  H3'   G    28      26.672  48.095  34.078  1.00  0.00           H  
ATOM    899  C2'   G    28      25.697  47.269  32.413  1.00  0.00           C  
ATOM    900  H2'   G    28      25.443  46.422  33.051  1.00  0.00           H  
ATOM    901  O2'   G    28      24.779  47.503  31.353  1.00  0.00           O  
ATOM    902 HO2'   G    28      23.907  47.397  31.742  1.00  0.00           H  
ATOM    903  O3'   G    28      24.726  48.954  33.749  1.00  0.00           O  
ATOM    904  P     A    29      24.121  48.459  35.147  1.00  0.00           P  
ATOM    905  OP1   A    29      22.989  49.356  35.452  1.00  0.00           O  
ATOM    906  OP2   A    29      25.121  48.411  36.225  1.00  0.00           O  
ATOM    907  O5'   A    29      23.540  47.012  34.913  1.00  0.00           O  
ATOM    908  C5'   A    29      22.334  46.709  34.205  1.00  0.00           C  
ATOM    909  H5'   A    29      22.370  47.290  33.284  1.00  0.00           H  
ATOM    910 H5''   A    29      21.475  47.032  34.793  1.00  0.00           H  
ATOM    911  C4'   A    29      22.158  45.215  34.003  1.00  0.00           C  
ATOM    912  H4'   A    29      21.275  45.043  33.387  1.00  0.00           H  
ATOM    913  O4'   A    29      23.278  44.564  33.390  1.00  0.00           O  
ATOM    914  C1'   A    29      23.313  43.212  33.614  1.00  0.00           C  
ATOM    915  H1'   A    29      23.086  42.537  32.789  1.00  0.00           H  
ATOM    916  N9    A    29      24.627  42.785  34.186  1.00  0.00           N  
ATOM    917  C8    A    29      25.462  43.683  34.762  1.00  0.00           C  
ATOM    918  H8    A    29      25.298  44.744  34.636  1.00  0.00           H  
ATOM    919  N7    A    29      26.411  43.190  35.445  1.00  0.00           N  
ATOM    920  C5    A    29      26.258  41.829  35.250  1.00  0.00           C  
ATOM    921  C6    A    29      26.977  40.693  35.647  1.00  0.00           C  
ATOM    922  N6    A    29      28.130  40.779  36.296  1.00  0.00           N  
ATOM    923  H61   A    29      28.633  39.950  36.577  1.00  0.00           H  
ATOM    924  H62   A    29      28.502  41.667  36.601  1.00  0.00           H  
ATOM    925  N1    A    29      26.382  39.475  35.437  1.00  0.00           N  
ATOM    926  C2    A    29      25.179  39.435  34.908  1.00  0.00           C  
ATOM    927  H2    A    29      24.787  38.440  34.758  1.00  0.00           H  
ATOM    928  N3    A    29      24.468  40.354  34.335  1.00  0.00           N  
ATOM    929  C4    A    29      25.127  41.543  34.545  1.00  0.00           C  
ATOM    930  C3'   A    29      21.893  44.396  35.280  1.00  0.00           C  
ATOM    931  H3'   A    29      22.580  44.667  36.081  1.00  0.00           H  
ATOM    932  C2'   A    29      22.220  43.019  34.666  1.00  0.00           C  
ATOM    933  H2'   A    29      22.600  42.297  35.388  1.00  0.00           H  
ATOM    934  O2'   A    29      21.126  42.397  34.002  1.00  0.00           O  
ATOM    935 HO2'   A    29      20.774  41.664  34.512  1.00  0.00           H  
ATOM    936  O3'   A    29      20.585  44.588  35.703  1.00  0.00           O  
ATOM    937  P     G    30      20.192  44.144  37.187  1.00  0.00           P  
ATOM    938  OP1   G    30      18.893  44.790  37.396  1.00  0.00           O  
ATOM    939  OP2   G    30      21.300  44.467  38.064  1.00  0.00           O  
ATOM    940  O5'   G    30      20.048  42.587  37.171  1.00  0.00           O  
ATOM    941  C5'   G    30      19.013  42.064  36.472  1.00  0.00           C  
ATOM    942  H5'   G    30      19.027  42.293  35.406  1.00  0.00           H  
ATOM    943 H5''   G    30      18.087  42.268  37.010  1.00  0.00           H  
ATOM    944  C4'   G    30      19.118  40.530  36.387  1.00  0.00           C  
ATOM    945  H4'   G    30      18.285  40.259  35.739  1.00  0.00           H  
ATOM    946  O4'   G    30      20.356  40.200  35.758  1.00  0.00           O  
ATOM    947  C1'   G    30      20.942  39.183  36.521  1.00  0.00           C  
ATOM    948  H1'   G    30      21.324  38.416  35.847  1.00  0.00           H  
ATOM    949  N9    G    30      22.139  39.516  37.351  1.00  0.00           N  
ATOM    950  C8    G    30      22.733  40.724  37.468  1.00  0.00           C  
ATOM    951  H8    G    30      22.161  41.574  37.128  1.00  0.00           H  
ATOM    952  N7    G    30      23.916  40.795  38.026  1.00  0.00           N  
ATOM    953  C5    G    30      24.163  39.471  38.285  1.00  0.00           C  
ATOM    954  C6    G    30      25.262  38.820  38.892  1.00  0.00           C  
ATOM    955  O6    G    30      26.316  39.235  39.365  1.00  0.00           O  
ATOM    956  N1    G    30      25.201  37.473  38.731  1.00  0.00           N  
ATOM    957  H1    G    30      25.829  36.931  39.309  1.00  0.00           H  
ATOM    958  C2    G    30      24.114  36.775  38.384  1.00  0.00           C  
ATOM    959  N2    G    30      24.107  35.527  38.693  1.00  0.00           N  
ATOM    960  H21   G    30      24.947  35.134  39.092  1.00  0.00           H  
ATOM    961  H22   G    30      23.316  34.975  38.394  1.00  0.00           H  
ATOM    962  N3    G    30      23.041  37.265  37.827  1.00  0.00           N  
ATOM    963  C4    G    30      23.090  38.663  37.782  1.00  0.00           C  
ATOM    964  C3'   G    30      19.063  39.821  37.776  1.00  0.00           C  
ATOM    965  H3'   G    30      19.633  40.350  38.540  1.00  0.00           H  
ATOM    966  C2'   G    30      19.911  38.631  37.481  1.00  0.00           C  
ATOM    967  H2'   G    30      20.394  38.167  38.341  1.00  0.00           H  
ATOM    968  O2'   G    30      19.252  37.648  36.690  1.00  0.00           O  
ATOM    969 HO2'   G    30      18.586  38.205  36.280  1.00  0.00           H  
ATOM    970  O3'   G    30      17.763  39.477  38.144  1.00  0.00           O  
ATOM    971  P     C    31      17.326  39.650  39.632  1.00  0.00           P  
ATOM    972  OP1   C    31      15.885  39.298  39.676  1.00  0.00           O  
ATOM    973  OP2   C    31      17.741  40.972  40.176  1.00  0.00           O  
ATOM    974  O5'   C    31      18.146  38.512  40.328  1.00  0.00           O  
ATOM    975  C5'   C    31      17.804  37.124  40.329  1.00  0.00           C  
ATOM    976  H5'   C    31      17.514  36.818  39.324  1.00  0.00           H  
ATOM    977 H5''   C    31      16.920  36.968  40.948  1.00  0.00           H  
ATOM    978  C4'   C    31      18.912  36.170  40.871  1.00  0.00           C  
ATOM    979  H4'   C    31      18.567  35.173  40.598  1.00  0.00           H  
ATOM    980  O4'   C    31      20.146  36.356  40.270  1.00  0.00           O  
ATOM    981  C1'   C    31      21.179  35.937  41.115  1.00  0.00           C  
ATOM    982  H1'   C    31      21.777  35.236  40.532  1.00  0.00           H  
ATOM    983  N1    C    31      22.162  37.030  41.443  1.00  0.00           N  
ATOM    984  C6    C    31      21.844  38.359  41.352  1.00  0.00           C  
ATOM    985  H6    C    31      20.913  38.676  40.906  1.00  0.00           H  
ATOM    986  C5    C    31      22.740  39.337  41.728  1.00  0.00           C  
ATOM    987  H5    C    31      22.406  40.364  41.695  1.00  0.00           H  
ATOM    988  C4    C    31      24.038  38.821  42.123  1.00  0.00           C  
ATOM    989  N4    C    31      25.011  39.635  42.362  1.00  0.00           N  
ATOM    990  H41   C    31      25.907  39.246  42.617  1.00  0.00           H  
ATOM    991  H42   C    31      24.962  40.637  42.251  1.00  0.00           H  
ATOM    992  N3    C    31      24.344  37.584  42.100  1.00  0.00           N  
ATOM    993  C2    C    31      23.423  36.670  41.889  1.00  0.00           C  
ATOM    994  O2    C    31      23.820  35.477  41.919  1.00  0.00           O  
ATOM    995  C3'   C    31      19.258  36.188  42.327  1.00  0.00           C  
ATOM    996  H3'   C    31      19.550  37.222  42.517  1.00  0.00           H  
ATOM    997  C2'   C    31      20.501  35.296  42.346  1.00  0.00           C  
ATOM    998  H2'   C    31      21.137  35.457  43.215  1.00  0.00           H  
ATOM    999  O2'   C    31      20.183  33.948  42.139  1.00  0.00           O  
ATOM   1000 HO2'   C    31      20.534  33.382  42.830  1.00  0.00           H  
ATOM   1001  O3'   C    31      18.167  35.717  43.116  1.00  0.00           O  
ATOM   1002  P     C    32      18.155  35.961  44.718  1.00  0.00           P  
ATOM   1003  OP1   C    32      16.905  35.347  45.158  1.00  0.00           O  
ATOM   1004  OP2   C    32      18.357  37.395  44.945  1.00  0.00           O  
ATOM   1005  O5'   C    32      19.444  35.059  45.223  1.00  0.00           O  
ATOM   1006  C5'   C    32      19.464  33.638  45.368  1.00  0.00           C  
ATOM   1007  H5'   C    32      19.060  33.205  44.453  1.00  0.00           H  
ATOM   1008 H5''   C    32      18.670  33.353  46.058  1.00  0.00           H  
ATOM   1009  C4'   C    32      20.924  33.172  45.705  1.00  0.00           C  
ATOM   1010  H4'   C    32      21.026  32.104  45.508  1.00  0.00           H  
ATOM   1011  O4'   C    32      21.908  33.797  44.863  1.00  0.00           O  
ATOM   1012  C1'   C    32      23.097  34.098  45.629  1.00  0.00           C  
ATOM   1013  H1'   C    32      23.951  33.595  45.174  1.00  0.00           H  
ATOM   1014  N1    C    32      23.406  35.590  45.772  1.00  0.00           N  
ATOM   1015  C6    C    32      22.545  36.578  45.384  1.00  0.00           C  
ATOM   1016  H6    C    32      21.499  36.391  45.188  1.00  0.00           H  
ATOM   1017  C5    C    32      23.008  37.855  45.112  1.00  0.00           C  
ATOM   1018  H5    C    32      22.224  38.485  44.720  1.00  0.00           H  
ATOM   1019  C4    C    32      24.347  38.185  45.565  1.00  0.00           C  
ATOM   1020  N4    C    32      24.801  39.374  45.534  1.00  0.00           N  
ATOM   1021  H41   C    32      25.723  39.474  45.935  1.00  0.00           H  
ATOM   1022  H42   C    32      24.186  40.118  45.237  1.00  0.00           H  
ATOM   1023  N3    C    32      25.108  37.308  46.143  1.00  0.00           N  
ATOM   1024  C2    C    32      24.704  35.984  46.203  1.00  0.00           C  
ATOM   1025  O2    C    32      25.504  35.227  46.699  1.00  0.00           O  
ATOM   1026  C3'   C    32      21.339  33.452  47.147  1.00  0.00           C  
ATOM   1027  H3'   C    32      20.949  34.445  47.372  1.00  0.00           H  
ATOM   1028  C2'   C    32      22.861  33.392  46.975  1.00  0.00           C  
ATOM   1029  H2'   C    32      23.414  33.784  47.828  1.00  0.00           H  
ATOM   1030  O2'   C    32      23.365  32.113  46.887  1.00  0.00           O  
ATOM   1031 HO2'   C    32      22.662  31.662  47.361  1.00  0.00           H  
ATOM   1032  O3'   C    32      20.856  32.447  47.979  1.00  0.00           O  
ATOM   1033  P     C    33      20.513  32.798  49.547  1.00  0.00           P  
ATOM   1034  OP1   C    33      20.249  31.536  50.193  1.00  0.00           O  
ATOM   1035  OP2   C    33      19.555  33.883  49.608  1.00  0.00           O  
ATOM   1036  O5'   C    33      21.938  33.288  50.019  1.00  0.00           O  
ATOM   1037  C5'   C    33      22.816  32.348  50.525  1.00  0.00           C  
ATOM   1038  H5'   C    33      22.910  31.495  49.853  1.00  0.00           H  
ATOM   1039 H5''   C    33      22.281  31.952  51.388  1.00  0.00           H  
ATOM   1040  C4'   C    33      24.206  32.842  50.965  1.00  0.00           C  
ATOM   1041  H4'   C    33      24.762  31.985  51.346  1.00  0.00           H  
ATOM   1042  O4'   C    33      24.915  33.493  49.966  1.00  0.00           O  
ATOM   1043  C1'   C    33      25.739  34.396  50.609  1.00  0.00           C  
ATOM   1044  H1'   C    33      26.776  34.201  50.335  1.00  0.00           H  
ATOM   1045  N1    C    33      25.420  35.765  50.191  1.00  0.00           N  
ATOM   1046  C6    C    33      24.185  36.029  49.575  1.00  0.00           C  
ATOM   1047  H6    C    33      23.448  35.241  49.536  1.00  0.00           H  
ATOM   1048  C5    C    33      23.917  37.280  49.166  1.00  0.00           C  
ATOM   1049  H5    C    33      22.893  37.422  48.851  1.00  0.00           H  
ATOM   1050  C4    C    33      24.910  38.309  49.262  1.00  0.00           C  
ATOM   1051  N4    C    33      24.604  39.551  49.000  1.00  0.00           N  
ATOM   1052  H41   C    33      25.235  40.325  49.149  1.00  0.00           H  
ATOM   1053  H42   C    33      23.677  39.795  48.681  1.00  0.00           H  
ATOM   1054  N3    C    33      25.993  38.105  49.995  1.00  0.00           N  
ATOM   1055  C2    C    33      26.302  36.841  50.362  1.00  0.00           C  
ATOM   1056  O2    C    33      27.335  36.609  50.959  1.00  0.00           O  
ATOM   1057  C3'   C    33      24.060  33.754  52.143  1.00  0.00           C  
ATOM   1058  H3'   C    33      23.425  34.615  51.936  1.00  0.00           H  
ATOM   1059  C2'   C    33      25.550  34.247  52.164  1.00  0.00           C  
ATOM   1060  H2'   C    33      25.614  35.158  52.760  1.00  0.00           H  
ATOM   1061  O2'   C    33      26.539  33.294  52.572  1.00  0.00           O  
ATOM   1062 HO2'   C    33      27.328  33.719  52.915  1.00  0.00           H  
ATOM   1063  O3'   C    33      23.595  33.160  53.337  1.00  0.00           O  
ATOM   1064  P     U    34      22.868  33.984  54.521  1.00  0.00           P  
ATOM   1065  OP1   U    34      22.443  33.095  55.609  1.00  0.00           O  
ATOM   1066  OP2   U    34      21.772  34.876  53.946  1.00  0.00           O  
ATOM   1067  O5'   U    34      23.999  35.045  54.995  1.00  0.00           O  
ATOM   1068  C5'   U    34      25.237  34.778  55.636  1.00  0.00           C  
ATOM   1069  H5'   U    34      25.892  34.234  54.955  1.00  0.00           H  
ATOM   1070 H5''   U    34      24.984  34.282  56.573  1.00  0.00           H  
ATOM   1071  C4'   U    34      26.005  36.094  55.951  1.00  0.00           C  
ATOM   1072  H4'   U    34      27.009  35.895  56.326  1.00  0.00           H  
ATOM   1073  O4'   U    34      26.086  36.950  54.805  1.00  0.00           O  
ATOM   1074  C1'   U    34      25.499  38.180  55.080  1.00  0.00           C  
ATOM   1075  H1'   U    34      26.222  38.876  55.506  1.00  0.00           H  
ATOM   1076  N1    U    34      24.759  38.669  53.914  1.00  0.00           N  
ATOM   1077  C6    U    34      23.864  37.844  53.240  1.00  0.00           C  
ATOM   1078  H6    U    34      23.777  36.827  53.594  1.00  0.00           H  
ATOM   1079  C5    U    34      23.150  38.301  52.161  1.00  0.00           C  
ATOM   1080  H5    U    34      22.380  37.731  51.661  1.00  0.00           H  
ATOM   1081  C4    U    34      23.182  39.685  51.846  1.00  0.00           C  
ATOM   1082  O4    U    34      22.432  40.216  51.075  1.00  0.00           O  
ATOM   1083  N3    U    34      24.140  40.412  52.517  1.00  0.00           N  
ATOM   1084  H3    U    34      24.200  41.386  52.258  1.00  0.00           H  
ATOM   1085  C2    U    34      24.736  40.038  53.680  1.00  0.00           C  
ATOM   1086  O2    U    34      25.245  40.882  54.458  1.00  0.00           O  
ATOM   1087  C3'   U    34      25.341  36.896  57.051  1.00  0.00           C  
ATOM   1088  H3'   U    34      24.707  36.216  57.619  1.00  0.00           H  
ATOM   1089  C2'   U    34      24.503  37.928  56.250  1.00  0.00           C  
ATOM   1090  H2'   U    34      23.605  37.469  55.834  1.00  0.00           H  
ATOM   1091  O2'   U    34      24.152  39.189  56.877  1.00  0.00           O  
ATOM   1092 HO2'   U    34      23.772  38.927  57.718  1.00  0.00           H  
ATOM   1093  O3'   U    34      26.328  37.659  57.762  1.00  0.00           O  
ATOM   1094  P     G    35      26.537  37.479  59.296  1.00  0.00           P  
ATOM   1095  OP1   G    35      27.079  36.167  59.513  1.00  0.00           O  
ATOM   1096  OP2   G    35      25.396  38.002  60.032  1.00  0.00           O  
ATOM   1097  O5'   G    35      27.708  38.566  59.562  1.00  0.00           O  
ATOM   1098  C5'   G    35      29.113  38.396  59.177  1.00  0.00           C  
ATOM   1099  H5'   G    35      29.096  38.145  58.117  1.00  0.00           H  
ATOM   1100 H5''   G    35      29.457  37.554  59.778  1.00  0.00           H  
ATOM   1101  C4'   G    35      30.073  39.604  59.277  1.00  0.00           C  
ATOM   1102  H4'   G    35      31.068  39.358  58.905  1.00  0.00           H  
ATOM   1103  O4'   G    35      29.505  40.652  58.503  1.00  0.00           O  
ATOM   1104  C1'   G    35      29.875  41.876  59.173  1.00  0.00           C  
ATOM   1105  H1'   G    35      30.962  41.916  59.107  1.00  0.00           H  
ATOM   1106  N9    G    35      29.242  43.028  58.575  1.00  0.00           N  
ATOM   1107  C8    G    35      28.075  43.605  59.018  1.00  0.00           C  
ATOM   1108  H8    G    35      27.476  43.127  59.778  1.00  0.00           H  
ATOM   1109  N7    G    35      27.735  44.680  58.329  1.00  0.00           N  
ATOM   1110  C5    G    35      28.799  44.877  57.458  1.00  0.00           C  
ATOM   1111  C6    G    35      29.100  45.929  56.535  1.00  0.00           C  
ATOM   1112  O6    G    35      28.582  47.037  56.371  1.00  0.00           O  
ATOM   1113  N1    G    35      30.215  45.705  55.798  1.00  0.00           N  
ATOM   1114  H1    G    35      30.424  46.426  55.123  1.00  0.00           H  
ATOM   1115  C2    G    35      30.970  44.559  55.843  1.00  0.00           C  
ATOM   1116  N2    G    35      31.808  44.383  54.867  1.00  0.00           N  
ATOM   1117  H21   G    35      31.697  44.979  54.059  1.00  0.00           H  
ATOM   1118  H22   G    35      32.305  43.504  54.826  1.00  0.00           H  
ATOM   1119  N3    G    35      30.767  43.610  56.726  1.00  0.00           N  
ATOM   1120  C4    G    35      29.695  43.809  57.560  1.00  0.00           C  
ATOM   1121  C3'   G    35      30.175  40.169  60.705  1.00  0.00           C  
ATOM   1122  H3'   G    35      29.458  39.658  61.348  1.00  0.00           H  
ATOM   1123  C2'   G    35      29.643  41.602  60.632  1.00  0.00           C  
ATOM   1124  H2'   G    35      28.586  41.590  60.899  1.00  0.00           H  
ATOM   1125  O2'   G    35      30.430  42.405  61.517  1.00  0.00           O  
ATOM   1126 HO2'   G    35      31.007  41.762  61.936  1.00  0.00           H  
ATOM   1127  O3'   G    35      31.540  40.132  61.198  1.00  0.00           O  
ATOM   1128  P     U    36      32.223  38.747  61.621  1.00  0.00           P  
ATOM   1129  OP1   U    36      31.179  38.021  62.328  1.00  0.00           O  
ATOM   1130  OP2   U    36      33.437  39.220  62.387  1.00  0.00           O  
ATOM   1131  O5'   U    36      32.653  37.988  60.260  1.00  0.00           O  
ATOM   1132  C5'   U    36      33.199  36.683  60.349  1.00  0.00           C  
ATOM   1133  H5'   U    36      32.779  36.085  61.158  1.00  0.00           H  
ATOM   1134 H5''   U    36      34.261  36.713  60.596  1.00  0.00           H  
ATOM   1135  C4'   U    36      33.039  35.924  59.033  1.00  0.00           C  
ATOM   1136  H4'   U    36      33.251  34.865  59.182  1.00  0.00           H  
ATOM   1137  O4'   U    36      31.752  36.004  58.457  1.00  0.00           O  
ATOM   1138  C1'   U    36      31.984  35.847  57.010  1.00  0.00           C  
ATOM   1139  H1'   U    36      31.651  34.843  56.748  1.00  0.00           H  
ATOM   1140  N1    U    36      31.164  36.830  56.317  1.00  0.00           N  
ATOM   1141  C6    U    36      31.600  38.149  56.324  1.00  0.00           C  
ATOM   1142  H6    U    36      32.582  38.420  56.683  1.00  0.00           H  
ATOM   1143  C5    U    36      30.775  39.152  55.834  1.00  0.00           C  
ATOM   1144  H5    U    36      31.219  40.129  55.949  1.00  0.00           H  
ATOM   1145  C4    U    36      29.434  38.867  55.325  1.00  0.00           C  
ATOM   1146  O4    U    36      28.636  39.697  54.951  1.00  0.00           O  
ATOM   1147  N3    U    36      29.074  37.537  55.400  1.00  0.00           N  
ATOM   1148  H3    U    36      28.223  37.352  54.889  1.00  0.00           H  
ATOM   1149  C2    U    36      29.830  36.544  55.884  1.00  0.00           C  
ATOM   1150  O2    U    36      29.414  35.379  55.835  1.00  0.00           O  
ATOM   1151  C3'   U    36      34.092  36.477  58.042  1.00  0.00           C  
ATOM   1152  H3'   U    36      34.129  37.566  58.078  1.00  0.00           H  
ATOM   1153  C2'   U    36      33.536  35.880  56.770  1.00  0.00           C  
ATOM   1154  H2'   U    36      33.797  36.590  55.985  1.00  0.00           H  
ATOM   1155  O2'   U    36      33.941  34.584  56.557  1.00  0.00           O  
ATOM   1156 HO2'   U    36      34.848  34.550  56.244  1.00  0.00           H  
ATOM   1157  O3'   U    36      35.396  36.052  58.234  1.00  0.00           O  
ATOM   1158  P     A    37      36.685  36.688  57.523  1.00  0.00           P  
ATOM   1159  OP1   A    37      37.823  36.476  58.405  1.00  0.00           O  
ATOM   1160  OP2   A    37      36.292  38.034  57.214  1.00  0.00           O  
ATOM   1161  O5'   A    37      36.830  35.790  56.226  1.00  0.00           O  
ATOM   1162  C5'   A    37      37.250  34.436  56.350  1.00  0.00           C  
ATOM   1163  H5'   A    37      36.670  33.921  57.116  1.00  0.00           H  
ATOM   1164 H5''   A    37      38.248  34.495  56.784  1.00  0.00           H  
ATOM   1165  C4'   A    37      37.331  33.572  55.077  1.00  0.00           C  
ATOM   1166  H4'   A    37      37.476  32.500  55.213  1.00  0.00           H  
ATOM   1167  O4'   A    37      36.062  33.705  54.459  1.00  0.00           O  
ATOM   1168  C1'   A    37      36.191  34.053  53.073  1.00  0.00           C  
ATOM   1169  H1'   A    37      35.520  33.344  52.589  1.00  0.00           H  
ATOM   1170  N9    A    37      35.776  35.437  52.831  1.00  0.00           N  
ATOM   1171  C8    A    37      36.487  36.644  52.632  1.00  0.00           C  
ATOM   1172  H8    A    37      37.560  36.714  52.733  1.00  0.00           H  
ATOM   1173  N7    A    37      35.776  37.708  52.646  1.00  0.00           N  
ATOM   1174  C5    A    37      34.499  37.232  52.743  1.00  0.00           C  
ATOM   1175  C6    A    37      33.220  37.793  52.809  1.00  0.00           C  
ATOM   1176  N6    A    37      32.907  39.049  52.713  1.00  0.00           N  
ATOM   1177  H61   A    37      31.925  39.283  52.749  1.00  0.00           H  
ATOM   1178  H62   A    37      33.594  39.745  52.461  1.00  0.00           H  
ATOM   1179  N1    A    37      32.083  37.040  52.899  1.00  0.00           N  
ATOM   1180  C2    A    37      32.189  35.750  52.954  1.00  0.00           C  
ATOM   1181  H2    A    37      31.282  35.249  53.260  1.00  0.00           H  
ATOM   1182  N3    A    37      33.365  35.076  52.911  1.00  0.00           N  
ATOM   1183  C4    A    37      34.467  35.848  52.846  1.00  0.00           C  
ATOM   1184  C3'   A    37      38.342  34.144  54.117  1.00  0.00           C  
ATOM   1185  H3'   A    37      38.483  35.213  54.281  1.00  0.00           H  
ATOM   1186  C2'   A    37      37.669  33.838  52.742  1.00  0.00           C  
ATOM   1187  H2'   A    37      38.009  34.452  51.908  1.00  0.00           H  
ATOM   1188  O2'   A    37      37.834  32.485  52.414  1.00  0.00           O  
ATOM   1189 HO2'   A    37      38.775  32.462  52.223  1.00  0.00           H  
ATOM   1190  O3'   A    37      39.587  33.534  54.019  1.00  0.00           O  
ATOM   1191  P     A    38      40.946  34.266  54.385  1.00  0.00           P  
ATOM   1192  OP1   A    38      41.938  33.285  54.048  1.00  0.00           O  
ATOM   1193  OP2   A    38      40.810  34.636  55.777  1.00  0.00           O  
ATOM   1194  O5'   A    38      40.979  35.529  53.361  1.00  0.00           O  
ATOM   1195  C5'   A    38      41.074  35.344  51.969  1.00  0.00           C  
ATOM   1196  H5'   A    38      40.300  34.618  51.723  1.00  0.00           H  
ATOM   1197 H5''   A    38      42.094  35.003  51.789  1.00  0.00           H  
ATOM   1198  C4'   A    38      40.864  36.623  51.104  1.00  0.00           C  
ATOM   1199  H4'   A    38      41.019  36.356  50.059  1.00  0.00           H  
ATOM   1200  O4'   A    38      39.526  37.126  51.251  1.00  0.00           O  
ATOM   1201  C1'   A    38      39.567  38.517  51.097  1.00  0.00           C  
ATOM   1202  H1'   A    38      38.851  38.870  50.356  1.00  0.00           H  
ATOM   1203  N9    A    38      39.156  39.144  52.335  1.00  0.00           N  
ATOM   1204  C8    A    38      39.107  38.691  53.633  1.00  0.00           C  
ATOM   1205  H8    A    38      39.498  37.738  53.957  1.00  0.00           H  
ATOM   1206  N7    A    38      38.639  39.559  54.463  1.00  0.00           N  
ATOM   1207  C5    A    38      38.299  40.678  53.668  1.00  0.00           C  
ATOM   1208  C6    A    38      37.495  41.799  53.825  1.00  0.00           C  
ATOM   1209  N6    A    38      37.058  42.168  55.035  1.00  0.00           N  
ATOM   1210  H61   A    38      36.455  42.973  55.126  1.00  0.00           H  
ATOM   1211  H62   A    38      37.135  41.430  55.721  1.00  0.00           H  
ATOM   1212  N1    A    38      37.211  42.641  52.807  1.00  0.00           N  
ATOM   1213  C2    A    38      37.643  42.254  51.610  1.00  0.00           C  
ATOM   1214  H2    A    38      37.474  42.952  50.803  1.00  0.00           H  
ATOM   1215  N3    A    38      38.391  41.258  51.288  1.00  0.00           N  
ATOM   1216  C4    A    38      38.564  40.408  52.355  1.00  0.00           C  
ATOM   1217  C3'   A    38      41.776  37.770  51.430  1.00  0.00           C  
ATOM   1218  H3'   A    38      41.650  37.950  52.497  1.00  0.00           H  
ATOM   1219  C2'   A    38      41.010  38.843  50.659  1.00  0.00           C  
ATOM   1220  H2'   A    38      41.358  39.821  50.990  1.00  0.00           H  
ATOM   1221  O2'   A    38      41.041  38.753  49.182  1.00  0.00           O  
ATOM   1222 HO2'   A    38      40.372  39.366  48.870  1.00  0.00           H  
ATOM   1223  O3'   A    38      43.111  37.616  50.974  1.00  0.00           O  
ATOM   1224  P     U    39      44.329  38.431  51.645  1.00  0.00           P  
ATOM   1225  OP1   U    39      45.475  38.100  50.776  1.00  0.00           O  
ATOM   1226  OP2   U    39      44.401  38.069  53.040  1.00  0.00           O  
ATOM   1227  O5'   U    39      44.117  40.006  51.396  1.00  0.00           O  
ATOM   1228  C5'   U    39      43.950  40.439  50.087  1.00  0.00           C  
ATOM   1229  H5'   U    39      43.433  39.723  49.448  1.00  0.00           H  
ATOM   1230 H5''   U    39      44.926  40.490  49.604  1.00  0.00           H  
ATOM   1231  C4'   U    39      43.305  41.812  49.930  1.00  0.00           C  
ATOM   1232  H4'   U    39      43.253  42.001  48.858  1.00  0.00           H  
ATOM   1233  O4'   U    39      42.034  41.852  50.491  1.00  0.00           O  
ATOM   1234  C1'   U    39      41.779  43.202  50.847  1.00  0.00           C  
ATOM   1235  H1'   U    39      41.065  43.530  50.092  1.00  0.00           H  
ATOM   1236  N1    U    39      41.261  43.285  52.244  1.00  0.00           N  
ATOM   1237  C6    U    39      41.506  42.253  53.155  1.00  0.00           C  
ATOM   1238  H6    U    39      42.024  41.397  52.748  1.00  0.00           H  
ATOM   1239  C5    U    39      41.049  42.431  54.438  1.00  0.00           C  
ATOM   1240  H5    U    39      41.292  41.651  55.145  1.00  0.00           H  
ATOM   1241  C4    U    39      40.341  43.560  54.952  1.00  0.00           C  
ATOM   1242  O4    U    39      40.025  43.868  56.114  1.00  0.00           O  
ATOM   1243  N3    U    39      39.946  44.414  53.937  1.00  0.00           N  
ATOM   1244  H3    U    39      39.523  45.288  54.213  1.00  0.00           H  
ATOM   1245  C2    U    39      40.414  44.338  52.594  1.00  0.00           C  
ATOM   1246  O2    U    39      40.021  45.161  51.760  1.00  0.00           O  
ATOM   1247  C3'   U    39      44.087  42.876  50.606  1.00  0.00           C  
ATOM   1248  H3'   U    39      44.335  42.476  51.589  1.00  0.00           H  
ATOM   1249  C2'   U    39      43.094  44.020  50.712  1.00  0.00           C  
ATOM   1250  H2'   U    39      43.327  44.526  51.649  1.00  0.00           H  
ATOM   1251  O2'   U    39      43.143  44.938  49.613  1.00  0.00           O  
ATOM   1252 HO2'   U    39      44.053  45.112  49.364  1.00  0.00           H  
ATOM   1253  O3'   U    39      45.294  43.134  49.870  1.00  0.00           O  
ATOM   1254  P     G    40      46.487  44.045  50.448  1.00  0.00           P  
ATOM   1255  OP1   G    40      46.535  44.068  51.918  1.00  0.00           O  
ATOM   1256  OP2   G    40      46.403  45.306  49.724  1.00  0.00           O  
ATOM   1257  O5'   G    40      47.727  43.205  49.981  1.00  0.00           O  
ATOM   1258  C5'   G    40      47.822  41.872  50.531  1.00  0.00           C  
ATOM   1259  H5'   G    40      46.851  41.489  50.218  1.00  0.00           H  
ATOM   1260 H5''   G    40      47.876  41.977  51.614  1.00  0.00           H  
ATOM   1261  C4'   G    40      48.960  41.048  49.926  1.00  0.00           C  
ATOM   1262  H4'   G    40      48.723  40.029  50.231  1.00  0.00           H  
ATOM   1263  O4'   G    40      49.052  41.139  48.525  1.00  0.00           O  
ATOM   1264  C1'   G    40      50.406  41.225  48.164  1.00  0.00           C  
ATOM   1265  H1'   G    40      50.454  40.458  47.391  1.00  0.00           H  
ATOM   1266  N9    G    40      50.754  42.637  47.677  1.00  0.00           N  
ATOM   1267  C8    G    40      49.994  43.793  47.730  1.00  0.00           C  
ATOM   1268  H8    G    40      49.073  43.838  48.291  1.00  0.00           H  
ATOM   1269  N7    G    40      50.657  44.825  47.306  1.00  0.00           N  
ATOM   1270  C5    G    40      51.820  44.380  46.786  1.00  0.00           C  
ATOM   1271  C6    G    40      52.888  45.041  46.065  1.00  0.00           C  
ATOM   1272  O6    G    40      52.973  46.165  45.594  1.00  0.00           O  
ATOM   1273  N1    G    40      53.821  44.122  45.658  1.00  0.00           N  
ATOM   1274  H1    G    40      54.635  44.565  45.255  1.00  0.00           H  
ATOM   1275  C2    G    40      53.881  42.873  46.052  1.00  0.00           C  
ATOM   1276  N2    G    40      54.991  42.252  45.789  1.00  0.00           N  
ATOM   1277  H21   G    40      55.774  42.708  45.344  1.00  0.00           H  
ATOM   1278  H22   G    40      55.110  41.252  45.862  1.00  0.00           H  
ATOM   1279  N3    G    40      52.952  42.184  46.667  1.00  0.00           N  
ATOM   1280  C4    G    40      51.916  42.987  46.987  1.00  0.00           C  
ATOM   1281  C3'   G    40      50.348  41.400  50.448  1.00  0.00           C  
ATOM   1282  H3'   G    40      50.584  42.457  50.570  1.00  0.00           H  
ATOM   1283  C2'   G    40      51.261  40.855  49.354  1.00  0.00           C  
ATOM   1284  H2'   G    40      52.251  41.311  49.373  1.00  0.00           H  
ATOM   1285  O2'   G    40      51.380  39.474  49.546  1.00  0.00           O  
ATOM   1286 HO2'   G    40      50.620  39.269  50.097  1.00  0.00           H  
ATOM   1287  O3'   G    40      50.512  40.724  51.661  1.00  0.00           O  
ATOM   1288  P     G    41      51.685  41.095  52.739  1.00  0.00           P  
ATOM   1289  OP1   G    41      51.696  39.992  53.693  1.00  0.00           O  
ATOM   1290  OP2   G    41      51.337  42.453  53.213  1.00  0.00           O  
ATOM   1291  O5'   G    41      53.122  41.017  52.079  1.00  0.00           O  
ATOM   1292  C5'   G    41      53.693  39.755  51.795  1.00  0.00           C  
ATOM   1293  H5'   G    41      52.925  39.132  51.337  1.00  0.00           H  
ATOM   1294 H5''   G    41      54.063  39.314  52.721  1.00  0.00           H  
ATOM   1295  C4'   G    41      54.932  39.817  50.993  1.00  0.00           C  
ATOM   1296  H4'   G    41      55.450  38.864  50.894  1.00  0.00           H  
ATOM   1297  O4'   G    41      54.749  40.459  49.774  1.00  0.00           O  
ATOM   1298  C1'   G    41      55.925  41.281  49.470  1.00  0.00           C  
ATOM   1299  H1'   G    41      56.384  40.975  48.530  1.00  0.00           H  
ATOM   1300  N9    G    41      55.434  42.738  49.335  1.00  0.00           N  
ATOM   1301  C8    G    41      54.212  43.252  49.784  1.00  0.00           C  
ATOM   1302  H8    G    41      53.449  42.699  50.311  1.00  0.00           H  
ATOM   1303  N7    G    41      53.965  44.540  49.445  1.00  0.00           N  
ATOM   1304  C5    G    41      55.180  44.841  48.741  1.00  0.00           C  
ATOM   1305  C6    G    41      55.526  45.985  47.956  1.00  0.00           C  
ATOM   1306  O6    G    41      54.982  47.053  47.889  1.00  0.00           O  
ATOM   1307  N1    G    41      56.691  45.896  47.281  1.00  0.00           N  
ATOM   1308  H1    G    41      57.036  46.739  46.845  1.00  0.00           H  
ATOM   1309  C2    G    41      57.510  44.827  47.303  1.00  0.00           C  
ATOM   1310  N2    G    41      58.720  44.959  46.687  1.00  0.00           N  
ATOM   1311  H21   G    41      59.018  45.858  46.337  1.00  0.00           H  
ATOM   1312  H22   G    41      59.362  44.181  46.629  1.00  0.00           H  
ATOM   1313  N3    G    41      57.233  43.749  48.038  1.00  0.00           N  
ATOM   1314  C4    G    41      56.024  43.817  48.677  1.00  0.00           C  
ATOM   1315  C3'   G    41      55.973  40.720  51.716  1.00  0.00           C  
ATOM   1316  H3'   G    41      55.469  41.657  51.955  1.00  0.00           H  
ATOM   1317  C2'   G    41      56.955  40.977  50.564  1.00  0.00           C  
ATOM   1318  H2'   G    41      57.672  41.796  50.605  1.00  0.00           H  
ATOM   1319  O2'   G    41      57.755  39.816  50.388  1.00  0.00           O  
ATOM   1320 HO2'   G    41      58.125  39.538  51.228  1.00  0.00           H  
ATOM   1321  O3'   G    41      56.633  40.189  52.851  1.00  0.00           O  
ATOM   1322  P     U    42      57.299  41.040  54.059  1.00  0.00           P  
ATOM   1323  OP1   U    42      58.109  40.099  54.888  1.00  0.00           O  
ATOM   1324  OP2   U    42      56.209  41.765  54.734  1.00  0.00           O  
ATOM   1325  O5'   U    42      58.281  42.168  53.332  1.00  0.00           O  
ATOM   1326  C5'   U    42      59.652  41.894  53.017  1.00  0.00           C  
ATOM   1327  H5'   U    42      59.596  41.032  52.352  1.00  0.00           H  
ATOM   1328 H5''   U    42      60.095  41.571  53.959  1.00  0.00           H  
ATOM   1329  C4'   U    42      60.374  43.049  52.381  1.00  0.00           C  
ATOM   1330  H4'   U    42      61.394  42.745  52.144  1.00  0.00           H  
ATOM   1331  O4'   U    42      59.837  43.476  51.153  1.00  0.00           O  
ATOM   1332  C1'   U    42      60.133  44.880  50.981  1.00  0.00           C  
ATOM   1333  H1'   U    42      60.835  45.066  50.167  1.00  0.00           H  
ATOM   1334  N1    U    42      58.894  45.718  50.819  1.00  0.00           N  
ATOM   1335  C6    U    42      57.734  45.281  51.376  1.00  0.00           C  
ATOM   1336  H6    U    42      57.651  44.328  51.877  1.00  0.00           H  
ATOM   1337  C5    U    42      56.606  46.007  51.401  1.00  0.00           C  
ATOM   1338  H5    U    42      55.726  45.521  51.797  1.00  0.00           H  
ATOM   1339  C4    U    42      56.626  47.394  50.952  1.00  0.00           C  
ATOM   1340  O4    U    42      55.646  48.060  50.786  1.00  0.00           O  
ATOM   1341  N3    U    42      57.919  47.881  50.648  1.00  0.00           N  
ATOM   1342  H3    U    42      57.917  48.776  50.180  1.00  0.00           H  
ATOM   1343  C2    U    42      58.987  47.058  50.422  1.00  0.00           C  
ATOM   1344  O2    U    42      60.022  47.574  49.910  1.00  0.00           O  
ATOM   1345  C3'   U    42      60.434  44.334  53.222  1.00  0.00           C  
ATOM   1346  H3'   U    42      59.452  44.558  53.640  1.00  0.00           H  
ATOM   1347  C2'   U    42      60.876  45.395  52.202  1.00  0.00           C  
ATOM   1348  H2'   U    42      60.575  46.379  52.560  1.00  0.00           H  
ATOM   1349  O2'   U    42      62.281  45.363  52.022  1.00  0.00           O  
ATOM   1350 HO2'   U    42      62.655  45.435  52.903  1.00  0.00           H  
ATOM   1351  O3'   U    42      61.401  44.295  54.275  1.00  0.00           O  
ATOM   1352  P     A    43      61.546  45.496  55.341  1.00  0.00           P  
ATOM   1353  OP1   A    43      62.943  46.033  55.100  1.00  0.00           O  
ATOM   1354  OP2   A    43      61.191  45.018  56.689  1.00  0.00           O  
ATOM   1355  O5'   A    43      60.428  46.618  54.908  1.00  0.00           O  
ATOM   1356  C5'   A    43      60.759  47.975  54.830  1.00  0.00           C  
ATOM   1357  H5'   A    43      61.334  48.030  53.906  1.00  0.00           H  
ATOM   1358 H5''   A    43      61.409  48.267  55.656  1.00  0.00           H  
ATOM   1359  C4'   A    43      59.527  48.998  54.776  1.00  0.00           C  
ATOM   1360  H4'   A    43      59.855  50.027  54.626  1.00  0.00           H  
ATOM   1361  O4'   A    43      58.548  48.565  53.807  1.00  0.00           O  
ATOM   1362  C1'   A    43      57.248  48.563  54.451  1.00  0.00           C  
ATOM   1363  H1'   A    43      56.610  49.095  53.745  1.00  0.00           H  
ATOM   1364  N9    A    43      56.712  47.130  54.651  1.00  0.00           N  
ATOM   1365  C8    A    43      57.381  46.020  55.091  1.00  0.00           C  
ATOM   1366  H8    A    43      58.356  46.083  55.551  1.00  0.00           H  
ATOM   1367  N7    A    43      56.644  44.948  55.038  1.00  0.00           N  
ATOM   1368  C5    A    43      55.483  45.397  54.428  1.00  0.00           C  
ATOM   1369  C6    A    43      54.321  44.725  53.968  1.00  0.00           C  
ATOM   1370  N6    A    43      54.098  43.429  54.017  1.00  0.00           N  
ATOM   1371  H61   A    43      53.149  43.116  53.867  1.00  0.00           H  
ATOM   1372  H62   A    43      54.925  42.909  54.273  1.00  0.00           H  
ATOM   1373  N1    A    43      53.299  45.422  53.459  1.00  0.00           N  
ATOM   1374  C2    A    43      53.465  46.720  53.260  1.00  0.00           C  
ATOM   1375  H2    A    43      52.714  47.227  52.673  1.00  0.00           H  
ATOM   1376  N3    A    43      54.500  47.440  53.558  1.00  0.00           N  
ATOM   1377  C4    A    43      55.476  46.720  54.162  1.00  0.00           C  
ATOM   1378  C3'   A    43      58.845  48.921  56.098  1.00  0.00           C  
ATOM   1379  H3'   A    43      58.828  47.907  56.496  1.00  0.00           H  
ATOM   1380  C2'   A    43      57.394  49.351  55.750  1.00  0.00           C  
ATOM   1381  H2'   A    43      56.718  49.073  56.558  1.00  0.00           H  
ATOM   1382  O2'   A    43      57.247  50.732  55.506  1.00  0.00           O  
ATOM   1383 HO2'   A    43      58.104  51.164  55.531  1.00  0.00           H  
ATOM   1384  O3'   A    43      59.474  49.739  57.013  1.00  0.00           O  
ATOM   1385  P     C    44      59.360  49.608  58.584  1.00  0.00           P  
ATOM   1386  OP1   C    44      60.601  50.161  59.060  1.00  0.00           O  
ATOM   1387  OP2   C    44      58.957  48.272  58.975  1.00  0.00           O  
ATOM   1388  O5'   C    44      58.214  50.574  58.950  1.00  0.00           O  
ATOM   1389  C5'   C    44      57.827  50.686  60.313  1.00  0.00           C  
ATOM   1390  H5'   C    44      58.559  51.326  60.807  1.00  0.00           H  
ATOM   1391 H5''   C    44      57.755  49.723  60.817  1.00  0.00           H  
ATOM   1392  C4'   C    44      56.449  51.329  60.408  1.00  0.00           C  
ATOM   1393  H4'   C    44      55.975  50.989  61.329  1.00  0.00           H  
ATOM   1394  O4'   C    44      56.742  52.742  60.466  1.00  0.00           O  
ATOM   1395  C1'   C    44      56.137  53.394  59.414  1.00  0.00           C  
ATOM   1396  H1'   C    44      55.135  53.805  59.541  1.00  0.00           H  
ATOM   1397  N1    C    44      57.118  54.303  58.756  1.00  0.00           N  
ATOM   1398  C6    C    44      58.366  53.911  58.448  1.00  0.00           C  
ATOM   1399  H6    C    44      58.835  52.965  58.678  1.00  0.00           H  
ATOM   1400  C5    C    44      59.310  54.856  57.999  1.00  0.00           C  
ATOM   1401  H5    C    44      60.358  54.597  57.956  1.00  0.00           H  
ATOM   1402  C4    C    44      58.859  56.209  57.807  1.00  0.00           C  
ATOM   1403  N4    C    44      59.774  57.076  57.392  1.00  0.00           N  
ATOM   1404  H41   C    44      59.611  58.073  57.409  1.00  0.00           H  
ATOM   1405  H42   C    44      60.715  56.709  57.431  1.00  0.00           H  
ATOM   1406  N3    C    44      57.593  56.537  57.859  1.00  0.00           N  
ATOM   1407  C2    C    44      56.686  55.578  58.374  1.00  0.00           C  
ATOM   1408  O2    C    44      55.466  55.804  58.410  1.00  0.00           O  
ATOM   1409  C3'   C    44      55.532  51.048  59.302  1.00  0.00           C  
ATOM   1410  H3'   C    44      55.798  50.111  58.812  1.00  0.00           H  
ATOM   1411  C2'   C    44      55.945  52.268  58.425  1.00  0.00           C  
ATOM   1412  H2'   C    44      56.798  52.050  57.783  1.00  0.00           H  
ATOM   1413  O2'   C    44      54.901  52.765  57.568  1.00  0.00           O  
ATOM   1414 HO2'   C    44      54.025  52.470  57.829  1.00  0.00           H  
ATOM   1415  O3'   C    44      54.204  51.055  59.717  1.00  0.00           O  
ATOM   1416  P     U    45      52.905  50.576  58.914  1.00  0.00           P  
ATOM   1417  OP1   U    45      51.899  50.005  59.896  1.00  0.00           O  
ATOM   1418  OP2   U    45      53.332  49.698  57.833  1.00  0.00           O  
ATOM   1419  O5'   U    45      52.396  51.876  58.218  1.00  0.00           O  
ATOM   1420  C5'   U    45      51.256  51.764  57.288  1.00  0.00           C  
ATOM   1421  H5'   U    45      50.474  51.119  57.689  1.00  0.00           H  
ATOM   1422 H5''   U    45      51.572  51.315  56.347  1.00  0.00           H  
ATOM   1423  C4'   U    45      50.748  53.159  57.059  1.00  0.00           C  
ATOM   1424  H4'   U    45      49.769  53.067  56.588  1.00  0.00           H  
ATOM   1425  O4'   U    45      50.592  53.647  58.340  1.00  0.00           O  
ATOM   1426  C1'   U    45      50.608  55.018  58.249  1.00  0.00           C  
ATOM   1427  H1'   U    45      49.647  55.531  58.280  1.00  0.00           H  
ATOM   1428  N1    U    45      51.360  55.533  59.474  1.00  0.00           N  
ATOM   1429  C6    U    45      52.559  54.935  59.865  1.00  0.00           C  
ATOM   1430  H6    U    45      52.728  54.020  59.316  1.00  0.00           H  
ATOM   1431  C5    U    45      53.232  55.377  60.928  1.00  0.00           C  
ATOM   1432  H5    U    45      54.110  54.880  61.316  1.00  0.00           H  
ATOM   1433  C4    U    45      52.904  56.636  61.578  1.00  0.00           C  
ATOM   1434  O4    U    45      53.522  57.214  62.491  1.00  0.00           O  
ATOM   1435  N3    U    45      51.694  57.194  61.187  1.00  0.00           N  
ATOM   1436  H3    U    45      51.375  58.002  61.702  1.00  0.00           H  
ATOM   1437  C2    U    45      50.930  56.693  60.183  1.00  0.00           C  
ATOM   1438  O2    U    45      49.984  57.384  59.873  1.00  0.00           O  
ATOM   1439  C3'   U    45      51.634  54.110  56.313  1.00  0.00           C  
ATOM   1440  H3'   U    45      52.668  53.816  56.492  1.00  0.00           H  
ATOM   1441  C2'   U    45      51.247  55.489  56.994  1.00  0.00           C  
ATOM   1442  H2'   U    45      52.061  56.180  57.216  1.00  0.00           H  
ATOM   1443  O2'   U    45      50.320  56.293  56.222  1.00  0.00           O  
ATOM   1444 HO2'   U    45      50.010  55.896  55.404  1.00  0.00           H  
ATOM   1445  O3'   U    45      51.469  53.990  54.912  1.00  0.00           O  
ATOM   1446  P     G    46      52.594  54.104  53.885  1.00  0.00           P  
ATOM   1447  OP1   G    46      52.024  54.400  52.470  1.00  0.00           O  
ATOM   1448  OP2   G    46      53.419  52.926  54.006  1.00  0.00           O  
ATOM   1449  O5'   G    46      53.356  55.411  54.315  1.00  0.00           O  
ATOM   1450  C5'   G    46      52.966  56.794  53.983  1.00  0.00           C  
ATOM   1451  H5'   G    46      52.068  57.134  54.499  1.00  0.00           H  
ATOM   1452 H5''   G    46      52.598  56.818  52.957  1.00  0.00           H  
ATOM   1453  C4'   G    46      54.113  57.748  54.155  1.00  0.00           C  
ATOM   1454  H4'   G    46      53.795  58.788  54.234  1.00  0.00           H  
ATOM   1455  O4'   G    46      54.887  57.369  55.324  1.00  0.00           O  
ATOM   1456  C1'   G    46      56.267  57.397  54.920  1.00  0.00           C  
ATOM   1457  H1'   G    46      56.967  57.950  55.546  1.00  0.00           H  
ATOM   1458  N9    G    46      56.762  55.919  54.799  1.00  0.00           N  
ATOM   1459  C8    G    46      56.055  54.824  55.226  1.00  0.00           C  
ATOM   1460  H8    G    46      55.008  54.784  55.489  1.00  0.00           H  
ATOM   1461  N7    G    46      56.816  53.791  55.191  1.00  0.00           N  
ATOM   1462  C5    G    46      58.136  54.192  54.790  1.00  0.00           C  
ATOM   1463  C6    G    46      59.430  53.555  54.779  1.00  0.00           C  
ATOM   1464  O6    G    46      59.625  52.379  55.074  1.00  0.00           O  
ATOM   1465  N1    G    46      60.433  54.425  54.348  1.00  0.00           N  
ATOM   1466  H1    G    46      61.374  54.058  54.368  1.00  0.00           H  
ATOM   1467  C2    G    46      60.224  55.761  54.172  1.00  0.00           C  
ATOM   1468  N2    G    46      61.285  56.452  53.990  1.00  0.00           N  
ATOM   1469  H21   G    46      62.090  55.940  53.660  1.00  0.00           H  
ATOM   1470  H22   G    46      61.369  57.458  54.021  1.00  0.00           H  
ATOM   1471  N3    G    46      59.100  56.391  54.306  1.00  0.00           N  
ATOM   1472  C4    G    46      58.038  55.560  54.570  1.00  0.00           C  
ATOM   1473  C3'   G    46      54.975  57.703  52.920  1.00  0.00           C  
ATOM   1474  H3'   G    46      55.081  56.684  52.547  1.00  0.00           H  
ATOM   1475  C2'   G    46      56.274  58.176  53.582  1.00  0.00           C  
ATOM   1476  H2'   G    46      57.140  57.712  53.109  1.00  0.00           H  
ATOM   1477  O2'   G    46      56.386  59.552  53.655  1.00  0.00           O  
ATOM   1478 HO2'   G    46      56.063  59.883  52.813  1.00  0.00           H  
ATOM   1479  O3'   G    46      54.588  58.608  51.858  1.00  0.00           O  
ATOM   1480  P     A    47      54.792  58.126  50.305  1.00  0.00           P  
ATOM   1481  OP1   A    47      54.305  59.191  49.403  1.00  0.00           O  
ATOM   1482  OP2   A    47      54.267  56.738  50.151  1.00  0.00           O  
ATOM   1483  O5'   A    47      56.372  58.122  50.199  1.00  0.00           O  
ATOM   1484  C5'   A    47      57.110  59.260  50.062  1.00  0.00           C  
ATOM   1485  H5'   A    47      56.946  59.927  50.908  1.00  0.00           H  
ATOM   1486 H5''   A    47      56.763  59.789  49.174  1.00  0.00           H  
ATOM   1487  C4'   A    47      58.608  58.824  49.958  1.00  0.00           C  
ATOM   1488  H4'   A    47      59.257  59.683  50.131  1.00  0.00           H  
ATOM   1489  O4'   A    47      58.936  58.005  51.052  1.00  0.00           O  
ATOM   1490  C1'   A    47      59.811  56.892  50.685  1.00  0.00           C  
ATOM   1491  H1'   A    47      60.765  56.916  51.212  1.00  0.00           H  
ATOM   1492  N9    A    47      59.117  55.523  50.886  1.00  0.00           N  
ATOM   1493  C8    A    47      57.806  55.305  51.117  1.00  0.00           C  
ATOM   1494  H8    A    47      57.051  56.072  51.034  1.00  0.00           H  
ATOM   1495  N7    A    47      57.495  54.049  51.401  1.00  0.00           N  
ATOM   1496  C5    A    47      58.744  53.349  51.147  1.00  0.00           C  
ATOM   1497  C6    A    47      59.141  51.961  51.163  1.00  0.00           C  
ATOM   1498  N6    A    47      58.386  50.901  51.562  1.00  0.00           N  
ATOM   1499  H61   A    47      58.854  50.009  51.644  1.00  0.00           H  
ATOM   1500  H62   A    47      57.471  50.974  51.983  1.00  0.00           H  
ATOM   1501  N1    A    47      60.410  51.702  50.835  1.00  0.00           N  
ATOM   1502  C2    A    47      61.213  52.694  50.431  1.00  0.00           C  
ATOM   1503  H2    A    47      62.213  52.329  50.248  1.00  0.00           H  
ATOM   1504  N3    A    47      60.921  53.949  50.289  1.00  0.00           N  
ATOM   1505  C4    A    47      59.709  54.271  50.734  1.00  0.00           C  
ATOM   1506  C3'   A    47      58.863  58.026  48.629  1.00  0.00           C  
ATOM   1507  H3'   A    47      58.025  57.372  48.386  1.00  0.00           H  
ATOM   1508  C2'   A    47      60.066  57.112  49.208  1.00  0.00           C  
ATOM   1509  H2'   A    47      60.199  56.136  48.741  1.00  0.00           H  
ATOM   1510  O2'   A    47      61.218  57.799  49.189  1.00  0.00           O  
ATOM   1511 HO2'   A    47      61.129  58.302  48.376  1.00  0.00           H  
ATOM   1512  O3'   A    47      59.324  58.802  47.538  1.00  0.00           O  
ATOM   1513  P     A    48      58.548  58.695  46.151  1.00  0.00           P  
ATOM   1514  OP1   A    48      58.919  59.834  45.298  1.00  0.00           O  
ATOM   1515  OP2   A    48      57.134  58.381  46.380  1.00  0.00           O  
ATOM   1516  O5'   A    48      59.032  57.318  45.568  1.00  0.00           O  
ATOM   1517  C5'   A    48      60.416  57.234  45.096  1.00  0.00           C  
ATOM   1518  H5'   A    48      61.060  57.742  45.813  1.00  0.00           H  
ATOM   1519 H5''   A    48      60.543  57.612  44.081  1.00  0.00           H  
ATOM   1520  C4'   A    48      60.878  55.731  45.100  1.00  0.00           C  
ATOM   1521  H4'   A    48      61.944  55.700  44.873  1.00  0.00           H  
ATOM   1522  O4'   A    48      60.600  55.197  46.391  1.00  0.00           O  
ATOM   1523  C1'   A    48      60.469  53.814  46.212  1.00  0.00           C  
ATOM   1524  H1'   A    48      61.359  53.465  46.737  1.00  0.00           H  
ATOM   1525  N9    A    48      59.213  53.485  46.819  1.00  0.00           N  
ATOM   1526  C8    A    48      58.215  54.367  47.196  1.00  0.00           C  
ATOM   1527  H8    A    48      58.238  55.429  46.998  1.00  0.00           H  
ATOM   1528  N7    A    48      57.303  53.839  47.966  1.00  0.00           N  
ATOM   1529  C5    A    48      57.609  52.490  48.003  1.00  0.00           C  
ATOM   1530  C6    A    48      57.004  51.326  48.658  1.00  0.00           C  
ATOM   1531  N6    A    48      55.838  51.225  49.138  1.00  0.00           N  
ATOM   1532  H61   A    48      55.530  50.265  49.083  1.00  0.00           H  
ATOM   1533  H62   A    48      55.246  52.003  49.391  1.00  0.00           H  
ATOM   1534  N1    A    48      57.600  50.161  48.450  1.00  0.00           N  
ATOM   1535  C2    A    48      58.796  50.137  47.889  1.00  0.00           C  
ATOM   1536  H2    A    48      59.205  49.140  47.822  1.00  0.00           H  
ATOM   1537  N3    A    48      59.497  51.102  47.295  1.00  0.00           N  
ATOM   1538  C4    A    48      58.819  52.274  47.391  1.00  0.00           C  
ATOM   1539  C3'   A    48      60.067  54.837  44.186  1.00  0.00           C  
ATOM   1540  H3'   A    48      59.026  55.098  44.381  1.00  0.00           H  
ATOM   1541  C2'   A    48      60.483  53.445  44.767  1.00  0.00           C  
ATOM   1542  H2'   A    48      59.738  52.658  44.656  1.00  0.00           H  
ATOM   1543  O2'   A    48      61.866  53.063  44.501  1.00  0.00           O  
ATOM   1544 HO2'   A    48      61.733  52.497  43.737  1.00  0.00           H  
ATOM   1545  O3'   A    48      60.343  54.951  42.832  1.00  0.00           O  
ATOM   1546  P     C    49      59.761  54.044  41.674  1.00  0.00           P  
ATOM   1547  OP1   C    49      60.316  54.514  40.326  1.00  0.00           O  
ATOM   1548  OP2   C    49      58.316  54.066  41.895  1.00  0.00           O  
ATOM   1549  O5'   C    49      60.138  52.490  41.966  1.00  0.00           O  
ATOM   1550  C5'   C    49      61.329  51.901  41.366  1.00  0.00           C  
ATOM   1551  H5'   C    49      62.152  52.550  41.664  1.00  0.00           H  
ATOM   1552 H5''   C    49      61.085  51.817  40.307  1.00  0.00           H  
ATOM   1553  C4'   C    49      61.654  50.528  41.938  1.00  0.00           C  
ATOM   1554  H4'   C    49      62.734  50.432  41.828  1.00  0.00           H  
ATOM   1555  O4'   C    49      61.415  50.419  43.330  1.00  0.00           O  
ATOM   1556  C1'   C    49      60.819  49.154  43.585  1.00  0.00           C  
ATOM   1557  H1'   C    49      61.439  48.574  44.270  1.00  0.00           H  
ATOM   1558  N1    C    49      59.428  49.126  44.189  1.00  0.00           N  
ATOM   1559  C6    C    49      58.584  50.188  44.065  1.00  0.00           C  
ATOM   1560  H6    C    49      58.791  50.987  43.369  1.00  0.00           H  
ATOM   1561  C5    C    49      57.351  50.144  44.626  1.00  0.00           C  
ATOM   1562  H5    C    49      56.651  50.938  44.412  1.00  0.00           H  
ATOM   1563  C4    C    49      57.003  49.077  45.487  1.00  0.00           C  
ATOM   1564  N4    C    49      55.871  48.992  46.068  1.00  0.00           N  
ATOM   1565  H41   C    49      55.804  48.270  46.772  1.00  0.00           H  
ATOM   1566  H42   C    49      55.255  49.782  45.943  1.00  0.00           H  
ATOM   1567  N3    C    49      57.819  48.085  45.700  1.00  0.00           N  
ATOM   1568  C2    C    49      59.032  48.134  45.087  1.00  0.00           C  
ATOM   1569  O2    C    49      59.854  47.322  45.452  1.00  0.00           O  
ATOM   1570  C3'   C    49      60.803  49.488  41.216  1.00  0.00           C  
ATOM   1571  H3'   C    49      59.744  49.747  41.219  1.00  0.00           H  
ATOM   1572  C2'   C    49      60.875  48.429  42.281  1.00  0.00           C  
ATOM   1573  H2'   C    49      60.040  47.756  42.082  1.00  0.00           H  
ATOM   1574  O2'   C    49      62.017  47.561  42.406  1.00  0.00           O  
ATOM   1575 HO2'   C    49      62.755  47.953  41.934  1.00  0.00           H  
ATOM   1576  O3'   C    49      61.257  48.867  39.975  1.00  0.00           O  
ATOM   1577  P     C    50      60.341  47.795  39.168  1.00  0.00           P  
ATOM   1578  OP1   C    50      60.959  47.555  37.867  1.00  0.00           O  
ATOM   1579  OP2   C    50      59.003  48.280  39.178  1.00  0.00           O  
ATOM   1580  O5'   C    50      60.154  46.411  39.912  1.00  0.00           O  
ATOM   1581  C5'   C    50      61.197  45.458  40.042  1.00  0.00           C  
ATOM   1582  H5'   C    50      62.074  45.945  40.468  1.00  0.00           H  
ATOM   1583 H5''   C    50      61.346  44.967  39.080  1.00  0.00           H  
ATOM   1584  C4'   C    50      60.853  44.290  41.037  1.00  0.00           C  
ATOM   1585  H4'   C    50      61.700  43.609  41.118  1.00  0.00           H  
ATOM   1586  O4'   C    50      60.484  44.718  42.312  1.00  0.00           O  
ATOM   1587  C1'   C    50      59.337  44.075  42.829  1.00  0.00           C  
ATOM   1588  H1'   C    50      59.692  43.564  43.723  1.00  0.00           H  
ATOM   1589  N1    C    50      58.140  44.965  43.075  1.00  0.00           N  
ATOM   1590  C6    C    50      57.914  46.077  42.295  1.00  0.00           C  
ATOM   1591  H6    C    50      58.596  46.300  41.488  1.00  0.00           H  
ATOM   1592  C5    C    50      56.842  46.819  42.473  1.00  0.00           C  
ATOM   1593  H5    C    50      56.567  47.684  41.887  1.00  0.00           H  
ATOM   1594  C4    C    50      55.979  46.441  43.569  1.00  0.00           C  
ATOM   1595  N4    C    50      54.872  47.033  43.748  1.00  0.00           N  
ATOM   1596  H41   C    50      54.213  46.588  44.370  1.00  0.00           H  
ATOM   1597  H42   C    50      54.625  47.937  43.370  1.00  0.00           H  
ATOM   1598  N3    C    50      56.032  45.275  44.188  1.00  0.00           N  
ATOM   1599  C2    C    50      57.147  44.533  44.016  1.00  0.00           C  
ATOM   1600  O2    C    50      57.260  43.501  44.649  1.00  0.00           O  
ATOM   1601  C3'   C    50      59.597  43.579  40.479  1.00  0.00           C  
ATOM   1602  H3'   C    50      58.833  44.280  40.143  1.00  0.00           H  
ATOM   1603  C2'   C    50      59.040  42.954  41.765  1.00  0.00           C  
ATOM   1604  H2'   C    50      57.989  42.733  41.577  1.00  0.00           H  
ATOM   1605  O2'   C    50      59.705  41.739  42.101  1.00  0.00           O  
ATOM   1606 HO2'   C    50      60.479  41.706  41.534  1.00  0.00           H  
ATOM   1607  O3'   C    50      59.809  42.607  39.438  1.00  0.00           O  
ATOM   1608  P     A    51      58.649  42.243  38.444  1.00  0.00           P  
ATOM   1609  OP1   A    51      59.214  41.144  37.650  1.00  0.00           O  
ATOM   1610  OP2   A    51      58.261  43.422  37.736  1.00  0.00           O  
ATOM   1611  O5'   A    51      57.409  41.695  39.233  1.00  0.00           O  
ATOM   1612  C5'   A    51      57.379  40.328  39.666  1.00  0.00           C  
ATOM   1613  H5'   A    51      58.219  40.336  40.359  1.00  0.00           H  
ATOM   1614 H5''   A    51      57.526  39.701  38.786  1.00  0.00           H  
ATOM   1615  C4'   A    51      56.244  39.875  40.673  1.00  0.00           C  
ATOM   1616  H4'   A    51      56.429  38.834  40.936  1.00  0.00           H  
ATOM   1617  O4'   A    51      56.180  40.630  41.880  1.00  0.00           O  
ATOM   1618  C1'   A    51      54.762  40.850  42.117  1.00  0.00           C  
ATOM   1619  H1'   A    51      54.617  40.533  43.149  1.00  0.00           H  
ATOM   1620  N9    A    51      54.396  42.256  42.075  1.00  0.00           N  
ATOM   1621  C8    A    51      54.905  43.350  41.391  1.00  0.00           C  
ATOM   1622  H8    A    51      55.852  43.247  40.880  1.00  0.00           H  
ATOM   1623  N7    A    51      54.149  44.453  41.455  1.00  0.00           N  
ATOM   1624  C5    A    51      53.106  44.008  42.320  1.00  0.00           C  
ATOM   1625  C6    A    51      51.854  44.608  42.759  1.00  0.00           C  
ATOM   1626  N6    A    51      51.324  45.759  42.433  1.00  0.00           N  
ATOM   1627  H61   A    51      50.489  46.084  42.899  1.00  0.00           H  
ATOM   1628  H62   A    51      51.938  46.449  42.024  1.00  0.00           H  
ATOM   1629  N1    A    51      50.957  43.910  43.478  1.00  0.00           N  
ATOM   1630  C2    A    51      51.189  42.653  43.720  1.00  0.00           C  
ATOM   1631  H2    A    51      50.432  42.050  44.199  1.00  0.00           H  
ATOM   1632  N3    A    51      52.255  42.005  43.296  1.00  0.00           N  
ATOM   1633  C4    A    51      53.194  42.720  42.605  1.00  0.00           C  
ATOM   1634  C3'   A    51      54.913  39.877  39.935  1.00  0.00           C  
ATOM   1635  H3'   A    51      54.968  40.754  39.290  1.00  0.00           H  
ATOM   1636  C2'   A    51      53.882  40.060  41.141  1.00  0.00           C  
ATOM   1637  H2'   A    51      53.030  40.715  40.960  1.00  0.00           H  
ATOM   1638  O2'   A    51      53.755  38.777  41.768  1.00  0.00           O  
ATOM   1639 HO2'   A    51      54.685  38.577  41.900  1.00  0.00           H  
ATOM   1640  O3'   A    51      54.918  38.659  39.106  1.00  0.00           O  
ATOM   1641  P     G    52      53.840  38.513  37.955  1.00  0.00           P  
ATOM   1642  OP1   G    52      54.483  37.903  36.712  1.00  0.00           O  
ATOM   1643  OP2   G    52      53.101  39.807  37.822  1.00  0.00           O  
ATOM   1644  O5'   G    52      52.811  37.524  38.550  1.00  0.00           O  
ATOM   1645  C5'   G    52      53.053  36.126  38.676  1.00  0.00           C  
ATOM   1646  H5'   G    52      53.884  36.135  39.381  1.00  0.00           H  
ATOM   1647 H5''   G    52      53.381  35.745  37.709  1.00  0.00           H  
ATOM   1648  C4'   G    52      51.900  35.260  39.229  1.00  0.00           C  
ATOM   1649  H4'   G    52      52.152  35.117  40.280  1.00  0.00           H  
ATOM   1650  O4'   G    52      50.646  35.808  38.937  1.00  0.00           O  
ATOM   1651  C1'   G    52      49.722  34.858  38.573  1.00  0.00           C  
ATOM   1652  H1'   G    52      48.839  34.899  39.211  1.00  0.00           H  
ATOM   1653  N9    G    52      49.256  35.059  37.193  1.00  0.00           N  
ATOM   1654  C8    G    52      49.640  36.060  36.309  1.00  0.00           C  
ATOM   1655  H8    G    52      50.379  36.757  36.678  1.00  0.00           H  
ATOM   1656  N7    G    52      49.121  35.981  35.127  1.00  0.00           N  
ATOM   1657  C5    G    52      48.304  34.828  35.264  1.00  0.00           C  
ATOM   1658  C6    G    52      47.465  34.180  34.309  1.00  0.00           C  
ATOM   1659  O6    G    52      47.379  34.303  33.132  1.00  0.00           O  
ATOM   1660  N1    G    52      46.641  33.224  34.853  1.00  0.00           N  
ATOM   1661  H1    G    52      46.046  32.728  34.205  1.00  0.00           H  
ATOM   1662  C2    G    52      46.668  32.836  36.171  1.00  0.00           C  
ATOM   1663  N2    G    52      45.797  31.819  36.431  1.00  0.00           N  
ATOM   1664  H21   G    52      45.408  31.359  35.621  1.00  0.00           H  
ATOM   1665  H22   G    52      45.772  31.440  37.367  1.00  0.00           H  
ATOM   1666  N3    G    52      47.573  33.266  37.030  1.00  0.00           N  
ATOM   1667  C4    G    52      48.355  34.270  36.488  1.00  0.00           C  
ATOM   1668  C3'   G    52      51.924  33.904  38.654  1.00  0.00           C  
ATOM   1669  H3'   G    52      52.158  34.036  37.598  1.00  0.00           H  
ATOM   1670  C2'   G    52      50.456  33.567  38.876  1.00  0.00           C  
ATOM   1671  H2'   G    52      50.108  32.879  38.106  1.00  0.00           H  
ATOM   1672  O2'   G    52      50.005  33.051  40.135  1.00  0.00           O  
ATOM   1673 HO2'   G    52      50.785  32.705  40.576  1.00  0.00           H  
ATOM   1674  O3'   G    52      52.814  33.032  39.333  1.00  0.00           O  
ATOM   1675  P     A    53      53.154  31.763  38.478  1.00  0.00           P  
ATOM   1676  OP1   A    53      54.224  31.011  39.272  1.00  0.00           O  
ATOM   1677  OP2   A    53      53.467  32.224  37.101  1.00  0.00           O  
ATOM   1678  O5'   A    53      51.961  30.767  38.240  1.00  0.00           O  
ATOM   1679  C5'   A    53      51.471  29.953  39.308  1.00  0.00           C  
ATOM   1680  H5'   A    53      51.210  30.666  40.090  1.00  0.00           H  
ATOM   1681 H5''   A    53      52.208  29.291  39.763  1.00  0.00           H  
ATOM   1682  C4'   A    53      50.337  29.107  38.703  1.00  0.00           C  
ATOM   1683  H4'   A    53      49.735  28.554  39.424  1.00  0.00           H  
ATOM   1684  O4'   A    53      49.428  29.939  38.108  1.00  0.00           O  
ATOM   1685  C1'   A    53      48.831  29.314  37.046  1.00  0.00           C  
ATOM   1686  H1'   A    53      47.816  29.020  37.309  1.00  0.00           H  
ATOM   1687  N9    A    53      49.027  30.080  35.812  1.00  0.00           N  
ATOM   1688  C8    A    53      49.948  31.069  35.614  1.00  0.00           C  
ATOM   1689  H8    A    53      50.692  31.330  36.353  1.00  0.00           H  
ATOM   1690  N7    A    53      49.868  31.551  34.380  1.00  0.00           N  
ATOM   1691  C5    A    53      48.805  30.853  33.833  1.00  0.00           C  
ATOM   1692  C6    A    53      48.313  30.722  32.487  1.00  0.00           C  
ATOM   1693  N6    A    53      48.514  31.599  31.514  1.00  0.00           N  
ATOM   1694  H61   A    53      47.968  31.452  30.677  1.00  0.00           H  
ATOM   1695  H62   A    53      48.943  32.478  31.764  1.00  0.00           H  
ATOM   1696  N1    A    53      47.380  29.817  32.154  1.00  0.00           N  
ATOM   1697  C2    A    53      47.074  28.881  33.034  1.00  0.00           C  
ATOM   1698  H2    A    53      46.342  28.130  32.780  1.00  0.00           H  
ATOM   1699  N3    A    53      47.525  28.885  34.288  1.00  0.00           N  
ATOM   1700  C4    A    53      48.417  29.817  34.630  1.00  0.00           C  
ATOM   1701  C3'   A    53      50.859  28.135  37.613  1.00  0.00           C  
ATOM   1702  H3'   A    53      51.692  28.638  37.123  1.00  0.00           H  
ATOM   1703  C2'   A    53      49.577  27.984  36.856  1.00  0.00           C  
ATOM   1704  H2'   A    53      49.814  27.857  35.800  1.00  0.00           H  
ATOM   1705  O2'   A    53      48.719  26.949  37.342  1.00  0.00           O  
ATOM   1706 HO2'   A    53      49.192  26.435  38.001  1.00  0.00           H  
ATOM   1707  O3'   A    53      51.374  26.939  38.148  1.00  0.00           O  
ATOM   1708  P     G    54      52.592  26.253  37.331  1.00  0.00           P  
ATOM   1709  OP1   G    54      53.227  25.321  38.207  1.00  0.00           O  
ATOM   1710  OP2   G    54      53.462  27.250  36.618  1.00  0.00           O  
ATOM   1711  O5'   G    54      51.882  25.491  36.176  1.00  0.00           O  
ATOM   1712  C5'   G    54      50.946  24.474  36.433  1.00  0.00           C  
ATOM   1713  H5'   G    54      50.330  24.804  37.270  1.00  0.00           H  
ATOM   1714 H5''   G    54      51.459  23.544  36.678  1.00  0.00           H  
ATOM   1715  C4'   G    54      50.001  24.277  35.224  1.00  0.00           C  
ATOM   1716  H4'   G    54      49.175  23.651  35.559  1.00  0.00           H  
ATOM   1717  O4'   G    54      49.381  25.483  34.781  1.00  0.00           O  
ATOM   1718  C1'   G    54      48.991  25.251  33.443  1.00  0.00           C  
ATOM   1719  H1'   G    54      47.906  25.267  33.337  1.00  0.00           H  
ATOM   1720  N9    G    54      49.545  26.352  32.725  1.00  0.00           N  
ATOM   1721  C8    G    54      50.581  27.247  32.976  1.00  0.00           C  
ATOM   1722  H8    G    54      51.193  27.117  33.857  1.00  0.00           H  
ATOM   1723  N7    G    54      50.717  28.116  32.024  1.00  0.00           N  
ATOM   1724  C5    G    54      49.656  27.862  31.082  1.00  0.00           C  
ATOM   1725  C6    G    54      49.264  28.423  29.840  1.00  0.00           C  
ATOM   1726  O6    G    54      49.688  29.466  29.295  1.00  0.00           O  
ATOM   1727  N1    G    54      48.253  27.719  29.178  1.00  0.00           N  
ATOM   1728  H1    G    54      47.995  28.077  28.270  1.00  0.00           H  
ATOM   1729  C2    G    54      47.665  26.612  29.670  1.00  0.00           C  
ATOM   1730  N2    G    54      46.732  25.975  28.976  1.00  0.00           N  
ATOM   1731  H21   G    54      46.652  26.140  27.983  1.00  0.00           H  
ATOM   1732  H22   G    54      46.338  25.129  29.362  1.00  0.00           H  
ATOM   1733  N3    G    54      47.980  26.099  30.870  1.00  0.00           N  
ATOM   1734  C4    G    54      49.037  26.712  31.493  1.00  0.00           C  
ATOM   1735  C3'   G    54      50.645  23.675  34.030  1.00  0.00           C  
ATOM   1736  H3'   G    54      51.489  24.327  33.805  1.00  0.00           H  
ATOM   1737  C2'   G    54      49.492  23.874  33.049  1.00  0.00           C  
ATOM   1738  H2'   G    54      49.744  23.895  31.989  1.00  0.00           H  
ATOM   1739  O2'   G    54      48.449  22.949  33.109  1.00  0.00           O  
ATOM   1740 HO2'   G    54      48.223  22.608  32.241  1.00  0.00           H  
ATOM   1741  O3'   G    54      51.043  22.295  34.284  1.00  0.00           O  
ATOM   1742  P     C    55      52.167  21.707  33.326  1.00  0.00           P  
ATOM   1743  OP1   C    55      52.590  20.474  33.909  1.00  0.00           O  
ATOM   1744  OP2   C    55      53.200  22.713  33.101  1.00  0.00           O  
ATOM   1745  O5'   C    55      51.559  21.388  31.942  1.00  0.00           O  
ATOM   1746  C5'   C    55      50.708  20.252  31.723  1.00  0.00           C  
ATOM   1747  H5'   C    55      50.038  20.246  32.582  1.00  0.00           H  
ATOM   1748 H5''   C    55      51.259  19.322  31.581  1.00  0.00           H  
ATOM   1749  C4'   C    55      49.993  20.557  30.401  1.00  0.00           C  
ATOM   1750  H4'   C    55      49.248  19.796  30.172  1.00  0.00           H  
ATOM   1751  O4'   C    55      49.352  21.833  30.441  1.00  0.00           O  
ATOM   1752  C1'   C    55      49.572  22.406  29.148  1.00  0.00           C  
ATOM   1753  H1'   C    55      48.602  22.723  28.765  1.00  0.00           H  
ATOM   1754  N1    C    55      50.408  23.646  29.096  1.00  0.00           N  
ATOM   1755  C6    C    55      51.318  24.101  30.073  1.00  0.00           C  
ATOM   1756  H6    C    55      51.639  23.513  30.920  1.00  0.00           H  
ATOM   1757  C5    C    55      51.927  25.279  29.944  1.00  0.00           C  
ATOM   1758  H5    C    55      52.537  25.758  30.695  1.00  0.00           H  
ATOM   1759  C4    C    55      51.629  26.034  28.806  1.00  0.00           C  
ATOM   1760  N4    C    55      52.189  27.238  28.778  1.00  0.00           N  
ATOM   1761  H41   C    55      51.911  27.861  28.034  1.00  0.00           H  
ATOM   1762  H42   C    55      52.994  27.392  29.369  1.00  0.00           H  
ATOM   1763  N3    C    55      50.687  25.701  27.891  1.00  0.00           N  
ATOM   1764  C2    C    55      50.180  24.439  27.959  1.00  0.00           C  
ATOM   1765  O2    C    55      49.558  24.054  26.959  1.00  0.00           O  
ATOM   1766  C3'   C    55      50.965  20.575  29.155  1.00  0.00           C  
ATOM   1767  H3'   C    55      51.857  21.095  29.505  1.00  0.00           H  
ATOM   1768  C2'   C    55      50.141  21.337  28.173  1.00  0.00           C  
ATOM   1769  H2'   C    55      50.718  21.653  27.303  1.00  0.00           H  
ATOM   1770  O2'   C    55      49.056  20.606  27.598  1.00  0.00           O  
ATOM   1771 HO2'   C    55      48.825  21.058  26.783  1.00  0.00           H  
ATOM   1772  O3'   C    55      51.295  19.317  28.669  1.00  0.00           O  
ATOM   1773  P     A    56      52.623  19.140  27.755  1.00  0.00           P  
ATOM   1774  OP1   A    56      52.700  17.734  27.303  1.00  0.00           O  
ATOM   1775  OP2   A    56      53.720  19.612  28.496  1.00  0.00           O  
ATOM   1776  O5'   A    56      52.658  20.067  26.453  1.00  0.00           O  
ATOM   1777  C5'   A    56      51.842  19.726  25.354  1.00  0.00           C  
ATOM   1778  H5'   A    56      50.800  19.641  25.662  1.00  0.00           H  
ATOM   1779 H5''   A    56      52.166  18.786  24.907  1.00  0.00           H  
ATOM   1780  C4'   A    56      51.856  20.782  24.266  1.00  0.00           C  
ATOM   1781  H4'   A    56      51.252  20.458  23.419  1.00  0.00           H  
ATOM   1782  O4'   A    56      51.247  21.952  24.738  1.00  0.00           O  
ATOM   1783  C1'   A    56      51.926  23.046  24.207  1.00  0.00           C  
ATOM   1784  H1'   A    56      51.271  23.750  23.693  1.00  0.00           H  
ATOM   1785  N9    A    56      52.679  23.792  25.261  1.00  0.00           N  
ATOM   1786  C8    A    56      53.054  23.357  26.515  1.00  0.00           C  
ATOM   1787  H8    A    56      52.682  22.445  26.959  1.00  0.00           H  
ATOM   1788  N7    A    56      53.857  24.177  27.142  1.00  0.00           N  
ATOM   1789  C5    A    56      54.108  25.134  26.177  1.00  0.00           C  
ATOM   1790  C6    A    56      54.681  26.448  26.211  1.00  0.00           C  
ATOM   1791  N6    A    56      55.348  26.974  27.223  1.00  0.00           N  
ATOM   1792  H61   A    56      55.632  27.939  27.124  1.00  0.00           H  
ATOM   1793  H62   A    56      55.352  26.504  28.117  1.00  0.00           H  
ATOM   1794  N1    A    56      54.679  27.258  25.117  1.00  0.00           N  
ATOM   1795  C2    A    56      53.984  26.828  24.084  1.00  0.00           C  
ATOM   1796  H2    A    56      54.029  27.546  23.279  1.00  0.00           H  
ATOM   1797  N3    A    56      53.291  25.744  23.925  1.00  0.00           N  
ATOM   1798  C4    A    56      53.361  24.940  25.046  1.00  0.00           C  
ATOM   1799  C3'   A    56      53.233  21.152  23.706  1.00  0.00           C  
ATOM   1800  H3'   A    56      53.898  21.316  24.554  1.00  0.00           H  
ATOM   1801  C2'   A    56      52.858  22.524  23.103  1.00  0.00           C  
ATOM   1802  H2'   A    56      53.754  23.141  23.024  1.00  0.00           H  
ATOM   1803  O2'   A    56      52.283  22.426  21.768  1.00  0.00           O  
ATOM   1804 HO2'   A    56      52.606  21.566  21.491  1.00  0.00           H  
ATOM   1805  O3'   A    56      53.687  20.150  22.845  1.00  0.00           O  
ATOM   1806  P     U    57      55.151  19.709  22.939  1.00  0.00           P  
ATOM   1807  OP1   U    57      55.426  18.691  21.917  1.00  0.00           O  
ATOM   1808  OP2   U    57      55.614  19.435  24.367  1.00  0.00           O  
ATOM   1809  O5'   U    57      56.017  21.029  22.411  1.00  0.00           O  
ATOM   1810  C5'   U    57      55.987  21.406  21.024  1.00  0.00           C  
ATOM   1811  H5'   U    57      54.976  21.440  20.619  1.00  0.00           H  
ATOM   1812 H5''   U    57      56.612  20.673  20.514  1.00  0.00           H  
ATOM   1813  C4'   U    57      56.544  22.764  20.699  1.00  0.00           C  
ATOM   1814  H4'   U    57      56.367  23.071  19.668  1.00  0.00           H  
ATOM   1815  O4'   U    57      56.011  23.832  21.629  1.00  0.00           O  
ATOM   1816  C1'   U    57      57.077  24.771  21.936  1.00  0.00           C  
ATOM   1817  H1'   U    57      56.895  25.753  21.499  1.00  0.00           H  
ATOM   1818  N1    U    57      57.420  24.881  23.367  1.00  0.00           N  
ATOM   1819  C6    U    57      56.932  23.856  24.216  1.00  0.00           C  
ATOM   1820  H6    U    57      56.425  22.947  23.925  1.00  0.00           H  
ATOM   1821  C5    U    57      57.234  23.891  25.543  1.00  0.00           C  
ATOM   1822  H5    U    57      56.892  23.088  26.179  1.00  0.00           H  
ATOM   1823  C4    U    57      57.862  24.969  26.198  1.00  0.00           C  
ATOM   1824  O4    U    57      58.095  25.017  27.401  1.00  0.00           O  
ATOM   1825  N3    U    57      58.123  26.020  25.290  1.00  0.00           N  
ATOM   1826  H3    U    57      58.637  26.795  25.683  1.00  0.00           H  
ATOM   1827  C2    U    57      57.944  26.031  23.928  1.00  0.00           C  
ATOM   1828  O2    U    57      58.344  27.006  23.381  1.00  0.00           O  
ATOM   1829  C3'   U    57      58.042  22.827  20.947  1.00  0.00           C  
ATOM   1830  H3'   U    57      58.268  22.263  21.852  1.00  0.00           H  
ATOM   1831  C2'   U    57      58.266  24.288  21.098  1.00  0.00           C  
ATOM   1832  H2'   U    57      59.218  24.481  21.592  1.00  0.00           H  
ATOM   1833  O2'   U    57      58.138  25.050  19.918  1.00  0.00           O  
ATOM   1834 HO2'   U    57      58.892  25.641  19.857  1.00  0.00           H  
ATOM   1835  O3'   U    57      58.911  22.365  19.919  1.00  0.00           O  
ATOM   1836  P    G3    58      60.394  21.951  20.260  1.00  0.00           P  
ATOM   1837  OP1  G3    58      60.943  22.905  21.223  1.00  0.00           O  
ATOM   1838  OP2  G3    58      61.141  21.829  18.979  1.00  0.00           O  
ATOM   1839  O5'  G3    58      60.295  20.531  21.016  1.00  0.00           O  
ATOM   1840  C5'  G3    58      60.029  19.320  20.351  1.00  0.00           C  
ATOM   1841  H5'  G3    58      60.836  19.148  19.639  1.00  0.00           H  
ATOM   1842 H5''  G3    58      59.149  19.456  19.721  1.00  0.00           H  
ATOM   1843  C4'  G3    58      59.753  18.186  21.337  1.00  0.00           C  
ATOM   1844  H4'  G3    58      59.484  17.289  20.779  1.00  0.00           H  
ATOM   1845  O4'  G3    58      60.961  17.929  22.053  1.00  0.00           O  
ATOM   1846  C1'  G3    58      60.640  18.237  23.400  1.00  0.00           C  
ATOM   1847  H1'  G3    58      60.520  17.357  24.032  1.00  0.00           H  
ATOM   1848  N9   G3    58      61.798  18.913  24.042  1.00  0.00           N  
ATOM   1849  C8   G3    58      62.344  20.097  23.696  1.00  0.00           C  
ATOM   1850  H8   G3    58      61.996  20.660  22.842  1.00  0.00           H  
ATOM   1851  N7   G3    58      63.311  20.420  24.450  1.00  0.00           N  
ATOM   1852  C5   G3    58      63.412  19.478  25.451  1.00  0.00           C  
ATOM   1853  C6   G3    58      64.309  19.294  26.567  1.00  0.00           C  
ATOM   1854  O6   G3    58      65.318  19.944  26.921  1.00  0.00           O  
ATOM   1855  N1   G3    58      64.053  18.198  27.345  1.00  0.00           N  
ATOM   1856  H1   G3    58      64.574  18.071  28.201  1.00  0.00           H  
ATOM   1857  C2   G3    58      63.002  17.292  27.011  1.00  0.00           C  
ATOM   1858  N2   G3    58      62.877  16.167  27.716  1.00  0.00           N  
ATOM   1859  H21  G3    58      63.559  15.979  28.437  1.00  0.00           H  
ATOM   1860  H22  G3    58      62.209  15.434  27.526  1.00  0.00           H  
ATOM   1861  N3   G3    58      62.208  17.454  25.986  1.00  0.00           N  
ATOM   1862  C4   G3    58      62.393  18.546  25.228  1.00  0.00           C  
ATOM   1863  C3'  G3    58      58.603  18.579  22.267  1.00  0.00           C  
ATOM   1864  H3'  G3    58      58.024  19.431  21.911  1.00  0.00           H  
ATOM   1865  C2'  G3    58      59.338  18.992  23.552  1.00  0.00           C  
ATOM   1866  H2'  G3    58      59.517  20.067  23.511  1.00  0.00           H  
ATOM   1867  O2'  G3    58      58.621  18.667  24.773  1.00  0.00           O  
ATOM   1868 HO2'  G3    58      57.689  18.770  24.569  1.00  0.00           H  
ATOM   1869  O3'  G3    58      57.832  17.389  22.464  1.00  0.00           O  
ATOM   1870 HO3'  G3    58      56.991  17.618  22.866  1.00  0.00           H  
TER    1871       G3    58 
END   
