# Supplementary material for: Modelling the structures of frameshift-stimulatory pseudoknots from representative bat coronaviruses
Source: PLoS Comput Biol. 2023 May 19;19(5):e1011124. doi: 10.1371/journal.pcbi.1011124 (PMC10234561; doi:10.1371/journal.pcbi.1011124)
Supplement: S3 Data — PDB files for the top 3 representative clusters from each conformer (threaded/unthreaded) of each pseudoknot described in the main text, along with PDB files for the representative clusters shown in S8–S18 Figs. (ZIP) [file pcbi.1011124.s003.zip › SI_Model_PDB_files/Anlong-172_threaded_noMg_cluster3.pdb]

ATOM      1 HO5'  G5     1      11.251  44.352  50.659  1.00  0.00           H  
ATOM      2  O5'  G5     1      11.975  44.930  50.909  1.00  0.00           O  
ATOM      3  C5'  G5     1      11.622  46.038  51.746  1.00  0.00           C  
ATOM      4  H5'  G5     1      10.570  45.952  52.019  1.00  0.00           H  
ATOM      5 H5''  G5     1      11.701  46.905  51.090  1.00  0.00           H  
ATOM      6  C4'  G5     1      12.510  46.257  52.995  1.00  0.00           C  
ATOM      7  H4'  G5     1      12.159  47.225  53.353  1.00  0.00           H  
ATOM      8  O4'  G5     1      12.190  45.311  53.976  1.00  0.00           O  
ATOM      9  C1'  G5     1      13.402  44.860  54.575  1.00  0.00           C  
ATOM     10  H1'  G5     1      13.343  44.578  55.626  1.00  0.00           H  
ATOM     11  N9   G5     1      13.766  43.586  53.887  1.00  0.00           N  
ATOM     12  C8   G5     1      13.217  42.867  52.815  1.00  0.00           C  
ATOM     13  H8   G5     1      12.359  43.188  52.241  1.00  0.00           H  
ATOM     14  N7   G5     1      13.607  41.605  52.603  1.00  0.00           N  
ATOM     15  C5   G5     1      14.521  41.486  53.630  1.00  0.00           C  
ATOM     16  C6   G5     1      15.294  40.372  54.080  1.00  0.00           C  
ATOM     17  O6   G5     1      15.373  39.248  53.645  1.00  0.00           O  
ATOM     18  N1   G5     1      16.113  40.659  55.136  1.00  0.00           N  
ATOM     19  H1   G5     1      16.896  40.030  55.241  1.00  0.00           H  
ATOM     20  C2   G5     1      16.190  41.887  55.745  1.00  0.00           C  
ATOM     21  N2   G5     1      17.212  42.094  56.556  1.00  0.00           N  
ATOM     22  H21  G5     1      17.924  41.450  56.871  1.00  0.00           H  
ATOM     23  H22  G5     1      17.180  42.968  57.060  1.00  0.00           H  
ATOM     24  N3   G5     1      15.432  42.914  55.469  1.00  0.00           N  
ATOM     25  C4   G5     1      14.624  42.686  54.370  1.00  0.00           C  
ATOM     26  C3'  G5     1      14.013  46.306  52.735  1.00  0.00           C  
ATOM     27  H3'  G5     1      14.257  45.544  51.995  1.00  0.00           H  
ATOM     28  C2'  G5     1      14.491  45.832  54.152  1.00  0.00           C  
ATOM     29  H2'  G5     1      15.487  45.396  54.076  1.00  0.00           H  
ATOM     30  O2'  G5     1      14.405  46.844  55.058  1.00  0.00           O  
ATOM     31 HO2'  G5     1      14.634  46.464  55.909  1.00  0.00           H  
ATOM     32  O3'  G5     1      14.550  47.509  52.234  1.00  0.00           O  
ATOM     33  P     C     2      15.950  47.543  51.512  1.00  0.00           P  
ATOM     34  OP1   C     2      16.460  48.942  51.434  1.00  0.00           O  
ATOM     35  OP2   C     2      15.814  46.696  50.333  1.00  0.00           O  
ATOM     36  O5'   C     2      17.011  46.774  52.483  1.00  0.00           O  
ATOM     37  C5'   C     2      17.613  47.244  53.740  1.00  0.00           C  
ATOM     38  H5'   C     2      16.851  47.360  54.511  1.00  0.00           H  
ATOM     39 H5''   C     2      18.224  48.130  53.569  1.00  0.00           H  
ATOM     40  C4'   C     2      18.633  46.119  54.086  1.00  0.00           C  
ATOM     41  H4'   C     2      19.033  46.295  55.085  1.00  0.00           H  
ATOM     42  O4'   C     2      17.986  44.829  54.269  1.00  0.00           O  
ATOM     43  C1'   C     2      18.971  43.813  53.986  1.00  0.00           C  
ATOM     44  H1'   C     2      19.042  43.176  54.867  1.00  0.00           H  
ATOM     45  N1    C     2      18.482  42.898  52.908  1.00  0.00           N  
ATOM     46  C6    C     2      17.722  43.317  51.892  1.00  0.00           C  
ATOM     47  H6    C     2      17.375  44.338  51.840  1.00  0.00           H  
ATOM     48  C5    C     2      17.269  42.370  51.073  1.00  0.00           C  
ATOM     49  H5    C     2      16.554  42.680  50.325  1.00  0.00           H  
ATOM     50  C4    C     2      17.687  41.071  51.150  1.00  0.00           C  
ATOM     51  N4    C     2      17.281  40.107  50.389  1.00  0.00           N  
ATOM     52  H41   C     2      17.423  39.124  50.575  1.00  0.00           H  
ATOM     53  H42   C     2      16.564  40.306  49.706  1.00  0.00           H  
ATOM     54  N3    C     2      18.459  40.650  52.156  1.00  0.00           N  
ATOM     55  C2    C     2      18.856  41.553  53.042  1.00  0.00           C  
ATOM     56  O2    C     2      19.623  41.220  53.953  1.00  0.00           O  
ATOM     57  C3'   C     2      19.719  45.878  53.107  1.00  0.00           C  
ATOM     58  H3'   C     2      19.418  45.765  52.065  1.00  0.00           H  
ATOM     59  C2'   C     2      20.310  44.529  53.534  1.00  0.00           C  
ATOM     60  H2'   C     2      20.814  43.960  52.753  1.00  0.00           H  
ATOM     61  O2'   C     2      21.153  44.699  54.669  1.00  0.00           O  
ATOM     62 HO2'   C     2      21.870  45.256  54.359  1.00  0.00           H  
ATOM     63  O3'   C     2      20.746  46.861  53.160  1.00  0.00           O  
ATOM     64  P     A     3      21.682  47.092  51.944  1.00  0.00           P  
ATOM     65  OP1   A     3      20.877  47.053  50.669  1.00  0.00           O  
ATOM     66  OP2   A     3      22.780  46.188  52.145  1.00  0.00           O  
ATOM     67  O5'   A     3      22.217  48.571  52.207  1.00  0.00           O  
ATOM     68  C5'   A     3      21.445  49.730  51.673  1.00  0.00           C  
ATOM     69  H5'   A     3      20.488  49.711  52.194  1.00  0.00           H  
ATOM     70 H5''   A     3      21.349  49.622  50.593  1.00  0.00           H  
ATOM     71  C4'   A     3      22.243  51.104  51.712  1.00  0.00           C  
ATOM     72  H4'   A     3      21.631  51.763  51.096  1.00  0.00           H  
ATOM     73  O4'   A     3      22.339  51.658  53.030  1.00  0.00           O  
ATOM     74  C1'   A     3      23.729  51.902  53.361  1.00  0.00           C  
ATOM     75  H1'   A     3      23.880  52.876  53.826  1.00  0.00           H  
ATOM     76  N9    A     3      24.214  50.726  54.224  1.00  0.00           N  
ATOM     77  C8    A     3      23.500  49.662  54.760  1.00  0.00           C  
ATOM     78  H8    A     3      22.462  49.467  54.535  1.00  0.00           H  
ATOM     79  N7    A     3      24.291  48.896  55.514  1.00  0.00           N  
ATOM     80  C5    A     3      25.568  49.460  55.418  1.00  0.00           C  
ATOM     81  C6    A     3      26.843  49.215  56.014  1.00  0.00           C  
ATOM     82  N6    A     3      27.045  48.147  56.774  1.00  0.00           N  
ATOM     83  H61   A     3      27.947  47.984  57.197  1.00  0.00           H  
ATOM     84  H62   A     3      26.458  47.337  56.632  1.00  0.00           H  
ATOM     85  N1    A     3      27.795  50.110  56.053  1.00  0.00           N  
ATOM     86  C2    A     3      27.592  51.197  55.326  1.00  0.00           C  
ATOM     87  H2    A     3      28.359  51.953  55.245  1.00  0.00           H  
ATOM     88  N3    A     3      26.514  51.603  54.702  1.00  0.00           N  
ATOM     89  C4    A     3      25.485  50.659  54.731  1.00  0.00           C  
ATOM     90  C3'   A     3      23.655  50.917  51.195  1.00  0.00           C  
ATOM     91  H3'   A     3      24.076  49.943  51.448  1.00  0.00           H  
ATOM     92  C2'   A     3      24.495  51.983  51.990  1.00  0.00           C  
ATOM     93  H2'   A     3      25.558  51.803  52.146  1.00  0.00           H  
ATOM     94  O2'   A     3      24.125  53.313  51.500  1.00  0.00           O  
ATOM     95 HO2'   A     3      24.351  53.426  50.574  1.00  0.00           H  
ATOM     96  O3'   A     3      23.699  51.122  49.859  1.00  0.00           O  
ATOM     97  P     A     4      24.653  50.273  48.894  1.00  0.00           P  
ATOM     98  OP1   A     4      24.434  50.909  47.611  1.00  0.00           O  
ATOM     99  OP2   A     4      24.456  48.831  49.049  1.00  0.00           O  
ATOM    100  O5'   A     4      26.086  50.602  49.373  1.00  0.00           O  
ATOM    101  C5'   A     4      26.728  51.839  48.917  1.00  0.00           C  
ATOM    102  H5'   A     4      26.154  52.747  49.105  1.00  0.00           H  
ATOM    103 H5''   A     4      26.878  51.629  47.858  1.00  0.00           H  
ATOM    104  C4'   A     4      28.084  52.024  49.648  1.00  0.00           C  
ATOM    105  H4'   A     4      28.402  53.053  49.479  1.00  0.00           H  
ATOM    106  O4'   A     4      27.923  51.896  51.079  1.00  0.00           O  
ATOM    107  C1'   A     4      29.041  51.377  51.680  1.00  0.00           C  
ATOM    108  H1'   A     4      29.375  52.009  52.502  1.00  0.00           H  
ATOM    109  N9    A     4      28.748  50.065  52.305  1.00  0.00           N  
ATOM    110  C8    A     4      27.760  49.226  52.024  1.00  0.00           C  
ATOM    111  H8    A     4      26.965  49.362  51.306  1.00  0.00           H  
ATOM    112  N7    A     4      27.793  48.118  52.777  1.00  0.00           N  
ATOM    113  C5    A     4      28.985  48.293  53.532  1.00  0.00           C  
ATOM    114  C6    A     4      29.671  47.529  54.513  1.00  0.00           C  
ATOM    115  N6    A     4      29.318  46.299  54.834  1.00  0.00           N  
ATOM    116  H61   A     4      29.953  45.788  55.431  1.00  0.00           H  
ATOM    117  H62   A     4      28.422  45.908  54.582  1.00  0.00           H  
ATOM    118  N1    A     4      30.818  47.923  55.102  1.00  0.00           N  
ATOM    119  C2    A     4      31.260  49.098  54.679  1.00  0.00           C  
ATOM    120  H2    A     4      32.186  49.482  55.081  1.00  0.00           H  
ATOM    121  N3    A     4      30.641  49.966  53.858  1.00  0.00           N  
ATOM    122  C4    A     4      29.511  49.472  53.311  1.00  0.00           C  
ATOM    123  C3'   A     4      29.098  50.913  49.325  1.00  0.00           C  
ATOM    124  H3'   A     4      28.620  49.934  49.367  1.00  0.00           H  
ATOM    125  C2'   A     4      30.066  51.116  50.498  1.00  0.00           C  
ATOM    126  H2'   A     4      30.797  50.308  50.521  1.00  0.00           H  
ATOM    127  O2'   A     4      30.856  52.267  50.210  1.00  0.00           O  
ATOM    128 HO2'   A     4      31.156  52.155  49.305  1.00  0.00           H  
ATOM    129  O3'   A     4      29.782  51.184  48.074  1.00  0.00           O  
ATOM    130  P     G     5      30.555  49.831  47.415  1.00  0.00           P  
ATOM    131  OP1   G     5      31.177  50.302  46.130  1.00  0.00           O  
ATOM    132  OP2   G     5      29.652  48.687  47.467  1.00  0.00           O  
ATOM    133  O5'   G     5      31.713  49.376  48.330  1.00  0.00           O  
ATOM    134  C5'   G     5      32.865  50.091  48.429  1.00  0.00           C  
ATOM    135  H5'   G     5      32.599  51.110  48.709  1.00  0.00           H  
ATOM    136 H5''   G     5      33.420  50.063  47.491  1.00  0.00           H  
ATOM    137  C4'   G     5      33.700  49.552  49.596  1.00  0.00           C  
ATOM    138  H4'   G     5      34.554  50.217  49.732  1.00  0.00           H  
ATOM    139  O4'   G     5      33.019  49.503  50.887  1.00  0.00           O  
ATOM    140  C1'   G     5      33.453  48.403  51.665  1.00  0.00           C  
ATOM    141  H1'   G     5      33.708  48.728  52.674  1.00  0.00           H  
ATOM    142  N9    G     5      32.315  47.378  51.729  1.00  0.00           N  
ATOM    143  C8    G     5      31.154  47.346  50.958  1.00  0.00           C  
ATOM    144  H8    G     5      30.924  48.034  50.157  1.00  0.00           H  
ATOM    145  N7    G     5      30.414  46.269  51.215  1.00  0.00           N  
ATOM    146  C5    G     5      31.237  45.531  52.153  1.00  0.00           C  
ATOM    147  C6    G     5      31.018  44.203  52.675  1.00  0.00           C  
ATOM    148  O6    G     5      30.030  43.453  52.512  1.00  0.00           O  
ATOM    149  N1    G     5      32.133  43.666  53.345  1.00  0.00           N  
ATOM    150  H1    G     5      31.974  42.739  53.714  1.00  0.00           H  
ATOM    151  C2    G     5      33.238  44.454  53.634  1.00  0.00           C  
ATOM    152  N2    G     5      34.101  43.924  54.456  1.00  0.00           N  
ATOM    153  H21   G     5      33.963  42.959  54.718  1.00  0.00           H  
ATOM    154  H22   G     5      34.829  44.479  54.884  1.00  0.00           H  
ATOM    155  N3    G     5      33.407  45.686  53.185  1.00  0.00           N  
ATOM    156  C4    G     5      32.401  46.220  52.433  1.00  0.00           C  
ATOM    157  C3'   G     5      34.206  48.154  49.441  1.00  0.00           C  
ATOM    158  H3'   G     5      33.340  47.602  49.076  1.00  0.00           H  
ATOM    159  C2'   G     5      34.609  47.745  50.869  1.00  0.00           C  
ATOM    160  H2'   G     5      34.684  46.674  51.055  1.00  0.00           H  
ATOM    161  O2'   G     5      35.866  48.391  51.175  1.00  0.00           O  
ATOM    162 HO2'   G     5      36.477  48.221  50.455  1.00  0.00           H  
ATOM    163  O3'   G     5      35.285  48.061  48.502  1.00  0.00           O  
ATOM    164  P     G     6      35.465  46.748  47.623  1.00  0.00           P  
ATOM    165  OP1   G     6      36.562  46.879  46.744  1.00  0.00           O  
ATOM    166  OP2   G     6      34.189  46.292  47.074  1.00  0.00           O  
ATOM    167  O5'   G     6      35.759  45.643  48.705  1.00  0.00           O  
ATOM    168  C5'   G     6      37.016  45.575  49.437  1.00  0.00           C  
ATOM    169  H5'   G     6      37.135  46.419  50.116  1.00  0.00           H  
ATOM    170 H5''   G     6      37.866  45.662  48.759  1.00  0.00           H  
ATOM    171  C4'   G     6      36.956  44.259  50.279  1.00  0.00           C  
ATOM    172  H4'   G     6      37.874  44.155  50.856  1.00  0.00           H  
ATOM    173  O4'   G     6      35.794  44.216  51.127  1.00  0.00           O  
ATOM    174  C1'   G     6      35.154  42.908  51.234  1.00  0.00           C  
ATOM    175  H1'   G     6      35.121  42.565  52.268  1.00  0.00           H  
ATOM    176  N9    G     6      33.810  42.809  50.650  1.00  0.00           N  
ATOM    177  C8    G     6      33.149  43.634  49.729  1.00  0.00           C  
ATOM    178  H8    G     6      33.545  44.510  49.238  1.00  0.00           H  
ATOM    179  N7    G     6      31.936  43.194  49.469  1.00  0.00           N  
ATOM    180  C5    G     6      31.770  42.004  50.241  1.00  0.00           C  
ATOM    181  C6    G     6      30.613  41.194  50.550  1.00  0.00           C  
ATOM    182  O6    G     6      29.478  41.292  50.171  1.00  0.00           O  
ATOM    183  N1    G     6      30.961  40.110  51.239  1.00  0.00           N  
ATOM    184  H1    G     6      30.244  39.413  51.385  1.00  0.00           H  
ATOM    185  C2    G     6      32.241  39.766  51.604  1.00  0.00           C  
ATOM    186  N2    G     6      32.495  38.621  52.043  1.00  0.00           N  
ATOM    187  H21   G     6      31.740  37.950  52.064  1.00  0.00           H  
ATOM    188  H22   G     6      33.433  38.363  52.313  1.00  0.00           H  
ATOM    189  N3    G     6      33.243  40.578  51.513  1.00  0.00           N  
ATOM    190  C4    G     6      32.947  41.724  50.867  1.00  0.00           C  
ATOM    191  C3'   G     6      36.662  42.983  49.419  1.00  0.00           C  
ATOM    192  H3'   G     6      35.860  43.184  48.709  1.00  0.00           H  
ATOM    193  C2'   G     6      36.043  41.989  50.417  1.00  0.00           C  
ATOM    194  H2'   G     6      35.594  41.190  49.827  1.00  0.00           H  
ATOM    195  O2'   G     6      37.040  41.495  51.259  1.00  0.00           O  
ATOM    196 HO2'   G     6      37.849  41.413  50.749  1.00  0.00           H  
ATOM    197  O3'   G     6      37.881  42.562  48.777  1.00  0.00           O  
ATOM    198  P     G     7      37.780  41.724  47.427  1.00  0.00           P  
ATOM    199  OP1   G     7      39.142  41.728  46.876  1.00  0.00           O  
ATOM    200  OP2   G     7      36.706  42.367  46.650  1.00  0.00           O  
ATOM    201  O5'   G     7      37.317  40.178  47.886  1.00  0.00           O  
ATOM    202  C5'   G     7      38.128  39.425  48.624  1.00  0.00           C  
ATOM    203  H5'   G     7      38.560  40.071  49.388  1.00  0.00           H  
ATOM    204 H5''   G     7      38.993  39.064  48.067  1.00  0.00           H  
ATOM    205  C4'   G     7      37.327  38.219  49.136  1.00  0.00           C  
ATOM    206  H4'   G     7      37.839  37.605  49.877  1.00  0.00           H  
ATOM    207  O4'   G     7      36.143  38.660  49.828  1.00  0.00           O  
ATOM    208  C1'   G     7      35.094  37.716  49.480  1.00  0.00           C  
ATOM    209  H1'   G     7      34.490  37.383  50.324  1.00  0.00           H  
ATOM    210  N9    G     7      34.082  38.451  48.669  1.00  0.00           N  
ATOM    211  C8    G     7      34.166  39.668  48.117  1.00  0.00           C  
ATOM    212  H8    G     7      35.111  40.190  48.112  1.00  0.00           H  
ATOM    213  N7    G     7      33.049  40.250  47.633  1.00  0.00           N  
ATOM    214  C5    G     7      32.149  39.183  47.903  1.00  0.00           C  
ATOM    215  C6    G     7      30.731  39.095  47.602  1.00  0.00           C  
ATOM    216  O6    G     7      30.019  39.883  46.997  1.00  0.00           O  
ATOM    217  N1    G     7      30.204  37.850  47.991  1.00  0.00           N  
ATOM    218  H1    G     7      29.206  37.727  48.094  1.00  0.00           H  
ATOM    219  C2    G     7      30.914  36.822  48.495  1.00  0.00           C  
ATOM    220  N2    G     7      30.282  35.664  48.548  1.00  0.00           N  
ATOM    221  H21   G     7      29.342  35.514  48.210  1.00  0.00           H  
ATOM    222  H22   G     7      30.709  34.849  48.963  1.00  0.00           H  
ATOM    223  N3    G     7      32.216  36.915  48.815  1.00  0.00           N  
ATOM    224  C4    G     7      32.746  38.124  48.531  1.00  0.00           C  
ATOM    225  C3'   G     7      36.843  37.301  47.945  1.00  0.00           C  
ATOM    226  H3'   G     7      36.312  37.947  47.247  1.00  0.00           H  
ATOM    227  C2'   G     7      35.669  36.609  48.581  1.00  0.00           C  
ATOM    228  H2'   G     7      34.980  36.144  47.876  1.00  0.00           H  
ATOM    229  O2'   G     7      36.179  35.680  49.489  1.00  0.00           O  
ATOM    230 HO2'   G     7      37.049  35.361  49.238  1.00  0.00           H  
ATOM    231  O3'   G     7      37.828  36.416  47.315  1.00  0.00           O  
ATOM    232  P     G     8      37.711  35.877  45.817  1.00  0.00           P  
ATOM    233  OP1   G     8      38.817  34.951  45.594  1.00  0.00           O  
ATOM    234  OP2   G     8      37.593  37.114  45.108  1.00  0.00           O  
ATOM    235  O5'   G     8      36.342  35.025  45.727  1.00  0.00           O  
ATOM    236  C5'   G     8      36.066  33.864  46.474  1.00  0.00           C  
ATOM    237  H5'   G     8      36.237  34.049  47.535  1.00  0.00           H  
ATOM    238 H5''   G     8      36.720  33.141  45.986  1.00  0.00           H  
ATOM    239  C4'   G     8      34.635  33.377  46.114  1.00  0.00           C  
ATOM    240  H4'   G     8      34.583  32.355  46.490  1.00  0.00           H  
ATOM    241  O4'   G     8      33.574  34.170  46.635  1.00  0.00           O  
ATOM    242  C1'   G     8      32.413  33.928  45.869  1.00  0.00           C  
ATOM    243  H1'   G     8      31.782  33.340  46.535  1.00  0.00           H  
ATOM    244  N9    G     8      31.757  35.210  45.512  1.00  0.00           N  
ATOM    245  C8    G     8      32.267  36.477  45.597  1.00  0.00           C  
ATOM    246  H8    G     8      33.303  36.703  45.802  1.00  0.00           H  
ATOM    247  N7    G     8      31.484  37.387  45.192  1.00  0.00           N  
ATOM    248  C5    G     8      30.285  36.737  44.932  1.00  0.00           C  
ATOM    249  C6    G     8      29.090  37.187  44.237  1.00  0.00           C  
ATOM    250  O6    G     8      28.707  38.328  44.006  1.00  0.00           O  
ATOM    251  N1    G     8      28.216  36.197  43.948  1.00  0.00           N  
ATOM    252  H1    G     8      27.316  36.444  43.561  1.00  0.00           H  
ATOM    253  C2    G     8      28.471  34.927  44.289  1.00  0.00           C  
ATOM    254  N2    G     8      27.601  34.037  44.051  1.00  0.00           N  
ATOM    255  H21   G     8      26.890  34.308  43.387  1.00  0.00           H  
ATOM    256  H22   G     8      27.742  33.056  44.247  1.00  0.00           H  
ATOM    257  N3    G     8      29.544  34.431  44.830  1.00  0.00           N  
ATOM    258  C4    G     8      30.452  35.419  45.081  1.00  0.00           C  
ATOM    259  C3'   G     8      34.319  33.391  44.629  1.00  0.00           C  
ATOM    260  H3'   G     8      34.410  34.422  44.285  1.00  0.00           H  
ATOM    261  C2'   G     8      32.819  33.089  44.652  1.00  0.00           C  
ATOM    262  H2'   G     8      32.320  33.426  43.744  1.00  0.00           H  
ATOM    263  O2'   G     8      32.574  31.742  44.939  1.00  0.00           O  
ATOM    264 HO2'   G     8      33.038  31.194  44.301  1.00  0.00           H  
ATOM    265  O3'   G     8      34.927  32.485  43.715  1.00  0.00           O  
ATOM    266  P     C     9      34.884  32.777  42.156  1.00  0.00           P  
ATOM    267  OP1   C     9      35.810  31.834  41.445  1.00  0.00           O  
ATOM    268  OP2   C     9      35.026  34.201  41.938  1.00  0.00           O  
ATOM    269  O5'   C     9      33.313  32.330  41.808  1.00  0.00           O  
ATOM    270  C5'   C     9      32.976  30.999  41.511  1.00  0.00           C  
ATOM    271  H5'   C     9      33.283  30.298  42.287  1.00  0.00           H  
ATOM    272 H5''   C     9      33.524  30.609  40.653  1.00  0.00           H  
ATOM    273  C4'   C     9      31.428  30.890  41.156  1.00  0.00           C  
ATOM    274  H4'   C     9      31.116  29.847  41.195  1.00  0.00           H  
ATOM    275  O4'   C     9      30.694  31.693  42.082  1.00  0.00           O  
ATOM    276  C1'   C     9      29.517  32.212  41.388  1.00  0.00           C  
ATOM    277  H1'   C     9      28.626  31.964  41.963  1.00  0.00           H  
ATOM    278  N1    C     9      29.451  33.707  41.148  1.00  0.00           N  
ATOM    279  C6    C     9      30.545  34.422  41.351  1.00  0.00           C  
ATOM    280  H6    C     9      31.450  33.900  41.625  1.00  0.00           H  
ATOM    281  C5    C     9      30.471  35.813  41.212  1.00  0.00           C  
ATOM    282  H5    C     9      31.402  36.315  41.430  1.00  0.00           H  
ATOM    283  C4    C     9      29.260  36.357  40.915  1.00  0.00           C  
ATOM    284  N4    C     9      29.153  37.645  40.793  1.00  0.00           N  
ATOM    285  H41   C     9      28.290  38.063  40.475  1.00  0.00           H  
ATOM    286  H42   C     9      29.946  38.250  40.952  1.00  0.00           H  
ATOM    287  N3    C     9      28.148  35.677  40.709  1.00  0.00           N  
ATOM    288  C2    C     9      28.241  34.313  40.778  1.00  0.00           C  
ATOM    289  O2    C     9      27.252  33.603  40.442  1.00  0.00           O  
ATOM    290  C3'   C     9      31.135  31.476  39.836  1.00  0.00           C  
ATOM    291  H3'   C     9      31.606  32.436  39.628  1.00  0.00           H  
ATOM    292  C2'   C     9      29.590  31.620  39.985  1.00  0.00           C  
ATOM    293  H2'   C     9      29.105  32.360  39.348  1.00  0.00           H  
ATOM    294  O2'   C     9      28.775  30.408  39.807  1.00  0.00           O  
ATOM    295 HO2'   C     9      29.280  29.948  39.133  1.00  0.00           H  
ATOM    296  O3'   C     9      31.362  30.519  38.838  1.00  0.00           O  
ATOM    297  P     U    10      31.418  30.868  37.302  1.00  0.00           P  
ATOM    298  OP1   U    10      32.118  29.705  36.688  1.00  0.00           O  
ATOM    299  OP2   U    10      31.955  32.213  37.024  1.00  0.00           O  
ATOM    300  O5'   U    10      29.942  30.983  36.793  1.00  0.00           O  
ATOM    301  C5'   U    10      29.006  29.935  36.556  1.00  0.00           C  
ATOM    302  H5'   U    10      28.995  29.295  37.438  1.00  0.00           H  
ATOM    303 H5''   U    10      29.465  29.382  35.736  1.00  0.00           H  
ATOM    304  C4'   U    10      27.644  30.498  36.103  1.00  0.00           C  
ATOM    305  H4'   U    10      26.941  29.719  35.806  1.00  0.00           H  
ATOM    306  O4'   U    10      26.970  31.322  37.094  1.00  0.00           O  
ATOM    307  C1'   U    10      26.250  32.332  36.406  1.00  0.00           C  
ATOM    308  H1'   U    10      25.173  32.317  36.575  1.00  0.00           H  
ATOM    309  N1    U    10      26.833  33.648  36.684  1.00  0.00           N  
ATOM    310  C6    U    10      28.151  33.716  37.173  1.00  0.00           C  
ATOM    311  H6    U    10      28.786  32.851  37.296  1.00  0.00           H  
ATOM    312  C5    U    10      28.784  34.856  37.357  1.00  0.00           C  
ATOM    313  H5    U    10      29.777  34.783  37.774  1.00  0.00           H  
ATOM    314  C4    U    10      28.108  36.094  37.130  1.00  0.00           C  
ATOM    315  O4    U    10      28.613  37.147  37.308  1.00  0.00           O  
ATOM    316  N3    U    10      26.818  36.007  36.677  1.00  0.00           N  
ATOM    317  H3    U    10      26.263  36.811  36.419  1.00  0.00           H  
ATOM    318  C2    U    10      26.193  34.834  36.434  1.00  0.00           C  
ATOM    319  O2    U    10      25.061  35.001  35.982  1.00  0.00           O  
ATOM    320  C3'   U    10      27.720  31.346  34.927  1.00  0.00           C  
ATOM    321  H3'   U    10      28.530  32.060  35.079  1.00  0.00           H  
ATOM    322  C2'   U    10      26.393  32.075  34.955  1.00  0.00           C  
ATOM    323  H2'   U    10      26.482  33.043  34.462  1.00  0.00           H  
ATOM    324  O2'   U    10      25.378  31.352  34.293  1.00  0.00           O  
ATOM    325 HO2'   U    10      25.776  30.592  33.862  1.00  0.00           H  
ATOM    326  O3'   U    10      27.811  30.540  33.772  1.00  0.00           O  
ATOM    327  P     C    11      28.815  30.958  32.697  1.00  0.00           P  
ATOM    328  OP1   C    11      28.976  29.879  31.692  1.00  0.00           O  
ATOM    329  OP2   C    11      30.078  31.398  33.290  1.00  0.00           O  
ATOM    330  O5'   C    11      28.119  32.236  31.850  1.00  0.00           O  
ATOM    331  C5'   C    11      26.980  31.960  31.004  1.00  0.00           C  
ATOM    332  H5'   C    11      26.297  31.310  31.551  1.00  0.00           H  
ATOM    333 H5''   C    11      27.186  31.423  30.078  1.00  0.00           H  
ATOM    334  C4'   C    11      26.161  33.268  30.789  1.00  0.00           C  
ATOM    335  H4'   C    11      25.263  33.089  30.197  1.00  0.00           H  
ATOM    336  O4'   C    11      25.714  33.897  32.003  1.00  0.00           O  
ATOM    337  C1'   C    11      25.832  35.252  31.773  1.00  0.00           C  
ATOM    338  H1'   C    11      24.896  35.727  32.066  1.00  0.00           H  
ATOM    339  N1    C    11      26.884  35.944  32.572  1.00  0.00           N  
ATOM    340  C6    C    11      27.960  35.253  33.129  1.00  0.00           C  
ATOM    341  H6    C    11      27.992  34.189  32.949  1.00  0.00           H  
ATOM    342  C5    C    11      28.991  35.909  33.722  1.00  0.00           C  
ATOM    343  H5    C    11      29.856  35.342  34.034  1.00  0.00           H  
ATOM    344  C4    C    11      28.890  37.326  33.669  1.00  0.00           C  
ATOM    345  N4    C    11      29.755  38.102  34.162  1.00  0.00           N  
ATOM    346  H41   C    11      29.462  39.067  34.219  1.00  0.00           H  
ATOM    347  H42   C    11      30.534  37.744  34.696  1.00  0.00           H  
ATOM    348  N3    C    11      27.890  38.015  33.222  1.00  0.00           N  
ATOM    349  C2    C    11      26.829  37.363  32.704  1.00  0.00           C  
ATOM    350  O2    C    11      25.834  38.000  32.303  1.00  0.00           O  
ATOM    351  C3'   C    11      26.897  34.226  29.930  1.00  0.00           C  
ATOM    352  H3'   C    11      27.912  34.309  30.317  1.00  0.00           H  
ATOM    353  C2'   C    11      26.075  35.446  30.308  1.00  0.00           C  
ATOM    354  H2'   C    11      26.652  36.356  30.147  1.00  0.00           H  
ATOM    355  O2'   C    11      24.756  35.512  29.685  1.00  0.00           O  
ATOM    356 HO2'   C    11      24.882  35.397  28.740  1.00  0.00           H  
ATOM    357  O3'   C    11      26.772  33.964  28.507  1.00  0.00           O  
ATOM    358  P     U    12      27.668  34.679  27.452  1.00  0.00           P  
ATOM    359  OP1   U    12      27.353  34.250  26.101  1.00  0.00           O  
ATOM    360  OP2   U    12      29.035  34.439  27.912  1.00  0.00           O  
ATOM    361  O5'   U    12      27.354  36.279  27.414  1.00  0.00           O  
ATOM    362  C5'   U    12      26.270  36.790  26.691  1.00  0.00           C  
ATOM    363  H5'   U    12      25.356  36.381  27.122  1.00  0.00           H  
ATOM    364 H5''   U    12      26.271  36.406  25.671  1.00  0.00           H  
ATOM    365  C4'   U    12      26.220  38.296  26.921  1.00  0.00           C  
ATOM    366  H4'   U    12      25.321  38.689  26.446  1.00  0.00           H  
ATOM    367  O4'   U    12      26.124  38.659  28.261  1.00  0.00           O  
ATOM    368  C1'   U    12      26.931  39.886  28.440  1.00  0.00           C  
ATOM    369  H1'   U    12      26.372  40.655  28.973  1.00  0.00           H  
ATOM    370  N1    U    12      28.155  39.691  29.338  1.00  0.00           N  
ATOM    371  C6    U    12      28.607  38.512  29.628  1.00  0.00           C  
ATOM    372  H6    U    12      28.243  37.571  29.241  1.00  0.00           H  
ATOM    373  C5    U    12      29.738  38.386  30.466  1.00  0.00           C  
ATOM    374  H5    U    12      30.187  37.435  30.713  1.00  0.00           H  
ATOM    375  C4    U    12      30.417  39.502  31.132  1.00  0.00           C  
ATOM    376  O4    U    12      31.357  39.392  31.864  1.00  0.00           O  
ATOM    377  N3    U    12      29.908  40.699  30.714  1.00  0.00           N  
ATOM    378  H3    U    12      30.292  41.591  30.991  1.00  0.00           H  
ATOM    379  C2    U    12      28.844  40.862  29.859  1.00  0.00           C  
ATOM    380  O2    U    12      28.437  42.018  29.532  1.00  0.00           O  
ATOM    381  C3'   U    12      27.392  38.995  26.351  1.00  0.00           C  
ATOM    382  H3'   U    12      28.176  38.337  26.726  1.00  0.00           H  
ATOM    383  C2'   U    12      27.438  40.351  27.053  1.00  0.00           C  
ATOM    384  H2'   U    12      28.467  40.710  27.034  1.00  0.00           H  
ATOM    385  O2'   U    12      26.369  41.184  26.614  1.00  0.00           O  
ATOM    386 HO2'   U    12      26.703  41.451  25.754  1.00  0.00           H  
ATOM    387  O3'   U    12      27.446  39.077  24.907  1.00  0.00           O  
ATOM    388  P     A    13      28.745  39.017  24.126  1.00  0.00           P  
ATOM    389  OP1   A    13      28.366  38.488  22.801  1.00  0.00           O  
ATOM    390  OP2   A    13      29.783  38.296  24.861  1.00  0.00           O  
ATOM    391  O5'   A    13      29.238  40.526  23.990  1.00  0.00           O  
ATOM    392  C5'   A    13      28.538  41.527  23.266  1.00  0.00           C  
ATOM    393  H5'   A    13      27.489  41.288  23.438  1.00  0.00           H  
ATOM    394 H5''   A    13      28.863  41.575  22.227  1.00  0.00           H  
ATOM    395  C4'   A    13      28.914  42.918  23.838  1.00  0.00           C  
ATOM    396  H4'   A    13      28.359  43.668  23.275  1.00  0.00           H  
ATOM    397  O4'   A    13      28.570  42.870  25.247  1.00  0.00           O  
ATOM    398  C1'   A    13      29.544  43.714  25.862  1.00  0.00           C  
ATOM    399  H1'   A    13      29.038  44.434  26.505  1.00  0.00           H  
ATOM    400  N9    A    13      30.436  42.916  26.713  1.00  0.00           N  
ATOM    401  C8    A    13      30.864  41.609  26.609  1.00  0.00           C  
ATOM    402  H8    A    13      30.518  40.933  25.840  1.00  0.00           H  
ATOM    403  N7    A    13      31.621  41.231  27.557  1.00  0.00           N  
ATOM    404  C5    A    13      31.973  42.376  28.189  1.00  0.00           C  
ATOM    405  C6    A    13      32.981  42.787  29.094  1.00  0.00           C  
ATOM    406  N6    A    13      33.821  42.050  29.803  1.00  0.00           N  
ATOM    407  H61   A    13      34.469  42.494  30.438  1.00  0.00           H  
ATOM    408  H62   A    13      33.745  41.043  29.804  1.00  0.00           H  
ATOM    409  N1    A    13      33.216  44.025  29.382  1.00  0.00           N  
ATOM    410  C2    A    13      32.452  44.962  28.829  1.00  0.00           C  
ATOM    411  H2    A    13      32.703  45.943  29.204  1.00  0.00           H  
ATOM    412  N3    A    13      31.514  44.776  27.941  1.00  0.00           N  
ATOM    413  C4    A    13      31.280  43.459  27.670  1.00  0.00           C  
ATOM    414  C3'   A    13      30.334  43.347  23.720  1.00  0.00           C  
ATOM    415  H3'   A    13      30.916  42.471  24.006  1.00  0.00           H  
ATOM    416  C2'   A    13      30.429  44.396  24.763  1.00  0.00           C  
ATOM    417  H2'   A    13      31.409  44.620  25.183  1.00  0.00           H  
ATOM    418  O2'   A    13      29.694  45.596  24.534  1.00  0.00           O  
ATOM    419 HO2'   A    13      29.570  45.627  23.582  1.00  0.00           H  
ATOM    420  O3'   A    13      30.725  43.843  22.474  1.00  0.00           O  
ATOM    421  P     G    14      32.144  43.543  21.970  1.00  0.00           P  
ATOM    422  OP1   G    14      32.075  43.907  20.528  1.00  0.00           O  
ATOM    423  OP2   G    14      32.589  42.170  22.322  1.00  0.00           O  
ATOM    424  O5'   G    14      33.141  44.517  22.731  1.00  0.00           O  
ATOM    425  C5'   G    14      32.980  45.931  22.748  1.00  0.00           C  
ATOM    426  H5'   G    14      31.947  46.138  23.026  1.00  0.00           H  
ATOM    427 H5''   G    14      33.214  46.360  21.773  1.00  0.00           H  
ATOM    428  C4'   G    14      33.941  46.551  23.728  1.00  0.00           C  
ATOM    429  H4'   G    14      33.821  47.633  23.687  1.00  0.00           H  
ATOM    430  O4'   G    14      33.663  46.210  25.110  1.00  0.00           O  
ATOM    431  C1'   G    14      34.953  46.224  25.764  1.00  0.00           C  
ATOM    432  H1'   G    14      35.098  46.885  26.619  1.00  0.00           H  
ATOM    433  N9    G    14      35.304  44.875  26.285  1.00  0.00           N  
ATOM    434  C8    G    14      34.836  43.624  25.890  1.00  0.00           C  
ATOM    435  H8    G    14      34.199  43.551  25.021  1.00  0.00           H  
ATOM    436  N7    G    14      35.249  42.613  26.626  1.00  0.00           N  
ATOM    437  C5    G    14      36.088  43.218  27.575  1.00  0.00           C  
ATOM    438  C6    G    14      37.000  42.593  28.559  1.00  0.00           C  
ATOM    439  O6    G    14      37.127  41.363  28.824  1.00  0.00           O  
ATOM    440  N1    G    14      37.821  43.497  29.234  1.00  0.00           N  
ATOM    441  H1    G    14      38.357  43.129  30.008  1.00  0.00           H  
ATOM    442  C2    G    14      37.725  44.815  28.980  1.00  0.00           C  
ATOM    443  N2    G    14      38.627  45.518  29.615  1.00  0.00           N  
ATOM    444  H21   G    14      39.282  45.026  30.206  1.00  0.00           H  
ATOM    445  H22   G    14      38.815  46.482  29.382  1.00  0.00           H  
ATOM    446  N3    G    14      36.985  45.440  28.088  1.00  0.00           N  
ATOM    447  C4    G    14      36.166  44.591  27.337  1.00  0.00           C  
ATOM    448  C3'   G    14      35.412  46.328  23.459  1.00  0.00           C  
ATOM    449  H3'   G    14      35.514  45.309  23.087  1.00  0.00           H  
ATOM    450  C2'   G    14      36.049  46.666  24.777  1.00  0.00           C  
ATOM    451  H2'   G    14      36.933  46.044  24.920  1.00  0.00           H  
ATOM    452  O2'   G    14      36.239  48.018  25.149  1.00  0.00           O  
ATOM    453 HO2'   G    14      36.600  48.524  24.417  1.00  0.00           H  
ATOM    454  O3'   G    14      35.810  47.317  22.574  1.00  0.00           O  
ATOM    455  P     U    15      36.874  47.048  21.476  1.00  0.00           P  
ATOM    456  OP1   U    15      37.212  48.285  20.752  1.00  0.00           O  
ATOM    457  OP2   U    15      36.433  45.866  20.686  1.00  0.00           O  
ATOM    458  O5'   U    15      38.102  46.658  22.535  1.00  0.00           O  
ATOM    459  C5'   U    15      39.036  47.638  22.919  1.00  0.00           C  
ATOM    460  H5'   U    15      38.512  48.499  23.335  1.00  0.00           H  
ATOM    461 H5''   U    15      39.537  47.959  22.006  1.00  0.00           H  
ATOM    462  C4'   U    15      39.954  47.012  23.887  1.00  0.00           C  
ATOM    463  H4'   U    15      40.559  47.831  24.276  1.00  0.00           H  
ATOM    464  O4'   U    15      39.345  46.369  24.998  1.00  0.00           O  
ATOM    465  C1'   U    15      40.090  45.210  25.366  1.00  0.00           C  
ATOM    466  H1'   U    15      40.583  45.292  26.334  1.00  0.00           H  
ATOM    467  N1    U    15      39.255  43.959  25.477  1.00  0.00           N  
ATOM    468  C6    U    15      38.390  43.615  24.470  1.00  0.00           C  
ATOM    469  H6    U    15      38.164  44.407  23.771  1.00  0.00           H  
ATOM    470  C5    U    15      37.818  42.390  24.363  1.00  0.00           C  
ATOM    471  H5    U    15      37.160  42.188  23.531  1.00  0.00           H  
ATOM    472  C4    U    15      38.184  41.382  25.261  1.00  0.00           C  
ATOM    473  O4    U    15      37.793  40.217  25.167  1.00  0.00           O  
ATOM    474  N3    U    15      39.036  41.738  26.291  1.00  0.00           N  
ATOM    475  H3    U    15      39.380  40.940  26.806  1.00  0.00           H  
ATOM    476  C2    U    15      39.568  43.023  26.446  1.00  0.00           C  
ATOM    477  O2    U    15      40.362  43.208  27.397  1.00  0.00           O  
ATOM    478  C3'   U    15      40.815  45.950  23.185  1.00  0.00           C  
ATOM    479  H3'   U    15      40.167  45.436  22.475  1.00  0.00           H  
ATOM    480  C2'   U    15      41.200  45.044  24.350  1.00  0.00           C  
ATOM    481  H2'   U    15      41.355  44.000  24.075  1.00  0.00           H  
ATOM    482  O2'   U    15      42.392  45.603  24.961  1.00  0.00           O  
ATOM    483 HO2'   U    15      43.134  44.997  24.899  1.00  0.00           H  
ATOM    484  O3'   U    15      41.900  46.561  22.476  1.00  0.00           O  
ATOM    485  P     G    16      42.868  45.754  21.558  1.00  0.00           P  
ATOM    486  OP1   G    16      43.634  46.746  20.785  1.00  0.00           O  
ATOM    487  OP2   G    16      42.107  44.718  20.772  1.00  0.00           O  
ATOM    488  O5'   G    16      43.900  45.035  22.470  1.00  0.00           O  
ATOM    489  C5'   G    16      45.116  45.581  22.884  1.00  0.00           C  
ATOM    490  H5'   G    16      45.005  46.568  23.332  1.00  0.00           H  
ATOM    491 H5''   G    16      45.686  45.671  21.959  1.00  0.00           H  
ATOM    492  C4'   G    16      45.709  44.711  24.002  1.00  0.00           C  
ATOM    493  H4'   G    16      46.522  45.252  24.485  1.00  0.00           H  
ATOM    494  O4'   G    16      44.729  44.316  24.934  1.00  0.00           O  
ATOM    495  C1'   G    16      45.157  43.067  25.464  1.00  0.00           C  
ATOM    496  H1'   G    16      45.346  43.194  26.530  1.00  0.00           H  
ATOM    497  N9    G    16      44.034  42.158  25.398  1.00  0.00           N  
ATOM    498  C8    G    16      43.153  41.930  24.385  1.00  0.00           C  
ATOM    499  H8    G    16      43.293  42.404  23.425  1.00  0.00           H  
ATOM    500  N7    G    16      42.086  41.223  24.813  1.00  0.00           N  
ATOM    501  C5    G    16      42.412  40.852  26.190  1.00  0.00           C  
ATOM    502  C6    G    16      41.664  40.039  27.161  1.00  0.00           C  
ATOM    503  O6    G    16      40.531  39.499  27.091  1.00  0.00           O  
ATOM    504  N1    G    16      42.381  39.982  28.321  1.00  0.00           N  
ATOM    505  H1    G    16      41.977  39.359  29.006  1.00  0.00           H  
ATOM    506  C2    G    16      43.666  40.441  28.461  1.00  0.00           C  
ATOM    507  N2    G    16      44.270  40.217  29.600  1.00  0.00           N  
ATOM    508  H21   G    16      43.854  39.783  30.412  1.00  0.00           H  
ATOM    509  H22   G    16      45.164  40.684  29.644  1.00  0.00           H  
ATOM    510  N3    G    16      44.317  41.148  27.616  1.00  0.00           N  
ATOM    511  C4    G    16      43.666  41.366  26.456  1.00  0.00           C  
ATOM    512  C3'   G    16      46.337  43.441  23.389  1.00  0.00           C  
ATOM    513  H3'   G    16      45.579  43.233  22.633  1.00  0.00           H  
ATOM    514  C2'   G    16      46.320  42.533  24.616  1.00  0.00           C  
ATOM    515  H2'   G    16      46.181  41.521  24.237  1.00  0.00           H  
ATOM    516  O2'   G    16      47.489  42.710  25.419  1.00  0.00           O  
ATOM    517 HO2'   G    16      48.255  42.357  24.961  1.00  0.00           H  
ATOM    518  O3'   G    16      47.594  43.730  22.817  1.00  0.00           O  
ATOM    519  P     C    17      48.225  42.804  21.740  1.00  0.00           P  
ATOM    520  OP1   C    17      49.168  43.688  21.031  1.00  0.00           O  
ATOM    521  OP2   C    17      47.136  42.162  20.953  1.00  0.00           O  
ATOM    522  O5'   C    17      48.978  41.780  22.638  1.00  0.00           O  
ATOM    523  C5'   C    17      50.228  42.152  23.204  1.00  0.00           C  
ATOM    524  H5'   C    17      50.055  43.069  23.766  1.00  0.00           H  
ATOM    525 H5''   C    17      50.923  42.301  22.377  1.00  0.00           H  
ATOM    526  C4'   C    17      50.792  41.241  24.325  1.00  0.00           C  
ATOM    527  H4'   C    17      51.786  41.471  24.708  1.00  0.00           H  
ATOM    528  O4'   C    17      49.829  41.111  25.342  1.00  0.00           O  
ATOM    529  C1'   C    17      49.859  39.795  25.869  1.00  0.00           C  
ATOM    530  H1'   C    17      50.344  39.955  26.832  1.00  0.00           H  
ATOM    531  N1    C    17      48.476  39.303  26.010  1.00  0.00           N  
ATOM    532  C6    C    17      47.598  39.287  24.958  1.00  0.00           C  
ATOM    533  H6    C    17      47.948  39.701  24.024  1.00  0.00           H  
ATOM    534  C5    C    17      46.306  38.859  25.255  1.00  0.00           C  
ATOM    535  H5    C    17      45.525  39.053  24.535  1.00  0.00           H  
ATOM    536  C4    C    17      45.969  38.351  26.555  1.00  0.00           C  
ATOM    537  N4    C    17      44.755  37.965  26.767  1.00  0.00           N  
ATOM    538  H41   C    17      44.498  37.873  27.739  1.00  0.00           H  
ATOM    539  H42   C    17      44.092  37.762  26.032  1.00  0.00           H  
ATOM    540  N3    C    17      46.789  38.498  27.585  1.00  0.00           N  
ATOM    541  C2    C    17      48.058  38.911  27.295  1.00  0.00           C  
ATOM    542  O2    C    17      48.871  38.879  28.223  1.00  0.00           O  
ATOM    543  C3'   C    17      50.962  39.859  23.661  1.00  0.00           C  
ATOM    544  H3'   C    17      50.079  39.735  23.034  1.00  0.00           H  
ATOM    545  C2'   C    17      50.759  38.919  24.911  1.00  0.00           C  
ATOM    546  H2'   C    17      50.254  38.003  24.603  1.00  0.00           H  
ATOM    547  O2'   C    17      51.946  38.636  25.703  1.00  0.00           O  
ATOM    548 HO2'   C    17      52.483  38.134  25.086  1.00  0.00           H  
ATOM    549  O3'   C    17      52.298  39.613  23.133  1.00  0.00           O  
ATOM    550  P     A    18      52.601  38.348  22.312  1.00  0.00           P  
ATOM    551  OP1   A    18      53.626  38.761  21.352  1.00  0.00           O  
ATOM    552  OP2   A    18      51.352  37.801  21.720  1.00  0.00           O  
ATOM    553  O5'   A    18      53.102  37.307  23.251  1.00  0.00           O  
ATOM    554  C5'   A    18      54.338  37.525  23.873  1.00  0.00           C  
ATOM    555  H5'   A    18      54.343  38.503  24.353  1.00  0.00           H  
ATOM    556 H5''   A    18      55.123  37.641  23.126  1.00  0.00           H  
ATOM    557  C4'   A    18      54.841  36.439  24.810  1.00  0.00           C  
ATOM    558  H4'   A    18      55.831  36.671  25.201  1.00  0.00           H  
ATOM    559  O4'   A    18      53.964  36.342  25.913  1.00  0.00           O  
ATOM    560  C1'   A    18      53.462  35.037  25.965  1.00  0.00           C  
ATOM    561  H1'   A    18      53.389  34.646  26.980  1.00  0.00           H  
ATOM    562  N9    A    18      52.092  35.035  25.432  1.00  0.00           N  
ATOM    563  C8    A    18      51.645  34.601  24.165  1.00  0.00           C  
ATOM    564  H8    A    18      52.267  34.183  23.387  1.00  0.00           H  
ATOM    565  N7    A    18      50.344  34.561  23.974  1.00  0.00           N  
ATOM    566  C5    A    18      49.848  34.969  25.248  1.00  0.00           C  
ATOM    567  C6    A    18      48.565  35.117  25.745  1.00  0.00           C  
ATOM    568  N6    A    18      47.452  34.890  25.100  1.00  0.00           N  
ATOM    569  H61   A    18      46.636  34.957  25.692  1.00  0.00           H  
ATOM    570  H62   A    18      47.455  34.372  24.233  1.00  0.00           H  
ATOM    571  N1    A    18      48.435  35.458  27.031  1.00  0.00           N  
ATOM    572  C2    A    18      49.554  35.659  27.782  1.00  0.00           C  
ATOM    573  H2    A    18      49.370  35.777  28.839  1.00  0.00           H  
ATOM    574  N3    A    18      50.825  35.547  27.421  1.00  0.00           N  
ATOM    575  C4    A    18      50.889  35.234  26.115  1.00  0.00           C  
ATOM    576  C3'   A    18      54.946  35.078  24.191  1.00  0.00           C  
ATOM    577  H3'   A    18      54.273  35.080  23.334  1.00  0.00           H  
ATOM    578  C2'   A    18      54.370  34.090  25.233  1.00  0.00           C  
ATOM    579  H2'   A    18      53.943  33.206  24.760  1.00  0.00           H  
ATOM    580  O2'   A    18      55.350  33.618  26.118  1.00  0.00           O  
ATOM    581 HO2'   A    18      55.951  34.340  26.316  1.00  0.00           H  
ATOM    582  O3'   A    18      56.184  34.609  23.815  1.00  0.00           O  
ATOM    583  P     G    19      56.572  34.038  22.337  1.00  0.00           P  
ATOM    584  OP1   G    19      57.883  33.378  22.303  1.00  0.00           O  
ATOM    585  OP2   G    19      56.255  35.211  21.411  1.00  0.00           O  
ATOM    586  O5'   G    19      55.482  32.895  22.142  1.00  0.00           O  
ATOM    587  C5'   G    19      55.591  32.086  21.032  1.00  0.00           C  
ATOM    588  H5'   G    19      56.552  31.578  21.121  1.00  0.00           H  
ATOM    589 H5''   G    19      55.455  32.634  20.100  1.00  0.00           H  
ATOM    590  C4'   G    19      54.490  31.018  20.949  1.00  0.00           C  
ATOM    591  H4'   G    19      54.518  30.609  19.940  1.00  0.00           H  
ATOM    592  O4'   G    19      54.779  29.999  21.864  1.00  0.00           O  
ATOM    593  C1'   G    19      53.660  29.385  22.433  1.00  0.00           C  
ATOM    594  H1'   G    19      53.713  28.303  22.311  1.00  0.00           H  
ATOM    595  N9    G    19      53.635  29.678  23.941  1.00  0.00           N  
ATOM    596  C8    G    19      54.357  30.587  24.728  1.00  0.00           C  
ATOM    597  H8    G    19      55.038  31.276  24.250  1.00  0.00           H  
ATOM    598  N7    G    19      54.027  30.506  25.972  1.00  0.00           N  
ATOM    599  C5    G    19      53.149  29.397  26.105  1.00  0.00           C  
ATOM    600  C6    G    19      52.640  28.663  27.261  1.00  0.00           C  
ATOM    601  O6    G    19      52.950  28.792  28.418  1.00  0.00           O  
ATOM    602  N1    G    19      51.885  27.627  26.954  1.00  0.00           N  
ATOM    603  H1    G    19      51.396  27.136  27.689  1.00  0.00           H  
ATOM    604  C2    G    19      51.619  27.190  25.615  1.00  0.00           C  
ATOM    605  N2    G    19      50.788  26.138  25.409  1.00  0.00           N  
ATOM    606  H21   G    19      50.307  25.664  26.161  1.00  0.00           H  
ATOM    607  H22   G    19      50.871  25.577  24.574  1.00  0.00           H  
ATOM    608  N3    G    19      52.224  27.819  24.566  1.00  0.00           N  
ATOM    609  C4    G    19      52.995  28.902  24.855  1.00  0.00           C  
ATOM    610  C3'   G    19      53.060  31.399  21.144  1.00  0.00           C  
ATOM    611  H3'   G    19      52.848  32.111  21.942  1.00  0.00           H  
ATOM    612  C2'   G    19      52.481  30.006  21.671  1.00  0.00           C  
ATOM    613  H2'   G    19      51.598  30.061  22.307  1.00  0.00           H  
ATOM    614  O2'   G    19      52.063  29.192  20.596  1.00  0.00           O  
ATOM    615 HO2'   G    19      51.863  28.365  21.040  1.00  0.00           H  
ATOM    616  O3'   G    19      52.353  31.839  20.037  1.00  0.00           O  
ATOM    617  P     C    20      51.057  32.705  20.213  1.00  0.00           P  
ATOM    618  OP1   C    20      50.506  32.815  18.865  1.00  0.00           O  
ATOM    619  OP2   C    20      51.407  33.909  20.941  1.00  0.00           O  
ATOM    620  O5'   C    20      50.033  31.819  21.107  1.00  0.00           O  
ATOM    621  C5'   C    20      49.274  30.754  20.446  1.00  0.00           C  
ATOM    622  H5'   C    20      49.938  30.173  19.805  1.00  0.00           H  
ATOM    623 H5''   C    20      48.540  31.226  19.793  1.00  0.00           H  
ATOM    624  C4'   C    20      48.485  29.835  21.298  1.00  0.00           C  
ATOM    625  H4'   C    20      47.985  29.134  20.630  1.00  0.00           H  
ATOM    626  O4'   C    20      49.412  29.200  22.233  1.00  0.00           O  
ATOM    627  C1'   C    20      48.674  28.933  23.388  1.00  0.00           C  
ATOM    628  H1'   C    20      48.476  27.871  23.533  1.00  0.00           H  
ATOM    629  N1    C    20      49.331  29.432  24.614  1.00  0.00           N  
ATOM    630  C6    C    20      50.134  30.554  24.572  1.00  0.00           C  
ATOM    631  H6    C    20      50.273  31.050  23.623  1.00  0.00           H  
ATOM    632  C5    C    20      50.534  31.201  25.771  1.00  0.00           C  
ATOM    633  H5    C    20      51.022  32.164  25.792  1.00  0.00           H  
ATOM    634  C4    C    20      50.154  30.591  26.963  1.00  0.00           C  
ATOM    635  N4    C    20      50.439  31.057  28.124  1.00  0.00           N  
ATOM    636  H41   C    20      50.370  30.493  28.959  1.00  0.00           H  
ATOM    637  H42   C    20      51.099  31.822  28.107  1.00  0.00           H  
ATOM    638  N3    C    20      49.443  29.462  27.036  1.00  0.00           N  
ATOM    639  C2    C    20      48.967  28.910  25.891  1.00  0.00           C  
ATOM    640  O2    C    20      48.141  27.991  26.036  1.00  0.00           O  
ATOM    641  C3'   C    20      47.496  30.625  22.062  1.00  0.00           C  
ATOM    642  H3'   C    20      48.033  31.465  22.502  1.00  0.00           H  
ATOM    643  C2'   C    20      47.275  29.562  23.143  1.00  0.00           C  
ATOM    644  H2'   C    20      46.864  30.023  24.041  1.00  0.00           H  
ATOM    645  O2'   C    20      46.415  28.530  22.682  1.00  0.00           O  
ATOM    646 HO2'   C    20      46.100  27.982  23.405  1.00  0.00           H  
ATOM    647  O3'   C    20      46.312  30.954  21.451  1.00  0.00           O  
ATOM    648  P     U    21      45.455  32.060  22.125  1.00  0.00           P  
ATOM    649  OP1   U    21      44.291  32.297  21.217  1.00  0.00           O  
ATOM    650  OP2   U    21      46.316  33.277  22.484  1.00  0.00           O  
ATOM    651  O5'   U    21      44.926  31.533  23.464  1.00  0.00           O  
ATOM    652  C5'   U    21      43.949  30.514  23.525  1.00  0.00           C  
ATOM    653  H5'   U    21      44.255  29.627  22.969  1.00  0.00           H  
ATOM    654 H5''   U    21      43.021  30.960  23.168  1.00  0.00           H  
ATOM    655  C4'   U    21      43.576  30.093  24.945  1.00  0.00           C  
ATOM    656  H4'   U    21      42.982  29.180  24.912  1.00  0.00           H  
ATOM    657  O4'   U    21      44.772  29.690  25.644  1.00  0.00           O  
ATOM    658  C1'   U    21      44.592  29.847  26.995  1.00  0.00           C  
ATOM    659  H1'   U    21      44.482  28.907  27.534  1.00  0.00           H  
ATOM    660  N1    U    21      45.734  30.585  27.591  1.00  0.00           N  
ATOM    661  C6    U    21      46.414  31.549  26.967  1.00  0.00           C  
ATOM    662  H6    U    21      46.200  31.762  25.930  1.00  0.00           H  
ATOM    663  C5    U    21      47.426  32.221  27.581  1.00  0.00           C  
ATOM    664  H5    U    21      47.972  33.019  27.098  1.00  0.00           H  
ATOM    665  C4    U    21      47.648  32.104  29.023  1.00  0.00           C  
ATOM    666  O4    U    21      48.455  32.739  29.717  1.00  0.00           O  
ATOM    667  N3    U    21      46.752  31.310  29.625  1.00  0.00           N  
ATOM    668  H3    U    21      46.985  31.196  30.601  1.00  0.00           H  
ATOM    669  C2    U    21      45.893  30.388  28.982  1.00  0.00           C  
ATOM    670  O2    U    21      45.187  29.626  29.663  1.00  0.00           O  
ATOM    671  C3'   U    21      42.995  31.177  25.865  1.00  0.00           C  
ATOM    672  H3'   U    21      43.612  32.074  25.802  1.00  0.00           H  
ATOM    673  C2'   U    21      43.246  30.570  27.249  1.00  0.00           C  
ATOM    674  H2'   U    21      43.399  31.412  27.924  1.00  0.00           H  
ATOM    675  O2'   U    21      42.258  29.605  27.640  1.00  0.00           O  
ATOM    676 HO2'   U    21      41.611  30.143  28.102  1.00  0.00           H  
ATOM    677  O3'   U    21      41.701  31.383  25.522  1.00  0.00           O  
ATOM    678  P     C    22      40.960  32.703  26.087  1.00  0.00           P  
ATOM    679  OP1   C    22      39.713  32.745  25.280  1.00  0.00           O  
ATOM    680  OP2   C    22      41.945  33.806  26.034  1.00  0.00           O  
ATOM    681  O5'   C    22      40.609  32.381  27.649  1.00  0.00           O  
ATOM    682  C5'   C    22      39.607  31.486  28.062  1.00  0.00           C  
ATOM    683  H5'   C    22      39.690  30.563  27.487  1.00  0.00           H  
ATOM    684 H5''   C    22      38.623  31.835  27.749  1.00  0.00           H  
ATOM    685  C4'   C    22      39.726  31.200  29.556  1.00  0.00           C  
ATOM    686  H4'   C    22      38.914  30.541  29.862  1.00  0.00           H  
ATOM    687  O4'   C    22      40.983  30.621  29.747  1.00  0.00           O  
ATOM    688  C1'   C    22      41.399  30.860  31.079  1.00  0.00           C  
ATOM    689  H1'   C    22      41.634  30.005  31.714  1.00  0.00           H  
ATOM    690  N1    C    22      42.642  31.748  31.092  1.00  0.00           N  
ATOM    691  C6    C    22      42.901  32.659  30.040  1.00  0.00           C  
ATOM    692  H6    C    22      42.234  32.731  29.194  1.00  0.00           H  
ATOM    693  C5    C    22      43.932  33.502  30.106  1.00  0.00           C  
ATOM    694  H5    C    22      44.025  34.349  29.442  1.00  0.00           H  
ATOM    695  C4    C    22      44.814  33.332  31.205  1.00  0.00           C  
ATOM    696  N4    C    22      45.936  34.046  31.287  1.00  0.00           N  
ATOM    697  H41   C    22      46.669  33.946  31.974  1.00  0.00           H  
ATOM    698  H42   C    22      45.941  34.647  30.475  1.00  0.00           H  
ATOM    699  N3    C    22      44.605  32.467  32.183  1.00  0.00           N  
ATOM    700  C2    C    22      43.463  31.754  32.207  1.00  0.00           C  
ATOM    701  O2    C    22      43.125  31.118  33.200  1.00  0.00           O  
ATOM    702  C3'   C    22      39.609  32.315  30.511  1.00  0.00           C  
ATOM    703  H3'   C    22      40.184  33.158  30.130  1.00  0.00           H  
ATOM    704  C2'   C    22      40.260  31.615  31.703  1.00  0.00           C  
ATOM    705  H2'   C    22      40.684  32.420  32.303  1.00  0.00           H  
ATOM    706  O2'   C    22      39.433  30.805  32.520  1.00  0.00           O  
ATOM    707 HO2'   C    22      38.526  30.958  32.247  1.00  0.00           H  
ATOM    708  O3'   C    22      38.238  32.623  30.775  1.00  0.00           O  
ATOM    709  P     G    23      37.818  34.136  31.155  1.00  0.00           P  
ATOM    710  OP1   G    23      36.393  34.102  31.345  1.00  0.00           O  
ATOM    711  OP2   G    23      38.348  34.935  30.027  1.00  0.00           O  
ATOM    712  O5'   G    23      38.433  34.587  32.508  1.00  0.00           O  
ATOM    713  C5'   G    23      37.935  33.917  33.676  1.00  0.00           C  
ATOM    714  H5'   G    23      37.734  32.857  33.524  1.00  0.00           H  
ATOM    715 H5''   G    23      36.946  34.321  33.890  1.00  0.00           H  
ATOM    716  C4'   G    23      39.028  34.020  34.751  1.00  0.00           C  
ATOM    717  H4'   G    23      38.647  33.419  35.576  1.00  0.00           H  
ATOM    718  O4'   G    23      40.328  33.551  34.310  1.00  0.00           O  
ATOM    719  C1'   G    23      41.331  34.335  34.889  1.00  0.00           C  
ATOM    720  H1'   G    23      41.980  33.649  35.434  1.00  0.00           H  
ATOM    721  N9    G    23      42.107  35.021  33.827  1.00  0.00           N  
ATOM    722  C8    G    23      41.655  35.434  32.626  1.00  0.00           C  
ATOM    723  H8    G    23      40.701  35.111  32.238  1.00  0.00           H  
ATOM    724  N7    G    23      42.397  36.368  32.005  1.00  0.00           N  
ATOM    725  C5    G    23      43.401  36.572  32.905  1.00  0.00           C  
ATOM    726  C6    G    23      44.533  37.427  32.767  1.00  0.00           C  
ATOM    727  O6    G    23      44.886  38.097  31.774  1.00  0.00           O  
ATOM    728  N1    G    23      45.309  37.422  33.896  1.00  0.00           N  
ATOM    729  H1    G    23      46.033  38.127  33.912  1.00  0.00           H  
ATOM    730  C2    G    23      45.010  36.770  34.984  1.00  0.00           C  
ATOM    731  N2    G    23      45.864  36.792  35.947  1.00  0.00           N  
ATOM    732  H21   G    23      46.740  37.292  35.898  1.00  0.00           H  
ATOM    733  H22   G    23      45.687  36.264  36.790  1.00  0.00           H  
ATOM    734  N3    G    23      44.003  35.905  35.118  1.00  0.00           N  
ATOM    735  C4    G    23      43.198  35.790  33.992  1.00  0.00           C  
ATOM    736  C3'   G    23      39.328  35.369  35.281  1.00  0.00           C  
ATOM    737  H3'   G    23      39.372  35.990  34.387  1.00  0.00           H  
ATOM    738  C2'   G    23      40.751  35.273  35.902  1.00  0.00           C  
ATOM    739  H2'   G    23      41.288  36.222  35.896  1.00  0.00           H  
ATOM    740  O2'   G    23      40.865  34.671  37.176  1.00  0.00           O  
ATOM    741 HO2'   G    23      40.469  33.797  37.194  1.00  0.00           H  
ATOM    742  O3'   G    23      38.357  35.833  36.215  1.00  0.00           O  
ATOM    743  P     A    24      38.084  37.383  36.520  1.00  0.00           P  
ATOM    744  OP1   A    24      37.242  37.469  37.702  1.00  0.00           O  
ATOM    745  OP2   A    24      37.614  38.021  35.279  1.00  0.00           O  
ATOM    746  O5'   A    24      39.411  38.083  36.905  1.00  0.00           O  
ATOM    747  C5'   A    24      40.093  37.871  38.131  1.00  0.00           C  
ATOM    748  H5'   A    24      40.325  36.813  38.253  1.00  0.00           H  
ATOM    749 H5''   A    24      39.508  38.225  38.980  1.00  0.00           H  
ATOM    750  C4'   A    24      41.421  38.727  38.189  1.00  0.00           C  
ATOM    751  H4'   A    24      41.859  38.504  39.162  1.00  0.00           H  
ATOM    752  O4'   A    24      42.376  38.194  37.231  1.00  0.00           O  
ATOM    753  C1'   A    24      43.086  39.257  36.717  1.00  0.00           C  
ATOM    754  H1'   A    24      44.162  39.115  36.816  1.00  0.00           H  
ATOM    755  N9    A    24      42.677  39.463  35.298  1.00  0.00           N  
ATOM    756  C8    A    24      41.636  38.893  34.655  1.00  0.00           C  
ATOM    757  H8    A    24      41.015  38.071  34.979  1.00  0.00           H  
ATOM    758  N7    A    24      41.469  39.411  33.457  1.00  0.00           N  
ATOM    759  C5    A    24      42.367  40.435  33.340  1.00  0.00           C  
ATOM    760  C6    A    24      42.612  41.437  32.374  1.00  0.00           C  
ATOM    761  N6    A    24      41.931  41.587  31.208  1.00  0.00           N  
ATOM    762  H61   A    24      42.123  42.424  30.677  1.00  0.00           H  
ATOM    763  H62   A    24      41.163  40.987  30.944  1.00  0.00           H  
ATOM    764  N1    A    24      43.597  42.366  32.574  1.00  0.00           N  
ATOM    765  C2    A    24      44.247  42.323  33.728  1.00  0.00           C  
ATOM    766  H2    A    24      45.076  42.981  33.943  1.00  0.00           H  
ATOM    767  N3    A    24      44.103  41.425  34.702  1.00  0.00           N  
ATOM    768  C4    A    24      43.109  40.470  34.477  1.00  0.00           C  
ATOM    769  C3'   A    24      41.176  40.191  37.860  1.00  0.00           C  
ATOM    770  H3'   A    24      40.535  40.317  36.987  1.00  0.00           H  
ATOM    771  C2'   A    24      42.632  40.537  37.538  1.00  0.00           C  
ATOM    772  H2'   A    24      42.568  41.428  36.913  1.00  0.00           H  
ATOM    773  O2'   A    24      43.544  40.607  38.667  1.00  0.00           O  
ATOM    774 HO2'   A    24      43.366  41.411  39.159  1.00  0.00           H  
ATOM    775  O3'   A    24      40.735  40.939  38.986  1.00  0.00           O  
ATOM    776  P     C    25      39.736  42.137  38.862  1.00  0.00           P  
ATOM    777  OP1   C    25      39.860  42.978  40.066  1.00  0.00           O  
ATOM    778  OP2   C    25      38.504  41.579  38.399  1.00  0.00           O  
ATOM    779  O5'   C    25      40.219  43.081  37.693  1.00  0.00           O  
ATOM    780  C5'   C    25      41.303  43.888  37.984  1.00  0.00           C  
ATOM    781  H5'   C    25      42.102  43.198  38.254  1.00  0.00           H  
ATOM    782 H5''   C    25      41.110  44.591  38.795  1.00  0.00           H  
ATOM    783  C4'   C    25      41.661  44.629  36.755  1.00  0.00           C  
ATOM    784  H4'   C    25      42.559  45.237  36.870  1.00  0.00           H  
ATOM    785  O4'   C    25      41.860  43.749  35.603  1.00  0.00           O  
ATOM    786  C1'   C    25      41.337  44.327  34.414  1.00  0.00           C  
ATOM    787  H1'   C    25      42.115  44.389  33.653  1.00  0.00           H  
ATOM    788  N1    C    25      40.125  43.600  33.824  1.00  0.00           N  
ATOM    789  C6    C    25      39.581  42.507  34.400  1.00  0.00           C  
ATOM    790  H6    C    25      39.699  42.290  35.452  1.00  0.00           H  
ATOM    791  C5    C    25      38.819  41.628  33.689  1.00  0.00           C  
ATOM    792  H5    C    25      38.380  40.812  34.244  1.00  0.00           H  
ATOM    793  C4    C    25      38.657  41.863  32.284  1.00  0.00           C  
ATOM    794  N4    C    25      38.049  40.978  31.582  1.00  0.00           N  
ATOM    795  H41   C    25      37.763  41.233  30.647  1.00  0.00           H  
ATOM    796  H42   C    25      37.863  40.059  31.958  1.00  0.00           H  
ATOM    797  N3    C    25      39.170  42.984  31.718  1.00  0.00           N  
ATOM    798  C2    C    25      39.856  43.840  32.491  1.00  0.00           C  
ATOM    799  O2    C    25      40.459  44.785  31.892  1.00  0.00           O  
ATOM    800  C3'   C    25      40.585  45.576  36.242  1.00  0.00           C  
ATOM    801  H3'   C    25      39.608  45.123  36.412  1.00  0.00           H  
ATOM    802  C2'   C    25      40.994  45.768  34.794  1.00  0.00           C  
ATOM    803  H2'   C    25      40.133  46.192  34.277  1.00  0.00           H  
ATOM    804  O2'   C    25      42.111  46.612  34.655  1.00  0.00           O  
ATOM    805 HO2'   C    25      41.797  47.494  34.445  1.00  0.00           H  
ATOM    806  O3'   C    25      40.446  46.804  36.838  1.00  0.00           O  
ATOM    807  P     U    26      39.035  47.443  37.193  1.00  0.00           P  
ATOM    808  OP1   U    26      39.341  48.677  37.891  1.00  0.00           O  
ATOM    809  OP2   U    26      38.143  46.473  37.837  1.00  0.00           O  
ATOM    810  O5'   U    26      38.377  47.905  35.814  1.00  0.00           O  
ATOM    811  C5'   U    26      38.554  49.192  35.206  1.00  0.00           C  
ATOM    812  H5'   U    26      39.599  49.417  34.993  1.00  0.00           H  
ATOM    813 H5''   U    26      38.182  50.010  35.823  1.00  0.00           H  
ATOM    814  C4'   U    26      37.799  49.425  33.974  1.00  0.00           C  
ATOM    815  H4'   U    26      38.065  50.403  33.573  1.00  0.00           H  
ATOM    816  O4'   U    26      38.063  48.425  32.953  1.00  0.00           O  
ATOM    817  C1'   U    26      36.830  48.209  32.225  1.00  0.00           C  
ATOM    818  H1'   U    26      37.019  48.425  31.173  1.00  0.00           H  
ATOM    819  N1    U    26      36.445  46.799  32.271  1.00  0.00           N  
ATOM    820  C6    U    26      36.932  45.879  33.256  1.00  0.00           C  
ATOM    821  H6    U    26      37.441  46.254  34.132  1.00  0.00           H  
ATOM    822  C5    U    26      36.630  44.564  33.083  1.00  0.00           C  
ATOM    823  H5    U    26      36.870  43.768  33.773  1.00  0.00           H  
ATOM    824  C4    U    26      35.899  44.125  31.943  1.00  0.00           C  
ATOM    825  O4    U    26      35.581  42.951  31.750  1.00  0.00           O  
ATOM    826  N3    U    26      35.417  45.052  31.116  1.00  0.00           N  
ATOM    827  H3    U    26      34.648  44.835  30.498  1.00  0.00           H  
ATOM    828  C2    U    26      35.649  46.362  31.225  1.00  0.00           C  
ATOM    829  O2    U    26      35.095  47.034  30.361  1.00  0.00           O  
ATOM    830  C3'   U    26      36.292  49.366  34.249  1.00  0.00           C  
ATOM    831  H3'   U    26      36.033  48.414  34.711  1.00  0.00           H  
ATOM    832  C2'   U    26      35.795  49.146  32.768  1.00  0.00           C  
ATOM    833  H2'   U    26      34.794  48.721  32.836  1.00  0.00           H  
ATOM    834  O2'   U    26      35.906  50.374  32.149  1.00  0.00           O  
ATOM    835 HO2'   U    26      35.490  51.066  32.668  1.00  0.00           H  
ATOM    836  O3'   U    26      35.709  50.471  34.917  1.00  0.00           O  
ATOM    837  P     A    27      34.392  50.321  35.656  1.00  0.00           P  
ATOM    838  OP1   A    27      34.086  51.693  36.186  1.00  0.00           O  
ATOM    839  OP2   A    27      34.479  49.205  36.636  1.00  0.00           O  
ATOM    840  O5'   A    27      33.312  49.927  34.499  1.00  0.00           O  
ATOM    841  C5'   A    27      32.638  50.927  33.676  1.00  0.00           C  
ATOM    842  H5'   A    27      33.330  51.624  33.203  1.00  0.00           H  
ATOM    843 H5''   A    27      31.955  51.500  34.303  1.00  0.00           H  
ATOM    844  C4'   A    27      31.714  50.198  32.695  1.00  0.00           C  
ATOM    845  H4'   A    27      31.260  50.900  31.996  1.00  0.00           H  
ATOM    846  O4'   A    27      32.360  49.188  31.922  1.00  0.00           O  
ATOM    847  C1'   A    27      31.469  48.156  31.649  1.00  0.00           C  
ATOM    848  H1'   A    27      31.414  48.075  30.563  1.00  0.00           H  
ATOM    849  N9    A    27      31.946  46.949  32.311  1.00  0.00           N  
ATOM    850  C8    A    27      32.860  46.840  33.340  1.00  0.00           C  
ATOM    851  H8    A    27      33.284  47.734  33.773  1.00  0.00           H  
ATOM    852  N7    A    27      33.075  45.629  33.781  1.00  0.00           N  
ATOM    853  C5    A    27      32.298  44.852  32.914  1.00  0.00           C  
ATOM    854  C6    A    27      32.026  43.457  32.792  1.00  0.00           C  
ATOM    855  N6    A    27      32.594  42.440  33.343  1.00  0.00           N  
ATOM    856  H61   A    27      32.347  41.560  32.914  1.00  0.00           H  
ATOM    857  H62   A    27      33.331  42.482  34.032  1.00  0.00           H  
ATOM    858  N1    A    27      31.095  43.059  31.937  1.00  0.00           N  
ATOM    859  C2    A    27      30.362  43.957  31.316  1.00  0.00           C  
ATOM    860  H2    A    27      29.530  43.573  30.744  1.00  0.00           H  
ATOM    861  N3    A    27      30.458  45.274  31.402  1.00  0.00           N  
ATOM    862  C4    A    27      31.441  45.682  32.224  1.00  0.00           C  
ATOM    863  C3'   A    27      30.534  49.504  33.410  1.00  0.00           C  
ATOM    864  H3'   A    27      30.977  48.988  34.262  1.00  0.00           H  
ATOM    865  C2'   A    27      30.135  48.575  32.237  1.00  0.00           C  
ATOM    866  H2'   A    27      29.528  47.718  32.529  1.00  0.00           H  
ATOM    867  O2'   A    27      29.284  49.305  31.317  1.00  0.00           O  
ATOM    868 HO2'   A    27      28.357  49.195  31.543  1.00  0.00           H  
ATOM    869  O3'   A    27      29.554  50.447  33.759  1.00  0.00           O  
ATOM    870  P     G    28      28.446  50.031  34.782  1.00  0.00           P  
ATOM    871  OP1   G    28      27.512  51.152  34.880  1.00  0.00           O  
ATOM    872  OP2   G    28      29.050  49.341  35.952  1.00  0.00           O  
ATOM    873  O5'   G    28      27.691  48.909  33.978  1.00  0.00           O  
ATOM    874  C5'   G    28      26.703  49.229  33.126  1.00  0.00           C  
ATOM    875  H5'   G    28      27.159  49.834  32.342  1.00  0.00           H  
ATOM    876 H5''   G    28      25.943  49.842  33.610  1.00  0.00           H  
ATOM    877  C4'   G    28      25.852  48.102  32.613  1.00  0.00           C  
ATOM    878  H4'   G    28      24.997  48.416  32.015  1.00  0.00           H  
ATOM    879  O4'   G    28      26.532  47.120  31.888  1.00  0.00           O  
ATOM    880  C1'   G    28      26.014  45.883  32.231  1.00  0.00           C  
ATOM    881  H1'   G    28      25.616  45.266  31.426  1.00  0.00           H  
ATOM    882  N9    G    28      27.023  45.036  32.957  1.00  0.00           N  
ATOM    883  C8    G    28      28.014  45.389  33.852  1.00  0.00           C  
ATOM    884  H8    G    28      28.207  46.414  34.130  1.00  0.00           H  
ATOM    885  N7    G    28      28.665  44.345  34.377  1.00  0.00           N  
ATOM    886  C5    G    28      28.114  43.251  33.746  1.00  0.00           C  
ATOM    887  C6    G    28      28.424  41.804  33.753  1.00  0.00           C  
ATOM    888  O6    G    28      29.307  41.114  34.344  1.00  0.00           O  
ATOM    889  N1    G    28      27.530  41.040  33.002  1.00  0.00           N  
ATOM    890  H1    G    28      27.638  40.040  33.087  1.00  0.00           H  
ATOM    891  C2    G    28      26.440  41.623  32.425  1.00  0.00           C  
ATOM    892  N2    G    28      25.562  40.848  31.889  1.00  0.00           N  
ATOM    893  H21   G    28      25.568  39.854  32.069  1.00  0.00           H  
ATOM    894  H22   G    28      24.640  41.182  31.649  1.00  0.00           H  
ATOM    895  N3    G    28      26.169  42.904  32.283  1.00  0.00           N  
ATOM    896  C4    G    28      27.138  43.695  32.920  1.00  0.00           C  
ATOM    897  C3'   G    28      25.194  47.421  33.850  1.00  0.00           C  
ATOM    898  H3'   G    28      25.907  47.148  34.627  1.00  0.00           H  
ATOM    899  C2'   G    28      24.809  46.174  33.105  1.00  0.00           C  
ATOM    900  H2'   G    28      24.639  45.393  33.846  1.00  0.00           H  
ATOM    901  O2'   G    28      23.629  46.373  32.269  1.00  0.00           O  
ATOM    902 HO2'   G    28      23.120  47.126  32.578  1.00  0.00           H  
ATOM    903  O3'   G    28      24.111  48.048  34.457  1.00  0.00           O  
ATOM    904  P     A    29      23.781  47.685  35.990  1.00  0.00           P  
ATOM    905  OP1   A    29      22.716  48.598  36.422  1.00  0.00           O  
ATOM    906  OP2   A    29      25.069  47.560  36.678  1.00  0.00           O  
ATOM    907  O5'   A    29      23.056  46.206  35.982  1.00  0.00           O  
ATOM    908  C5'   A    29      21.849  46.052  35.265  1.00  0.00           C  
ATOM    909  H5'   A    29      22.050  46.483  34.284  1.00  0.00           H  
ATOM    910 H5''   A    29      21.014  46.631  35.659  1.00  0.00           H  
ATOM    911  C4'   A    29      21.564  44.556  34.999  1.00  0.00           C  
ATOM    912  H4'   A    29      20.765  44.577  34.258  1.00  0.00           H  
ATOM    913  O4'   A    29      22.671  43.923  34.381  1.00  0.00           O  
ATOM    914  C1'   A    29      22.584  42.547  34.594  1.00  0.00           C  
ATOM    915  H1'   A    29      22.368  42.086  33.630  1.00  0.00           H  
ATOM    916  N9    A    29      23.841  42.077  35.198  1.00  0.00           N  
ATOM    917  C8    A    29      24.869  42.856  35.627  1.00  0.00           C  
ATOM    918  H8    A    29      24.808  43.934  35.656  1.00  0.00           H  
ATOM    919  N7    A    29      25.913  42.136  36.029  1.00  0.00           N  
ATOM    920  C5    A    29      25.574  40.804  35.716  1.00  0.00           C  
ATOM    921  C6    A    29      26.130  39.547  36.113  1.00  0.00           C  
ATOM    922  N6    A    29      27.328  39.368  36.526  1.00  0.00           N  
ATOM    923  H61   A    29      27.635  38.421  36.691  1.00  0.00           H  
ATOM    924  H62   A    29      27.953  40.161  36.515  1.00  0.00           H  
ATOM    925  N1    A    29      25.403  38.433  35.963  1.00  0.00           N  
ATOM    926  C2    A    29      24.179  38.520  35.475  1.00  0.00           C  
ATOM    927  H2    A    29      23.631  37.593  35.394  1.00  0.00           H  
ATOM    928  N3    A    29      23.506  39.610  35.178  1.00  0.00           N  
ATOM    929  C4    A    29      24.243  40.774  35.378  1.00  0.00           C  
ATOM    930  C3'   A    29      21.243  43.713  36.216  1.00  0.00           C  
ATOM    931  H3'   A    29      22.003  43.807  36.992  1.00  0.00           H  
ATOM    932  C2'   A    29      21.360  42.309  35.472  1.00  0.00           C  
ATOM    933  H2'   A    29      21.609  41.512  36.173  1.00  0.00           H  
ATOM    934  O2'   A    29      20.270  41.961  34.685  1.00  0.00           O  
ATOM    935 HO2'   A    29      20.421  41.060  34.392  1.00  0.00           H  
ATOM    936  O3'   A    29      19.936  43.874  36.642  1.00  0.00           O  
ATOM    937  P     G    30      19.612  43.945  38.208  1.00  0.00           P  
ATOM    938  OP1   G    30      18.214  44.436  38.296  1.00  0.00           O  
ATOM    939  OP2   G    30      20.660  44.635  38.979  1.00  0.00           O  
ATOM    940  O5'   G    30      19.736  42.426  38.440  1.00  0.00           O  
ATOM    941  C5'   G    30      18.706  41.495  38.221  1.00  0.00           C  
ATOM    942  H5'   G    30      18.209  41.555  37.253  1.00  0.00           H  
ATOM    943 H5''   G    30      17.865  41.639  38.899  1.00  0.00           H  
ATOM    944  C4'   G    30      19.198  40.075  38.394  1.00  0.00           C  
ATOM    945  H4'   G    30      18.426  39.354  38.127  1.00  0.00           H  
ATOM    946  O4'   G    30      20.398  39.935  37.613  1.00  0.00           O  
ATOM    947  C1'   G    30      21.147  38.889  38.254  1.00  0.00           C  
ATOM    948  H1'   G    30      21.310  37.926  37.771  1.00  0.00           H  
ATOM    949  N9    G    30      22.488  39.405  38.509  1.00  0.00           N  
ATOM    950  C8    G    30      22.974  40.667  38.720  1.00  0.00           C  
ATOM    951  H8    G    30      22.268  41.471  38.573  1.00  0.00           H  
ATOM    952  N7    G    30      24.231  40.815  39.064  1.00  0.00           N  
ATOM    953  C5    G    30      24.687  39.480  39.010  1.00  0.00           C  
ATOM    954  C6    G    30      25.947  38.916  39.389  1.00  0.00           C  
ATOM    955  O6    G    30      27.009  39.562  39.509  1.00  0.00           O  
ATOM    956  N1    G    30      25.921  37.500  39.406  1.00  0.00           N  
ATOM    957  H1    G    30      26.796  37.024  39.574  1.00  0.00           H  
ATOM    958  C2    G    30      24.810  36.793  39.206  1.00  0.00           C  
ATOM    959  N2    G    30      24.925  35.468  39.484  1.00  0.00           N  
ATOM    960  H21   G    30      25.748  35.089  39.931  1.00  0.00           H  
ATOM    961  H22   G    30      24.062  34.951  39.575  1.00  0.00           H  
ATOM    962  N3    G    30      23.615  37.297  38.835  1.00  0.00           N  
ATOM    963  C4    G    30      23.630  38.651  38.791  1.00  0.00           C  
ATOM    964  C3'   G    30      19.621  39.750  39.817  1.00  0.00           C  
ATOM    965  H3'   G    30      20.125  40.589  40.298  1.00  0.00           H  
ATOM    966  C2'   G    30      20.522  38.552  39.587  1.00  0.00           C  
ATOM    967  H2'   G    30      21.211  38.446  40.425  1.00  0.00           H  
ATOM    968  O2'   G    30      19.680  37.379  39.541  1.00  0.00           O  
ATOM    969 HO2'   G    30      19.218  37.397  40.382  1.00  0.00           H  
ATOM    970  O3'   G    30      18.502  39.365  40.571  1.00  0.00           O  
ATOM    971  P     C    31      18.465  39.151  42.247  1.00  0.00           P  
ATOM    972  OP1   C    31      17.091  38.890  42.577  1.00  0.00           O  
ATOM    973  OP2   C    31      19.050  40.381  42.782  1.00  0.00           O  
ATOM    974  O5'   C    31      19.316  37.905  42.693  1.00  0.00           O  
ATOM    975  C5'   C    31      18.935  36.557  42.449  1.00  0.00           C  
ATOM    976  H5'   C    31      18.671  36.454  41.396  1.00  0.00           H  
ATOM    977 H5''   C    31      18.096  36.427  43.132  1.00  0.00           H  
ATOM    978  C4'   C    31      20.100  35.613  42.744  1.00  0.00           C  
ATOM    979  H4'   C    31      19.786  34.569  42.715  1.00  0.00           H  
ATOM    980  O4'   C    31      21.170  35.834  41.810  1.00  0.00           O  
ATOM    981  C1'   C    31      22.393  35.476  42.347  1.00  0.00           C  
ATOM    982  H1'   C    31      22.799  34.615  41.817  1.00  0.00           H  
ATOM    983  N1    C    31      23.384  36.583  42.473  1.00  0.00           N  
ATOM    984  C6    C    31      23.055  37.894  42.385  1.00  0.00           C  
ATOM    985  H6    C    31      22.002  38.126  42.432  1.00  0.00           H  
ATOM    986  C5    C    31      24.043  38.880  42.461  1.00  0.00           C  
ATOM    987  H5    C    31      23.755  39.921  42.447  1.00  0.00           H  
ATOM    988  C4    C    31      25.324  38.441  42.662  1.00  0.00           C  
ATOM    989  N4    C    31      26.394  39.277  42.509  1.00  0.00           N  
ATOM    990  H41   C    31      27.317  38.877  42.420  1.00  0.00           H  
ATOM    991  H42   C    31      26.267  40.279  42.526  1.00  0.00           H  
ATOM    992  N3    C    31      25.652  37.159  42.669  1.00  0.00           N  
ATOM    993  C2    C    31      24.734  36.232  42.598  1.00  0.00           C  
ATOM    994  O2    C    31      25.068  35.076  42.643  1.00  0.00           O  
ATOM    995  C3'   C    31      20.754  35.712  44.172  1.00  0.00           C  
ATOM    996  H3'   C    31      20.801  36.748  44.505  1.00  0.00           H  
ATOM    997  C2'   C    31      22.036  34.912  43.788  1.00  0.00           C  
ATOM    998  H2'   C    31      22.891  35.018  44.455  1.00  0.00           H  
ATOM    999  O2'   C    31      21.879  33.544  43.662  1.00  0.00           O  
ATOM   1000 HO2'   C    31      21.171  33.207  44.214  1.00  0.00           H  
ATOM   1001  O3'   C    31      19.938  35.047  45.111  1.00  0.00           O  
ATOM   1002  P     C    32      20.002  35.543  46.660  1.00  0.00           P  
ATOM   1003  OP1   C    32      18.925  34.824  47.324  1.00  0.00           O  
ATOM   1004  OP2   C    32      19.941  37.028  46.682  1.00  0.00           O  
ATOM   1005  O5'   C    32      21.428  35.048  47.239  1.00  0.00           O  
ATOM   1006  C5'   C    32      21.507  33.722  47.696  1.00  0.00           C  
ATOM   1007  H5'   C    32      20.954  33.047  47.043  1.00  0.00           H  
ATOM   1008 H5''   C    32      21.016  33.657  48.667  1.00  0.00           H  
ATOM   1009  C4'   C    32      22.919  33.200  47.711  1.00  0.00           C  
ATOM   1010  H4'   C    32      22.868  32.112  47.688  1.00  0.00           H  
ATOM   1011  O4'   C    32      23.731  33.648  46.633  1.00  0.00           O  
ATOM   1012  C1'   C    32      25.098  33.672  47.044  1.00  0.00           C  
ATOM   1013  H1'   C    32      25.690  33.075  46.351  1.00  0.00           H  
ATOM   1014  N1    C    32      25.596  35.092  46.996  1.00  0.00           N  
ATOM   1015  C6    C    32      24.801  36.154  46.747  1.00  0.00           C  
ATOM   1016  H6    C    32      23.738  36.038  46.600  1.00  0.00           H  
ATOM   1017  C5    C    32      25.343  37.391  46.671  1.00  0.00           C  
ATOM   1018  H5    C    32      24.762  38.258  46.394  1.00  0.00           H  
ATOM   1019  C4    C    32      26.644  37.604  47.045  1.00  0.00           C  
ATOM   1020  N4    C    32      27.151  38.805  46.892  1.00  0.00           N  
ATOM   1021  H41   C    32      28.159  38.845  46.923  1.00  0.00           H  
ATOM   1022  H42   C    32      26.613  39.633  46.680  1.00  0.00           H  
ATOM   1023  N3    C    32      27.444  36.577  47.355  1.00  0.00           N  
ATOM   1024  C2    C    32      26.924  35.330  47.301  1.00  0.00           C  
ATOM   1025  O2    C    32      27.717  34.504  47.527  1.00  0.00           O  
ATOM   1026  C3'   C    32      23.711  33.506  48.921  1.00  0.00           C  
ATOM   1027  H3'   C    32      23.505  34.541  49.196  1.00  0.00           H  
ATOM   1028  C2'   C    32      25.128  33.103  48.472  1.00  0.00           C  
ATOM   1029  H2'   C    32      25.801  33.630  49.149  1.00  0.00           H  
ATOM   1030  O2'   C    32      25.329  31.652  48.456  1.00  0.00           O  
ATOM   1031 HO2'   C    32      24.598  31.133  48.801  1.00  0.00           H  
ATOM   1032  O3'   C    32      23.265  32.652  50.041  1.00  0.00           O  
ATOM   1033  P     C    33      23.558  32.989  51.546  1.00  0.00           P  
ATOM   1034  OP1   C    33      23.133  31.779  52.336  1.00  0.00           O  
ATOM   1035  OP2   C    33      22.849  34.263  51.808  1.00  0.00           O  
ATOM   1036  O5'   C    33      25.073  33.161  51.756  1.00  0.00           O  
ATOM   1037  C5'   C    33      25.990  32.095  51.661  1.00  0.00           C  
ATOM   1038  H5'   C    33      26.185  31.754  50.644  1.00  0.00           H  
ATOM   1039 H5''   C    33      25.630  31.254  52.253  1.00  0.00           H  
ATOM   1040  C4'   C    33      27.445  32.425  52.052  1.00  0.00           C  
ATOM   1041  H4'   C    33      28.054  31.523  52.121  1.00  0.00           H  
ATOM   1042  O4'   C    33      27.978  33.190  50.981  1.00  0.00           O  
ATOM   1043  C1'   C    33      28.999  34.044  51.560  1.00  0.00           C  
ATOM   1044  H1'   C    33      30.023  33.877  51.224  1.00  0.00           H  
ATOM   1045  N1    C    33      28.501  35.450  51.372  1.00  0.00           N  
ATOM   1046  C6    C    33      27.205  35.823  51.290  1.00  0.00           C  
ATOM   1047  H6    C    33      26.392  35.120  51.396  1.00  0.00           H  
ATOM   1048  C5    C    33      26.826  37.070  50.998  1.00  0.00           C  
ATOM   1049  H5    C    33      25.794  37.355  50.858  1.00  0.00           H  
ATOM   1050  C4    C    33      27.829  38.041  50.839  1.00  0.00           C  
ATOM   1051  N4    C    33      27.512  39.240  50.570  1.00  0.00           N  
ATOM   1052  H41   C    33      28.165  40.010  50.601  1.00  0.00           H  
ATOM   1053  H42   C    33      26.514  39.336  50.455  1.00  0.00           H  
ATOM   1054  N3    C    33      29.124  37.783  51.047  1.00  0.00           N  
ATOM   1055  C2    C    33      29.450  36.496  51.239  1.00  0.00           C  
ATOM   1056  O2    C    33      30.601  36.383  51.595  1.00  0.00           O  
ATOM   1057  C3'   C    33      27.599  33.305  53.368  1.00  0.00           C  
ATOM   1058  H3'   C    33      26.843  34.090  53.385  1.00  0.00           H  
ATOM   1059  C2'   C    33      28.993  33.780  53.088  1.00  0.00           C  
ATOM   1060  H2'   C    33      29.361  34.549  53.767  1.00  0.00           H  
ATOM   1061  O2'   C    33      29.937  32.742  53.442  1.00  0.00           O  
ATOM   1062 HO2'   C    33      29.909  32.626  54.394  1.00  0.00           H  
ATOM   1063  O3'   C    33      27.661  32.567  54.534  1.00  0.00           O  
ATOM   1064  P     U    34      26.559  32.581  55.604  1.00  0.00           P  
ATOM   1065  OP1   U    34      27.294  32.286  56.863  1.00  0.00           O  
ATOM   1066  OP2   U    34      25.507  31.637  55.119  1.00  0.00           O  
ATOM   1067  O5'   U    34      25.910  34.003  55.648  1.00  0.00           O  
ATOM   1068  C5'   U    34      26.371  35.050  56.505  1.00  0.00           C  
ATOM   1069  H5'   U    34      26.484  34.629  57.504  1.00  0.00           H  
ATOM   1070 H5''   U    34      25.613  35.822  56.631  1.00  0.00           H  
ATOM   1071  C4'   U    34      27.717  35.593  56.055  1.00  0.00           C  
ATOM   1072  H4'   U    34      28.365  34.751  55.813  1.00  0.00           H  
ATOM   1073  O4'   U    34      27.636  36.388  54.858  1.00  0.00           O  
ATOM   1074  C1'   U    34      28.755  37.296  54.886  1.00  0.00           C  
ATOM   1075  H1'   U    34      29.476  36.981  54.132  1.00  0.00           H  
ATOM   1076  N1    U    34      28.277  38.610  54.355  1.00  0.00           N  
ATOM   1077  C6    U    34      27.031  39.065  54.543  1.00  0.00           C  
ATOM   1078  H6    U    34      26.277  38.439  54.996  1.00  0.00           H  
ATOM   1079  C5    U    34      26.640  40.312  54.106  1.00  0.00           C  
ATOM   1080  H5    U    34      25.583  40.530  54.157  1.00  0.00           H  
ATOM   1081  C4    U    34      27.520  41.179  53.404  1.00  0.00           C  
ATOM   1082  O4    U    34      27.203  42.264  52.874  1.00  0.00           O  
ATOM   1083  N3    U    34      28.789  40.729  53.422  1.00  0.00           N  
ATOM   1084  H3    U    34      29.493  41.315  52.996  1.00  0.00           H  
ATOM   1085  C2    U    34      29.228  39.502  53.942  1.00  0.00           C  
ATOM   1086  O2    U    34      30.456  39.295  54.086  1.00  0.00           O  
ATOM   1087  C3'   U    34      28.259  36.559  57.077  1.00  0.00           C  
ATOM   1088  H3'   U    34      27.411  37.204  57.311  1.00  0.00           H  
ATOM   1089  C2'   U    34      29.370  37.186  56.227  1.00  0.00           C  
ATOM   1090  H2'   U    34      29.783  38.084  56.688  1.00  0.00           H  
ATOM   1091  O2'   U    34      30.481  36.287  55.987  1.00  0.00           O  
ATOM   1092 HO2'   U    34      31.368  36.619  55.832  1.00  0.00           H  
ATOM   1093  O3'   U    34      28.837  35.874  58.195  1.00  0.00           O  
ATOM   1094  P     G    35      28.878  36.516  59.658  1.00  0.00           P  
ATOM   1095  OP1   G    35      29.475  35.484  60.535  1.00  0.00           O  
ATOM   1096  OP2   G    35      27.539  36.964  59.963  1.00  0.00           O  
ATOM   1097  O5'   G    35      29.889  37.762  59.624  1.00  0.00           O  
ATOM   1098  C5'   G    35      31.266  37.590  59.529  1.00  0.00           C  
ATOM   1099  H5'   G    35      31.476  36.835  58.771  1.00  0.00           H  
ATOM   1100 H5''   G    35      31.565  37.230  60.513  1.00  0.00           H  
ATOM   1101  C4'   G    35      31.918  38.876  59.005  1.00  0.00           C  
ATOM   1102  H4'   G    35      32.887  38.588  58.598  1.00  0.00           H  
ATOM   1103  O4'   G    35      31.200  39.514  57.929  1.00  0.00           O  
ATOM   1104  C1'   G    35      31.073  40.897  58.295  1.00  0.00           C  
ATOM   1105  H1'   G    35      31.984  41.393  57.963  1.00  0.00           H  
ATOM   1106  N9    G    35      29.847  41.475  57.642  1.00  0.00           N  
ATOM   1107  C8    G    35      29.907  42.548  56.733  1.00  0.00           C  
ATOM   1108  H8    G    35      30.801  43.081  56.445  1.00  0.00           H  
ATOM   1109  N7    G    35      28.766  42.865  56.323  1.00  0.00           N  
ATOM   1110  C5    G    35      27.899  41.975  56.844  1.00  0.00           C  
ATOM   1111  C6    G    35      26.499  41.914  56.754  1.00  0.00           C  
ATOM   1112  O6    G    35      25.720  42.676  56.192  1.00  0.00           O  
ATOM   1113  N1    G    35      25.955  40.809  57.423  1.00  0.00           N  
ATOM   1114  H1    G    35      24.954  40.858  57.547  1.00  0.00           H  
ATOM   1115  C2    G    35      26.704  39.938  58.148  1.00  0.00           C  
ATOM   1116  N2    G    35      26.085  39.022  58.820  1.00  0.00           N  
ATOM   1117  H21   G    35      25.138  39.123  59.157  1.00  0.00           H  
ATOM   1118  H22   G    35      26.771  38.464  59.307  1.00  0.00           H  
ATOM   1119  N3    G    35      28.027  39.960  58.200  1.00  0.00           N  
ATOM   1120  C4    G    35      28.582  41.002  57.595  1.00  0.00           C  
ATOM   1121  C3'   G    35      32.012  39.939  60.133  1.00  0.00           C  
ATOM   1122  H3'   G    35      31.875  39.450  61.097  1.00  0.00           H  
ATOM   1123  C2'   G    35      30.910  40.872  59.807  1.00  0.00           C  
ATOM   1124  H2'   G    35      29.964  40.424  60.110  1.00  0.00           H  
ATOM   1125  O2'   G    35      31.078  42.104  60.528  1.00  0.00           O  
ATOM   1126 HO2'   G    35      30.790  42.772  59.902  1.00  0.00           H  
ATOM   1127  O3'   G    35      33.230  40.724  60.038  1.00  0.00           O  
ATOM   1128  P     U    36      34.537  40.110  60.752  1.00  0.00           P  
ATOM   1129  OP1   U    36      34.062  39.683  62.080  1.00  0.00           O  
ATOM   1130  OP2   U    36      35.599  41.196  60.614  1.00  0.00           O  
ATOM   1131  O5'   U    36      35.056  38.846  59.968  1.00  0.00           O  
ATOM   1132  C5'   U    36      35.342  37.576  60.589  1.00  0.00           C  
ATOM   1133  H5'   U    36      34.446  37.253  61.119  1.00  0.00           H  
ATOM   1134 H5''   U    36      36.137  37.709  61.322  1.00  0.00           H  
ATOM   1135  C4'   U    36      35.574  36.516  59.506  1.00  0.00           C  
ATOM   1136  H4'   U    36      35.597  35.593  60.084  1.00  0.00           H  
ATOM   1137  O4'   U    36      34.525  36.370  58.546  1.00  0.00           O  
ATOM   1138  C1'   U    36      35.023  36.715  57.276  1.00  0.00           C  
ATOM   1139  H1'   U    36      34.522  35.975  56.651  1.00  0.00           H  
ATOM   1140  N1    U    36      34.518  38.015  56.680  1.00  0.00           N  
ATOM   1141  C6    U    36      35.075  39.277  56.963  1.00  0.00           C  
ATOM   1142  H6    U    36      35.805  39.398  57.749  1.00  0.00           H  
ATOM   1143  C5    U    36      34.582  40.423  56.471  1.00  0.00           C  
ATOM   1144  H5    U    36      35.010  41.361  56.791  1.00  0.00           H  
ATOM   1145  C4    U    36      33.520  40.456  55.549  1.00  0.00           C  
ATOM   1146  O4    U    36      33.129  41.502  55.073  1.00  0.00           O  
ATOM   1147  N3    U    36      32.932  39.191  55.318  1.00  0.00           N  
ATOM   1148  H3    U    36      32.054  39.114  54.825  1.00  0.00           H  
ATOM   1149  C2    U    36      33.479  37.985  55.723  1.00  0.00           C  
ATOM   1150  O2    U    36      32.989  36.952  55.263  1.00  0.00           O  
ATOM   1151  C3'   U    36      36.933  36.742  58.759  1.00  0.00           C  
ATOM   1152  H3'   U    36      37.232  37.784  58.873  1.00  0.00           H  
ATOM   1153  C2'   U    36      36.558  36.507  57.332  1.00  0.00           C  
ATOM   1154  H2'   U    36      37.036  37.198  56.637  1.00  0.00           H  
ATOM   1155  O2'   U    36      36.683  35.210  56.851  1.00  0.00           O  
ATOM   1156 HO2'   U    36      37.621  35.073  56.698  1.00  0.00           H  
ATOM   1157  O3'   U    36      37.957  35.888  59.270  1.00  0.00           O  
ATOM   1158  P     A    37      39.487  35.998  58.845  1.00  0.00           P  
ATOM   1159  OP1   A    37      40.259  35.388  59.881  1.00  0.00           O  
ATOM   1160  OP2   A    37      39.666  37.419  58.586  1.00  0.00           O  
ATOM   1161  O5'   A    37      39.709  35.192  57.459  1.00  0.00           O  
ATOM   1162  C5'   A    37      39.568  33.807  57.367  1.00  0.00           C  
ATOM   1163  H5'   A    37      38.553  33.610  57.710  1.00  0.00           H  
ATOM   1164 H5''   A    37      40.346  33.376  57.997  1.00  0.00           H  
ATOM   1165  C4'   A    37      39.697  33.277  55.954  1.00  0.00           C  
ATOM   1166  H4'   A    37      39.520  32.203  55.897  1.00  0.00           H  
ATOM   1167  O4'   A    37      38.846  33.950  55.001  1.00  0.00           O  
ATOM   1168  C1'   A    37      39.613  34.918  54.310  1.00  0.00           C  
ATOM   1169  H1'   A    37      39.728  34.557  53.288  1.00  0.00           H  
ATOM   1170  N9    A    37      38.995  36.234  54.082  1.00  0.00           N  
ATOM   1171  C8    A    37      39.406  37.532  54.342  1.00  0.00           C  
ATOM   1172  H8    A    37      40.427  37.723  54.637  1.00  0.00           H  
ATOM   1173  N7    A    37      38.511  38.527  54.239  1.00  0.00           N  
ATOM   1174  C5    A    37      37.399  37.775  53.792  1.00  0.00           C  
ATOM   1175  C6    A    37      36.105  38.105  53.282  1.00  0.00           C  
ATOM   1176  N6    A    37      35.752  39.402  53.069  1.00  0.00           N  
ATOM   1177  H61   A    37      34.896  39.699  52.621  1.00  0.00           H  
ATOM   1178  H62   A    37      36.361  40.159  53.347  1.00  0.00           H  
ATOM   1179  N1    A    37      35.231  37.169  52.896  1.00  0.00           N  
ATOM   1180  C2    A    37      35.634  35.918  52.890  1.00  0.00           C  
ATOM   1181  H2    A    37      34.906  35.223  52.498  1.00  0.00           H  
ATOM   1182  N3    A    37      36.832  35.475  53.280  1.00  0.00           N  
ATOM   1183  C4    A    37      37.685  36.434  53.729  1.00  0.00           C  
ATOM   1184  C3'   A    37      41.168  33.592  55.488  1.00  0.00           C  
ATOM   1185  H3'   A    37      41.826  33.721  56.348  1.00  0.00           H  
ATOM   1186  C2'   A    37      40.960  34.919  54.838  1.00  0.00           C  
ATOM   1187  H2'   A    37      41.179  35.793  55.452  1.00  0.00           H  
ATOM   1188  O2'   A    37      41.830  35.080  53.679  1.00  0.00           O  
ATOM   1189 HO2'   A    37      42.715  35.243  54.012  1.00  0.00           H  
ATOM   1190  O3'   A    37      41.581  32.526  54.609  1.00  0.00           O  
ATOM   1191  P     A    38      42.381  31.312  55.082  1.00  0.00           P  
ATOM   1192  OP1   A    38      41.633  30.579  56.094  1.00  0.00           O  
ATOM   1193  OP2   A    38      43.795  31.734  55.317  1.00  0.00           O  
ATOM   1194  O5'   A    38      42.302  30.529  53.714  1.00  0.00           O  
ATOM   1195  C5'   A    38      41.205  29.775  53.271  1.00  0.00           C  
ATOM   1196  H5'   A    38      40.415  30.470  52.985  1.00  0.00           H  
ATOM   1197 H5''   A    38      40.864  29.072  54.031  1.00  0.00           H  
ATOM   1198  C4'   A    38      41.596  29.090  51.922  1.00  0.00           C  
ATOM   1199  H4'   A    38      40.879  28.340  51.588  1.00  0.00           H  
ATOM   1200  O4'   A    38      41.846  30.010  50.860  1.00  0.00           O  
ATOM   1201  C1'   A    38      42.711  29.288  49.966  1.00  0.00           C  
ATOM   1202  H1'   A    38      42.180  29.142  49.025  1.00  0.00           H  
ATOM   1203  N9    A    38      43.914  30.150  49.696  1.00  0.00           N  
ATOM   1204  C8    A    38      44.538  31.106  50.452  1.00  0.00           C  
ATOM   1205  H8    A    38      44.055  31.406  51.370  1.00  0.00           H  
ATOM   1206  N7    A    38      45.490  31.763  49.862  1.00  0.00           N  
ATOM   1207  C5    A    38      45.640  31.093  48.573  1.00  0.00           C  
ATOM   1208  C6    A    38      46.543  31.077  47.460  1.00  0.00           C  
ATOM   1209  N6    A    38      47.558  31.917  47.299  1.00  0.00           N  
ATOM   1210  H61   A    38      48.178  31.852  46.504  1.00  0.00           H  
ATOM   1211  H62   A    38      47.643  32.742  47.876  1.00  0.00           H  
ATOM   1212  N1    A    38      46.602  30.136  46.531  1.00  0.00           N  
ATOM   1213  C2    A    38      45.708  29.159  46.701  1.00  0.00           C  
ATOM   1214  H2    A    38      45.756  28.426  45.909  1.00  0.00           H  
ATOM   1215  N3    A    38      44.749  29.005  47.628  1.00  0.00           N  
ATOM   1216  C4    A    38      44.737  30.023  48.556  1.00  0.00           C  
ATOM   1217  C3'   A    38      42.861  28.264  52.118  1.00  0.00           C  
ATOM   1218  H3'   A    38      43.687  28.839  52.536  1.00  0.00           H  
ATOM   1219  C2'   A    38      43.115  27.987  50.631  1.00  0.00           C  
ATOM   1220  H2'   A    38      44.182  27.787  50.537  1.00  0.00           H  
ATOM   1221  O2'   A    38      42.284  27.083  49.913  1.00  0.00           O  
ATOM   1222 HO2'   A    38      42.695  26.840  49.081  1.00  0.00           H  
ATOM   1223  O3'   A    38      42.709  27.084  52.816  1.00  0.00           O  
ATOM   1224  P     U    39      43.982  26.302  53.355  1.00  0.00           P  
ATOM   1225  OP1   U    39      43.618  24.966  53.841  1.00  0.00           O  
ATOM   1226  OP2   U    39      44.709  27.183  54.350  1.00  0.00           O  
ATOM   1227  O5'   U    39      44.933  26.129  52.047  1.00  0.00           O  
ATOM   1228  C5'   U    39      45.015  24.910  51.253  1.00  0.00           C  
ATOM   1229  H5'   U    39      43.981  24.792  50.929  1.00  0.00           H  
ATOM   1230 H5''   U    39      45.385  24.080  51.854  1.00  0.00           H  
ATOM   1231  C4'   U    39      45.999  25.045  50.098  1.00  0.00           C  
ATOM   1232  H4'   U    39      45.741  24.250  49.398  1.00  0.00           H  
ATOM   1233  O4'   U    39      45.952  26.253  49.334  1.00  0.00           O  
ATOM   1234  C1'   U    39      47.253  26.613  48.891  1.00  0.00           C  
ATOM   1235  H1'   U    39      47.238  26.614  47.801  1.00  0.00           H  
ATOM   1236  N1    U    39      47.728  27.926  49.441  1.00  0.00           N  
ATOM   1237  C6    U    39      47.226  28.434  50.604  1.00  0.00           C  
ATOM   1238  H6    U    39      46.630  27.802  51.245  1.00  0.00           H  
ATOM   1239  C5    U    39      47.625  29.601  51.159  1.00  0.00           C  
ATOM   1240  H5    U    39      47.242  29.934  52.112  1.00  0.00           H  
ATOM   1241  C4    U    39      48.497  30.447  50.379  1.00  0.00           C  
ATOM   1242  O4    U    39      48.867  31.581  50.577  1.00  0.00           O  
ATOM   1243  N3    U    39      49.113  29.776  49.340  1.00  0.00           N  
ATOM   1244  H3    U    39      49.583  30.364  48.666  1.00  0.00           H  
ATOM   1245  C2    U    39      48.702  28.646  48.785  1.00  0.00           C  
ATOM   1246  O2    U    39      49.202  28.321  47.690  1.00  0.00           O  
ATOM   1247  C3'   U    39      47.463  24.880  50.495  1.00  0.00           C  
ATOM   1248  H3'   U    39      47.836  25.529  51.287  1.00  0.00           H  
ATOM   1249  C2'   U    39      48.180  25.468  49.312  1.00  0.00           C  
ATOM   1250  H2'   U    39      49.207  25.766  49.523  1.00  0.00           H  
ATOM   1251  O2'   U    39      48.310  24.641  48.183  1.00  0.00           O  
ATOM   1252 HO2'   U    39      49.155  24.208  48.325  1.00  0.00           H  
ATOM   1253  O3'   U    39      47.895  23.554  50.608  1.00  0.00           O  
ATOM   1254  P     G    40      48.974  23.103  51.701  1.00  0.00           P  
ATOM   1255  OP1   G    40      48.913  21.637  51.918  1.00  0.00           O  
ATOM   1256  OP2   G    40      48.972  24.015  52.852  1.00  0.00           O  
ATOM   1257  O5'   G    40      50.289  23.418  50.975  1.00  0.00           O  
ATOM   1258  C5'   G    40      50.901  22.357  50.196  1.00  0.00           C  
ATOM   1259  H5'   G    40      50.142  21.845  49.604  1.00  0.00           H  
ATOM   1260 H5''   G    40      51.427  21.657  50.845  1.00  0.00           H  
ATOM   1261  C4'   G    40      51.958  23.098  49.335  1.00  0.00           C  
ATOM   1262  H4'   G    40      52.253  22.467  48.497  1.00  0.00           H  
ATOM   1263  O4'   G    40      51.403  24.273  48.725  1.00  0.00           O  
ATOM   1264  C1'   G    40      52.479  25.166  48.557  1.00  0.00           C  
ATOM   1265  H1'   G    40      52.643  25.437  47.514  1.00  0.00           H  
ATOM   1266  N9    G    40      52.187  26.378  49.299  1.00  0.00           N  
ATOM   1267  C8    G    40      51.363  26.516  50.421  1.00  0.00           C  
ATOM   1268  H8    G    40      50.687  25.752  50.775  1.00  0.00           H  
ATOM   1269  N7    G    40      51.406  27.720  50.913  1.00  0.00           N  
ATOM   1270  C5    G    40      52.358  28.398  50.178  1.00  0.00           C  
ATOM   1271  C6    G    40      52.683  29.803  50.203  1.00  0.00           C  
ATOM   1272  O6    G    40      52.295  30.663  51.017  1.00  0.00           O  
ATOM   1273  N1    G    40      53.621  30.211  49.253  1.00  0.00           N  
ATOM   1274  H1    G    40      53.894  31.179  49.351  1.00  0.00           H  
ATOM   1275  C2    G    40      54.078  29.374  48.351  1.00  0.00           C  
ATOM   1276  N2    G    40      55.044  29.775  47.643  1.00  0.00           N  
ATOM   1277  H21   G    40      55.232  30.767  47.639  1.00  0.00           H  
ATOM   1278  H22   G    40      55.299  29.230  46.831  1.00  0.00           H  
ATOM   1279  N3    G    40      53.792  28.079  48.199  1.00  0.00           N  
ATOM   1280  C4    G    40      52.858  27.623  49.157  1.00  0.00           C  
ATOM   1281  C3'   G    40      53.216  23.587  50.113  1.00  0.00           C  
ATOM   1282  H3'   G    40      52.935  24.162  50.995  1.00  0.00           H  
ATOM   1283  C2'   G    40      53.799  24.567  49.150  1.00  0.00           C  
ATOM   1284  H2'   G    40      54.416  25.275  49.703  1.00  0.00           H  
ATOM   1285  O2'   G    40      54.488  23.936  48.087  1.00  0.00           O  
ATOM   1286 HO2'   G    40      55.132  23.363  48.509  1.00  0.00           H  
ATOM   1287  O3'   G    40      54.149  22.665  50.498  1.00  0.00           O  
ATOM   1288  P     G    41      55.239  23.048  51.733  1.00  0.00           P  
ATOM   1289  OP1   G    41      55.984  21.897  52.165  1.00  0.00           O  
ATOM   1290  OP2   G    41      54.517  23.838  52.802  1.00  0.00           O  
ATOM   1291  O5'   G    41      56.188  24.015  51.015  1.00  0.00           O  
ATOM   1292  C5'   G    41      57.179  23.605  50.146  1.00  0.00           C  
ATOM   1293  H5'   G    41      56.780  22.795  49.536  1.00  0.00           H  
ATOM   1294 H5''   G    41      58.001  23.140  50.691  1.00  0.00           H  
ATOM   1295  C4'   G    41      57.675  24.693  49.258  1.00  0.00           C  
ATOM   1296  H4'   G    41      58.016  24.334  48.287  1.00  0.00           H  
ATOM   1297  O4'   G    41      56.663  25.728  48.951  1.00  0.00           O  
ATOM   1298  C1'   G    41      57.322  27.010  49.025  1.00  0.00           C  
ATOM   1299  H1'   G    41      57.169  27.634  48.145  1.00  0.00           H  
ATOM   1300  N9    G    41      56.810  27.757  50.175  1.00  0.00           N  
ATOM   1301  C8    G    41      55.789  27.358  51.042  1.00  0.00           C  
ATOM   1302  H8    G    41      55.447  26.337  51.120  1.00  0.00           H  
ATOM   1303  N7    G    41      55.276  28.387  51.676  1.00  0.00           N  
ATOM   1304  C5    G    41      56.017  29.463  51.255  1.00  0.00           C  
ATOM   1305  C6    G    41      55.941  30.820  51.688  1.00  0.00           C  
ATOM   1306  O6    G    41      55.074  31.340  52.392  1.00  0.00           O  
ATOM   1307  N1    G    41      56.834  31.637  51.055  1.00  0.00           N  
ATOM   1308  H1    G    41      56.841  32.612  51.318  1.00  0.00           H  
ATOM   1309  C2    G    41      57.749  31.209  50.212  1.00  0.00           C  
ATOM   1310  N2    G    41      58.419  32.159  49.660  1.00  0.00           N  
ATOM   1311  H21   G    41      58.508  33.034  50.156  1.00  0.00           H  
ATOM   1312  H22   G    41      59.101  31.925  48.953  1.00  0.00           H  
ATOM   1313  N3    G    41      57.899  30.024  49.743  1.00  0.00           N  
ATOM   1314  C4    G    41      56.909  29.153  50.316  1.00  0.00           C  
ATOM   1315  C3'   G    41      58.735  25.466  50.005  1.00  0.00           C  
ATOM   1316  H3'   G    41      58.278  25.637  50.980  1.00  0.00           H  
ATOM   1317  C2'   G    41      58.819  26.764  49.183  1.00  0.00           C  
ATOM   1318  H2'   G    41      59.327  27.521  49.781  1.00  0.00           H  
ATOM   1319  O2'   G    41      59.256  26.643  47.892  1.00  0.00           O  
ATOM   1320 HO2'   G    41      59.178  27.511  47.490  1.00  0.00           H  
ATOM   1321  O3'   G    41      59.923  24.721  50.085  1.00  0.00           O  
ATOM   1322  P     U    42      60.803  24.673  51.397  1.00  0.00           P  
ATOM   1323  OP1   U    42      61.886  23.711  51.074  1.00  0.00           O  
ATOM   1324  OP2   U    42      59.946  24.335  52.535  1.00  0.00           O  
ATOM   1325  O5'   U    42      61.235  26.209  51.637  1.00  0.00           O  
ATOM   1326  C5'   U    42      62.107  26.842  50.796  1.00  0.00           C  
ATOM   1327  H5'   U    42      61.731  26.869  49.773  1.00  0.00           H  
ATOM   1328 H5''   U    42      63.040  26.277  50.820  1.00  0.00           H  
ATOM   1329  C4'   U    42      62.352  28.360  51.147  1.00  0.00           C  
ATOM   1330  H4'   U    42      62.989  28.783  50.372  1.00  0.00           H  
ATOM   1331  O4'   U    42      61.182  29.034  50.942  1.00  0.00           O  
ATOM   1332  C1'   U    42      61.246  30.188  51.771  1.00  0.00           C  
ATOM   1333  H1'   U    42      61.339  31.075  51.144  1.00  0.00           H  
ATOM   1334  N1    U    42      59.998  30.265  52.579  1.00  0.00           N  
ATOM   1335  C6    U    42      59.308  29.146  52.901  1.00  0.00           C  
ATOM   1336  H6    U    42      59.715  28.175  52.660  1.00  0.00           H  
ATOM   1337  C5    U    42      58.210  29.261  53.652  1.00  0.00           C  
ATOM   1338  H5    U    42      57.700  28.358  53.951  1.00  0.00           H  
ATOM   1339  C4    U    42      57.726  30.524  54.198  1.00  0.00           C  
ATOM   1340  O4    U    42      56.853  30.751  55.007  1.00  0.00           O  
ATOM   1341  N3    U    42      58.566  31.589  53.942  1.00  0.00           N  
ATOM   1342  H3    U    42      58.165  32.468  54.235  1.00  0.00           H  
ATOM   1343  C2    U    42      59.631  31.570  53.045  1.00  0.00           C  
ATOM   1344  O2    U    42      60.264  32.615  52.850  1.00  0.00           O  
ATOM   1345  C3'   U    42      62.832  28.609  52.579  1.00  0.00           C  
ATOM   1346  H3'   U    42      62.132  28.011  53.163  1.00  0.00           H  
ATOM   1347  C2'   U    42      62.460  30.107  52.684  1.00  0.00           C  
ATOM   1348  H2'   U    42      62.134  30.374  53.689  1.00  0.00           H  
ATOM   1349  O2'   U    42      63.511  30.851  52.183  1.00  0.00           O  
ATOM   1350 HO2'   U    42      64.336  30.434  52.442  1.00  0.00           H  
ATOM   1351  O3'   U    42      64.208  28.365  52.789  1.00  0.00           O  
ATOM   1352  P     A    43      64.674  27.698  54.121  1.00  0.00           P  
ATOM   1353  OP1   A    43      66.166  27.833  54.142  1.00  0.00           O  
ATOM   1354  OP2   A    43      64.107  26.364  54.239  1.00  0.00           O  
ATOM   1355  O5'   A    43      64.008  28.503  55.285  1.00  0.00           O  
ATOM   1356  C5'   A    43      64.274  29.858  55.523  1.00  0.00           C  
ATOM   1357  H5'   A    43      64.130  30.451  54.619  1.00  0.00           H  
ATOM   1358 H5''   A    43      65.283  29.972  55.919  1.00  0.00           H  
ATOM   1359  C4'   A    43      63.314  30.394  56.564  1.00  0.00           C  
ATOM   1360  H4'   A    43      63.585  31.432  56.755  1.00  0.00           H  
ATOM   1361  O4'   A    43      61.963  30.397  55.971  1.00  0.00           O  
ATOM   1362  C1'   A    43      61.057  30.084  57.023  1.00  0.00           C  
ATOM   1363  H1'   A    43      60.328  30.884  57.154  1.00  0.00           H  
ATOM   1364  N9    A    43      60.314  28.821  56.798  1.00  0.00           N  
ATOM   1365  C8    A    43      60.640  27.753  56.091  1.00  0.00           C  
ATOM   1366  H8    A    43      61.540  27.587  55.519  1.00  0.00           H  
ATOM   1367  N7    A    43      59.847  26.735  56.186  1.00  0.00           N  
ATOM   1368  C5    A    43      58.841  27.289  56.907  1.00  0.00           C  
ATOM   1369  C6    A    43      57.663  26.689  57.426  1.00  0.00           C  
ATOM   1370  N6    A    43      57.251  25.480  57.169  1.00  0.00           N  
ATOM   1371  H61   A    43      56.395  25.125  57.570  1.00  0.00           H  
ATOM   1372  H62   A    43      57.734  24.833  56.563  1.00  0.00           H  
ATOM   1373  N1    A    43      56.783  27.426  58.111  1.00  0.00           N  
ATOM   1374  C2    A    43      57.199  28.687  58.451  1.00  0.00           C  
ATOM   1375  H2    A    43      56.625  29.135  59.248  1.00  0.00           H  
ATOM   1376  N3    A    43      58.347  29.318  58.122  1.00  0.00           N  
ATOM   1377  C4    A    43      59.120  28.534  57.351  1.00  0.00           C  
ATOM   1378  C3'   A    43      63.285  29.598  57.896  1.00  0.00           C  
ATOM   1379  H3'   A    43      63.369  28.544  57.631  1.00  0.00           H  
ATOM   1380  C2'   A    43      61.814  29.917  58.384  1.00  0.00           C  
ATOM   1381  H2'   A    43      61.431  29.166  59.075  1.00  0.00           H  
ATOM   1382  O2'   A    43      61.658  31.082  59.121  1.00  0.00           O  
ATOM   1383 HO2'   A    43      62.394  31.248  59.714  1.00  0.00           H  
ATOM   1384  O3'   A    43      64.243  30.001  58.839  1.00  0.00           O  
ATOM   1385  P     C    44      65.117  28.908  59.605  1.00  0.00           P  
ATOM   1386  OP1   C    44      66.267  29.630  60.234  1.00  0.00           O  
ATOM   1387  OP2   C    44      65.483  27.940  58.573  1.00  0.00           O  
ATOM   1388  O5'   C    44      64.095  28.312  60.704  1.00  0.00           O  
ATOM   1389  C5'   C    44      64.254  28.725  62.055  1.00  0.00           C  
ATOM   1390  H5'   C    44      63.998  29.784  62.105  1.00  0.00           H  
ATOM   1391 H5''   C    44      65.248  28.663  62.499  1.00  0.00           H  
ATOM   1392  C4'   C    44      63.202  28.077  62.924  1.00  0.00           C  
ATOM   1393  H4'   C    44      63.393  27.005  62.976  1.00  0.00           H  
ATOM   1394  O4'   C    44      63.431  28.477  64.152  1.00  0.00           O  
ATOM   1395  C1'   C    44      62.247  29.049  64.760  1.00  0.00           C  
ATOM   1396  H1'   C    44      62.053  28.703  65.775  1.00  0.00           H  
ATOM   1397  N1    C    44      62.424  30.571  64.859  1.00  0.00           N  
ATOM   1398  C6    C    44      63.604  31.170  64.683  1.00  0.00           C  
ATOM   1399  H6    C    44      64.420  30.802  64.079  1.00  0.00           H  
ATOM   1400  C5    C    44      63.853  32.364  65.182  1.00  0.00           C  
ATOM   1401  H5    C    44      64.868  32.717  65.070  1.00  0.00           H  
ATOM   1402  C4    C    44      62.839  32.915  66.043  1.00  0.00           C  
ATOM   1403  N4    C    44      63.157  33.967  66.711  1.00  0.00           N  
ATOM   1404  H41   C    44      62.459  34.620  67.036  1.00  0.00           H  
ATOM   1405  H42   C    44      64.135  34.213  66.651  1.00  0.00           H  
ATOM   1406  N3    C    44      61.648  32.377  66.239  1.00  0.00           N  
ATOM   1407  C2    C    44      61.418  31.203  65.675  1.00  0.00           C  
ATOM   1408  O2    C    44      60.350  30.644  65.874  1.00  0.00           O  
ATOM   1409  C3'   C    44      61.762  28.361  62.483  1.00  0.00           C  
ATOM   1410  H3'   C    44      61.823  29.302  61.937  1.00  0.00           H  
ATOM   1411  C2'   C    44      61.141  28.482  63.856  1.00  0.00           C  
ATOM   1412  H2'   C    44      60.308  29.181  63.780  1.00  0.00           H  
ATOM   1413  O2'   C    44      60.678  27.281  64.405  1.00  0.00           O  
ATOM   1414 HO2'   C    44      60.152  26.845  63.730  1.00  0.00           H  
ATOM   1415  O3'   C    44      61.258  27.176  61.831  1.00  0.00           O  
ATOM   1416  P     U    45      59.794  27.215  61.111  1.00  0.00           P  
ATOM   1417  OP1   U    45      59.790  25.923  60.349  1.00  0.00           O  
ATOM   1418  OP2   U    45      59.647  28.518  60.519  1.00  0.00           O  
ATOM   1419  O5'   U    45      58.712  27.057  62.304  1.00  0.00           O  
ATOM   1420  C5'   U    45      57.421  26.754  61.952  1.00  0.00           C  
ATOM   1421  H5'   U    45      57.383  25.716  61.621  1.00  0.00           H  
ATOM   1422 H5''   U    45      57.192  27.390  61.097  1.00  0.00           H  
ATOM   1423  C4'   U    45      56.320  26.858  63.050  1.00  0.00           C  
ATOM   1424  H4'   U    45      55.291  26.831  62.690  1.00  0.00           H  
ATOM   1425  O4'   U    45      56.418  25.740  63.994  1.00  0.00           O  
ATOM   1426  C1'   U    45      56.412  26.354  65.219  1.00  0.00           C  
ATOM   1427  H1'   U    45      55.373  26.520  65.503  1.00  0.00           H  
ATOM   1428  N1    U    45      56.955  25.561  66.376  1.00  0.00           N  
ATOM   1429  C6    U    45      58.251  25.240  66.347  1.00  0.00           C  
ATOM   1430  H6    U    45      58.859  25.523  65.501  1.00  0.00           H  
ATOM   1431  C5    U    45      58.837  24.719  67.450  1.00  0.00           C  
ATOM   1432  H5    U    45      59.911  24.641  67.527  1.00  0.00           H  
ATOM   1433  C4    U    45      58.079  24.480  68.652  1.00  0.00           C  
ATOM   1434  O4    U    45      58.544  24.216  69.767  1.00  0.00           O  
ATOM   1435  N3    U    45      56.685  24.637  68.535  1.00  0.00           N  
ATOM   1436  H3    U    45      56.155  24.250  69.303  1.00  0.00           H  
ATOM   1437  C2    U    45      56.126  25.214  67.453  1.00  0.00           C  
ATOM   1438  O2    U    45      54.876  25.307  67.490  1.00  0.00           O  
ATOM   1439  C3'   U    45      56.441  28.191  63.839  1.00  0.00           C  
ATOM   1440  H3'   U    45      57.018  28.856  63.197  1.00  0.00           H  
ATOM   1441  C2'   U    45      57.032  27.788  65.158  1.00  0.00           C  
ATOM   1442  H2'   U    45      58.111  27.734  65.015  1.00  0.00           H  
ATOM   1443  O2'   U    45      56.630  28.571  66.214  1.00  0.00           O  
ATOM   1444 HO2'   U    45      55.800  28.999  65.994  1.00  0.00           H  
ATOM   1445  O3'   U    45      55.176  28.761  64.136  1.00  0.00           O  
ATOM   1446  P     G    46      54.630  29.810  63.143  1.00  0.00           P  
ATOM   1447  OP1   G    46      53.195  29.970  63.353  1.00  0.00           O  
ATOM   1448  OP2   G    46      55.128  29.415  61.791  1.00  0.00           O  
ATOM   1449  O5'   G    46      55.464  31.133  63.527  1.00  0.00           O  
ATOM   1450  C5'   G    46      55.095  31.947  64.673  1.00  0.00           C  
ATOM   1451  H5'   G    46      55.159  31.283  65.536  1.00  0.00           H  
ATOM   1452 H5''   G    46      54.100  32.386  64.601  1.00  0.00           H  
ATOM   1453  C4'   G    46      56.122  33.038  64.977  1.00  0.00           C  
ATOM   1454  H4'   G    46      55.800  33.538  65.890  1.00  0.00           H  
ATOM   1455  O4'   G    46      57.430  32.534  65.178  1.00  0.00           O  
ATOM   1456  C1'   G    46      58.368  33.463  64.718  1.00  0.00           C  
ATOM   1457  H1'   G    46      59.038  33.830  65.495  1.00  0.00           H  
ATOM   1458  N9    G    46      59.164  32.902  63.629  1.00  0.00           N  
ATOM   1459  C8    G    46      59.157  31.706  63.021  1.00  0.00           C  
ATOM   1460  H8    G    46      58.394  30.953  63.147  1.00  0.00           H  
ATOM   1461  N7    G    46      60.133  31.528  62.115  1.00  0.00           N  
ATOM   1462  C5    G    46      60.993  32.625  62.315  1.00  0.00           C  
ATOM   1463  C6    G    46      62.329  32.888  61.901  1.00  0.00           C  
ATOM   1464  O6    G    46      63.002  32.410  61.006  1.00  0.00           O  
ATOM   1465  N1    G    46      62.870  33.955  62.542  1.00  0.00           N  
ATOM   1466  H1    G    46      63.796  34.251  62.271  1.00  0.00           H  
ATOM   1467  C2    G    46      62.188  34.722  63.425  1.00  0.00           C  
ATOM   1468  N2    G    46      62.860  35.785  63.836  1.00  0.00           N  
ATOM   1469  H21   G    46      63.867  35.785  63.758  1.00  0.00           H  
ATOM   1470  H22   G    46      62.342  36.352  64.492  1.00  0.00           H  
ATOM   1471  N3    G    46      60.998  34.497  63.934  1.00  0.00           N  
ATOM   1472  C4    G    46      60.437  33.360  63.376  1.00  0.00           C  
ATOM   1473  C3'   G    46      56.203  34.058  63.778  1.00  0.00           C  
ATOM   1474  H3'   G    46      56.100  33.500  62.847  1.00  0.00           H  
ATOM   1475  C2'   G    46      57.624  34.614  64.034  1.00  0.00           C  
ATOM   1476  H2'   G    46      58.090  34.879  63.085  1.00  0.00           H  
ATOM   1477  O2'   G    46      57.585  35.660  64.953  1.00  0.00           O  
ATOM   1478 HO2'   G    46      58.028  36.346  64.449  1.00  0.00           H  
ATOM   1479  O3'   G    46      55.213  35.064  63.711  1.00  0.00           O  
ATOM   1480  P     A    47      54.943  35.887  62.348  1.00  0.00           P  
ATOM   1481  OP1   A    47      53.649  36.601  62.569  1.00  0.00           O  
ATOM   1482  OP2   A    47      55.112  34.906  61.307  1.00  0.00           O  
ATOM   1483  O5'   A    47      56.054  36.943  62.224  1.00  0.00           O  
ATOM   1484  C5'   A    47      56.064  38.055  63.093  1.00  0.00           C  
ATOM   1485  H5'   A    47      55.589  37.810  64.043  1.00  0.00           H  
ATOM   1486 H5''   A    47      55.322  38.763  62.725  1.00  0.00           H  
ATOM   1487  C4'   A    47      57.411  38.747  63.168  1.00  0.00           C  
ATOM   1488  H4'   A    47      57.306  39.494  63.954  1.00  0.00           H  
ATOM   1489  O4'   A    47      58.481  37.905  63.443  1.00  0.00           O  
ATOM   1490  C1'   A    47      59.532  38.045  62.507  1.00  0.00           C  
ATOM   1491  H1'   A    47      60.405  38.046  63.159  1.00  0.00           H  
ATOM   1492  N9    A    47      59.801  36.951  61.578  1.00  0.00           N  
ATOM   1493  C8    A    47      58.915  36.018  61.051  1.00  0.00           C  
ATOM   1494  H8    A    47      57.869  36.056  61.315  1.00  0.00           H  
ATOM   1495  N7    A    47      59.477  35.139  60.230  1.00  0.00           N  
ATOM   1496  C5    A    47      60.826  35.583  60.202  1.00  0.00           C  
ATOM   1497  C6    A    47      61.976  35.223  59.429  1.00  0.00           C  
ATOM   1498  N6    A    47      62.113  34.158  58.688  1.00  0.00           N  
ATOM   1499  H61   A    47      63.003  33.990  58.241  1.00  0.00           H  
ATOM   1500  H62   A    47      61.409  33.436  58.745  1.00  0.00           H  
ATOM   1501  N1    A    47      63.083  35.988  59.489  1.00  0.00           N  
ATOM   1502  C2    A    47      63.063  37.052  60.278  1.00  0.00           C  
ATOM   1503  H2    A    47      63.989  37.604  60.217  1.00  0.00           H  
ATOM   1504  N3    A    47      62.033  37.584  60.949  1.00  0.00           N  
ATOM   1505  C4    A    47      60.983  36.774  60.883  1.00  0.00           C  
ATOM   1506  C3'   A    47      57.730  39.357  61.755  1.00  0.00           C  
ATOM   1507  H3'   A    47      57.504  38.707  60.909  1.00  0.00           H  
ATOM   1508  C2'   A    47      59.286  39.414  61.918  1.00  0.00           C  
ATOM   1509  H2'   A    47      59.838  39.365  60.979  1.00  0.00           H  
ATOM   1510  O2'   A    47      59.800  40.542  62.606  1.00  0.00           O  
ATOM   1511 HO2'   A    47      59.220  41.254  62.326  1.00  0.00           H  
ATOM   1512  O3'   A    47      57.250  40.668  61.505  1.00  0.00           O  
ATOM   1513  P     A    48      56.648  40.958  60.119  1.00  0.00           P  
ATOM   1514  OP1   A    48      56.445  42.443  60.039  1.00  0.00           O  
ATOM   1515  OP2   A    48      55.493  40.056  59.844  1.00  0.00           O  
ATOM   1516  O5'   A    48      57.832  40.499  59.057  1.00  0.00           O  
ATOM   1517  C5'   A    48      59.004  41.242  58.867  1.00  0.00           C  
ATOM   1518  H5'   A    48      59.496  41.385  59.829  1.00  0.00           H  
ATOM   1519 H5''   A    48      58.752  42.222  58.462  1.00  0.00           H  
ATOM   1520  C4'   A    48      60.044  40.456  58.043  1.00  0.00           C  
ATOM   1521  H4'   A    48      61.002  40.976  58.055  1.00  0.00           H  
ATOM   1522  O4'   A    48      60.312  39.154  58.620  1.00  0.00           O  
ATOM   1523  C1'   A    48      60.480  38.172  57.598  1.00  0.00           C  
ATOM   1524  H1'   A    48      61.426  37.666  57.786  1.00  0.00           H  
ATOM   1525  N9    A    48      59.331  37.148  57.651  1.00  0.00           N  
ATOM   1526  C8    A    48      58.144  37.263  58.327  1.00  0.00           C  
ATOM   1527  H8    A    48      57.990  38.127  58.955  1.00  0.00           H  
ATOM   1528  N7    A    48      57.340  36.275  58.134  1.00  0.00           N  
ATOM   1529  C5    A    48      58.119  35.402  57.387  1.00  0.00           C  
ATOM   1530  C6    A    48      57.927  34.125  56.764  1.00  0.00           C  
ATOM   1531  N6    A    48      56.865  33.348  57.014  1.00  0.00           N  
ATOM   1532  H61   A    48      56.724  32.577  56.377  1.00  0.00           H  
ATOM   1533  H62   A    48      56.197  33.569  57.739  1.00  0.00           H  
ATOM   1534  N1    A    48      58.794  33.596  55.918  1.00  0.00           N  
ATOM   1535  C2    A    48      59.874  34.325  55.726  1.00  0.00           C  
ATOM   1536  H2    A    48      60.588  33.841  55.075  1.00  0.00           H  
ATOM   1537  N3    A    48      60.287  35.486  56.243  1.00  0.00           N  
ATOM   1538  C4    A    48      59.309  35.996  57.020  1.00  0.00           C  
ATOM   1539  C3'   A    48      59.500  40.068  56.720  1.00  0.00           C  
ATOM   1540  H3'   A    48      58.480  39.687  56.776  1.00  0.00           H  
ATOM   1541  C2'   A    48      60.462  38.934  56.297  1.00  0.00           C  
ATOM   1542  H2'   A    48      60.005  38.240  55.592  1.00  0.00           H  
ATOM   1543  O2'   A    48      61.847  39.316  55.929  1.00  0.00           O  
ATOM   1544 HO2'   A    48      62.064  38.698  55.227  1.00  0.00           H  
ATOM   1545  O3'   A    48      59.427  41.143  55.830  1.00  0.00           O  
ATOM   1546  P     C    49      58.275  41.308  54.769  1.00  0.00           P  
ATOM   1547  OP1   C    49      58.347  42.628  54.104  1.00  0.00           O  
ATOM   1548  OP2   C    49      57.036  40.937  55.413  1.00  0.00           O  
ATOM   1549  O5'   C    49      58.737  40.235  53.691  1.00  0.00           O  
ATOM   1550  C5'   C    49      59.869  40.370  52.835  1.00  0.00           C  
ATOM   1551  H5'   C    49      60.739  40.564  53.462  1.00  0.00           H  
ATOM   1552 H5''   C    49      59.753  41.310  52.295  1.00  0.00           H  
ATOM   1553  C4'   C    49      60.182  39.132  52.019  1.00  0.00           C  
ATOM   1554  H4'   C    49      61.200  39.190  51.632  1.00  0.00           H  
ATOM   1555  O4'   C    49      60.115  38.025  52.872  1.00  0.00           O  
ATOM   1556  C1'   C    49      59.724  36.904  52.040  1.00  0.00           C  
ATOM   1557  H1'   C    49      60.443  36.100  52.199  1.00  0.00           H  
ATOM   1558  N1    C    49      58.423  36.257  52.475  1.00  0.00           N  
ATOM   1559  C6    C    49      57.619  36.830  53.449  1.00  0.00           C  
ATOM   1560  H6    C    49      57.863  37.789  53.883  1.00  0.00           H  
ATOM   1561  C5    C    49      56.607  36.147  53.958  1.00  0.00           C  
ATOM   1562  H5    C    49      56.026  36.519  54.789  1.00  0.00           H  
ATOM   1563  C4    C    49      56.261  34.873  53.377  1.00  0.00           C  
ATOM   1564  N4    C    49      55.306  34.118  53.795  1.00  0.00           N  
ATOM   1565  H41   C    49      55.212  33.179  53.437  1.00  0.00           H  
ATOM   1566  H42   C    49      54.605  34.414  54.459  1.00  0.00           H  
ATOM   1567  N3    C    49      57.022  34.301  52.427  1.00  0.00           N  
ATOM   1568  C2    C    49      57.994  35.042  51.923  1.00  0.00           C  
ATOM   1569  O2    C    49      58.560  34.572  51.008  1.00  0.00           O  
ATOM   1570  C3'   C    49      59.283  38.787  50.893  1.00  0.00           C  
ATOM   1571  H3'   C    49      58.242  38.961  51.167  1.00  0.00           H  
ATOM   1572  C2'   C    49      59.547  37.333  50.600  1.00  0.00           C  
ATOM   1573  H2'   C    49      58.753  36.813  50.063  1.00  0.00           H  
ATOM   1574  O2'   C    49      60.764  36.999  49.922  1.00  0.00           O  
ATOM   1575 HO2'   C    49      61.480  37.605  50.128  1.00  0.00           H  
ATOM   1576  O3'   C    49      59.556  39.597  49.759  1.00  0.00           O  
ATOM   1577  P     C    50      58.530  40.004  48.660  1.00  0.00           P  
ATOM   1578  OP1   C    50      59.278  40.942  47.696  1.00  0.00           O  
ATOM   1579  OP2   C    50      57.263  40.440  49.284  1.00  0.00           O  
ATOM   1580  O5'   C    50      58.149  38.659  47.906  1.00  0.00           O  
ATOM   1581  C5'   C    50      59.102  38.008  47.095  1.00  0.00           C  
ATOM   1582  H5'   C    50      60.122  37.981  47.480  1.00  0.00           H  
ATOM   1583 H5''   C    50      59.135  38.663  46.224  1.00  0.00           H  
ATOM   1584  C4'   C    50      58.541  36.600  46.700  1.00  0.00           C  
ATOM   1585  H4'   C    50      59.269  36.095  46.065  1.00  0.00           H  
ATOM   1586  O4'   C    50      58.285  35.739  47.826  1.00  0.00           O  
ATOM   1587  C1'   C    50      57.350  34.760  47.401  1.00  0.00           C  
ATOM   1588  H1'   C    50      57.894  33.846  47.161  1.00  0.00           H  
ATOM   1589  N1    C    50      56.272  34.494  48.423  1.00  0.00           N  
ATOM   1590  C6    C    50      55.827  35.426  49.359  1.00  0.00           C  
ATOM   1591  H6    C    50      56.177  36.448  49.330  1.00  0.00           H  
ATOM   1592  C5    C    50      54.798  35.065  50.183  1.00  0.00           C  
ATOM   1593  H5    C    50      54.469  35.812  50.890  1.00  0.00           H  
ATOM   1594  C4    C    50      54.241  33.763  49.990  1.00  0.00           C  
ATOM   1595  N4    C    50      53.065  33.540  50.493  1.00  0.00           N  
ATOM   1596  H41   C    50      52.464  32.846  50.071  1.00  0.00           H  
ATOM   1597  H42   C    50      52.599  34.232  51.062  1.00  0.00           H  
ATOM   1598  N3    C    50      54.690  32.834  49.184  1.00  0.00           N  
ATOM   1599  C2    C    50      55.699  33.220  48.350  1.00  0.00           C  
ATOM   1600  O2    C    50      55.983  32.351  47.504  1.00  0.00           O  
ATOM   1601  C3'   C    50      57.179  36.738  46.059  1.00  0.00           C  
ATOM   1602  H3'   C    50      56.523  37.350  46.679  1.00  0.00           H  
ATOM   1603  C2'   C    50      56.737  35.219  46.111  1.00  0.00           C  
ATOM   1604  H2'   C    50      55.658  35.360  46.062  1.00  0.00           H  
ATOM   1605  O2'   C    50      57.119  34.407  45.027  1.00  0.00           O  
ATOM   1606 HO2'   C    50      56.398  34.182  44.435  1.00  0.00           H  
ATOM   1607  O3'   C    50      57.304  37.032  44.686  1.00  0.00           O  
ATOM   1608  P     A    51      56.041  37.448  43.788  1.00  0.00           P  
ATOM   1609  OP1   A    51      56.501  38.053  42.540  1.00  0.00           O  
ATOM   1610  OP2   A    51      55.092  38.239  44.644  1.00  0.00           O  
ATOM   1611  O5'   A    51      55.325  36.100  43.370  1.00  0.00           O  
ATOM   1612  C5'   A    51      55.785  35.210  42.274  1.00  0.00           C  
ATOM   1613  H5'   A    51      56.831  34.917  42.361  1.00  0.00           H  
ATOM   1614 H5''   A    51      55.694  35.704  41.306  1.00  0.00           H  
ATOM   1615  C4'   A    51      54.991  33.940  42.303  1.00  0.00           C  
ATOM   1616  H4'   A    51      55.485  33.201  41.673  1.00  0.00           H  
ATOM   1617  O4'   A    51      55.064  33.495  43.676  1.00  0.00           O  
ATOM   1618  C1'   A    51      53.935  32.651  43.974  1.00  0.00           C  
ATOM   1619  H1'   A    51      54.281  31.625  44.099  1.00  0.00           H  
ATOM   1620  N9    A    51      53.133  33.177  45.137  1.00  0.00           N  
ATOM   1621  C8    A    51      52.949  34.484  45.581  1.00  0.00           C  
ATOM   1622  H8    A    51      53.340  35.301  44.992  1.00  0.00           H  
ATOM   1623  N7    A    51      52.278  34.591  46.677  1.00  0.00           N  
ATOM   1624  C5    A    51      51.924  33.332  47.025  1.00  0.00           C  
ATOM   1625  C6    A    51      51.159  32.699  48.027  1.00  0.00           C  
ATOM   1626  N6    A    51      50.575  33.383  48.960  1.00  0.00           N  
ATOM   1627  H61   A    51      49.950  32.797  49.495  1.00  0.00           H  
ATOM   1628  H62   A    51      50.682  34.383  48.874  1.00  0.00           H  
ATOM   1629  N1    A    51      50.892  31.429  48.011  1.00  0.00           N  
ATOM   1630  C2    A    51      51.360  30.716  46.995  1.00  0.00           C  
ATOM   1631  H2    A    51      51.101  29.669  47.042  1.00  0.00           H  
ATOM   1632  N3    A    51      52.126  31.130  45.998  1.00  0.00           N  
ATOM   1633  C4    A    51      52.341  32.455  46.066  1.00  0.00           C  
ATOM   1634  C3'   A    51      53.460  33.950  42.005  1.00  0.00           C  
ATOM   1635  H3'   A    51      53.118  34.868  42.484  1.00  0.00           H  
ATOM   1636  C2'   A    51      52.981  32.715  42.728  1.00  0.00           C  
ATOM   1637  H2'   A    51      51.919  32.874  42.916  1.00  0.00           H  
ATOM   1638  O2'   A    51      53.242  31.591  41.858  1.00  0.00           O  
ATOM   1639 HO2'   A    51      52.435  31.233  41.481  1.00  0.00           H  
ATOM   1640  O3'   A    51      53.003  33.907  40.608  1.00  0.00           O  
ATOM   1641  P     G    52      52.215  35.145  39.963  1.00  0.00           P  
ATOM   1642  OP1   G    52      52.530  35.216  38.537  1.00  0.00           O  
ATOM   1643  OP2   G    52      52.416  36.376  40.781  1.00  0.00           O  
ATOM   1644  O5'   G    52      50.673  34.780  40.108  1.00  0.00           O  
ATOM   1645  C5'   G    52      49.954  34.894  41.390  1.00  0.00           C  
ATOM   1646  H5'   G    52      49.695  35.947  41.490  1.00  0.00           H  
ATOM   1647 H5''   G    52      50.528  34.521  42.239  1.00  0.00           H  
ATOM   1648  C4'   G    52      48.683  34.148  41.258  1.00  0.00           C  
ATOM   1649  H4'   G    52      48.287  34.253  42.268  1.00  0.00           H  
ATOM   1650  O4'   G    52      47.665  34.909  40.462  1.00  0.00           O  
ATOM   1651  C1'   G    52      47.019  34.073  39.544  1.00  0.00           C  
ATOM   1652  H1'   G    52      45.938  34.155  39.664  1.00  0.00           H  
ATOM   1653  N9    G    52      47.372  34.420  38.153  1.00  0.00           N  
ATOM   1654  C8    G    52      48.539  35.042  37.739  1.00  0.00           C  
ATOM   1655  H8    G    52      49.216  35.566  38.397  1.00  0.00           H  
ATOM   1656  N7    G    52      48.629  35.195  36.457  1.00  0.00           N  
ATOM   1657  C5    G    52      47.572  34.380  35.968  1.00  0.00           C  
ATOM   1658  C6    G    52      47.105  34.057  34.619  1.00  0.00           C  
ATOM   1659  O6    G    52      47.589  34.343  33.546  1.00  0.00           O  
ATOM   1660  N1    G    52      45.891  33.345  34.574  1.00  0.00           N  
ATOM   1661  H1    G    52      45.547  32.999  33.689  1.00  0.00           H  
ATOM   1662  C2    G    52      45.228  33.019  35.698  1.00  0.00           C  
ATOM   1663  N2    G    52      44.146  32.361  35.434  1.00  0.00           N  
ATOM   1664  H21   G    52      44.019  32.082  34.472  1.00  0.00           H  
ATOM   1665  H22   G    52      43.620  31.963  36.200  1.00  0.00           H  
ATOM   1666  N3    G    52      45.632  33.269  36.967  1.00  0.00           N  
ATOM   1667  C4    G    52      46.759  34.013  37.001  1.00  0.00           C  
ATOM   1668  C3'   G    52      48.683  32.765  40.682  1.00  0.00           C  
ATOM   1669  H3'   G    52      49.462  32.672  39.925  1.00  0.00           H  
ATOM   1670  C2'   G    52      47.261  32.619  39.990  1.00  0.00           C  
ATOM   1671  H2'   G    52      47.186  31.946  39.136  1.00  0.00           H  
ATOM   1672  O2'   G    52      46.299  32.162  40.972  1.00  0.00           O  
ATOM   1673 HO2'   G    52      45.371  32.203  40.728  1.00  0.00           H  
ATOM   1674  O3'   G    52      48.924  31.855  41.705  1.00  0.00           O  
ATOM   1675  P     A    53      49.753  30.543  41.397  1.00  0.00           P  
ATOM   1676  OP1   A    53      49.789  29.783  42.657  1.00  0.00           O  
ATOM   1677  OP2   A    53      51.009  30.820  40.647  1.00  0.00           O  
ATOM   1678  O5'   A    53      48.847  29.723  40.401  1.00  0.00           O  
ATOM   1679  C5'   A    53      47.568  29.137  40.777  1.00  0.00           C  
ATOM   1680  H5'   A    53      46.995  29.782  41.443  1.00  0.00           H  
ATOM   1681 H5''   A    53      47.724  28.344  41.508  1.00  0.00           H  
ATOM   1682  C4'   A    53      46.719  28.522  39.610  1.00  0.00           C  
ATOM   1683  H4'   A    53      45.803  28.092  40.016  1.00  0.00           H  
ATOM   1684  O4'   A    53      46.223  29.544  38.673  1.00  0.00           O  
ATOM   1685  C1'   A    53      46.115  28.981  37.356  1.00  0.00           C  
ATOM   1686  H1'   A    53      45.136  28.984  36.879  1.00  0.00           H  
ATOM   1687  N9    A    53      46.957  29.743  36.402  1.00  0.00           N  
ATOM   1688  C8    A    53      47.995  30.635  36.719  1.00  0.00           C  
ATOM   1689  H8    A    53      48.194  30.876  37.753  1.00  0.00           H  
ATOM   1690  N7    A    53      48.651  31.079  35.704  1.00  0.00           N  
ATOM   1691  C5    A    53      48.005  30.555  34.636  1.00  0.00           C  
ATOM   1692  C6    A    53      47.955  30.929  33.261  1.00  0.00           C  
ATOM   1693  N6    A    53      48.693  31.853  32.722  1.00  0.00           N  
ATOM   1694  H61   A    53      48.741  32.009  31.726  1.00  0.00           H  
ATOM   1695  H62   A    53      49.387  32.337  33.274  1.00  0.00           H  
ATOM   1696  N1    A    53      47.106  30.369  32.372  1.00  0.00           N  
ATOM   1697  C2    A    53      46.182  29.553  32.871  1.00  0.00           C  
ATOM   1698  H2    A    53      45.500  29.109  32.162  1.00  0.00           H  
ATOM   1699  N3    A    53      45.945  29.202  34.146  1.00  0.00           N  
ATOM   1700  C4    A    53      46.897  29.788  35.004  1.00  0.00           C  
ATOM   1701  C3'   A    53      47.571  27.607  38.706  1.00  0.00           C  
ATOM   1702  H3'   A    53      48.471  28.204  38.557  1.00  0.00           H  
ATOM   1703  C2'   A    53      46.774  27.619  37.390  1.00  0.00           C  
ATOM   1704  H2'   A    53      47.405  27.413  36.525  1.00  0.00           H  
ATOM   1705  O2'   A    53      45.726  26.654  37.345  1.00  0.00           O  
ATOM   1706 HO2'   A    53      45.390  26.694  36.447  1.00  0.00           H  
ATOM   1707  O3'   A    53      47.707  26.350  39.297  1.00  0.00           O  
ATOM   1708  P     G    54      48.929  25.404  38.740  1.00  0.00           P  
ATOM   1709  OP1   G    54      48.872  24.139  39.478  1.00  0.00           O  
ATOM   1710  OP2   G    54      50.148  26.173  38.796  1.00  0.00           O  
ATOM   1711  O5'   G    54      48.513  25.104  37.263  1.00  0.00           O  
ATOM   1712  C5'   G    54      47.617  24.098  37.013  1.00  0.00           C  
ATOM   1713  H5'   G    54      46.739  24.165  37.655  1.00  0.00           H  
ATOM   1714 H5''   G    54      48.003  23.124  37.312  1.00  0.00           H  
ATOM   1715  C4'   G    54      47.148  24.019  35.510  1.00  0.00           C  
ATOM   1716  H4'   G    54      46.335  23.301  35.403  1.00  0.00           H  
ATOM   1717  O4'   G    54      46.973  25.200  34.832  1.00  0.00           O  
ATOM   1718  C1'   G    54      47.162  25.132  33.438  1.00  0.00           C  
ATOM   1719  H1'   G    54      46.201  25.248  32.937  1.00  0.00           H  
ATOM   1720  N9    G    54      48.119  26.175  33.000  1.00  0.00           N  
ATOM   1721  C8    G    54      49.035  26.827  33.757  1.00  0.00           C  
ATOM   1722  H8    G    54      49.227  26.535  34.779  1.00  0.00           H  
ATOM   1723  N7    G    54      49.789  27.659  33.062  1.00  0.00           N  
ATOM   1724  C5    G    54      49.210  27.707  31.781  1.00  0.00           C  
ATOM   1725  C6    G    54      49.491  28.521  30.637  1.00  0.00           C  
ATOM   1726  O6    G    54      50.357  29.413  30.561  1.00  0.00           O  
ATOM   1727  N1    G    54      48.727  28.267  29.537  1.00  0.00           N  
ATOM   1728  H1    G    54      49.094  28.559  28.643  1.00  0.00           H  
ATOM   1729  C2    G    54      47.752  27.304  29.530  1.00  0.00           C  
ATOM   1730  N2    G    54      46.988  27.163  28.466  1.00  0.00           N  
ATOM   1731  H21   G    54      47.306  27.695  27.669  1.00  0.00           H  
ATOM   1732  H22   G    54      46.276  26.461  28.324  1.00  0.00           H  
ATOM   1733  N3    G    54      47.493  26.520  30.572  1.00  0.00           N  
ATOM   1734  C4    G    54      48.168  26.803  31.725  1.00  0.00           C  
ATOM   1735  C3'   G    54      48.302  23.383  34.613  1.00  0.00           C  
ATOM   1736  H3'   G    54      49.284  23.804  34.828  1.00  0.00           H  
ATOM   1737  C2'   G    54      47.706  23.682  33.255  1.00  0.00           C  
ATOM   1738  H2'   G    54      48.585  23.613  32.614  1.00  0.00           H  
ATOM   1739  O2'   G    54      46.634  22.862  32.825  1.00  0.00           O  
ATOM   1740 HO2'   G    54      46.608  23.019  31.878  1.00  0.00           H  
ATOM   1741  O3'   G    54      48.257  21.948  34.761  1.00  0.00           O  
ATOM   1742  P     C    55      49.458  21.115  34.331  1.00  0.00           P  
ATOM   1743  OP1   C    55      49.135  19.710  34.710  1.00  0.00           O  
ATOM   1744  OP2   C    55      50.630  21.743  34.950  1.00  0.00           O  
ATOM   1745  O5'   C    55      49.620  21.258  32.729  1.00  0.00           O  
ATOM   1746  C5'   C    55      48.872  20.435  31.816  1.00  0.00           C  
ATOM   1747  H5'   C    55      47.823  20.347  32.096  1.00  0.00           H  
ATOM   1748 H5''   C    55      49.205  19.397  31.780  1.00  0.00           H  
ATOM   1749  C4'   C    55      48.936  20.947  30.330  1.00  0.00           C  
ATOM   1750  H4'   C    55      48.264  20.384  29.683  1.00  0.00           H  
ATOM   1751  O4'   C    55      48.476  22.243  30.242  1.00  0.00           O  
ATOM   1752  C1'   C    55      49.262  22.879  29.206  1.00  0.00           C  
ATOM   1753  H1'   C    55      48.541  23.156  28.436  1.00  0.00           H  
ATOM   1754  N1    C    55      50.191  24.000  29.727  1.00  0.00           N  
ATOM   1755  C6    C    55      50.694  23.993  30.972  1.00  0.00           C  
ATOM   1756  H6    C    55      50.631  23.169  31.667  1.00  0.00           H  
ATOM   1757  C5    C    55      51.535  24.949  31.439  1.00  0.00           C  
ATOM   1758  H5    C    55      51.942  24.894  32.437  1.00  0.00           H  
ATOM   1759  C4    C    55      51.740  25.966  30.555  1.00  0.00           C  
ATOM   1760  N4    C    55      52.502  27.016  30.826  1.00  0.00           N  
ATOM   1761  H41   C    55      52.452  27.643  30.036  1.00  0.00           H  
ATOM   1762  H42   C    55      53.073  27.094  31.655  1.00  0.00           H  
ATOM   1763  N3    C    55      51.118  26.114  29.408  1.00  0.00           N  
ATOM   1764  C2    C    55      50.293  25.153  28.931  1.00  0.00           C  
ATOM   1765  O2    C    55      49.824  25.337  27.755  1.00  0.00           O  
ATOM   1766  C3'   C    55      50.348  20.860  29.773  1.00  0.00           C  
ATOM   1767  H3'   C    55      51.108  21.251  30.450  1.00  0.00           H  
ATOM   1768  C2'   C    55      50.107  21.775  28.544  1.00  0.00           C  
ATOM   1769  H2'   C    55      51.041  22.093  28.080  1.00  0.00           H  
ATOM   1770  O2'   C    55      49.244  21.256  27.548  1.00  0.00           O  
ATOM   1771 HO2'   C    55      49.123  21.861  26.813  1.00  0.00           H  
ATOM   1772  O3'   C    55      50.733  19.578  29.242  1.00  0.00           O  
ATOM   1773  P     A    56      52.185  19.254  28.907  1.00  0.00           P  
ATOM   1774  OP1   A    56      52.194  17.933  28.285  1.00  0.00           O  
ATOM   1775  OP2   A    56      52.907  19.469  30.157  1.00  0.00           O  
ATOM   1776  O5'   A    56      52.797  20.339  27.895  1.00  0.00           O  
ATOM   1777  C5'   A    56      52.386  20.335  26.552  1.00  0.00           C  
ATOM   1778  H5'   A    56      51.305  20.195  26.528  1.00  0.00           H  
ATOM   1779 H5''   A    56      52.796  19.471  26.028  1.00  0.00           H  
ATOM   1780  C4'   A    56      52.842  21.520  25.720  1.00  0.00           C  
ATOM   1781  H4'   A    56      52.552  21.405  24.675  1.00  0.00           H  
ATOM   1782  O4'   A    56      52.367  22.807  26.182  1.00  0.00           O  
ATOM   1783  C1'   A    56      53.400  23.830  26.172  1.00  0.00           C  
ATOM   1784  H1'   A    56      53.078  24.795  25.782  1.00  0.00           H  
ATOM   1785  N9    A    56      53.903  24.174  27.519  1.00  0.00           N  
ATOM   1786  C8    A    56      53.884  23.339  28.584  1.00  0.00           C  
ATOM   1787  H8    A    56      53.283  22.443  28.619  1.00  0.00           H  
ATOM   1788  N7    A    56      54.400  23.871  29.650  1.00  0.00           N  
ATOM   1789  C5    A    56      54.946  25.070  29.149  1.00  0.00           C  
ATOM   1790  C6    A    56      55.693  26.143  29.664  1.00  0.00           C  
ATOM   1791  N6    A    56      55.940  26.309  30.931  1.00  0.00           N  
ATOM   1792  H61   A    56      56.329  27.172  31.283  1.00  0.00           H  
ATOM   1793  H62   A    56      55.499  25.693  31.599  1.00  0.00           H  
ATOM   1794  N1    A    56      55.953  27.252  29.004  1.00  0.00           N  
ATOM   1795  C2    A    56      55.509  27.239  27.777  1.00  0.00           C  
ATOM   1796  H2    A    56      55.687  28.150  27.224  1.00  0.00           H  
ATOM   1797  N3    A    56      54.838  26.372  27.091  1.00  0.00           N  
ATOM   1798  C4    A    56      54.580  25.283  27.869  1.00  0.00           C  
ATOM   1799  C3'   A    56      54.347  21.647  25.582  1.00  0.00           C  
ATOM   1800  H3'   A    56      54.783  21.305  26.521  1.00  0.00           H  
ATOM   1801  C2'   A    56      54.514  23.195  25.384  1.00  0.00           C  
ATOM   1802  H2'   A    56      55.508  23.549  25.656  1.00  0.00           H  
ATOM   1803  O2'   A    56      54.324  23.383  24.052  1.00  0.00           O  
ATOM   1804 HO2'   A    56      54.533  22.544  23.636  1.00  0.00           H  
ATOM   1805  O3'   A    56      54.711  20.802  24.471  1.00  0.00           O  
ATOM   1806  P     U    57      55.945  19.820  24.573  1.00  0.00           P  
ATOM   1807  OP1   U    57      56.018  18.969  23.369  1.00  0.00           O  
ATOM   1808  OP2   U    57      55.919  19.196  25.904  1.00  0.00           O  
ATOM   1809  O5'   U    57      57.146  20.795  24.516  1.00  0.00           O  
ATOM   1810  C5'   U    57      57.426  21.648  23.453  1.00  0.00           C  
ATOM   1811  H5'   U    57      56.650  22.379  23.223  1.00  0.00           H  
ATOM   1812 H5''   U    57      57.659  21.252  22.465  1.00  0.00           H  
ATOM   1813  C4'   U    57      58.694  22.473  23.678  1.00  0.00           C  
ATOM   1814  H4'   U    57      58.842  22.945  22.707  1.00  0.00           H  
ATOM   1815  O4'   U    57      58.508  23.389  24.701  1.00  0.00           O  
ATOM   1816  C1'   U    57      59.800  23.541  25.341  1.00  0.00           C  
ATOM   1817  H1'   U    57      60.400  24.259  24.782  1.00  0.00           H  
ATOM   1818  N1    U    57      59.699  24.146  26.719  1.00  0.00           N  
ATOM   1819  C6    U    57      58.688  23.715  27.589  1.00  0.00           C  
ATOM   1820  H6    U    57      58.017  22.924  27.287  1.00  0.00           H  
ATOM   1821  C5    U    57      58.487  24.385  28.733  1.00  0.00           C  
ATOM   1822  H5    U    57      57.718  24.178  29.462  1.00  0.00           H  
ATOM   1823  C4    U    57      59.241  25.556  29.077  1.00  0.00           C  
ATOM   1824  O4    U    57      59.051  26.150  30.134  1.00  0.00           O  
ATOM   1825  N3    U    57      60.267  25.906  28.240  1.00  0.00           N  
ATOM   1826  H3    U    57      60.950  26.618  28.456  1.00  0.00           H  
ATOM   1827  C2    U    57      60.552  25.191  27.097  1.00  0.00           C  
ATOM   1828  O2    U    57      61.625  25.426  26.578  1.00  0.00           O  
ATOM   1829  C3'   U    57      59.952  21.585  24.057  1.00  0.00           C  
ATOM   1830  H3'   U    57      59.774  20.514  24.152  1.00  0.00           H  
ATOM   1831  C2'   U    57      60.342  22.123  25.462  1.00  0.00           C  
ATOM   1832  H2'   U    57      59.737  21.608  26.209  1.00  0.00           H  
ATOM   1833  O2'   U    57      61.722  21.992  25.688  1.00  0.00           O  
ATOM   1834 HO2'   U    57      62.157  21.881  24.840  1.00  0.00           H  
ATOM   1835  O3'   U    57      61.062  21.656  23.167  1.00  0.00           O  
ATOM   1836  P    G3    58      61.052  20.824  21.825  1.00  0.00           P  
ATOM   1837  OP1  G3    58      60.137  19.622  21.961  1.00  0.00           O  
ATOM   1838  OP2  G3    58      62.447  20.645  21.470  1.00  0.00           O  
ATOM   1839  O5'  G3    58      60.411  21.805  20.778  1.00  0.00           O  
ATOM   1840  C5'  G3    58      59.378  21.438  19.924  1.00  0.00           C  
ATOM   1841  H5'  G3    58      58.628  20.767  20.344  1.00  0.00           H  
ATOM   1842 H5''  G3    58      59.835  20.949  19.064  1.00  0.00           H  
ATOM   1843  C4'  G3    58      58.599  22.675  19.487  1.00  0.00           C  
ATOM   1844  H4'  G3    58      57.736  22.236  18.985  1.00  0.00           H  
ATOM   1845  O4'  G3    58      58.081  23.475  20.487  1.00  0.00           O  
ATOM   1846  C1'  G3    58      58.716  24.728  20.444  1.00  0.00           C  
ATOM   1847  H1'  G3    58      57.957  25.369  19.995  1.00  0.00           H  
ATOM   1848  N9   G3    58      59.111  25.290  21.766  1.00  0.00           N  
ATOM   1849  C8   G3    58      60.402  25.428  22.255  1.00  0.00           C  
ATOM   1850  H8   G3    58      61.242  24.934  21.789  1.00  0.00           H  
ATOM   1851  N7   G3    58      60.442  26.196  23.276  1.00  0.00           N  
ATOM   1852  C5   G3    58      59.105  26.399  23.662  1.00  0.00           C  
ATOM   1853  C6   G3    58      58.403  27.037  24.816  1.00  0.00           C  
ATOM   1854  O6   G3    58      58.906  27.544  25.737  1.00  0.00           O  
ATOM   1855  N1   G3    58      57.029  27.074  24.708  1.00  0.00           N  
ATOM   1856  H1   G3    58      56.528  27.410  25.517  1.00  0.00           H  
ATOM   1857  C2   G3    58      56.318  26.512  23.709  1.00  0.00           C  
ATOM   1858  N2   G3    58      55.075  26.335  23.935  1.00  0.00           N  
ATOM   1859  H21  G3    58      54.700  26.545  24.849  1.00  0.00           H  
ATOM   1860  H22  G3    58      54.500  25.789  23.310  1.00  0.00           H  
ATOM   1861  N3   G3    58      56.894  25.927  22.663  1.00  0.00           N  
ATOM   1862  C4   G3    58      58.278  25.893  22.689  1.00  0.00           C  
ATOM   1863  C3'  G3    58      59.451  23.535  18.478  1.00  0.00           C  
ATOM   1864  H3'  G3    58      60.268  23.008  17.985  1.00  0.00           H  
ATOM   1865  C2'  G3    58      59.974  24.570  19.501  1.00  0.00           C  
ATOM   1866  H2'  G3    58      60.836  24.052  19.920  1.00  0.00           H  
ATOM   1867  O2'  G3    58      60.489  25.813  19.044  1.00  0.00           O  
ATOM   1868 HO2'  G3    58      60.159  26.572  19.531  1.00  0.00           H  
ATOM   1869  O3'  G3    58      58.530  24.190  17.560  1.00  0.00           O  
ATOM   1870 HO3'  G3    58      59.063  24.511  16.829  1.00  0.00           H  
TER    1871       G3    58 
END   
