# Supplementary material for: Modelling the structures of frameshift-stimulatory pseudoknots from representative bat coronaviruses
Source: PLoS Comput Biol. 2023 May 19;19(5):e1011124. doi: 10.1371/journal.pcbi.1011124 (PMC10234561; doi:10.1371/journal.pcbi.1011124)
Supplement: S3 Data — PDB files for the top 3 representative clusters from each conformer (threaded/unthreaded) of each pseudoknot described in the main text, along with PDB files for the representative clusters shown in S8–S18 Figs. (ZIP) [file pcbi.1011124.s003.zip › SI_Model_PDB_files/Anlong-44_threaded_Mg_cluster1.pdb]

ATOM      1 HO5' G5      1      46.285  43.027  90.434  1.00  0.00
ATOM      2  O5' G5      1      46.571  43.896  90.142  1.00  0.00
ATOM      3  C5' G5      1      45.496  44.762  89.792  1.00  0.00
ATOM      4  H5' G5      1      44.856  44.808  90.673  1.00  0.00
ATOM      5 H5'' G5      1      44.923  44.261  89.013  1.00  0.00
ATOM      6  C4' G5      1      45.836  46.153  89.235  1.00  0.00
ATOM      7  H4' G5      1      44.918  46.740  89.241  1.00  0.00
ATOM      8  O4' G5      1      46.895  46.782  89.935  1.00  0.00
ATOM      9  C1' G5      1      47.279  47.948  89.120  1.00  0.00
ATOM     10  H1' G5      1      46.896  48.887  89.520  1.00  0.00
ATOM     11  N9  G5      1      48.765  48.071  89.014  1.00  0.00
ATOM     12  C8  G5      1      49.743  47.189  89.342  1.00  0.00
ATOM     13  H8  G5      1      49.426  46.199  89.635  1.00  0.00
ATOM     14  N7  G5      1      50.948  47.468  89.047  1.00  0.00
ATOM     15  C5  G5      1      50.844  48.832  88.557  1.00  0.00
ATOM     16  C6  G5      1      51.795  49.793  88.103  1.00  0.00
ATOM     17  O6  G5      1      52.979  49.586  87.816  1.00  0.00
ATOM     18  N1  G5      1      51.246  51.000  87.763  1.00  0.00
ATOM     19  H1  G5      1      51.850  51.800  87.638  1.00  0.00
ATOM     20  C2  G5      1      49.867  51.183  87.836  1.00  0.00
ATOM     21  N2  G5      1      49.466  52.294  87.404  1.00  0.00
ATOM     22  H21 G5      1      50.005  52.880  86.781  1.00  0.00
ATOM     23  H22 G5      1      48.596  52.629  87.792  1.00  0.00
ATOM     24  N3  G5      1      49.000  50.387  88.374  1.00  0.00
ATOM     25  C4  G5      1      49.522  49.134  88.590  1.00  0.00
ATOM     26  C3' G5      1      46.340  46.123  87.798  1.00  0.00
ATOM     27  H3' G5      1      47.249  45.522  87.773  1.00  0.00
ATOM     28  C2' G5      1      46.743  47.594  87.694  1.00  0.00
ATOM     29  H2' G5      1      47.512  47.525  86.925  1.00  0.00
ATOM     30  O2' G5      1      45.697  48.513  87.282  1.00  0.00
ATOM     31 HO2' G5      1      45.012  48.036  86.809  1.00  0.00
ATOM     32  O3' G5      1      45.273  45.809  86.898  1.00  0.00
ATOM     33  P   A       2      45.494  45.111  85.578  1.00  0.00
ATOM     34  OP1 A       2      46.801  45.411  85.020  1.00  0.00
ATOM     35  OP2 A       2      44.272  45.440  84.741  1.00  0.00
ATOM     36  O5' A       2      45.393  43.588  86.077  1.00  0.00
ATOM     37  C5' A       2      46.555  42.824  86.267  1.00  0.00
ATOM     38  H5' A       2      47.053  42.982  87.223  1.00  0.00
ATOM     39 H5'' A       2      47.169  42.764  85.368  1.00  0.00
ATOM     40  C4' A       2      46.062  41.364  86.445  1.00  0.00
ATOM     41  H4' A       2      46.922  40.727  86.650  1.00  0.00
ATOM     42  O4' A       2      45.070  41.238  87.504  1.00  0.00
ATOM     43  C1' A       2      44.095  40.288  87.134  1.00  0.00
ATOM     44  H1' A       2      43.946  39.574  87.944  1.00  0.00
ATOM     45  N9  A       2      42.790  41.056  86.825  1.00  0.00
ATOM     46  C8  A       2      42.503  42.325  87.014  1.00  0.00
ATOM     47  H8  A       2      43.261  43.081  87.153  1.00  0.00
ATOM     48  N7  A       2      41.207  42.623  86.813  1.00  0.00
ATOM     49  C5  A       2      40.595  41.392  86.732  1.00  0.00
ATOM     50  C6  A       2      39.293  40.864  86.590  1.00  0.00
ATOM     51  N6  A       2      38.144  41.578  86.672  1.00  0.00
ATOM     52  H61 A       2      38.210  42.586  86.673  1.00  0.00
ATOM     53  H62 A       2      37.319  41.070  86.960  1.00  0.00
ATOM     54  N1  A       2      39.016  39.537  86.587  1.00  0.00
ATOM     55  C2  A       2      40.055  38.708  86.569  1.00  0.00
ATOM     56  H2  A       2      39.810  37.681  86.344  1.00  0.00
ATOM     57  N3  A       2      41.298  39.105  86.654  1.00  0.00
ATOM     58  C4  A       2      41.547  40.446  86.763  1.00  0.00
ATOM     59  C3' A       2      45.377  40.703  85.274  1.00  0.00
ATOM     60  H3' A       2      44.745  41.499  84.881  1.00  0.00
ATOM     61  C2' A       2      44.632  39.501  85.910  1.00  0.00
ATOM     62  H2' A       2      43.843  39.260  85.199  1.00  0.00
ATOM     63  O2' A       2      45.386  38.481  86.403  1.00  0.00
ATOM     64 HO2' A       2      46.133  38.331  85.819  1.00  0.00
ATOM     65  O3' A       2      46.432  40.407  84.420  1.00  0.00
ATOM     66  P   G       3      46.373  40.472  82.836  1.00  0.00
ATOM     67  OP1 G       3      47.585  39.764  82.308  1.00  0.00
ATOM     68  OP2 G       3      46.115  41.831  82.349  1.00  0.00
ATOM     69  O5' G       3      45.058  39.630  82.542  1.00  0.00
ATOM     70  C5' G       3      45.056  38.194  82.517  1.00  0.00
ATOM     71  H5' G       3      45.519  37.811  83.427  1.00  0.00
ATOM     72 H5'' G       3      45.654  37.840  81.678  1.00  0.00
ATOM     73  C4' G       3      43.688  37.601  82.467  1.00  0.00
ATOM     74  H4' G       3      43.853  36.535  82.311  1.00  0.00
ATOM     75  O4' G       3      42.808  37.920  83.554  1.00  0.00
ATOM     76  C1' G       3      41.505  38.022  83.091  1.00  0.00
ATOM     77  H1' G       3      40.816  37.356  83.611  1.00  0.00
ATOM     78  N9  G       3      41.026  39.490  83.264  1.00  0.00
ATOM     79  C8  G       3      41.797  40.536  83.623  1.00  0.00
ATOM     80  H8  G       3      42.861  40.471  83.798  1.00  0.00
ATOM     81  N7  G       3      41.171  41.695  83.489  1.00  0.00
ATOM     82  C5  G       3      39.806  41.311  83.211  1.00  0.00
ATOM     83  C6  G       3      38.573  42.126  83.178  1.00  0.00
ATOM     84  O6  G       3      38.448  43.311  83.385  1.00  0.00
ATOM     85  N1  G       3      37.448  41.391  82.878  1.00  0.00
ATOM     86  H1  G       3      36.544  41.801  83.064  1.00  0.00
ATOM     87  C2  G       3      37.485  40.059  82.552  1.00  0.00
ATOM     88  N2  G       3      36.322  39.601  82.343  1.00  0.00
ATOM     89  H21 G       3      36.207  38.694  81.916  1.00  0.00
ATOM     90  H22 G       3      35.560  40.262  82.392  1.00  0.00
ATOM     91  N3  G       3      38.586  39.279  82.647  1.00  0.00
ATOM     92  C4  G       3      39.695  39.945  83.023  1.00  0.00
ATOM     93  C3' G       3      42.930  38.024  81.187  1.00  0.00
ATOM     94  H3' G       3      42.892  39.104  81.040  1.00  0.00
ATOM     95  C2' G       3      41.481  37.644  81.620  1.00  0.00
ATOM     96  H2' G       3      40.757  38.264  81.092  1.00  0.00
ATOM     97  O2' G       3      41.316  36.250  81.624  1.00  0.00
ATOM     98 HO2' G       3      41.980  35.923  81.013  1.00  0.00
ATOM     99  O3' G       3      43.403  37.309  80.051  1.00  0.00
ATOM    100  P   U       4      43.567  37.968  78.609  1.00  0.00
ATOM    101  OP1 U       4      44.252  37.044  77.653  1.00  0.00
ATOM    102  OP2 U       4      44.086  39.331  78.748  1.00  0.00
ATOM    103  O5' U       4      42.055  38.133  78.174  1.00  0.00
ATOM    104  C5' U       4      41.256  37.014  77.858  1.00  0.00
ATOM    105  H5' U       4      41.389  36.138  78.493  1.00  0.00
ATOM    106 H5'' U       4      41.346  36.723  76.812  1.00  0.00
ATOM    107  C4' U       4      39.768  37.306  77.944  1.00  0.00
ATOM    108  H4' U       4      39.110  36.440  77.863  1.00  0.00
ATOM    109  O4' U       4      39.435  37.978  79.144  1.00  0.00
ATOM    110  C1' U       4      38.315  38.808  79.020  1.00  0.00
ATOM    111  H1' U       4      37.512  38.564  79.716  1.00  0.00
ATOM    112  N1  U       4      38.815  40.211  79.265  1.00  0.00
ATOM    113  C6  U       4      40.143  40.573  79.488  1.00  0.00
ATOM    114  H6  U       4      40.922  39.869  79.236  1.00  0.00
ATOM    115  C5  U       4      40.572  41.848  79.784  1.00  0.00
ATOM    116  H5  U       4      41.621  42.032  79.960  1.00  0.00
ATOM    117  C4  U       4      39.638  42.919  79.885  1.00  0.00
ATOM    118  O4  U       4      39.999  44.063  80.162  1.00  0.00
ATOM    119  N3  U       4      38.297  42.568  79.765  1.00  0.00
ATOM    120  H3  U       4      37.679  43.339  79.974  1.00  0.00
ATOM    121  C2  U       4      37.859  41.293  79.333  1.00  0.00
ATOM    122  O2  U       4      36.686  41.120  79.035  1.00  0.00
ATOM    123  C3' U       4      39.151  38.225  76.931  1.00  0.00
ATOM    124  H3' U       4      39.597  39.220  76.919  1.00  0.00
ATOM    125  C2' U       4      37.784  38.535  77.576  1.00  0.00
ATOM    126  H2' U       4      37.485  39.524  77.231  1.00  0.00
ATOM    127  O2' U       4      36.731  37.489  77.519  1.00  0.00
ATOM    128 HO2' U       4      35.925  37.837  77.907  1.00  0.00
ATOM    129  O3' U       4      39.116  37.660  75.589  1.00  0.00
ATOM    130  P   G       5      39.183  38.587  74.333  1.00  0.00
ATOM    131  OP1 G       5      39.105  37.855  73.041  1.00  0.00
ATOM    132  OP2 G       5      40.321  39.469  74.616  1.00  0.00
ATOM    133  O5' G       5      37.891  39.451  74.591  1.00  0.00
ATOM    134  C5' G       5      36.651  38.801  74.339  1.00  0.00
ATOM    135  H5' G       5      36.508  37.926  74.973  1.00  0.00
ATOM    136 H5'' G       5      36.635  38.577  73.272  1.00  0.00
ATOM    137  C4' G       5      35.514  39.772  74.595  1.00  0.00
ATOM    138  H4' G       5      34.565  39.237  74.545  1.00  0.00
ATOM    139  O4' G       5      35.350  40.326  75.917  1.00  0.00
ATOM    140  C1' G       5      34.825  41.655  75.802  1.00  0.00
ATOM    141  H1' G       5      34.037  41.821  76.537  1.00  0.00
ATOM    142  N9  G       5      35.827  42.616  76.101  1.00  0.00
ATOM    143  C8  G       5      37.183  42.433  76.075  1.00  0.00
ATOM    144  H8  G       5      37.540  41.447  75.817  1.00  0.00
ATOM    145  N7  G       5      37.902  43.478  76.346  1.00  0.00
ATOM    146  C5  G       5      36.913  44.437  76.680  1.00  0.00
ATOM    147  C6  G       5      36.969  45.826  77.178  1.00  0.00
ATOM    148  O6  G       5      37.995  46.424  77.585  1.00  0.00
ATOM    149  N1  G       5      35.803  46.512  77.037  1.00  0.00
ATOM    150  H1  G       5      35.824  47.511  77.186  1.00  0.00
ATOM    151  C2  G       5      34.670  45.909  76.722  1.00  0.00
ATOM    152  N2  G       5      33.592  46.698  76.768  1.00  0.00
ATOM    153  H21 G       5      32.682  46.326  76.539  1.00  0.00
ATOM    154  H22 G       5      33.756  47.693  76.823  1.00  0.00
ATOM    155  N3  G       5      34.462  44.609  76.484  1.00  0.00
ATOM    156  C4  G       5      35.642  43.904  76.493  1.00  0.00
ATOM    157  C3' G       5      35.312  40.986  73.610  1.00  0.00
ATOM    158  H3' G       5      36.272  41.496  73.531  1.00  0.00
ATOM    159  C2' G       5      34.327  41.773  74.416  1.00  0.00
ATOM    160  H2' G       5      34.330  42.786  74.013  1.00  0.00
ATOM    161  O2' G       5      32.974  41.325  74.232  1.00  0.00
ATOM    162 HO2' G       5      32.499  41.569  73.434  1.00  0.00
ATOM    163  O3' G       5      34.724  40.682  72.344  1.00  0.00
ATOM    164  P   C       6      35.331  41.287  70.949  1.00  0.00
ATOM    165  OP1 C       6      34.634  40.628  69.860  1.00  0.00
ATOM    166  OP2 C       6      36.825  41.247  71.008  1.00  0.00
ATOM    167  O5' C       6      34.882  42.797  71.062  1.00  0.00
ATOM    168  C5' C       6      33.517  43.097  70.896  1.00  0.00
ATOM    169  H5' C       6      32.944  42.339  71.430  1.00  0.00
ATOM    170 H5'' C       6      33.319  43.073  69.825  1.00  0.00
ATOM    171  C4' C       6      33.215  44.492  71.480  1.00  0.00
ATOM    172  H4' C       6      32.128  44.565  71.524  1.00  0.00
ATOM    173  O4' C       6      33.700  44.665  72.780  1.00  0.00
ATOM    174  C1' C       6      33.990  46.092  72.881  1.00  0.00
ATOM    175  H1' C       6      33.381  46.572  73.647  1.00  0.00
ATOM    176  N1  C       6      35.405  46.234  73.174  1.00  0.00
ATOM    177  C6  C       6      36.211  45.110  73.345  1.00  0.00
ATOM    178  H6  C       6      35.936  44.083  73.158  1.00  0.00
ATOM    179  C5  C       6      37.443  45.320  73.745  1.00  0.00
ATOM    180  H5  C       6      38.161  44.564  74.026  1.00  0.00
ATOM    181  C4  C       6      37.823  46.660  74.082  1.00  0.00
ATOM    182  N4  C       6      39.082  46.860  74.483  1.00  0.00
ATOM    183  H41 C       6      39.675  46.087  74.751  1.00  0.00
ATOM    184  H42 C       6      39.436  47.787  74.674  1.00  0.00
ATOM    185  N3  C       6      37.051  47.753  74.042  1.00  0.00
ATOM    186  C2  C       6      35.831  47.471  73.634  1.00  0.00
ATOM    187  O2  C       6      35.055  48.383  73.767  1.00  0.00
ATOM    188  C3' C       6      33.813  45.606  70.605  1.00  0.00
ATOM    189  H3' C       6      34.874  45.402  70.460  1.00  0.00
ATOM    190  C2' C       6      33.562  46.739  71.588  1.00  0.00
ATOM    191  H2' C       6      34.187  47.603  71.361  1.00  0.00
ATOM    192  O2' C       6      32.194  47.101  71.696  1.00  0.00
ATOM    193 HO2' C       6      31.915  47.135  70.778  1.00  0.00
ATOM    194  O3' C       6      33.049  45.784  69.405  1.00  0.00
ATOM    195  P   G       7      33.802  46.061  68.009  1.00  0.00
ATOM    196  OP1 G       7      32.804  46.382  66.975  1.00  0.00
ATOM    197  OP2 G       7      34.735  44.912  67.791  1.00  0.00
ATOM    198  O5' G       7      34.716  47.359  68.195  1.00  0.00
ATOM    199  C5' G       7      34.193  48.690  68.202  1.00  0.00
ATOM    200  H5' G       7      33.277  48.637  68.790  1.00  0.00
ATOM    201 H5'' G       7      33.951  49.020  67.192  1.00  0.00
ATOM    202  C4' G       7      35.122  49.706  68.814  1.00  0.00
ATOM    203  H4' G       7      34.576  50.640  68.943  1.00  0.00
ATOM    204  O4' G       7      35.512  49.289  70.091  1.00  0.00
ATOM    205  C1' G       7      36.851  49.710  70.282  1.00  0.00
ATOM    206  H1' G       7      36.954  50.331  71.172  1.00  0.00
ATOM    207  N9  G       7      37.704  48.517  70.450  1.00  0.00
ATOM    208  C8  G       7      37.322  47.244  70.250  1.00  0.00
ATOM    209  H8  G       7      36.316  47.014  69.931  1.00  0.00
ATOM    210  N7  G       7      38.307  46.380  70.379  1.00  0.00
ATOM    211  C5  G       7      39.370  47.158  70.817  1.00  0.00
ATOM    212  C6  G       7      40.757  46.815  71.160  1.00  0.00
ATOM    213  O6  G       7      41.346  45.706  71.081  1.00  0.00
ATOM    214  N1  G       7      41.592  47.860  71.534  1.00  0.00
ATOM    215  H1  G       7      42.542  47.705  71.840  1.00  0.00
ATOM    216  C2  G       7      41.130  49.126  71.553  1.00  0.00
ATOM    217  N2  G       7      42.011  50.074  71.664  1.00  0.00
ATOM    218  H21 G       7      42.970  49.779  71.780  1.00  0.00
ATOM    219  H22 G       7      41.614  51.001  71.617  1.00  0.00
ATOM    220  N3  G       7      39.859  49.489  71.213  1.00  0.00
ATOM    221  C4  G       7      39.016  48.457  70.917  1.00  0.00
ATOM    222  C3' G       7      36.373  49.866  67.902  1.00  0.00
ATOM    223  H3' G       7      36.731  48.921  67.495  1.00  0.00
ATOM    224  C2' G       7      37.337  50.413  69.014  1.00  0.00
ATOM    225  H2' G       7      38.405  50.286  68.839  1.00  0.00
ATOM    226  O2' G       7      37.120  51.816  69.193  1.00  0.00
ATOM    227 HO2' G       7      36.426  52.081  68.584  1.00  0.00
ATOM    228  O3' G       7      36.126  50.794  66.968  1.00  0.00
ATOM    229  P   G       8      37.160  51.007  65.772  1.00  0.00
ATOM    230  OP1 G       8      36.604  52.011  64.881  1.00  0.00
ATOM    231  OP2 G       8      37.615  49.729  65.268  1.00  0.00
ATOM    232  O5' G       8      38.460  51.571  66.483  1.00  0.00
ATOM    233  C5' G       8      38.635  52.891  66.853  1.00  0.00
ATOM    234  H5' G       8      37.853  53.153  67.565  1.00  0.00
ATOM    235 H5'' G       8      38.425  53.480  65.960  1.00  0.00
ATOM    236  C4' G       8      39.975  53.201  67.505  1.00  0.00
ATOM    237  H4' G       8      40.066  54.269  67.702  1.00  0.00
ATOM    238  O4' G       8      40.161  52.362  68.596  1.00  0.00
ATOM    239  C1' G       8      41.554  51.866  68.603  1.00  0.00
ATOM    240  H1' G       8      42.019  52.150  69.547  1.00  0.00
ATOM    241  N9  G       8      41.775  50.433  68.378  1.00  0.00
ATOM    242  C8  G       8      40.847  49.558  67.865  1.00  0.00
ATOM    243  H8  G       8      39.936  49.839  67.359  1.00  0.00
ATOM    244  N7  G       8      41.230  48.338  67.808  1.00  0.00
ATOM    245  C5  G       8      42.497  48.335  68.377  1.00  0.00
ATOM    246  C6  G       8      43.510  47.299  68.501  1.00  0.00
ATOM    247  O6  G       8      43.467  46.174  68.081  1.00  0.00
ATOM    248  N1  G       8      44.677  47.821  69.024  1.00  0.00
ATOM    249  H1  G       8      45.518  47.265  68.964  1.00  0.00
ATOM    250  C2  G       8      44.938  49.173  69.308  1.00  0.00
ATOM    251  N2  G       8      46.207  49.447  69.564  1.00  0.00
ATOM    252  H21 G       8      46.545  50.379  69.756  1.00  0.00
ATOM    253  H22 G       8      46.888  48.712  69.689  1.00  0.00
ATOM    254  N3  G       8      44.038  50.100  69.131  1.00  0.00
ATOM    255  C4  G       8      42.867  49.628  68.629  1.00  0.00
ATOM    256  C3' G       8      41.137  52.809  66.525  1.00  0.00
ATOM    257  H3' G       8      40.959  51.856  66.029  1.00  0.00
ATOM    258  C2' G       8      42.283  52.614  67.477  1.00  0.00
ATOM    259  H2' G       8      43.126  52.094  67.023  1.00  0.00
ATOM    260  O2' G       8      42.802  53.871  67.920  1.00  0.00
ATOM    261 HO2' G       8      42.833  54.316  67.070  1.00  0.00
ATOM    262  O3' G       8      41.392  53.876  65.591  1.00  0.00
ATOM    263  P   G       9      41.933  53.647  64.118  1.00  0.00
ATOM    264  OP1 G       9      41.999  54.945  63.458  1.00  0.00
ATOM    265  OP2 G       9      40.981  52.598  63.537  1.00  0.00
ATOM    266  O5' G       9      43.365  52.892  64.156  1.00  0.00
ATOM    267  C5' G       9      44.462  53.560  64.703  1.00  0.00
ATOM    268  H5' G       9      44.194  53.988  65.669  1.00  0.00
ATOM    269 H5'' G       9      44.877  54.365  64.096  1.00  0.00
ATOM    270  C4' G       9      45.506  52.494  65.167  1.00  0.00
ATOM    271  H4' G       9      46.243  53.058  65.737  1.00  0.00
ATOM    272  O4' G       9      44.989  51.315  65.826  1.00  0.00
ATOM    273  C1' G       9      45.949  50.309  65.615  1.00  0.00
ATOM    274  H1' G       9      46.530  50.167  66.526  1.00  0.00
ATOM    275  N9  G       9      45.362  48.979  65.302  1.00  0.00
ATOM    276  C8  G       9      44.248  48.631  64.585  1.00  0.00
ATOM    277  H8  G       9      43.551  49.423  64.355  1.00  0.00
ATOM    278  N7  G       9      44.047  47.403  64.386  1.00  0.00
ATOM    279  C5  G       9      45.216  46.821  64.946  1.00  0.00
ATOM    280  C6  G       9      45.809  45.472  64.824  1.00  0.00
ATOM    281  O6  G       9      45.422  44.471  64.150  1.00  0.00
ATOM    282  N1  G       9      46.943  45.398  65.586  1.00  0.00
ATOM    283  H1  G       9      47.364  44.487  65.701  1.00  0.00
ATOM    284  C2  G       9      47.718  46.436  65.992  1.00  0.00
ATOM    285  N2  G       9      49.002  46.254  66.299  1.00  0.00
ATOM    286  H21 G       9      49.556  47.070  66.515  1.00  0.00
ATOM    287  H22 G       9      49.371  45.315  66.352  1.00  0.00
ATOM    288  N3  G       9      47.330  47.706  65.888  1.00  0.00
ATOM    289  C4  G       9      46.003  47.796  65.490  1.00  0.00
ATOM    290  C3' G       9      46.191  51.889  63.951  1.00  0.00
ATOM    291  H3' G       9      45.403  51.510  63.300  1.00  0.00
ATOM    292  C2' G       9      46.994  50.715  64.506  1.00  0.00
ATOM    293  H2' G       9      47.192  49.994  63.712  1.00  0.00
ATOM    294  O2' G       9      48.139  51.065  65.212  1.00  0.00
ATOM    295 HO2' G       9      48.929  51.216  64.689  1.00  0.00
ATOM    296  O3' G       9      47.076  52.886  63.355  1.00  0.00
ATOM    297  P   G      10      47.486  52.765  61.862  1.00  0.00
ATOM    298  OP1 G      10      48.267  54.007  61.604  1.00  0.00
ATOM    299  OP2 G      10      46.322  52.481  61.037  1.00  0.00
ATOM    300  O5' G      10      48.511  51.489  61.857  1.00  0.00
ATOM    301  C5' G      10      49.882  51.562  61.661  1.00  0.00
ATOM    302  H5' G      10      50.314  52.116  62.494  1.00  0.00
ATOM    303 H5'' G      10      50.048  52.065  60.708  1.00  0.00
ATOM    304  C4' G      10      50.651  50.237  61.667  1.00  0.00
ATOM    305  H4' G      10      51.705  50.513  61.653  1.00  0.00
ATOM    306  O4' G      10      50.550  49.353  62.733  1.00  0.00
ATOM    307  C1' G      10      50.898  48.023  62.306  1.00  0.00
ATOM    308  H1' G      10      51.787  47.614  62.786  1.00  0.00
ATOM    309  N9  G      10      49.728  47.130  62.521  1.00  0.00
ATOM    310  C8  G      10      48.361  47.341  62.381  1.00  0.00
ATOM    311  H8  G      10      47.855  48.275  62.184  1.00  0.00
ATOM    312  N7  G      10      47.653  46.279  62.573  1.00  0.00
ATOM    313  C5  G      10      48.553  45.254  62.763  1.00  0.00
ATOM    314  C6  G      10      48.368  43.817  62.787  1.00  0.00
ATOM    315  O6  G      10      47.287  43.213  62.748  1.00  0.00
ATOM    316  N1  G      10      49.487  43.048  62.923  1.00  0.00
ATOM    317  H1  G      10      49.468  42.039  62.955  1.00  0.00
ATOM    318  C2  G      10      50.713  43.697  63.177  1.00  0.00
ATOM    319  N2  G      10      51.669  42.907  63.614  1.00  0.00
ATOM    320  H21 G      10      51.576  41.903  63.674  1.00  0.00
ATOM    321  H22 G      10      52.452  43.439  63.965  1.00  0.00
ATOM    322  N3  G      10      50.928  45.026  63.090  1.00  0.00
ATOM    323  C4  G      10      49.825  45.769  62.779  1.00  0.00
ATOM    324  C3' G      10      50.489  49.417  60.379  1.00  0.00
ATOM    325  H3' G      10      49.403  49.348  60.303  1.00  0.00
ATOM    326  C2' G      10      51.143  48.078  60.784  1.00  0.00
ATOM    327  H2' G      10      50.786  47.239  60.185  1.00  0.00
ATOM    328  O2' G      10      52.558  48.241  60.719  1.00  0.00
ATOM    329 HO2' G      10      52.743  48.933  60.081  1.00  0.00
ATOM    330  O3' G      10      51.016  49.843  59.185  1.00  0.00
ATOM    331  P   C      11      50.186  49.629  57.852  1.00  0.00
ATOM    332  OP1 C      11      51.197  49.803  56.697  1.00  0.00
ATOM    333  OP2 C      11      49.025  50.528  57.888  1.00  0.00
ATOM    334  O5' C      11      49.532  48.195  57.784  1.00  0.00
ATOM    335  C5' C      11      50.248  47.043  57.365  1.00  0.00
ATOM    336  H5' C      11      51.184  46.969  57.919  1.00  0.00
ATOM    337 H5'' C      11      50.360  47.160  56.287  1.00  0.00
ATOM    338  C4' C      11      49.309  45.899  57.760  1.00  0.00
ATOM    339  H4' C      11      49.849  44.975  57.552  1.00  0.00
ATOM    340  O4' C      11      48.965  45.923  59.140  1.00  0.00
ATOM    341  C1' C      11      47.614  45.382  59.145  1.00  0.00
ATOM    342  H1' C      11      47.626  44.450  59.709  1.00  0.00
ATOM    343  N1  C      11      46.558  46.311  59.695  1.00  0.00
ATOM    344  C6  C      11      46.741  47.639  59.563  1.00  0.00
ATOM    345  H6  C      11      47.553  48.102  59.023  1.00  0.00
ATOM    346  C5  C      11      45.934  48.471  60.266  1.00  0.00
ATOM    347  H5  C      11      46.197  49.516  60.203  1.00  0.00
ATOM    348  C4  C      11      44.869  47.941  61.044  1.00  0.00
ATOM    349  N4  C      11      43.969  48.745  61.616  1.00  0.00
ATOM    350  H41 C      11      43.993  49.746  61.482  1.00  0.00
ATOM    351  H42 C      11      43.410  48.388  62.377  1.00  0.00
ATOM    352  N3  C      11      44.768  46.657  61.301  1.00  0.00
ATOM    353  C2  C      11      45.639  45.828  60.644  1.00  0.00
ATOM    354  O2  C      11      45.515  44.634  60.968  1.00  0.00
ATOM    355  C3' C      11      48.089  45.805  56.850  1.00  0.00
ATOM    356  H3' C      11      47.644  46.798  56.809  1.00  0.00
ATOM    357  C2' C      11      47.161  44.914  57.764  1.00  0.00
ATOM    358  H2' C      11      46.097  45.088  57.605  1.00  0.00
ATOM    359  O2' C      11      47.449  43.592  57.679  1.00  0.00
ATOM    360 HO2' C      11      47.327  43.326  56.765  1.00  0.00
ATOM    361  O3' C      11      48.425  45.246  55.535  1.00  0.00
ATOM    362  P   U      12      47.254  45.203  54.465  1.00  0.00
ATOM    363  OP1 U      12      47.777  45.138  53.045  1.00  0.00
ATOM    364  OP2 U      12      46.291  46.322  54.754  1.00  0.00
ATOM    365  O5' U      12      46.414  43.856  54.758  1.00  0.00
ATOM    366  C5' U      12      47.005  42.564  54.394  1.00  0.00
ATOM    367  H5' U      12      48.051  42.377  54.639  1.00  0.00
ATOM    368 H5'' U      12      47.048  42.554  53.305  1.00  0.00
ATOM    369  C4' U      12      46.098  41.338  54.854  1.00  0.00
ATOM    370  H4' U      12      46.565  40.384  54.608  1.00  0.00
ATOM    371  O4' U      12      46.088  41.334  56.292  1.00  0.00
ATOM    372  C1' U      12      44.929  40.657  56.750  1.00  0.00
ATOM    373  H1' U      12      45.111  39.694  57.228  1.00  0.00
ATOM    374  N1  U      12      44.121  41.573  57.628  1.00  0.00
ATOM    375  C6  U      12      44.279  42.979  57.684  1.00  0.00
ATOM    376  H6  U      12      44.916  43.506  56.989  1.00  0.00
ATOM    377  C5  U      12      43.512  43.727  58.515  1.00  0.00
ATOM    378  H5  U      12      43.664  44.796  58.540  1.00  0.00
ATOM    379  C4  U      12      42.408  43.124  59.296  1.00  0.00
ATOM    380  O4  U      12      41.551  43.696  59.947  1.00  0.00
ATOM    381  N3  U      12      42.285  41.791  59.116  1.00  0.00
ATOM    382  H3  U      12      41.460  41.370  59.518  1.00  0.00
ATOM    383  C2  U      12      43.015  41.017  58.286  1.00  0.00
ATOM    384  O2  U      12      42.770  39.815  58.208  1.00  0.00
ATOM    385  C3' U      12      44.678  41.346  54.475  1.00  0.00
ATOM    386  H3' U      12      44.300  42.347  54.679  1.00  0.00
ATOM    387  C2' U      12      44.080  40.342  55.497  1.00  0.00
ATOM    388  H2' U      12      43.062  40.730  55.524  1.00  0.00
ATOM    389  O2' U      12      44.266  38.994  55.118  1.00  0.00
ATOM    390 HO2' U      12      43.515  38.795  54.554  1.00  0.00
ATOM    391  O3' U      12      44.558  41.050  53.090  1.00  0.00
ATOM    392  P   C      13      43.237  41.283  52.324  1.00  0.00
ATOM    393  OP1 C      13      43.609  41.486  50.880  1.00  0.00
ATOM    394  OP2 C      13      42.382  42.324  52.920  1.00  0.00
ATOM    395  O5' C      13      42.462  39.948  52.424  1.00  0.00
ATOM    396  C5' C      13      42.898  38.690  51.860  1.00  0.00
ATOM    397  H5' C      13      43.904  38.542  52.251  1.00  0.00
ATOM    398 H5'' C      13      42.977  38.710  50.773  1.00  0.00
ATOM    399  C4' C      13      41.827  37.622  52.274  1.00  0.00
ATOM    400  H4' C      13      42.014  36.711  51.706  1.00  0.00
ATOM    401  O4' C      13      41.793  37.575  53.712  1.00  0.00
ATOM    402  C1' C      13      40.443  37.460  54.157  1.00  0.00
ATOM    403  H1' C      13      40.292  36.536  54.716  1.00  0.00
ATOM    404  N1  C      13      39.867  38.542  54.986  1.00  0.00
ATOM    405  C6  C      13      40.607  39.656  55.129  1.00  0.00
ATOM    406  H6  C      13      41.543  39.821  54.617  1.00  0.00
ATOM    407  C5  C      13      40.123  40.556  56.022  1.00  0.00
ATOM    408  H5  C      13      40.642  41.468  56.278  1.00  0.00
ATOM    409  C4  C      13      38.877  40.301  56.663  1.00  0.00
ATOM    410  N4  C      13      38.407  41.169  57.471  1.00  0.00
ATOM    411  H41 C      13      38.796  42.077  57.683  1.00  0.00
ATOM    412  H42 C      13      37.529  40.911  57.898  1.00  0.00
ATOM    413  N3  C      13      38.223  39.184  56.509  1.00  0.00
ATOM    414  C2  C      13      38.688  38.310  55.657  1.00  0.00
ATOM    415  O2  C      13      38.020  37.258  55.534  1.00  0.00
ATOM    416  C3' C      13      40.399  38.068  51.873  1.00  0.00
ATOM    417  H3' C      13      40.257  39.087  52.236  1.00  0.00
ATOM    418  C2' C      13      39.670  37.169  52.850  1.00  0.00
ATOM    419  H2' C      13      38.631  37.498  52.836  1.00  0.00
ATOM    420  O2' C      13      39.810  35.710  52.644  1.00  0.00
ATOM    421 HO2' C      13      39.050  35.133  52.758  1.00  0.00
ATOM    422  O3' C      13      40.256  37.819  50.483  1.00  0.00
ATOM    423  P   U      14      39.141  38.570  49.686  1.00  0.00
ATOM    424  OP1 U      14      39.224  38.255  48.238  1.00  0.00
ATOM    425  OP2 U      14      39.107  39.983  50.085  1.00  0.00
ATOM    426  O5' U      14      37.804  37.899  50.266  1.00  0.00
ATOM    427  C5' U      14      37.522  36.469  50.036  1.00  0.00
ATOM    428  H5' U      14      38.364  35.823  50.285  1.00  0.00
ATOM    429 H5'' U      14      37.333  36.317  48.973  1.00  0.00
ATOM    430  C4' U      14      36.316  36.025  50.860  1.00  0.00
ATOM    431  H4' U      14      36.149  34.969  50.649  1.00  0.00
ATOM    432  O4' U      14      36.623  36.139  52.275  1.00  0.00
ATOM    433  C1' U      14      35.412  36.493  52.979  1.00  0.00
ATOM    434  H1' U      14      35.154  35.685  53.664  1.00  0.00
ATOM    435  N1  U      14      35.447  37.811  53.780  1.00  0.00
ATOM    436  C6  U      14      36.301  38.759  53.411  1.00  0.00
ATOM    437  H6  U      14      36.909  38.643  52.526  1.00  0.00
ATOM    438  C5  U      14      36.319  39.960  54.101  1.00  0.00
ATOM    439  H5  U      14      36.927  40.816  53.852  1.00  0.00
ATOM    440  C4  U      14      35.296  40.221  55.108  1.00  0.00
ATOM    441  O4  U      14      35.000  41.305  55.668  1.00  0.00
ATOM    442  N3  U      14      34.465  39.186  55.426  1.00  0.00
ATOM    443  H3  U      14      33.744  39.294  56.125  1.00  0.00
ATOM    444  C2  U      14      34.577  37.976  54.805  1.00  0.00
ATOM    445  O2  U      14      33.749  37.101  55.216  1.00  0.00
ATOM    446  C3' U      14      34.991  36.767  50.605  1.00  0.00
ATOM    447  H3' U      14      35.285  37.812  50.509  1.00  0.00
ATOM    448  C2' U      14      34.233  36.461  51.898  1.00  0.00
ATOM    449  H2' U      14      33.486  37.199  52.193  1.00  0.00
ATOM    450  O2' U      14      33.717  35.161  51.887  1.00  0.00
ATOM    451 HO2' U      14      33.633  34.868  50.977  1.00  0.00
ATOM    452  O3' U      14      34.227  36.406  49.452  1.00  0.00
ATOM    453  P   A      15      33.222  37.411  48.758  1.00  0.00
ATOM    454  OP1 A      15      33.076  36.698  47.478  1.00  0.00
ATOM    455  OP2 A      15      33.827  38.736  48.790  1.00  0.00
ATOM    456  O5' A      15      31.834  37.418  49.567  1.00  0.00
ATOM    457  C5' A      15      31.101  36.263  49.560  1.00  0.00
ATOM    458  H5' A      15      31.752  35.400  49.697  1.00  0.00
ATOM    459 H5'' A      15      30.608  36.235  48.589  1.00  0.00
ATOM    460  C4' A      15      30.111  36.312  50.663  1.00  0.00
ATOM    461  H4' A      15      29.494  35.416  50.728  1.00  0.00
ATOM    462  O4' A      15      30.782  36.661  51.800  1.00  0.00
ATOM    463  C1' A      15      29.924  37.390  52.756  1.00  0.00
ATOM    464  H1' A      15      29.716  36.824  53.664  1.00  0.00
ATOM    465  N9  A      15      30.650  38.627  52.959  1.00  0.00
ATOM    466  C8  A      15      31.698  39.180  52.277  1.00  0.00
ATOM    467  H8  A      15      32.241  38.615  51.533  1.00  0.00
ATOM    468  N7  A      15      32.157  40.331  52.757  1.00  0.00
ATOM    469  C5  A      15      31.285  40.469  53.843  1.00  0.00
ATOM    470  C6  A      15      31.087  41.516  54.761  1.00  0.00
ATOM    471  N6  A      15      31.851  42.606  54.832  1.00  0.00
ATOM    472  H61 A      15      31.602  43.391  55.417  1.00  0.00
ATOM    473  H62 A      15      32.707  42.657  54.298  1.00  0.00
ATOM    474  N1  A      15      30.069  41.542  55.591  1.00  0.00
ATOM    475  C2  A      15      29.207  40.573  55.456  1.00  0.00
ATOM    476  H2  A      15      28.280  40.723  55.991  1.00  0.00
ATOM    477  N3  A      15      29.203  39.509  54.647  1.00  0.00
ATOM    478  C4  A      15      30.364  39.499  53.909  1.00  0.00
ATOM    479  C3' A      15      29.099  37.471  50.523  1.00  0.00
ATOM    480  H3' A      15      29.506  38.451  50.274  1.00  0.00
ATOM    481  C2' A      15      28.660  37.549  51.987  1.00  0.00
ATOM    482  H2' A      15      28.229  38.527  52.201  1.00  0.00
ATOM    483  O2' A      15      27.732  36.505  52.308  1.00  0.00
ATOM    484 HO2' A      15      27.161  36.808  53.018  1.00  0.00
ATOM    485  O3' A      15      27.980  37.276  49.602  1.00  0.00
ATOM    486  P   G      16      26.976  38.411  49.168  1.00  0.00
ATOM    487  OP1 G      16      26.030  37.903  48.134  1.00  0.00
ATOM    488  OP2 G      16      27.756  39.543  48.826  1.00  0.00
ATOM    489  O5' G      16      26.115  38.958  50.436  1.00  0.00
ATOM    490  C5' G      16      25.085  38.156  50.986  1.00  0.00
ATOM    491  H5' G      16      25.441  37.130  51.082  1.00  0.00
ATOM    492 H5'' G      16      24.191  37.985  50.385  1.00  0.00
ATOM    493  C4' G      16      24.735  38.712  52.417  1.00  0.00
ATOM    494  H4' G      16      24.435  37.804  52.942  1.00  0.00
ATOM    495  O4' G      16      25.856  39.409  53.031  1.00  0.00
ATOM    496  C1' G      16      25.505  40.747  53.347  1.00  0.00
ATOM    497  H1' G      16      25.305  40.981  54.393  1.00  0.00
ATOM    498  N9  G      16      26.652  41.630  52.961  1.00  0.00
ATOM    499  C8  G      16      27.733  41.357  52.198  1.00  0.00
ATOM    500  H8  G      16      27.765  40.523  51.512  1.00  0.00
ATOM    501  N7  G      16      28.687  42.218  52.285  1.00  0.00
ATOM    502  C5  G      16      28.164  43.175  53.202  1.00  0.00
ATOM    503  C6  G      16      28.760  44.320  53.853  1.00  0.00
ATOM    504  O6  G      16      29.861  44.898  53.638  1.00  0.00
ATOM    505  N1  G      16      27.931  44.942  54.803  1.00  0.00
ATOM    506  H1  G      16      28.373  45.760  55.198  1.00  0.00
ATOM    507  C2  G      16      26.682  44.566  55.073  1.00  0.00
ATOM    508  N2  G      16      26.042  45.309  55.864  1.00  0.00
ATOM    509  H21 G      16      25.125  44.930  56.054  1.00  0.00
ATOM    510  H22 G      16      26.518  45.969  56.463  1.00  0.00
ATOM    511  N3  G      16      26.111  43.499  54.548  1.00  0.00
ATOM    512  C4  G      16      26.932  42.795  53.630  1.00  0.00
ATOM    513  C3' G      16      23.573  39.700  52.432  1.00  0.00
ATOM    514  H3' G      16      23.071  39.586  51.471  1.00  0.00
ATOM    515  C2' G      16      24.273  41.062  52.578  1.00  0.00
ATOM    516  H2' G      16      24.530  41.449  51.591  1.00  0.00
ATOM    517  O2' G      16      23.435  41.997  53.291  1.00  0.00
ATOM    518 HO2' G      16      22.526  41.844  53.021  1.00  0.00
ATOM    519  O3' G      16      22.671  39.340  53.462  1.00  0.00
ATOM    520  P   U      17      21.140  39.717  53.326  1.00  0.00
ATOM    521  OP1 U      17      21.062  41.071  52.780  1.00  0.00
ATOM    522  OP2 U      17      20.397  39.338  54.542  1.00  0.00
ATOM    523  O5' U      17      20.694  38.873  52.131  1.00  0.00
ATOM    524  C5' U      17      20.586  37.538  52.327  1.00  0.00
ATOM    525  H5' U      17      19.950  37.201  53.146  1.00  0.00
ATOM    526 H5'' U      17      21.569  37.166  52.616  1.00  0.00
ATOM    527  C4' U      17      20.204  36.898  50.980  1.00  0.00
ATOM    528  H4' U      17      20.134  35.815  51.083  1.00  0.00
ATOM    529  O4' U      17      18.904  37.378  50.659  1.00  0.00
ATOM    530  C1' U      17      18.932  37.729  49.290  1.00  0.00
ATOM    531  H1' U      17      18.981  36.898  48.587  1.00  0.00
ATOM    532  N1  U      17      17.695  38.523  49.044  1.00  0.00
ATOM    533  C6  U      17      17.062  39.241  50.024  1.00  0.00
ATOM    534  H6  U      17      17.511  39.272  51.005  1.00  0.00
ATOM    535  C5  U      17      15.937  40.001  49.781  1.00  0.00
ATOM    536  H5  U      17      15.431  40.566  50.550  1.00  0.00
ATOM    537  C4  U      17      15.435  40.076  48.422  1.00  0.00
ATOM    538  O4  U      17      14.515  40.795  47.978  1.00  0.00
ATOM    539  N3  U      17      16.116  39.326  47.505  1.00  0.00
ATOM    540  H3  U      17      15.727  39.393  46.575  1.00  0.00
ATOM    541  C2  U      17      17.315  38.670  47.711  1.00  0.00
ATOM    542  O2  U      17      17.951  38.380  46.708  1.00  0.00
ATOM    543  C3' U      17      21.159  37.456  49.876  1.00  0.00
ATOM    544  H3' U      17      21.956  38.036  50.342  1.00  0.00
ATOM    545  C2' U      17      20.286  38.425  49.047  1.00  0.00
ATOM    546  H2' U      17      20.160  39.415  49.486  1.00  0.00
ATOM    547  O2' U      17      20.632  38.586  47.681  1.00  0.00
ATOM    548 HO2' U      17      19.898  39.065  47.287  1.00  0.00
ATOM    549  O3' U      17      21.716  36.449  48.999  1.00  0.00
ATOM    550  P   G      18      22.621  35.342  49.631  1.00  0.00
ATOM    551  OP1 G      18      22.784  35.491  51.044  1.00  0.00
ATOM    552  OP2 G      18      23.813  35.178  48.779  1.00  0.00
ATOM    553  O5' G      18      21.606  34.141  49.368  1.00  0.00
ATOM    554  C5' G      18      21.372  33.627  48.150  1.00  0.00
ATOM    555  H5' G      18      22.308  33.603  47.592  1.00  0.00
ATOM    556 H5'' G      18      20.707  34.365  47.701  1.00  0.00
ATOM    557  C4' G      18      20.831  32.235  48.169  1.00  0.00
ATOM    558  H4' G      18      21.566  31.487  48.466  1.00  0.00
ATOM    559  O4' G      18      19.661  32.105  48.926  1.00  0.00
ATOM    560  C1' G      18      18.593  31.940  48.007  1.00  0.00
ATOM    561  H1' G      18      17.893  31.366  48.615  1.00  0.00
ATOM    562  N9  G      18      17.973  33.286  47.799  1.00  0.00
ATOM    563  C8  G      18      17.936  34.349  48.683  1.00  0.00
ATOM    564  H8  G      18      18.462  34.360  49.625  1.00  0.00
ATOM    565  N7  G      18      17.060  35.272  48.343  1.00  0.00
ATOM    566  C5  G      18      16.566  34.870  47.097  1.00  0.00
ATOM    567  C6  G      18      15.729  35.428  46.044  1.00  0.00
ATOM    568  O6  G      18      15.204  36.473  46.061  1.00  0.00
ATOM    569  N1  G      18      15.425  34.593  45.047  1.00  0.00
ATOM    570  H1  G      18      14.739  34.860  44.355  1.00  0.00
ATOM    571  C2  G      18      15.871  33.329  44.912  1.00  0.00
ATOM    572  N2  G      18      15.394  32.654  43.910  1.00  0.00
ATOM    573  H21 G      18      15.839  31.758  43.772  1.00  0.00
ATOM    574  H22 G      18      14.752  33.048  43.238  1.00  0.00
ATOM    575  N3  G      18      16.717  32.784  45.751  1.00  0.00
ATOM    576  C4  G      18      17.066  33.615  46.787  1.00  0.00
ATOM    577  C3' G      18      20.502  31.730  46.787  1.00  0.00
ATOM    578  H3' G      18      20.394  32.667  46.242  1.00  0.00
ATOM    579  C2' G      18      19.123  31.165  46.833  1.00  0.00
ATOM    580  H2' G      18      18.533  31.307  45.928  1.00  0.00
ATOM    581  O2' G      18      18.952  29.838  47.221  1.00  0.00
ATOM    582 HO2' G      18      19.139  29.248  46.487  1.00  0.00
ATOM    583  O3' G      18      21.422  30.797  46.196  1.00  0.00
ATOM    584  P   A      19      22.342  31.363  45.050  1.00  0.00
ATOM    585  OP1 A      19      23.187  30.243  44.621  1.00  0.00
ATOM    586  OP2 A      19      23.033  32.584  45.468  1.00  0.00
ATOM    587  O5' A      19      21.336  31.757  43.859  1.00  0.00
ATOM    588  C5' A      19      20.736  30.692  43.149  1.00  0.00
ATOM    589  H5' A      19      20.023  30.160  43.780  1.00  0.00
ATOM    590 H5'' A      19      21.541  30.041  42.809  1.00  0.00
ATOM    591  C4' A      19      19.847  30.973  41.942  1.00  0.00
ATOM    592  H4' A      19      19.795  30.026  41.405  1.00  0.00
ATOM    593  O4' A      19      18.575  31.402  42.264  1.00  0.00
ATOM    594  C1' A      19      18.308  32.582  41.518  1.00  0.00
ATOM    595  H1' A      19      17.298  32.610  41.111  1.00  0.00
ATOM    596  N9  A      19      18.499  33.836  42.342  1.00  0.00
ATOM    597  C8  A      19      18.746  33.983  43.723  1.00  0.00
ATOM    598  H8  A      19      19.138  33.205  44.361  1.00  0.00
ATOM    599  N7  A      19      18.526  35.199  44.143  1.00  0.00
ATOM    600  C5  A      19      18.092  35.888  43.075  1.00  0.00
ATOM    601  C6  A      19      17.800  37.261  42.829  1.00  0.00
ATOM    602  N6  A      19      17.948  38.182  43.691  1.00  0.00
ATOM    603  H61 A      19      18.050  37.871  44.646  1.00  0.00
ATOM    604  H62 A      19      17.768  39.133  43.403  1.00  0.00
ATOM    605  N1  A      19      17.595  37.683  41.624  1.00  0.00
ATOM    606  C2  A      19      17.465  36.862  40.574  1.00  0.00
ATOM    607  H2  A      19      17.221  37.319  39.626  1.00  0.00
ATOM    608  N3  A      19      17.735  35.529  40.676  1.00  0.00
ATOM    609  C4  A      19      18.088  35.110  41.954  1.00  0.00
ATOM    610  C3' A      19      20.534  31.979  41.046  1.00  0.00
ATOM    611  H3' A      19      21.020  32.749  41.646  1.00  0.00
ATOM    612  C2' A      19      19.253  32.592  40.403  1.00  0.00
ATOM    613  H2' A      19      19.488  33.601  40.064  1.00  0.00
ATOM    614  O2' A      19      18.764  31.757  39.377  1.00  0.00
ATOM    615 HO2' A      19      19.499  31.257  39.016  1.00  0.00
ATOM    616  O3' A      19      21.359  31.371  40.044  1.00  0.00
ATOM    617  P   U      20      22.726  32.007  39.728  1.00  0.00
ATOM    618  OP1 U      20      23.220  31.347  38.546  1.00  0.00
ATOM    619  OP2 U      20      23.543  31.992  40.910  1.00  0.00
ATOM    620  O5' U      20      22.313  33.501  39.212  1.00  0.00
ATOM    621  C5' U      20      21.898  33.926  37.864  1.00  0.00
ATOM    622  H5' U      20      20.920  33.510  37.625  1.00  0.00
ATOM    623 H5'' U      20      22.678  33.691  37.139  1.00  0.00
ATOM    624  C4' U      20      21.670  35.384  37.718  1.00  0.00
ATOM    625  H4' U      20      21.335  35.634  36.711  1.00  0.00
ATOM    626  O4' U      20      20.624  35.909  38.562  1.00  0.00
ATOM    627  C1' U      20      21.046  37.185  38.975  1.00  0.00
ATOM    628  H1' U      20      20.332  37.973  38.737  1.00  0.00
ATOM    629  N1  U      20      21.350  37.243  40.435  1.00  0.00
ATOM    630  C6  U      20      21.516  36.097  41.168  1.00  0.00
ATOM    631  H6  U      20      21.616  35.127  40.702  1.00  0.00
ATOM    632  C5  U      20      21.524  36.253  42.548  1.00  0.00
ATOM    633  H5  U      20      21.595  35.388  43.191  1.00  0.00
ATOM    634  C4  U      20      21.534  37.552  43.231  1.00  0.00
ATOM    635  O4  U      20      21.573  37.595  44.475  1.00  0.00
ATOM    636  N3  U      20      21.359  38.611  42.374  1.00  0.00
ATOM    637  H3  U      20      21.016  39.461  42.799  1.00  0.00
ATOM    638  C2  U      20      21.295  38.520  40.965  1.00  0.00
ATOM    639  O2  U      20      21.088  39.585  40.338  1.00  0.00
ATOM    640  C3' U      20      22.957  36.067  38.174  1.00  0.00
ATOM    641  H3' U      20      23.198  35.879  39.220  1.00  0.00
ATOM    642  C2' U      20      22.385  37.544  38.304  1.00  0.00
ATOM    643  H2' U      20      23.098  38.114  38.899  1.00  0.00
ATOM    644  O2' U      20      22.042  38.255  37.101  1.00  0.00
ATOM    645 HO2' U      20      21.865  39.158  37.375  1.00  0.00
ATOM    646  O3' U      20      24.077  35.994  37.295  1.00  0.00
ATOM    647  P   G      21      25.481  36.254  37.853  1.00  0.00
ATOM    648  OP1 G      21      26.438  35.410  37.073  1.00  0.00
ATOM    649  OP2 G      21      25.568  36.223  39.348  1.00  0.00
ATOM    650  O5' G      21      25.710  37.765  37.572  1.00  0.00
ATOM    651  C5' G      21      25.900  38.263  36.254  1.00  0.00
ATOM    652  H5' G      21      25.136  37.899  35.568  1.00  0.00
ATOM    653 H5'' G      21      26.937  38.120  35.950  1.00  0.00
ATOM    654  C4' G      21      25.678  39.743  36.411  1.00  0.00
ATOM    655  H4' G      21      25.876  40.201  35.442  1.00  0.00
ATOM    656  O4' G      21      24.311  39.926  36.880  1.00  0.00
ATOM    657  C1' G      21      24.265  41.088  37.746  1.00  0.00
ATOM    658  H1' G      21      23.457  41.718  37.376  1.00  0.00
ATOM    659  N9  G      21      24.176  40.850  39.200  1.00  0.00
ATOM    660  C8  G      21      24.894  39.918  39.925  1.00  0.00
ATOM    661  H8  G      21      25.552  39.156  39.536  1.00  0.00
ATOM    662  N7  G      21      24.519  39.911  41.170  1.00  0.00
ATOM    663  C5  G      21      23.582  40.897  41.318  1.00  0.00
ATOM    664  C6  G      21      22.797  41.342  42.413  1.00  0.00
ATOM    665  O6  G      21      22.864  40.905  43.575  1.00  0.00
ATOM    666  N1  G      21      21.958  42.320  42.144  1.00  0.00
ATOM    667  H1  G      21      21.540  42.788  42.936  1.00  0.00
ATOM    668  C2  G      21      21.874  42.911  40.894  1.00  0.00
ATOM    669  N2  G      21      21.147  44.000  40.859  1.00  0.00
ATOM    670  H21 G      21      20.959  44.403  39.952  1.00  0.00
ATOM    671  H22 G      21      20.719  44.419  41.671  1.00  0.00
ATOM    672  N3  G      21      22.574  42.514  39.844  1.00  0.00
ATOM    673  C4  G      21      23.424  41.528  40.120  1.00  0.00
ATOM    674  C3' G      21      26.575  40.562  37.353  1.00  0.00
ATOM    675  H3' G      21      26.846  40.074  38.289  1.00  0.00
ATOM    676  C2' G      21      25.657  41.734  37.621  1.00  0.00
ATOM    677  H2' G      21      25.980  42.142  38.579  1.00  0.00
ATOM    678  O2' G      21      25.592  42.705  36.610  1.00  0.00
ATOM    679 HO2' G      21      26.246  43.386  36.785  1.00  0.00
ATOM    680  O3' G      21      27.792  40.919  36.596  1.00  0.00
ATOM    681  P   C      22      29.043  41.613  37.186  1.00  0.00
ATOM    682  OP1 C      22      30.148  41.511  36.190  1.00  0.00
ATOM    683  OP2 C      22      29.267  41.030  38.545  1.00  0.00
ATOM    684  O5' C      22      28.662  43.115  37.410  1.00  0.00
ATOM    685  C5' C      22      28.729  44.065  36.455  1.00  0.00
ATOM    686  H5' C      22      28.203  43.779  35.544  1.00  0.00
ATOM    687 H5'' C      22      29.788  44.262  36.293  1.00  0.00
ATOM    688  C4' C      22      28.016  45.410  36.888  1.00  0.00
ATOM    689  H4' C      22      28.022  45.993  35.967  1.00  0.00
ATOM    690  O4' C      22      26.782  45.046  37.307  1.00  0.00
ATOM    691  C1' C      22      26.322  45.913  38.328  1.00  0.00
ATOM    692  H1' C      22      25.412  46.405  37.984  1.00  0.00
ATOM    693  N1  C      22      25.842  45.225  39.523  1.00  0.00
ATOM    694  C6  C      22      26.462  44.079  39.901  1.00  0.00
ATOM    695  H6  C      22      27.265  43.646  39.323  1.00  0.00
ATOM    696  C5  C      22      26.133  43.521  41.101  1.00  0.00
ATOM    697  H5  C      22      26.673  42.660  41.464  1.00  0.00
ATOM    698  C4  C      22      25.210  44.214  41.886  1.00  0.00
ATOM    699  N4  C      22      24.876  43.817  43.069  1.00  0.00
ATOM    700  H41 C      22      25.479  43.128  43.495  1.00  0.00
ATOM    701  H42 C      22      24.215  44.362  43.603  1.00  0.00
ATOM    702  N3  C      22      24.557  45.285  41.482  1.00  0.00
ATOM    703  C2  C      22      24.817  45.837  40.253  1.00  0.00
ATOM    704  O2  C      22      24.247  46.925  39.880  1.00  0.00
ATOM    705  C3' C      22      28.664  46.275  38.017  1.00  0.00
ATOM    706  H3' C      22      29.033  45.526  38.718  1.00  0.00
ATOM    707  C2' C      22      27.368  46.876  38.601  1.00  0.00
ATOM    708  H2' C      22      27.560  47.134  39.642  1.00  0.00
ATOM    709  O2' C      22      27.073  48.048  37.901  1.00  0.00
ATOM    710 HO2' C      22      26.674  48.635  38.547  1.00  0.00
ATOM    711  O3' C      22      29.686  47.248  37.670  1.00  0.00
ATOM    712  P   U      23      30.774  47.816  38.778  1.00  0.00
ATOM    713  OP1 U      23      31.820  48.659  38.110  1.00  0.00
ATOM    714  OP2 U      23      31.154  46.582  39.483  1.00  0.00
ATOM    715  O5' U      23      30.055  48.707  39.894  1.00  0.00
ATOM    716  C5' U      23      29.551  50.003  39.551  1.00  0.00
ATOM    717  H5' U      23      29.019  49.961  38.600  1.00  0.00
ATOM    718 H5'' U      23      30.369  50.723  39.548  1.00  0.00
ATOM    719  C4' U      23      28.521  50.420  40.595  1.00  0.00
ATOM    720  H4' U      23      28.068  51.314  40.167  1.00  0.00
ATOM    721  O4' U      23      27.494  49.392  40.888  1.00  0.00
ATOM    722  C1' U      23      27.074  49.515  42.222  1.00  0.00
ATOM    723  H1' U      23      26.001  49.686  42.301  1.00  0.00
ATOM    724  N1  U      23      27.302  48.234  42.918  1.00  0.00
ATOM    725  C6  U      23      28.173  47.287  42.385  1.00  0.00
ATOM    726  H6  U      23      28.782  47.490  41.516  1.00  0.00
ATOM    727  C5  U      23      28.258  46.059  43.015  1.00  0.00
ATOM    728  H5  U      23      28.858  45.297  42.540  1.00  0.00
ATOM    729  C4  U      23      27.496  45.740  44.220  1.00  0.00
ATOM    730  O4  U      23      27.559  44.647  44.774  1.00  0.00
ATOM    731  N3  U      23      26.683  46.786  44.638  1.00  0.00
ATOM    732  H3  U      23      26.266  46.715  45.555  1.00  0.00
ATOM    733  C2  U      23      26.464  47.994  44.011  1.00  0.00
ATOM    734  O2  U      23      25.590  48.776  44.390  1.00  0.00
ATOM    735  C3' U      23      29.076  50.796  41.928  1.00  0.00
ATOM    736  H3' U      23      29.808  49.999  42.062  1.00  0.00
ATOM    737  C2' U      23      27.860  50.652  42.913  1.00  0.00
ATOM    738  H2' U      23      28.188  50.283  43.884  1.00  0.00
ATOM    739  O2' U      23      27.100  51.844  43.049  1.00  0.00
ATOM    740 HO2' U      23      27.343  52.409  42.313  1.00  0.00
ATOM    741  O3' U      23      29.568  52.111  41.861  1.00  0.00
ATOM    742  P   C      24      30.790  52.487  42.805  1.00  0.00
ATOM    743  OP1 C      24      30.969  53.935  42.871  1.00  0.00
ATOM    744  OP2 C      24      31.936  51.750  42.253  1.00  0.00
ATOM    745  O5' C      24      30.523  51.955  44.260  1.00  0.00
ATOM    746  C5' C      24      29.706  52.666  45.199  1.00  0.00
ATOM    747  H5' C      24      28.705  52.840  44.805  1.00  0.00
ATOM    748 H5'' C      24      30.241  53.578  45.464  1.00  0.00
ATOM    749  C4' C      24      29.505  51.851  46.437  1.00  0.00
ATOM    750  H4' C      24      28.861  52.309  47.188  1.00  0.00
ATOM    751  O4' C      24      29.007  50.522  46.183  1.00  0.00
ATOM    752  C1' C      24      29.535  49.622  47.130  1.00  0.00
ATOM    753  H1' C      24      28.752  49.335  47.831  1.00  0.00
ATOM    754  N1  C      24      30.078  48.528  46.317  1.00  0.00
ATOM    755  C6  C      24      30.669  48.629  45.090  1.00  0.00
ATOM    756  H6  C      24      30.659  49.593  44.603  1.00  0.00
ATOM    757  C5  C      24      31.147  47.553  44.389  1.00  0.00
ATOM    758  H5  C      24      31.488  47.727  43.380  1.00  0.00
ATOM    759  C4  C      24      31.024  46.300  45.005  1.00  0.00
ATOM    760  N4  C      24      31.358  45.197  44.433  1.00  0.00
ATOM    761  H41 C      24      31.870  45.233  43.563  1.00  0.00
ATOM    762  H42 C      24      31.199  44.355  44.968  1.00  0.00
ATOM    763  N3  C      24      30.467  46.081  46.140  1.00  0.00
ATOM    764  C2  C      24      30.045  47.215  46.843  1.00  0.00
ATOM    765  O2  C      24      29.553  46.977  47.967  1.00  0.00
ATOM    766  C3' C      24      30.811  51.639  47.177  1.00  0.00
ATOM    767  H3' C      24      31.559  51.338  46.444  1.00  0.00
ATOM    768  C2' C      24      30.506  50.401  48.016  1.00  0.00
ATOM    769  H2' C      24      31.437  49.848  48.140  1.00  0.00
ATOM    770  O2' C      24      29.798  50.745  49.196  1.00  0.00
ATOM    771 HO2' C      24      30.340  51.398  49.645  1.00  0.00
ATOM    772  O3' C      24      31.287  52.784  47.868  1.00  0.00
ATOM    773  P   G      25      32.642  52.841  48.628  1.00  0.00
ATOM    774  OP1 G      25      32.903  54.301  48.766  1.00  0.00
ATOM    775  OP2 G      25      33.587  51.948  48.010  1.00  0.00
ATOM    776  O5' G      25      32.306  52.185  50.094  1.00  0.00
ATOM    777  C5' G      25      31.848  52.999  51.203  1.00  0.00
ATOM    778  H5' G      25      31.020  53.625  50.869  1.00  0.00
ATOM    779 H5'' G      25      32.689  53.617  51.516  1.00  0.00
ATOM    780  C4' G      25      31.450  52.148  52.396  1.00  0.00
ATOM    781  H4' G      25      31.266  52.777  53.267  1.00  0.00
ATOM    782  O4' G      25      30.209  51.477  52.062  1.00  0.00
ATOM    783  C1' G      25      30.341  50.240  52.713  1.00  0.00
ATOM    784  H1' G      25      30.138  50.369  53.776  1.00  0.00
ATOM    785  N9  G      25      29.377  49.177  52.274  1.00  0.00
ATOM    786  C8  G      25      29.521  48.112  51.415  1.00  0.00
ATOM    787  H8  G      25      30.378  48.031  50.763  1.00  0.00
ATOM    788  N7  G      25      28.514  47.232  51.567  1.00  0.00
ATOM    789  C5  G      25      27.701  47.776  52.521  1.00  0.00
ATOM    790  C6  G      25      26.497  47.265  53.139  1.00  0.00
ATOM    791  O6  G      25      25.811  46.337  52.721  1.00  0.00
ATOM    792  N1  G      25      25.971  48.089  54.158  1.00  0.00
ATOM    793  H1  G      25      24.981  47.989  54.333  1.00  0.00
ATOM    794  C2  G      25      26.602  49.242  54.483  1.00  0.00
ATOM    795  N2  G      25      26.046  49.944  55.427  1.00  0.00
ATOM    796  H21 G      25      26.364  50.902  55.402  1.00  0.00
ATOM    797  H22 G      25      25.130  49.629  55.713  1.00  0.00
ATOM    798  N3  G      25      27.644  49.761  53.878  1.00  0.00
ATOM    799  C4  G      25      28.167  48.965  52.873  1.00  0.00
ATOM    800  C3' G      25      32.574  51.219  52.920  1.00  0.00
ATOM    801  H3' G      25      33.472  51.275  52.305  1.00  0.00
ATOM    802  C2' G      25      31.817  49.927  52.466  1.00  0.00
ATOM    803  H2' G      25      32.099  49.939  51.413  1.00  0.00
ATOM    804  O2' G      25      32.084  48.713  53.212  1.00  0.00
ATOM    805 HO2' G      25      33.043  48.693  53.240  1.00  0.00
ATOM    806  O3' G      25      32.782  51.271  54.316  1.00  0.00
ATOM    807  P   A      26      33.971  52.080  54.905  1.00  0.00
ATOM    808  OP1 A      26      34.794  52.678  53.850  1.00  0.00
ATOM    809  OP2 A      26      34.558  51.095  55.805  1.00  0.00
ATOM    810  O5' A      26      33.325  53.155  55.775  1.00  0.00
ATOM    811  C5' A      26      32.333  52.939  56.746  1.00  0.00
ATOM    812  H5' A      26      32.618  52.002  57.224  1.00  0.00
ATOM    813 H5'' A      26      31.441  52.919  56.120  1.00  0.00
ATOM    814  C4' A      26      32.393  54.095  57.717  1.00  0.00
ATOM    815  H4' A      26      33.257  53.993  58.373  1.00  0.00
ATOM    816  O4' A      26      32.396  55.412  57.050  1.00  0.00
ATOM    817  C1' A      26      31.075  55.908  57.018  1.00  0.00
ATOM    818  H1' A      26      31.224  56.986  56.950  1.00  0.00
ATOM    819  N9  A      26      30.378  55.423  55.808  1.00  0.00
ATOM    820  C8  A      26      30.737  55.633  54.516  1.00  0.00
ATOM    821  H8  A      26      31.571  56.272  54.263  1.00  0.00
ATOM    822  N7  A      26      30.145  54.770  53.643  1.00  0.00
ATOM    823  C5  A      26      29.216  54.183  54.487  1.00  0.00
ATOM    824  C6  A      26      28.136  53.224  54.238  1.00  0.00
ATOM    825  N6  A      26      27.790  52.625  53.114  1.00  0.00
ATOM    826  H61 A      26      28.400  52.701  52.313  1.00  0.00
ATOM    827  H62 A      26      27.318  51.742  53.250  1.00  0.00
ATOM    828  N1  A      26      27.238  52.910  55.242  1.00  0.00
ATOM    829  C2  A      26      27.468  53.425  56.471  1.00  0.00
ATOM    830  H2  A      26      26.841  53.104  57.290  1.00  0.00
ATOM    831  N3  A      26      28.411  54.243  56.790  1.00  0.00
ATOM    832  C4  A      26      29.222  54.650  55.766  1.00  0.00
ATOM    833  C3' A      26      31.172  54.110  58.704  1.00  0.00
ATOM    834  H3' A      26      30.506  53.332  58.332  1.00  0.00
ATOM    835  C2' A      26      30.557  55.446  58.438  1.00  0.00
ATOM    836  H2' A      26      29.475  55.411  58.565  1.00  0.00
ATOM    837  O2' A      26      31.060  56.459  59.308  1.00  0.00
ATOM    838 HO2' A      26      31.604  55.945  59.910  1.00  0.00
ATOM    839  O3' A      26      31.671  53.906  60.026  1.00  0.00
ATOM    840  P   C      27      31.705  52.399  60.602  1.00  0.00
ATOM    841  OP1 C      27      31.850  52.459  62.065  1.00  0.00
ATOM    842  OP2 C      27      32.703  51.603  59.917  1.00  0.00
ATOM    843  O5' C      27      30.327  51.720  60.358  1.00  0.00
ATOM    844  C5' C      27      29.069  52.294  60.781  1.00  0.00
ATOM    845  H5' C      27      28.915  53.247  60.275  1.00  0.00
ATOM    846 H5'' C      27      28.931  52.409  61.856  1.00  0.00
ATOM    847  C4' C      27      27.889  51.388  60.459  1.00  0.00
ATOM    848  H4' C      27      27.035  51.818  60.983  1.00  0.00
ATOM    849  O4' C      27      27.639  51.281  59.050  1.00  0.00
ATOM    850  C1' C      27      27.298  49.953  58.664  1.00  0.00
ATOM    851  H1' C      27      26.364  49.844  58.112  1.00  0.00
ATOM    852  N1  C      27      28.364  49.155  57.911  1.00  0.00
ATOM    853  C6  C      27      29.513  49.777  57.420  1.00  0.00
ATOM    854  H6  C      27      29.719  50.793  57.725  1.00  0.00
ATOM    855  C5  C      27      30.315  49.157  56.490  1.00  0.00
ATOM    856  H5  C      27      31.111  49.677  55.978  1.00  0.00
ATOM    857  C4  C      27      29.914  47.836  56.073  1.00  0.00
ATOM    858  N4  C      27      30.483  47.249  55.099  1.00  0.00
ATOM    859  H41 C      27      31.248  47.718  54.636  1.00  0.00
ATOM    860  H42 C      27      30.399  46.277  54.836  1.00  0.00
ATOM    861  N3  C      27      28.870  47.232  56.553  1.00  0.00
ATOM    862  C2  C      27      28.088  47.885  57.454  1.00  0.00
ATOM    863  O2  C      27      27.017  47.349  57.762  1.00  0.00
ATOM    864  C3' C      27      28.042  49.936  60.986  1.00  0.00
ATOM    865  H3' C      27      29.087  49.650  60.868  1.00  0.00
ATOM    866  C2' C      27      27.153  49.197  59.984  1.00  0.00
ATOM    867  H2' C      27      27.570  48.192  60.058  1.00  0.00
ATOM    868  O2' C      27      25.767  49.246  60.272  1.00  0.00
ATOM    869 HO2' C      27      25.684  49.679  61.125  1.00  0.00
ATOM    870  O3' C      27      27.530  49.811  62.306  1.00  0.00
ATOM    871  P   U      28      28.140  48.639  63.156  1.00  0.00
ATOM    872  OP1 U      28      27.517  48.657  64.449  1.00  0.00
ATOM    873  OP2 U      28      29.629  48.715  63.142  1.00  0.00
ATOM    874  O5' U      28      27.749  47.318  62.411  1.00  0.00
ATOM    875  C5' U      28      26.449  46.804  62.500  1.00  0.00
ATOM    876  H5' U      28      25.760  47.587  62.184  1.00  0.00
ATOM    877 H5'' U      28      26.280  46.549  63.547  1.00  0.00
ATOM    878  C4' U      28      26.254  45.544  61.715  1.00  0.00
ATOM    879  H4' U      28      25.253  45.147  61.886  1.00  0.00
ATOM    880  O4' U      28      26.413  45.746  60.339  1.00  0.00
ATOM    881  C1' U      28      26.900  44.518  59.840  1.00  0.00
ATOM    882  H1' U      28      26.144  44.120  59.163  1.00  0.00
ATOM    883  N1  U      28      28.155  44.636  59.061  1.00  0.00
ATOM    884  C6  U      28      29.213  45.415  59.466  1.00  0.00
ATOM    885  H6  U      28      28.960  46.166  60.200  1.00  0.00
ATOM    886  C5  U      28      30.360  45.408  58.716  1.00  0.00
ATOM    887  H5  U      28      31.084  46.176  58.942  1.00  0.00
ATOM    888  C4  U      28      30.562  44.582  57.576  1.00  0.00
ATOM    889  O4  U      28      31.583  44.547  56.886  1.00  0.00
ATOM    890  N3  U      28      29.527  43.686  57.340  1.00  0.00
ATOM    891  H3  U      28      29.500  43.028  56.574  1.00  0.00
ATOM    892  C2  U      28      28.313  43.687  57.999  1.00  0.00
ATOM    893  O2  U      28      27.512  42.802  57.711  1.00  0.00
ATOM    894  C3' U      28      27.183  44.475  62.194  1.00  0.00
ATOM    895  H3' U      28      28.233  44.748  62.305  1.00  0.00
ATOM    896  C2' U      28      27.022  43.516  60.999  1.00  0.00
ATOM    897  H2' U      28      27.850  42.813  60.906  1.00  0.00
ATOM    898  O2' U      28      25.818  42.846  60.834  1.00  0.00
ATOM    899 HO2' U      28      25.413  42.710  61.694  1.00  0.00
ATOM    900  O3' U      28      26.757  43.999  63.403  1.00  0.00
ATOM    901  P   A      29      27.741  43.252  64.332  1.00  0.00
ATOM    902  OP1 A      29      27.002  42.897  65.546  1.00  0.00
ATOM    903  OP2 A      29      29.019  43.963  64.481  1.00  0.00
ATOM    904  O5' A      29      28.071  41.852  63.732  1.00  0.00
ATOM    905  C5' A      29      27.157  40.767  63.740  1.00  0.00
ATOM    906  H5' A      29      26.107  41.058  63.746  1.00  0.00
ATOM    907 H5'' A      29      27.349  40.226  64.667  1.00  0.00
ATOM    908  C4' A      29      27.428  39.547  62.818  1.00  0.00
ATOM    909  H4' A      29      26.691  38.773  63.034  1.00  0.00
ATOM    910  O4' A      29      27.532  39.919  61.483  1.00  0.00
ATOM    911  C1' A      29      28.583  39.118  60.895  1.00  0.00
ATOM    912  H1' A      29      28.229  38.622  59.991  1.00  0.00
ATOM    913  N9  A      29      29.653  40.041  60.323  1.00  0.00
ATOM    914  C8  A      29      30.156  41.222  60.883  1.00  0.00
ATOM    915  H8  A      29      29.881  41.566  61.869  1.00  0.00
ATOM    916  N7  A      29      31.145  41.827  60.166  1.00  0.00
ATOM    917  C5  A      29      31.365  40.895  59.187  1.00  0.00
ATOM    918  C6  A      29      32.128  40.840  57.995  1.00  0.00
ATOM    919  N6  A      29      32.976  41.767  57.562  1.00  0.00
ATOM    920  H61 A      29      33.022  42.550  58.199  1.00  0.00
ATOM    921  H62 A      29      33.692  41.507  56.899  1.00  0.00
ATOM    922  N1  A      29      32.146  39.747  57.239  1.00  0.00
ATOM    923  C2  A      29      31.318  38.733  57.551  1.00  0.00
ATOM    924  H2  A      29      31.471  37.853  56.944  1.00  0.00
ATOM    925  N3  A      29      30.379  38.720  58.506  1.00  0.00
ATOM    926  C4  A      29      30.452  39.858  59.270  1.00  0.00
ATOM    927  C3' A      29      28.843  38.984  63.146  1.00  0.00
ATOM    928  H3' A      29      29.523  39.836  63.126  1.00  0.00
ATOM    929  C2' A      29      29.091  38.115  61.891  1.00  0.00
ATOM    930  H2' A      29      30.134  37.822  61.777  1.00  0.00
ATOM    931  O2' A      29      28.301  36.934  61.854  1.00  0.00
ATOM    932 HO2' A      29      28.590  36.477  61.060  1.00  0.00
ATOM    933  O3' A      29      28.782  38.238  64.334  1.00  0.00
ATOM    934  P   G      30      30.086  37.989  65.150  1.00  0.00
ATOM    935  OP1 G      30      29.662  37.323  66.399  1.00  0.00
ATOM    936  OP2 G      30      30.654  39.338  65.250  1.00  0.00
ATOM    937  O5' G      30      31.002  37.046  64.230  1.00  0.00
ATOM    938  C5' G      30      30.737  35.656  64.043  1.00  0.00
ATOM    939  H5' G      30      29.669  35.599  63.831  1.00  0.00
ATOM    940 H5'' G      30      30.992  35.191  64.996  1.00  0.00
ATOM    941  C4' G      30      31.598  35.002  62.939  1.00  0.00
ATOM    942  H4' G      30      31.236  33.988  62.775  1.00  0.00
ATOM    943  O4' G      30      31.426  35.757  61.776  1.00  0.00
ATOM    944  C1' G      30      32.646  35.687  61.038  1.00  0.00
ATOM    945  H1' G      30      32.568  35.234  60.049  1.00  0.00
ATOM    946  N9  G      30      33.272  36.988  60.847  1.00  0.00
ATOM    947  C8  G      30      33.019  38.198  61.480  1.00  0.00
ATOM    948  H8  G      30      32.452  38.291  62.395  1.00  0.00
ATOM    949  N7  G      30      33.652  39.225  60.980  1.00  0.00
ATOM    950  C5  G      30      34.458  38.658  59.990  1.00  0.00
ATOM    951  C6  G      30      35.358  39.242  58.994  1.00  0.00
ATOM    952  O6  G      30      35.778  40.449  58.832  1.00  0.00
ATOM    953  N1  G      30      35.933  38.301  58.189  1.00  0.00
ATOM    954  H1  G      30      36.663  38.761  57.664  1.00  0.00
ATOM    955  C2  G      30      35.521  37.056  58.075  1.00  0.00
ATOM    956  N2  G      30      36.228  36.238  57.369  1.00  0.00
ATOM    957  H21 G      30      35.980  35.263  57.456  1.00  0.00
ATOM    958  H22 G      30      36.911  36.691  56.779  1.00  0.00
ATOM    959  N3  G      30      34.700  36.413  58.911  1.00  0.00
ATOM    960  C4  G      30      34.169  37.274  59.858  1.00  0.00
ATOM    961  C3' G      30      33.101  35.106  63.305  1.00  0.00
ATOM    962  H3' G      30      33.511  36.095  63.510  1.00  0.00
ATOM    963  C2' G      30      33.477  34.796  61.880  1.00  0.00
ATOM    964  H2' G      30      34.484  35.023  61.533  1.00  0.00
ATOM    965  O2' G      30      33.281  33.478  61.425  1.00  0.00
ATOM    966 HO2' G      30      33.957  32.943  61.847  1.00  0.00
ATOM    967  O3' G      30      33.557  34.247  64.271  1.00  0.00
ATOM    968  P   A      31      34.868  34.500  65.024  1.00  0.00
ATOM    969  OP1 A      31      35.086  33.274  65.829  1.00  0.00
ATOM    970  OP2 A      31      34.852  35.764  65.756  1.00  0.00
ATOM    971  O5' A      31      35.962  34.577  63.780  1.00  0.00
ATOM    972  C5' A      31      36.457  33.442  63.166  1.00  0.00
ATOM    973  H5' A      31      35.679  32.785  62.777  1.00  0.00
ATOM    974 H5'' A      31      36.875  32.847  63.978  1.00  0.00
ATOM    975  C4' A      31      37.450  33.689  62.006  1.00  0.00
ATOM    976  H4' A      31      37.885  32.726  61.738  1.00  0.00
ATOM    977  O4' A      31      36.823  34.447  60.920  1.00  0.00
ATOM    978  C1' A      31      37.790  35.380  60.486  1.00  0.00
ATOM    979  H1' A      31      37.869  35.336  59.400  1.00  0.00
ATOM    980  N9  A      31      37.415  36.723  60.884  1.00  0.00
ATOM    981  C8  A      31      36.640  37.139  61.927  1.00  0.00
ATOM    982  H8  A      31      35.793  36.627  62.359  1.00  0.00
ATOM    983  N7  A      31      36.748  38.385  62.226  1.00  0.00
ATOM    984  C5  A      31      37.823  38.811  61.406  1.00  0.00
ATOM    985  C6  A      31      38.610  39.961  61.282  1.00  0.00
ATOM    986  N6  A      31      38.441  40.955  62.096  1.00  0.00
ATOM    987  H61 A      31      37.794  40.861  62.865  1.00  0.00
ATOM    988  H62 A      31      38.970  41.793  61.902  1.00  0.00
ATOM    989  N1  A      31      39.611  40.025  60.436  1.00  0.00
ATOM    990  C2  A      31      39.779  39.005  59.599  1.00  0.00
ATOM    991  H2  A      31      40.664  39.063  58.982  1.00  0.00
ATOM    992  N3  A      31      39.157  37.833  59.673  1.00  0.00
ATOM    993  C4  A      31      38.220  37.803  60.609  1.00  0.00
ATOM    994  C3' A      31      38.693  34.392  62.450  1.00  0.00
ATOM    995  H3' A      31      38.333  35.183  63.108  1.00  0.00
ATOM    996  C2' A      31      39.132  35.050  61.153  1.00  0.00
ATOM    997  H2' A      31      39.758  35.906  61.404  1.00  0.00
ATOM    998  O2' A      31      39.754  34.030  60.399  1.00  0.00
ATOM    999 HO2' A      31      39.955  34.370  59.524  1.00  0.00
ATOM   1000  O3' A      31      39.594  33.519  63.192  1.00  0.00
ATOM   1001  P   G      32      40.777  34.163  64.063  1.00  0.00
ATOM   1002  OP1 G      32      41.400  33.106  64.831  1.00  0.00
ATOM   1003  OP2 G      32      40.207  35.307  64.833  1.00  0.00
ATOM   1004  O5' G      32      41.894  34.630  63.077  1.00  0.00
ATOM   1005  C5' G      32      42.526  33.686  62.260  1.00  0.00
ATOM   1006  H5' G      32      41.834  33.336  61.494  1.00  0.00
ATOM   1007 H5'' G      32      42.796  32.834  62.884  1.00  0.00
ATOM   1008  C4' G      32      43.829  34.157  61.492  1.00  0.00
ATOM   1009  H4' G      32      44.330  33.421  60.863  1.00  0.00
ATOM   1010  O4' G      32      43.430  35.221  60.651  1.00  0.00
ATOM   1011  C1' G      32      44.626  35.949  60.337  1.00  0.00
ATOM   1012  H1' G      32      44.876  35.729  59.299  1.00  0.00
ATOM   1013  N9  G      32      44.434  37.444  60.564  1.00  0.00
ATOM   1014  C8  G      32      43.511  38.066  61.314  1.00  0.00
ATOM   1015  H8  G      32      42.786  37.426  61.794  1.00  0.00
ATOM   1016  N7  G      32      43.689  39.328  61.493  1.00  0.00
ATOM   1017  C5  G      32      44.823  39.626  60.715  1.00  0.00
ATOM   1018  C6  G      32      45.537  40.808  60.456  1.00  0.00
ATOM   1019  O6  G      32      45.373  41.970  60.934  1.00  0.00
ATOM   1020  N1  G      32      46.595  40.736  59.603  1.00  0.00
ATOM   1021  H1  G      32      47.123  41.573  59.401  1.00  0.00
ATOM   1022  C2  G      32      46.983  39.557  59.049  1.00  0.00
ATOM   1023  N2  G      32      47.974  39.678  58.211  1.00  0.00
ATOM   1024  H21 G      32      48.468  38.855  57.896  1.00  0.00
ATOM   1025  H22 G      32      48.209  40.594  57.856  1.00  0.00
ATOM   1026  N3  G      32      46.325  38.358  59.269  1.00  0.00
ATOM   1027  C4  G      32      45.236  38.463  60.088  1.00  0.00
ATOM   1028  C3' G      32      44.963  34.694  62.414  1.00  0.00
ATOM   1029  H3' G      32      44.544  35.307  63.212  1.00  0.00
ATOM   1030  C2' G      32      45.677  35.528  61.368  1.00  0.00
ATOM   1031  H2' G      32      46.173  36.388  61.820  1.00  0.00
ATOM   1032  O2' G      32      46.578  34.819  60.561  1.00  0.00
ATOM   1033 HO2' G      32      47.430  34.625  60.960  1.00  0.00
ATOM   1034  O3' G      32      45.809  33.759  63.095  1.00  0.00
ATOM   1035  P   C      33      46.647  34.161  64.350  1.00  0.00
ATOM   1036  OP1 C      33      47.828  33.257  64.276  1.00  0.00
ATOM   1037  OP2 C      33      45.705  34.077  65.457  1.00  0.00
ATOM   1038  O5' C      33      47.149  35.654  64.241  1.00  0.00
ATOM   1039  C5' C      33      48.271  36.086  63.447  1.00  0.00
ATOM   1040  H5' C      33      48.183  35.686  62.436  1.00  0.00
ATOM   1041 H5'' C      33      49.136  35.627  63.926  1.00  0.00
ATOM   1042  C4' C      33      48.321  37.606  63.398  1.00  0.00
ATOM   1043  H4' C      33      49.170  37.936  62.799  1.00  0.00
ATOM   1044  O4' C      33      47.215  38.212  62.813  1.00  0.00
ATOM   1045  C1' C      33      46.820  39.396  63.510  1.00  0.00
ATOM   1046  H1' C      33      46.847  40.125  62.701  1.00  0.00
ATOM   1047  N1  C      33      45.442  39.464  64.172  1.00  0.00
ATOM   1048  C6  C      33      44.902  38.295  64.562  1.00  0.00
ATOM   1049  H6  C      33      45.459  37.390  64.370  1.00  0.00
ATOM   1050  C5  C      33      43.723  38.356  65.128  1.00  0.00
ATOM   1051  H5  C      33      43.230  37.516  65.597  1.00  0.00
ATOM   1052  C4  C      33      43.030  39.573  65.195  1.00  0.00
ATOM   1053  N4  C      33      41.792  39.593  65.562  1.00  0.00
ATOM   1054  H41 C      33      41.564  38.810  66.159  1.00  0.00
ATOM   1055  H42 C      33      41.219  40.420  65.475  1.00  0.00
ATOM   1056  N3  C      33      43.523  40.702  64.732  1.00  0.00
ATOM   1057  C2  C      33      44.796  40.670  64.272  1.00  0.00
ATOM   1058  O2  C      33      45.271  41.713  63.765  1.00  0.00
ATOM   1059  C3' C      33      48.338  38.096  64.896  1.00  0.00
ATOM   1060  H3' C      33      47.682  37.472  65.504  1.00  0.00
ATOM   1061  C2' C      33      47.911  39.562  64.598  1.00  0.00
ATOM   1062  H2' C      33      47.388  39.934  65.479  1.00  0.00
ATOM   1063  O2' C      33      49.024  40.350  64.268  1.00  0.00
ATOM   1064 HO2' C      33      49.771  39.835  64.582  1.00  0.00
ATOM   1065  O3' C      33      49.660  38.186  65.394  1.00  0.00
ATOM   1066  P   C      34      50.131  37.325  66.627  1.00  0.00
ATOM   1067  OP1 C      34      50.656  36.020  66.153  1.00  0.00
ATOM   1068  OP2 C      34      49.015  37.286  67.575  1.00  0.00
ATOM   1069  O5' C      34      51.188  38.121  67.436  1.00  0.00
ATOM   1070  C5' C      34      52.483  38.490  66.964  1.00  0.00
ATOM   1071  H5' C      34      52.576  38.142  65.935  1.00  0.00
ATOM   1072 H5'' C      34      53.252  38.167  67.665  1.00  0.00
ATOM   1073  C4' C      34      52.532  40.022  66.983  1.00  0.00
ATOM   1074  H4' C      34      53.484  40.397  66.606  1.00  0.00
ATOM   1075  O4' C      34      51.554  40.528  66.122  1.00  0.00
ATOM   1076  C1' C      34      50.918  41.574  66.772  1.00  0.00
ATOM   1077  H1' C      34      51.003  42.438  66.113  1.00  0.00
ATOM   1078  N1  C      34      49.441  41.485  67.219  1.00  0.00
ATOM   1079  C6  C      34      48.910  40.439  67.975  1.00  0.00
ATOM   1080  H6  C      34      49.582  39.690  68.366  1.00  0.00
ATOM   1081  C5  C      34      47.552  40.313  68.189  1.00  0.00
ATOM   1082  H5  C      34      47.274  39.485  68.826  1.00  0.00
ATOM   1083  C4  C      34      46.692  41.343  67.690  1.00  0.00
ATOM   1084  N4  C      34      45.388  41.363  67.784  1.00  0.00
ATOM   1085  H41 C      34      44.959  42.166  67.346  1.00  0.00
ATOM   1086  H42 C      34      44.945  40.590  68.260  1.00  0.00
ATOM   1087  N3  C      34      47.171  42.343  66.935  1.00  0.00
ATOM   1088  C2  C      34      48.514  42.419  66.711  1.00  0.00
ATOM   1089  O2  C      34      48.920  43.295  65.949  1.00  0.00
ATOM   1090  C3' C      34      52.333  40.567  68.393  1.00  0.00
ATOM   1091  H3' C      34      51.569  40.027  68.951  1.00  0.00
ATOM   1092  C2' C      34      51.784  41.934  68.009  1.00  0.00
ATOM   1093  H2' C      34      51.219  42.424  68.802  1.00  0.00
ATOM   1094  O2' C      34      52.767  42.837  67.546  1.00  0.00
ATOM   1095 HO2' C      34      53.433  42.866  68.237  1.00  0.00
ATOM   1096  O3' C      34      53.540  40.690  69.148  1.00  0.00
ATOM   1097  P   C      35      53.638  41.261  70.629  1.00  0.00
ATOM   1098  OP1 C      35      55.017  41.249  71.165  1.00  0.00
ATOM   1099  OP2 C      35      52.507  40.755  71.421  1.00  0.00
ATOM   1100  O5' C      35      53.386  42.807  70.324  1.00  0.00
ATOM   1101  C5' C      35      52.749  43.647  71.341  1.00  0.00
ATOM   1102  H5' C      35      53.414  43.821  72.187  1.00  0.00
ATOM   1103 H5'' C      35      51.951  43.032  71.757  1.00  0.00
ATOM   1104  C4' C      35      52.364  45.047  70.862  1.00  0.00
ATOM   1105  H4' C      35      53.265  45.625  70.657  1.00  0.00
ATOM   1106  O4' C      35      51.487  45.006  69.664  1.00  0.00
ATOM   1107  C1' C      35      50.519  46.010  69.897  1.00  0.00
ATOM   1108  H1' C      35      50.620  46.710  69.068  1.00  0.00
ATOM   1109  N1  C      35      49.145  45.474  69.856  1.00  0.00
ATOM   1110  C6  C      35      48.865  44.145  70.148  1.00  0.00
ATOM   1111  H6  C      35      49.733  43.581  70.458  1.00  0.00
ATOM   1112  C5  C      35      47.629  43.725  69.946  1.00  0.00
ATOM   1113  H5  C      35      47.426  42.672  70.077  1.00  0.00
ATOM   1114  C4  C      35      46.634  44.604  69.422  1.00  0.00
ATOM   1115  N4  C      35      45.439  44.220  69.267  1.00  0.00
ATOM   1116  H41 C      35      45.175  43.261  69.438  1.00  0.00
ATOM   1117  H42 C      35      44.795  44.862  68.828  1.00  0.00
ATOM   1118  N3  C      35      46.873  45.884  69.153  1.00  0.00
ATOM   1119  C2  C      35      48.112  46.324  69.466  1.00  0.00
ATOM   1120  O2  C      35      48.318  47.522  69.448  1.00  0.00
ATOM   1121  C3' C      35      51.614  45.786  72.090  1.00  0.00
ATOM   1122  H3' C      35      50.956  45.143  72.674  1.00  0.00
ATOM   1123  C2' C      35      50.736  46.749  71.248  1.00  0.00
ATOM   1124  H2' C      35      49.811  47.042  71.744  1.00  0.00
ATOM   1125  O2' C      35      51.467  47.888  70.816  1.00  0.00
ATOM   1126 HO2' C      35      51.622  48.493  71.545  1.00  0.00
ATOM   1127  O3' C      35      52.487  46.469  72.853  1.00  0.00
ATOM   1128  P   C      36      52.073  47.209  74.225  1.00  0.00
ATOM   1129  OP1 C      36      53.211  48.004  74.749  1.00  0.00
ATOM   1130  OP2 C      36      51.442  46.200  75.058  1.00  0.00
ATOM   1131  O5' C      36      50.836  48.203  73.957  1.00  0.00
ATOM   1132  C5' C      36      50.942  49.581  73.988  1.00  0.00
ATOM   1133  H5' C      36      51.602  49.930  73.194  1.00  0.00
ATOM   1134 H5'' C      36      51.223  49.908  74.990  1.00  0.00
ATOM   1135  C4' C      36      49.549  50.214  73.710  1.00  0.00
ATOM   1136  H4' C      36      49.541  51.289  73.529  1.00  0.00
ATOM   1137  O4' C      36      48.809  49.516  72.659  1.00  0.00
ATOM   1138  C1' C      36      47.402  49.717  72.978  1.00  0.00
ATOM   1139  H1' C      36      47.009  50.521  72.355  1.00  0.00
ATOM   1140  N1  C      36      46.570  48.517  72.761  1.00  0.00
ATOM   1141  C6  C      36      47.068  47.242  72.723  1.00  0.00
ATOM   1142  H6  C      36      48.040  47.165  73.188  1.00  0.00
ATOM   1143  C5  C      36      46.312  46.157  72.512  1.00  0.00
ATOM   1144  H5  C      36      46.683  45.144  72.484  1.00  0.00
ATOM   1145  C4  C      36      44.936  46.421  72.269  1.00  0.00
ATOM   1146  N4  C      36      44.258  45.457  71.896  1.00  0.00
ATOM   1147  H41 C      36      44.743  44.601  71.665  1.00  0.00
ATOM   1148  H42 C      36      43.345  45.559  71.476  1.00  0.00
ATOM   1149  N3  C      36      44.343  47.573  72.419  1.00  0.00
ATOM   1150  C2  C      36      45.162  48.686  72.643  1.00  0.00
ATOM   1151  O2  C      36      44.580  49.812  72.620  1.00  0.00
ATOM   1152  C3' C      36      48.685  49.996  74.943  1.00  0.00
ATOM   1153  H3' C      36      48.849  48.974  75.284  1.00  0.00
ATOM   1154  C2' C      36      47.293  50.212  74.468  1.00  0.00
ATOM   1155  H2' C      36      46.619  49.559  75.023  1.00  0.00
ATOM   1156  O2' C      36      46.898  51.599  74.596  1.00  0.00
ATOM   1157 HO2' C      36      46.814  51.778  75.536  1.00  0.00
ATOM   1158  O3' C      36      48.995  50.901  76.001  1.00  0.00
ATOM   1159  P   U      37      48.501  50.704  77.451  1.00  0.00
ATOM   1160  OP1 U      37      49.518  51.275  78.379  1.00  0.00
ATOM   1161  OP2 U      37      48.167  49.318  77.641  1.00  0.00
ATOM   1162  O5' U      37      47.095  51.539  77.547  1.00  0.00
ATOM   1163  C5' U      37      47.044  52.939  77.726  1.00  0.00
ATOM   1164  H5' U      37      47.629  53.512  77.006  1.00  0.00
ATOM   1165 H5'' U      37      47.545  53.195  78.659  1.00  0.00
ATOM   1166  C4' U      37      45.613  53.467  77.804  1.00  0.00
ATOM   1167  H4' U      37      45.648  54.545  77.960  1.00  0.00
ATOM   1168  O4' U      37      44.896  53.162  76.714  1.00  0.00
ATOM   1169  C1' U      37      43.493  53.319  76.991  1.00  0.00
ATOM   1170  H1' U      37      43.169  54.231  76.488  1.00  0.00
ATOM   1171  N1  U      37      42.773  52.182  76.562  1.00  0.00
ATOM   1172  C6  U      37      43.339  51.000  76.187  1.00  0.00
ATOM   1173  H6  U      37      44.369  50.801  76.443  1.00  0.00
ATOM   1174  C5  U      37      42.542  50.002  75.648  1.00  0.00
ATOM   1175  H5  U      37      42.993  49.036  75.477  1.00  0.00
ATOM   1176  C4  U      37      41.145  50.212  75.213  1.00  0.00
ATOM   1177  O4  U      37      40.419  49.341  74.809  1.00  0.00
ATOM   1178  N3  U      37      40.663  51.510  75.607  1.00  0.00
ATOM   1179  H3  U      37      39.734  51.771  75.309  1.00  0.00
ATOM   1180  C2  U      37      41.414  52.455  76.203  1.00  0.00
ATOM   1181  O2  U      37      40.922  53.557  76.488  1.00  0.00
ATOM   1182  C3' U      37      44.788  52.860  78.921  1.00  0.00
ATOM   1183  H3' U      37      44.833  51.777  78.809  1.00  0.00
ATOM   1184  C2' U      37      43.424  53.416  78.512  1.00  0.00
ATOM   1185  H2' U      37      42.633  52.782  78.914  1.00  0.00
ATOM   1186  O2' U      37      43.221  54.768  78.889  1.00  0.00
ATOM   1187 HO2' U      37      42.269  54.895  78.888  1.00  0.00
ATOM   1188  O3' U      37      45.147  53.239  80.217  1.00  0.00
ATOM   1189  P   U      38      44.793  52.246  81.407  1.00  0.00
ATOM   1190  OP1 U      38      45.324  52.906  82.618  1.00  0.00
ATOM   1191  OP2 U      38      45.228  50.869  81.058  1.00  0.00
ATOM   1192  O5' U      38      43.253  52.207  81.459  1.00  0.00
ATOM   1193  C5' U      38      42.464  53.280  81.991  1.00  0.00
ATOM   1194  H5' U      38      42.683  54.182  81.419  1.00  0.00
ATOM   1195 H5'' U      38      42.761  53.410  83.031  1.00  0.00
ATOM   1196  C4' U      38      40.972  52.873  81.802  1.00  0.00
ATOM   1197  H4' U      38      40.284  53.683  82.043  1.00  0.00
ATOM   1198  O4' U      38      40.684  52.515  80.478  1.00  0.00
ATOM   1199  C1' U      38      39.817  51.380  80.604  1.00  0.00
ATOM   1200  H1' U      38      38.813  51.600  80.240  1.00  0.00
ATOM   1201  N1  U      38      40.331  50.182  79.891  1.00  0.00
ATOM   1202  C6  U      38      41.627  50.018  79.546  1.00  0.00
ATOM   1203  H6  U      38      42.318  50.772  79.891  1.00  0.00
ATOM   1204  C5  U      38      42.040  48.997  78.756  1.00  0.00
ATOM   1205  H5  U      38      43.069  48.909  78.440  1.00  0.00
ATOM   1206  C4  U      38      41.072  48.002  78.288  1.00  0.00
ATOM   1207  O4  U      38      41.373  47.111  77.536  1.00  0.00
ATOM   1208  N3  U      38      39.841  48.058  78.903  1.00  0.00
ATOM   1209  H3  U      38      39.149  47.476  78.454  1.00  0.00
ATOM   1210  C2  U      38      39.371  49.198  79.614  1.00  0.00
ATOM   1211  O2  U      38      38.215  49.235  80.039  1.00  0.00
ATOM   1212  C3' U      38      40.678  51.719  82.790  1.00  0.00
ATOM   1213  H3' U      38      41.516  51.023  82.743  1.00  0.00
ATOM   1214  C2' U      38      39.467  51.067  82.123  1.00  0.00
ATOM   1215  H2' U      38      39.482  50.020  82.425  1.00  0.00
ATOM   1216  O2' U      38      38.263  51.642  82.560  1.00  0.00
ATOM   1217 HO2' U      38      38.302  51.522  83.512  1.00  0.00
ATOM   1218  O3' U      38      40.605  52.210  84.112  1.00  0.00
ATOM   1219  P   A      39      40.294  51.204  85.197  1.00  0.00
ATOM   1220  OP1 A      39      40.815  51.772  86.433  1.00  0.00
ATOM   1221  OP2 A      39      40.669  49.818  84.810  1.00  0.00
ATOM   1222  O5' A      39      38.762  51.132  85.319  1.00  0.00
ATOM   1223  C5' A      39      37.925  52.141  85.849  1.00  0.00
ATOM   1224  H5' A      39      37.985  52.963  85.137  1.00  0.00
ATOM   1225 H5'' A      39      38.249  52.473  86.835  1.00  0.00
ATOM   1226  C4' A      39      36.516  51.677  85.824  1.00  0.00
ATOM   1227  H4' A      39      35.933  52.516  86.204  1.00  0.00
ATOM   1228  O4' A      39      36.215  51.080  84.505  1.00  0.00
ATOM   1229  C1' A      39      35.161  50.096  84.670  1.00  0.00
ATOM   1230  H1' A      39      34.261  50.409  84.141  1.00  0.00
ATOM   1231  N9  A      39      35.695  48.746  84.284  1.00  0.00
ATOM   1232  C8  A      39      36.981  48.316  84.043  1.00  0.00
ATOM   1233  H8  A      39      37.818  48.996  84.008  1.00  0.00
ATOM   1234  N7  A      39      37.060  47.064  83.650  1.00  0.00
ATOM   1235  C5  A      39      35.700  46.545  83.754  1.00  0.00
ATOM   1236  C6  A      39      35.048  45.263  83.496  1.00  0.00
ATOM   1237  N6  A      39      35.555  44.142  83.073  1.00  0.00
ATOM   1238  H61 A      39      36.528  44.114  82.804  1.00  0.00
ATOM   1239  H62 A      39      35.010  43.518  82.495  1.00  0.00
ATOM   1240  N1  A      39      33.710  45.180  83.490  1.00  0.00
ATOM   1241  C2  A      39      33.023  46.338  83.721  1.00  0.00
ATOM   1242  H2  A      39      31.944  46.318  83.692  1.00  0.00
ATOM   1243  N3  A      39      33.525  47.564  84.127  1.00  0.00
ATOM   1244  C4  A      39      34.884  47.606  84.048  1.00  0.00
ATOM   1245  C3' A      39      36.187  50.560  86.741  1.00  0.00
ATOM   1246  H3' A      39      36.901  49.740  86.669  1.00  0.00
ATOM   1247  C2' A      39      34.794  50.055  86.099  1.00  0.00
ATOM   1248  H2' A      39      34.628  49.005  86.341  1.00  0.00
ATOM   1249  O2' A      39      33.693  50.878  86.272  1.00  0.00
ATOM   1250 HO2' A      39      33.710  51.267  87.149  1.00  0.00
ATOM   1251  O3' A      39      35.918  50.915  88.059  1.00  0.00
ATOM   1252  P   A      40      36.125  49.898  89.267  1.00  0.00
ATOM   1253  OP1 A      40      36.270  50.635  90.506  1.00  0.00
ATOM   1254  OP2 A      40      37.150  48.905  88.890  1.00  0.00
ATOM   1255  O5' A      40      34.775  49.026  89.255  1.00  0.00
ATOM   1256  C5' A      40      33.479  49.599  89.471  1.00  0.00
ATOM   1257  H5' A      40      33.462  50.535  88.913  1.00  0.00
ATOM   1258 H5'' A      40      33.443  49.784  90.545  1.00  0.00
ATOM   1259  C4' A      40      32.391  48.681  89.005  1.00  0.00
ATOM   1260  H4' A      40      31.417  49.166  88.942  1.00  0.00
ATOM   1261  O4' A      40      32.645  48.207  87.664  1.00  0.00
ATOM   1262  C1' A      40      31.981  46.966  87.364  1.00  0.00
ATOM   1263  H1' A      40      31.164  46.967  86.642  1.00  0.00
ATOM   1264  N9  A      40      33.048  45.947  87.056  1.00  0.00
ATOM   1265  C8  A      40      34.407  46.054  87.256  1.00  0.00
ATOM   1266  H8  A      40      34.829  46.980  87.617  1.00  0.00
ATOM   1267  N7  A      40      35.110  44.991  87.007  1.00  0.00
ATOM   1268  C5  A      40      34.110  44.059  86.576  1.00  0.00
ATOM   1269  C6  A      40      34.153  42.741  85.993  1.00  0.00
ATOM   1270  N6  A      40      35.250  42.052  85.717  1.00  0.00
ATOM   1271  H61 A      40      36.146  42.491  85.876  1.00  0.00
ATOM   1272  H62 A      40      35.208  41.049  85.603  1.00  0.00
ATOM   1273  N1  A      40      33.024  42.078  85.843  1.00  0.00
ATOM   1274  C2  A      40      31.875  42.710  86.091  1.00  0.00
ATOM   1275  H2  A      40      30.967  42.178  85.850  1.00  0.00
ATOM   1276  N3  A      40      31.690  43.973  86.467  1.00  0.00
ATOM   1277  C4  A      40      32.852  44.615  86.686  1.00  0.00
ATOM   1278  C3' A      40      32.297  47.370  89.771  1.00  0.00
ATOM   1279  H3' A      40      33.299  46.962  89.908  1.00  0.00
ATOM   1280  C2' A      40      31.381  46.587  88.775  1.00  0.00
ATOM   1281  H2' A      40      31.638  45.551  88.998  1.00  0.00
ATOM   1282  O2' A      40      29.980  46.839  88.771  1.00  0.00
ATOM   1283 HO2' A      40      29.760  46.980  89.694  1.00  0.00
ATOM   1284  O3' A      40      31.731  47.627  90.997  1.00  0.00
ATOM   1285  P   U      41      31.840  46.662  92.263  1.00  0.00
ATOM   1286  OP1 U      41      30.993  47.139  93.384  1.00  0.00
ATOM   1287  OP2 U      41      33.241  46.411  92.474  1.00  0.00
ATOM   1288  O5' U      41      31.230  45.246  91.910  1.00  0.00
ATOM   1289  C5' U      41      29.845  44.825  91.769  1.00  0.00
ATOM   1290  H5' U      41      29.355  45.459  91.030  1.00  0.00
ATOM   1291 H5'' U      41      29.366  44.729  92.743  1.00  0.00
ATOM   1292  C4' U      41      29.753  43.380  91.144  1.00  0.00
ATOM   1293  H4' U      41      28.715  43.167  90.889  1.00  0.00
ATOM   1294  O4' U      41      30.564  43.257  89.968  1.00  0.00
ATOM   1295  C1' U      41      31.219  41.952  89.938  1.00  0.00
ATOM   1296  H1' U      41      30.695  41.414  89.148  1.00  0.00
ATOM   1297  N1  U      41      32.639  42.063  89.659  1.00  0.00
ATOM   1298  C6  U      41      33.398  42.997  90.331  1.00  0.00
ATOM   1299  H6  U      41      32.963  43.671  91.053  1.00  0.00
ATOM   1300  C5  U      41      34.757  43.064  90.166  1.00  0.00
ATOM   1301  H5  U      41      35.396  43.685  90.776  1.00  0.00
ATOM   1302  C4  U      41      35.425  42.106  89.262  1.00  0.00
ATOM   1303  O4  U      41      36.659  42.013  89.089  1.00  0.00
ATOM   1304  N3  U      41      34.603  41.120  88.720  1.00  0.00
ATOM   1305  H3  U      41      35.096  40.413  88.193  1.00  0.00
ATOM   1306  C2  U      41      33.232  41.026  88.942  1.00  0.00
ATOM   1307  O2  U      41      32.584  40.011  88.603  1.00  0.00
ATOM   1308  C3' U      41      30.317  42.390  92.149  1.00  0.00
ATOM   1309  H3' U      41      31.149  42.870  92.664  1.00  0.00
ATOM   1310  C2' U      41      30.795  41.261  91.270  1.00  0.00
ATOM   1311  H2' U      41      31.689  40.864  91.751  1.00  0.00
ATOM   1312  O2' U      41      29.835  40.280  91.021  1.00  0.00
ATOM   1313 HO2' U      41      29.466  40.077  91.884  1.00  0.00
ATOM   1314  O3' U      41      29.370  41.950  93.028  1.00  0.00
ATOM   1315  P   G      42      29.647  40.964  94.193  1.00  0.00
ATOM   1316  OP1 G      42      28.760  41.262  95.342  1.00  0.00
ATOM   1317  OP2 G      42      31.091  40.985  94.453  1.00  0.00
ATOM   1318  O5' G      42      29.254  39.518  93.578  1.00  0.00
ATOM   1319  C5' G      42      27.919  39.220  93.433  1.00  0.00
ATOM   1320  H5' G      42      27.461  39.948  92.764  1.00  0.00
ATOM   1321 H5'' G      42      27.462  39.277  94.421  1.00  0.00
ATOM   1322  C4' G      42      27.757  37.884  92.799  1.00  0.00
ATOM   1323  H4' G      42      26.693  37.660  92.716  1.00  0.00
ATOM   1324  O4' G      42      28.423  37.781  91.486  1.00  0.00
ATOM   1325  C1' G      42      29.048  36.519  91.326  1.00  0.00
ATOM   1326  H1' G      42      28.864  36.135  90.323  1.00  0.00
ATOM   1327  N9  G      42      30.547  36.678  91.477  1.00  0.00
ATOM   1328  C8  G      42      31.251  37.643  92.173  1.00  0.00
ATOM   1329  H8  G      42      30.885  38.573  92.583  1.00  0.00
ATOM   1330  N7  G      42      32.548  37.359  92.276  1.00  0.00
ATOM   1331  C5  G      42      32.652  36.167  91.537  1.00  0.00
ATOM   1332  C6  G      42      33.844  35.402  91.317  1.00  0.00
ATOM   1333  O6  G      42      35.050  35.597  91.489  1.00  0.00
ATOM   1334  N1  G      42      33.510  34.265  90.579  1.00  0.00
ATOM   1335  H1  G      42      34.246  33.602  90.380  1.00  0.00
ATOM   1336  C2  G      42      32.219  33.854  90.273  1.00  0.00
ATOM   1337  N2  G      42      32.175  32.716  89.604  1.00  0.00
ATOM   1338  H21 G      42      31.289  32.312  89.334  1.00  0.00
ATOM   1339  H22 G      42      32.996  32.128  89.604  1.00  0.00
ATOM   1340  N3  G      42      31.158  34.569  90.459  1.00  0.00
ATOM   1341  C4  G      42      31.438  35.766  91.083  1.00  0.00
ATOM   1342  C3' G      42      28.504  36.807  93.610  1.00  0.00
ATOM   1343  H3' G      42      29.522  37.092  93.875  1.00  0.00
ATOM   1344  C2' G      42      28.519  35.737  92.541  1.00  0.00
ATOM   1345  H2' G      42      29.218  34.919  92.717  1.00  0.00
ATOM   1346  O2' G      42      27.223  35.234  92.200  1.00  0.00
ATOM   1347 HO2' G      42      26.803  35.436  93.040  1.00  0.00
ATOM   1348  O3' G      42      27.771  36.306  94.737  1.00  0.00
ATOM   1349  P   G      43      28.548  35.597  95.851  1.00  0.00
ATOM   1350  OP1 G      43      27.457  35.287  96.796  1.00  0.00
ATOM   1351  OP2 G      43      29.716  36.403  96.338  1.00  0.00
ATOM   1352  O5' G      43      29.131  34.299  95.231  1.00  0.00
ATOM   1353  C5' G      43      28.226  33.290  94.737  1.00  0.00
ATOM   1354  H5' G      43      27.580  33.682  93.951  1.00  0.00
ATOM   1355 H5'' G      43      27.656  32.979  95.612  1.00  0.00
ATOM   1356  C4' G      43      29.024  32.051  94.142  1.00  0.00
ATOM   1357  H4' G      43      28.359  31.332  93.664  1.00  0.00
ATOM   1358  O4' G      43      30.055  32.295  93.169  1.00  0.00
ATOM   1359  C1' G      43      31.078  31.330  93.312  1.00  0.00
ATOM   1360  H1' G      43      31.272  30.735  92.420  1.00  0.00
ATOM   1361  N9  G      43      32.327  32.118  93.740  1.00  0.00
ATOM   1362  C8  G      43      32.424  33.335  94.313  1.00  0.00
ATOM   1363  H8  G      43      31.555  33.755  94.798  1.00  0.00
ATOM   1364  N7  G      43      33.619  33.873  94.398  1.00  0.00
ATOM   1365  C5  G      43      34.480  32.876  93.888  1.00  0.00
ATOM   1366  C6  G      43      35.828  32.732  93.675  1.00  0.00
ATOM   1367  O6  G      43      36.741  33.516  93.863  1.00  0.00
ATOM   1368  N1  G      43      36.193  31.436  93.324  1.00  0.00
ATOM   1369  H1  G      43      37.183  31.271  93.436  1.00  0.00
ATOM   1370  C2  G      43      35.392  30.491  92.833  1.00  0.00
ATOM   1371  N2  G      43      35.875  29.499  92.130  1.00  0.00
ATOM   1372  H21 G      43      35.277  28.765  91.779  1.00  0.00
ATOM   1373  H22 G      43      36.851  29.418  91.882  1.00  0.00
ATOM   1374  N3  G      43      34.094  30.662  92.854  1.00  0.00
ATOM   1375  C4  G      43      33.658  31.809  93.465  1.00  0.00
ATOM   1376  C3' G      43      29.753  31.167  95.209  1.00  0.00
ATOM   1377  H3' G      43      30.321  31.764  95.922  1.00  0.00
ATOM   1378  C2' G      43      30.797  30.371  94.400  1.00  0.00
ATOM   1379  H2' G      43      31.691  30.148  94.983  1.00  0.00
ATOM   1380  O2' G      43      30.155  29.215  93.811  1.00  0.00
ATOM   1381 HO2' G      43      29.311  29.113  94.258  1.00  0.00
ATOM   1382  O3' G      43      28.733  30.371  95.758  1.00  0.00
ATOM   1383  P   C      44      28.897  29.929  97.250  1.00  0.00
ATOM   1384  OP1 C      44      27.686  29.134  97.483  1.00  0.00
ATOM   1385  OP2 C      44      29.238  31.122  98.055  1.00  0.00
ATOM   1386  O5' C      44      30.140  28.894  97.354  1.00  0.00
ATOM   1387  C5' C      44      30.207  27.531  96.880  1.00  0.00
ATOM   1388  H5' C      44      29.718  27.429  95.911  1.00  0.00
ATOM   1389 H5'' C      44      29.631  26.958  97.607  1.00  0.00
ATOM   1390  C4' C      44      31.621  27.073  96.737  1.00  0.00
ATOM   1391  H4' C      44      31.598  26.147  96.162  1.00  0.00
ATOM   1392  O4' C      44      32.305  28.049  96.015  1.00  0.00
ATOM   1393  C1' C      44      33.672  27.934  96.348  1.00  0.00
ATOM   1394  H1' C      44      34.154  27.454  95.496  1.00  0.00
ATOM   1395  N1  C      44      34.315  29.302  96.634  1.00  0.00
ATOM   1396  C6  C      44      33.610  30.233  97.276  1.00  0.00
ATOM   1397  H6  C      44      32.594  29.960  97.521  1.00  0.00
ATOM   1398  C5  C      44      34.176  31.404  97.560  1.00  0.00
ATOM   1399  H5  C      44      33.671  32.245  98.011  1.00  0.00
ATOM   1400  C4  C      44      35.540  31.569  97.189  1.00  0.00
ATOM   1401  N4  C      44      36.144  32.744  97.417  1.00  0.00
ATOM   1402  H41 C      44      35.452  33.475  97.336  1.00  0.00
ATOM   1403  H42 C      44      37.063  32.835  97.009  1.00  0.00
ATOM   1404  N3  C      44      36.269  30.660  96.604  1.00  0.00
ATOM   1405  C2  C      44      35.619  29.516  96.218  1.00  0.00
ATOM   1406  O2  C      44      36.262  28.804  95.434  1.00  0.00
ATOM   1407  C3' C      44      32.364  26.900  98.059  1.00  0.00
ATOM   1408  H3' C      44      32.099  27.670  98.784  1.00  0.00
ATOM   1409  C2' C      44      33.754  27.125  97.602  1.00  0.00
ATOM   1410  H2' C      44      34.057  27.798  98.405  1.00  0.00
ATOM   1411  O2' C      44      34.649  26.012  97.373  1.00  0.00
ATOM   1412 HO2' C      44      34.516  25.386  98.089  1.00  0.00
ATOM   1413  O3' C      44      32.185  25.557  98.541  1.00  0.00
ATOM   1414  P   A      45      32.604  25.145 100.003  1.00  0.00
ATOM   1415  OP1 A      45      32.107  23.798 100.119  1.00  0.00
ATOM   1416  OP2 A      45      32.088  26.174 100.954  1.00  0.00
ATOM   1417  O5' A      45      34.169  25.148 100.106  1.00  0.00
ATOM   1418  C5' A      45      34.961  23.987  99.897  1.00  0.00
ATOM   1419  H5' A      45      34.780  23.600  98.895  1.00  0.00
ATOM   1420 H5'' A      45      34.817  23.228 100.666  1.00  0.00
ATOM   1421  C4' A      45      36.451  24.278  99.909  1.00  0.00
ATOM   1422  H4' A      45      37.020  23.365  99.736  1.00  0.00
ATOM   1423  O4' A      45      36.864  25.163  98.880  1.00  0.00
ATOM   1424  C1' A      45      37.982  25.971  99.360  1.00  0.00
ATOM   1425  H1' A      45      38.735  25.937  98.573  1.00  0.00
ATOM   1426  N9  A      45      37.549  27.332  99.619  1.00  0.00
ATOM   1427  C8  A      45      36.394  27.960  99.952  1.00  0.00
ATOM   1428  H8  A      45      35.498  27.357  99.960  1.00  0.00
ATOM   1429  N7  A      45      36.395  29.248 100.007  1.00  0.00
ATOM   1430  C5  A      45      37.765  29.493  99.854  1.00  0.00
ATOM   1431  C6  A      45      38.670  30.613  99.793  1.00  0.00
ATOM   1432  N6  A      45      38.308  31.816  99.961  1.00  0.00
ATOM   1433  H61 A      45      37.348  32.129  99.947  1.00  0.00
ATOM   1434  H62 A      45      38.960  32.586  99.991  1.00  0.00
ATOM   1435  N1  A      45      40.021  30.457  99.885  1.00  0.00
ATOM   1436  C2  A      45      40.550  29.250  99.804  1.00  0.00
ATOM   1437  H2  A      45      41.613  29.106  99.937  1.00  0.00
ATOM   1438  N3  A      45      39.809  28.109  99.743  1.00  0.00
ATOM   1439  C4  A      45      38.461  28.316  99.740  1.00  0.00
ATOM   1440  C3' A      45      37.106  24.767 101.191  1.00  0.00
ATOM   1441  H3' A      45      36.540  25.610 101.588  1.00  0.00
ATOM   1442  C2' A      45      38.393  25.288 100.623  1.00  0.00
ATOM   1443  H2' A      45      38.746  25.930 101.430  1.00  0.00
ATOM   1444  O2' A      45      39.335  24.199 100.446  1.00  0.00
ATOM   1445 HO2' A      45      40.140  24.240 100.967  1.00  0.00
ATOM   1446  O3' A      45      37.160  23.799 102.159  1.00  0.00
ATOM   1447  P   C      46      37.016  24.135 103.734  1.00  0.00
ATOM   1448  OP1 C      46      36.873  22.766 104.356  1.00  0.00
ATOM   1449  OP2 C      46      35.889  25.073 103.902  1.00  0.00
ATOM   1450  O5' C      46      38.288  24.798 104.237  1.00  0.00
ATOM   1451  C5' C      46      39.544  24.218 104.167  1.00  0.00
ATOM   1452  H5' C      46      39.634  23.632 103.252  1.00  0.00
ATOM   1453 H5'' C      46      39.712  23.504 104.974  1.00  0.00
ATOM   1454  C4' C      46      40.712  25.210 104.184  1.00  0.00
ATOM   1455  H4' C      46      41.650  24.718 103.929  1.00  0.00
ATOM   1456  O4' C      46      40.596  26.193 103.163  1.00  0.00
ATOM   1457  C1' C      46      41.244  27.413 103.471  1.00  0.00
ATOM   1458  H1' C      46      42.037  27.513 102.730  1.00  0.00
ATOM   1459  N1  C      46      40.299  28.551 103.376  1.00  0.00
ATOM   1460  C6  C      46      38.941  28.385 103.277  1.00  0.00
ATOM   1461  H6  C      46      38.516  27.393 103.236  1.00  0.00
ATOM   1462  C5  C      46      38.135  29.462 103.247  1.00  0.00
ATOM   1463  H5  C      46      37.064  29.370 103.145  1.00  0.00
ATOM   1464  C4  C      46      38.751  30.730 103.197  1.00  0.00
ATOM   1465  N4  C      46      38.087  31.842 103.072  1.00  0.00
ATOM   1466  H41 C      46      37.106  31.976 103.272  1.00  0.00
ATOM   1467  H42 C      46      38.577  32.687 102.815  1.00  0.00
ATOM   1468  N3  C      46      40.087  30.944 103.350  1.00  0.00
ATOM   1469  C2  C      46      40.863  29.838 103.408  1.00  0.00
ATOM   1470  O2  C      46      42.111  30.045 103.438  1.00  0.00
ATOM   1471  C3' C      46      40.833  26.094 105.418  1.00  0.00
ATOM   1472  H3' C      46      39.838  26.391 105.747  1.00  0.00
ATOM   1473  C2' C      46      41.759  27.215 104.860  1.00  0.00
ATOM   1474  H2' C      46      41.726  28.130 105.452  1.00  0.00
ATOM   1475  O2' C      46      43.114  26.894 104.783  1.00  0.00
ATOM   1476 HO2' C      46      43.315  26.456 105.614  1.00  0.00
ATOM   1477  O3' C      46      41.487  25.427 106.472  1.00  0.00
ATOM   1478  P   U      47      41.231  25.723 107.985  1.00  0.00
ATOM   1479  OP1 U      47      42.165  24.849 108.825  1.00  0.00
ATOM   1480  OP2 U      47      39.834  25.627 108.188  1.00  0.00
ATOM   1481  O5' U      47      41.649  27.285 108.169  1.00  0.00
ATOM   1482  C5' U      47      43.028  27.684 108.244  1.00  0.00
ATOM   1483  H5' U      47      43.616  27.309 107.407  1.00  0.00
ATOM   1484 H5'' U      47      43.591  27.294 109.092  1.00  0.00
ATOM   1485  C4' U      47      43.116  29.196 108.133  1.00  0.00
ATOM   1486  H4' U      47      44.142  29.553 108.218  1.00  0.00
ATOM   1487  O4' U      47      42.668  29.684 106.863  1.00  0.00
ATOM   1488  C1' U      47      41.942  30.875 107.112  1.00  0.00
ATOM   1489  H1' U      47      42.580  31.615 106.629  1.00  0.00
ATOM   1490  N1  U      47      40.549  30.856 106.734  1.00  0.00
ATOM   1491  C6  U      47      39.822  29.734 106.791  1.00  0.00
ATOM   1492  H6  U      47      40.344  28.808 106.982  1.00  0.00
ATOM   1493  C5  U      47      38.486  29.679 106.571  1.00  0.00
ATOM   1494  H5  U      47      37.996  28.717 106.599  1.00  0.00
ATOM   1495  C4  U      47      37.706  30.891 106.306  1.00  0.00
ATOM   1496  O4  U      47      36.526  30.952 106.096  1.00  0.00
ATOM   1497  N3  U      47      38.544  32.062 106.107  1.00  0.00
ATOM   1498  H3  U      47      38.125  32.877 105.682  1.00  0.00
ATOM   1499  C2  U      47      39.922  32.052 106.338  1.00  0.00
ATOM   1500  O2  U      47      40.512  33.137 106.239  1.00  0.00
ATOM   1501  C3' U      47      42.292  29.855 109.231  1.00  0.00
ATOM   1502  H3' U      47      41.383  29.255 109.195  1.00  0.00
ATOM   1503  C2' U      47      42.053  31.269 108.587  1.00  0.00
ATOM   1504  H2' U      47      41.104  31.731 108.856  1.00  0.00
ATOM   1505  O2' U      47      43.102  32.241 108.739  1.00  0.00
ATOM   1506 HO2' U      47      43.034  32.564 109.640  1.00  0.00
ATOM   1507  O3' U      47      42.917  29.848 110.440  1.00  0.00
ATOM   1508  P   G      48      42.187  30.341 111.848  1.00  0.00
ATOM   1509  OP1 G      48      42.846  29.884 113.095  1.00  0.00
ATOM   1510  OP2 G      48      40.710  30.107 111.749  1.00  0.00
ATOM   1511  O5' G      48      42.345  31.964 111.723  1.00  0.00
ATOM   1512  C5' G      48      43.615  32.555 112.096  1.00  0.00
ATOM   1513  H5' G      48      44.436  32.201 111.472  1.00  0.00
ATOM   1514 H5'' G      48      43.927  32.212 113.083  1.00  0.00
ATOM   1515  C4' G      48      43.638  34.102 112.002  1.00  0.00
ATOM   1516  H4' G      48      44.640  34.487 112.191  1.00  0.00
ATOM   1517  O4' G      48      43.251  34.445 110.675  1.00  0.00
ATOM   1518  C1' G      48      42.390  35.586 110.692  1.00  0.00
ATOM   1519  H1' G      48      42.797  36.389 110.077  1.00  0.00
ATOM   1520  N9  G      48      40.965  35.389 110.263  1.00  0.00
ATOM   1521  C8  G      48      40.168  34.177 110.263  1.00  0.00
ATOM   1522  H8  G      48      40.432  33.260 110.768  1.00  0.00
ATOM   1523  N7  G      48      39.032  34.269 109.685  1.00  0.00
ATOM   1524  C5  G      48      39.019  35.625 109.163  1.00  0.00
ATOM   1525  C6  G      48      38.125  36.442 108.367  1.00  0.00
ATOM   1526  O6  G      48      37.021  36.085 107.867  1.00  0.00
ATOM   1527  N1  G      48      38.448  37.782 108.180  1.00  0.00
ATOM   1528  H1  G      48      37.786  38.343 107.664  1.00  0.00
ATOM   1529  C2  G      48      39.632  38.292 108.653  1.00  0.00
ATOM   1530  N2  G      48      39.894  39.533 108.434  1.00  0.00
ATOM   1531  H21 G      48      40.787  39.925 108.693  1.00  0.00
ATOM   1532  H22 G      48      39.151  40.124 108.091  1.00  0.00
ATOM   1533  N3  G      48      40.523  37.508 109.343  1.00  0.00
ATOM   1534  C4  G      48      40.112  36.264 109.681  1.00  0.00
ATOM   1535  C3' G      48      42.559  34.754 112.838  1.00  0.00
ATOM   1536  H3' G      48      41.700  34.094 112.717  1.00  0.00
ATOM   1537  C2' G      48      42.390  36.046 112.123  1.00  0.00
ATOM   1538  H2' G      48      41.441  36.409 112.517  1.00  0.00
ATOM   1539  O2' G      48      43.390  37.000 112.275  1.00  0.00
ATOM   1540 HO2' G      48      43.657  36.998 113.197  1.00  0.00
ATOM   1541  O3' G      48      42.830  34.978 114.239  1.00  0.00
ATOM   1542  P   A      49      41.639  35.056 115.267  1.00  0.00
ATOM   1543  OP1 A      49      42.190  35.229 116.645  1.00  0.00
ATOM   1544  OP2 A      49      40.841  33.782 115.071  1.00  0.00
ATOM   1545  O5' A      49      40.829  36.375 114.759  1.00  0.00
ATOM   1546  C5' A      49      41.111  37.637 115.303  1.00  0.00
ATOM   1547  H5' A      49      42.159  37.826 115.071  1.00  0.00
ATOM   1548 H5'' A      49      40.911  37.584 116.373  1.00  0.00
ATOM   1549  C4' A      49      40.257  38.700 114.592  1.00  0.00
ATOM   1550  H4' A      49      40.790  39.648 114.673  1.00  0.00
ATOM   1551  O4' A      49      40.062  38.464 113.230  1.00  0.00
ATOM   1552  C1' A      49      38.852  39.052 112.866  1.00  0.00
ATOM   1553  H1' A      49      38.867  39.810 112.083  1.00  0.00
ATOM   1554  N9  A      49      38.019  37.984 112.411  1.00  0.00
ATOM   1555  C8  A      49      38.018  36.660 112.718  1.00  0.00
ATOM   1556  H8  A      49      38.754  36.229 113.380  1.00  0.00
ATOM   1557  N7  A      49      37.105  35.966 112.043  1.00  0.00
ATOM   1558  C5  A      49      36.441  36.960 111.290  1.00  0.00
ATOM   1559  C6  A      49      35.481  36.951 110.272  1.00  0.00
ATOM   1560  N6  A      49      34.676  35.932 110.040  1.00  0.00
ATOM   1561  H61 A      49      34.088  35.949 109.219  1.00  0.00
ATOM   1562  H62 A      49      34.812  35.062 110.534  1.00  0.00
ATOM   1563  N1  A      49      35.207  38.054 109.630  1.00  0.00
ATOM   1564  C2  A      49      35.801  39.195 110.028  1.00  0.00
ATOM   1565  H2  A      49      35.571  40.137 109.552  1.00  0.00
ATOM   1566  N3  A      49      36.691  39.386 110.977  1.00  0.00
ATOM   1567  C4  A      49      37.016  38.166 111.543  1.00  0.00
ATOM   1568  C3' A      49      38.865  38.686 115.181  1.00  0.00
ATOM   1569  H3' A      49      38.423  37.695 115.080  1.00  0.00
ATOM   1570  C2' A      49      38.229  39.637 114.135  1.00  0.00
ATOM   1571  H2' A      49      37.168  39.441 113.980  1.00  0.00
ATOM   1572  O2' A      49      38.529  41.010 114.203  1.00  0.00
ATOM   1573 HO2' A      49      38.882  41.202 115.074  1.00  0.00
ATOM   1574  O3' A      49      38.857  39.116 116.532  1.00  0.00
ATOM   1575  P   C      50      37.720  38.751 117.573  1.00  0.00
ATOM   1576  OP1 C      50      38.271  39.367 118.829  1.00  0.00
ATOM   1577  OP2 C      50      37.518  37.319 117.492  1.00  0.00
ATOM   1578  O5' C      50      36.491  39.573 117.078  1.00  0.00
ATOM   1579  C5' C      50      36.487  41.006 117.129  1.00  0.00
ATOM   1580  H5' C      50      37.478  41.389 116.885  1.00  0.00
ATOM   1581 H5'' C      50      36.172  41.310 118.127  1.00  0.00
ATOM   1582  C4' C      50      35.381  41.645 116.133  1.00  0.00
ATOM   1583  H4' C      50      35.514  42.725 116.074  1.00  0.00
ATOM   1584  O4' C      50      35.523  41.093 114.885  1.00  0.00
ATOM   1585  C1' C      50      34.234  41.210 114.346  1.00  0.00
ATOM   1586  H1' C      50      34.411  41.864 113.492  1.00  0.00
ATOM   1587  N1  C      50      33.658  39.876 113.902  1.00  0.00
ATOM   1588  C6  C      50      34.276  38.757 114.371  1.00  0.00
ATOM   1589  H6  C      50      35.139  38.822 115.017  1.00  0.00
ATOM   1590  C5  C      50      34.001  37.541 113.933  1.00  0.00
ATOM   1591  H5  C      50      34.556  36.703 114.329  1.00  0.00
ATOM   1592  C4  C      50      32.796  37.385 113.247  1.00  0.00
ATOM   1593  N4  C      50      32.368  36.134 113.030  1.00  0.00
ATOM   1594  H41 C      50      32.765  35.387 113.583  1.00  0.00
ATOM   1595  H42 C      50      31.408  36.095 112.719  1.00  0.00
ATOM   1596  N3  C      50      32.180  38.432 112.718  1.00  0.00
ATOM   1597  C2  C      50      32.567  39.707 113.031  1.00  0.00
ATOM   1598  O2  C      50      31.909  40.688 112.702  1.00  0.00
ATOM   1599  C3' C      50      33.979  41.371 116.624  1.00  0.00
ATOM   1600  H3' C      50      33.994  40.344 116.988  1.00  0.00
ATOM   1601  C2' C      50      33.241  41.714 115.382  1.00  0.00
ATOM   1602  H2' C      50      32.277  41.218 115.271  1.00  0.00
ATOM   1603  O2' C      50      33.231  43.145 115.113  1.00  0.00
ATOM   1604 HO2' C      50      32.885  43.622 115.871  1.00  0.00
ATOM   1605  O3' C      50      33.617  42.232 117.633  1.00  0.00
ATOM   1606  P   A      51      32.607  41.886 118.789  1.00  0.00
ATOM   1607  OP1 A      51      32.496  43.093 119.640  1.00  0.00
ATOM   1608  OP2 A      51      33.002  40.639 119.419  1.00  0.00
ATOM   1609  O5' A      51      31.230  41.716 118.002  1.00  0.00
ATOM   1610  C5' A      51      30.435  42.869 117.675  1.00  0.00
ATOM   1611  H5' A      51      31.048  43.645 117.216  1.00  0.00
ATOM   1612 H5'' A      51      30.013  43.314 118.576  1.00  0.00
ATOM   1613  C4' A      51      29.255  42.591 116.750  1.00  0.00
ATOM   1614  H4' A      51      28.754  43.553 116.643  1.00  0.00
ATOM   1615  O4' A      51      29.834  42.237 115.438  1.00  0.00
ATOM   1616  C1' A      51      28.889  41.289 114.777  1.00  0.00
ATOM   1617  H1' A      51      28.777  41.567 113.729  1.00  0.00
ATOM   1618  N9  A      51      29.270  39.845 114.864  1.00  0.00
ATOM   1619  C8  A      51      30.235  39.325 115.661  1.00  0.00
ATOM   1620  H8  A      51      30.882  39.920 116.288  1.00  0.00
ATOM   1621  N7  A      51      30.372  38.023 115.549  1.00  0.00
ATOM   1622  C5  A      51      29.438  37.712 114.547  1.00  0.00
ATOM   1623  C6  A      51      29.043  36.532 113.943  1.00  0.00
ATOM   1624  N6  A      51      29.468  35.345 114.239  1.00  0.00
ATOM   1625  H61 A      51      29.140  34.627 113.609  1.00  0.00
ATOM   1626  H62 A      51      30.236  35.232 114.885  1.00  0.00
ATOM   1627  N1  A      51      28.033  36.498 113.060  1.00  0.00
ATOM   1628  C2  A      51      27.431  37.598 112.784  1.00  0.00
ATOM   1629  H2  A      51      26.685  37.644 112.004  1.00  0.00
ATOM   1630  N3  A      51      27.713  38.783 113.221  1.00  0.00
ATOM   1631  C4  A      51      28.747  38.798 114.141  1.00  0.00
ATOM   1632  C3' A      51      28.182  41.532 117.018  1.00  0.00
ATOM   1633  H3' A      51      28.580  40.555 117.295  1.00  0.00
ATOM   1634  C2' A      51      27.627  41.420 115.617  1.00  0.00
ATOM   1635  H2' A      51      26.884  40.622 115.593  1.00  0.00
ATOM   1636  O2' A      51      26.946  42.605 115.111  1.00  0.00
ATOM   1637 HO2' A      51      26.839  43.121 115.913  1.00  0.00
ATOM   1638  O3' A      51      27.157  42.060 117.841  1.00  0.00
ATOM   1639  P   C      52      26.316  41.051 118.708  1.00  0.00
ATOM   1640  OP1 C      52      25.314  41.778 119.564  1.00  0.00
ATOM   1641  OP2 C      52      27.324  40.178 119.305  1.00  0.00
ATOM   1642  O5' C      52      25.627  40.280 117.493  1.00  0.00
ATOM   1643  C5' C      52      24.500  40.780 116.825  1.00  0.00
ATOM   1644  H5' C      52      24.920  41.598 116.239  1.00  0.00
ATOM   1645 H5'' C      52      23.738  41.133 117.521  1.00  0.00
ATOM   1646  C4' C      52      23.914  39.695 115.919  1.00  0.00
ATOM   1647  H4' C      52      23.248  40.224 115.238  1.00  0.00
ATOM   1648  O4' C      52      24.897  38.940 115.182  1.00  0.00
ATOM   1649  C1' C      52      24.393  37.621 115.236  1.00  0.00
ATOM   1650  H1' C      52      24.166  37.279 114.226  1.00  0.00
ATOM   1651  N1  C      52      25.464  36.706 115.790  1.00  0.00
ATOM   1652  C6  C      52      26.520  37.150 116.549  1.00  0.00
ATOM   1653  H6  C      52      26.611  38.211 116.734  1.00  0.00
ATOM   1654  C5  C      52      27.421  36.209 117.053  1.00  0.00
ATOM   1655  H5  C      52      28.272  36.597 117.594  1.00  0.00
ATOM   1656  C4  C      52      27.233  34.812 116.661  1.00  0.00
ATOM   1657  N4  C      52      28.047  33.866 117.064  1.00  0.00
ATOM   1658  H41 C      52      28.859  34.088 117.621  1.00  0.00
ATOM   1659  H42 C      52      27.882  32.918 116.758  1.00  0.00
ATOM   1660  N3  C      52      26.243  34.403 115.884  1.00  0.00
ATOM   1661  C2  C      52      25.398  35.314 115.430  1.00  0.00
ATOM   1662  O2  C      52      24.548  34.934 114.612  1.00  0.00
ATOM   1663  C3' C      52      23.051  38.789 116.839  1.00  0.00
ATOM   1664  H3' C      52      23.665  38.583 117.716  1.00  0.00
ATOM   1665  C2' C      52      23.109  37.499 116.056  1.00  0.00
ATOM   1666  H2' C      52      22.993  36.604 116.668  1.00  0.00
ATOM   1667  O2' C      52      22.004  37.439 115.172  1.00  0.00
ATOM   1668 HO2' C      52      22.185  36.731 114.549  1.00  0.00
ATOM   1669  O3' C      52      21.745  39.347 117.114  1.00  0.00
ATOM   1670  P   U      53      20.885  38.805 118.319  1.00  0.00
ATOM   1671  OP1 U      53      19.545  39.524 118.206  1.00  0.00
ATOM   1672  OP2 U      53      21.717  38.951 119.571  1.00  0.00
ATOM   1673  O5' U      53      20.546  37.195 118.206  1.00  0.00
ATOM   1674  C5' U      53      19.705  36.741 117.239  1.00  0.00
ATOM   1675  H5' U      53      20.022  37.187 116.296  1.00  0.00
ATOM   1676 H5'' U      53      18.700  37.078 117.493  1.00  0.00
ATOM   1677  C4' U      53      19.719  35.251 117.101  1.00  0.00
ATOM   1678  H4' U      53      19.130  34.911 116.249  1.00  0.00
ATOM   1679  O4' U      53      21.077  34.826 116.891  1.00  0.00
ATOM   1680  C1' U      53      21.387  33.869 117.918  1.00  0.00
ATOM   1681  H1' U      53      21.248  32.869 117.507  1.00  0.00
ATOM   1682  N1  U      53      22.775  34.001 118.424  1.00  0.00
ATOM   1683  C6  U      53      23.295  35.164 119.021  1.00  0.00
ATOM   1684  H6  U      53      22.597  35.980 119.127  1.00  0.00
ATOM   1685  C5  U      53      24.571  35.290 119.449  1.00  0.00
ATOM   1686  H5  U      53      24.983  36.189 119.884  1.00  0.00
ATOM   1687  C4  U      53      25.481  34.197 119.448  1.00  0.00
ATOM   1688  O4  U      53      26.657  34.202 119.896  1.00  0.00
ATOM   1689  N3  U      53      24.975  33.120 118.787  1.00  0.00
ATOM   1690  H3  U      53      25.531  32.277 118.774  1.00  0.00
ATOM   1691  C2  U      53      23.740  32.975 118.214  1.00  0.00
ATOM   1692  O2  U      53      23.437  31.812 117.779  1.00  0.00
ATOM   1693  C3' U      53      19.080  34.618 118.338  1.00  0.00
ATOM   1694  H3' U      53      18.607  35.277 119.066  1.00  0.00
ATOM   1695  C2' U      53      20.375  34.043 119.008  1.00  0.00
ATOM   1696  H2' U      53      20.684  34.865 119.654  1.00  0.00
ATOM   1697  O2' U      53      20.088  32.750 119.688  1.00  0.00
ATOM   1698 HO2' U      53      20.847  32.161 119.704  1.00  0.00
ATOM   1699  O3' U      53      18.119  33.667 117.880  1.00  0.00
ATOM   1700  P   G      54      16.701  34.101 117.328  1.00  0.00
ATOM   1701  OP1 G      54      16.176  32.816 116.781  1.00  0.00
ATOM   1702  OP2 G      54      16.793  35.297 116.509  1.00  0.00
ATOM   1703  O5' G      54      15.932  34.462 118.723  1.00  0.00
ATOM   1704  C5' G      54      14.591  34.815 118.654  1.00  0.00
ATOM   1705  H5' G      54      14.037  33.879 118.722  1.00  0.00
ATOM   1706 H5'' G      54      14.415  35.188 117.646  1.00  0.00
ATOM   1707  C4' G      54      14.029  35.853 119.661  1.00  0.00
ATOM   1708  H4' G      54      14.234  36.809 119.180  1.00  0.00
ATOM   1709  O4' G      54      12.667  35.718 119.946  1.00  0.00
ATOM   1710  C1' G      54      12.501  35.392 121.339  1.00  0.00
ATOM   1711  H1' G      54      11.627  35.955 121.667  1.00  0.00
ATOM   1712  N9  G      54      12.294  33.963 121.531  1.00  0.00
ATOM   1713  C8  G      54      12.091  32.914 120.630  1.00  0.00
ATOM   1714  H8  G      54      12.118  33.113 119.569  1.00  0.00
ATOM   1715  N7  G      54      11.739  31.757 121.144  1.00  0.00
ATOM   1716  C5  G      54      11.691  32.075 122.478  1.00  0.00
ATOM   1717  C6  G      54      11.301  31.230 123.550  1.00  0.00
ATOM   1718  O6  G      54      10.841  30.119 123.601  1.00  0.00
ATOM   1719  N1  G      54      11.484  31.855 124.773  1.00  0.00
ATOM   1720  H1  G      54      11.231  31.336 125.602  1.00  0.00
ATOM   1721  C2  G      54      11.739  33.202 124.881  1.00  0.00
ATOM   1722  N2  G      54      11.728  33.686 126.113  1.00  0.00
ATOM   1723  H21 G      54      12.008  34.646 126.252  1.00  0.00
ATOM   1724  H22 G      54      11.599  33.082 126.912  1.00  0.00
ATOM   1725  N3  G      54      11.982  34.115 123.907  1.00  0.00
ATOM   1726  C4  G      54      12.021  33.412 122.744  1.00  0.00
ATOM   1727  C3' G      54      14.767  35.693 121.026  1.00  0.00
ATOM   1728  H3' G      54      15.046  34.644 121.131  1.00  0.00
ATOM   1729  C2' G      54      13.690  35.969 122.049  1.00  0.00
ATOM   1730  H2' G      54      13.866  35.440 122.986  1.00  0.00
ATOM   1731  O2' G      54      13.496  37.355 122.275  1.00  0.00
ATOM   1732 HO2' G      54      14.355  37.685 122.000  1.00  0.00
ATOM   1733  O3' G      54      15.861  36.525 121.155  1.00  0.00
ATOM   1734  P   A      55      17.160  36.025 121.949  1.00  0.00
ATOM   1735  OP1 A      55      18.103  37.179 121.999  1.00  0.00
ATOM   1736  OP2 A      55      17.547  34.724 121.337  1.00  0.00
ATOM   1737  O5' A      55      16.639  35.787 123.354  1.00  0.00
ATOM   1738  C5' A      55      16.378  36.810 124.315  1.00  0.00
ATOM   1739  H5' A      55      15.437  37.315 124.093  1.00  0.00
ATOM   1740 H5'' A      55      17.146  37.583 124.351  1.00  0.00
ATOM   1741  C4' A      55      16.131  36.137 125.663  1.00  0.00
ATOM   1742  H4' A      55      16.168  36.913 126.428  1.00  0.00
ATOM   1743  O4' A      55      14.891  35.422 125.737  1.00  0.00
ATOM   1744  C1' A      55      15.066  34.221 126.573  1.00  0.00
ATOM   1745  H1' A      55      14.333  34.359 127.369  1.00  0.00
ATOM   1746  N9  A      55      14.947  33.060 125.631  1.00  0.00
ATOM   1747  C8  A      55      14.896  32.882 124.250  1.00  0.00
ATOM   1748  H8  A      55      15.093  33.744 123.629  1.00  0.00
ATOM   1749  N7  A      55      14.605  31.696 123.836  1.00  0.00
ATOM   1750  C5  A      55      14.546  30.954 125.000  1.00  0.00
ATOM   1751  C6  A      55      14.438  29.597 125.300  1.00  0.00
ATOM   1752  N6  A      55      14.277  28.613 124.450  1.00  0.00
ATOM   1753  H61 A      55      14.342  28.665 123.443  1.00  0.00
ATOM   1754  H62 A      55      14.342  27.674 124.817  1.00  0.00
ATOM   1755  N1  A      55      14.498  29.176 126.634  1.00  0.00
ATOM   1756  C2  A      55      14.671  30.061 127.609  1.00  0.00
ATOM   1757  H2  A      55      14.808  29.729 128.627  1.00  0.00
ATOM   1758  N3  A      55      14.912  31.332 127.400  1.00  0.00
ATOM   1759  C4  A      55      14.809  31.766 126.089  1.00  0.00
ATOM   1760  C3' A      55      17.225  35.182 126.142  1.00  0.00
ATOM   1761  H3' A      55      17.687  34.592 125.351  1.00  0.00
ATOM   1762  C2' A      55      16.538  34.266 127.086  1.00  0.00
ATOM   1763  H2' A      55      16.966  33.264 127.094  1.00  0.00
ATOM   1764  O2' A      55      16.478  34.786 128.420  1.00  0.00
ATOM   1765 HO2' A      55      17.216  35.371 128.609  1.00  0.00
ATOM   1766  O3' A      55      18.247  35.901 126.789  1.00  0.00
ATOM   1767  P   C      56      19.731  35.363 126.792  1.00  0.00
ATOM   1768  OP1 C      56      20.446  36.136 127.805  1.00  0.00
ATOM   1769  OP2 C      56      20.246  35.280 125.386  1.00  0.00
ATOM   1770  O5' C      56      19.576  33.866 127.385  1.00  0.00
ATOM   1771  C5' C      56      19.679  33.560 128.780  1.00  0.00
ATOM   1772  H5' C      56      18.880  34.169 129.202  1.00  0.00
ATOM   1773 H5'' C      56      20.617  33.974 129.152  1.00  0.00
ATOM   1774  C4' C      56      19.623  32.126 129.182  1.00  0.00
ATOM   1775  H4' C      56      19.618  32.103 130.271  1.00  0.00
ATOM   1776  O4' C      56      18.477  31.457 128.708  1.00  0.00
ATOM   1777  C1' C      56      18.752  30.064 128.534  1.00  0.00
ATOM   1778  H1' C      56      18.167  29.365 129.133  1.00  0.00
ATOM   1779  N1  C      56      18.502  29.728 127.149  1.00  0.00
ATOM   1780  C6  C      56      18.114  30.649 126.151  1.00  0.00
ATOM   1781  H6  C      56      18.072  31.701 126.390  1.00  0.00
ATOM   1782  C5  C      56      17.697  30.206 124.934  1.00  0.00
ATOM   1783  H5  C      56      17.224  30.943 124.302  1.00  0.00
ATOM   1784  C4  C      56      17.710  28.860 124.800  1.00  0.00
ATOM   1785  N4  C      56      17.201  28.349 123.739  1.00  0.00
ATOM   1786  H41 C      56      16.828  28.974 123.039  1.00  0.00
ATOM   1787  H42 C      56      17.060  27.349 123.729  1.00  0.00
ATOM   1788  N3  C      56      18.040  28.004 125.730  1.00  0.00
ATOM   1789  C2  C      56      18.554  28.340 126.885  1.00  0.00
ATOM   1790  O2  C      56      18.997  27.424 127.655  1.00  0.00
ATOM   1791  C3' C      56      20.761  31.361 128.621  1.00  0.00
ATOM   1792  H3' C      56      20.800  31.580 127.554  1.00  0.00
ATOM   1793  C2' C      56      20.262  29.886 128.864  1.00  0.00
ATOM   1794  H2' C      56      20.840  29.237 128.206  1.00  0.00
ATOM   1795  O2' C      56      20.471  29.523 130.187  1.00  0.00
ATOM   1796 HO2' C      56      21.402  29.358 130.351  1.00  0.00
ATOM   1797  O3' C      56      22.011  31.795 129.145  1.00  0.00
ATOM   1798  P   A      57      23.282  30.833 129.233  1.00  0.00
ATOM   1799  OP1 A      57      23.037  30.045 130.417  1.00  0.00
ATOM   1800  OP2 A      57      24.385  31.819 129.318  1.00  0.00
ATOM   1801  O5' A      57      23.479  30.002 127.924  1.00  0.00
ATOM   1802  C5' A      57      23.492  28.592 127.941  1.00  0.00
ATOM   1803  H5' A      57      22.706  28.230 128.604  1.00  0.00
ATOM   1804 H5'' A      57      24.386  28.295 128.491  1.00  0.00
ATOM   1805  C4' A      57      23.381  27.989 126.544  1.00  0.00
ATOM   1806  H4' A      57      23.381  26.899 126.542  1.00  0.00
ATOM   1807  O4' A      57      22.184  28.380 125.971  1.00  0.00
ATOM   1808  C1' A      57      22.358  28.942 124.666  1.00  0.00
ATOM   1809  H1' A      57      21.836  28.234 124.021  1.00  0.00
ATOM   1810  N9  A      57      21.775  30.321 124.541  1.00  0.00
ATOM   1811  C8  A      57      22.059  31.452 125.272  1.00  0.00
ATOM   1812  H8  A      57      22.902  31.483 125.946  1.00  0.00
ATOM   1813  N7  A      57      21.232  32.435 124.976  1.00  0.00
ATOM   1814  C5  A      57      20.497  31.902 123.915  1.00  0.00
ATOM   1815  C6  A      57      19.412  32.368 123.180  1.00  0.00
ATOM   1816  N6  A      57      18.899  33.555 123.438  1.00  0.00
ATOM   1817  H61 A      57      18.378  34.023 122.709  1.00  0.00
ATOM   1818  H62 A      57      19.377  34.166 124.084  1.00  0.00
ATOM   1819  N1  A      57      18.832  31.745 122.175  1.00  0.00
ATOM   1820  C2  A      57      19.336  30.555 121.882  1.00  0.00
ATOM   1821  H2  A      57      18.851  29.982 121.106  1.00  0.00
ATOM   1822  N3  A      57      20.297  29.895 122.579  1.00  0.00
ATOM   1823  C4  A      57      20.804  30.616 123.640  1.00  0.00
ATOM   1824  C3' A      57      24.548  28.492 125.648  1.00  0.00
ATOM   1825  H3' A      57      24.970  29.385 126.110  1.00  0.00
ATOM   1826  C2' A      57      23.860  28.903 124.314  1.00  0.00
ATOM   1827  H2' A      57      24.298  29.814 123.907  1.00  0.00
ATOM   1828  O2' A      57      23.890  27.859 123.338  1.00  0.00
ATOM   1829 HO2' A      57      24.782  27.504 123.324  1.00  0.00
ATOM   1830  O3' A      57      25.576  27.526 125.617  1.00  0.00
ATOM   1831  P   A      58      26.848  27.847 124.850  1.00  0.00
ATOM   1832  OP1 A      58      27.826  26.966 125.461  1.00  0.00
ATOM   1833  OP2 A      58      27.121  29.321 124.812  1.00  0.00
ATOM   1834  O5' A      58      26.522  27.326 123.354  1.00  0.00
ATOM   1835  C5' A      58      26.620  25.933 123.115  1.00  0.00
ATOM   1836  H5' A      58      25.793  25.410 123.596  1.00  0.00
ATOM   1837 H5'' A      58      27.368  25.418 123.718  1.00  0.00
ATOM   1838  C4' A      58      26.524  25.643 121.592  1.00  0.00
ATOM   1839  H4' A      58      26.570  24.588 121.323  1.00  0.00
ATOM   1840  O4' A      58      25.336  26.288 121.077  1.00  0.00
ATOM   1841  C1' A      58      25.637  27.121 119.993  1.00  0.00
ATOM   1842  H1' A      58      24.966  26.903 119.162  1.00  0.00
ATOM   1843  N9  A      58      25.456  28.568 120.429  1.00  0.00
ATOM   1844  C8  A      58      26.230  29.348 121.211  1.00  0.00
ATOM   1845  H8  A      58      27.283  29.142 121.329  1.00  0.00
ATOM   1846  N7  A      58      25.771  30.580 121.486  1.00  0.00
ATOM   1847  C5  A      58      24.463  30.438 120.979  1.00  0.00
ATOM   1848  C6  A      58      23.263  31.278 120.981  1.00  0.00
ATOM   1849  N6  A      58      23.154  32.359 121.683  1.00  0.00
ATOM   1850  H61 A      58      23.913  32.501 122.334  1.00  0.00
ATOM   1851  H62 A      58      22.307  32.905 121.749  1.00  0.00
ATOM   1852  N1  A      58      22.101  30.910 120.470  1.00  0.00
ATOM   1853  C2  A      58      22.066  29.752 119.936  1.00  0.00
ATOM   1854  H2  A      58      21.090  29.503 119.545  1.00  0.00
ATOM   1855  N3  A      58      23.057  28.836 119.896  1.00  0.00
ATOM   1856  C4  A      58      24.268  29.249 120.412  1.00  0.00
ATOM   1857  C3' A      58      27.713  26.204 120.806  1.00  0.00
ATOM   1858  H3' A      58      28.027  27.103 121.336  1.00  0.00
ATOM   1859  C2' A      58      26.988  26.662 119.551  1.00  0.00
ATOM   1860  H2' A      58      27.548  27.488 119.112  1.00  0.00
ATOM   1861  O2' A      58      26.735  25.573 118.666  1.00  0.00
ATOM   1862 HO2' A      58      27.397  25.428 117.986  1.00  0.00
ATOM   1863  O3' A      58      28.752  25.379 120.569  1.00  0.00
ATOM   1864  P   G      59      30.060  25.846 119.793  1.00  0.00
ATOM   1865  OP1 G      59      31.161  24.983 120.317  1.00  0.00
ATOM   1866  OP2 G      59      30.188  27.347 119.933  1.00  0.00
ATOM   1867  O5' G      59      29.769  25.581 118.254  1.00  0.00
ATOM   1868  C5' G      59      29.687  24.208 117.800  1.00  0.00
ATOM   1869  H5' G      59      28.898  23.660 118.317  1.00  0.00
ATOM   1870 H5'' G      59      30.662  23.722 117.822  1.00  0.00
ATOM   1871  C4' G      59      29.259  24.311 116.366  1.00  0.00
ATOM   1872  H4' G      59      29.092  23.251 116.172  1.00  0.00
ATOM   1873  O4' G      59      28.055  24.952 116.081  1.00  0.00
ATOM   1874  C1' G      59      28.181  25.846 115.006  1.00  0.00
ATOM   1875  H1' G      59      27.329  25.745 114.335  1.00  0.00
ATOM   1876  N9  G      59      28.168  27.128 115.838  1.00  0.00
ATOM   1877  C8  G      59      29.161  27.974 116.345  1.00  0.00
ATOM   1878  H8  G      59      30.201  27.726 116.191  1.00  0.00
ATOM   1879  N7  G      59      28.786  28.981 117.136  1.00  0.00
ATOM   1880  C5  G      59      27.401  28.938 116.892  1.00  0.00
ATOM   1881  C6  G      59      26.414  29.775 117.422  1.00  0.00
ATOM   1882  O6  G      59      26.558  30.790 118.072  1.00  0.00
ATOM   1883  N1  G      59      25.120  29.456 117.026  1.00  0.00
ATOM   1884  H1  G      59      24.324  29.928 117.431  1.00  0.00
ATOM   1885  C2  G      59      24.840  28.392 116.269  1.00  0.00
ATOM   1886  N2  G      59      23.598  28.161 115.903  1.00  0.00
ATOM   1887  H21 G      59      23.434  27.389 115.274  1.00  0.00
ATOM   1888  H22 G      59      22.877  28.844 116.093  1.00  0.00
ATOM   1889  N3  G      59      25.720  27.493 115.861  1.00  0.00
ATOM   1890  C4  G      59      27.042  27.859 116.104  1.00  0.00
ATOM   1891  C3' G      59      30.349  24.703 115.365  1.00  0.00
ATOM   1892  H3' G      59      31.020  25.446 115.797  1.00  0.00
ATOM   1893  C2' G      59      29.524  25.507 114.310  1.00  0.00
ATOM   1894  H2' G      59      29.999  26.380 113.863  1.00  0.00
ATOM   1895  O2' G      59      29.132  24.703 113.194  1.00  0.00
ATOM   1896 HO2' G      59      29.794  24.029 113.024  1.00  0.00
ATOM   1897  O3' G      59      31.046  23.588 114.852  1.00  0.00
ATOM   1898  P   U      60      32.298  23.750 113.843  1.00  0.00
ATOM   1899  OP1 U      60      33.241  22.643 114.087  1.00  0.00
ATOM   1900  OP2 U      60      32.868  25.110 113.797  1.00  0.00
ATOM   1901  O5' U      60      31.650  23.419 112.448  1.00  0.00
ATOM   1902  C5' U      60      32.634  23.423 111.288  1.00  0.00
ATOM   1903  H5' U      60      33.377  22.642 111.446  1.00  0.00
ATOM   1904 H5'' U      60      33.160  24.377 111.269  1.00  0.00
ATOM   1905  C4' U      60      31.976  23.060 109.967  1.00  0.00
ATOM   1906  H4' U      60      32.604  23.339 109.121  1.00  0.00
ATOM   1907  O4' U      60      31.611  21.732 109.776  1.00  0.00
ATOM   1908  C1' U      60      30.549  21.732 108.798  1.00  0.00
ATOM   1909  H1' U      60      30.994  21.448 107.845  1.00  0.00
ATOM   1910  N1  U      60      29.500  20.692 108.984  1.00  0.00
ATOM   1911  C6  U      60      29.709  19.476 108.350  1.00  0.00
ATOM   1912  H6  U      60      30.508  19.361 107.632  1.00  0.00
ATOM   1913  C5  U      60      28.821  18.464 108.475  1.00  0.00
ATOM   1914  H5  U      60      28.961  17.572 107.883  1.00  0.00
ATOM   1915  C4  U      60      27.637  18.568 109.259  1.00  0.00
ATOM   1916  O4  U      60      26.915  17.585 109.444  1.00  0.00
ATOM   1917  N3  U      60      27.607  19.719 110.067  1.00  0.00
ATOM   1918  H3  U      60      27.048  19.648 110.905  1.00  0.00
ATOM   1919  C2  U      60      28.513  20.767 110.043  1.00  0.00
ATOM   1920  O2  U      60      28.596  21.642 110.878  1.00  0.00
ATOM   1921  C3' U      60      30.646  23.881 109.774  1.00  0.00
ATOM   1922  H3' U      60      30.034  23.662 110.649  1.00  0.00
ATOM   1923  C2' U      60      30.025  23.140 108.563  1.00  0.00
ATOM   1924  H2' U      60      28.936  23.127 108.598  1.00  0.00
ATOM   1925  O2' U      60      30.443  23.559 107.311  1.00  0.00
ATOM   1926 HO2' U      60      30.109  24.449 107.179  1.00  0.00
ATOM   1927  O3' U      60      31.022  25.200 109.542  1.00  0.00
ATOM   1928  P   G      61      29.987  26.272 109.022  1.00  0.00
ATOM   1929  OP1 G      61      29.604  26.039 107.675  1.00  0.00
ATOM   1930  OP2 G      61      30.498  27.596 109.372  1.00  0.00
ATOM   1931  O5' G      61      28.670  26.122 109.921  1.00  0.00
ATOM   1932  C5' G      61      27.597  25.347 109.683  1.00  0.00
ATOM   1933  H5' G      61      27.830  24.420 110.206  1.00  0.00
ATOM   1934 H5'' G      61      27.517  25.204 108.605  1.00  0.00
ATOM   1935  C4' G      61      26.320  25.999 110.206  1.00  0.00
ATOM   1936  H4' G      61      25.508  25.350 109.881  1.00  0.00
ATOM   1937  O4' G      61      26.291  26.158 111.578  1.00  0.00
ATOM   1938  C1' G      61      25.802  27.425 111.957  1.00  0.00
ATOM   1939  H1' G      61      25.070  27.363 112.762  1.00  0.00
ATOM   1940  N9  G      61      26.879  28.280 112.578  1.00  0.00
ATOM   1941  C8  G      61      28.272  28.212 112.417  1.00  0.00
ATOM   1942  H8  G      61      28.814  27.392 111.969  1.00  0.00
ATOM   1943  N7  G      61      28.994  29.081 113.114  1.00  0.00
ATOM   1944  C5  G      61      27.997  29.901 113.665  1.00  0.00
ATOM   1945  C6  G      61      28.172  31.162 114.387  1.00  0.00
ATOM   1946  O6  G      61      29.224  31.729 114.738  1.00  0.00
ATOM   1947  N1  G      61      26.952  31.808 114.620  1.00  0.00
ATOM   1948  H1  G      61      26.897  32.768 114.929  1.00  0.00
ATOM   1949  C2  G      61      25.771  31.340 114.112  1.00  0.00
ATOM   1950  N2  G      61      24.761  32.106 114.234  1.00  0.00
ATOM   1951  H21 G      61      23.918  31.797 113.772  1.00  0.00
ATOM   1952  H22 G      61      24.795  32.939 114.804  1.00  0.00
ATOM   1953  N3  G      61      25.572  30.165 113.463  1.00  0.00
ATOM   1954  C4  G      61      26.728  29.452 113.301  1.00  0.00
ATOM   1955  C3' G      61      26.161  27.380 109.615  1.00  0.00
ATOM   1956  H3' G      61      27.104  27.918 109.522  1.00  0.00
ATOM   1957  C2' G      61      25.266  28.064 110.662  1.00  0.00
ATOM   1958  H2' G      61      25.431  29.128 110.488  1.00  0.00
ATOM   1959  O2' G      61      23.851  27.672 110.491  1.00  0.00
ATOM   1960 HO2' G      61      23.643  27.475 109.575  1.00  0.00
ATOM   1961  O3' G      61      25.562  27.361 108.331  1.00  0.00
ATOM   1962  P   U      62      25.416  28.638 107.337  1.00  0.00
ATOM   1963  OP1 U      62      24.989  28.213 105.980  1.00  0.00
ATOM   1964  OP2 U      62      26.696  29.384 107.487  1.00  0.00
ATOM   1965  O5' U      62      24.321  29.376 108.102  1.00  0.00
ATOM   1966  C5' U      62      23.124  29.838 107.484  1.00  0.00
ATOM   1967  H5' U      62      22.278  29.205 107.753  1.00  0.00
ATOM   1968 H5'' U      62      23.179  29.989 106.406  1.00  0.00
ATOM   1969  C4' U      62      22.973  31.234 108.204  1.00  0.00
ATOM   1970  H4' U      62      21.953  31.608 108.117  1.00  0.00
ATOM   1971  O4' U      62      23.318  31.296 109.561  1.00  0.00
ATOM   1972  C1' U      62      23.652  32.571 109.988  1.00  0.00
ATOM   1973  H1' U      62      22.822  33.037 110.520  1.00  0.00
ATOM   1974  N1  U      62      25.013  32.586 110.651  1.00  0.00
ATOM   1975  C6  U      62      26.006  31.671 110.340  1.00  0.00
ATOM   1976  H6  U      62      25.736  30.857 109.684  1.00  0.00
ATOM   1977  C5  U      62      27.316  31.796 110.794  1.00  0.00
ATOM   1978  H5  U      62      28.059  31.055 110.537  1.00  0.00
ATOM   1979  C4  U      62      27.728  32.989 111.472  1.00  0.00
ATOM   1980  O4  U      62      28.809  33.202 112.002  1.00  0.00
ATOM   1981  N3  U      62      26.684  33.917 111.717  1.00  0.00
ATOM   1982  H3  U      62      26.958  34.818 112.082  1.00  0.00
ATOM   1983  C2  U      62      25.344  33.725 111.413  1.00  0.00
ATOM   1984  O2  U      62      24.480  34.579 111.656  1.00  0.00
ATOM   1985  C3' U      62      23.959  32.303 107.619  1.00  0.00
ATOM   1986  H3' U      62      24.976  31.913 107.654  1.00  0.00
ATOM   1987  C2' U      62      23.946  33.385 108.677  1.00  0.00
ATOM   1988  H2' U      62      24.909  33.894 108.721  1.00  0.00
ATOM   1989  O2' U      62      22.896  34.327 108.425  1.00  0.00
ATOM   1990 HO2' U      62      23.118  35.260 108.469  1.00  0.00
ATOM   1991  O3' U      62      23.654  32.744 106.266  1.00  0.00
ATOM   1992  P   G      63      24.745  33.468 105.425  1.00  0.00
ATOM   1993  OP1 G      63      24.282  33.507 104.031  1.00  0.00
ATOM   1994  OP2 G      63      26.083  32.871 105.786  1.00  0.00
ATOM   1995  O5' G      63      24.836  34.940 105.946  1.00  0.00
ATOM   1996  C5' G      63      23.847  35.917 105.803  1.00  0.00
ATOM   1997  H5' G      63      22.851  35.549 106.049  1.00  0.00
ATOM   1998 H5'' G      63      23.811  36.192 104.748  1.00  0.00
ATOM   1999  C4' G      63      24.201  37.265 106.533  1.00  0.00
ATOM   2000  H4' G      63      23.362  37.936 106.346  1.00  0.00
ATOM   2001  O4' G      63      24.488  36.991 107.863  1.00  0.00
ATOM   2002  C1' G      63      25.542  37.717 108.401  1.00  0.00
ATOM   2003  H1' G      63      25.222  38.167 109.341  1.00  0.00
ATOM   2004  N9  G      63      26.739  36.846 108.690  1.00  0.00
ATOM   2005  C8  G      63      26.939  35.550 108.432  1.00  0.00
ATOM   2006  H8  G      63      26.257  35.031 107.775  1.00  0.00
ATOM   2007  N7  G      63      27.981  35.064 108.932  1.00  0.00
ATOM   2008  C5  G      63      28.607  36.158 109.482  1.00  0.00
ATOM   2009  C6  G      63      29.839  36.286 110.205  1.00  0.00
ATOM   2010  O6  G      63      30.710  35.449 110.391  1.00  0.00
ATOM   2011  N1  G      63      30.097  37.633 110.621  1.00  0.00
ATOM   2012  H1  G      63      30.890  37.894 111.190  1.00  0.00
ATOM   2013  C2  G      63      29.247  38.593 110.401  1.00  0.00
ATOM   2014  N2  G      63      29.624  39.796 110.701  1.00  0.00
ATOM   2015  H21 G      63      29.108  40.566 110.299  1.00  0.00
ATOM   2016  H22 G      63      30.434  40.113 111.215  1.00  0.00
ATOM   2017  N3  G      63      28.089  38.525 109.773  1.00  0.00
ATOM   2018  C4  G      63      27.817  37.242 109.390  1.00  0.00
ATOM   2019  C3' G      63      25.486  38.002 106.003  1.00  0.00
ATOM   2020  H3' G      63      26.245  37.239 105.833  1.00  0.00
ATOM   2021  C2' G      63      25.841  38.756 107.316  1.00  0.00
ATOM   2022  H2' G      63      26.882  39.078 107.297  1.00  0.00
ATOM   2023  O2' G      63      24.968  39.878 107.471  1.00  0.00
ATOM   2024 HO2' G      63      24.505  40.014 106.642  1.00  0.00
ATOM   2025  O3' G      63      25.380  38.926 104.945  1.00  0.00
ATOM   2026  P   U      64      26.649  39.374 104.185  1.00  0.00
ATOM   2027  OP1 U      64      26.242  40.429 103.171  1.00  0.00
ATOM   2028  OP2 U      64      27.380  38.210 103.701  1.00  0.00
ATOM   2029  O5' U      64      27.706  40.138 105.187  1.00  0.00
ATOM   2030  C5' U      64      27.482  41.444 105.657  1.00  0.00
ATOM   2031  H5' U      64      26.509  41.479 106.147  1.00  0.00
ATOM   2032 H5'' U      64      27.360  42.140 104.827  1.00  0.00
ATOM   2033  C4' U      64      28.562  41.857 106.562  1.00  0.00
ATOM   2034  H4' U      64      28.282  42.844 106.928  1.00  0.00
ATOM   2035  O4' U      64      28.835  40.898 107.610  1.00  0.00
ATOM   2036  C1' U      64      30.306  40.979 107.879  1.00  0.00
ATOM   2037  H1' U      64      30.497  41.447 108.845  1.00  0.00
ATOM   2038  N1  U      64      30.962  39.645 107.722  1.00  0.00
ATOM   2039  C6  U      64      30.311  38.482 107.243  1.00  0.00
ATOM   2040  H6  U      64      29.434  38.562 106.617  1.00  0.00
ATOM   2041  C5  U      64      30.872  37.215 107.371  1.00  0.00
ATOM   2042  H5  U      64      30.399  36.306 107.030  1.00  0.00
ATOM   2043  C4  U      64      32.197  37.045 107.922  1.00  0.00
ATOM   2044  O4  U      64      32.818  35.990 108.051  1.00  0.00
ATOM   2045  N3  U      64      32.690  38.211 108.448  1.00  0.00
ATOM   2046  H3  U      64      33.478  38.070 109.064  1.00  0.00
ATOM   2047  C2  U      64      32.162  39.498 108.517  1.00  0.00
ATOM   2048  O2  U      64      32.884  40.381 108.931  1.00  0.00
ATOM   2049  C3' U      64      29.802  42.013 105.757  1.00  0.00
ATOM   2050  H3' U      64      29.937  41.110 105.161  1.00  0.00
ATOM   2051  C2' U      64      30.888  41.977 106.884  1.00  0.00
ATOM   2052  H2' U      64      31.826  41.621 106.457  1.00  0.00
ATOM   2053  O2' U      64      31.009  43.246 107.507  1.00  0.00
ATOM   2054 HO2' U      64      31.317  43.838 106.816  1.00  0.00
ATOM   2055  O3' U      64      29.798  43.213 104.952  1.00  0.00
ATOM   2056  P   U      65      30.755  43.336 103.706  1.00  0.00
ATOM   2057  OP1 U      65      30.639  44.733 103.233  1.00  0.00
ATOM   2058  OP2 U      65      30.330  42.361 102.734  1.00  0.00
ATOM   2059  O5' U      65      32.258  43.030 103.997  1.00  0.00
ATOM   2060  C5' U      65      33.103  43.992 104.496  1.00  0.00
ATOM   2061  H5' U      65      32.583  44.435 105.345  1.00  0.00
ATOM   2062 H5'' U      65      33.277  44.806 103.792  1.00  0.00
ATOM   2063  C4' U      65      34.397  43.332 104.977  1.00  0.00
ATOM   2064  H4' U      65      34.955  44.217 105.284  1.00  0.00
ATOM   2065  O4' U      65      34.183  42.501 106.030  1.00  0.00
ATOM   2066  C1' U      65      35.233  41.612 106.080  1.00  0.00
ATOM   2067  H1' U      65      35.794  41.636 107.015  1.00  0.00
ATOM   2068  N1  U      65      34.785  40.220 105.954  1.00  0.00
ATOM   2069  C6  U      65      33.736  39.802 105.110  1.00  0.00
ATOM   2070  H6  U      65      33.132  40.503 104.553  1.00  0.00
ATOM   2071  C5  U      65      33.647  38.481 104.729  1.00  0.00
ATOM   2072  H5  U      65      32.882  38.208 104.018  1.00  0.00
ATOM   2073  C4  U      65      34.438  37.467 105.420  1.00  0.00
ATOM   2074  O4  U      65      34.351  36.276 105.297  1.00  0.00
ATOM   2075  N3  U      65      35.454  38.006 106.226  1.00  0.00
ATOM   2076  H3  U      65      35.948  37.287 106.735  1.00  0.00
ATOM   2077  C2  U      65      35.707  39.318 106.528  1.00  0.00
ATOM   2078  O2  U      65      36.695  39.648 107.173  1.00  0.00
ATOM   2079  C3' U      65      35.369  42.618 103.980  1.00  0.00
ATOM   2080  H3' U      65      34.801  41.963 103.320  1.00  0.00
ATOM   2081  C2' U      65      36.230  41.918 104.961  1.00  0.00
ATOM   2082  H2' U      65      36.769  41.039 104.605  1.00  0.00
ATOM   2083  O2' U      65      37.288  42.809 105.555  1.00  0.00
ATOM   2084 HO2' U      65      37.948  42.870 104.859  1.00  0.00
ATOM   2085  O3' U      65      36.130  43.479 103.119  1.00  0.00
ATOM   2086  P   C      66      37.187  43.003 102.006  1.00  0.00
ATOM   2087  OP1 C      66      37.601  44.162 101.149  1.00  0.00
ATOM   2088  OP2 C      66      36.701  41.766 101.347  1.00  0.00
ATOM   2089  O5' C      66      38.543  42.589 102.798  1.00  0.00
ATOM   2090  C5' C      66      39.447  43.615 103.140  1.00  0.00
ATOM   2091  H5' C      66      39.110  44.249 103.961  1.00  0.00
ATOM   2092 H5'' C      66      39.692  44.207 102.258  1.00  0.00
ATOM   2093  C4' C      66      40.643  42.944 103.764  1.00  0.00
ATOM   2094  H4' C      66      41.317  43.766 104.006  1.00  0.00
ATOM   2095  O4' C      66      40.273  42.207 104.957  1.00  0.00
ATOM   2096  C1' C      66      41.255  41.131 105.043  1.00  0.00
ATOM   2097  H1' C      66      41.841  41.240 105.956  1.00  0.00
ATOM   2098  N1  C      66      40.747  39.734 105.026  1.00  0.00
ATOM   2099  C6  C      66      39.503  39.458 104.597  1.00  0.00
ATOM   2100  H6  C      66      38.883  40.232 104.168  1.00  0.00
ATOM   2101  C5  C      66      38.977  38.219 104.635  1.00  0.00
ATOM   2102  H5  C      66      37.953  37.995 104.376  1.00  0.00
ATOM   2103  C4  C      66      39.785  37.203 105.234  1.00  0.00
ATOM   2104  N4  C      66      39.417  35.956 105.252  1.00  0.00
ATOM   2105  H41 C      66      38.447  35.707 105.122  1.00  0.00
ATOM   2106  H42 C      66      40.109  35.290 105.563  1.00  0.00
ATOM   2107  N3  C      66      40.963  37.445 105.703  1.00  0.00
ATOM   2108  C2  C      66      41.449  38.709 105.606  1.00  0.00
ATOM   2109  O2  C      66      42.606  38.965 106.025  1.00  0.00
ATOM   2110  C3' C      66      41.400  41.972 102.844  1.00  0.00
ATOM   2111  H3' C      66      40.770  41.160 102.480  1.00  0.00
ATOM   2112  C2' C      66      42.261  41.354 103.912  1.00  0.00
ATOM   2113  H2' C      66      42.723  40.426 103.575  1.00  0.00
ATOM   2114  O2' C      66      43.294  42.207 104.379  1.00  0.00
ATOM   2115 HO2' C      66      43.810  42.481 103.617  1.00  0.00
ATOM   2116  O3' C      66      42.239  42.607 101.853  1.00  0.00
ATOM   2117  P   G      67      42.895  41.776 100.702  1.00  0.00
ATOM   2118  OP1 G      67      43.686  42.707  99.918  1.00  0.00
ATOM   2119  OP2 G      67      41.831  41.098  99.943  1.00  0.00
ATOM   2120  O5' G      67      43.776  40.592 101.130  1.00  0.00
ATOM   2121  C5' G      67      45.117  40.709 101.675  1.00  0.00
ATOM   2122  H5' G      67      45.112  41.334 102.569  1.00  0.00
ATOM   2123 H5'' G      67      45.819  40.947 100.876  1.00  0.00
ATOM   2124  C4' G      67      45.522  39.362 102.289  1.00  0.00
ATOM   2125  H4' G      67      46.484  39.572 102.756  1.00  0.00
ATOM   2126  O4' G      67      44.589  38.974 103.219  1.00  0.00
ATOM   2127  C1' G      67      44.486  37.516 103.140  1.00  0.00
ATOM   2128  H1' G      67      44.485  37.033 104.118  1.00  0.00
ATOM   2129  N9  G      67      43.179  37.016 102.604  1.00  0.00
ATOM   2130  C8  G      67      42.121  37.779 102.176  1.00  0.00
ATOM   2131  H8  G      67      42.192  38.827 101.924  1.00  0.00
ATOM   2132  N7  G      67      41.037  37.116 102.108  1.00  0.00
ATOM   2133  C5  G      67      41.397  35.762 102.400  1.00  0.00
ATOM   2134  C6  G      67      40.675  34.516 102.385  1.00  0.00
ATOM   2135  O6  G      67      39.572  34.214 102.056  1.00  0.00
ATOM   2136  N1  G      67      41.436  33.433 102.776  1.00  0.00
ATOM   2137  H1  G      67      40.985  32.552 102.980  1.00  0.00
ATOM   2138  C2  G      67      42.699  33.495 103.146  1.00  0.00
ATOM   2139  N2  G      67      43.348  32.465 103.616  1.00  0.00
ATOM   2140  H21 G      67      44.353  32.467 103.719  1.00  0.00
ATOM   2141  H22 G      67      42.860  31.589 103.741  1.00  0.00
ATOM   2142  N3  G      67      43.456  34.619 103.080  1.00  0.00
ATOM   2143  C4  G      67      42.732  35.695 102.688  1.00  0.00
ATOM   2144  C3' G      67      45.570  38.286 101.238  1.00  0.00
ATOM   2145  H3' G      67      44.611  38.367 100.725  1.00  0.00
ATOM   2146  C2' G      67      45.583  36.983 102.179  1.00  0.00
ATOM   2147  H2' G      67      45.318  36.068 101.649  1.00  0.00
ATOM   2148  O2' G      67      46.862  36.894 102.854  1.00  0.00
ATOM   2149 HO2' G      67      47.456  37.360 102.261  1.00  0.00
ATOM   2150  O3' G      67      46.713  38.390 100.409  1.00  0.00
ATOM   2151  P   U      68      46.614  38.083  98.927  1.00  0.00
ATOM   2152  OP1 U      68      47.851  38.584  98.242  1.00  0.00
ATOM   2153  OP2 U      68      45.333  38.659  98.492  1.00  0.00
ATOM   2154  O5' U      68      46.577  36.500  98.888  1.00  0.00
ATOM   2155  C5' U      68      47.710  35.807  99.305  1.00  0.00
ATOM   2156  H5' U      68      48.051  36.228 100.251  1.00  0.00
ATOM   2157 H5'' U      68      48.430  35.887  98.491  1.00  0.00
ATOM   2158  C4' U      68      47.600  34.278  99.529  1.00  0.00
ATOM   2159  H4' U      68      48.577  33.935  99.870  1.00  0.00
ATOM   2160  O4' U      68      46.665  33.960 100.549  1.00  0.00
ATOM   2161  C1' U      68      45.783  32.878 100.159  1.00  0.00
ATOM   2162  H1' U      68      45.964  32.207 100.999  1.00  0.00
ATOM   2163  N1  U      68      44.365  33.153  99.912  1.00  0.00
ATOM   2164  C6  U      68      43.966  34.460  99.634  1.00  0.00
ATOM   2165  H6  U      68      44.715  35.216  99.451  1.00  0.00
ATOM   2166  C5  U      68      42.673  34.802  99.255  1.00  0.00
ATOM   2167  H5  U      68      42.400  35.845  99.184  1.00  0.00
ATOM   2168  C4  U      68      41.675  33.806  99.474  1.00  0.00
ATOM   2169  O4  U      68      40.462  33.980  99.348  1.00  0.00
ATOM   2170  N3  U      68      42.105  32.590  99.924  1.00  0.00
ATOM   2171  H3  U      68      41.425  31.851 100.029  1.00  0.00
ATOM   2172  C2  U      68      43.415  32.201 100.198  1.00  0.00
ATOM   2173  O2  U      68      43.694  31.038 100.524  1.00  0.00
ATOM   2174  C3' U      68      47.059  33.514  98.307  1.00  0.00
ATOM   2175  H3' U      68      46.266  34.077  97.815  1.00  0.00
ATOM   2176  C2' U      68      46.482  32.228  98.912  1.00  0.00
ATOM   2177  H2' U      68      45.757  31.822  98.207  1.00  0.00
ATOM   2178  O2' U      68      47.360  31.230  99.379  1.00  0.00
ATOM   2179 HO2' U      68      46.825  30.473  99.629  1.00  0.00
ATOM   2180  O3' U      68      48.140  33.228  97.413  1.00  0.00
ATOM   2181  P   G      69      47.878  33.194  95.842  1.00  0.00
ATOM   2182  OP1 G      69      49.103  32.927  95.118  1.00  0.00
ATOM   2183  OP2 G      69      47.125  34.348  95.431  1.00  0.00
ATOM   2184  O5' G      69      46.844  31.922  95.734  1.00  0.00
ATOM   2185  C5' G      69      47.491  30.632  96.038  1.00  0.00
ATOM   2186  H5' G      69      47.891  30.617  97.052  1.00  0.00
ATOM   2187 H5'' G      69      48.243  30.469  95.266  1.00  0.00
ATOM   2188  C4' G      69      46.406  29.594  95.790  1.00  0.00
ATOM   2189  H4' G      69      46.955  28.652  95.788  1.00  0.00
ATOM   2190  O4' G      69      45.440  29.631  96.828  1.00  0.00
ATOM   2191  C1' G      69      44.106  29.320  96.320  1.00  0.00
ATOM   2192  H1' G      69      43.791  28.383  96.778  1.00  0.00
ATOM   2193  N9  G      69      43.175  30.492  96.386  1.00  0.00
ATOM   2194  C8  G      69      43.410  31.835  96.279  1.00  0.00
ATOM   2195  H8  G      69      44.361  32.344  96.323  1.00  0.00
ATOM   2196  N7  G      69      42.349  32.595  96.360  1.00  0.00
ATOM   2197  C5  G      69      41.319  31.633  96.460  1.00  0.00
ATOM   2198  C6  G      69      39.874  31.809  96.509  1.00  0.00
ATOM   2199  O6  G      69      39.176  32.835  96.489  1.00  0.00
ATOM   2200  N1  G      69      39.151  30.614  96.462  1.00  0.00
ATOM   2201  H1  G      69      38.164  30.777  96.604  1.00  0.00
ATOM   2202  C2  G      69      39.709  29.382  96.517  1.00  0.00
ATOM   2203  N2  G      69      38.891  28.312  96.528  1.00  0.00
ATOM   2204  H21 G      69      39.406  27.444  96.512  1.00  0.00
ATOM   2205  H22 G      69      37.900  28.508  96.507  1.00  0.00
ATOM   2206  N3  G      69      41.078  29.161  96.515  1.00  0.00
ATOM   2207  C4  G      69      41.837  30.372  96.398  1.00  0.00
ATOM   2208  C3' G      69      45.640  29.794  94.528  1.00  0.00
ATOM   2209  H3' G      69      45.389  30.848  94.407  1.00  0.00
ATOM   2210  C2' G      69      44.369  28.992  94.836  1.00  0.00
ATOM   2211  H2' G      69      43.522  29.221  94.190  1.00  0.00
ATOM   2212  O2' G      69      44.726  27.613  94.832  1.00  0.00
ATOM   2213 HO2' G      69      45.213  27.541  94.008  1.00  0.00
ATOM   2214  O3' G      69      46.374  29.423  93.408  1.00  0.00
ATOM   2215  P   C      70      46.158  30.121  91.963  1.00  0.00
ATOM   2216  OP1 C      70      47.255  29.712  91.103  1.00  0.00
ATOM   2217  OP2 C      70      45.996  31.575  92.194  1.00  0.00
ATOM   2218  O5' C      70      44.763  29.557  91.448  1.00  0.00
ATOM   2219  C5' C      70      44.528  28.310  90.866  1.00  0.00
ATOM   2220  H5' C      70      44.902  27.529  91.528  1.00  0.00
ATOM   2221 H5'' C      70      44.918  28.150  89.861  1.00  0.00
ATOM   2222  C4' C      70      43.075  27.948  90.707  1.00  0.00
ATOM   2223  H4' C      70      43.020  26.891  90.447  1.00  0.00
ATOM   2224  O4' C      70      42.522  28.106  92.021  1.00  0.00
ATOM   2225  C1' C      70      41.154  28.503  91.798  1.00  0.00
ATOM   2226  H1' C      70      40.543  27.816  92.383  1.00  0.00
ATOM   2227  N1  C      70      40.856  29.894  92.291  1.00  0.00
ATOM   2228  C6  C      70      41.823  30.871  92.539  1.00  0.00
ATOM   2229  H6  C      70      42.845  30.598  92.323  1.00  0.00
ATOM   2230  C5  C      70      41.470  32.085  93.019  1.00  0.00
ATOM   2231  H5  C      70      42.286  32.768  93.203  1.00  0.00
ATOM   2232  C4  C      70      40.035  32.349  93.152  1.00  0.00
ATOM   2233  N4  C      70      39.552  33.511  93.411  1.00  0.00
ATOM   2234  H41 C      70      40.158  34.316  93.341  1.00  0.00
ATOM   2235  H42 C      70      38.542  33.519  93.414  1.00  0.00
ATOM   2236  N3  C      70      39.142  31.391  92.969  1.00  0.00
ATOM   2237  C2  C      70      39.537  30.166  92.494  1.00  0.00
ATOM   2238  O2  C      70      38.626  29.325  92.330  1.00  0.00
ATOM   2239  C3' C      70      42.189  28.761  89.710  1.00  0.00
ATOM   2240  H3' C      70      42.479  29.801  89.859  1.00  0.00
ATOM   2241  C2' C      70      40.811  28.426  90.310  1.00  0.00
ATOM   2242  H2' C      70      40.061  29.130  89.950  1.00  0.00
ATOM   2243  O2' C      70      40.367  27.094  89.968  1.00  0.00
ATOM   2244 HO2' C      70      39.497  27.028  90.369  1.00  0.00
ATOM   2245  O3' C      70      42.393  28.300  88.422  1.00  0.00
ATOM   2246  P   U      71      41.897  29.221  87.251  1.00  0.00
ATOM   2247  OP1 U      71      42.113  28.546  85.959  1.00  0.00
ATOM   2248  OP2 U      71      42.620  30.524  87.397  1.00  0.00
ATOM   2249  O5' U      71      40.289  29.492  87.375  1.00  0.00
ATOM   2250  C5' U      71      39.399  28.413  87.096  1.00  0.00
ATOM   2251  H5' U      71      39.579  27.615  87.816  1.00  0.00
ATOM   2252 H5'' U      71      39.572  28.067  86.077  1.00  0.00
ATOM   2253  C4' U      71      37.948  28.897  87.307  1.00  0.00
ATOM   2254  H4' U      71      37.260  28.055  87.238  1.00  0.00
ATOM   2255  O4' U      71      37.811  29.386  88.662  1.00  0.00
ATOM   2256  C1' U      71      36.760  30.342  88.719  1.00  0.00
ATOM   2257  H1' U      71      35.841  30.088  89.246  1.00  0.00
ATOM   2258  N1  U      71      37.305  31.543  89.314  1.00  0.00
ATOM   2259  C6  U      71      38.605  31.976  89.108  1.00  0.00
ATOM   2260  H6  U      71      39.242  31.349  88.502  1.00  0.00
ATOM   2261  C5  U      71      39.118  33.129  89.645  1.00  0.00
ATOM   2262  H5  U      71      40.164  33.393  89.602  1.00  0.00
ATOM   2263  C4  U      71      38.291  33.932  90.508  1.00  0.00
ATOM   2264  O4  U      71      38.568  35.025  90.939  1.00  0.00
ATOM   2265  N3  U      71      36.971  33.459  90.726  1.00  0.00
ATOM   2266  H3  U      71      36.328  34.092  91.180  1.00  0.00
ATOM   2267  C2  U      71      36.475  32.360  90.112  1.00  0.00
ATOM   2268  O2  U      71      35.249  32.208  90.087  1.00  0.00
ATOM   2269  C3' U      71      37.490  30.029  86.398  1.00  0.00
ATOM   2270  H3' U      71      38.208  30.847  86.329  1.00  0.00
ATOM   2271  C2' U      71      36.370  30.493  87.257  1.00  0.00
ATOM   2272  H2' U      71      35.940  31.466  87.021  1.00  0.00
ATOM   2273  O2' U      71      35.164  29.671  87.169  1.00  0.00
ATOM   2274 HO2' U      71      34.528  29.967  86.513  1.00  0.00
ATOM   2275  O3' U      71      37.051  29.545  85.111  1.00  0.00
ATOM   2276  P   U      72      36.554  30.561  84.005  1.00  0.00
ATOM   2277  OP1 U      72      36.402  29.819  82.734  1.00  0.00
ATOM   2278  OP2 U      72      37.358  31.782  84.121  1.00  0.00
ATOM   2279  O5' U      72      35.131  30.908  84.479  1.00  0.00
ATOM   2280  C5' U      72      34.002  30.034  84.213  1.00  0.00
ATOM   2281  H5' U      72      34.279  29.120  84.739  1.00  0.00
ATOM   2282 H5'' U      72      33.871  29.738  83.172  1.00  0.00
ATOM   2283  C4' U      72      32.596  30.580  84.766  1.00  0.00
ATOM   2284  H4' U      72      31.925  29.724  84.703  1.00  0.00
ATOM   2285  O4' U      72      32.701  31.178  86.077  1.00  0.00
ATOM   2286  C1' U      72      31.764  32.264  86.221  1.00  0.00
ATOM   2287  H1' U      72      31.043  31.996  86.994  1.00  0.00
ATOM   2288  N1  U      72      32.396  33.523  86.538  1.00  0.00
ATOM   2289  C6  U      72      33.795  33.597  86.749  1.00  0.00
ATOM   2290  H6  U      72      34.442  32.773  86.487  1.00  0.00
ATOM   2291  C5  U      72      34.292  34.730  87.350  1.00  0.00
ATOM   2292  H5  U      72      35.324  34.856  87.642  1.00  0.00
ATOM   2293  C4  U      72      33.470  35.876  87.765  1.00  0.00
ATOM   2294  O4  U      72      33.965  36.904  88.218  1.00  0.00
ATOM   2295  N3  U      72      32.162  35.731  87.514  1.00  0.00
ATOM   2296  H3  U      72      31.510  36.378  87.934  1.00  0.00
ATOM   2297  C2  U      72      31.592  34.609  86.908  1.00  0.00
ATOM   2298  O2  U      72      30.344  34.530  86.951  1.00  0.00
ATOM   2299  C3' U      72      32.052  31.735  83.939  1.00  0.00
ATOM   2300  H3' U      72      32.791  32.523  83.790  1.00  0.00
ATOM   2301  C2' U      72      31.011  32.277  84.923  1.00  0.00
ATOM   2302  H2' U      72      30.825  33.314  84.643  1.00  0.00
ATOM   2303  O2' U      72      29.830  31.495  85.009  1.00  0.00
ATOM   2304 HO2' U      72      30.011  30.564  85.159  1.00  0.00
ATOM   2305  O3' U      72      31.463  31.356  82.676  1.00  0.00
ATOM   2306  P   U      73      31.526  32.355  81.490  1.00  0.00
ATOM   2307  OP1 U      73      30.659  31.726  80.436  1.00  0.00
ATOM   2308  OP2 U      73      32.884  32.678  81.124  1.00  0.00
ATOM   2309  O5' U      73      30.838  33.651  82.023  1.00  0.00
ATOM   2310  C5' U      73      29.424  33.642  82.289  1.00  0.00
ATOM   2311  H5' U      73      29.128  32.818  82.938  1.00  0.00
ATOM   2312 H5'' U      73      28.809  33.534  81.396  1.00  0.00
ATOM   2313  C4' U      73      28.996  34.956  82.966  1.00  0.00
ATOM   2314  H4' U      73      27.951  34.916  83.274  1.00  0.00
ATOM   2315  O4' U      73      29.659  35.391  84.170  1.00  0.00
ATOM   2316  C1' U      73      29.753  36.803  84.238  1.00  0.00
ATOM   2317  H1' U      73      29.117  37.206  85.026  1.00  0.00
ATOM   2318  N1  U      73      31.103  37.377  84.449  1.00  0.00
ATOM   2319  C6  U      73      32.135  36.951  83.710  1.00  0.00
ATOM   2320  H6  U      73      32.050  36.002  83.202  1.00  0.00
ATOM   2321  C5  U      73      33.340  37.604  83.784  1.00  0.00
ATOM   2322  H5  U      73      34.080  37.137  83.151  1.00  0.00
ATOM   2323  C4  U      73      33.601  38.766  84.690  1.00  0.00
ATOM   2324  O4  U      73      34.668  39.330  84.968  1.00  0.00
ATOM   2325  N3  U      73      32.457  39.141  85.367  1.00  0.00
ATOM   2326  H3  U      73      32.602  39.908  86.007  1.00  0.00
ATOM   2327  C2  U      73      31.208  38.538  85.263  1.00  0.00
ATOM   2328  O2  U      73      30.232  38.921  85.857  1.00  0.00
ATOM   2329  C3' U      73      29.027  36.190  81.950  1.00  0.00
ATOM   2330  H3' U      73      30.009  36.072  81.492  1.00  0.00
ATOM   2331  C2' U      73      29.133  37.391  82.890  1.00  0.00
ATOM   2332  H2' U      73      29.911  38.025  82.463  1.00  0.00
ATOM   2333  O2' U      73      27.859  37.927  83.266  1.00  0.00
ATOM   2334 HO2' U      73      27.637  38.425  82.476  1.00  0.00
ATOM   2335  O3' U      73      27.943  36.303  81.060  1.00  0.00
ATOM   2336  P   U      74      28.141  37.027  79.649  1.00  0.00
ATOM   2337  OP1 U      74      26.894  36.886  78.855  1.00  0.00
ATOM   2338  OP2 U      74      29.430  36.694  79.018  1.00  0.00
ATOM   2339  O5' U      74      28.170  38.558  80.085  1.00  0.00
ATOM   2340  C5' U      74      26.917  39.271  80.336  1.00  0.00
ATOM   2341  H5' U      74      26.258  38.772  81.047  1.00  0.00
ATOM   2342 H5'' U      74      26.359  39.321  79.401  1.00  0.00
ATOM   2343  C4' U      74      27.186  40.675  80.797  1.00  0.00
ATOM   2344  H4' U      74      26.240  41.079  81.155  1.00  0.00
ATOM   2345  O4' U      74      28.120  40.640  81.904  1.00  0.00
ATOM   2346  C1' U      74      28.774  41.894  81.898  1.00  0.00
ATOM   2347  H1' U      74      28.517  42.438  82.807  1.00  0.00
ATOM   2348  N1  U      74      30.267  41.753  81.964  1.00  0.00
ATOM   2349  C6  U      74      30.945  40.544  81.905  1.00  0.00
ATOM   2350  H6  U      74      30.320  39.691  81.687  1.00  0.00
ATOM   2351  C5  U      74      32.250  40.412  81.954  1.00  0.00
ATOM   2352  H5  U      74      32.732  39.456  81.810  1.00  0.00
ATOM   2353  C4  U      74      33.083  41.609  82.300  1.00  0.00
ATOM   2354  O4  U      74      34.321  41.575  82.376  1.00  0.00
ATOM   2355  N3  U      74      32.372  42.754  82.647  1.00  0.00
ATOM   2356  H3  U      74      32.907  43.565  82.921  1.00  0.00
ATOM   2357  C2  U      74      31.013  42.921  82.393  1.00  0.00
ATOM   2358  O2  U      74      30.501  43.982  82.680  1.00  0.00
ATOM   2359  C3' U      74      27.740  41.566  79.750  1.00  0.00
ATOM   2360  H3' U      74      28.509  41.068  79.159  1.00  0.00
ATOM   2361  C2' U      74      28.439  42.644  80.604  1.00  0.00
ATOM   2362  H2' U      74      29.340  43.093  80.186  1.00  0.00
ATOM   2363  O2' U      74      27.577  43.693  80.896  1.00  0.00
ATOM   2364 HO2' U      74      27.370  44.274  80.161  1.00  0.00
ATOM   2365  O3' U      74      26.754  42.143  78.880  1.00  0.00
ATOM   2366  P   G      75      27.143  42.919  77.553  1.00  0.00
ATOM   2367  OP1 G      75      25.912  43.220  76.743  1.00  0.00
ATOM   2368  OP2 G      75      28.248  42.260  76.839  1.00  0.00
ATOM   2369  O5' G      75      27.504  44.368  78.202  1.00  0.00
ATOM   2370  C5' G      75      28.614  45.099  77.794  1.00  0.00
ATOM   2371  H5' G      75      28.424  45.418  76.770  1.00  0.00
ATOM   2372 H5'' G      75      29.479  44.439  77.862  1.00  0.00
ATOM   2373  C4' G      75      29.052  46.259  78.751  1.00  0.00
ATOM   2374  H4' G      75      28.163  46.881  78.853  1.00  0.00
ATOM   2375  O4' G      75      29.687  45.854  79.972  1.00  0.00
ATOM   2376  C1' G      75      30.911  46.594  80.224  1.00  0.00
ATOM   2377  H1' G      75      30.792  47.115  81.174  1.00  0.00
ATOM   2378  N9  G      75      32.227  45.868  80.207  1.00  0.00
ATOM   2379  C8  G      75      32.470  44.564  79.990  1.00  0.00
ATOM   2380  H8  G      75      31.681  43.863  79.759  1.00  0.00
ATOM   2381  N7  G      75      33.692  44.215  80.171  1.00  0.00
ATOM   2382  C5  G      75      34.383  45.373  80.271  1.00  0.00
ATOM   2383  C6  G      75      35.764  45.719  80.408  1.00  0.00
ATOM   2384  O6  G      75      36.759  44.982  80.448  1.00  0.00
ATOM   2385  N1  G      75      36.012  47.089  80.393  1.00  0.00
ATOM   2386  H1  G      75      36.926  47.472  80.197  1.00  0.00
ATOM   2387  C2  G      75      35.048  47.947  80.667  1.00  0.00
ATOM   2388  N2  G      75      35.316  49.182  80.728  1.00  0.00
ATOM   2389  H21 G      75      34.592  49.800  81.064  1.00  0.00
ATOM   2390  H22 G      75      36.171  49.567  80.354  1.00  0.00
ATOM   2391  N3  G      75      33.777  47.748  80.684  1.00  0.00
ATOM   2392  C4  G      75      33.467  46.452  80.385  1.00  0.00
ATOM   2393  C3' G      75      30.046  47.221  78.027  1.00  0.00
ATOM   2394  H3' G      75      30.684  46.452  77.591  1.00  0.00
ATOM   2395  C2' G      75      30.921  47.724  79.198  1.00  0.00
ATOM   2396  H2' G      75      31.952  47.916  78.903  1.00  0.00
ATOM   2397  O2' G      75      30.477  48.924  79.741  1.00  0.00
ATOM   2398 HO2' G      75      30.870  49.663  79.270  1.00  0.00
ATOM   2399  O3' G      75      29.397  48.075  77.131  1.00  0.00
ATOM   2400  P   A      76      30.073  48.842  76.026  1.00  0.00
ATOM   2401  OP1 A      76      28.972  49.411  75.183  1.00  0.00
ATOM   2402  OP2 A      76      31.143  47.984  75.508  1.00  0.00
ATOM   2403  O5' A      76      30.752  50.014  76.888  1.00  0.00
ATOM   2404  C5' A      76      29.875  51.056  77.313  1.00  0.00
ATOM   2405  H5' A      76      29.096  50.689  77.980  1.00  0.00
ATOM   2406 H5'' A      76      29.333  51.532  76.495  1.00  0.00
ATOM   2407  C4' A      76      30.772  52.112  78.024  1.00  0.00
ATOM   2408  H4' A      76      30.109  52.752  78.607  1.00  0.00
ATOM   2409  O4' A      76      31.757  51.539  78.836  1.00  0.00
ATOM   2410  C1' A      76      33.072  52.057  78.597  1.00  0.00
ATOM   2411  H1' A      76      33.640  52.231  79.511  1.00  0.00
ATOM   2412  N9  A      76      33.958  51.256  77.793  1.00  0.00
ATOM   2413  C8  A      76      33.850  49.921  77.518  1.00  0.00
ATOM   2414  H8  A      76      32.933  49.351  77.545  1.00  0.00
ATOM   2415  N7  A      76      34.973  49.316  77.215  1.00  0.00
ATOM   2416  C5  A      76      35.921  50.322  77.409  1.00  0.00
ATOM   2417  C6  A      76      37.275  50.425  77.002  1.00  0.00
ATOM   2418  N6  A      76      37.973  49.446  76.382  1.00  0.00
ATOM   2419  H61 A      76      37.589  48.535  76.173  1.00  0.00
ATOM   2420  H62 A      76      38.889  49.650  76.011  1.00  0.00
ATOM   2421  N1  A      76      37.919  51.532  77.181  1.00  0.00
ATOM   2422  C2  A      76      37.263  52.577  77.673  1.00  0.00
ATOM   2423  H2  A      76      37.842  53.488  77.699  1.00  0.00
ATOM   2424  N3  A      76      35.966  52.687  78.006  1.00  0.00
ATOM   2425  C4  A      76      35.328  51.495  77.758  1.00  0.00
ATOM   2426  C3' A      76      31.602  52.879  77.060  1.00  0.00
ATOM   2427  H3' A      76      32.041  52.162  76.366  1.00  0.00
ATOM   2428  C2' A      76      32.777  53.333  77.862  1.00  0.00
ATOM   2429  H2' A      76      33.541  53.415  77.089  1.00  0.00
ATOM   2430  O2' A      76      32.636  54.504  78.712  1.00  0.00
ATOM   2431 HO2' A      76      31.872  55.057  78.534  1.00  0.00
ATOM   2432  O3' A      76      30.979  54.050  76.512  1.00  0.00
ATOM   2433  P   C      77      31.131  54.360  74.910  1.00  0.00
ATOM   2434  OP1 C      77      30.141  55.324  74.406  1.00  0.00
ATOM   2435  OP2 C      77      31.101  52.994  74.300  1.00  0.00
ATOM   2436  O5' C      77      32.563  54.873  74.878  1.00  0.00
ATOM   2437  C5' C      77      32.882  56.191  75.331  1.00  0.00
ATOM   2438  H5' C      77      32.925  56.284  76.416  1.00  0.00
ATOM   2439 H5'' C      77      32.061  56.853  75.053  1.00  0.00
ATOM   2440  C4' C      77      34.228  56.577  74.744  1.00  0.00
ATOM   2441  H4' C      77      34.342  57.656  74.855  1.00  0.00
ATOM   2442  O4' C      77      35.318  55.877  75.337  1.00  0.00
ATOM   2443  C1' C      77      36.358  55.710  74.362  1.00  0.00
ATOM   2444  H1' C      77      37.223  56.259  74.734  1.00  0.00
ATOM   2445  N1  C      77      36.758  54.285  74.304  1.00  0.00
ATOM   2446  C6  C      77      35.827  53.278  74.530  1.00  0.00
ATOM   2447  H6  C      77      34.841  53.495  74.915  1.00  0.00
ATOM   2448  C5  C      77      36.133  52.041  74.195  1.00  0.00
ATOM   2449  H5  C      77      35.336  51.333  74.367  1.00  0.00
ATOM   2450  C4  C      77      37.454  51.759  73.807  1.00  0.00
ATOM   2451  N4  C      77      37.842  50.536  73.629  1.00  0.00
ATOM   2452  H41 C      77      37.036  49.950  73.793  1.00  0.00
ATOM   2453  H42 C      77      38.793  50.309  73.376  1.00  0.00
ATOM   2454  N3  C      77      38.351  52.701  73.616  1.00  0.00
ATOM   2455  C2  C      77      38.011  53.974  73.811  1.00  0.00
ATOM   2456  O2  C      77      38.919  54.808  73.615  1.00  0.00
ATOM   2457  C3' C      77      34.375  56.350  73.221  1.00  0.00
ATOM   2458  H3' C      77      34.071  55.362  72.874  1.00  0.00
ATOM   2459  C2' C      77      35.908  56.352  73.070  1.00  0.00
ATOM   2460  H2' C      77      36.194  55.763  72.199  1.00  0.00
ATOM   2461  O2' C      77      36.574  57.619  73.024  1.00  0.00
ATOM   2462 HO2' C      77      36.320  58.151  72.266  1.00  0.00
ATOM   2463  O3' C      77      33.652  57.247  72.422  1.00  0.00
ATOM   2464  P   G      78      33.728  57.241  70.850  1.00  0.00
ATOM   2465  OP1 G      78      32.433  57.797  70.404  1.00  0.00
ATOM   2466  OP2 G      78      34.191  55.934  70.280  1.00  0.00
ATOM   2467  O5' G      78      34.915  58.229  70.578  1.00  0.00
ATOM   2468  C5' G      78      34.639  59.622  70.711  1.00  0.00
ATOM   2469  H5' G      78      34.273  59.841  71.714  1.00  0.00
ATOM   2470 H5'' G      78      33.891  59.997  70.014  1.00  0.00
ATOM   2471  C4' G      78      35.869  60.461  70.328  1.00  0.00
ATOM   2472  H4' G      78      35.666  61.527  70.432  1.00  0.00
ATOM   2473  O4' G      78      36.911  60.131  71.155  1.00  0.00
ATOM   2474  C1' G      78      38.092  59.918  70.472  1.00  0.00
ATOM   2475  H1' G      78      38.728  60.799  70.559  1.00  0.00
ATOM   2476  N9  G      78      38.975  58.798  70.974  1.00  0.00
ATOM   2477  C8  G      78      40.224  58.987  71.500  1.00  0.00
ATOM   2478  H8  G      78      40.713  59.934  71.678  1.00  0.00
ATOM   2479  N7  G      78      40.956  57.894  71.551  1.00  0.00
ATOM   2480  C5  G      78      40.103  56.895  71.015  1.00  0.00
ATOM   2481  C6  G      78      40.218  55.441  70.889  1.00  0.00
ATOM   2482  O6  G      78      41.219  54.752  71.089  1.00  0.00
ATOM   2483  N1  G      78      39.038  54.812  70.598  1.00  0.00
ATOM   2484  H1  G      78      39.107  53.843  70.322  1.00  0.00
ATOM   2485  C2  G      78      37.849  55.457  70.314  1.00  0.00
ATOM   2486  N2  G      78      36.859  54.683  70.016  1.00  0.00
ATOM   2487  H21 G      78      35.999  55.197  69.893  1.00  0.00
ATOM   2488  H22 G      78      36.957  53.693  69.844  1.00  0.00
ATOM   2489  N3  G      78      37.729  56.778  70.316  1.00  0.00
ATOM   2490  C4  G      78      38.834  57.447  70.786  1.00  0.00
ATOM   2491  C3' G      78      36.229  60.199  68.911  1.00  0.00
ATOM   2492  H3' G      78      35.514  59.480  68.512  1.00  0.00
ATOM   2493  C2' G      78      37.673  59.737  69.024  1.00  0.00
ATOM   2494  H2' G      78      37.734  58.700  68.692  1.00  0.00
ATOM   2495  O2' G      78      38.576  60.523  68.325  1.00  0.00
ATOM   2496 HO2' G      78      37.912  60.968  67.794  1.00  0.00
ATOM   2497  O3' G      78      36.224  61.380  68.126  1.00  0.00
ATOM   2498  P   U      79      34.998  61.783  67.237  1.00  0.00
ATOM   2499  OP1 U      79      35.076  63.221  66.971  1.00  0.00
ATOM   2500  OP2 U      79      33.798  61.306  67.847  1.00  0.00
ATOM   2501  O5' U      79      35.242  60.783  66.019  1.00  0.00
ATOM   2502  C5' U      79      36.199  61.088  65.042  1.00  0.00
ATOM   2503  H5' U      79      37.149  61.445  65.442  1.00  0.00
ATOM   2504 H5'' U      79      35.968  62.040  64.564  1.00  0.00
ATOM   2505  C4' U      79      36.392  59.970  63.969  1.00  0.00
ATOM   2506  H4' U      79      36.922  60.379  63.108  1.00  0.00
ATOM   2507  O4' U      79      37.191  58.876  64.458  1.00  0.00
ATOM   2508  C1' U      79      36.581  57.742  63.915  1.00  0.00
ATOM   2509  H1' U      79      37.368  57.181  63.411  1.00  0.00
ATOM   2510  N1  U      79      36.038  56.804  64.933  1.00  0.00
ATOM   2511  C6  U      79      35.709  57.221  66.180  1.00  0.00
ATOM   2512  H6  U      79      35.729  58.264  66.456  1.00  0.00
ATOM   2513  C5  U      79      35.382  56.258  67.181  1.00  0.00
ATOM   2514  H5  U      79      35.074  56.656  68.136  1.00  0.00
ATOM   2515  C4  U      79      35.317  54.854  66.894  1.00  0.00
ATOM   2516  O4  U      79      34.969  53.902  67.538  1.00  0.00
ATOM   2517  N3  U      79      35.704  54.562  65.586  1.00  0.00
ATOM   2518  H3  U      79      35.782  53.584  65.347  1.00  0.00
ATOM   2519  C2  U      79      35.950  55.515  64.589  1.00  0.00
ATOM   2520  O2  U      79      36.184  55.154  63.433  1.00  0.00
ATOM   2521  C3' U      79      35.094  59.508  63.371  1.00  0.00
ATOM   2522  H3' U      79      34.386  59.277  64.168  1.00  0.00
ATOM   2523  C2' U      79      35.543  58.147  62.817  1.00  0.00
ATOM   2524  H2' U      79      34.756  57.393  62.803  1.00  0.00
ATOM   2525  O2' U      79      36.006  58.407  61.529  1.00  0.00
ATOM   2526 HO2' U      79      35.347  58.790  60.946  1.00  0.00
ATOM   2527  O3' U      79      34.572  60.521  62.517  1.00  0.00
ATOM   2528  P   U      80      33.256  60.283  61.688  1.00  0.00
ATOM   2529  OP1 U      80      32.438  61.474  61.667  1.00  0.00
ATOM   2530  OP2 U      80      32.606  58.974  62.069  1.00  0.00
ATOM   2531  O5' U      80      33.801  60.012  60.175  1.00  0.00
ATOM   2532  C5' U      80      34.950  60.686  59.700  1.00  0.00
ATOM   2533  H5' U      80      35.792  60.448  60.350  1.00  0.00
ATOM   2534 H5'' U      80      34.860  61.764  59.833  1.00  0.00
ATOM   2535  C4' U      80      35.377  60.212  58.257  1.00  0.00
ATOM   2536  H4' U      80      36.118  60.923  57.892  1.00  0.00
ATOM   2537  O4' U      80      35.978  58.909  58.357  1.00  0.00
ATOM   2538  C1' U      80      35.139  57.992  57.670  1.00  0.00
ATOM   2539  H1' U      80      35.687  57.810  56.746  1.00  0.00
ATOM   2540  N1  U      80      35.018  56.703  58.357  1.00  0.00
ATOM   2541  C6  U      80      34.464  56.477  59.618  1.00  0.00
ATOM   2542  H6  U      80      33.932  57.315  60.043  1.00  0.00
ATOM   2543  C5  U      80      34.715  55.400  60.382  1.00  0.00
ATOM   2544  H5  U      80      34.349  55.330  61.396  1.00  0.00
ATOM   2545  C4  U      80      35.377  54.228  59.796  1.00  0.00
ATOM   2546  O4  U      80      35.645  53.168  60.411  1.00  0.00
ATOM   2547  N3  U      80      35.736  54.443  58.493  1.00  0.00
ATOM   2548  H3  U      80      36.177  53.668  58.020  1.00  0.00
ATOM   2549  C2  U      80      35.589  55.629  57.742  1.00  0.00
ATOM   2550  O2  U      80      35.987  55.720  56.561  1.00  0.00
ATOM   2551  C3' U      80      34.239  60.076  57.278  1.00  0.00
ATOM   2552  H3' U      80      33.477  60.846  57.398  1.00  0.00
ATOM   2553  C2' U      80      33.842  58.616  57.353  1.00  0.00
ATOM   2554  H2' U      80      33.106  58.468  58.143  1.00  0.00
ATOM   2555  O2' U      80      33.247  58.225  56.095  1.00  0.00
ATOM   2556 HO2' U      80      33.461  58.838  55.388  1.00  0.00
ATOM   2557  O3' U      80      34.722  60.287  55.932  1.00  0.00
ATOM   2558  P   U      81      34.595  61.648  55.137  1.00  0.00
ATOM   2559  OP1 U      81      35.572  61.664  54.019  1.00  0.00
ATOM   2560  OP2 U      81      34.782  62.704  56.143  1.00  0.00
ATOM   2561  O5' U      81      33.150  61.796  54.602  1.00  0.00
ATOM   2562  C5' U      81      32.879  61.389  53.260  1.00  0.00
ATOM   2563  H5' U      81      33.610  60.692  52.850  1.00  0.00
ATOM   2564 H5'' U      81      33.050  62.219  52.575  1.00  0.00
ATOM   2565  C4' U      81      31.438  60.795  53.182  1.00  0.00
ATOM   2566  H4' U      81      31.258  60.452  52.163  1.00  0.00
ATOM   2567  O4' U      81      31.273  59.728  54.054  1.00  0.00
ATOM   2568  C1' U      81      29.910  59.544  54.194  1.00  0.00
ATOM   2569  H1' U      81      29.512  58.756  53.555  1.00  0.00
ATOM   2570  N1  U      81      29.594  59.288  55.607  1.00  0.00
ATOM   2571  C6  U      81      30.346  59.949  56.587  1.00  0.00
ATOM   2572  H6  U      81      31.170  60.603  56.341  1.00  0.00
ATOM   2573  C5  U      81      29.991  59.800  57.900  1.00  0.00
ATOM   2574  H5  U      81      30.513  60.312  58.695  1.00  0.00
ATOM   2575  C4  U      81      28.962  58.937  58.309  1.00  0.00
ATOM   2576  O4  U      81      28.543  58.839  59.428  1.00  0.00
ATOM   2577  N3  U      81      28.419  58.156  57.332  1.00  0.00
ATOM   2578  H3  U      81      27.652  57.527  57.523  1.00  0.00
ATOM   2579  C2  U      81      28.622  58.324  55.965  1.00  0.00
ATOM   2580  O2  U      81      27.878  57.802  55.147  1.00  0.00
ATOM   2581  C3' U      81      30.323  61.781  53.589  1.00  0.00
ATOM   2582  H3' U      81      30.619  62.179  54.560  1.00  0.00
ATOM   2583  C2' U      81      29.144  60.809  53.759  1.00  0.00
ATOM   2584  H2' U      81      28.593  61.155  54.634  1.00  0.00
ATOM   2585  O2' U      81      28.297  60.384  52.724  1.00  0.00
ATOM   2586 HO2' U      81      27.741  61.153  52.578  1.00  0.00
ATOM   2587  O3' U      81      30.065  62.743  52.626  1.00  0.00
ATOM   2588  P   A      82      28.858  63.772  52.830  1.00  0.00
ATOM   2589  OP1 A      82      29.071  64.744  51.760  1.00  0.00
ATOM   2590  OP2 A      82      28.826  64.312  54.186  1.00  0.00
ATOM   2591  O5' A      82      27.475  63.050  52.560  1.00  0.00
ATOM   2592  C5' A      82      26.782  62.936  51.333  1.00  0.00
ATOM   2593  H5' A      82      27.524  62.470  50.685  1.00  0.00
ATOM   2594 H5'' A      82      26.649  63.980  51.052  1.00  0.00
ATOM   2595  C4' A      82      25.457  62.177  51.362  1.00  0.00
ATOM   2596  H4' A      82      25.138  62.061  50.326  1.00  0.00
ATOM   2597  O4' A      82      25.593  60.821  51.850  1.00  0.00
ATOM   2598  C1' A      82      24.461  60.609  52.666  1.00  0.00
ATOM   2599  H1' A      82      24.026  59.649  52.389  1.00  0.00
ATOM   2600  N9  A      82      24.714  60.495  54.109  1.00  0.00
ATOM   2601  C8  A      82      25.771  60.965  54.802  1.00  0.00
ATOM   2602  H8  A      82      26.458  61.650  54.327  1.00  0.00
ATOM   2603  N7  A      82      25.724  60.709  56.101  1.00  0.00
ATOM   2604  C5  A      82      24.589  59.906  56.236  1.00  0.00
ATOM   2605  C6  A      82      23.935  59.177  57.313  1.00  0.00
ATOM   2606  N6  A      82      24.371  59.152  58.563  1.00  0.00
ATOM   2607  H61 A      82      25.330  59.460  58.638  1.00  0.00
ATOM   2608  H62 A      82      23.751  58.963  59.337  1.00  0.00
ATOM   2609  N1  A      82      22.685  58.699  57.066  1.00  0.00
ATOM   2610  C2  A      82      22.152  58.750  55.861  1.00  0.00
ATOM   2611  H2  A      82      21.197  58.251  55.787  1.00  0.00
ATOM   2612  N3  A      82      22.722  59.199  54.782  1.00  0.00
ATOM   2613  C4  A      82      23.932  59.795  55.022  1.00  0.00
ATOM   2614  C3' A      82      24.479  62.902  52.239  1.00  0.00
ATOM   2615  H3' A      82      25.101  62.985  53.130  1.00  0.00
ATOM   2616  C2' A      82      23.507  61.825  52.459  1.00  0.00
ATOM   2617  H2' A      82      22.983  61.909  53.412  1.00  0.00
ATOM   2618  O2' A      82      22.802  61.510  51.274  1.00  0.00
ATOM   2619 HO2' A      82      21.872  61.664  51.457  1.00  0.00
ATOM   2620  O3' A      82      23.946  64.128  51.752  1.00  0.00
ATOM   2621  P   C      83      23.684  65.377  52.696  1.00  0.00
ATOM   2622  OP1 C      83      23.072  66.438  51.855  1.00  0.00
ATOM   2623  OP2 C      83      24.813  65.695  53.593  1.00  0.00
ATOM   2624  O5' C      83      22.463  64.785  53.582  1.00  0.00
ATOM   2625  C5' C      83      21.149  64.448  53.030  1.00  0.00
ATOM   2626  H5' C      83      21.267  63.687  52.258  1.00  0.00
ATOM   2627 H5'' C      83      20.771  65.406  52.675  1.00  0.00
ATOM   2628  C4' C      83      20.234  63.763  54.060  1.00  0.00
ATOM   2629  H4' C      83      19.295  63.488  53.579  1.00  0.00
ATOM   2630  O4' C      83      20.867  62.614  54.576  1.00  0.00
ATOM   2631  C1' C      83      20.521  62.397  55.942  1.00  0.00
ATOM   2632  H1' C      83      20.087  61.424  56.171  1.00  0.00
ATOM   2633  N1  C      83      21.642  62.513  56.954  1.00  0.00
ATOM   2634  C6  C      83      22.898  63.015  56.644  1.00  0.00
ATOM   2635  H6  C      83      23.099  63.243  55.608  1.00  0.00
ATOM   2636  C5  C      83      23.873  63.084  57.557  1.00  0.00
ATOM   2637  H5  C      83      24.819  63.561  57.349  1.00  0.00
ATOM   2638  C4  C      83      23.611  62.489  58.792  1.00  0.00
ATOM   2639  N4  C      83      24.511  62.405  59.654  1.00  0.00
ATOM   2640  H41 C      83      25.448  62.767  59.545  1.00  0.00
ATOM   2641  H42 C      83      24.248  62.032  60.555  1.00  0.00
ATOM   2642  N3  C      83      22.412  62.006  59.174  1.00  0.00
ATOM   2643  C2  C      83      21.424  61.977  58.267  1.00  0.00
ATOM   2644  O2  C      83      20.261  61.634  58.648  1.00  0.00
ATOM   2645  C3' C      83      19.892  64.609  55.224  1.00  0.00
ATOM   2646  H3' C      83      20.718  65.182  55.645  1.00  0.00
ATOM   2647  C2' C      83      19.476  63.454  56.167  1.00  0.00
ATOM   2648  H2' C      83      19.349  63.763  57.204  1.00  0.00
ATOM   2649  O2' C      83      18.146  62.815  55.877  1.00  0.00
ATOM   2650 HO2' C      83      17.610  63.369  55.305  1.00  0.00
ATOM   2651  O3' C      83      18.897  65.473  54.822  1.00  0.00
ATOM   2652  P   A      84      18.326  66.594  55.806  1.00  0.00
ATOM   2653  OP1 A      84      17.050  67.049  55.187  1.00  0.00
ATOM   2654  OP2 A      84      19.379  67.549  56.050  1.00  0.00
ATOM   2655  O5' A      84      17.914  65.998  57.252  1.00  0.00
ATOM   2656  C5' A      84      16.720  65.394  57.537  1.00  0.00
ATOM   2657  H5' A      84      16.473  64.733  56.706  1.00  0.00
ATOM   2658 H5'' A      84      15.987  66.177  57.729  1.00  0.00
ATOM   2659  C4' A      84      16.593  64.606  58.849  1.00  0.00
ATOM   2660  H4' A      84      15.643  64.078  58.762  1.00  0.00
ATOM   2661  O4' A      84      17.673  63.680  59.058  1.00  0.00
ATOM   2662  C1' A      84      18.064  63.748  60.421  1.00  0.00
ATOM   2663  H1' A      84      18.138  62.706  60.732  1.00  0.00
ATOM   2664  N9  A      84      19.465  64.254  60.520  1.00  0.00
ATOM   2665  C8  A      84      20.347  64.761  59.578  1.00  0.00
ATOM   2666  H8  A      84      20.049  65.194  58.634  1.00  0.00
ATOM   2667  N7  A      84      21.587  64.908  59.993  1.00  0.00
ATOM   2668  C5  A      84      21.542  64.299  61.255  1.00  0.00
ATOM   2669  C6  A      84      22.526  64.139  62.292  1.00  0.00
ATOM   2670  N6  A      84      23.809  64.527  62.150  1.00  0.00
ATOM   2671  H61 A      84      24.129  64.806  61.234  1.00  0.00
ATOM   2672  H62 A      84      24.425  64.293  62.916  1.00  0.00
ATOM   2673  N1  A      84      22.227  63.580  63.458  1.00  0.00
ATOM   2674  C2  A      84      20.987  63.294  63.642  1.00  0.00
ATOM   2675  H2  A      84      20.752  62.695  64.510  1.00  0.00
ATOM   2676  N3  A      84      19.936  63.344  62.812  1.00  0.00
ATOM   2677  C4  A      84      20.263  63.934  61.612  1.00  0.00
ATOM   2678  C3' A      84      16.637  65.487  60.083  1.00  0.00
ATOM   2679  H3' A      84      17.416  66.219  59.870  1.00  0.00
ATOM   2680  C2' A      84      17.079  64.577  61.251  1.00  0.00
ATOM   2681  H2' A      84      17.573  65.030  62.110  1.00  0.00
ATOM   2682  O2' A      84      15.999  63.748  61.656  1.00  0.00
ATOM   2683 HO2' A      84      15.207  64.279  61.544  1.00  0.00
ATOM   2684  O3' A      84      15.392  66.168  60.340  1.00  0.00
ATOM   2685  P   A      85      15.294  67.605  60.977  1.00  0.00
ATOM   2686  OP1 A      85      13.902  68.043  60.787  1.00  0.00
ATOM   2687  OP2 A      85      16.373  68.431  60.455  1.00  0.00
ATOM   2688  O5' A      85      15.574  67.400  62.444  1.00  0.00
ATOM   2689  C5' A      85      14.578  67.047  63.395  1.00  0.00
ATOM   2690  H5' A      85      14.008  66.234  62.945  1.00  0.00
ATOM   2691 H5'' A      85      13.969  67.898  63.699  1.00  0.00
ATOM   2692  C4' A      85      15.234  66.513  64.620  1.00  0.00
ATOM   2693  H4' A      85      14.462  66.050  65.234  1.00  0.00
ATOM   2694  O4' A      85      16.290  65.540  64.426  1.00  0.00
ATOM   2695  C1' A      85      17.367  65.906  65.273  1.00  0.00
ATOM   2696  H1' A      85      17.570  64.993  65.833  1.00  0.00
ATOM   2697  N9  A      85      18.674  66.186  64.563  1.00  0.00
ATOM   2698  C8  A      85      18.899  66.775  63.362  1.00  0.00
ATOM   2699  H8  A      85      18.117  67.133  62.708  1.00  0.00
ATOM   2700  N7  A      85      20.185  66.999  63.095  1.00  0.00
ATOM   2701  C5  A      85      20.868  66.576  64.285  1.00  0.00
ATOM   2702  C6  A      85      22.184  66.519  64.858  1.00  0.00
ATOM   2703  N6  A      85      23.370  66.792  64.300  1.00  0.00
ATOM   2704  H61 A      85      23.324  67.264  63.408  1.00  0.00
ATOM   2705  H62 A      85      24.187  66.964  64.868  1.00  0.00
ATOM   2706  N1  A      85      22.384  66.127  66.125  1.00  0.00
ATOM   2707  C2  A      85      21.378  65.755  66.894  1.00  0.00
ATOM   2708  H2  A      85      21.670  65.380  67.864  1.00  0.00
ATOM   2709  N3  A      85      20.131  65.649  66.496  1.00  0.00
ATOM   2710  C4  A      85      19.943  66.076  65.164  1.00  0.00
ATOM   2711  C3' A      85      15.865  67.661  65.442  1.00  0.00
ATOM   2712  H3' A      85      16.099  68.455  64.733  1.00  0.00
ATOM   2713  C2' A      85      16.977  67.026  66.207  1.00  0.00
ATOM   2714  H2' A      85      17.775  67.755  66.342  1.00  0.00
ATOM   2715  O2' A      85      16.654  66.391  67.468  1.00  0.00
ATOM   2716 HO2' A      85      15.741  66.107  67.378  1.00  0.00
ATOM   2717  O3' A      85      14.950  68.232  66.363  1.00  0.00
ATOM   2718  P   C      86      15.259  69.547  67.166  1.00  0.00
ATOM   2719  OP1 C      86      14.142  69.704  68.151  1.00  0.00
ATOM   2720  OP2 C      86      15.503  70.626  66.218  1.00  0.00
ATOM   2721  O5' C      86      16.654  69.348  67.917  1.00  0.00
ATOM   2722  C5' C      86      16.705  69.023  69.373  1.00  0.00
ATOM   2723  H5' C      86      16.134  68.130  69.625  1.00  0.00
ATOM   2724 H5'' C      86      16.164  69.833  69.862  1.00  0.00
ATOM   2725  C4' C      86      18.029  69.017  70.065  1.00  0.00
ATOM   2726  H4' C      86      17.918  68.620  71.074  1.00  0.00
ATOM   2727  O4' C      86      18.930  68.323  69.354  1.00  0.00
ATOM   2728  C1' C      86      20.282  68.813  69.634  1.00  0.00
ATOM   2729  H1' C      86      20.784  68.077  70.262  1.00  0.00
ATOM   2730  N1  C      86      21.006  69.200  68.439  1.00  0.00
ATOM   2731  C6  C      86      20.365  69.192  67.221  1.00  0.00
ATOM   2732  H6  C      86      19.302  69.001  67.178  1.00  0.00
ATOM   2733  C5  C      86      21.070  69.411  66.093  1.00  0.00
ATOM   2734  H5  C      86      20.578  69.445  65.132  1.00  0.00
ATOM   2735  C4  C      86      22.454  69.596  66.170  1.00  0.00
ATOM   2736  N4  C      86      23.170  69.838  65.120  1.00  0.00
ATOM   2737  H41 C      86      22.654  69.845  64.251  1.00  0.00
ATOM   2738  H42 C      86      24.174  69.926  65.190  1.00  0.00
ATOM   2739  N3  C      86      23.088  69.727  67.325  1.00  0.00
ATOM   2740  C2  C      86      22.386  69.530  68.443  1.00  0.00
ATOM   2741  O2  C      86      22.980  69.690  69.526  1.00  0.00
ATOM   2742  C3' C      86      18.598  70.462  70.176  1.00  0.00
ATOM   2743  H3' C      86      18.459  71.108  69.309  1.00  0.00
ATOM   2744  C2' C      86      19.986  70.033  70.447  1.00  0.00
ATOM   2745  H2' C      86      20.582  70.916  70.218  1.00  0.00
ATOM   2746  O2' C      86      20.211  69.689  71.778  1.00  0.00
ATOM   2747 HO2' C      86      19.442  69.972  72.279  1.00  0.00
ATOM   2748  O3' C      86      18.044  71.179  71.252  1.00  0.00
ATOM   2749  P   A      87      17.588  72.651  71.031  1.00  0.00
ATOM   2750  OP1 A      87      17.288  73.290  72.311  1.00  0.00
ATOM   2751  OP2 A      87      16.648  72.653  69.865  1.00  0.00
ATOM   2752  O5' A      87      18.993  73.359  70.519  1.00  0.00
ATOM   2753  C5' A      87      20.109  73.769  71.338  1.00  0.00
ATOM   2754  H5' A      87      20.276  72.931  72.016  1.00  0.00
ATOM   2755 H5'' A      87      19.816  74.685  71.853  1.00  0.00
ATOM   2756  C4' A      87      21.392  74.066  70.520  1.00  0.00
ATOM   2757  H4' A      87      22.116  74.144  71.332  1.00  0.00
ATOM   2758  O4' A      87      21.837  73.043  69.741  1.00  0.00
ATOM   2759  C1' A      87      22.253  73.444  68.499  1.00  0.00
ATOM   2760  H1' A      87      23.236  73.021  68.294  1.00  0.00
ATOM   2761  N9  A      87      21.424  73.057  67.340  1.00  0.00
ATOM   2762  C8  A      87      20.150  72.624  67.279  1.00  0.00
ATOM   2763  H8  A      87      19.516  72.555  68.151  1.00  0.00
ATOM   2764  N7  A      87      19.702  72.366  66.076  1.00  0.00
ATOM   2765  C5  A      87      20.814  72.581  65.265  1.00  0.00
ATOM   2766  C6  A      87      21.110  72.537  63.878  1.00  0.00
ATOM   2767  N6  A      87      20.239  72.268  62.948  1.00  0.00
ATOM   2768  H61 A      87      20.629  72.010  62.053  1.00  0.00
ATOM   2769  H62 A      87      19.256  72.168  63.156  1.00  0.00
ATOM   2770  N1  A      87      22.300  72.688  63.420  1.00  0.00
ATOM   2771  C2  A      87      23.264  72.836  64.301  1.00  0.00
ATOM   2772  H2  A      87      24.203  72.924  63.775  1.00  0.00
ATOM   2773  N3  A      87      23.159  73.004  65.615  1.00  0.00
ATOM   2774  C4  A      87      21.888  72.953  66.038  1.00  0.00
ATOM   2775  C3' A      87      21.393  75.300  69.670  1.00  0.00
ATOM   2776  H3' A      87      20.412  75.375  69.199  1.00  0.00
ATOM   2777  C2' A      87      22.533  74.922  68.623  1.00  0.00
ATOM   2778  H2' A      87      22.432  75.478  67.691  1.00  0.00
ATOM   2779  O2' A      87      23.788  75.077  69.198  1.00  0.00
ATOM   2780 HO2' A      87      24.131  75.974  69.198  1.00  0.00
ATOM   2781  O3' A      87      21.553  76.562  70.237  1.00  0.00
ATOM   2782  P   A      88      21.149  77.912  69.492  1.00  0.00
ATOM   2783  OP1 A      88      21.913  78.951  70.239  1.00  0.00
ATOM   2784  OP2 A      88      19.680  77.884  69.423  1.00  0.00
ATOM   2785  O5' A      88      21.593  77.811  67.926  1.00  0.00
ATOM   2786  C5' A      88      22.839  78.321  67.416  1.00  0.00
ATOM   2787  H5' A      88      23.651  77.653  67.701  1.00  0.00
ATOM   2788 H5'' A      88      22.960  79.330  67.810  1.00  0.00
ATOM   2789  C4' A      88      22.730  78.351  65.907  1.00  0.00
ATOM   2790  H4' A      88      23.779  78.457  65.632  1.00  0.00
ATOM   2791  O4' A      88      22.264  77.072  65.450  1.00  0.00
ATOM   2792  C1' A      88      21.218  77.234  64.515  1.00  0.00
ATOM   2793  H1' A      88      21.524  77.060  63.483  1.00  0.00
ATOM   2794  N9  A      88      20.163  76.283  64.804  1.00  0.00
ATOM   2795  C8  A      88      19.405  76.274  65.923  1.00  0.00
ATOM   2796  H8  A      88      19.643  76.857  66.800  1.00  0.00
ATOM   2797  N7  A      88      18.279  75.596  65.868  1.00  0.00
ATOM   2798  C5  A      88      18.319  75.122  64.526  1.00  0.00
ATOM   2799  C6  A      88      17.481  74.263  63.742  1.00  0.00
ATOM   2800  N6  A      88      16.472  73.532  64.205  1.00  0.00
ATOM   2801  H61 A      88      16.376  73.645  65.204  1.00  0.00
ATOM   2802  H62 A      88      15.877  73.050  63.547  1.00  0.00
ATOM   2803  N1  A      88      17.775  74.109  62.459  1.00  0.00
ATOM   2804  C2  A      88      18.929  74.584  61.928  1.00  0.00
ATOM   2805  H2  A      88      18.966  74.526  60.850  1.00  0.00
ATOM   2806  N3  A      88      19.843  75.278  62.635  1.00  0.00
ATOM   2807  C4  A      88      19.499  75.479  63.943  1.00  0.00
ATOM   2808  C3' A      88      21.885  79.392  65.209  1.00  0.00
ATOM   2809  H3' A      88      21.553  80.113  65.955  1.00  0.00
ATOM   2810  C2' A      88      20.694  78.663  64.633  1.00  0.00
ATOM   2811  H2' A      88      19.899  78.706  65.378  1.00  0.00
ATOM   2812  O2' A      88      20.333  79.265  63.452  1.00  0.00
ATOM   2813 HO2' A      88      21.216  79.484  63.147  1.00  0.00
ATOM   2814  O3' A      88      22.636  79.811  64.060  1.00  0.00
ATOM   2815  P   G      89      23.779  80.840  64.266  1.00  0.00
ATOM   2816  OP1 G      89      24.333  80.748  65.641  1.00  0.00
ATOM   2817  OP2 G      89      23.265  82.072  63.731  1.00  0.00
ATOM   2818  O5' G      89      24.862  80.494  63.239  1.00  0.00
ATOM   2819  C5' G      89      25.786  79.439  63.505  1.00  0.00
ATOM   2820  H5' G      89      25.202  78.534  63.672  1.00  0.00
ATOM   2821 H5'' G      89      26.334  79.651  64.422  1.00  0.00
ATOM   2822  C4' G      89      26.747  79.182  62.338  1.00  0.00
ATOM   2823  H4' G      89      27.669  78.688  62.642  1.00  0.00
ATOM   2824  O4' G      89      26.120  78.323  61.429  1.00  0.00
ATOM   2825  C1' G      89      25.529  79.046  60.350  1.00  0.00
ATOM   2826  H1' G      89      26.014  78.624  59.470  1.00  0.00
ATOM   2827  N9  G      89      24.038  78.861  60.439  1.00  0.00
ATOM   2828  C8  G      89      23.030  79.658  60.933  1.00  0.00
ATOM   2829  H8  G      89      23.302  80.524  61.518  1.00  0.00
ATOM   2830  N7  G      89      21.802  79.309  60.682  1.00  0.00
ATOM   2831  C5  G      89      21.995  78.136  59.949  1.00  0.00
ATOM   2832  C6  G      89      21.072  77.253  59.304  1.00  0.00
ATOM   2833  O6  G      89      19.838  77.217  59.300  1.00  0.00
ATOM   2834  N1  G      89      21.685  76.122  58.708  1.00  0.00
ATOM   2835  H1  G      89      21.133  75.460  58.181  1.00  0.00
ATOM   2836  C2  G      89      23.033  76.080  58.491  1.00  0.00
ATOM   2837  N2  G      89      23.494  75.413  57.509  1.00  0.00
ATOM   2838  H21 G      89      24.494  75.470  57.379  1.00  0.00
ATOM   2839  H22 G      89      22.825  74.878  56.974  1.00  0.00
ATOM   2840  N3  G      89      23.895  76.965  58.982  1.00  0.00
ATOM   2841  C4  G      89      23.346  77.902  59.768  1.00  0.00
ATOM   2842  C3' G      89      27.182  80.393  61.540  1.00  0.00
ATOM   2843  H3' G      89      27.221  81.310  62.128  1.00  0.00
ATOM   2844  C2' G      89      26.048  80.487  60.461  1.00  0.00
ATOM   2845  H2' G      89      25.253  81.195  60.697  1.00  0.00
ATOM   2846  O2' G      89      26.703  80.918  59.206  1.00  0.00
ATOM   2847 HO2' G      89      27.452  81.464  59.457  1.00  0.00
ATOM   2848  O3' G      89      28.510  80.260  61.004  1.00  0.00
ATOM   2849  P   G      90      29.835  80.496  61.979  1.00  0.00
ATOM   2850  OP1 G      90      29.711  81.836  62.489  1.00  0.00
ATOM   2851  OP2 G      90      30.977  80.150  61.166  1.00  0.00
ATOM   2852  O5' G      90      29.861  79.488  63.214  1.00  0.00
ATOM   2853  C5' G      90      29.746  79.994  64.513  1.00  0.00
ATOM   2854  H5' G      90      28.778  80.479  64.634  1.00  0.00
ATOM   2855 H5'' G      90      30.509  80.697  64.849  1.00  0.00
ATOM   2856  C4' G      90      29.872  78.740  65.431  1.00  0.00
ATOM   2857  H4' G      90      29.874  79.106  66.458  1.00  0.00
ATOM   2858  O4' G      90      28.708  77.924  65.282  1.00  0.00
ATOM   2859  C1' G      90      29.163  76.537  65.146  1.00  0.00
ATOM   2860  H1' G      90      28.551  75.855  65.736  1.00  0.00
ATOM   2861  N9  G      90      29.116  76.081  63.727  1.00  0.00
ATOM   2862  C8  G      90      30.064  75.723  62.805  1.00  0.00
ATOM   2863  H8  G      90      31.130  75.742  62.973  1.00  0.00
ATOM   2864  N7  G      90      29.552  75.203  61.719  1.00  0.00
ATOM   2865  C5  G      90      28.154  75.230  61.875  1.00  0.00
ATOM   2866  C6  G      90      27.010  74.830  61.042  1.00  0.00
ATOM   2867  O6  G      90      27.045  74.278  59.980  1.00  0.00
ATOM   2868  N1  G      90      25.777  75.085  61.601  1.00  0.00
ATOM   2869  H1  G      90      24.926  75.063  61.057  1.00  0.00
ATOM   2870  C2  G      90      25.623  75.640  62.829  1.00  0.00
ATOM   2871  N2  G      90      24.438  75.713  63.364  1.00  0.00
ATOM   2872  H21 G      90      24.340  75.880  64.355  1.00  0.00
ATOM   2873  H22 G      90      23.631  75.693  62.757  1.00  0.00
ATOM   2874  N3  G      90      26.683  75.949  63.661  1.00  0.00
ATOM   2875  C4  G      90      27.889  75.777  63.117  1.00  0.00
ATOM   2876  C3' G      90      31.164  77.856  65.272  1.00  0.00
ATOM   2877  H3' G      90      31.306  77.726  64.200  1.00  0.00
ATOM   2878  C2' G      90      30.561  76.562  65.814  1.00  0.00
ATOM   2879  H2' G      90      31.111  75.676  65.498  1.00  0.00
ATOM   2880  O2' G      90      30.409  76.493  67.248  1.00  0.00
ATOM   2881 HO2' G      90      30.956  75.756  67.528  1.00  0.00
ATOM   2882  O3' G      90      32.365  78.298  65.877  1.00  0.00
ATOM   2883  P   A      91      33.738  77.651  65.404  1.00  0.00
ATOM   2884  OP1 A      91      34.866  78.380  65.933  1.00  0.00
ATOM   2885  OP2 A      91      33.621  77.441  63.951  1.00  0.00
ATOM   2886  O5' A      91      33.701  76.212  65.954  1.00  0.00
ATOM   2887  C5' A      91      34.150  75.884  67.279  1.00  0.00
ATOM   2888  H5' A      91      33.891  76.633  68.027  1.00  0.00
ATOM   2889 H5'' A      91      35.238  75.822  67.274  1.00  0.00
ATOM   2890  C4' A      91      33.662  74.512  67.735  1.00  0.00
ATOM   2891  H4' A      91      34.050  74.339  68.739  1.00  0.00
ATOM   2892  O4' A      91      32.228  74.479  67.862  1.00  0.00
ATOM   2893  C1' A      91      31.814  73.181  67.459  1.00  0.00
ATOM   2894  H1' A      91      32.137  72.459  68.209  1.00  0.00
ATOM   2895  N9  A      91      30.345  73.160  67.147  1.00  0.00
ATOM   2896  C8  A      91      29.729  73.004  65.900  1.00  0.00
ATOM   2897  H8  A      91      30.237  72.597  65.038  1.00  0.00
ATOM   2898  N7  A      91      28.437  73.234  65.925  1.00  0.00
ATOM   2899  C5  A      91      28.211  73.530  67.285  1.00  0.00
ATOM   2900  C6  A      91      27.025  73.769  68.012  1.00  0.00
ATOM   2901  N6  A      91      25.824  73.982  67.501  1.00  0.00
ATOM   2902  H61 A      91      25.608  74.019  66.515  1.00  0.00
ATOM   2903  H62 A      91      25.119  74.400  68.092  1.00  0.00
ATOM   2904  N1  A      91      27.159  73.968  69.356  1.00  0.00
ATOM   2905  C2  A      91      28.423  73.828  69.973  1.00  0.00
ATOM   2906  H2  A      91      28.413  73.941  71.047  1.00  0.00
ATOM   2907  N3  A      91      29.516  73.530  69.348  1.00  0.00
ATOM   2908  C4  A      91      29.324  73.430  68.032  1.00  0.00
ATOM   2909  C3' A      91      34.085  73.339  66.803  1.00  0.00
ATOM   2910  H3' A      91      34.655  73.642  65.925  1.00  0.00
ATOM   2911  C2' A      91      32.741  72.800  66.263  1.00  0.00
ATOM   2912  H2' A      91      32.513  73.457  65.423  1.00  0.00
ATOM   2913  O2' A      91      32.596  71.472  65.898  1.00  0.00
ATOM   2914 HO2' A      91      33.194  70.925  66.413  1.00  0.00
ATOM   2915  O3' A      91      34.768  72.324  67.548  1.00  0.00
ATOM   2916  P   U      92      36.331  72.113  67.563  1.00  0.00
ATOM   2917  OP1 U      92      36.599  71.368  68.827  1.00  0.00
ATOM   2918  OP2 U      92      37.003  73.386  67.373  1.00  0.00
ATOM   2919  O5' U      92      36.549  71.124  66.368  1.00  0.00
ATOM   2920  C5' U      92      36.242  71.463  65.024  1.00  0.00
ATOM   2921  H5' U      92      36.729  72.385  64.706  1.00  0.00
ATOM   2922 H5'' U      92      35.181  71.684  64.909  1.00  0.00
ATOM   2923  C4' U      92      36.448  70.222  64.186  1.00  0.00
ATOM   2924  H4' U      92      35.936  70.423  63.244  1.00  0.00
ATOM   2925  O4' U      92      37.879  70.004  63.907  1.00  0.00
ATOM   2926  C1' U      92      37.978  68.595  63.646  1.00  0.00
ATOM   2927  H1' U      92      38.153  68.480  62.577  1.00  0.00
ATOM   2928  N1  U      92      39.035  67.878  64.376  1.00  0.00
ATOM   2929  C6  U      92      39.252  68.013  65.754  1.00  0.00
ATOM   2930  H6  U      92      38.702  68.756  66.312  1.00  0.00
ATOM   2931  C5  U      92      40.146  67.293  66.450  1.00  0.00
ATOM   2932  H5  U      92      40.283  67.455  67.509  1.00  0.00
ATOM   2933  C4  U      92      41.070  66.379  65.730  1.00  0.00
ATOM   2934  O4  U      92      41.848  65.614  66.315  1.00  0.00
ATOM   2935  N3  U      92      40.790  66.251  64.364  1.00  0.00
ATOM   2936  H3  U      92      41.392  65.575  63.916  1.00  0.00
ATOM   2937  C2  U      92      39.801  66.930  63.647  1.00  0.00
ATOM   2938  O2  U      92      39.609  66.647  62.471  1.00  0.00
ATOM   2939  C3' U      92      35.785  68.948  64.766  1.00  0.00
ATOM   2940  H3' U      92      36.045  68.833  65.818  1.00  0.00
ATOM   2941  C2' U      92      36.637  67.864  64.020  1.00  0.00
ATOM   2942  H2' U      92      36.803  67.011  64.678  1.00  0.00
ATOM   2943  O2' U      92      36.022  67.401  62.805  1.00  0.00
ATOM   2944 HO2' U      92      35.248  67.937  62.616  1.00  0.00
ATOM   2945  O3' U      92      34.357  68.755  64.568  1.00  0.00
ATOM   2946  P   G      93      33.718  67.459  65.375  1.00  0.00
ATOM   2947  OP1 G      93      34.784  66.529  65.937  1.00  0.00
ATOM   2948  OP2 G      93      32.745  66.865  64.497  1.00  0.00
ATOM   2949  O5' G      93      32.827  67.994  66.658  1.00  0.00
ATOM   2950  C5' G      93      33.509  68.372  67.830  1.00  0.00
ATOM   2951  H5' G      93      34.173  69.219  67.655  1.00  0.00
ATOM   2952 H5'' G      93      34.215  67.610  68.161  1.00  0.00
ATOM   2953  C4' G      93      32.632  68.777  68.971  1.00  0.00
ATOM   2954  H4' G      93      33.365  68.959  69.758  1.00  0.00
ATOM   2955  O4' G      93      31.997  70.036  68.750  1.00  0.00
ATOM   2956  C1' G      93      30.616  69.994  69.067  1.00  0.00
ATOM   2957  H1' G      93      30.287  70.906  69.564  1.00  0.00
ATOM   2958  N9  G      93      29.854  69.838  67.863  1.00  0.00
ATOM   2959  C8  G      93      30.196  69.776  66.531  1.00  0.00
ATOM   2960  H8  G      93      31.135  69.470  66.094  1.00  0.00
ATOM   2961  N7  G      93      29.174  69.738  65.741  1.00  0.00
ATOM   2962  C5  G      93      28.025  69.818  66.587  1.00  0.00
ATOM   2963  C6  G      93      26.640  69.836  66.255  1.00  0.00
ATOM   2964  O6  G      93      26.055  69.844  65.114  1.00  0.00
ATOM   2965  N1  G      93      25.863  70.069  67.371  1.00  0.00
ATOM   2966  H1  G      93      24.855  70.116  67.330  1.00  0.00
ATOM   2967  C2  G      93      26.411  70.129  68.632  1.00  0.00
ATOM   2968  N2  G      93      25.584  70.122  69.682  1.00  0.00
ATOM   2969  H21 G      93      25.996  70.141  70.604  1.00  0.00
ATOM   2970  H22 G      93      24.631  70.240  69.370  1.00  0.00
ATOM   2971  N3  G      93      27.668  70.026  68.946  1.00  0.00
ATOM   2972  C4  G      93      28.466  69.879  67.855  1.00  0.00
ATOM   2973  C3' G      93      31.541  67.793  69.416  1.00  0.00
ATOM   2974  H3' G      93      31.248  67.221  68.536  1.00  0.00
ATOM   2975  C2' G      93      30.460  68.686  69.946  1.00  0.00
ATOM   2976  H2' G      93      29.450  68.288  69.845  1.00  0.00
ATOM   2977  O2' G      93      30.801  69.075  71.259  1.00  0.00
ATOM   2978 HO2' G      93      31.443  68.449  71.604  1.00  0.00
ATOM   2979  O3' G      93      32.052  66.982  70.490  1.00  0.00
ATOM   2980  P   U      94      31.348  65.599  70.753  1.00  0.00
ATOM   2981  OP1 U      94      31.992  65.034  71.940  1.00  0.00
ATOM   2982  OP2 U      94      31.335  64.818  69.478  1.00  0.00
ATOM   2983  O5' U      94      29.794  65.794  71.150  1.00  0.00
ATOM   2984  C5' U      94      29.284  66.269  72.430  1.00  0.00
ATOM   2985  H5' U      94      29.492  67.329  72.569  1.00  0.00
ATOM   2986 H5'' U      94      29.695  65.697  73.262  1.00  0.00
ATOM   2987  C4' U      94      27.749  66.129  72.442  1.00  0.00
ATOM   2988  H4' U      94      27.406  66.293  73.463  1.00  0.00
ATOM   2989  O4' U      94      27.156  67.126  71.611  1.00  0.00
ATOM   2990  C1' U      94      25.895  66.654  71.090  1.00  0.00
ATOM   2991  H1' U      94      25.049  67.246  71.439  1.00  0.00
ATOM   2992  N1  U      94      25.922  66.574  69.644  1.00  0.00
ATOM   2993  C6  U      94      27.149  66.507  68.943  1.00  0.00
ATOM   2994  H6  U      94      28.070  66.437  69.502  1.00  0.00
ATOM   2995  C5  U      94      27.193  66.566  67.563  1.00  0.00
ATOM   2996  H5  U      94      28.119  66.628  67.011  1.00  0.00
ATOM   2997  C4  U      94      26.024  66.664  66.806  1.00  0.00
ATOM   2998  O4  U      94      25.930  66.642  65.582  1.00  0.00
ATOM   2999  N3  U      94      24.825  66.602  67.499  1.00  0.00
ATOM   3000  H3  U      94      24.002  66.513  66.921  1.00  0.00
ATOM   3001  C2  U      94      24.708  66.563  68.922  1.00  0.00
ATOM   3002  O2  U      94      23.637  66.311  69.504  1.00  0.00
ATOM   3003  C3' U      94      27.141  64.810  72.019  1.00  0.00
ATOM   3004  H3' U      94      27.604  64.487  71.086  1.00  0.00
ATOM   3005  C2' U      94      25.736  65.233  71.652  1.00  0.00
ATOM   3006  H2' U      94      25.340  64.523  70.925  1.00  0.00
ATOM   3007  O2' U      94      24.852  65.208  72.750  1.00  0.00
ATOM   3008 HO2' U      94      24.001  65.024  72.347  1.00  0.00
ATOM   3009  O3' U      94      27.181  63.770  72.952  1.00  0.00
ATOM   3010  P   U      95      27.339  62.299  72.479  1.00  0.00
ATOM   3011  OP1 U      95      27.382  61.525  73.754  1.00  0.00
ATOM   3012  OP2 U      95      28.529  62.111  71.580  1.00  0.00
ATOM   3013  O5' U      95      26.037  61.836  71.724  1.00  0.00
ATOM   3014  C5' U      95      24.832  61.776  72.422  1.00  0.00
ATOM   3015  H5' U      95      24.663  62.676  73.013  1.00  0.00
ATOM   3016 H5'' U      95      24.885  60.879  73.040  1.00  0.00
ATOM   3017  C4' U      95      23.700  61.743  71.347  1.00  0.00
ATOM   3018  H4' U      95      22.764  61.777  71.905  1.00  0.00
ATOM   3019  O4' U      95      23.885  62.835  70.492  1.00  0.00
ATOM   3020  C1' U      95      23.083  62.506  69.293  1.00  0.00
ATOM   3021  H1' U      95      22.141  63.052  69.349  1.00  0.00
ATOM   3022  N1  U      95      23.890  62.766  68.088  1.00  0.00
ATOM   3023  C6  U      95      25.277  62.762  68.100  1.00  0.00
ATOM   3024  H6  U      95      25.809  62.557  69.017  1.00  0.00
ATOM   3025  C5  U      95      25.916  62.731  66.903  1.00  0.00
ATOM   3026  H5  U      95      26.994  62.798  66.936  1.00  0.00
ATOM   3027  C4  U      95      25.308  62.927  65.643  1.00  0.00
ATOM   3028  O4  U      95      25.751  63.005  64.507  1.00  0.00
ATOM   3029  N3  U      95      23.943  62.991  65.732  1.00  0.00
ATOM   3030  H3  U      95      23.371  63.015  64.900  1.00  0.00
ATOM   3031  C2  U      95      23.198  62.894  66.872  1.00  0.00
ATOM   3032  O2  U      95      21.971  62.854  66.698  1.00  0.00
ATOM   3033  C3' U      95      23.794  60.633  70.438  1.00  0.00
ATOM   3034  H3' U      95      24.784  60.541  69.991  1.00  0.00
ATOM   3035  C2' U      95      22.884  61.010  69.273  1.00  0.00
ATOM   3036  H2' U      95      23.160  60.491  68.355  1.00  0.00
ATOM   3037  O2' U      95      21.500  60.803  69.627  1.00  0.00
ATOM   3038 HO2' U      95      21.272  59.916  69.337  1.00  0.00
ATOM   3039  O3' U      95      23.268  59.482  71.099  1.00  0.00
ATOM   3040  P   G      96      23.363  58.119  70.263  1.00  0.00
ATOM   3041  OP1 G      96      22.984  56.959  71.111  1.00  0.00
ATOM   3042  OP2 G      96      24.677  58.167  69.602  1.00  0.00
ATOM   3043  O5' G      96      22.346  58.054  69.060  1.00  0.00
ATOM   3044  C5' G      96      21.012  57.665  69.294  1.00  0.00
ATOM   3045  H5' G      96      20.564  58.461  69.889  1.00  0.00
ATOM   3046 H5'' G      96      20.892  56.757  69.884  1.00  0.00
ATOM   3047  C4' G      96      20.114  57.570  68.050  1.00  0.00
ATOM   3048  H4' G      96      19.091  57.419  68.395  1.00  0.00
ATOM   3049  O4' G      96      20.081  58.866  67.388  1.00  0.00
ATOM   3050  C1' G      96      20.172  58.697  65.989  1.00  0.00
ATOM   3051  H1' G      96      19.415  59.281  65.466  1.00  0.00
ATOM   3052  N9  G      96      21.466  59.176  65.442  1.00  0.00
ATOM   3053  C8  G      96      22.714  59.298  65.962  1.00  0.00
ATOM   3054  H8  G      96      22.991  59.017  66.968  1.00  0.00
ATOM   3055  N7  G      96      23.605  59.785  65.137  1.00  0.00
ATOM   3056  C5  G      96      22.842  60.016  64.020  1.00  0.00
ATOM   3057  C6  G      96      23.160  60.622  62.731  1.00  0.00
ATOM   3058  O6  G      96      24.240  61.097  62.278  1.00  0.00
ATOM   3059  N1  G      96      22.127  60.603  61.864  1.00  0.00
ATOM   3060  H1  G      96      22.322  61.026  60.968  1.00  0.00
ATOM   3061  C2  G      96      20.854  60.179  62.150  1.00  0.00
ATOM   3062  N2  G      96      19.991  60.311  61.176  1.00  0.00
ATOM   3063  H21 G      96      19.017  60.201  61.417  1.00  0.00
ATOM   3064  H22 G      96      20.230  60.721  60.284  1.00  0.00
ATOM   3065  N3  G      96      20.502  59.597  63.247  1.00  0.00
ATOM   3066  C4  G      96      21.541  59.601  64.169  1.00  0.00
ATOM   3067  C3' G      96      20.462  56.521  66.971  1.00  0.00
ATOM   3068  H3' G      96      21.540  56.422  66.846  1.00  0.00
ATOM   3069  C2' G      96      19.975  57.234  65.732  1.00  0.00
ATOM   3070  H2' G      96      20.465  56.835  64.844  1.00  0.00
ATOM   3071  O2' G      96      18.620  57.141  65.412  1.00  0.00
ATOM   3072 HO2' G      96      18.467  57.289  64.476  1.00  0.00
ATOM   3073  O3' G      96      19.844  55.272  67.165  1.00  0.00
ATOM   3074  P   C      97      20.278  53.993  66.246  1.00  0.00
ATOM   3075  OP1 C      97      19.366  52.923  66.621  1.00  0.00
ATOM   3076  OP2 C      97      21.754  53.823  66.412  1.00  0.00
ATOM   3077  O5' C      97      20.003  54.263  64.730  1.00  0.00
ATOM   3078  C5' C      97      18.733  54.009  64.084  1.00  0.00
ATOM   3079  H5' C      97      18.067  54.563  64.746  1.00  0.00
ATOM   3080 H5'' C      97      18.466  52.952  64.063  1.00  0.00
ATOM   3081  C4' C      97      18.809  54.496  62.631  1.00  0.00
ATOM   3082  H4' C      97      17.855  54.319  62.134  1.00  0.00
ATOM   3083  O4' C      97      19.251  55.821  62.496  1.00  0.00
ATOM   3084  C1' C      97      20.000  55.948  61.351  1.00  0.00
ATOM   3085  H1' C      97      19.519  56.589  60.612  1.00  0.00
ATOM   3086  N1  C      97      21.327  56.450  61.613  1.00  0.00
ATOM   3087  C6  C      97      22.009  56.079  62.786  1.00  0.00
ATOM   3088  H6  C      97      21.575  55.428  63.531  1.00  0.00
ATOM   3089  C5  C      97      23.268  56.516  62.944  1.00  0.00
ATOM   3090  H5  C      97      23.852  56.205  63.798  1.00  0.00
ATOM   3091  C4  C      97      23.787  57.439  61.995  1.00  0.00
ATOM   3092  N4  C      97      24.983  57.874  62.055  1.00  0.00
ATOM   3093  H41 C      97      25.640  57.434  62.682  1.00  0.00
ATOM   3094  H42 C      97      25.221  58.420  61.239  1.00  0.00
ATOM   3095  N3  C      97      23.106  57.880  60.940  1.00  0.00
ATOM   3096  C2  C      97      21.892  57.443  60.795  1.00  0.00
ATOM   3097  O2  C      97      21.306  57.818  59.776  1.00  0.00
ATOM   3098  C3' C      97      19.891  53.689  61.964  1.00  0.00
ATOM   3099  H3' C      97      20.770  53.625  62.606  1.00  0.00
ATOM   3100  C2' C      97      20.155  54.596  60.689  1.00  0.00
ATOM   3101  H2' C      97      21.194  54.437  60.400  1.00  0.00
ATOM   3102  O2' C      97      19.196  54.462  59.638  1.00  0.00
ATOM   3103 HO2' C      97      19.493  53.650  59.221  1.00  0.00
ATOM   3104  O3' C      97      19.496  52.366  61.666  1.00  0.00
ATOM   3105  P   A      98      20.513  51.206  61.591  1.00  0.00
ATOM   3106  OP1 A      98      19.823  49.913  61.728  1.00  0.00
ATOM   3107  OP2 A      98      21.653  51.570  62.502  1.00  0.00
ATOM   3108  O5' A      98      21.028  51.281  60.082  1.00  0.00
ATOM   3109  C5' A      98      20.150  51.015  59.001  1.00  0.00
ATOM   3110  H5' A      98      19.189  51.519  59.109  1.00  0.00
ATOM   3111 H5'' A      98      19.967  49.943  58.931  1.00  0.00
ATOM   3112  C4' A      98      20.855  51.455  57.717  1.00  0.00
ATOM   3113  H4' A      98      20.237  51.292  56.834  1.00  0.00
ATOM   3114  O4' A      98      21.189  52.809  57.681  1.00  0.00
ATOM   3115  C1' A      98      22.556  52.998  57.361  1.00  0.00
ATOM   3116  H1' A      98      22.504  53.732  56.557  1.00  0.00
ATOM   3117  N9  A      98      23.398  53.594  58.431  1.00  0.00
ATOM   3118  C8  A      98      23.432  53.365  59.775  1.00  0.00
ATOM   3119  H8  A      98      22.803  52.654  60.290  1.00  0.00
ATOM   3120  N7  A      98      24.382  54.016  60.471  1.00  0.00
ATOM   3121  C5  A      98      24.898  54.811  59.408  1.00  0.00
ATOM   3122  C6  A      98      25.982  55.746  59.198  1.00  0.00
ATOM   3123  N6  A      98      26.882  56.165  60.074  1.00  0.00
ATOM   3124  H61 A      98      26.859  55.896  61.047  1.00  0.00
ATOM   3125  H62 A      98      27.653  56.712  59.718  1.00  0.00
ATOM   3126  N1  A      98      26.271  56.333  58.025  1.00  0.00
ATOM   3127  C2  A      98      25.397  56.142  57.097  1.00  0.00
ATOM   3128  H2  A      98      25.601  56.634  56.158  1.00  0.00
ATOM   3129  N3  A      98      24.388  55.293  57.002  1.00  0.00
ATOM   3130  C4  A      98      24.276  54.576  58.179  1.00  0.00
ATOM   3131  C3' A      98      22.194  50.674  57.527  1.00  0.00
ATOM   3132  H3' A      98      22.514  50.471  58.549  1.00  0.00
ATOM   3133  C2' A      98      23.052  51.650  56.774  1.00  0.00
ATOM   3134  H2' A      98      24.113  51.436  56.901  1.00  0.00
ATOM   3135  O2' A      98      22.879  51.657  55.364  1.00  0.00
ATOM   3136 HO2' A      98      23.502  52.325  55.067  1.00  0.00
ATOM   3137  O3' A      98      21.895  49.460  56.840  1.00  0.00
ATOM   3138  P   U      99      23.025  48.432  56.430  1.00  0.00
ATOM   3139  OP1 U      99      22.502  47.071  56.549  1.00  0.00
ATOM   3140  OP2 U      99      24.181  48.695  57.221  1.00  0.00
ATOM   3141  O5' U      99      23.442  48.701  54.891  1.00  0.00
ATOM   3142  C5' U      99      22.652  48.253  53.739  1.00  0.00
ATOM   3143  H5' U      99      21.638  48.101  54.110  1.00  0.00
ATOM   3144 H5'' U      99      23.086  47.348  53.313  1.00  0.00
ATOM   3145  C4' U      99      22.737  49.494  52.811  1.00  0.00
ATOM   3146  H4' U      99      22.260  50.302  53.366  1.00  0.00
ATOM   3147  O4' U      99      24.072  49.791  52.407  1.00  0.00
ATOM   3148  C1' U      99      24.009  50.539  51.183  1.00  0.00
ATOM   3149  H1' U      99      24.404  51.540  51.357  1.00  0.00
ATOM   3150  N1  U      99      24.708  49.757  50.086  1.00  0.00
ATOM   3151  C6  U      99      24.877  48.378  50.116  1.00  0.00
ATOM   3152  H6  U      99      24.411  47.817  50.912  1.00  0.00
ATOM   3153  C5  U      99      25.521  47.715  49.184  1.00  0.00
ATOM   3154  H5  U      99      25.715  46.658  49.286  1.00  0.00
ATOM   3155  C4  U      99      26.061  48.388  48.034  1.00  0.00
ATOM   3156  O4  U      99      26.753  47.851  47.169  1.00  0.00
ATOM   3157  N3  U      99      25.740  49.714  47.920  1.00  0.00
ATOM   3158  H3  U      99      26.169  50.171  47.129  1.00  0.00
ATOM   3159  C2  U      99      25.121  50.402  48.917  1.00  0.00
ATOM   3160  O2  U      99      24.855  51.590  48.771  1.00  0.00
ATOM   3161  C3' U      99      21.943  49.343  51.535  1.00  0.00
ATOM   3162  H3' U      99      22.261  48.357  51.196  1.00  0.00
ATOM   3163  C2' U      99      22.542  50.527  50.806  1.00  0.00
ATOM   3164  H2' U      99      22.508  50.416  49.722  1.00  0.00
ATOM   3165  O2' U      99      21.937  51.794  51.158  1.00  0.00
ATOM   3166 HO2' U      99      21.187  51.659  51.743  1.00  0.00
ATOM   3167  O3' U      99      20.568  49.485  51.670  1.00  0.00
ATOM   3168  P   G     100      19.504  48.830  50.658  1.00  0.00
ATOM   3169  OP1 G     100      18.138  48.929  51.125  1.00  0.00
ATOM   3170  OP2 G     100      20.085  47.506  50.431  1.00  0.00
ATOM   3171  O5' G     100      19.701  49.602  49.277  1.00  0.00
ATOM   3172  C5' G     100      19.344  51.002  49.125  1.00  0.00
ATOM   3173  H5' G     100      19.726  51.651  49.913  1.00  0.00
ATOM   3174 H5'' G     100      18.257  51.047  49.053  1.00  0.00
ATOM   3175  C4' G     100      20.007  51.521  47.854  1.00  0.00
ATOM   3176  H4' G     100      19.756  52.573  47.719  1.00  0.00
ATOM   3177  O4' G     100      21.379  51.230  47.842  1.00  0.00
ATOM   3178  C1' G     100      21.807  50.651  46.563  1.00  0.00
ATOM   3179  H1' G     100      22.605  51.271  46.154  1.00  0.00
ATOM   3180  N9  G     100      22.216  49.232  46.625  1.00  0.00
ATOM   3181  C8  G     100      22.271  48.418  47.712  1.00  0.00
ATOM   3182  H8  G     100      21.906  48.688  48.692  1.00  0.00
ATOM   3183  N7  G     100      22.695  47.244  47.482  1.00  0.00
ATOM   3184  C5  G     100      22.889  47.186  46.072  1.00  0.00
ATOM   3185  C6  G     100      23.363  46.143  45.206  1.00  0.00
ATOM   3186  O6  G     100      23.885  45.033  45.440  1.00  0.00
ATOM   3187  N1  G     100      23.362  46.506  43.892  1.00  0.00
ATOM   3188  H1  G     100      23.552  45.799  43.196  1.00  0.00
ATOM   3189  C2  G     100      23.005  47.745  43.466  1.00  0.00
ATOM   3190  N2  G     100      23.083  48.135  42.217  1.00  0.00
ATOM   3191  H21 G     100      23.008  49.140  42.144  1.00  0.00
ATOM   3192  H22 G     100      23.407  47.493  41.508  1.00  0.00
ATOM   3193  N3  G     100      22.766  48.765  44.227  1.00  0.00
ATOM   3194  C4  G     100      22.689  48.433  45.587  1.00  0.00
ATOM   3195  C3' G     100      19.344  50.875  46.630  1.00  0.00
ATOM   3196  H3' G     100      18.989  49.872  46.868  1.00  0.00
ATOM   3197  C2' G     100      20.567  50.768  45.713  1.00  0.00
ATOM   3198  H2' G     100      20.533  49.813  45.187  1.00  0.00
ATOM   3199  O2' G     100      20.558  51.903  44.835  1.00  0.00
ATOM   3200 HO2' G     100      19.666  52.246  44.929  1.00  0.00
ATOM   3201  O3' G     100      18.284  51.607  46.031  1.00  0.00
ATOM   3202  P   U     101      16.992  50.871  45.400  1.00  0.00
ATOM   3203  OP1 U     101      16.367  51.831  44.449  1.00  0.00
ATOM   3204  OP2 U     101      16.128  50.346  46.526  1.00  0.00
ATOM   3205  O5' U     101      17.497  49.610  44.569  1.00  0.00
ATOM   3206  C5' U     101      18.008  49.825  43.270  1.00  0.00
ATOM   3207  H5' U     101      18.769  50.605  43.270  1.00  0.00
ATOM   3208 H5'' U     101      17.086  50.191  42.818  1.00  0.00
ATOM   3209  C4' U     101      18.565  48.583  42.604  1.00  0.00
ATOM   3210  H4' U     101      18.971  48.807  41.618  1.00  0.00
ATOM   3211  O4' U     101      19.688  48.219  43.361  1.00  0.00
ATOM   3212  C1' U     101      19.753  46.831  43.413  1.00  0.00
ATOM   3213  H1' U     101      20.733  46.659  42.969  1.00  0.00
ATOM   3214  N1  U     101      19.710  46.247  44.796  1.00  0.00
ATOM   3215  C6  U     101      19.038  46.919  45.797  1.00  0.00
ATOM   3216  H6  U     101      18.549  47.864  45.610  1.00  0.00
ATOM   3217  C5  U     101      19.315  46.583  47.060  1.00  0.00
ATOM   3218  H5  U     101      18.977  47.130  47.927  1.00  0.00
ATOM   3219  C4  U     101      20.065  45.384  47.450  1.00  0.00
ATOM   3220  O4  U     101      20.395  45.133  48.606  1.00  0.00
ATOM   3221  N3  U     101      20.424  44.596  46.381  1.00  0.00
ATOM   3222  H3  U     101      20.790  43.675  46.574  1.00  0.00
ATOM   3223  C2  U     101      20.320  44.991  45.005  1.00  0.00
ATOM   3224  O2  U     101      20.806  44.274  44.094  1.00  0.00
ATOM   3225  C3' U     101      17.652  47.394  42.718  1.00  0.00
ATOM   3226  H3' U     101      17.271  47.470  43.736  1.00  0.00
ATOM   3227  C2' U     101      18.619  46.204  42.589  1.00  0.00
ATOM   3228  H2' U     101      18.243  45.254  42.967  1.00  0.00
ATOM   3229  O2' U     101      19.012  46.006  41.197  1.00  0.00
ATOM   3230 HO2' U     101      18.229  45.863  40.660  1.00  0.00
ATOM   3231  O3' U     101      16.588  47.370  41.800  1.00  0.00
ATOM   3232  P   A     102      15.505  46.210  41.613  1.00  0.00
ATOM   3233  OP1 A     102      14.621  46.778  40.593  1.00  0.00
ATOM   3234  OP2 A     102      15.005  45.989  43.016  1.00  0.00
ATOM   3235  O5' A     102      16.123  44.839  41.144  1.00  0.00
ATOM   3236  C5' A     102      16.488  44.529  39.853  1.00  0.00
ATOM   3237  H5' A     102      17.268  45.214  39.521  1.00  0.00
ATOM   3238 H5'' A     102      15.608  44.642  39.219  1.00  0.00
ATOM   3239  C4' A     102      17.157  43.121  39.817  1.00  0.00
ATOM   3240  H4' A     102      17.590  42.835  38.859  1.00  0.00
ATOM   3241  O4' A     102      18.195  43.033  40.840  1.00  0.00
ATOM   3242  C1' A     102      18.196  41.922  41.688  1.00  0.00
ATOM   3243  H1' A     102      19.116  41.339  41.679  1.00  0.00
ATOM   3244  N9  A     102      17.793  42.234  43.085  1.00  0.00
ATOM   3245  C8  A     102      16.742  42.929  43.609  1.00  0.00
ATOM   3246  H8  A     102      15.918  43.336  43.042  1.00  0.00
ATOM   3247  N7  A     102      16.850  43.003  44.914  1.00  0.00
ATOM   3248  C5  A     102      17.957  42.265  45.295  1.00  0.00
ATOM   3249  C6  A     102      18.617  41.822  46.452  1.00  0.00
ATOM   3250  N6  A     102      18.428  42.203  47.677  1.00  0.00
ATOM   3251  H61 A     102      17.633  42.742  47.991  1.00  0.00
ATOM   3252  H62 A     102      19.119  41.955  48.371  1.00  0.00
ATOM   3253  N1  A     102      19.697  41.021  46.290  1.00  0.00
ATOM   3254  C2  A     102      20.027  40.571  45.110  1.00  0.00
ATOM   3255  H2  A     102      20.820  39.839  45.074  1.00  0.00
ATOM   3256  N3  A     102      19.503  40.891  43.967  1.00  0.00
ATOM   3257  C4  A     102      18.471  41.732  44.124  1.00  0.00
ATOM   3258  C3' A     102      16.231  41.934  40.196  1.00  0.00
ATOM   3259  H3' A     102      15.495  42.315  40.904  1.00  0.00
ATOM   3260  C2' A     102      17.164  40.984  40.953  1.00  0.00
ATOM   3261  H2' A     102      16.620  40.434  41.720  1.00  0.00
ATOM   3262  O2' A     102      17.882  39.990  40.156  1.00  0.00
ATOM   3263 HO2' A     102      17.938  39.217  40.724  1.00  0.00
ATOM   3264  O3' A     102      15.580  41.237  39.143  1.00  0.00
ATOM   3265  P   U     103      14.349  41.876  38.275  1.00  0.00
ATOM   3266  OP1 U     103      14.904  42.389  37.004  1.00  0.00
ATOM   3267  OP2 U     103      13.464  42.709  39.123  1.00  0.00
ATOM   3268  O5' U     103      13.548  40.538  37.959  1.00  0.00
ATOM   3269  C5' U     103      14.021  39.456  37.150  1.00  0.00
ATOM   3270  H5' U     103      15.070  39.514  36.859  1.00  0.00
ATOM   3271 H5'' U     103      13.376  39.353  36.277  1.00  0.00
ATOM   3272  C4' U     103      13.832  38.188  37.974  1.00  0.00
ATOM   3273  H4' U     103      14.104  37.297  37.408  1.00  0.00
ATOM   3274  O4' U     103      14.776  38.149  39.046  1.00  0.00
ATOM   3275  C1' U     103      14.205  37.417  40.100  1.00  0.00
ATOM   3276  H1' U     103      14.701  36.454  40.223  1.00  0.00
ATOM   3277  N1  U     103      14.280  38.174  41.415  1.00  0.00
ATOM   3278  C6  U     103      14.032  39.525  41.488  1.00  0.00
ATOM   3279  H6  U     103      13.878  40.109  40.592  1.00  0.00
ATOM   3280  C5  U     103      14.063  40.146  42.674  1.00  0.00
ATOM   3281  H5  U     103      13.871  41.208  42.715  1.00  0.00
ATOM   3282  C4  U     103      14.310  39.442  43.907  1.00  0.00
ATOM   3283  O4  U     103      14.251  40.044  44.931  1.00  0.00
ATOM   3284  N3  U     103      14.583  38.100  43.736  1.00  0.00
ATOM   3285  H3  U     103      14.626  37.515  44.558  1.00  0.00
ATOM   3286  C2  U     103      14.589  37.421  42.568  1.00  0.00
ATOM   3287  O2  U     103      14.815  36.237  42.437  1.00  0.00
ATOM   3288  C3' U     103      12.467  38.015  38.578  1.00  0.00
ATOM   3289  H3' U     103      12.123  38.945  39.029  1.00  0.00
ATOM   3290  C2' U     103      12.751  37.092  39.718  1.00  0.00
ATOM   3291  H2' U     103      12.062  37.269  40.544  1.00  0.00
ATOM   3292  O2' U     103      12.771  35.714  39.316  1.00  0.00
ATOM   3293 HO2' U     103      11.892  35.379  39.125  1.00  0.00
ATOM   3294  O3' U     103      11.430  37.536  37.665  1.00  0.00
ATOM   3295  P   U     104       9.977  37.359  38.213  1.00  0.00
ATOM   3296  OP1 U     104       9.178  37.245  36.985  1.00  0.00
ATOM   3297  OP2 U     104       9.696  38.434  39.168  1.00  0.00
ATOM   3298  O5' U     104      10.033  35.898  38.946  1.00  0.00
ATOM   3299  C5' U     104       9.554  34.759  38.253  1.00  0.00
ATOM   3300  H5' U     104      10.123  34.652  37.329  1.00  0.00
ATOM   3301 H5'' U     104       8.586  35.084  37.871  1.00  0.00
ATOM   3302  C4' U     104       9.633  33.486  39.125  1.00  0.00
ATOM   3303  H4' U     104       9.585  32.632  38.449  1.00  0.00
ATOM   3304  O4' U     104      10.852  33.467  39.890  1.00  0.00
ATOM   3305  C1' U     104      10.543  32.775  41.074  1.00  0.00
ATOM   3306  H1' U     104      10.956  31.767  41.061  1.00  0.00
ATOM   3307  N1  U     104      11.014  33.465  42.213  1.00  0.00
ATOM   3308  C6  U     104      11.123  34.847  42.157  1.00  0.00
ATOM   3309  H6  U     104      10.824  35.335  41.241  1.00  0.00
ATOM   3310  C5  U     104      11.478  35.496  43.238  1.00  0.00
ATOM   3311  H5  U     104      11.623  36.556  43.087  1.00  0.00
ATOM   3312  C4  U     104      11.838  34.760  44.425  1.00  0.00
ATOM   3313  O4  U     104      11.968  35.279  45.458  1.00  0.00
ATOM   3314  N3  U     104      12.073  33.440  44.299  1.00  0.00
ATOM   3315  H3  U     104      12.319  32.891  45.111  1.00  0.00
ATOM   3316  C2  U     104      11.506  32.713  43.322  1.00  0.00
ATOM   3317  O2  U     104      11.468  31.469  43.445  1.00  0.00
ATOM   3318  C3' U     104       8.464  33.456  40.206  1.00  0.00
ATOM   3319  H3' U     104       8.361  34.408  40.726  1.00  0.00
ATOM   3320  C2' U     104       9.065  32.597  41.245  1.00  0.00
ATOM   3321  H2' U     104       8.591  32.798  42.206  1.00  0.00
ATOM   3322  O2' U     104       8.896  31.200  40.871  1.00  0.00
ATOM   3323 HO2' U     104       8.056  31.011  40.448  1.00  0.00
ATOM   3324  O3' U     104       7.343  32.842  39.705  1.00  0.00
ATOM   3325  P   G3    105       5.919  33.419  39.982  1.00  0.00
ATOM   3326  OP1 G3    105       4.948  32.352  39.559  1.00  0.00
ATOM   3327  OP2 G3    105       5.800  34.716  39.321  1.00  0.00
ATOM   3328  O5' G3    105       5.756  33.688  41.566  1.00  0.00
ATOM   3329  C5' G3    105       5.410  32.577  42.364  1.00  0.00
ATOM   3330  H5' G3    105       6.028  31.687  42.248  1.00  0.00
ATOM   3331 H5'' G3    105       4.401  32.238  42.130  1.00  0.00
ATOM   3332  C4' G3    105       5.462  32.951  43.926  1.00  0.00
ATOM   3333  H4' G3    105       5.380  31.942  44.330  1.00  0.00
ATOM   3334  O4' G3    105       6.732  33.587  44.323  1.00  0.00
ATOM   3335  C1' G3    105       6.355  34.777  44.968  1.00  0.00
ATOM   3336  H1' G3    105       6.357  34.376  45.982  1.00  0.00
ATOM   3337  N9  G3    105       7.428  35.768  44.724  1.00  0.00
ATOM   3338  C8  G3    105       8.224  36.302  45.673  1.00  0.00
ATOM   3339  H8  G3    105       8.120  36.143  46.736  1.00  0.00
ATOM   3340  N7  G3    105       9.193  37.039  45.254  1.00  0.00
ATOM   3341  C5  G3    105       8.995  37.074  43.932  1.00  0.00
ATOM   3342  C6  G3    105       9.525  37.984  42.906  1.00  0.00
ATOM   3343  O6  G3    105      10.398  38.891  42.966  1.00  0.00
ATOM   3344  N1  G3    105       8.901  37.847  41.646  1.00  0.00
ATOM   3345  H1  G3    105       9.176  38.527  40.951  1.00  0.00
ATOM   3346  C2  G3    105       8.068  36.830  41.357  1.00  0.00
ATOM   3347  N2  G3    105       7.405  36.938  40.206  1.00  0.00
ATOM   3348  H21 G3    105       7.659  37.587  39.474  1.00  0.00
ATOM   3349  H22 G3    105       6.719  36.229  39.991  1.00  0.00
ATOM   3350  N3  G3    105       7.480  36.145  42.308  1.00  0.00
ATOM   3351  C4  G3    105       7.957  36.278  43.579  1.00  0.00
ATOM   3352  C3' G3    105       4.291  33.751  44.395  1.00  0.00
ATOM   3353  H3' G3    105       3.535  33.770  43.610  1.00  0.00
ATOM   3354  C2' G3    105       4.888  35.174  44.492  1.00  0.00
ATOM   3355  H2' G3    105       4.334  35.778  45.211  1.00  0.00
ATOM   3356  O2' G3    105       4.845  35.845  43.275  1.00  0.00
ATOM   3357 HO2' G3    105       5.573  35.451  42.788  1.00  0.00
ATOM   3358  O3' G3    105       3.873  33.180  45.601  1.00  0.00
ATOM   3359 HO3' G3    105       3.118  33.607  46.011  1.00  0.00
TER   
ATOM   3360 MG   MG    106      29.125  38.607  75.044  1.00  0.00
TER   
ATOM   3361 MG   MG    107      45.343  43.234  62.474  1.00  0.00
TER   
ATOM   3362 MG   MG    108      20.530  45.623  50.612  1.00  0.00
TER   
ATOM   3363 MG   MG    109      28.253  30.145 106.652  1.00  0.00
TER   
ATOM   3364 MG   MG    110      34.370  48.406  58.665  1.00  0.00
TER   
ATOM   3365 MG   MG    111      28.674  58.443  69.198  1.00  0.00
TER   
END   
