# Supplementary material for: Modelling the structures of frameshift-stimulatory pseudoknots from representative bat coronaviruses
Source: PLoS Comput Biol. 2023 May 19;19(5):e1011124. doi: 10.1371/journal.pcbi.1011124 (PMC10234561; doi:10.1371/journal.pcbi.1011124)
Supplement: S3 Data — PDB files for the top 3 representative clusters from each conformer (threaded/unthreaded) of each pseudoknot described in the main text, along with PDB files for the representative clusters shown in S8–S18 Figs. (ZIP) [file pcbi.1011124.s003.zip › SI_Model_PDB_files/Anlong-44_threaded_Mg_cluster2.pdb]

ATOM      1 HO5' G5      1      21.027  28.678  60.856  1.00  0.00
ATOM      2  O5' G5      1      20.728  29.199  61.605  1.00  0.00
ATOM      3  C5' G5      1      20.663  28.209  62.607  1.00  0.00
ATOM      4  H5' G5      1      19.904  27.514  62.247  1.00  0.00
ATOM      5 H5'' G5      1      20.186  28.508  63.540  1.00  0.00
ATOM      6  C4' G5      1      21.958  27.459  62.953  1.00  0.00
ATOM      7  H4' G5      1      21.719  26.796  63.784  1.00  0.00
ATOM      8  O4' G5      1      22.221  26.710  61.783  1.00  0.00
ATOM      9  C1' G5      1      23.627  26.815  61.507  1.00  0.00
ATOM     10  H1' G5      1      24.151  26.088  62.128  1.00  0.00
ATOM     11  N9  G5      1      23.883  26.741  60.004  1.00  0.00
ATOM     12  C8  G5      1      24.761  25.884  59.363  1.00  0.00
ATOM     13  H8  G5      1      25.376  25.137  59.843  1.00  0.00
ATOM     14  N7  G5      1      24.758  25.932  58.040  1.00  0.00
ATOM     15  C5  G5      1      23.783  26.898  57.869  1.00  0.00
ATOM     16  C6  G5      1      23.245  27.493  56.632  1.00  0.00
ATOM     17  O6  G5      1      23.468  27.260  55.451  1.00  0.00
ATOM     18  N1  G5      1      22.239  28.417  56.751  1.00  0.00
ATOM     19  H1  G5      1      21.713  28.696  55.935  1.00  0.00
ATOM     20  C2  G5      1      21.933  28.917  57.989  1.00  0.00
ATOM     21  N2  G5      1      20.880  29.735  58.053  1.00  0.00
ATOM     22  H21 G5      1      20.679  30.193  57.176  1.00  0.00
ATOM     23  H22 G5      1      20.401  30.148  58.841  1.00  0.00
ATOM     24  N3  G5      1      22.351  28.409  59.152  1.00  0.00
ATOM     25  C4  G5      1      23.321  27.436  59.017  1.00  0.00
ATOM     26  C3' G5      1      23.191  28.416  63.209  1.00  0.00
ATOM     27  H3' G5      1      22.832  29.432  63.372  1.00  0.00
ATOM     28  C2' G5      1      24.049  28.180  61.966  1.00  0.00
ATOM     29  H2' G5      1      23.667  28.804  61.158  1.00  0.00
ATOM     30  O2' G5      1      25.504  28.402  62.225  1.00  0.00
ATOM     31 HO2' G5      1      25.797  27.551  62.559  1.00  0.00
ATOM     32  O3' G5      1      23.891  27.963  64.375  1.00  0.00
ATOM     33  P   A       2      23.352  28.349  65.821  1.00  0.00
ATOM     34  OP1 A       2      22.171  27.568  66.215  1.00  0.00
ATOM     35  OP2 A       2      23.264  29.818  65.823  1.00  0.00
ATOM     36  O5' A       2      24.539  27.988  66.756  1.00  0.00
ATOM     37  C5' A       2      24.691  26.723  67.395  1.00  0.00
ATOM     38  H5' A       2      24.326  25.981  66.684  1.00  0.00
ATOM     39 H5'' A       2      23.979  26.685  68.219  1.00  0.00
ATOM     40  C4' A       2      26.078  26.356  67.877  1.00  0.00
ATOM     41  H4' A       2      26.006  25.523  68.576  1.00  0.00
ATOM     42  O4' A       2      26.813  26.002  66.781  1.00  0.00
ATOM     43  C1' A       2      28.133  26.452  66.887  1.00  0.00
ATOM     44  H1' A       2      28.788  25.582  66.930  1.00  0.00
ATOM     45  N9  A       2      28.428  27.393  65.749  1.00  0.00
ATOM     46  C8  A       2      27.694  28.359  65.176  1.00  0.00
ATOM     47  H8  A       2      26.786  28.743  65.619  1.00  0.00
ATOM     48  N7  A       2      28.238  28.891  64.126  1.00  0.00
ATOM     49  C5  A       2      29.494  28.131  63.986  1.00  0.00
ATOM     50  C6  A       2      30.612  28.208  63.202  1.00  0.00
ATOM     51  N6  A       2      30.836  28.953  62.152  1.00  0.00
ATOM     52  H61 A       2      30.144  29.562  61.738  1.00  0.00
ATOM     53  H62 A       2      31.704  28.767  61.670  1.00  0.00
ATOM     54  N1  A       2      31.578  27.280  63.289  1.00  0.00
ATOM     55  C2  A       2      31.517  26.420  64.313  1.00  0.00
ATOM     56  H2  A       2      32.283  25.665  64.421  1.00  0.00
ATOM     57  N3  A       2      30.577  26.363  65.285  1.00  0.00
ATOM     58  C4  A       2      29.567  27.253  64.994  1.00  0.00
ATOM     59  C3' A       2      26.795  27.533  68.575  1.00  0.00
ATOM     60  H3' A       2      26.548  28.448  68.037  1.00  0.00
ATOM     61  C2' A       2      28.222  27.101  68.225  1.00  0.00
ATOM     62  H2' A       2      28.867  27.960  68.037  1.00  0.00
ATOM     63  O2' A       2      28.769  26.056  69.074  1.00  0.00
ATOM     64 HO2' A       2      28.934  26.387  69.960  1.00  0.00
ATOM     65  O3' A       2      26.586  27.524  69.985  1.00  0.00
ATOM     66  P   G       3      26.798  28.861  70.855  1.00  0.00
ATOM     67  OP1 G       3      26.393  28.668  72.273  1.00  0.00
ATOM     68  OP2 G       3      26.144  30.023  70.186  1.00  0.00
ATOM     69  O5' G       3      28.426  29.077  70.865  1.00  0.00
ATOM     70  C5' G       3      29.274  28.550  71.873  1.00  0.00
ATOM     71  H5' G       3      29.124  27.472  71.929  1.00  0.00
ATOM     72 H5'' G       3      29.019  29.009  72.829  1.00  0.00
ATOM     73  C4' G       3      30.754  28.803  71.635  1.00  0.00
ATOM     74  H4' G       3      31.211  28.317  72.497  1.00  0.00
ATOM     75  O4' G       3      31.165  28.287  70.351  1.00  0.00
ATOM     76  C1' G       3      32.016  29.210  69.698  1.00  0.00
ATOM     77  H1' G       3      32.983  28.746  69.501  1.00  0.00
ATOM     78  N9  G       3      31.460  29.692  68.395  1.00  0.00
ATOM     79  C8  G       3      30.201  30.079  68.040  1.00  0.00
ATOM     80  H8  G       3      29.422  30.004  68.785  1.00  0.00
ATOM     81  N7  G       3      30.005  30.464  66.851  1.00  0.00
ATOM     82  C5  G       3      31.260  30.447  66.340  1.00  0.00
ATOM     83  C6  G       3      31.752  30.887  65.089  1.00  0.00
ATOM     84  O6  G       3      31.119  31.447  64.208  1.00  0.00
ATOM     85  N1  G       3      33.067  30.589  64.891  1.00  0.00
ATOM     86  H1  G       3      33.558  31.135  64.197  1.00  0.00
ATOM     87  C2  G       3      33.882  29.974  65.756  1.00  0.00
ATOM     88  N2  G       3      35.166  30.041  65.471  1.00  0.00
ATOM     89  H21 G       3      35.781  29.646  66.167  1.00  0.00
ATOM     90  H22 G       3      35.572  30.656  64.779  1.00  0.00
ATOM     91  N3  G       3      33.576  29.685  66.977  1.00  0.00
ATOM     92  C4  G       3      32.208  29.854  67.235  1.00  0.00
ATOM     93  C3' G       3      31.051  30.317  71.515  1.00  0.00
ATOM     94  H3' G       3      30.179  30.738  71.014  1.00  0.00
ATOM     95  C2' G       3      32.297  30.400  70.611  1.00  0.00
ATOM     96  H2' G       3      32.285  31.301  69.998  1.00  0.00
ATOM     97  O2' G       3      33.424  30.075  71.380  1.00  0.00
ATOM     98 HO2' G       3      33.375  30.564  72.205  1.00  0.00
ATOM     99  O3' G       3      31.302  30.928  72.758  1.00  0.00
ATOM    100  P   U       4      31.534  32.430  72.828  1.00  0.00
ATOM    101  OP1 U       4      30.803  32.837  74.053  1.00  0.00
ATOM    102  OP2 U       4      31.177  33.070  71.578  1.00  0.00
ATOM    103  O5' U       4      33.112  32.592  73.134  1.00  0.00
ATOM    104  C5' U       4      33.735  32.073  74.289  1.00  0.00
ATOM    105  H5' U       4      33.608  31.010  74.495  1.00  0.00
ATOM    106 H5'' U       4      33.274  32.523  75.168  1.00  0.00
ATOM    107  C4' U       4      35.239  32.336  74.177  1.00  0.00
ATOM    108  H4' U       4      35.725  32.119  75.129  1.00  0.00
ATOM    109  O4' U       4      35.715  31.533  73.159  1.00  0.00
ATOM    110  C1' U       4      36.973  32.065  72.711  1.00  0.00
ATOM    111  H1' U       4      37.785  31.556  73.230  1.00  0.00
ATOM    112  N1  U       4      37.167  31.917  71.225  1.00  0.00
ATOM    113  C6  U       4      36.206  32.306  70.342  1.00  0.00
ATOM    114  H6  U       4      35.398  32.908  70.732  1.00  0.00
ATOM    115  C5  U       4      36.244  31.978  69.006  1.00  0.00
ATOM    116  H5  U       4      35.512  32.367  68.314  1.00  0.00
ATOM    117  C4  U       4      37.334  31.149  68.582  1.00  0.00
ATOM    118  O4  U       4      37.422  30.736  67.447  1.00  0.00
ATOM    119  N3  U       4      38.289  30.781  69.447  1.00  0.00
ATOM    120  H3  U       4      39.151  30.351  69.143  1.00  0.00
ATOM    121  C2  U       4      38.331  31.337  70.756  1.00  0.00
ATOM    122  O2  U       4      39.418  31.467  71.305  1.00  0.00
ATOM    123  C3' U       4      35.630  33.731  73.641  1.00  0.00
ATOM    124  H3' U       4      34.964  34.035  72.834  1.00  0.00
ATOM    125  C2' U       4      37.056  33.585  73.119  1.00  0.00
ATOM    126  H2' U       4      37.201  34.251  72.268  1.00  0.00
ATOM    127  O2' U       4      37.974  33.876  74.208  1.00  0.00
ATOM    128 HO2' U       4      37.543  34.576  74.704  1.00  0.00
ATOM    129  O3' U       4      35.543  34.706  74.619  1.00  0.00
ATOM    130  P   G       5      35.413  36.231  74.116  1.00  0.00
ATOM    131  OP1 G       5      35.642  36.337  72.663  1.00  0.00
ATOM    132  OP2 G       5      36.191  37.077  75.078  1.00  0.00
ATOM    133  O5' G       5      33.864  36.543  74.386  1.00  0.00
ATOM    134  C5' G       5      32.760  35.745  73.957  1.00  0.00
ATOM    135  H5' G       5      32.595  34.935  74.667  1.00  0.00
ATOM    136 H5'' G       5      33.041  35.392  72.965  1.00  0.00
ATOM    137  C4' G       5      31.495  36.588  73.972  1.00  0.00
ATOM    138  H4' G       5      30.707  35.951  73.571  1.00  0.00
ATOM    139  O4' G       5      31.183  36.999  75.304  1.00  0.00
ATOM    140  C1' G       5      30.600  38.340  75.310  1.00  0.00
ATOM    141  H1' G       5      29.667  38.477  75.856  1.00  0.00
ATOM    142  N9  G       5      31.639  39.224  75.865  1.00  0.00
ATOM    143  C8  G       5      32.769  38.879  76.540  1.00  0.00
ATOM    144  H8  G       5      33.195  37.887  76.521  1.00  0.00
ATOM    145  N7  G       5      33.430  39.886  77.061  1.00  0.00
ATOM    146  C5  G       5      32.525  40.997  76.890  1.00  0.00
ATOM    147  C6  G       5      32.621  42.375  77.091  1.00  0.00
ATOM    148  O6  G       5      33.591  42.934  77.571  1.00  0.00
ATOM    149  N1  G       5      31.504  43.097  76.789  1.00  0.00
ATOM    150  H1  G       5      31.365  44.071  77.019  1.00  0.00
ATOM    151  C2  G       5      30.477  42.581  76.216  1.00  0.00
ATOM    152  N2  G       5      29.473  43.351  75.851  1.00  0.00
ATOM    153  H21 G       5      28.715  42.885  75.374  1.00  0.00
ATOM    154  H22 G       5      29.583  44.353  75.795  1.00  0.00
ATOM    155  N3  G       5      30.274  41.292  75.954  1.00  0.00
ATOM    156  C4  G       5      31.409  40.554  76.237  1.00  0.00
ATOM    157  C3' G       5      31.563  37.852  73.149  1.00  0.00
ATOM    158  H3' G       5      32.560  38.285  73.223  1.00  0.00
ATOM    159  C2' G       5      30.446  38.729  73.826  1.00  0.00
ATOM    160  H2' G       5      30.642  39.789  73.669  1.00  0.00
ATOM    161  O2' G       5      29.095  38.378  73.406  1.00  0.00
ATOM    162 HO2' G       5      28.375  38.856  73.826  1.00  0.00
ATOM    163  O3' G       5      31.422  37.569  71.781  1.00  0.00
ATOM    164  P   C       6      31.801  38.656  70.676  1.00  0.00
ATOM    165  OP1 C       6      31.265  38.304  69.342  1.00  0.00
ATOM    166  OP2 C       6      33.259  38.951  70.827  1.00  0.00
ATOM    167  O5' C       6      31.184  39.997  71.164  1.00  0.00
ATOM    168  C5' C       6      29.889  40.429  70.880  1.00  0.00
ATOM    169  H5' C       6      29.260  39.633  71.278  1.00  0.00
ATOM    170 H5'' C       6      29.709  40.319  69.810  1.00  0.00
ATOM    171  C4' C       6      29.589  41.951  71.094  1.00  0.00
ATOM    172  H4' C       6      28.595  42.279  70.791  1.00  0.00
ATOM    173  O4' C       6      29.718  42.148  72.506  1.00  0.00
ATOM    174  C1' C       6      30.124  43.525  72.721  1.00  0.00
ATOM    175  H1' C       6      29.396  44.102  73.292  1.00  0.00
ATOM    176  N1  C       6      31.445  43.558  73.371  1.00  0.00
ATOM    177  C6  C       6      32.264  42.438  73.431  1.00  0.00
ATOM    178  H6  C       6      31.851  41.488  73.127  1.00  0.00
ATOM    179  C5  C       6      33.512  42.534  73.863  1.00  0.00
ATOM    180  H5  C       6      34.124  41.648  73.784  1.00  0.00
ATOM    181  C4  C       6      33.958  43.757  74.396  1.00  0.00
ATOM    182  N4  C       6      35.233  43.850  74.666  1.00  0.00
ATOM    183  H41 C       6      35.888  43.140  74.371  1.00  0.00
ATOM    184  H42 C       6      35.544  44.751  75.002  1.00  0.00
ATOM    185  N3  C       6      33.229  44.844  74.366  1.00  0.00
ATOM    186  C2  C       6      31.929  44.705  73.920  1.00  0.00
ATOM    187  O2  C       6      31.103  45.678  74.002  1.00  0.00
ATOM    188  C3' C       6      30.599  42.952  70.539  1.00  0.00
ATOM    189  H3' C       6      31.627  42.835  70.883  1.00  0.00
ATOM    190  C2' C       6      30.185  44.195  71.349  1.00  0.00
ATOM    191  H2' C       6      30.950  44.968  71.419  1.00  0.00
ATOM    192  O2' C       6      28.881  44.747  71.034  1.00  0.00
ATOM    193 HO2' C       6      28.796  45.645  71.363  1.00  0.00
ATOM    194  O3' C       6      30.518  43.149  69.179  1.00  0.00
ATOM    195  P   G       7      31.772  43.459  68.348  1.00  0.00
ATOM    196  OP1 G       7      31.314  43.742  66.985  1.00  0.00
ATOM    197  OP2 G       7      32.625  42.287  68.541  1.00  0.00
ATOM    198  O5' G       7      32.415  44.803  68.962  1.00  0.00
ATOM    199  C5' G       7      31.717  46.038  68.970  1.00  0.00
ATOM    200  H5' G       7      30.755  45.770  69.408  1.00  0.00
ATOM    201 H5'' G       7      31.563  46.334  67.932  1.00  0.00
ATOM    202  C4' G       7      32.547  47.029  69.812  1.00  0.00
ATOM    203  H4' G       7      32.061  48.004  69.831  1.00  0.00
ATOM    204  O4' G       7      32.701  46.636  71.138  1.00  0.00
ATOM    205  C1' G       7      34.058  46.804  71.511  1.00  0.00
ATOM    206  H1' G       7      34.150  47.151  72.540  1.00  0.00
ATOM    207  N9  G       7      34.864  45.537  71.438  1.00  0.00
ATOM    208  C8  G       7      34.499  44.278  71.105  1.00  0.00
ATOM    209  H8  G       7      33.536  44.130  70.639  1.00  0.00
ATOM    210  N7  G       7      35.454  43.333  71.218  1.00  0.00
ATOM    211  C5  G       7      36.519  44.043  71.704  1.00  0.00
ATOM    212  C6  G       7      37.818  43.582  72.137  1.00  0.00
ATOM    213  O6  G       7      38.321  42.457  72.007  1.00  0.00
ATOM    214  N1  G       7      38.494  44.551  72.844  1.00  0.00
ATOM    215  H1  G       7      39.389  44.248  73.200  1.00  0.00
ATOM    216  C2  G       7      38.094  45.869  72.945  1.00  0.00
ATOM    217  N2  G       7      38.838  46.812  73.502  1.00  0.00
ATOM    218  H21 G       7      39.722  46.449  73.829  1.00  0.00
ATOM    219  H22 G       7      38.503  47.761  73.423  1.00  0.00
ATOM    220  N3  G       7      36.963  46.349  72.469  1.00  0.00
ATOM    221  C4  G       7      36.152  45.377  71.923  1.00  0.00
ATOM    222  C3' G       7      33.948  47.322  69.234  1.00  0.00
ATOM    223  H3' G       7      34.459  46.403  68.946  1.00  0.00
ATOM    224  C2' G       7      34.578  47.835  70.482  1.00  0.00
ATOM    225  H2' G       7      35.652  47.756  70.317  1.00  0.00
ATOM    226  O2' G       7      34.238  49.102  71.025  1.00  0.00
ATOM    227 HO2' G       7      33.287  49.046  71.138  1.00  0.00
ATOM    228  O3' G       7      34.047  48.359  68.351  1.00  0.00
ATOM    229  P   G       8      34.945  48.320  67.033  1.00  0.00
ATOM    230  OP1 G       8      34.467  49.334  66.078  1.00  0.00
ATOM    231  OP2 G       8      35.013  46.912  66.628  1.00  0.00
ATOM    232  O5' G       8      36.441  48.699  67.544  1.00  0.00
ATOM    233  C5' G       8      36.660  49.997  68.023  1.00  0.00
ATOM    234  H5' G       8      35.797  50.407  68.548  1.00  0.00
ATOM    235 H5'' G       8      36.761  50.755  67.246  1.00  0.00
ATOM    236  C4' G       8      37.816  50.128  68.973  1.00  0.00
ATOM    237  H4' G       8      37.914  51.125  69.401  1.00  0.00
ATOM    238  O4' G       8      37.720  49.283  70.128  1.00  0.00
ATOM    239  C1' G       8      39.047  48.773  70.341  1.00  0.00
ATOM    240  H1' G       8      39.327  49.014  71.366  1.00  0.00
ATOM    241  N9  G       8      39.243  47.322  69.973  1.00  0.00
ATOM    242  C8  G       8      38.502  46.549  69.180  1.00  0.00
ATOM    243  H8  G       8      37.693  46.955  68.592  1.00  0.00
ATOM    244  N7  G       8      38.799  45.324  69.111  1.00  0.00
ATOM    245  C5  G       8      39.942  45.205  69.969  1.00  0.00
ATOM    246  C6  G       8      40.901  44.172  70.257  1.00  0.00
ATOM    247  O6  G       8      40.948  42.994  69.848  1.00  0.00
ATOM    248  N1  G       8      41.961  44.576  71.042  1.00  0.00
ATOM    249  H1  G       8      42.720  43.922  71.171  1.00  0.00
ATOM    250  C2  G       8      42.059  45.835  71.545  1.00  0.00
ATOM    251  N2  G       8      43.202  46.123  72.106  1.00  0.00
ATOM    252  H21 G       8      43.227  47.016  72.577  1.00  0.00
ATOM    253  H22 G       8      43.835  45.343  72.210  1.00  0.00
ATOM    254  N3  G       8      41.225  46.897  71.326  1.00  0.00
ATOM    255  C4  G       8      40.172  46.514  70.508  1.00  0.00
ATOM    256  C3' G       8      39.218  50.008  68.336  1.00  0.00
ATOM    257  H3' G       8      39.297  49.147  67.672  1.00  0.00
ATOM    258  C2' G       8      40.007  49.658  69.565  1.00  0.00
ATOM    259  H2' G       8      40.916  49.107  69.323  1.00  0.00
ATOM    260  O2' G       8      40.315  50.748  70.440  1.00  0.00
ATOM    261 HO2' G       8      40.031  51.556  70.005  1.00  0.00
ATOM    262  O3' G       8      39.724  51.129  67.648  1.00  0.00
ATOM    263  P   G       9      40.762  50.911  66.493  1.00  0.00
ATOM    264  OP1 G       9      41.095  52.230  65.859  1.00  0.00
ATOM    265  OP2 G       9      40.289  49.809  65.587  1.00  0.00
ATOM    266  O5' G       9      41.973  50.340  67.329  1.00  0.00
ATOM    267  C5' G       9      42.682  51.287  68.082  1.00  0.00
ATOM    268  H5' G       9      41.999  51.796  68.763  1.00  0.00
ATOM    269 H5'' G       9      43.176  52.063  67.498  1.00  0.00
ATOM    270  C4' G       9      43.787  50.619  68.866  1.00  0.00
ATOM    271  H4' G       9      44.285  51.258  69.595  1.00  0.00
ATOM    272  O4' G       9      43.363  49.399  69.460  1.00  0.00
ATOM    273  C1' G       9      44.306  48.364  69.315  1.00  0.00
ATOM    274  H1' G       9      44.779  48.096  70.260  1.00  0.00
ATOM    275  N9  G       9      43.608  47.192  68.736  1.00  0.00
ATOM    276  C8  G       9      42.529  47.165  67.847  1.00  0.00
ATOM    277  H8  G       9      41.829  47.976  67.708  1.00  0.00
ATOM    278  N7  G       9      42.364  46.014  67.293  1.00  0.00
ATOM    279  C5  G       9      43.489  45.253  67.805  1.00  0.00
ATOM    280  C6  G       9      43.997  43.962  67.468  1.00  0.00
ATOM    281  O6  G       9      43.785  43.252  66.527  1.00  0.00
ATOM    282  N1  G       9      44.960  43.444  68.419  1.00  0.00
ATOM    283  H1  G       9      45.302  42.495  68.368  1.00  0.00
ATOM    284  C2  G       9      45.624  44.300  69.245  1.00  0.00
ATOM    285  N2  G       9      46.744  43.938  69.752  1.00  0.00
ATOM    286  H21 G       9      47.274  44.665  70.212  1.00  0.00
ATOM    287  H22 G       9      47.038  42.991  69.563  1.00  0.00
ATOM    288  N3  G       9      45.203  45.529  69.523  1.00  0.00
ATOM    289  C4  G       9      44.124  45.941  68.788  1.00  0.00
ATOM    290  C3' G       9      44.898  50.206  67.876  1.00  0.00
ATOM    291  H3' G       9      44.449  50.039  66.897  1.00  0.00
ATOM    292  C2' G       9      45.452  48.861  68.417  1.00  0.00
ATOM    293  H2' G       9      45.593  48.154  67.600  1.00  0.00
ATOM    294  O2' G       9      46.736  49.039  69.038  1.00  0.00
ATOM    295 HO2' G       9      46.830  49.992  68.982  1.00  0.00
ATOM    296  O3' G       9      45.917  51.138  67.784  1.00  0.00
ATOM    297  P   G      10      46.761  51.303  66.427  1.00  0.00
ATOM    298  OP1 G      10      47.457  52.607  66.498  1.00  0.00
ATOM    299  OP2 G      10      45.737  51.199  65.364  1.00  0.00
ATOM    300  O5' G      10      47.823  50.125  66.279  1.00  0.00
ATOM    301  C5' G      10      49.086  50.342  66.878  1.00  0.00
ATOM    302  H5' G      10      48.932  50.771  67.869  1.00  0.00
ATOM    303 H5'' G      10      49.604  51.157  66.374  1.00  0.00
ATOM    304  C4' G      10      49.922  49.024  66.791  1.00  0.00
ATOM    305  H4' G      10      50.929  49.320  67.086  1.00  0.00
ATOM    306  O4' G      10      49.510  48.052  67.708  1.00  0.00
ATOM    307  C1' G      10      50.055  46.796  67.212  1.00  0.00
ATOM    308  H1' G      10      50.744  46.247  67.853  1.00  0.00
ATOM    309  N9  G      10      48.858  45.947  66.898  1.00  0.00
ATOM    310  C8  G      10      47.545  46.346  66.675  1.00  0.00
ATOM    311  H8  G      10      47.335  47.404  66.734  1.00  0.00
ATOM    312  N7  G      10      46.751  45.360  66.408  1.00  0.00
ATOM    313  C5  G      10      47.545  44.211  66.395  1.00  0.00
ATOM    314  C6  G      10      47.223  42.892  65.930  1.00  0.00
ATOM    315  O6  G      10      46.204  42.433  65.373  1.00  0.00
ATOM    316  N1  G      10      48.330  42.065  66.039  1.00  0.00
ATOM    317  H1  G      10      48.123  41.126  65.729  1.00  0.00
ATOM    318  C2  G      10      49.546  42.561  66.406  1.00  0.00
ATOM    319  N2  G      10      50.561  41.707  66.398  1.00  0.00
ATOM    320  H21 G      10      50.419  40.709  66.461  1.00  0.00
ATOM    321  H22 G      10      51.476  42.018  66.693  1.00  0.00
ATOM    322  N3  G      10      49.911  43.821  66.762  1.00  0.00
ATOM    323  C4  G      10      48.830  44.619  66.692  1.00  0.00
ATOM    324  C3' G      10      49.999  48.382  65.439  1.00  0.00
ATOM    325  H3' G      10      49.025  48.234  64.972  1.00  0.00
ATOM    326  C2' G      10      50.733  47.074  65.889  1.00  0.00
ATOM    327  H2' G      10      50.567  46.243  65.203  1.00  0.00
ATOM    328  O2' G      10      52.128  47.281  66.066  1.00  0.00
ATOM    329 HO2' G      10      52.389  47.687  65.237  1.00  0.00
ATOM    330  O3' G      10      50.836  49.025  64.521  1.00  0.00
ATOM    331  P   C      11      50.332  49.275  63.036  1.00  0.00
ATOM    332  OP1 C      11      51.610  49.290  62.305  1.00  0.00
ATOM    333  OP2 C      11      49.515  50.537  63.205  1.00  0.00
ATOM    334  O5' C      11      49.498  48.045  62.620  1.00  0.00
ATOM    335  C5' C      11      50.144  46.816  62.178  1.00  0.00
ATOM    336  H5' C      11      50.678  46.468  63.063  1.00  0.00
ATOM    337 H5'' C      11      50.893  46.996  61.407  1.00  0.00
ATOM    338  C4' C      11      49.092  45.686  61.916  1.00  0.00
ATOM    339  H4' C      11      49.684  44.794  61.711  1.00  0.00
ATOM    340  O4' C      11      48.265  45.450  63.053  1.00  0.00
ATOM    341  C1' C      11      46.982  45.102  62.618  1.00  0.00
ATOM    342  H1' C      11      46.679  44.096  62.908  1.00  0.00
ATOM    343  N1  C      11      45.968  46.034  63.165  1.00  0.00
ATOM    344  C6  C      11      46.183  47.395  63.226  1.00  0.00
ATOM    345  H6  C      11      47.052  47.838  62.764  1.00  0.00
ATOM    346  C5  C      11      45.263  48.182  63.897  1.00  0.00
ATOM    347  H5  C      11      45.368  49.255  63.827  1.00  0.00
ATOM    348  C4  C      11      44.203  47.536  64.516  1.00  0.00
ATOM    349  N4  C      11      43.339  48.312  65.082  1.00  0.00
ATOM    350  H41 C      11      43.297  49.302  64.886  1.00  0.00
ATOM    351  H42 C      11      42.473  47.880  65.370  1.00  0.00
ATOM    352  N3  C      11      43.938  46.250  64.375  1.00  0.00
ATOM    353  C2  C      11      44.824  45.443  63.759  1.00  0.00
ATOM    354  O2  C      11      44.683  44.261  63.950  1.00  0.00
ATOM    355  C3' C      11      48.150  45.987  60.731  1.00  0.00
ATOM    356  H3' C      11      47.892  47.046  60.723  1.00  0.00
ATOM    357  C2' C      11      46.927  45.211  61.132  1.00  0.00
ATOM    358  H2' C      11      46.008  45.610  60.703  1.00  0.00
ATOM    359  O2' C      11      47.086  43.903  60.675  1.00  0.00
ATOM    360 HO2' C      11      47.227  43.925  59.726  1.00  0.00
ATOM    361  O3' C      11      48.694  45.613  59.476  1.00  0.00
ATOM    362  P   U      12      48.009  45.916  58.055  1.00  0.00
ATOM    363  OP1 U      12      49.056  46.120  57.002  1.00  0.00
ATOM    364  OP2 U      12      46.912  46.885  58.246  1.00  0.00
ATOM    365  O5' U      12      47.272  44.488  57.887  1.00  0.00
ATOM    366  C5' U      12      47.854  43.416  57.130  1.00  0.00
ATOM    367  H5' U      12      48.730  42.988  57.619  1.00  0.00
ATOM    368 H5'' U      12      47.923  43.777  56.104  1.00  0.00
ATOM    369  C4' U      12      46.794  42.244  56.910  1.00  0.00
ATOM    370  H4' U      12      47.341  41.395  56.500  1.00  0.00
ATOM    371  O4' U      12      46.086  42.038  58.160  1.00  0.00
ATOM    372  C1' U      12      44.885  41.460  57.842  1.00  0.00
ATOM    373  H1' U      12      44.996  40.386  57.989  1.00  0.00
ATOM    374  N1  U      12      43.733  42.074  58.618  1.00  0.00
ATOM    375  C6  U      12      43.729  43.353  59.240  1.00  0.00
ATOM    376  H6  U      12      44.452  44.130  59.044  1.00  0.00
ATOM    377  C5  U      12      42.718  43.676  60.065  1.00  0.00
ATOM    378  H5  U      12      42.730  44.647  60.538  1.00  0.00
ATOM    379  C4  U      12      41.704  42.755  60.385  1.00  0.00
ATOM    380  O4  U      12      40.908  42.961  61.281  1.00  0.00
ATOM    381  N3  U      12      41.713  41.535  59.719  1.00  0.00
ATOM    382  H3  U      12      41.065  40.832  60.044  1.00  0.00
ATOM    383  C2  U      12      42.693  41.134  58.872  1.00  0.00
ATOM    384  O2  U      12      42.682  39.998  58.373  1.00  0.00
ATOM    385  C3' U      12      45.697  42.516  55.880  1.00  0.00
ATOM    386  H3' U      12      45.360  43.545  56.008  1.00  0.00
ATOM    387  C2' U      12      44.609  41.502  56.374  1.00  0.00
ATOM    388  H2' U      12      43.618  41.885  56.128  1.00  0.00
ATOM    389  O2' U      12      44.674  40.124  56.016  1.00  0.00
ATOM    390 HO2' U      12      44.310  40.062  55.129  1.00  0.00
ATOM    391  O3' U      12      46.104  42.245  54.571  1.00  0.00
ATOM    392  P   C      13      45.192  42.477  53.234  1.00  0.00
ATOM    393  OP1 C      13      46.118  42.345  52.080  1.00  0.00
ATOM    394  OP2 C      13      44.407  43.743  53.377  1.00  0.00
ATOM    395  O5' C      13      44.122  41.311  53.234  1.00  0.00
ATOM    396  C5' C      13      44.462  40.071  52.584  1.00  0.00
ATOM    397  H5' C      13      45.306  39.616  53.103  1.00  0.00
ATOM    398 H5'' C      13      44.735  40.193  51.536  1.00  0.00
ATOM    399  C4' C      13      43.300  39.121  52.737  1.00  0.00
ATOM    400  H4' C      13      43.655  38.207  52.260  1.00  0.00
ATOM    401  O4' C      13      42.996  38.849  54.099  1.00  0.00
ATOM    402  C1' C      13      41.627  38.459  54.210  1.00  0.00
ATOM    403  H1' C      13      41.572  37.486  54.699  1.00  0.00
ATOM    404  N1  C      13      40.907  39.462  55.044  1.00  0.00
ATOM    405  C6  C      13      41.236  40.783  55.071  1.00  0.00
ATOM    406  H6  C      13      42.032  41.252  54.512  1.00  0.00
ATOM    407  C5  C      13      40.652  41.592  55.955  1.00  0.00
ATOM    408  H5  C      13      40.931  42.618  56.144  1.00  0.00
ATOM    409  C4  C      13      39.539  41.109  56.660  1.00  0.00
ATOM    410  N4  C      13      38.877  41.916  57.524  1.00  0.00
ATOM    411  H41 C      13      39.313  42.816  57.665  1.00  0.00
ATOM    412  H42 C      13      38.150  41.538  58.115  1.00  0.00
ATOM    413  N3  C      13      39.288  39.847  56.785  1.00  0.00
ATOM    414  C2  C      13      39.961  38.942  55.965  1.00  0.00
ATOM    415  O2  C      13      39.622  37.732  55.945  1.00  0.00
ATOM    416  C3' C      13      41.988  39.595  52.109  1.00  0.00
ATOM    417  H3' C      13      41.709  40.600  52.423  1.00  0.00
ATOM    418  C2' C      13      41.022  38.546  52.800  1.00  0.00
ATOM    419  H2' C      13      40.058  39.054  52.803  1.00  0.00
ATOM    420  O2' C      13      41.031  37.247  52.215  1.00  0.00
ATOM    421 HO2' C      13      40.335  36.825  52.723  1.00  0.00
ATOM    422  O3' C      13      41.970  39.552  50.684  1.00  0.00
ATOM    423  P   U      14      40.697  40.230  49.891  1.00  0.00
ATOM    424  OP1 U      14      40.866  39.997  48.422  1.00  0.00
ATOM    425  OP2 U      14      40.532  41.604  50.279  1.00  0.00
ATOM    426  O5' U      14      39.394  39.410  50.331  1.00  0.00
ATOM    427  C5' U      14      39.020  38.083  49.748  1.00  0.00
ATOM    428  H5' U      14      39.905  37.449  49.688  1.00  0.00
ATOM    429 H5'' U      14      38.617  38.233  48.746  1.00  0.00
ATOM    430  C4' U      14      37.951  37.494  50.676  1.00  0.00
ATOM    431  H4' U      14      37.839  36.464  50.336  1.00  0.00
ATOM    432  O4' U      14      38.136  37.613  52.111  1.00  0.00
ATOM    433  C1' U      14      36.910  37.768  52.679  1.00  0.00
ATOM    434  H1' U      14      36.761  36.975  53.412  1.00  0.00
ATOM    435  N1  U      14      36.699  39.050  53.409  1.00  0.00
ATOM    436  C6  U      14      37.516  40.128  53.200  1.00  0.00
ATOM    437  H6  U      14      38.233  40.122  52.392  1.00  0.00
ATOM    438  C5  U      14      37.328  41.268  53.964  1.00  0.00
ATOM    439  H5  U      14      37.910  42.161  53.793  1.00  0.00
ATOM    440  C4  U      14      36.458  41.339  55.128  1.00  0.00
ATOM    441  O4  U      14      36.334  42.371  55.806  1.00  0.00
ATOM    442  N3  U      14      35.694  40.233  55.243  1.00  0.00
ATOM    443  H3  U      14      34.815  40.324  55.732  1.00  0.00
ATOM    444  C2  U      14      35.725  39.093  54.381  1.00  0.00
ATOM    445  O2  U      14      34.831  38.295  54.392  1.00  0.00
ATOM    446  C3' U      14      36.581  38.224  50.347  1.00  0.00
ATOM    447  H3' U      14      36.557  39.307  50.465  1.00  0.00
ATOM    448  C2' U      14      35.801  37.660  51.552  1.00  0.00
ATOM    449  H2' U      14      34.947  38.303  51.769  1.00  0.00
ATOM    450  O2' U      14      35.509  36.297  51.433  1.00  0.00
ATOM    451 HO2' U      14      35.395  36.255  50.481  1.00  0.00
ATOM    452  O3' U      14      36.082  37.694  49.114  1.00  0.00
ATOM    453  P   A      15      34.980  38.495  48.290  1.00  0.00
ATOM    454  OP1 A      15      34.488  37.812  47.089  1.00  0.00
ATOM    455  OP2 A      15      35.432  39.930  48.207  1.00  0.00
ATOM    456  O5' A      15      33.819  38.415  49.353  1.00  0.00
ATOM    457  C5' A      15      33.076  37.169  49.530  1.00  0.00
ATOM    458  H5' A      15      33.644  36.300  49.862  1.00  0.00
ATOM    459 H5'' A      15      32.585  36.662  48.699  1.00  0.00
ATOM    460  C4' A      15      32.023  37.552  50.600  1.00  0.00
ATOM    461  H4' A      15      31.411  36.658  50.713  1.00  0.00
ATOM    462  O4' A      15      32.486  37.715  51.918  1.00  0.00
ATOM    463  C1' A      15      31.669  38.720  52.458  1.00  0.00
ATOM    464  H1' A      15      31.340  38.352  53.430  1.00  0.00
ATOM    465  N9  A      15      32.214  40.018  52.628  1.00  0.00
ATOM    466  C8  A      15      33.201  40.626  51.975  1.00  0.00
ATOM    467  H8  A      15      33.732  40.039  51.240  1.00  0.00
ATOM    468  N7  A      15      33.543  41.793  52.451  1.00  0.00
ATOM    469  C5  A      15      32.551  41.988  53.474  1.00  0.00
ATOM    470  C6  A      15      32.261  43.109  54.372  1.00  0.00
ATOM    471  N6  A      15      32.813  44.291  54.560  1.00  0.00
ATOM    472  H61 A      15      32.539  44.791  55.394  1.00  0.00
ATOM    473  H62 A      15      33.622  44.612  54.048  1.00  0.00
ATOM    474  N1  A      15      31.231  42.894  55.281  1.00  0.00
ATOM    475  C2  A      15      30.435  41.808  55.151  1.00  0.00
ATOM    476  H2  A      15      29.617  41.752  55.854  1.00  0.00
ATOM    477  N3  A      15      30.597  40.767  54.339  1.00  0.00
ATOM    478  C4  A      15      31.716  40.895  53.573  1.00  0.00
ATOM    479  C3' A      15      31.116  38.682  50.200  1.00  0.00
ATOM    480  H3' A      15      31.617  39.606  49.914  1.00  0.00
ATOM    481  C2' A      15      30.495  38.872  51.576  1.00  0.00
ATOM    482  H2' A      15      30.129  39.898  51.617  1.00  0.00
ATOM    483  O2' A      15      29.461  37.933  51.890  1.00  0.00
ATOM    484 HO2' A      15      29.130  38.208  52.748  1.00  0.00
ATOM    485  O3' A      15      30.053  38.298  49.219  1.00  0.00
ATOM    486  P   G      16      29.244  39.395  48.460  1.00  0.00
ATOM    487  OP1 G      16      28.263  38.725  47.584  1.00  0.00
ATOM    488  OP2 G      16      30.254  40.320  47.867  1.00  0.00
ATOM    489  O5' G      16      28.390  40.075  49.583  1.00  0.00
ATOM    490  C5' G      16      27.287  39.353  50.106  1.00  0.00
ATOM    491  H5' G      16      27.669  38.373  50.390  1.00  0.00
ATOM    492 H5'' G      16      26.566  39.265  49.293  1.00  0.00
ATOM    493  C4' G      16      26.479  39.791  51.348  1.00  0.00
ATOM    494  H4' G      16      26.121  38.890  51.845  1.00  0.00
ATOM    495  O4' G      16      27.439  40.480  52.251  1.00  0.00
ATOM    496  C1' G      16      26.986  41.851  52.355  1.00  0.00
ATOM    497  H1' G      16      26.274  41.819  53.180  1.00  0.00
ATOM    498  N9  G      16      28.104  42.835  52.505  1.00  0.00
ATOM    499  C8  G      16      29.233  42.827  51.766  1.00  0.00
ATOM    500  H8  G      16      29.564  42.013  51.138  1.00  0.00
ATOM    501  N7  G      16      30.071  43.749  51.980  1.00  0.00
ATOM    502  C5  G      16      29.323  44.543  52.878  1.00  0.00
ATOM    503  C6  G      16      29.680  45.765  53.523  1.00  0.00
ATOM    504  O6  G      16      30.716  46.482  53.293  1.00  0.00
ATOM    505  N1  G      16      28.819  46.124  54.506  1.00  0.00
ATOM    506  H1  G      16      28.926  47.024  54.951  1.00  0.00
ATOM    507  C2  G      16      27.623  45.505  54.730  1.00  0.00
ATOM    508  N2  G      16      26.844  46.061  55.555  1.00  0.00
ATOM    509  H21 G      16      25.996  45.548  55.750  1.00  0.00
ATOM    510  H22 G      16      26.933  47.024  55.844  1.00  0.00
ATOM    511  N3  G      16      27.217  44.367  54.171  1.00  0.00
ATOM    512  C4  G      16      28.132  43.968  53.238  1.00  0.00
ATOM    513  C3' G      16      25.363  40.779  51.014  1.00  0.00
ATOM    514  H3' G      16      25.009  40.629  49.994  1.00  0.00
ATOM    515  C2' G      16      26.085  42.140  51.114  1.00  0.00
ATOM    516  H2' G      16      26.696  42.232  50.216  1.00  0.00
ATOM    517  O2' G      16      25.262  43.227  51.325  1.00  0.00
ATOM    518 HO2' G      16      24.347  42.948  51.244  1.00  0.00
ATOM    519  O3' G      16      24.394  40.681  52.017  1.00  0.00
ATOM    520  P   U      17      22.932  41.065  51.792  1.00  0.00
ATOM    521  OP1 U      17      22.809  42.407  51.204  1.00  0.00
ATOM    522  OP2 U      17      22.235  40.735  53.049  1.00  0.00
ATOM    523  O5' U      17      22.542  40.091  50.619  1.00  0.00
ATOM    524  C5' U      17      22.199  38.700  50.807  1.00  0.00
ATOM    525  H5' U      17      21.395  38.706  51.544  1.00  0.00
ATOM    526 H5'' U      17      23.034  38.102  51.172  1.00  0.00
ATOM    527  C4' U      17      21.757  38.193  49.482  1.00  0.00
ATOM    528  H4' U      17      21.765  37.108  49.584  1.00  0.00
ATOM    529  O4' U      17      20.468  38.531  49.006  1.00  0.00
ATOM    530  C1' U      17      20.600  39.515  47.947  1.00  0.00
ATOM    531  H1' U      17      19.818  39.405  47.195  1.00  0.00
ATOM    532  N1  U      17      20.540  40.925  48.454  1.00  0.00
ATOM    533  C6  U      17      19.924  41.142  49.707  1.00  0.00
ATOM    534  H6  U      17      19.850  40.257  50.322  1.00  0.00
ATOM    535  C5  U      17      19.450  42.360  50.007  1.00  0.00
ATOM    536  H5  U      17      19.050  42.446  51.006  1.00  0.00
ATOM    537  C4  U      17      19.583  43.498  49.096  1.00  0.00
ATOM    538  O4  U      17      19.226  44.651  49.308  1.00  0.00
ATOM    539  N3  U      17      20.149  43.227  47.878  1.00  0.00
ATOM    540  H3  U      17      20.055  43.904  47.134  1.00  0.00
ATOM    541  C2  U      17      20.662  41.987  47.555  1.00  0.00
ATOM    542  O2  U      17      21.195  41.894  46.407  1.00  0.00
ATOM    543  C3' U      17      22.817  38.324  48.370  1.00  0.00
ATOM    544  H3' U      17      23.646  38.917  48.757  1.00  0.00
ATOM    545  C2' U      17      22.020  39.172  47.367  1.00  0.00
ATOM    546  H2' U      17      22.497  40.149  47.289  1.00  0.00
ATOM    547  O2' U      17      21.810  38.430  46.145  1.00  0.00
ATOM    548 HO2' U      17      21.153  37.755  46.329  1.00  0.00
ATOM    549  O3' U      17      23.299  37.062  47.838  1.00  0.00
ATOM    550  P   G      18      24.464  36.240  48.665  1.00  0.00
ATOM    551  OP1 G      18      24.218  36.341  50.098  1.00  0.00
ATOM    552  OP2 G      18      25.782  36.625  48.199  1.00  0.00
ATOM    553  O5' G      18      24.363  34.718  48.304  1.00  0.00
ATOM    554  C5' G      18      25.423  33.815  48.542  1.00  0.00
ATOM    555  H5' G      18      25.642  33.879  49.608  1.00  0.00
ATOM    556 H5'' G      18      26.307  34.107  47.975  1.00  0.00
ATOM    557  C4' G      18      25.013  32.393  48.066  1.00  0.00
ATOM    558  H4' G      18      25.882  31.781  48.307  1.00  0.00
ATOM    559  O4' G      18      23.880  31.936  48.850  1.00  0.00
ATOM    560  C1' G      18      22.991  31.328  47.952  1.00  0.00
ATOM    561  H1' G      18      22.597  30.360  48.261  1.00  0.00
ATOM    562  N9  G      18      21.826  32.186  47.873  1.00  0.00
ATOM    563  C8  G      18      21.599  33.443  48.484  1.00  0.00
ATOM    564  H8  G      18      22.434  33.871  49.018  1.00  0.00
ATOM    565  N7  G      18      20.432  33.990  48.131  1.00  0.00
ATOM    566  C5  G      18      19.747  33.076  47.391  1.00  0.00
ATOM    567  C6  G      18      18.405  32.996  46.866  1.00  0.00
ATOM    568  O6  G      18      17.528  33.814  46.999  1.00  0.00
ATOM    569  N1  G      18      18.160  31.880  46.119  1.00  0.00
ATOM    570  H1  G      18      17.242  31.900  45.697  1.00  0.00
ATOM    571  C2  G      18      19.084  30.861  45.955  1.00  0.00
ATOM    572  N2  G      18      18.791  29.853  45.220  1.00  0.00
ATOM    573  H21 G      18      19.564  29.226  45.051  1.00  0.00
ATOM    574  H22 G      18      17.986  29.802  44.612  1.00  0.00
ATOM    575  N3  G      18      20.204  30.810  46.626  1.00  0.00
ATOM    576  C4  G      18      20.605  31.975  47.235  1.00  0.00
ATOM    577  C3' G      18      24.594  32.395  46.587  1.00  0.00
ATOM    578  H3' G      18      23.984  33.274  46.380  1.00  0.00
ATOM    579  C2' G      18      23.639  31.204  46.590  1.00  0.00
ATOM    580  H2' G      18      22.873  31.351  45.829  1.00  0.00
ATOM    581  O2' G      18      24.333  29.979  46.402  1.00  0.00
ATOM    582 HO2' G      18      25.111  30.278  45.926  1.00  0.00
ATOM    583  O3' G      18      25.610  32.120  45.698  1.00  0.00
ATOM    584  P   A      19      25.547  32.578  44.241  1.00  0.00
ATOM    585  OP1 A      19      26.738  32.030  43.503  1.00  0.00
ATOM    586  OP2 A      19      25.372  33.981  44.281  1.00  0.00
ATOM    587  O5' A      19      24.243  31.956  43.635  1.00  0.00
ATOM    588  C5' A      19      24.218  30.782  42.948  1.00  0.00
ATOM    589  H5' A      19      24.438  29.901  43.550  1.00  0.00
ATOM    590 H5'' A      19      24.991  30.735  42.181  1.00  0.00
ATOM    591  C4' A      19      22.894  30.624  42.208  1.00  0.00
ATOM    592  H4' A      19      22.860  29.688  41.649  1.00  0.00
ATOM    593  O4' A      19      21.781  30.613  43.094  1.00  0.00
ATOM    594  C1' A      19      20.656  31.284  42.463  1.00  0.00
ATOM    595  H1' A      19      19.824  30.583  42.515  1.00  0.00
ATOM    596  N9  A      19      20.328  32.509  43.165  1.00  0.00
ATOM    597  C8  A      19      21.090  33.384  43.950  1.00  0.00
ATOM    598  H8  A      19      22.116  33.130  44.171  1.00  0.00
ATOM    599  N7  A      19      20.413  34.451  44.389  1.00  0.00
ATOM    600  C5  A      19      19.136  34.254  43.841  1.00  0.00
ATOM    601  C6  A      19      18.001  34.923  43.980  1.00  0.00
ATOM    602  N6  A      19      17.700  35.998  44.696  1.00  0.00
ATOM    603  H61 A      19      18.312  36.249  45.459  1.00  0.00
ATOM    604  H62 A      19      16.794  36.424  44.561  1.00  0.00
ATOM    605  N1  A      19      16.903  34.607  43.216  1.00  0.00
ATOM    606  C2  A      19      17.007  33.537  42.435  1.00  0.00
ATOM    607  H2  A      19      16.087  33.227  41.963  1.00  0.00
ATOM    608  N3  A      19      18.006  32.706  42.291  1.00  0.00
ATOM    609  C4  A      19      19.046  33.109  43.110  1.00  0.00
ATOM    610  C3' A      19      22.595  31.634  41.083  1.00  0.00
ATOM    611  H3' A      19      22.866  32.626  41.444  1.00  0.00
ATOM    612  C2' A      19      21.056  31.567  41.038  1.00  0.00
ATOM    613  H2' A      19      20.721  32.565  40.757  1.00  0.00
ATOM    614  O2' A      19      20.521  30.611  40.171  1.00  0.00
ATOM    615 HO2' A      19      20.935  30.688  39.308  1.00  0.00
ATOM    616  O3' A      19      23.221  31.307  39.882  1.00  0.00
ATOM    617  P   U      20      23.929  32.308  38.929  1.00  0.00
ATOM    618  OP1 U      20      24.370  31.580  37.735  1.00  0.00
ATOM    619  OP2 U      20      24.827  33.154  39.726  1.00  0.00
ATOM    620  O5' U      20      22.683  33.289  38.539  1.00  0.00
ATOM    621  C5' U      20      21.842  33.084  37.369  1.00  0.00
ATOM    622  H5' U      20      21.400  32.091  37.463  1.00  0.00
ATOM    623 H5'' U      20      22.504  33.161  36.507  1.00  0.00
ATOM    624  C4' U      20      20.751  34.171  37.231  1.00  0.00
ATOM    625  H4' U      20      20.236  33.965  36.292  1.00  0.00
ATOM    626  O4' U      20      19.861  34.080  38.360  1.00  0.00
ATOM    627  C1' U      20      19.458  35.432  38.746  1.00  0.00
ATOM    628  H1' U      20      18.371  35.421  38.826  1.00  0.00
ATOM    629  N1  U      20      19.882  35.885  40.096  1.00  0.00
ATOM    630  C6  U      20      20.963  35.329  40.699  1.00  0.00
ATOM    631  H6  U      20      21.461  34.421  40.393  1.00  0.00
ATOM    632  C5  U      20      21.523  36.001  41.834  1.00  0.00
ATOM    633  H5  U      20      22.400  35.658  42.363  1.00  0.00
ATOM    634  C4  U      20      20.955  37.156  42.407  1.00  0.00
ATOM    635  O4  U      20      21.507  37.825  43.260  1.00  0.00
ATOM    636  N3  U      20      19.768  37.532  41.815  1.00  0.00
ATOM    637  H3  U      20      19.243  38.325  42.155  1.00  0.00
ATOM    638  C2  U      20      19.185  36.953  40.697  1.00  0.00
ATOM    639  O2  U      20      18.240  37.562  40.189  1.00  0.00
ATOM    640  C3' U      20      21.225  35.624  37.295  1.00  0.00
ATOM    641  H3' U      20      22.053  35.672  38.002  1.00  0.00
ATOM    642  C2' U      20      19.951  36.308  37.689  1.00  0.00
ATOM    643  H2' U      20      20.281  37.298  38.005  1.00  0.00
ATOM    644  O2' U      20      18.981  36.407  36.599  1.00  0.00
ATOM    645 HO2' U      20      19.435  36.479  35.756  1.00  0.00
ATOM    646  O3' U      20      21.832  35.913  36.035  1.00  0.00
ATOM    647  P   G      21      22.862  37.143  35.725  1.00  0.00
ATOM    648  OP1 G      21      23.034  37.337  34.239  1.00  0.00
ATOM    649  OP2 G      21      24.108  36.976  36.462  1.00  0.00
ATOM    650  O5' G      21      22.179  38.571  36.225  1.00  0.00
ATOM    651  C5' G      21      21.063  39.172  35.627  1.00  0.00
ATOM    652  H5' G      21      20.264  38.465  35.405  1.00  0.00
ATOM    653 H5'' G      21      21.324  39.510  34.624  1.00  0.00
ATOM    654  C4' G      21      20.450  40.231  36.492  1.00  0.00
ATOM    655  H4' G      21      19.559  40.652  36.025  1.00  0.00
ATOM    656  O4' G      21      20.149  39.696  37.781  1.00  0.00
ATOM    657  C1' G      21      20.241  40.766  38.691  1.00  0.00
ATOM    658  H1' G      21      19.261  41.043  39.078  1.00  0.00
ATOM    659  N9  G      21      21.191  40.457  39.834  1.00  0.00
ATOM    660  C8  G      21      22.392  39.757  39.745  1.00  0.00
ATOM    661  H8  G      21      22.773  39.294  38.847  1.00  0.00
ATOM    662  N7  G      21      23.009  39.656  40.826  1.00  0.00
ATOM    663  C5  G      21      22.225  40.397  41.803  1.00  0.00
ATOM    664  C6  G      21      22.490  40.789  43.133  1.00  0.00
ATOM    665  O6  G      21      23.302  40.415  43.930  1.00  0.00
ATOM    666  N1  G      21      21.600  41.676  43.723  1.00  0.00
ATOM    667  H1  G      21      21.621  41.852  44.717  1.00  0.00
ATOM    668  C2  G      21      20.539  42.135  43.003  1.00  0.00
ATOM    669  N2  G      21      19.729  42.953  43.602  1.00  0.00
ATOM    670  H21 G      21      19.085  43.402  42.967  1.00  0.00
ATOM    671  H22 G      21      19.937  43.312  44.523  1.00  0.00
ATOM    672  N3  G      21      20.294  41.918  41.703  1.00  0.00
ATOM    673  C4  G      21      21.120  40.979  41.121  1.00  0.00
ATOM    674  C3' G      21      21.478  41.369  36.701  1.00  0.00
ATOM    675  H3' G      21      22.451  40.970  36.988  1.00  0.00
ATOM    676  C2' G      21      20.774  41.990  37.978  1.00  0.00
ATOM    677  H2' G      21      21.379  42.627  38.623  1.00  0.00
ATOM    678  O2' G      21      19.761  42.846  37.539  1.00  0.00
ATOM    679 HO2' G      21      19.597  43.393  38.310  1.00  0.00
ATOM    680  O3' G      21      21.527  42.306  35.711  1.00  0.00
ATOM    681  P   C      22      22.798  43.087  35.390  1.00  0.00
ATOM    682  OP1 C      22      22.463  43.996  34.341  1.00  0.00
ATOM    683  OP2 C      22      23.869  42.187  35.115  1.00  0.00
ATOM    684  O5' C      22      23.361  43.875  36.598  1.00  0.00
ATOM    685  C5' C      22      22.682  45.003  37.166  1.00  0.00
ATOM    686  H5' C      22      21.606  44.828  37.146  1.00  0.00
ATOM    687 H5'' C      22      22.805  45.923  36.594  1.00  0.00
ATOM    688  C4' C      22      22.986  45.313  38.638  1.00  0.00
ATOM    689  H4' C      22      22.382  46.181  38.904  1.00  0.00
ATOM    690  O4' C      22      22.664  44.288  39.584  1.00  0.00
ATOM    691  C1' C      22      23.698  44.022  40.498  1.00  0.00
ATOM    692  H1' C      22      23.282  43.917  41.500  1.00  0.00
ATOM    693  N1  C      22      24.677  42.848  40.183  1.00  0.00
ATOM    694  C6  C      22      24.663  42.112  39.099  1.00  0.00
ATOM    695  H6  C      22      24.171  42.432  38.192  1.00  0.00
ATOM    696  C5  C      22      25.524  40.992  38.995  1.00  0.00
ATOM    697  H5  C      22      25.595  40.478  38.047  1.00  0.00
ATOM    698  C4  C      22      26.207  40.620  40.189  1.00  0.00
ATOM    699  N4  C      22      26.906  39.480  40.145  1.00  0.00
ATOM    700  H41 C      22      26.877  38.929  39.299  1.00  0.00
ATOM    701  H42 C      22      27.080  39.028  41.031  1.00  0.00
ATOM    702  N3  C      22      26.142  41.345  41.276  1.00  0.00
ATOM    703  C2  C      22      25.320  42.381  41.309  1.00  0.00
ATOM    704  O2  C      22      25.104  42.785  42.431  1.00  0.00
ATOM    705  C3' C      22      24.417  45.615  39.000  1.00  0.00
ATOM    706  H3' C      22      25.148  45.024  38.448  1.00  0.00
ATOM    707  C2' C      22      24.434  45.416  40.459  1.00  0.00
ATOM    708  H2' C      22      25.483  45.387  40.753  1.00  0.00
ATOM    709  O2' C      22      23.600  46.318  41.067  1.00  0.00
ATOM    710 HO2' C      22      23.784  47.179  40.682  1.00  0.00
ATOM    711  O3' C      22      24.538  47.018  38.720  1.00  0.00
ATOM    712  P   U      23      25.847  47.874  38.635  1.00  0.00
ATOM    713  OP1 U      23      25.658  49.003  37.715  1.00  0.00
ATOM    714  OP2 U      23      27.030  47.087  38.416  1.00  0.00
ATOM    715  O5' U      23      25.980  48.597  40.096  1.00  0.00
ATOM    716  C5' U      23      25.232  49.779  40.411  1.00  0.00
ATOM    717  H5' U      23      24.294  49.809  39.857  1.00  0.00
ATOM    718 H5'' U      23      25.846  50.565  39.971  1.00  0.00
ATOM    719  C4' U      23      25.074  49.988  41.909  1.00  0.00
ATOM    720  H4' U      23      24.506  50.907  42.053  1.00  0.00
ATOM    721  O4' U      23      24.535  48.957  42.600  1.00  0.00
ATOM    722  C1' U      23      25.167  48.782  43.916  1.00  0.00
ATOM    723  H1' U      23      24.373  48.895  44.654  1.00  0.00
ATOM    724  N1  U      23      25.877  47.526  44.046  1.00  0.00
ATOM    725  C6  U      23      26.279  46.786  42.984  1.00  0.00
ATOM    726  H6  U      23      26.155  47.236  42.010  1.00  0.00
ATOM    727  C5  U      23      26.777  45.505  43.207  1.00  0.00
ATOM    728  H5  U      23      27.208  44.948  42.388  1.00  0.00
ATOM    729  C4  U      23      26.861  44.935  44.524  1.00  0.00
ATOM    730  O4  U      23      27.319  43.777  44.677  1.00  0.00
ATOM    731  N3  U      23      26.476  45.784  45.532  1.00  0.00
ATOM    732  H3  U      23      26.359  45.396  46.457  1.00  0.00
ATOM    733  C2  U      23      25.922  46.995  45.307  1.00  0.00
ATOM    734  O2  U      23      25.501  47.617  46.312  1.00  0.00
ATOM    735  C3' U      23      26.371  50.255  42.604  1.00  0.00
ATOM    736  H3' U      23      27.117  49.540  42.258  1.00  0.00
ATOM    737  C2' U      23      26.061  50.015  44.054  1.00  0.00
ATOM    738  H2' U      23      26.991  49.934  44.618  1.00  0.00
ATOM    739  O2' U      23      25.250  51.099  44.554  1.00  0.00
ATOM    740 HO2' U      23      25.045  50.900  45.471  1.00  0.00
ATOM    741  O3' U      23      26.859  51.581  42.420  1.00  0.00
ATOM    742  P   C      24      28.394  51.930  42.483  1.00  0.00
ATOM    743  OP1 C      24      28.645  53.366  42.223  1.00  0.00
ATOM    744  OP2 C      24      29.198  50.906  41.782  1.00  0.00
ATOM    745  O5' C      24      28.806  51.788  44.032  1.00  0.00
ATOM    746  C5' C      24      28.356  52.730  44.975  1.00  0.00
ATOM    747  H5' C      24      27.381  53.186  44.798  1.00  0.00
ATOM    748 H5'' C      24      29.151  53.476  44.980  1.00  0.00
ATOM    749  C4' C      24      28.422  52.210  46.397  1.00  0.00
ATOM    750  H4' C      24      27.965  52.937  47.068  1.00  0.00
ATOM    751  O4' C      24      27.659  51.012  46.530  1.00  0.00
ATOM    752  C1' C      24      28.285  50.250  47.556  1.00  0.00
ATOM    753  H1' C      24      27.638  50.150  48.428  1.00  0.00
ATOM    754  N1  C      24      28.570  48.878  47.000  1.00  0.00
ATOM    755  C6  C      24      29.015  48.743  45.752  1.00  0.00
ATOM    756  H6  C      24      28.914  49.545  45.036  1.00  0.00
ATOM    757  C5  C      24      29.546  47.612  45.322  1.00  0.00
ATOM    758  H5  C      24      30.007  47.494  44.352  1.00  0.00
ATOM    759  C4  C      24      29.522  46.557  46.276  1.00  0.00
ATOM    760  N4  C      24      30.066  45.401  45.999  1.00  0.00
ATOM    761  H41 C      24      30.522  45.282  45.106  1.00  0.00
ATOM    762  H42 C      24      30.156  44.724  46.744  1.00  0.00
ATOM    763  N3  C      24      29.083  46.704  47.530  1.00  0.00
ATOM    764  C2  C      24      28.452  47.818  47.858  1.00  0.00
ATOM    765  O2  C      24      27.788  47.897  48.910  1.00  0.00
ATOM    766  C3' C      24      29.868  51.850  46.783  1.00  0.00
ATOM    767  H3' C      24      30.355  51.269  46.000  1.00  0.00
ATOM    768  C2' C      24      29.542  51.021  47.987  1.00  0.00
ATOM    769  H2' C      24      30.408  50.468  48.353  1.00  0.00
ATOM    770  O2' C      24      29.117  51.750  49.066  1.00  0.00
ATOM    771 HO2' C      24      29.555  52.604  49.080  1.00  0.00
ATOM    772  O3' C      24      30.573  53.062  47.083  1.00  0.00
ATOM    773  P   G      25      32.003  52.982  47.725  1.00  0.00
ATOM    774  OP1 G      25      32.892  54.096  47.312  1.00  0.00
ATOM    775  OP2 G      25      32.514  51.556  47.529  1.00  0.00
ATOM    776  O5' G      25      31.660  53.144  49.202  1.00  0.00
ATOM    777  C5' G      25      31.197  54.378  49.752  1.00  0.00
ATOM    778  H5' G      25      30.234  54.713  49.366  1.00  0.00
ATOM    779 H5'' G      25      31.940  55.162  49.608  1.00  0.00
ATOM    780  C4' G      25      31.002  54.240  51.273  1.00  0.00
ATOM    781  H4' G      25      30.833  55.249  51.648  1.00  0.00
ATOM    782  O4' G      25      29.857  53.381  51.421  1.00  0.00
ATOM    783  C1' G      25      30.261  52.309  52.291  1.00  0.00
ATOM    784  H1' G      25      30.046  52.609  53.316  1.00  0.00
ATOM    785  N9  G      25      29.574  51.009  52.159  1.00  0.00
ATOM    786  C8  G      25      29.902  49.886  51.380  1.00  0.00
ATOM    787  H8  G      25      30.652  49.966  50.607  1.00  0.00
ATOM    788  N7  G      25      29.125  48.867  51.468  1.00  0.00
ATOM    789  C5  G      25      28.068  49.329  52.302  1.00  0.00
ATOM    790  C6  G      25      26.881  48.718  52.790  1.00  0.00
ATOM    791  O6  G      25      26.523  47.559  52.558  1.00  0.00
ATOM    792  N1  G      25      26.088  49.488  53.642  1.00  0.00
ATOM    793  H1  G      25      25.200  49.160  53.993  1.00  0.00
ATOM    794  C2  G      25      26.503  50.742  53.911  1.00  0.00
ATOM    795  N2  G      25      25.624  51.347  54.635  1.00  0.00
ATOM    796  H21 G      25      25.629  52.357  54.670  1.00  0.00
ATOM    797  H22 G      25      24.782  50.854  54.895  1.00  0.00
ATOM    798  N3  G      25      27.484  51.377  53.404  1.00  0.00
ATOM    799  C4  G      25      28.327  50.608  52.681  1.00  0.00
ATOM    800  C3' G      25      32.241  53.607  52.016  1.00  0.00
ATOM    801  H3' G      25      33.097  53.803  51.371  1.00  0.00
ATOM    802  C2' G      25      31.817  52.176  52.146  1.00  0.00
ATOM    803  H2' G      25      32.103  51.723  51.197  1.00  0.00
ATOM    804  O2' G      25      32.469  51.435  53.207  1.00  0.00
ATOM    805 HO2' G      25      33.318  51.833  53.411  1.00  0.00
ATOM    806  O3' G      25      32.431  54.382  53.277  1.00  0.00
ATOM    807  P   A      26      33.807  54.370  53.999  1.00  0.00
ATOM    808  OP1 A      26      34.697  55.237  53.200  1.00  0.00
ATOM    809  OP2 A      26      34.229  52.991  54.289  1.00  0.00
ATOM    810  O5' A      26      33.402  55.200  55.293  1.00  0.00
ATOM    811  C5' A      26      32.348  54.708  56.203  1.00  0.00
ATOM    812  H5' A      26      32.641  53.821  56.764  1.00  0.00
ATOM    813 H5'' A      26      31.448  54.450  55.646  1.00  0.00
ATOM    814  C4' A      26      32.109  55.790  57.308  1.00  0.00
ATOM    815  H4' A      26      32.891  55.738  58.065  1.00  0.00
ATOM    816  O4' A      26      32.024  57.080  56.703  1.00  0.00
ATOM    817  C1' A      26      30.684  57.405  56.542  1.00  0.00
ATOM    818  H1' A      26      30.543  58.481  56.649  1.00  0.00
ATOM    819  N9  A      26      30.323  57.049  55.173  1.00  0.00
ATOM    820  C8  A      26      30.605  57.816  54.059  1.00  0.00
ATOM    821  H8  A      26      31.377  58.568  53.999  1.00  0.00
ATOM    822  N7  A      26      29.904  57.549  52.990  1.00  0.00
ATOM    823  C5  A      26      29.132  56.438  53.387  1.00  0.00
ATOM    824  C6  A      26      28.142  55.637  52.702  1.00  0.00
ATOM    825  N6  A      26      27.848  55.841  51.459  1.00  0.00
ATOM    826  H61 A      26      28.290  56.639  51.025  1.00  0.00
ATOM    827  H62 A      26      27.045  55.383  51.051  1.00  0.00
ATOM    828  N1  A      26      27.552  54.647  53.399  1.00  0.00
ATOM    829  C2  A      26      27.975  54.381  54.648  1.00  0.00
ATOM    830  H2  A      26      27.490  53.584  55.193  1.00  0.00
ATOM    831  N3  A      26      28.833  55.057  55.369  1.00  0.00
ATOM    832  C4  A      26      29.374  56.119  54.667  1.00  0.00
ATOM    833  C3' A      26      30.778  55.461  58.046  1.00  0.00
ATOM    834  H3' A      26      30.345  54.566  57.599  1.00  0.00
ATOM    835  C2' A      26      29.942  56.786  57.743  1.00  0.00
ATOM    836  H2' A      26      28.886  56.677  57.496  1.00  0.00
ATOM    837  O2' A      26      30.131  57.712  58.744  1.00  0.00
ATOM    838 HO2' A      26      29.992  57.128  59.493  1.00  0.00
ATOM    839  O3' A      26      30.912  55.361  59.502  1.00  0.00
ATOM    840  P   C      27      31.054  53.938  60.177  1.00  0.00
ATOM    841  OP1 C      27      30.853  54.089  61.616  1.00  0.00
ATOM    842  OP2 C      27      32.293  53.373  59.657  1.00  0.00
ATOM    843  O5' C      27      29.814  53.075  59.761  1.00  0.00
ATOM    844  C5' C      27      28.430  53.446  60.154  1.00  0.00
ATOM    845  H5' C      27      28.195  54.464  59.842  1.00  0.00
ATOM    846 H5'' C      27      28.273  53.414  61.232  1.00  0.00
ATOM    847  C4' C      27      27.378  52.542  59.547  1.00  0.00
ATOM    848  H4' C      27      26.401  52.895  59.875  1.00  0.00
ATOM    849  O4' C      27      27.192  52.560  58.158  1.00  0.00
ATOM    850  C1' C      27      26.944  51.237  57.693  1.00  0.00
ATOM    851  H1' C      27      26.012  51.250  57.129  1.00  0.00
ATOM    852  N1  C      27      28.154  50.731  56.885  1.00  0.00
ATOM    853  C6  C      27      29.154  51.620  56.504  1.00  0.00
ATOM    854  H6  C      27      29.071  52.660  56.782  1.00  0.00
ATOM    855  C5  C      27      30.207  51.164  55.829  1.00  0.00
ATOM    856  H5  C      27      31.045  51.765  55.511  1.00  0.00
ATOM    857  C4  C      27      30.122  49.807  55.450  1.00  0.00
ATOM    858  N4  C      27      30.928  49.349  54.557  1.00  0.00
ATOM    859  H41 C      27      31.647  49.982  54.238  1.00  0.00
ATOM    860  H42 C      27      30.664  48.490  54.097  1.00  0.00
ATOM    861  N3  C      27      29.097  48.946  55.642  1.00  0.00
ATOM    862  C2  C      27      28.084  49.378  56.439  1.00  0.00
ATOM    863  O2  C      27      27.060  48.689  56.615  1.00  0.00
ATOM    864  C3' C      27      27.658  51.115  59.857  1.00  0.00
ATOM    865  H3' C      27      28.679  50.953  59.510  1.00  0.00
ATOM    866  C2' C      27      26.782  50.386  58.981  1.00  0.00
ATOM    867  H2' C      27      27.162  49.382  58.791  1.00  0.00
ATOM    868  O2' C      27      25.392  50.532  59.358  1.00  0.00
ATOM    869 HO2' C      27      24.961  49.715  59.097  1.00  0.00
ATOM    870  O3' C      27      27.673  50.766  61.250  1.00  0.00
ATOM    871  P   U      28      28.641  49.758  61.836  1.00  0.00
ATOM    872  OP1 U      28      28.555  49.712  63.340  1.00  0.00
ATOM    873  OP2 U      28      29.980  49.885  61.154  1.00  0.00
ATOM    874  O5' U      28      28.175  48.283  61.479  1.00  0.00
ATOM    875  C5' U      28      26.830  47.871  61.701  1.00  0.00
ATOM    876  H5' U      28      26.119  48.596  61.304  1.00  0.00
ATOM    877 H5'' U      28      26.559  47.820  62.756  1.00  0.00
ATOM    878  C4' U      28      26.523  46.526  61.068  1.00  0.00
ATOM    879  H4' U      28      25.517  46.268  61.398  1.00  0.00
ATOM    880  O4' U      28      26.478  46.493  59.649  1.00  0.00
ATOM    881  C1' U      28      27.028  45.226  59.188  1.00  0.00
ATOM    882  H1' U      28      26.378  44.829  58.408  1.00  0.00
ATOM    883  N1  U      28      28.310  45.408  58.480  1.00  0.00
ATOM    884  C6  U      28      29.001  46.606  58.605  1.00  0.00
ATOM    885  H6  U      28      28.610  47.461  59.138  1.00  0.00
ATOM    886  C5  U      28      30.257  46.769  58.139  1.00  0.00
ATOM    887  H5  U      28      30.820  47.651  58.406  1.00  0.00
ATOM    888  C4  U      28      30.815  45.717  57.303  1.00  0.00
ATOM    889  O4  U      28      31.945  45.734  56.857  1.00  0.00
ATOM    890  N3  U      28      30.008  44.545  57.196  1.00  0.00
ATOM    891  H3  U      28      30.273  43.740  56.648  1.00  0.00
ATOM    892  C2  U      28      28.793  44.392  57.656  1.00  0.00
ATOM    893  O2  U      28      28.071  43.427  57.339  1.00  0.00
ATOM    894  C3' U      28      27.400  45.332  61.525  1.00  0.00
ATOM    895  H3' U      28      28.403  45.754  61.462  1.00  0.00
ATOM    896  C2' U      28      27.127  44.335  60.392  1.00  0.00
ATOM    897  H2' U      28      28.030  43.732  60.297  1.00  0.00
ATOM    898  O2' U      28      26.045  43.473  60.561  1.00  0.00
ATOM    899 HO2' U      28      26.435  42.607  60.701  1.00  0.00
ATOM    900  O3' U      28      27.099  44.782  62.765  1.00  0.00
ATOM    901  P   A      29      28.153  44.043  63.683  1.00  0.00
ATOM    902  OP1 A      29      27.513  43.907  65.015  1.00  0.00
ATOM    903  OP2 A      29      29.402  44.729  63.646  1.00  0.00
ATOM    904  O5' A      29      28.411  42.592  63.070  1.00  0.00
ATOM    905  C5' A      29      27.472  41.585  63.110  1.00  0.00
ATOM    906  H5' A      29      26.434  41.912  63.173  1.00  0.00
ATOM    907 H5'' A      29      27.541  41.048  64.056  1.00  0.00
ATOM    908  C4' A      29      27.680  40.584  61.911  1.00  0.00
ATOM    909  H4' A      29      26.858  39.868  61.893  1.00  0.00
ATOM    910  O4' A      29      27.913  41.109  60.578  1.00  0.00
ATOM    911  C1' A      29      28.905  40.307  59.862  1.00  0.00
ATOM    912  H1' A      29      28.494  40.029  58.892  1.00  0.00
ATOM    913  N9  A      29      30.172  40.977  59.612  1.00  0.00
ATOM    914  C8  A      29      30.544  42.211  60.201  1.00  0.00
ATOM    915  H8  A      29      29.993  42.697  60.993  1.00  0.00
ATOM    916  N7  A      29      31.538  42.788  59.603  1.00  0.00
ATOM    917  C5  A      29      31.929  41.844  58.708  1.00  0.00
ATOM    918  C6  A      29      32.982  41.775  57.759  1.00  0.00
ATOM    919  N6  A      29      34.007  42.554  57.528  1.00  0.00
ATOM    920  H61 A      29      34.121  43.436  58.007  1.00  0.00
ATOM    921  H62 A      29      34.663  42.356  56.786  1.00  0.00
ATOM    922  N1  A      29      33.086  40.706  56.966  1.00  0.00
ATOM    923  C2  A      29      32.210  39.691  57.066  1.00  0.00
ATOM    924  H2  A      29      32.321  38.882  56.359  1.00  0.00
ATOM    925  N3  A      29      31.098  39.678  57.739  1.00  0.00
ATOM    926  C4  A      29      31.070  40.724  58.631  1.00  0.00
ATOM    927  C3' A      29      28.956  39.749  62.193  1.00  0.00
ATOM    928  H3' A      29      29.767  40.408  62.502  1.00  0.00
ATOM    929  C2' A      29      29.192  39.133  60.820  1.00  0.00
ATOM    930  H2' A      29      30.213  38.805  60.627  1.00  0.00
ATOM    931  O2' A      29      28.316  38.087  60.406  1.00  0.00
ATOM    932 HO2' A      29      28.760  37.722  59.637  1.00  0.00
ATOM    933  O3' A      29      28.695  38.709  63.104  1.00  0.00
ATOM    934  P   G      30      29.826  38.034  63.862  1.00  0.00
ATOM    935  OP1 G      30      29.273  37.072  64.832  1.00  0.00
ATOM    936  OP2 G      30      30.539  39.136  64.425  1.00  0.00
ATOM    937  O5' G      30      30.776  37.407  62.762  1.00  0.00
ATOM    938  C5' G      30      30.448  36.174  62.151  1.00  0.00
ATOM    939  H5' G      30      29.428  36.192  61.769  1.00  0.00
ATOM    940 H5'' G      30      30.433  35.382  62.900  1.00  0.00
ATOM    941  C4' G      30      31.342  35.650  61.059  1.00  0.00
ATOM    942  H4' G      30      30.847  34.801  60.587  1.00  0.00
ATOM    943  O4' G      30      31.457  36.684  60.080  1.00  0.00
ATOM    944  C1' G      30      32.763  36.719  59.541  1.00  0.00
ATOM    945  H1' G      30      32.682  36.673  58.455  1.00  0.00
ATOM    946  N9  G      30      33.533  37.909  59.885  1.00  0.00
ATOM    947  C8  G      30      33.272  38.977  60.714  1.00  0.00
ATOM    948  H8  G      30      32.397  39.005  61.347  1.00  0.00
ATOM    949  N7  G      30      34.135  39.989  60.654  1.00  0.00
ATOM    950  C5  G      30      34.997  39.521  59.738  1.00  0.00
ATOM    951  C6  G      30      36.198  40.083  59.269  1.00  0.00
ATOM    952  O6  G      30      36.723  41.174  59.513  1.00  0.00
ATOM    953  N1  G      30      36.871  39.287  58.333  1.00  0.00
ATOM    954  H1  G      30      37.815  39.576  58.122  1.00  0.00
ATOM    955  C2  G      30      36.368  38.120  57.822  1.00  0.00
ATOM    956  N2  G      30      37.155  37.350  57.079  1.00  0.00
ATOM    957  H21 G      30      36.657  36.529  56.765  1.00  0.00
ATOM    958  H22 G      30      38.138  37.524  56.927  1.00  0.00
ATOM    959  N3  G      30      35.302  37.536  58.245  1.00  0.00
ATOM    960  C4  G      30      34.701  38.261  59.225  1.00  0.00
ATOM    961  C3' G      30      32.744  35.362  61.432  1.00  0.00
ATOM    962  H3' G      30      33.110  36.154  62.086  1.00  0.00
ATOM    963  C2' G      30      33.452  35.482  60.133  1.00  0.00
ATOM    964  H2' G      30      34.515  35.617  60.338  1.00  0.00
ATOM    965  O2' G      30      33.246  34.398  59.252  1.00  0.00
ATOM    966 HO2' G      30      32.527  34.677  58.681  1.00  0.00
ATOM    967  O3' G      30      32.998  34.109  62.070  1.00  0.00
ATOM    968  P   A      31      34.346  33.877  62.954  1.00  0.00
ATOM    969  OP1 A      31      34.421  32.382  62.970  1.00  0.00
ATOM    970  OP2 A      31      34.280  34.657  64.202  1.00  0.00
ATOM    971  O5' A      31      35.651  34.439  62.260  1.00  0.00
ATOM    972  C5' A      31      36.232  33.787  61.192  1.00  0.00
ATOM    973  H5' A      31      35.433  33.650  60.463  1.00  0.00
ATOM    974 H5'' A      31      36.587  32.831  61.577  1.00  0.00
ATOM    975  C4' A      31      37.395  34.623  60.561  1.00  0.00
ATOM    976  H4' A      31      37.725  34.117  59.654  1.00  0.00
ATOM    977  O4' A      31      36.925  36.021  60.329  1.00  0.00
ATOM    978  C1' A      31      38.011  36.913  60.748  1.00  0.00
ATOM    979  H1' A      31      38.370  37.483  59.892  1.00  0.00
ATOM    980  N9  A      31      37.421  37.832  61.713  1.00  0.00
ATOM    981  C8  A      31      36.263  37.727  62.334  1.00  0.00
ATOM    982  H8  A      31      35.494  37.024  62.048  1.00  0.00
ATOM    983  N7  A      31      36.116  38.483  63.333  1.00  0.00
ATOM    984  C5  A      31      37.335  39.237  63.403  1.00  0.00
ATOM    985  C6  A      31      37.872  40.179  64.261  1.00  0.00
ATOM    986  N6  A      31      37.239  40.574  65.376  1.00  0.00
ATOM    987  H61 A      31      36.324  40.158  65.473  1.00  0.00
ATOM    988  H62 A      31      37.630  41.203  66.062  1.00  0.00
ATOM    989  N1  A      31      39.142  40.593  64.106  1.00  0.00
ATOM    990  C2  A      31      39.733  40.275  62.951  1.00  0.00
ATOM    991  H2  A      31      40.710  40.648  62.680  1.00  0.00
ATOM    992  N3  A      31      39.385  39.270  62.135  1.00  0.00
ATOM    993  C4  A      31      38.114  38.852  62.371  1.00  0.00
ATOM    994  C3' A      31      38.466  34.731  61.527  1.00  0.00
ATOM    995  H3' A      31      38.071  34.835  62.537  1.00  0.00
ATOM    996  C2' A      31      39.141  36.082  61.255  1.00  0.00
ATOM    997  H2' A      31      39.408  36.393  62.265  1.00  0.00
ATOM    998  O2' A      31      40.323  36.168  60.342  1.00  0.00
ATOM    999 HO2' A      31      40.954  35.532  60.685  1.00  0.00
ATOM   1000  O3' A      31      39.370  33.613  61.384  1.00  0.00
ATOM   1001  P   G      32      40.611  33.487  62.469  1.00  0.00
ATOM   1002  OP1 G      32      40.999  32.011  62.493  1.00  0.00
ATOM   1003  OP2 G      32      40.170  34.207  63.651  1.00  0.00
ATOM   1004  O5' G      32      41.798  34.268  61.841  1.00  0.00
ATOM   1005  C5' G      32      42.368  33.838  60.559  1.00  0.00
ATOM   1006  H5' G      32      41.648  33.990  59.755  1.00  0.00
ATOM   1007 H5'' G      32      42.724  32.817  60.694  1.00  0.00
ATOM   1008  C4' G      32      43.695  34.606  60.226  1.00  0.00
ATOM   1009  H4' G      32      44.139  34.155  59.339  1.00  0.00
ATOM   1010  O4' G      32      43.386  35.875  59.817  1.00  0.00
ATOM   1011  C1' G      32      44.553  36.660  59.821  1.00  0.00
ATOM   1012  H1' G      32      44.994  36.864  58.846  1.00  0.00
ATOM   1013  N9  G      32      44.239  37.939  60.544  1.00  0.00
ATOM   1014  C8  G      32      43.105  38.431  61.110  1.00  0.00
ATOM   1015  H8  G      32      42.124  37.985  61.037  1.00  0.00
ATOM   1016  N7  G      32      43.171  39.558  61.774  1.00  0.00
ATOM   1017  C5  G      32      44.538  39.918  61.579  1.00  0.00
ATOM   1018  C6  G      32      45.321  41.015  62.025  1.00  0.00
ATOM   1019  O6  G      32      45.009  41.864  62.883  1.00  0.00
ATOM   1020  N1  G      32      46.573  41.114  61.511  1.00  0.00
ATOM   1021  H1  G      32      46.998  42.027  61.445  1.00  0.00
ATOM   1022  C2  G      32      47.034  40.174  60.590  1.00  0.00
ATOM   1023  N2  G      32      48.143  40.627  59.976  1.00  0.00
ATOM   1024  H21 G      32      48.453  40.285  59.077  1.00  0.00
ATOM   1025  H22 G      32      48.539  41.548  60.097  1.00  0.00
ATOM   1026  N3  G      32      46.463  39.008  60.271  1.00  0.00
ATOM   1027  C4  G      32      45.181  38.937  60.779  1.00  0.00
ATOM   1028  C3' G      32      44.667  34.741  61.394  1.00  0.00
ATOM   1029  H3' G      32      44.129  35.180  62.234  1.00  0.00
ATOM   1030  C2' G      32      45.529  35.810  60.692  1.00  0.00
ATOM   1031  H2' G      32      45.881  36.452  61.499  1.00  0.00
ATOM   1032  O2' G      32      46.662  35.400  59.911  1.00  0.00
ATOM   1033 HO2' G      32      47.128  34.727  60.411  1.00  0.00
ATOM   1034  O3' G      32      45.286  33.449  61.691  1.00  0.00
ATOM   1035  P   C      33      45.699  33.114  63.225  1.00  0.00
ATOM   1036  OP1 C      33      46.826  32.211  63.192  1.00  0.00
ATOM   1037  OP2 C      33      44.541  32.642  63.994  1.00  0.00
ATOM   1038  O5' C      33      46.154  34.533  63.998  1.00  0.00
ATOM   1039  C5' C      33      47.302  35.212  63.552  1.00  0.00
ATOM   1040  H5' C      33      47.414  35.154  62.469  1.00  0.00
ATOM   1041 H5'' C      33      48.156  34.615  63.873  1.00  0.00
ATOM   1042  C4' C      33      47.343  36.684  64.034  1.00  0.00
ATOM   1043  H4' C      33      48.309  37.097  63.742  1.00  0.00
ATOM   1044  O4' C      33      46.379  37.470  63.415  1.00  0.00
ATOM   1045  C1' C      33      45.916  38.451  64.389  1.00  0.00
ATOM   1046  H1' C      33      46.123  39.433  63.964  1.00  0.00
ATOM   1047  N1  C      33      44.432  38.221  64.679  1.00  0.00
ATOM   1048  C6  C      33      43.838  37.022  64.505  1.00  0.00
ATOM   1049  H6  C      33      44.469  36.171  64.295  1.00  0.00
ATOM   1050  C5  C      33      42.470  36.909  64.559  1.00  0.00
ATOM   1051  H5  C      33      42.055  35.928  64.378  1.00  0.00
ATOM   1052  C4  C      33      41.712  38.053  64.935  1.00  0.00
ATOM   1053  N4  C      33      40.372  37.982  65.082  1.00  0.00
ATOM   1054  H41 C      33      39.916  37.133  64.781  1.00  0.00
ATOM   1055  H42 C      33      39.914  38.871  65.225  1.00  0.00
ATOM   1056  N3  C      33      42.284  39.274  65.125  1.00  0.00
ATOM   1057  C2  C      33      43.611  39.330  64.979  1.00  0.00
ATOM   1058  O2  C      33      44.218  40.462  65.065  1.00  0.00
ATOM   1059  C3' C      33      47.178  36.873  65.496  1.00  0.00
ATOM   1060  H3' C      33      46.438  36.182  65.901  1.00  0.00
ATOM   1061  C2' C      33      46.783  38.314  65.554  1.00  0.00
ATOM   1062  H2' C      33      46.131  38.508  66.405  1.00  0.00
ATOM   1063  O2' C      33      47.838  39.217  65.339  1.00  0.00
ATOM   1064 HO2' C      33      48.660  38.724  65.389  1.00  0.00
ATOM   1065  O3' C      33      48.390  36.829  66.252  1.00  0.00
ATOM   1066  P   C      34      49.051  35.521  66.797  1.00  0.00
ATOM   1067  OP1 C      34      50.133  35.221  65.835  1.00  0.00
ATOM   1068  OP2 C      34      48.005  34.475  66.940  1.00  0.00
ATOM   1069  O5' C      34      49.644  35.781  68.149  1.00  0.00
ATOM   1070  C5' C      34      50.778  36.526  68.362  1.00  0.00
ATOM   1071  H5' C      34      51.322  36.632  67.423  1.00  0.00
ATOM   1072 H5'' C      34      51.337  36.004  69.138  1.00  0.00
ATOM   1073  C4' C      34      50.535  37.871  68.893  1.00  0.00
ATOM   1074  H4' C      34      51.489  38.396  68.934  1.00  0.00
ATOM   1075  O4' C      34      49.703  38.624  68.109  1.00  0.00
ATOM   1076  C1' C      34      48.851  39.347  68.954  1.00  0.00
ATOM   1077  H1' C      34      48.989  40.400  68.706  1.00  0.00
ATOM   1078  N1  C      34      47.363  39.084  68.808  1.00  0.00
ATOM   1079  C6  C      34      46.893  37.854  68.852  1.00  0.00
ATOM   1080  H6  C      34      47.544  37.037  69.127  1.00  0.00
ATOM   1081  C5  C      34      45.572  37.568  68.678  1.00  0.00
ATOM   1082  H5  C      34      45.250  36.548  68.829  1.00  0.00
ATOM   1083  C4  C      34      44.755  38.669  68.464  1.00  0.00
ATOM   1084  N4  C      34      43.499  38.565  68.218  1.00  0.00
ATOM   1085  H41 C      34      43.024  39.398  67.901  1.00  0.00
ATOM   1086  H42 C      34      43.102  37.636  68.232  1.00  0.00
ATOM   1087  N3  C      34      45.191  39.894  68.428  1.00  0.00
ATOM   1088  C2  C      34      46.449  40.125  68.610  1.00  0.00
ATOM   1089  O2  C      34      46.785  41.303  68.557  1.00  0.00
ATOM   1090  C3' C      34      50.026  37.836  70.340  1.00  0.00
ATOM   1091  H3' C      34      49.301  37.052  70.560  1.00  0.00
ATOM   1092  C2' C      34      49.349  39.185  70.363  1.00  0.00
ATOM   1093  H2' C      34      48.509  39.097  71.052  1.00  0.00
ATOM   1094  O2' C      34      50.223  40.306  70.677  1.00  0.00
ATOM   1095 HO2' C      34      50.480  40.061  71.569  1.00  0.00
ATOM   1096  O3' C      34      51.069  37.752  71.323  1.00  0.00
ATOM   1097  P   C      35      50.644  37.653  72.840  1.00  0.00
ATOM   1098  OP1 C      35      51.896  37.315  73.542  1.00  0.00
ATOM   1099  OP2 C      35      49.522  36.761  72.977  1.00  0.00
ATOM   1100  O5' C      35      50.161  39.141  73.163  1.00  0.00
ATOM   1101  C5' C      35      49.171  39.522  74.174  1.00  0.00
ATOM   1102  H5' C      35      49.614  39.250  75.132  1.00  0.00
ATOM   1103 H5'' C      35      48.322  38.869  73.975  1.00  0.00
ATOM   1104  C4' C      35      48.900  41.030  74.102  1.00  0.00
ATOM   1105  H4' C      35      49.768  41.538  74.521  1.00  0.00
ATOM   1106  O4' C      35      48.367  41.432  72.809  1.00  0.00
ATOM   1107  C1' C      35      47.319  42.393  72.983  1.00  0.00
ATOM   1108  H1' C      35      47.553  43.304  72.433  1.00  0.00
ATOM   1109  N1  C      35      45.966  41.853  72.469  1.00  0.00
ATOM   1110  C6  C      35      45.789  40.541  72.068  1.00  0.00
ATOM   1111  H6  C      35      46.614  39.852  72.183  1.00  0.00
ATOM   1112  C5  C      35      44.622  40.154  71.503  1.00  0.00
ATOM   1113  H5  C      35      44.434  39.109  71.306  1.00  0.00
ATOM   1114  C4  C      35      43.566  41.090  71.385  1.00  0.00
ATOM   1115  N4  C      35      42.357  40.788  70.969  1.00  0.00
ATOM   1116  H41 C      35      42.242  39.820  70.705  1.00  0.00
ATOM   1117  H42 C      35      41.624  41.473  71.090  1.00  0.00
ATOM   1118  N3  C      35      43.748  42.316  71.862  1.00  0.00
ATOM   1119  C2  C      35      44.942  42.743  72.432  1.00  0.00
ATOM   1120  O2  C      35      45.077  43.909  72.731  1.00  0.00
ATOM   1121  C3' C      35      47.829  41.435  75.074  1.00  0.00
ATOM   1122  H3' C      35      47.094  40.631  75.105  1.00  0.00
ATOM   1123  C2' C      35      47.262  42.717  74.444  1.00  0.00
ATOM   1124  H2' C      35      46.262  42.939  74.816  1.00  0.00
ATOM   1125  O2' C      35      48.167  43.789  74.739  1.00  0.00
ATOM   1126 HO2' C      35      48.365  43.769  75.678  1.00  0.00
ATOM   1127  O3' C      35      48.379  41.841  76.372  1.00  0.00
ATOM   1128  P   C      36      47.485  41.759  77.649  1.00  0.00
ATOM   1129  OP1 C      36      48.365  42.239  78.765  1.00  0.00
ATOM   1130  OP2 C      36      46.810  40.464  77.732  1.00  0.00
ATOM   1131  O5' C      36      46.388  42.960  77.325  1.00  0.00
ATOM   1132  C5' C      36      46.739  44.260  77.690  1.00  0.00
ATOM   1133  H5' C      36      47.648  44.490  77.134  1.00  0.00
ATOM   1134 H5'' C      36      46.880  44.366  78.765  1.00  0.00
ATOM   1135  C4' C      36      45.647  45.288  77.356  1.00  0.00
ATOM   1136  H4' C      36      46.111  46.274  77.400  1.00  0.00
ATOM   1137  O4' C      36      45.207  45.178  75.978  1.00  0.00
ATOM   1138  C1' C      36      43.862  45.640  75.916  1.00  0.00
ATOM   1139  H1' C      36      43.858  46.578  75.360  1.00  0.00
ATOM   1140  N1  C      36      43.027  44.554  75.354  1.00  0.00
ATOM   1141  C6  C      36      43.467  43.268  75.479  1.00  0.00
ATOM   1142  H6  C      36      44.399  43.052  75.981  1.00  0.00
ATOM   1143  C5  C      36      42.627  42.342  75.017  1.00  0.00
ATOM   1144  H5  C      36      42.901  41.299  75.079  1.00  0.00
ATOM   1145  C4  C      36      41.476  42.674  74.224  1.00  0.00
ATOM   1146  N4  C      36      40.746  41.761  73.785  1.00  0.00
ATOM   1147  H41 C      36      41.112  40.821  73.731  1.00  0.00
ATOM   1148  H42 C      36      40.031  42.122  73.170  1.00  0.00
ATOM   1149  N3  C      36      40.995  43.905  74.175  1.00  0.00
ATOM   1150  C2  C      36      41.836  44.830  74.724  1.00  0.00
ATOM   1151  O2  C      36      41.454  45.953  74.575  1.00  0.00
ATOM   1152  C3' C      36      44.365  45.349  78.194  1.00  0.00
ATOM   1153  H3' C      36      43.948  44.360  78.383  1.00  0.00
ATOM   1154  C2' C      36      43.385  46.074  77.264  1.00  0.00
ATOM   1155  H2' C      36      42.362  45.756  77.465  1.00  0.00
ATOM   1156  O2' C      36      43.473  47.482  77.349  1.00  0.00
ATOM   1157 HO2' C      36      43.255  47.621  78.274  1.00  0.00
ATOM   1158  O3' C      36      44.591  45.962  79.373  1.00  0.00
ATOM   1159  P   U      37      43.513  46.110  80.591  1.00  0.00
ATOM   1160  OP1 U      37      44.230  46.310  81.806  1.00  0.00
ATOM   1161  OP2 U      37      42.689  44.923  80.495  1.00  0.00
ATOM   1162  O5' U      37      42.664  47.397  80.180  1.00  0.00
ATOM   1163  C5' U      37      43.230  48.663  80.265  1.00  0.00
ATOM   1164  H5' U      37      44.095  48.672  79.601  1.00  0.00
ATOM   1165 H5'' U      37      43.630  48.739  81.275  1.00  0.00
ATOM   1166  C4' U      37      42.359  49.823  79.846  1.00  0.00
ATOM   1167  H4' U      37      42.809  50.800  80.023  1.00  0.00
ATOM   1168  O4' U      37      41.804  49.713  78.549  1.00  0.00
ATOM   1169  C1' U      37      40.424  50.076  78.540  1.00  0.00
ATOM   1170  H1' U      37      40.363  50.996  77.958  1.00  0.00
ATOM   1171  N1  U      37      39.457  49.092  78.031  1.00  0.00
ATOM   1172  C6  U      37      39.519  47.813  78.524  1.00  0.00
ATOM   1173  H6  U      37      40.170  47.448  79.305  1.00  0.00
ATOM   1174  C5  U      37      38.820  46.838  77.876  1.00  0.00
ATOM   1175  H5  U      37      38.880  45.795  78.148  1.00  0.00
ATOM   1176  C4  U      37      37.977  47.067  76.759  1.00  0.00
ATOM   1177  O4  U      37      37.181  46.216  76.331  1.00  0.00
ATOM   1178  N3  U      37      37.946  48.385  76.263  1.00  0.00
ATOM   1179  H3  U      37      37.145  48.679  75.724  1.00  0.00
ATOM   1180  C2  U      37      38.670  49.407  76.879  1.00  0.00
ATOM   1181  O2  U      37      38.672  50.557  76.382  1.00  0.00
ATOM   1182  C3' U      37      41.109  49.893  80.788  1.00  0.00
ATOM   1183  H3' U      37      40.835  48.871  81.053  1.00  0.00
ATOM   1184  C2' U      37      40.064  50.617  79.967  1.00  0.00
ATOM   1185  H2' U      37      39.051  50.424  80.318  1.00  0.00
ATOM   1186  O2' U      37      40.275  52.000  79.955  1.00  0.00
ATOM   1187 HO2' U      37      40.695  52.214  80.791  1.00  0.00
ATOM   1188  O3' U      37      41.398  50.640  81.985  1.00  0.00
ATOM   1189  P   U      38      40.879  50.260  83.348  1.00  0.00
ATOM   1190  OP1 U      38      41.151  51.407  84.238  1.00  0.00
ATOM   1191  OP2 U      38      41.222  48.889  83.690  1.00  0.00
ATOM   1192  O5' U      38      39.256  50.314  83.149  1.00  0.00
ATOM   1193  C5' U      38      38.572  51.492  83.159  1.00  0.00
ATOM   1194  H5' U      38      38.909  52.086  82.309  1.00  0.00
ATOM   1195 H5'' U      38      38.842  52.068  84.044  1.00  0.00
ATOM   1196  C4' U      38      37.100  51.084  83.035  1.00  0.00
ATOM   1197  H4' U      38      36.533  52.009  82.933  1.00  0.00
ATOM   1198  O4' U      38      36.981  50.431  81.769  1.00  0.00
ATOM   1199  C1' U      38      35.948  49.408  81.984  1.00  0.00
ATOM   1200  H1' U      38      35.100  49.534  81.311  1.00  0.00
ATOM   1201  N1  U      38      36.534  48.000  81.854  1.00  0.00
ATOM   1202  C6  U      38      37.915  47.765  81.784  1.00  0.00
ATOM   1203  H6  U      38      38.603  48.571  81.990  1.00  0.00
ATOM   1204  C5  U      38      38.414  46.566  81.390  1.00  0.00
ATOM   1205  H5  U      38      39.486  46.519  81.511  1.00  0.00
ATOM   1206  C4  U      38      37.585  45.422  81.060  1.00  0.00
ATOM   1207  O4  U      38      37.956  44.377  80.619  1.00  0.00
ATOM   1208  N3  U      38      36.235  45.717  81.223  1.00  0.00
ATOM   1209  H3  U      38      35.666  44.958  80.876  1.00  0.00
ATOM   1210  C2  U      38      35.718  46.929  81.531  1.00  0.00
ATOM   1211  O2  U      38      34.436  47.105  81.474  1.00  0.00
ATOM   1212  C3' U      38      36.598  50.239  84.187  1.00  0.00
ATOM   1213  H3' U      38      37.251  49.427  84.507  1.00  0.00
ATOM   1214  C2' U      38      35.444  49.574  83.450  1.00  0.00
ATOM   1215  H2' U      38      35.310  48.600  83.921  1.00  0.00
ATOM   1216  O2' U      38      34.245  50.399  83.652  1.00  0.00
ATOM   1217 HO2' U      38      34.167  50.474  84.606  1.00  0.00
ATOM   1218  O3' U      38      36.192  50.995  85.289  1.00  0.00
ATOM   1219  P   A      39      35.779  50.394  86.681  1.00  0.00
ATOM   1220  OP1 A      39      36.163  51.439  87.631  1.00  0.00
ATOM   1221  OP2 A      39      36.439  49.085  86.767  1.00  0.00
ATOM   1222  O5' A      39      34.162  50.282  86.605  1.00  0.00
ATOM   1223  C5' A      39      33.305  51.440  86.727  1.00  0.00
ATOM   1224  H5' A      39      33.551  52.251  86.042  1.00  0.00
ATOM   1225 H5'' A      39      33.346  51.756  87.770  1.00  0.00
ATOM   1226  C4' A      39      31.865  50.953  86.443  1.00  0.00
ATOM   1227  H4' A      39      31.148  51.768  86.536  1.00  0.00
ATOM   1228  O4' A      39      31.760  50.263  85.221  1.00  0.00
ATOM   1229  C1' A      39      30.893  49.121  85.454  1.00  0.00
ATOM   1230  H1' A      39      29.956  49.235  84.909  1.00  0.00
ATOM   1231  N9  A      39      31.588  47.844  85.102  1.00  0.00
ATOM   1232  C8  A      39      32.898  47.511  85.226  1.00  0.00
ATOM   1233  H8  A      39      33.603  48.261  85.552  1.00  0.00
ATOM   1234  N7  A      39      33.201  46.248  85.005  1.00  0.00
ATOM   1235  C5  A      39      31.977  45.743  84.557  1.00  0.00
ATOM   1236  C6  A      39      31.569  44.522  84.003  1.00  0.00
ATOM   1237  N6  A      39      32.402  43.530  83.713  1.00  0.00
ATOM   1238  H61 A      39      33.355  43.615  84.035  1.00  0.00
ATOM   1239  H62 A      39      32.018  42.675  83.337  1.00  0.00
ATOM   1240  N1  A      39      30.245  44.356  83.618  1.00  0.00
ATOM   1241  C2  A      39      29.395  45.380  83.827  1.00  0.00
ATOM   1242  H2  A      39      28.403  45.226  83.430  1.00  0.00
ATOM   1243  N3  A      39      29.663  46.574  84.331  1.00  0.00
ATOM   1244  C4  A      39      30.973  46.686  84.722  1.00  0.00
ATOM   1245  C3' A      39      31.529  49.942  87.605  1.00  0.00
ATOM   1246  H3' A      39      32.360  49.252  87.755  1.00  0.00
ATOM   1247  C2' A      39      30.444  49.095  86.888  1.00  0.00
ATOM   1248  H2' A      39      30.409  48.140  87.413  1.00  0.00
ATOM   1249  O2' A      39      29.182  49.729  86.861  1.00  0.00
ATOM   1250 HO2' A      39      28.600  49.110  86.414  1.00  0.00
ATOM   1251  O3' A      39      31.193  50.511  88.842  1.00  0.00
ATOM   1252  P   A      40      31.229  49.612  90.195  1.00  0.00
ATOM   1253  OP1 A      40      30.872  50.552  91.227  1.00  0.00
ATOM   1254  OP2 A      40      32.568  48.973  90.270  1.00  0.00
ATOM   1255  O5' A      40      30.207  48.495  89.981  1.00  0.00
ATOM   1256  C5' A      40      28.812  48.601  90.003  1.00  0.00
ATOM   1257  H5' A      40      28.404  49.490  89.525  1.00  0.00
ATOM   1258 H5'' A      40      28.610  48.870  91.040  1.00  0.00
ATOM   1259  C4' A      40      28.118  47.301  89.619  1.00  0.00
ATOM   1260  H4' A      40      27.052  47.523  89.589  1.00  0.00
ATOM   1261  O4' A      40      28.460  46.908  88.297  1.00  0.00
ATOM   1262  C1' A      40      28.287  45.585  88.165  1.00  0.00
ATOM   1263  H1' A      40      27.399  45.299  87.601  1.00  0.00
ATOM   1264  N9  A      40      29.541  44.937  87.621  1.00  0.00
ATOM   1265  C8  A      40      30.890  45.225  87.709  1.00  0.00
ATOM   1266  H8  A      40      31.292  46.106  88.187  1.00  0.00
ATOM   1267  N7  A      40      31.674  44.257  87.373  1.00  0.00
ATOM   1268  C5  A      40      30.796  43.282  86.923  1.00  0.00
ATOM   1269  C6  A      40      30.950  41.912  86.531  1.00  0.00
ATOM   1270  N6  A      40      32.068  41.223  86.429  1.00  0.00
ATOM   1271  H61 A      40      32.944  41.706  86.564  1.00  0.00
ATOM   1272  H62 A      40      32.042  40.294  86.033  1.00  0.00
ATOM   1273  N1  A      40      29.860  41.167  86.306  1.00  0.00
ATOM   1274  C2  A      40      28.682  41.768  86.407  1.00  0.00
ATOM   1275  H2  A      40      27.794  41.193  86.189  1.00  0.00
ATOM   1276  N3  A      40      28.438  42.992  86.712  1.00  0.00
ATOM   1277  C4  A      40      29.513  43.706  86.972  1.00  0.00
ATOM   1278  C3' A      40      28.463  46.140  90.484  1.00  0.00
ATOM   1279  H3' A      40      29.548  46.141  90.590  1.00  0.00
ATOM   1280  C2' A      40      28.020  45.008  89.595  1.00  0.00
ATOM   1281  H2' A      40      28.513  44.059  89.802  1.00  0.00
ATOM   1282  O2' A      40      26.646  44.793  89.604  1.00  0.00
ATOM   1283 HO2' A      40      26.282  45.563  90.047  1.00  0.00
ATOM   1284  O3' A      40      27.821  46.092  91.785  1.00  0.00
ATOM   1285  P   U      41      28.512  45.363  92.946  1.00  0.00
ATOM   1286  OP1 U      41      27.497  45.333  93.983  1.00  0.00
ATOM   1287  OP2 U      41      29.810  45.934  93.177  1.00  0.00
ATOM   1288  O5' U      41      28.625  43.924  92.358  1.00  0.00
ATOM   1289  C5' U      41      27.468  43.127  92.265  1.00  0.00
ATOM   1290  H5' U      41      26.802  43.814  91.742  1.00  0.00
ATOM   1291 H5'' U      41      26.977  43.000  93.229  1.00  0.00
ATOM   1292  C4' U      41      27.688  41.773  91.613  1.00  0.00
ATOM   1293  H4' U      41      26.717  41.367  91.328  1.00  0.00
ATOM   1294  O4' U      41      28.433  41.880  90.436  1.00  0.00
ATOM   1295  C1' U      41      29.073  40.579  90.196  1.00  0.00
ATOM   1296  H1' U      41      28.659  40.049  89.338  1.00  0.00
ATOM   1297  N1  U      41      30.478  40.651  89.904  1.00  0.00
ATOM   1298  C6  U      41      31.268  41.561  90.416  1.00  0.00
ATOM   1299  H6  U      41      30.782  42.456  90.774  1.00  0.00
ATOM   1300  C5  U      41      32.612  41.461  90.458  1.00  0.00
ATOM   1301  H5  U      41      33.248  42.313  90.649  1.00  0.00
ATOM   1302  C4  U      41      33.247  40.290  89.920  1.00  0.00
ATOM   1303  O4  U      41      34.473  40.049  89.748  1.00  0.00
ATOM   1304  N3  U      41      32.382  39.382  89.319  1.00  0.00
ATOM   1305  H3  U      41      32.806  38.605  88.832  1.00  0.00
ATOM   1306  C2  U      41      30.994  39.530  89.247  1.00  0.00
ATOM   1307  O2  U      41      30.328  38.594  88.825  1.00  0.00
ATOM   1308  C3' U      41      28.524  40.843  92.537  1.00  0.00
ATOM   1309  H3' U      41      29.468  41.342  92.756  1.00  0.00
ATOM   1310  C2' U      41      28.896  39.786  91.517  1.00  0.00
ATOM   1311  H2' U      41      29.775  39.248  91.872  1.00  0.00
ATOM   1312  O2' U      41      27.733  38.818  91.318  1.00  0.00
ATOM   1313 HO2' U      41      27.667  38.169  92.021  1.00  0.00
ATOM   1314  O3' U      41      27.808  40.373  93.681  1.00  0.00
ATOM   1315  P   G      42      28.421  39.303  94.731  1.00  0.00
ATOM   1316  OP1 G      42      27.603  39.395  96.012  1.00  0.00
ATOM   1317  OP2 G      42      29.879  39.466  94.827  1.00  0.00
ATOM   1318  O5' G      42      28.269  37.798  94.039  1.00  0.00
ATOM   1319  C5' G      42      27.035  37.086  94.056  1.00  0.00
ATOM   1320  H5' G      42      26.232  37.671  93.607  1.00  0.00
ATOM   1321 H5'' G      42      26.745  36.803  95.068  1.00  0.00
ATOM   1322  C4' G      42      27.183  35.819  93.308  1.00  0.00
ATOM   1323  H4' G      42      26.215  35.318  93.336  1.00  0.00
ATOM   1324  O4' G      42      27.735  35.978  91.966  1.00  0.00
ATOM   1325  C1' G      42      28.458  34.782  91.593  1.00  0.00
ATOM   1326  H1' G      42      28.199  34.493  90.574  1.00  0.00
ATOM   1327  N9  G      42      29.902  35.049  91.521  1.00  0.00
ATOM   1328  C8  G      42      30.521  36.232  91.670  1.00  0.00
ATOM   1329  H8  G      42      30.044  37.069  92.158  1.00  0.00
ATOM   1330  N7  G      42      31.744  36.212  91.388  1.00  0.00
ATOM   1331  C5  G      42      32.005  34.897  91.002  1.00  0.00
ATOM   1332  C6  G      42      33.206  34.257  90.533  1.00  0.00
ATOM   1333  O6  G      42      34.313  34.786  90.411  1.00  0.00
ATOM   1334  N1  G      42      32.987  32.974  90.160  1.00  0.00
ATOM   1335  H1  G      42      33.806  32.512  89.791  1.00  0.00
ATOM   1336  C2  G      42      31.780  32.392  90.088  1.00  0.00
ATOM   1337  N2  G      42      31.755  31.193  89.529  1.00  0.00
ATOM   1338  H21 G      42      30.851  30.762  89.398  1.00  0.00
ATOM   1339  H22 G      42      32.649  30.802  89.268  1.00  0.00
ATOM   1340  N3  G      42      30.625  32.971  90.482  1.00  0.00
ATOM   1341  C4  G      42      30.842  34.229  90.929  1.00  0.00
ATOM   1342  C3' G      42      27.971  34.675  93.905  1.00  0.00
ATOM   1343  H3' G      42      28.970  35.012  94.182  1.00  0.00
ATOM   1344  C2' G      42      28.119  33.739  92.693  1.00  0.00
ATOM   1345  H2' G      42      28.923  33.010  92.792  1.00  0.00
ATOM   1346  O2' G      42      26.887  33.114  92.414  1.00  0.00
ATOM   1347 HO2' G      42      27.101  32.178  92.436  1.00  0.00
ATOM   1348  O3' G      42      27.332  34.081  94.996  1.00  0.00
ATOM   1349  P   G      43      28.208  33.329  96.120  1.00  0.00
ATOM   1350  OP1 G      43      27.359  32.610  97.120  1.00  0.00
ATOM   1351  OP2 G      43      29.156  34.312  96.685  1.00  0.00
ATOM   1352  O5' G      43      29.075  32.228  95.425  1.00  0.00
ATOM   1353  C5' G      43      28.395  30.973  94.981  1.00  0.00
ATOM   1354  H5' G      43      27.597  31.312  94.320  1.00  0.00
ATOM   1355 H5'' G      43      27.954  30.471  95.841  1.00  0.00
ATOM   1356  C4' G      43      29.372  30.165  94.232  1.00  0.00
ATOM   1357  H4' G      43      28.955  29.185  94.001  1.00  0.00
ATOM   1358  O4' G      43      30.002  30.722  93.073  1.00  0.00
ATOM   1359  C1' G      43      31.399  30.418  93.091  1.00  0.00
ATOM   1360  H1' G      43      31.706  29.986  92.139  1.00  0.00
ATOM   1361  N9  G      43      32.246  31.561  93.261  1.00  0.00
ATOM   1362  C8  G      43      32.030  32.799  93.803  1.00  0.00
ATOM   1363  H8  G      43      31.147  33.122  94.335  1.00  0.00
ATOM   1364  N7  G      43      33.089  33.558  93.658  1.00  0.00
ATOM   1365  C5  G      43      34.063  32.765  93.130  1.00  0.00
ATOM   1366  C6  G      43      35.437  33.022  93.042  1.00  0.00
ATOM   1367  O6  G      43      36.086  34.025  93.169  1.00  0.00
ATOM   1368  N1  G      43      36.180  31.912  92.725  1.00  0.00
ATOM   1369  H1  G      43      37.131  31.884  93.065  1.00  0.00
ATOM   1370  C2  G      43      35.632  30.713  92.486  1.00  0.00
ATOM   1371  N2  G      43      36.454  29.783  92.264  1.00  0.00
ATOM   1372  H21 G      43      36.042  28.912  91.962  1.00  0.00
ATOM   1373  H22 G      43      37.451  29.948  92.280  1.00  0.00
ATOM   1374  N3  G      43      34.318  30.421  92.629  1.00  0.00
ATOM   1375  C4  G      43      33.583  31.478  93.010  1.00  0.00
ATOM   1376  C3' G      43      30.596  29.816  95.206  1.00  0.00
ATOM   1377  H3' G      43      30.943  30.654  95.811  1.00  0.00
ATOM   1378  C2' G      43      31.580  29.345  94.209  1.00  0.00
ATOM   1379  H2' G      43      32.564  29.220  94.662  1.00  0.00
ATOM   1380  O2' G      43      31.146  28.123  93.556  1.00  0.00
ATOM   1381 HO2' G      43      30.932  27.533  94.283  1.00  0.00
ATOM   1382  O3' G      43      30.232  28.786  96.065  1.00  0.00
ATOM   1383  P   C      44      30.706  28.742  97.615  1.00  0.00
ATOM   1384  OP1 C      44      29.936  27.687  98.285  1.00  0.00
ATOM   1385  OP2 C      44      30.774  30.143  98.137  1.00  0.00
ATOM   1386  O5' C      44      32.267  28.251  97.576  1.00  0.00
ATOM   1387  C5' C      44      32.426  26.891  97.203  1.00  0.00
ATOM   1388  H5' C      44      31.853  26.734  96.289  1.00  0.00
ATOM   1389 H5'' C      44      31.972  26.152  97.863  1.00  0.00
ATOM   1390  C4' C      44      33.890  26.593  96.802  1.00  0.00
ATOM   1391  H4' C      44      33.951  25.528  96.580  1.00  0.00
ATOM   1392  O4' C      44      34.402  27.266  95.621  1.00  0.00
ATOM   1393  C1' C      44      35.694  27.667  95.833  1.00  0.00
ATOM   1394  H1' C      44      36.268  27.335  94.968  1.00  0.00
ATOM   1395  N1  C      44      35.882  29.148  95.848  1.00  0.00
ATOM   1396  C6  C      44      34.818  29.951  96.096  1.00  0.00
ATOM   1397  H6  C      44      33.847  29.507  96.258  1.00  0.00
ATOM   1398  C5  C      44      35.029  31.271  96.229  1.00  0.00
ATOM   1399  H5  C      44      34.219  31.897  96.574  1.00  0.00
ATOM   1400  C4  C      44      36.355  31.778  96.166  1.00  0.00
ATOM   1401  N4  C      44      36.691  32.987  96.473  1.00  0.00
ATOM   1402  H41 C      44      35.914  33.556  96.778  1.00  0.00
ATOM   1403  H42 C      44      37.679  33.197  96.503  1.00  0.00
ATOM   1404  N3  C      44      37.349  30.977  95.893  1.00  0.00
ATOM   1405  C2  C      44      37.137  29.599  95.735  1.00  0.00
ATOM   1406  O2  C      44      38.094  28.936  95.544  1.00  0.00
ATOM   1407  C3' C      44      34.882  26.792  97.928  1.00  0.00
ATOM   1408  H3' C      44      34.639  27.764  98.356  1.00  0.00
ATOM   1409  C2' C      44      36.139  26.930  97.061  1.00  0.00
ATOM   1410  H2' C      44      36.904  27.475  97.614  1.00  0.00
ATOM   1411  O2' C      44      36.607  25.632  96.635  1.00  0.00
ATOM   1412 HO2' C      44      36.219  25.302  95.822  1.00  0.00
ATOM   1413  O3' C      44      34.853  25.712  98.877  1.00  0.00
ATOM   1414  P   A      45      35.178  25.964 100.431  1.00  0.00
ATOM   1415  OP1 A      45      34.882  24.780 101.225  1.00  0.00
ATOM   1416  OP2 A      45      34.820  27.330 100.864  1.00  0.00
ATOM   1417  O5' A      45      36.723  26.095 100.441  1.00  0.00
ATOM   1418  C5' A      45      37.633  25.071 100.095  1.00  0.00
ATOM   1419  H5' A      45      37.382  24.683  99.108  1.00  0.00
ATOM   1420 H5'' A      45      37.566  24.229 100.784  1.00  0.00
ATOM   1421  C4' A      45      39.071  25.534  99.927  1.00  0.00
ATOM   1422  H4' A      45      39.678  24.675  99.643  1.00  0.00
ATOM   1423  O4' A      45      39.149  26.600  99.021  1.00  0.00
ATOM   1424  C1' A      45      40.110  27.544  99.460  1.00  0.00
ATOM   1425  H1' A      45      40.795  27.652  98.619  1.00  0.00
ATOM   1426  N9  A      45      39.316  28.773  99.702  1.00  0.00
ATOM   1427  C8  A      45      37.989  28.959  99.750  1.00  0.00
ATOM   1428  H8  A      45      37.351  28.094  99.653  1.00  0.00
ATOM   1429  N7  A      45      37.587  30.164  99.926  1.00  0.00
ATOM   1430  C5  A      45      38.787  30.884  99.905  1.00  0.00
ATOM   1431  C6  A      45      39.188  32.219  99.917  1.00  0.00
ATOM   1432  N6  A      45      38.438  33.279 100.105  1.00  0.00
ATOM   1433  H61 A      45      37.494  33.129 100.430  1.00  0.00
ATOM   1434  H62 A      45      38.858  34.171  99.885  1.00  0.00
ATOM   1435  N1  A      45      40.470  32.569  99.996  1.00  0.00
ATOM   1436  C2  A      45      41.395  31.627  99.984  1.00  0.00
ATOM   1437  H2  A      45      42.428  31.939 100.014  1.00  0.00
ATOM   1438  N3  A      45      41.220  30.324  99.913  1.00  0.00
ATOM   1439  C4  A      45      39.885  30.028  99.823  1.00  0.00
ATOM   1440  C3' A      45      39.546  26.158 101.306  1.00  0.00
ATOM   1441  H3' A      45      38.782  26.887 101.579  1.00  0.00
ATOM   1442  C2' A      45      40.728  26.916 100.729  1.00  0.00
ATOM   1443  H2' A      45      41.007  27.771 101.343  1.00  0.00
ATOM   1444  O2' A      45      41.967  26.277 100.395  1.00  0.00
ATOM   1445 HO2' A      45      42.600  26.919 100.067  1.00  0.00
ATOM   1446  O3' A      45      39.868  25.308 102.400  1.00  0.00
ATOM   1447  P   C      46      39.879  25.928 103.826  1.00  0.00
ATOM   1448  OP1 C      46      40.557  24.988 104.783  1.00  0.00
ATOM   1449  OP2 C      46      38.509  26.327 104.129  1.00  0.00
ATOM   1450  O5' C      46      40.891  27.257 103.713  1.00  0.00
ATOM   1451  C5' C      46      42.268  27.025 103.747  1.00  0.00
ATOM   1452  H5' C      46      42.519  26.392 102.896  1.00  0.00
ATOM   1453 H5'' C      46      42.556  26.546 104.683  1.00  0.00
ATOM   1454  C4' C      46      43.105  28.321 103.647  1.00  0.00
ATOM   1455  H4' C      46      44.165  28.102 103.518  1.00  0.00
ATOM   1456  O4' C      46      42.620  29.219 102.694  1.00  0.00
ATOM   1457  C1' C      46      42.859  30.493 103.217  1.00  0.00
ATOM   1458  H1' C      46      43.518  31.166 102.668  1.00  0.00
ATOM   1459  N1  C      46      41.626  31.296 103.435  1.00  0.00
ATOM   1460  C6  C      46      40.420  30.697 103.075  1.00  0.00
ATOM   1461  H6  C      46      40.403  29.647 102.822  1.00  0.00
ATOM   1462  C5  C      46      39.320  31.458 102.998  1.00  0.00
ATOM   1463  H5  C      46      38.387  30.989 102.724  1.00  0.00
ATOM   1464  C4  C      46      39.379  32.833 103.300  1.00  0.00
ATOM   1465  N4  C      46      38.366  33.638 103.424  1.00  0.00
ATOM   1466  H41 C      46      37.493  33.144 103.303  1.00  0.00
ATOM   1467  H42 C      46      38.656  34.548 103.094  1.00  0.00
ATOM   1468  N3  C      46      40.558  33.424 103.404  1.00  0.00
ATOM   1469  C2  C      46      41.672  32.701 103.473  1.00  0.00
ATOM   1470  O2  C      46      42.743  33.368 103.571  1.00  0.00
ATOM   1471  C3' C      46      42.954  29.044 104.989  1.00  0.00
ATOM   1472  H3' C      46      41.920  29.094 105.330  1.00  0.00
ATOM   1473  C2' C      46      43.502  30.374 104.597  1.00  0.00
ATOM   1474  H2' C      46      43.292  31.186 105.292  1.00  0.00
ATOM   1475  O2' C      46      44.907  30.456 104.431  1.00  0.00
ATOM   1476 HO2' C      46      45.205  31.368 104.382  1.00  0.00
ATOM   1477  O3' C      46      43.704  28.453 105.980  1.00  0.00
ATOM   1478  P   U      47      43.581  28.784 107.530  1.00  0.00
ATOM   1479  OP1 U      47      44.741  28.153 108.165  1.00  0.00
ATOM   1480  OP2 U      47      42.207  28.432 107.979  1.00  0.00
ATOM   1481  O5' U      47      43.703  30.411 107.835  1.00  0.00
ATOM   1482  C5' U      47      44.955  31.096 107.812  1.00  0.00
ATOM   1483  H5' U      47      45.251  30.917 106.779  1.00  0.00
ATOM   1484 H5'' U      47      45.637  30.711 108.571  1.00  0.00
ATOM   1485  C4' U      47      44.687  32.561 107.986  1.00  0.00
ATOM   1486  H4' U      47      45.652  33.059 108.078  1.00  0.00
ATOM   1487  O4' U      47      43.950  32.988 106.920  1.00  0.00
ATOM   1488  C1' U      47      43.026  33.957 107.265  1.00  0.00
ATOM   1489  H1' U      47      43.263  34.869 106.718  1.00  0.00
ATOM   1490  N1  U      47      41.611  33.655 106.928  1.00  0.00
ATOM   1491  C6  U      47      41.062  32.395 107.259  1.00  0.00
ATOM   1492  H6  U      47      41.718  31.549 107.402  1.00  0.00
ATOM   1493  C5  U      47      39.718  32.082 107.221  1.00  0.00
ATOM   1494  H5  U      47      39.455  31.051 107.404  1.00  0.00
ATOM   1495  C4  U      47      38.796  33.177 107.025  1.00  0.00
ATOM   1496  O4  U      47      37.567  33.107 107.207  1.00  0.00
ATOM   1497  N3  U      47      39.375  34.367 106.641  1.00  0.00
ATOM   1498  H3  U      47      38.686  35.071 106.419  1.00  0.00
ATOM   1499  C2  U      47      40.718  34.692 106.582  1.00  0.00
ATOM   1500  O2  U      47      41.072  35.796 106.311  1.00  0.00
ATOM   1501  C3' U      47      43.859  33.000 109.195  1.00  0.00
ATOM   1502  H3' U      47      43.038  32.332 109.453  1.00  0.00
ATOM   1503  C2' U      47      43.147  34.273 108.778  1.00  0.00
ATOM   1504  H2' U      47      42.250  34.519 109.348  1.00  0.00
ATOM   1505  O2' U      47      44.000  35.371 108.788  1.00  0.00
ATOM   1506 HO2' U      47      43.534  36.184 108.580  1.00  0.00
ATOM   1507  O3' U      47      44.706  33.190 110.343  1.00  0.00
ATOM   1508  P   G      48      44.200  33.393 111.831  1.00  0.00
ATOM   1509  OP1 G      48      45.373  33.433 112.716  1.00  0.00
ATOM   1510  OP2 G      48      43.069  32.490 112.092  1.00  0.00
ATOM   1511  O5' G      48      43.602  34.769 111.918  1.00  0.00
ATOM   1512  C5' G      48      44.329  36.004 111.824  1.00  0.00
ATOM   1513  H5' G      48      44.891  36.070 110.892  1.00  0.00
ATOM   1514 H5'' G      48      45.011  36.055 112.672  1.00  0.00
ATOM   1515  C4' G      48      43.437  37.227 112.008  1.00  0.00
ATOM   1516  H4' G      48      43.993  38.161 112.089  1.00  0.00
ATOM   1517  O4' G      48      42.540  37.317 110.934  1.00  0.00
ATOM   1518  C1' G      48      41.242  37.473 111.435  1.00  0.00
ATOM   1519  H1' G      48      40.946  38.511 111.589  1.00  0.00
ATOM   1520  N9  G      48      40.246  36.947 110.467  1.00  0.00
ATOM   1521  C8  G      48      39.792  35.667 110.293  1.00  0.00
ATOM   1522  H8  G      48      40.314  34.814 110.701  1.00  0.00
ATOM   1523  N7  G      48      38.742  35.531 109.501  1.00  0.00
ATOM   1524  C5  G      48      38.348  36.860 109.248  1.00  0.00
ATOM   1525  C6  G      48      37.251  37.417 108.576  1.00  0.00
ATOM   1526  O6  G      48      36.285  36.895 108.062  1.00  0.00
ATOM   1527  N1  G      48      37.201  38.779 108.558  1.00  0.00
ATOM   1528  H1  G      48      36.385  39.135 108.082  1.00  0.00
ATOM   1529  C2  G      48      38.125  39.545 109.230  1.00  0.00
ATOM   1530  N2  G      48      37.655  40.746 109.490  1.00  0.00
ATOM   1531  H21 G      48      38.303  41.371 109.949  1.00  0.00
ATOM   1532  H22 G      48      36.778  41.049 109.091  1.00  0.00
ATOM   1533  N3  G      48      39.261  39.064 109.780  1.00  0.00
ATOM   1534  C4  G      48      39.322  37.711 109.805  1.00  0.00
ATOM   1535  C3' G      48      42.616  37.051 113.346  1.00  0.00
ATOM   1536  H3' G      48      43.086  36.296 113.976  1.00  0.00
ATOM   1537  C2' G      48      41.299  36.693 112.766  1.00  0.00
ATOM   1538  H2' G      48      41.279  35.644 112.469  1.00  0.00
ATOM   1539  O2' G      48      40.223  36.852 113.670  1.00  0.00
ATOM   1540 HO2' G      48      40.275  37.703 114.111  1.00  0.00
ATOM   1541  O3' G      48      42.742  38.309 113.947  1.00  0.00
ATOM   1542  P   A      49      42.206  38.647 115.396  1.00  0.00
ATOM   1543  OP1 A      49      43.098  39.680 115.932  1.00  0.00
ATOM   1544  OP2 A      49      41.963  37.431 116.229  1.00  0.00
ATOM   1545  O5' A      49      40.785  39.271 115.008  1.00  0.00
ATOM   1546  C5' A      49      40.783  40.572 114.613  1.00  0.00
ATOM   1547  H5' A      49      41.476  40.656 113.775  1.00  0.00
ATOM   1548 H5'' A      49      41.021  41.270 115.416  1.00  0.00
ATOM   1549  C4' A      49      39.384  40.955 114.090  1.00  0.00
ATOM   1550  H4' A      49      39.340  42.007 113.811  1.00  0.00
ATOM   1551  O4' A      49      38.985  40.178 113.000  1.00  0.00
ATOM   1552  C1' A      49      37.501  40.317 112.981  1.00  0.00
ATOM   1553  H1' A      49      37.257  41.068 112.230  1.00  0.00
ATOM   1554  N9  A      49      36.675  39.180 112.546  1.00  0.00
ATOM   1555  C8  A      49      37.095  37.851 112.513  1.00  0.00
ATOM   1556  H8  A      49      38.143  37.650 112.679  1.00  0.00
ATOM   1557  N7  A      49      36.266  36.997 112.014  1.00  0.00
ATOM   1558  C5  A      49      35.193  37.842 111.669  1.00  0.00
ATOM   1559  C6  A      49      33.913  37.760 110.973  1.00  0.00
ATOM   1560  N6  A      49      33.565  36.647 110.418  1.00  0.00
ATOM   1561  H61 A      49      32.666  36.432 110.011  1.00  0.00
ATOM   1562  H62 A      49      34.228  35.899 110.568  1.00  0.00
ATOM   1563  N1  A      49      33.110  38.749 110.685  1.00  0.00
ATOM   1564  C2  A      49      33.494  39.979 111.083  1.00  0.00
ATOM   1565  H2  A      49      32.801  40.802 110.987  1.00  0.00
ATOM   1566  N3  A      49      34.675  40.282 111.670  1.00  0.00
ATOM   1567  C4  A      49      35.446  39.180 111.915  1.00  0.00
ATOM   1568  C3' A      49      38.308  40.638 115.165  1.00  0.00
ATOM   1569  H3' A      49      38.574  39.655 115.554  1.00  0.00
ATOM   1570  C2' A      49      36.978  40.711 114.376  1.00  0.00
ATOM   1571  H2' A      49      36.379  39.877 114.739  1.00  0.00
ATOM   1572  O2' A      49      36.386  41.944 114.402  1.00  0.00
ATOM   1573 HO2' A      49      36.149  42.079 115.322  1.00  0.00
ATOM   1574  O3' A      49      38.428  41.617 116.206  1.00  0.00
ATOM   1575  P   C      50      37.524  41.459 117.560  1.00  0.00
ATOM   1576  OP1 C      50      38.072  42.436 118.483  1.00  0.00
ATOM   1577  OP2 C      50      37.461  40.050 118.034  1.00  0.00
ATOM   1578  O5' C      50      36.045  41.993 117.113  1.00  0.00
ATOM   1579  C5' C      50      35.452  43.202 117.585  1.00  0.00
ATOM   1580  H5' C      50      36.141  44.002 117.314  1.00  0.00
ATOM   1581 H5'' C      50      35.478  43.184 118.675  1.00  0.00
ATOM   1582  C4' C      50      33.997  43.352 117.040  1.00  0.00
ATOM   1583  H4' C      50      33.647  44.377 117.160  1.00  0.00
ATOM   1584  O4' C      50      33.893  42.865 115.651  1.00  0.00
ATOM   1585  C1' C      50      32.589  42.318 115.322  1.00  0.00
ATOM   1586  H1' C      50      32.163  42.955 114.547  1.00  0.00
ATOM   1587  N1  C      50      32.664  40.941 114.711  1.00  0.00
ATOM   1588  C6  C      50      33.715  40.149 114.941  1.00  0.00
ATOM   1589  H6  C      50      34.562  40.519 115.500  1.00  0.00
ATOM   1590  C5  C      50      33.509  38.831 114.651  1.00  0.00
ATOM   1591  H5  C      50      34.276  38.118 114.913  1.00  0.00
ATOM   1592  C4  C      50      32.324  38.442 114.018  1.00  0.00
ATOM   1593  N4  C      50      32.192  37.112 113.866  1.00  0.00
ATOM   1594  H41 C      50      32.970  36.557 114.193  1.00  0.00
ATOM   1595  H42 C      50      31.447  36.654 113.361  1.00  0.00
ATOM   1596  N3  C      50      31.257  39.244 113.782  1.00  0.00
ATOM   1597  C2  C      50      31.431  40.541 114.147  1.00  0.00
ATOM   1598  O2  C      50      30.427  41.233 113.997  1.00  0.00
ATOM   1599  C3' C      50      33.016  42.427 117.722  1.00  0.00
ATOM   1600  H3' C      50      33.450  41.428 117.766  1.00  0.00
ATOM   1601  C2' C      50      31.882  42.343 116.656  1.00  0.00
ATOM   1602  H2' C      50      31.240  41.485 116.855  1.00  0.00
ATOM   1603  O2' C      50      31.077  43.514 116.684  1.00  0.00
ATOM   1604 HO2' C      50      30.241  43.415 117.145  1.00  0.00
ATOM   1605  O3' C      50      32.607  42.894 118.966  1.00  0.00
ATOM   1606  P   A      51      31.896  42.006 119.999  1.00  0.00
ATOM   1607  OP1 A      51      31.723  42.845 121.171  1.00  0.00
ATOM   1608  OP2 A      51      32.751  40.805 120.089  1.00  0.00
ATOM   1609  O5' A      51      30.481  41.538 119.451  1.00  0.00
ATOM   1610  C5' A      51      29.486  42.481 119.349  1.00  0.00
ATOM   1611  H5' A      51      29.754  43.387 118.805  1.00  0.00
ATOM   1612 H5'' A      51      29.155  42.720 120.360  1.00  0.00
ATOM   1613  C4' A      51      28.374  41.875 118.589  1.00  0.00
ATOM   1614  H4' A      51      27.659  42.686 118.448  1.00  0.00
ATOM   1615  O4' A      51      28.697  41.324 117.281  1.00  0.00
ATOM   1616  C1' A      51      27.808  40.241 117.036  1.00  0.00
ATOM   1617  H1' A      51      27.186  40.356 116.149  1.00  0.00
ATOM   1618  N9  A      51      28.646  39.082 116.910  1.00  0.00
ATOM   1619  C8  A      51      29.982  38.926 117.308  1.00  0.00
ATOM   1620  H8  A      51      30.578  39.665 117.823  1.00  0.00
ATOM   1621  N7  A      51      30.491  37.756 116.967  1.00  0.00
ATOM   1622  C5  A      51      29.459  37.077 116.337  1.00  0.00
ATOM   1623  C6  A      51      29.256  35.863 115.635  1.00  0.00
ATOM   1624  N6  A      51      30.210  34.973 115.454  1.00  0.00
ATOM   1625  H61 A      51      30.084  34.152 114.879  1.00  0.00
ATOM   1626  H62 A      51      31.085  35.242 115.882  1.00  0.00
ATOM   1627  N1  A      51      28.117  35.498 115.190  1.00  0.00
ATOM   1628  C2  A      51      27.085  36.242 115.428  1.00  0.00
ATOM   1629  H2  A      51      26.096  35.981 115.083  1.00  0.00
ATOM   1630  N3  A      51      27.117  37.490 115.915  1.00  0.00
ATOM   1631  C4  A      51      28.347  37.888 116.307  1.00  0.00
ATOM   1632  C3' A      51      27.650  40.707 119.290  1.00  0.00
ATOM   1633  H3' A      51      28.388  39.962 119.586  1.00  0.00
ATOM   1634  C2' A      51      26.788  40.088 118.153  1.00  0.00
ATOM   1635  H2' A      51      26.498  39.077 118.438  1.00  0.00
ATOM   1636  O2' A      51      25.666  40.863 117.869  1.00  0.00
ATOM   1637 HO2' A      51      24.987  40.457 117.325  1.00  0.00
ATOM   1638  O3' A      51      26.949  41.166 120.430  1.00  0.00
ATOM   1639  P   C      52      26.624  40.258 121.649  1.00  0.00
ATOM   1640  OP1 C      52      25.793  40.955 122.650  1.00  0.00
ATOM   1641  OP2 C      52      27.794  39.542 122.151  1.00  0.00
ATOM   1642  O5' C      52      25.622  39.134 121.105  1.00  0.00
ATOM   1643  C5' C      52      24.317  39.406 120.676  1.00  0.00
ATOM   1644  H5' C      52      24.329  40.138 119.868  1.00  0.00
ATOM   1645 H5'' C      52      23.772  39.891 121.486  1.00  0.00
ATOM   1646  C4' C      52      23.649  38.161 120.105  1.00  0.00
ATOM   1647  H4' C      52      22.603  38.419 119.935  1.00  0.00
ATOM   1648  O4' C      52      24.502  37.770 118.975  1.00  0.00
ATOM   1649  C1' C      52      24.545  36.385 118.859  1.00  0.00
ATOM   1650  H1' C      52      24.050  36.063 117.943  1.00  0.00
ATOM   1651  N1  C      52      25.959  35.825 119.055  1.00  0.00
ATOM   1652  C6  C      52      27.033  36.552 119.532  1.00  0.00
ATOM   1653  H6  C      52      26.921  37.583 119.835  1.00  0.00
ATOM   1654  C5  C      52      28.282  36.030 119.578  1.00  0.00
ATOM   1655  H5  C      52      29.172  36.549 119.902  1.00  0.00
ATOM   1656  C4  C      52      28.430  34.734 119.062  1.00  0.00
ATOM   1657  N4  C      52      29.592  34.264 118.770  1.00  0.00
ATOM   1658  H41 C      52      30.444  34.604 119.193  1.00  0.00
ATOM   1659  H42 C      52      29.660  33.436 118.195  1.00  0.00
ATOM   1660  N3  C      52      27.468  33.977 118.601  1.00  0.00
ATOM   1661  C2  C      52      26.222  34.481 118.605  1.00  0.00
ATOM   1662  O2  C      52      25.374  33.791 118.059  1.00  0.00
ATOM   1663  C3' C      52      23.733  36.922 120.999  1.00  0.00
ATOM   1664  H3' C      52      24.720  36.882 121.459  1.00  0.00
ATOM   1665  C2' C      52      23.651  35.792 119.979  1.00  0.00
ATOM   1666  H2' C      52      24.099  34.903 120.423  1.00  0.00
ATOM   1667  O2' C      52      22.304  35.638 119.579  1.00  0.00
ATOM   1668 HO2' C      52      21.802  36.364 119.955  1.00  0.00
ATOM   1669  O3' C      52      22.724  36.923 121.940  1.00  0.00
ATOM   1670  P   U      53      22.930  36.198 123.326  1.00  0.00
ATOM   1671  OP1 U      53      21.721  36.403 124.143  1.00  0.00
ATOM   1672  OP2 U      53      24.226  36.589 123.870  1.00  0.00
ATOM   1673  O5' U      53      23.040  34.696 122.920  1.00  0.00
ATOM   1674  C5' U      53      21.960  33.943 122.478  1.00  0.00
ATOM   1675  H5' U      53      21.360  34.471 121.737  1.00  0.00
ATOM   1676 H5'' U      53      21.274  33.809 123.315  1.00  0.00
ATOM   1677  C4' U      53      22.436  32.563 121.974  1.00  0.00
ATOM   1678  H4' U      53      21.608  32.015 121.525  1.00  0.00
ATOM   1679  O4' U      53      23.446  32.603 120.940  1.00  0.00
ATOM   1680  C1' U      53      24.361  31.561 121.038  1.00  0.00
ATOM   1681  H1' U      53      24.155  30.961 120.152  1.00  0.00
ATOM   1682  N1  U      53      25.708  32.152 121.135  1.00  0.00
ATOM   1683  C6  U      53      26.016  33.286 121.835  1.00  0.00
ATOM   1684  H6  U      53      25.243  33.845 122.342  1.00  0.00
ATOM   1685  C5  U      53      27.326  33.602 122.108  1.00  0.00
ATOM   1686  H5  U      53      27.593  34.424 122.756  1.00  0.00
ATOM   1687  C4  U      53      28.442  32.840 121.522  1.00  0.00
ATOM   1688  O4  U      53      29.619  33.135 121.682  1.00  0.00
ATOM   1689  N3  U      53      28.083  31.766 120.849  1.00  0.00
ATOM   1690  H3  U      53      28.820  31.142 120.552  1.00  0.00
ATOM   1691  C2  U      53      26.767  31.467 120.514  1.00  0.00
ATOM   1692  O2  U      53      26.621  30.571 119.609  1.00  0.00
ATOM   1693  C3' U      53      23.079  31.716 123.113  1.00  0.00
ATOM   1694  H3' U      53      23.674  32.301 123.814  1.00  0.00
ATOM   1695  C2' U      53      23.962  30.709 122.346  1.00  0.00
ATOM   1696  H2' U      53      24.841  30.567 122.974  1.00  0.00
ATOM   1697  O2' U      53      23.397  29.529 121.793  1.00  0.00
ATOM   1698 HO2' U      53      22.928  29.081 122.501  1.00  0.00
ATOM   1699  O3' U      53      22.107  30.933 123.705  1.00  0.00
ATOM   1700  P   G      54      21.892  30.777 125.228  1.00  0.00
ATOM   1701  OP1 G      54      23.182  30.751 125.919  1.00  0.00
ATOM   1702  OP2 G      54      20.976  29.589 125.266  1.00  0.00
ATOM   1703  O5' G      54      21.025  32.039 125.733  1.00  0.00
ATOM   1704  C5' G      54      21.677  33.214 126.142  1.00  0.00
ATOM   1705  H5' G      54      21.889  33.895 125.318  1.00  0.00
ATOM   1706 H5'' G      54      22.667  33.010 126.548  1.00  0.00
ATOM   1707  C4' G      54      20.810  33.979 127.188  1.00  0.00
ATOM   1708  H4' G      54      21.300  34.902 127.499  1.00  0.00
ATOM   1709  O4' G      54      19.521  34.210 126.704  1.00  0.00
ATOM   1710  C1' G      54      18.627  33.900 127.714  1.00  0.00
ATOM   1711  H1' G      54      18.519  34.746 128.393  1.00  0.00
ATOM   1712  N9  G      54      17.329  33.545 127.140  1.00  0.00
ATOM   1713  C8  G      54      17.006  32.471 126.344  1.00  0.00
ATOM   1714  H8  G      54      17.720  31.673 126.206  1.00  0.00
ATOM   1715  N7  G      54      15.780  32.510 125.853  1.00  0.00
ATOM   1716  C5  G      54      15.204  33.678 126.396  1.00  0.00
ATOM   1717  C6  G      54      13.863  34.187 126.370  1.00  0.00
ATOM   1718  O6  G      54      12.856  33.753 125.812  1.00  0.00
ATOM   1719  N1  G      54      13.725  35.358 127.121  1.00  0.00
ATOM   1720  H1  G      54      12.865  35.877 127.011  1.00  0.00
ATOM   1721  C2  G      54      14.743  36.003 127.695  1.00  0.00
ATOM   1722  N2  G      54      14.498  37.099 128.341  1.00  0.00
ATOM   1723  H21 G      54      15.242  37.557 128.848  1.00  0.00
ATOM   1724  H22 G      54      13.725  37.700 128.094  1.00  0.00
ATOM   1725  N3  G      54      16.038  35.491 127.815  1.00  0.00
ATOM   1726  C4  G      54      16.181  34.316 127.169  1.00  0.00
ATOM   1727  C3' G      54      20.672  33.142 128.471  1.00  0.00
ATOM   1728  H3' G      54      21.321  32.266 128.461  1.00  0.00
ATOM   1729  C2' G      54      19.257  32.714 128.362  1.00  0.00
ATOM   1730  H2' G      54      19.293  31.819 127.742  1.00  0.00
ATOM   1731  O2' G      54      18.695  32.365 129.592  1.00  0.00
ATOM   1732 HO2' G      54      18.837  33.145 130.134  1.00  0.00
ATOM   1733  O3' G      54      20.941  33.897 129.648  1.00  0.00
ATOM   1734  P   A      55      22.385  34.099 130.210  1.00  0.00
ATOM   1735  OP1 A      55      22.358  35.136 131.233  1.00  0.00
ATOM   1736  OP2 A      55      23.379  34.095 129.101  1.00  0.00
ATOM   1737  O5' A      55      22.757  32.755 130.985  1.00  0.00
ATOM   1738  C5' A      55      23.294  32.842 132.204  1.00  0.00
ATOM   1739  H5' A      55      22.723  33.481 132.878  1.00  0.00
ATOM   1740 H5'' A      55      24.304  33.236 132.090  1.00  0.00
ATOM   1741  C4' A      55      23.420  31.470 132.878  1.00  0.00
ATOM   1742  H4' A      55      23.663  31.724 133.910  1.00  0.00
ATOM   1743  O4' A      55      22.188  30.796 132.917  1.00  0.00
ATOM   1744  C1' A      55      22.360  29.394 132.605  1.00  0.00
ATOM   1745  H1' A      55      21.709  28.959 133.363  1.00  0.00
ATOM   1746  N9  A      55      21.641  29.053 131.424  1.00  0.00
ATOM   1747  C8  A      55      21.210  29.844 130.381  1.00  0.00
ATOM   1748  H8  A      55      21.461  30.894 130.388  1.00  0.00
ATOM   1749  N7  A      55      20.707  29.118 129.429  1.00  0.00
ATOM   1750  C5  A      55      20.681  27.854 129.962  1.00  0.00
ATOM   1751  C6  A      55      20.174  26.610 129.455  1.00  0.00
ATOM   1752  N6  A      55      19.465  26.442 128.375  1.00  0.00
ATOM   1753  H61 A      55      19.171  27.249 127.843  1.00  0.00
ATOM   1754  H62 A      55      19.027  25.538 128.271  1.00  0.00
ATOM   1755  N1  A      55      20.461  25.452 130.101  1.00  0.00
ATOM   1756  C2  A      55      21.161  25.542 131.204  1.00  0.00
ATOM   1757  H2  A      55      21.355  24.562 131.615  1.00  0.00
ATOM   1758  N3  A      55      21.662  26.627 131.848  1.00  0.00
ATOM   1759  C4  A      55      21.306  27.740 131.163  1.00  0.00
ATOM   1760  C3' A      55      24.407  30.383 132.301  1.00  0.00
ATOM   1761  H3' A      55      24.511  30.405 131.216  1.00  0.00
ATOM   1762  C2' A      55      23.747  29.040 132.701  1.00  0.00
ATOM   1763  H2' A      55      24.006  28.243 132.005  1.00  0.00
ATOM   1764  O2' A      55      23.952  28.586 134.070  1.00  0.00
ATOM   1765 HO2' A      55      23.813  29.312 134.683  1.00  0.00
ATOM   1766  O3' A      55      25.647  30.537 132.957  1.00  0.00
ATOM   1767  P   C      56      26.939  30.363 132.162  1.00  0.00
ATOM   1768  OP1 C      56      28.125  30.550 133.115  1.00  0.00
ATOM   1769  OP2 C      56      26.871  31.250 130.982  1.00  0.00
ATOM   1770  O5' C      56      26.850  28.874 131.616  1.00  0.00
ATOM   1771  C5' C      56      27.122  27.759 132.407  1.00  0.00
ATOM   1772  H5' C      56      26.411  27.929 133.216  1.00  0.00
ATOM   1773 H5'' C      56      28.161  27.645 132.716  1.00  0.00
ATOM   1774  C4' C      56      26.785  26.480 131.665  1.00  0.00
ATOM   1775  H4' C      56      26.935  25.587 132.273  1.00  0.00
ATOM   1776  O4' C      56      25.420  26.503 131.245  1.00  0.00
ATOM   1777  C1' C      56      25.137  25.604 130.161  1.00  0.00
ATOM   1778  H1' C      56      24.748  24.668 130.562  1.00  0.00
ATOM   1779  N1  C      56      24.228  26.138 129.122  1.00  0.00
ATOM   1780  C6  C      56      23.997  27.417 128.924  1.00  0.00
ATOM   1781  H6  C      56      24.501  28.108 129.584  1.00  0.00
ATOM   1782  C5  C      56      23.258  27.804 127.891  1.00  0.00
ATOM   1783  H5  C      56      23.109  28.868 127.781  1.00  0.00
ATOM   1784  C4  C      56      22.488  26.789 127.184  1.00  0.00
ATOM   1785  N4  C      56      21.486  27.204 126.397  1.00  0.00
ATOM   1786  H41 C      56      21.392  28.196 126.232  1.00  0.00
ATOM   1787  H42 C      56      20.911  26.503 125.954  1.00  0.00
ATOM   1788  N3  C      56      22.608  25.515 127.431  1.00  0.00
ATOM   1789  C2  C      56      23.517  25.168 128.341  1.00  0.00
ATOM   1790  O2  C      56      23.744  23.946 128.485  1.00  0.00
ATOM   1791  C3' C      56      27.601  26.151 130.351  1.00  0.00
ATOM   1792  H3' C      56      27.778  27.072 129.795  1.00  0.00
ATOM   1793  C2' C      56      26.580  25.284 129.600  1.00  0.00
ATOM   1794  H2' C      56      26.631  25.448 128.523  1.00  0.00
ATOM   1795  O2' C      56      26.744  23.940 129.914  1.00  0.00
ATOM   1796 HO2' C      56      27.693  23.805 129.968  1.00  0.00
ATOM   1797  O3' C      56      28.716  25.411 130.645  1.00  0.00
ATOM   1798  P   A      57      30.027  25.536 129.774  1.00  0.00
ATOM   1799  OP1 A      57      31.234  24.973 130.479  1.00  0.00
ATOM   1800  OP2 A      57      30.110  26.894 129.147  1.00  0.00
ATOM   1801  O5' A      57      29.674  24.639 128.586  1.00  0.00
ATOM   1802  C5' A      57      29.917  23.237 128.647  1.00  0.00
ATOM   1803  H5' A      57      29.400  22.748 129.473  1.00  0.00
ATOM   1804 H5'' A      57      30.989  23.083 128.763  1.00  0.00
ATOM   1805  C4' A      57      29.552  22.634 127.314  1.00  0.00
ATOM   1806  H4' A      57      29.601  21.545 127.287  1.00  0.00
ATOM   1807  O4' A      57      28.240  23.088 127.026  1.00  0.00
ATOM   1808  C1' A      57      28.032  23.316 125.609  1.00  0.00
ATOM   1809  H1' A      57      27.241  22.724 125.149  1.00  0.00
ATOM   1810  N9  A      57      27.673  24.654 125.307  1.00  0.00
ATOM   1811  C8  A      57      28.496  25.783 125.374  1.00  0.00
ATOM   1812  H8  A      57      29.569  25.733 125.481  1.00  0.00
ATOM   1813  N7  A      57      27.865  26.915 125.279  1.00  0.00
ATOM   1814  C5  A      57      26.551  26.495 125.020  1.00  0.00
ATOM   1815  C6  A      57      25.288  27.204 124.805  1.00  0.00
ATOM   1816  N6  A      57      25.210  28.503 125.085  1.00  0.00
ATOM   1817  H61 A      57      24.309  28.954 125.148  1.00  0.00
ATOM   1818  H62 A      57      26.079  29.017 125.120  1.00  0.00
ATOM   1819  N1  A      57      24.132  26.511 124.630  1.00  0.00
ATOM   1820  C2  A      57      24.216  25.202 124.796  1.00  0.00
ATOM   1821  H2  A      57      23.304  24.630 124.711  1.00  0.00
ATOM   1822  N3  A      57      25.242  24.396 124.944  1.00  0.00
ATOM   1823  C4  A      57      26.395  25.134 125.004  1.00  0.00
ATOM   1824  C3' A      57      30.437  22.983 126.189  1.00  0.00
ATOM   1825  H3' A      57      30.715  24.028 126.325  1.00  0.00
ATOM   1826  C2' A      57      29.390  22.873 125.059  1.00  0.00
ATOM   1827  H2' A      57      29.756  23.538 124.277  1.00  0.00
ATOM   1828  O2' A      57      29.248  21.615 124.393  1.00  0.00
ATOM   1829 HO2' A      57      29.818  21.541 123.624  1.00  0.00
ATOM   1830  O3' A      57      31.636  22.172 126.123  1.00  0.00
ATOM   1831  P   A      58      32.896  22.578 125.223  1.00  0.00
ATOM   1832  OP1 A      58      34.025  21.696 125.645  1.00  0.00
ATOM   1833  OP2 A      58      33.079  23.983 125.408  1.00  0.00
ATOM   1834  O5' A      58      32.451  22.393 123.745  1.00  0.00
ATOM   1835  C5' A      58      32.240  21.129 123.094  1.00  0.00
ATOM   1836  H5' A      58      31.513  20.562 123.675  1.00  0.00
ATOM   1837 H5'' A      58      33.194  20.622 123.245  1.00  0.00
ATOM   1838  C4' A      58      31.770  21.162 121.625  1.00  0.00
ATOM   1839  H4' A      58      31.551  20.135 121.332  1.00  0.00
ATOM   1840  O4' A      58      30.539  21.829 121.614  1.00  0.00
ATOM   1841  C1' A      58      30.577  22.659 120.504  1.00  0.00
ATOM   1842  H1' A      58      30.283  22.119 119.604  1.00  0.00
ATOM   1843  N9  A      58      29.704  23.765 120.779  1.00  0.00
ATOM   1844  C8  A      58      29.990  24.962 121.428  1.00  0.00
ATOM   1845  H8  A      58      31.019  25.218 121.634  1.00  0.00
ATOM   1846  N7  A      58      28.963  25.754 121.512  1.00  0.00
ATOM   1847  C5  A      58      27.928  25.062 120.881  1.00  0.00
ATOM   1848  C6  A      58      26.567  25.238 120.709  1.00  0.00
ATOM   1849  N6  A      58      25.960  26.375 121.152  1.00  0.00
ATOM   1850  H61 A      58      26.516  26.953 121.766  1.00  0.00
ATOM   1851  H62 A      58      25.141  26.714 120.667  1.00  0.00
ATOM   1852  N1  A      58      25.884  24.488 119.913  1.00  0.00
ATOM   1853  C2  A      58      26.450  23.426 119.418  1.00  0.00
ATOM   1854  H2  A      58      25.746  22.868 118.818  1.00  0.00
ATOM   1855  N3  A      58      27.703  23.039 119.548  1.00  0.00
ATOM   1856  C4  A      58      28.382  23.920 120.316  1.00  0.00
ATOM   1857  C3' A      58      32.734  21.631 120.517  1.00  0.00
ATOM   1858  H3' A      58      33.776  21.592 120.832  1.00  0.00
ATOM   1859  C2' A      58      32.103  23.020 120.329  1.00  0.00
ATOM   1860  H2' A      58      32.455  23.680 121.122  1.00  0.00
ATOM   1861  O2' A      58      32.413  23.534 119.056  1.00  0.00
ATOM   1862 HO2' A      58      32.077  22.969 118.356  1.00  0.00
ATOM   1863  O3' A      58      32.469  20.702 119.436  1.00  0.00
ATOM   1864  P   G      59      33.545  20.565 118.325  1.00  0.00
ATOM   1865  OP1 G      59      33.392  19.163 117.834  1.00  0.00
ATOM   1866  OP2 G      59      34.820  21.221 118.718  1.00  0.00
ATOM   1867  O5' G      59      32.771  21.499 117.272  1.00  0.00
ATOM   1868  C5' G      59      31.573  21.006 116.658  1.00  0.00
ATOM   1869  H5' G      59      31.033  20.708 117.557  1.00  0.00
ATOM   1870 H5'' G      59      31.734  20.210 115.930  1.00  0.00
ATOM   1871  C4' G      59      30.647  22.124 116.055  1.00  0.00
ATOM   1872  H4' G      59      29.730  21.627 115.738  1.00  0.00
ATOM   1873  O4' G      59      30.379  23.145 116.962  1.00  0.00
ATOM   1874  C1' G      59      30.442  24.406 116.311  1.00  0.00
ATOM   1875  H1' G      59      29.505  24.615 115.795  1.00  0.00
ATOM   1876  N9  G      59      30.669  25.567 117.314  1.00  0.00
ATOM   1877  C8  G      59      31.852  26.168 117.737  1.00  0.00
ATOM   1878  H8  G      59      32.821  25.858 117.375  1.00  0.00
ATOM   1879  N7  G      59      31.662  27.163 118.531  1.00  0.00
ATOM   1880  C5  G      59      30.316  27.290 118.699  1.00  0.00
ATOM   1881  C6  G      59      29.549  28.304 119.314  1.00  0.00
ATOM   1882  O6  G      59      29.927  29.286 119.896  1.00  0.00
ATOM   1883  N1  G      59      28.204  28.241 119.071  1.00  0.00
ATOM   1884  H1  G      59      27.605  28.983 119.404  1.00  0.00
ATOM   1885  C2  G      59      27.668  27.260 118.282  1.00  0.00
ATOM   1886  N2  G      59      26.401  27.288 118.071  1.00  0.00
ATOM   1887  H21 G      59      26.073  26.512 117.514  1.00  0.00
ATOM   1888  H22 G      59      25.898  28.145 118.253  1.00  0.00
ATOM   1889  N3  G      59      28.367  26.215 117.776  1.00  0.00
ATOM   1890  C4  G      59      29.699  26.390 117.861  1.00  0.00
ATOM   1891  C3' G      59      31.339  22.805 114.810  1.00  0.00
ATOM   1892  H3' G      59      32.250  22.286 114.513  1.00  0.00
ATOM   1893  C2' G      59      31.634  24.217 115.357  1.00  0.00
ATOM   1894  H2' G      59      32.608  24.116 115.834  1.00  0.00
ATOM   1895  O2' G      59      31.800  25.179 114.246  1.00  0.00
ATOM   1896 HO2' G      59      31.079  25.030 113.630  1.00  0.00
ATOM   1897  O3' G      59      30.455  22.886 113.681  1.00  0.00
ATOM   1898  P   U      60      30.280  21.701 112.605  1.00  0.00
ATOM   1899  OP1 U      60      28.898  21.698 112.103  1.00  0.00
ATOM   1900  OP2 U      60      30.784  20.482 113.277  1.00  0.00
ATOM   1901  O5' U      60      31.275  22.310 111.520  1.00  0.00
ATOM   1902  C5' U      60      32.684  22.442 111.813  1.00  0.00
ATOM   1903  H5' U      60      33.098  21.439 111.919  1.00  0.00
ATOM   1904 H5'' U      60      32.942  22.979 112.726  1.00  0.00
ATOM   1905  C4' U      60      33.392  23.043 110.658  1.00  0.00
ATOM   1906  H4' U      60      34.411  23.374 110.860  1.00  0.00
ATOM   1907  O4' U      60      33.432  22.268 109.496  1.00  0.00
ATOM   1908  C1' U      60      33.472  22.987 108.313  1.00  0.00
ATOM   1909  H1' U      60      34.467  22.957 107.869  1.00  0.00
ATOM   1910  N1  U      60      32.504  22.527 107.297  1.00  0.00
ATOM   1911  C6  U      60      31.276  22.018 107.661  1.00  0.00
ATOM   1912  H6  U      60      31.087  21.743 108.688  1.00  0.00
ATOM   1913  C5  U      60      30.366  21.727 106.645  1.00  0.00
ATOM   1914  H5  U      60      29.422  21.256 106.878  1.00  0.00
ATOM   1915  C4  U      60      30.503  22.142 105.248  1.00  0.00
ATOM   1916  O4  U      60      29.647  21.970 104.390  1.00  0.00
ATOM   1917  N3  U      60      31.790  22.655 104.985  1.00  0.00
ATOM   1918  H3  U      60      31.909  22.989 104.039  1.00  0.00
ATOM   1919  C2  U      60      32.769  22.848 105.919  1.00  0.00
ATOM   1920  O2  U      60      33.803  23.393 105.476  1.00  0.00
ATOM   1921  C3' U      60      32.713  24.279 110.164  1.00  0.00
ATOM   1922  H3' U      60      31.663  24.115 109.918  1.00  0.00
ATOM   1923  C2' U      60      33.267  24.460 108.732  1.00  0.00
ATOM   1924  H2' U      60      32.597  24.948 108.024  1.00  0.00
ATOM   1925  O2' U      60      34.611  25.010 108.904  1.00  0.00
ATOM   1926 HO2' U      60      34.680  25.762 109.497  1.00  0.00
ATOM   1927  O3' U      60      32.906  25.442 110.967  1.00  0.00
ATOM   1928  P   G      61      31.995  26.760 110.921  1.00  0.00
ATOM   1929  OP1 G      61      31.672  27.131 109.518  1.00  0.00
ATOM   1930  OP2 G      61      32.798  27.725 111.624  1.00  0.00
ATOM   1931  O5' G      61      30.653  26.503 111.690  1.00  0.00
ATOM   1932  C5' G      61      29.775  25.510 111.366  1.00  0.00
ATOM   1933  H5' G      61      30.117  24.486 111.516  1.00  0.00
ATOM   1934 H5'' G      61      29.434  25.681 110.345  1.00  0.00
ATOM   1935  C4' G      61      28.502  25.662 112.237  1.00  0.00
ATOM   1936  H4' G      61      27.925  24.737 112.202  1.00  0.00
ATOM   1937  O4' G      61      28.912  25.922 113.636  1.00  0.00
ATOM   1938  C1' G      61      28.034  26.856 114.223  1.00  0.00
ATOM   1939  H1' G      61      27.546  26.378 115.073  1.00  0.00
ATOM   1940  N9  G      61      28.833  28.039 114.703  1.00  0.00
ATOM   1941  C8  G      61      30.170  28.247 114.557  1.00  0.00
ATOM   1942  H8  G      61      30.734  27.549 113.955  1.00  0.00
ATOM   1943  N7  G      61      30.668  29.263 115.176  1.00  0.00
ATOM   1944  C5  G      61      29.577  29.840 115.800  1.00  0.00
ATOM   1945  C6  G      61      29.433  31.039 116.599  1.00  0.00
ATOM   1946  O6  G      61      30.214  31.848 116.977  1.00  0.00
ATOM   1947  N1  G      61      28.094  31.369 116.803  1.00  0.00
ATOM   1948  H1  G      61      27.831  32.169 117.360  1.00  0.00
ATOM   1949  C2  G      61      27.056  30.746 116.258  1.00  0.00
ATOM   1950  N2  G      61      25.835  31.152 116.639  1.00  0.00
ATOM   1951  H21 G      61      24.959  30.738 116.357  1.00  0.00
ATOM   1952  H22 G      61      25.729  31.949 117.250  1.00  0.00
ATOM   1953  N3  G      61      27.090  29.523 115.602  1.00  0.00
ATOM   1954  C4  G      61      28.441  29.163 115.357  1.00  0.00
ATOM   1955  C3' G      61      27.622  26.829 111.868  1.00  0.00
ATOM   1956  H3' G      61      28.314  27.589 111.506  1.00  0.00
ATOM   1957  C2' G      61      26.999  27.135 113.218  1.00  0.00
ATOM   1958  H2' G      61      26.633  28.159 113.291  1.00  0.00
ATOM   1959  O2' G      61      26.000  26.220 113.491  1.00  0.00
ATOM   1960 HO2' G      61      25.507  26.245 112.668  1.00  0.00
ATOM   1961  O3' G      61      26.715  26.488 110.880  1.00  0.00
ATOM   1962  P   U      62      26.382  27.481 109.689  1.00  0.00
ATOM   1963  OP1 U      62      25.439  26.704 108.776  1.00  0.00
ATOM   1964  OP2 U      62      27.538  28.043 109.041  1.00  0.00
ATOM   1965  O5' U      62      25.684  28.636 110.400  1.00  0.00
ATOM   1966  C5' U      62      24.337  28.530 110.789  1.00  0.00
ATOM   1967  H5' U      62      24.095  27.707 111.462  1.00  0.00
ATOM   1968 H5'' U      62      23.807  28.369 109.851  1.00  0.00
ATOM   1969  C4' U      62      23.845  29.847 111.244  1.00  0.00
ATOM   1970  H4' U      62      22.759  29.914 111.309  1.00  0.00
ATOM   1971  O4' U      62      24.482  30.045 112.453  1.00  0.00
ATOM   1972  C1' U      62      24.591  31.427 112.644  1.00  0.00
ATOM   1973  H1' U      62      24.038  31.783 113.513  1.00  0.00
ATOM   1974  N1  U      62      26.072  31.767 112.791  1.00  0.00
ATOM   1975  C6  U      62      27.150  30.889 112.461  1.00  0.00
ATOM   1976  H6  U      62      26.856  29.939 112.038  1.00  0.00
ATOM   1977  C5  U      62      28.388  31.262 112.670  1.00  0.00
ATOM   1978  H5  U      62      29.233  30.606 112.524  1.00  0.00
ATOM   1979  C4  U      62      28.695  32.530 113.284  1.00  0.00
ATOM   1980  O4  U      62      29.817  32.912 113.488  1.00  0.00
ATOM   1981  N3  U      62      27.645  33.280 113.610  1.00  0.00
ATOM   1982  H3  U      62      27.957  34.211 113.847  1.00  0.00
ATOM   1983  C2  U      62      26.323  33.015 113.374  1.00  0.00
ATOM   1984  O2  U      62      25.432  33.786 113.770  1.00  0.00
ATOM   1985  C3' U      62      24.270  31.038 110.367  1.00  0.00
ATOM   1986  H3' U      62      25.314  30.865 110.106  1.00  0.00
ATOM   1987  C2' U      62      24.093  32.152 111.415  1.00  0.00
ATOM   1988  H2' U      62      24.706  33.001 111.112  1.00  0.00
ATOM   1989  O2' U      62      22.752  32.525 111.698  1.00  0.00
ATOM   1990 HO2' U      62      22.200  32.470 110.915  1.00  0.00
ATOM   1991  O3' U      62      23.622  31.303 109.112  1.00  0.00
ATOM   1992  P   G      63      24.038  32.196 107.930  1.00  0.00
ATOM   1993  OP1 G      63      23.062  31.980 106.893  1.00  0.00
ATOM   1994  OP2 G      63      25.471  31.982 107.725  1.00  0.00
ATOM   1995  O5' G      63      23.898  33.665 108.496  1.00  0.00
ATOM   1996  C5' G      63      22.673  34.251 108.809  1.00  0.00
ATOM   1997  H5' G      63      21.956  33.571 109.267  1.00  0.00
ATOM   1998 H5'' G      63      22.166  34.513 107.880  1.00  0.00
ATOM   1999  C4' G      63      22.859  35.628 109.528  1.00  0.00
ATOM   2000  H4' G      63      21.846  36.026 109.584  1.00  0.00
ATOM   2001  O4' G      63      23.479  35.518 110.876  1.00  0.00
ATOM   2002  C1' G      63      24.324  36.717 111.148  1.00  0.00
ATOM   2003  H1' G      63      23.958  37.224 112.040  1.00  0.00
ATOM   2004  N9  G      63      25.733  36.257 111.210  1.00  0.00
ATOM   2005  C8  G      63      26.199  35.089 110.721  1.00  0.00
ATOM   2006  H8  G      63      25.607  34.396 110.142  1.00  0.00
ATOM   2007  N7  G      63      27.463  34.919 110.992  1.00  0.00
ATOM   2008  C5  G      63      27.831  36.055 111.694  1.00  0.00
ATOM   2009  C6  G      63      29.072  36.486 112.289  1.00  0.00
ATOM   2010  O6  G      63      30.176  35.951 112.307  1.00  0.00
ATOM   2011  N1  G      63      29.012  37.792 112.636  1.00  0.00
ATOM   2012  H1  G      63      29.905  38.200 112.872  1.00  0.00
ATOM   2013  C2  G      63      27.919  38.599 112.722  1.00  0.00
ATOM   2014  N2  G      63      28.093  39.900 112.928  1.00  0.00
ATOM   2015  H21 G      63      27.263  40.468 112.837  1.00  0.00
ATOM   2016  H22 G      63      28.909  40.147 113.470  1.00  0.00
ATOM   2017  N3  G      63      26.731  38.164 112.248  1.00  0.00
ATOM   2018  C4  G      63      26.781  36.948 111.698  1.00  0.00
ATOM   2019  C3' G      63      23.790  36.612 108.888  1.00  0.00
ATOM   2020  H3' G      63      24.657  36.062 108.522  1.00  0.00
ATOM   2021  C2' G      63      24.250  37.690 109.952  1.00  0.00
ATOM   2022  H2' G      63      25.237  38.069 109.687  1.00  0.00
ATOM   2023  O2' G      63      23.246  38.685 110.259  1.00  0.00
ATOM   2024 HO2' G      63      22.600  38.699 109.549  1.00  0.00
ATOM   2025  O3' G      63      23.257  37.328 107.794  1.00  0.00
ATOM   2026  P   U      64      24.209  37.581 106.544  1.00  0.00
ATOM   2027  OP1 U      64      23.318  38.075 105.444  1.00  0.00
ATOM   2028  OP2 U      64      25.015  36.382 106.355  1.00  0.00
ATOM   2029  O5' U      64      25.271  38.779 106.747  1.00  0.00
ATOM   2030  C5' U      64      24.934  40.021 107.179  1.00  0.00
ATOM   2031  H5' U      64      24.101  40.041 107.881  1.00  0.00
ATOM   2032 H5'' U      64      24.451  40.519 106.338  1.00  0.00
ATOM   2033  C4' U      64      25.986  41.025 107.595  1.00  0.00
ATOM   2034  H4' U      64      25.618  42.027 107.817  1.00  0.00
ATOM   2035  O4' U      64      26.371  40.598 108.909  1.00  0.00
ATOM   2036  C1' U      64      27.743  40.757 109.039  1.00  0.00
ATOM   2037  H1' U      64      28.008  41.345 109.918  1.00  0.00
ATOM   2038  N1  U      64      28.609  39.448 109.120  1.00  0.00
ATOM   2039  C6  U      64      28.099  38.287 108.613  1.00  0.00
ATOM   2040  H6  U      64      27.075  38.272 108.269  1.00  0.00
ATOM   2041  C5  U      64      28.792  37.153 108.655  1.00  0.00
ATOM   2042  H5  U      64      28.316  36.234 108.347  1.00  0.00
ATOM   2043  C4  U      64      30.087  37.125 109.260  1.00  0.00
ATOM   2044  O4  U      64      30.804  36.159 109.438  1.00  0.00
ATOM   2045  N3  U      64      30.584  38.325 109.769  1.00  0.00
ATOM   2046  H3  U      64      31.509  38.370 110.174  1.00  0.00
ATOM   2047  C2  U      64      29.880  39.510 109.679  1.00  0.00
ATOM   2048  O2  U      64      30.418  40.547 110.024  1.00  0.00
ATOM   2049  C3' U      64      27.247  41.057 106.722  1.00  0.00
ATOM   2050  H3' U      64      27.533  40.050 106.416  1.00  0.00
ATOM   2051  C2' U      64      28.197  41.560 107.848  1.00  0.00
ATOM   2052  H2' U      64      29.262  41.354 107.746  1.00  0.00
ATOM   2053  O2' U      64      28.031  42.934 108.154  1.00  0.00
ATOM   2054 HO2' U      64      27.319  43.372 107.681  1.00  0.00
ATOM   2055  O3' U      64      27.081  41.941 105.609  1.00  0.00
ATOM   2056  P   U      65      27.915  41.797 104.287  1.00  0.00
ATOM   2057  OP1 U      65      27.433  42.896 103.504  1.00  0.00
ATOM   2058  OP2 U      65      27.593  40.465 103.773  1.00  0.00
ATOM   2059  O5' U      65      29.474  41.947 104.545  1.00  0.00
ATOM   2060  C5' U      65      29.930  43.201 105.243  1.00  0.00
ATOM   2061  H5' U      65      29.234  43.401 106.057  1.00  0.00
ATOM   2062 H5'' U      65      29.827  44.042 104.558  1.00  0.00
ATOM   2063  C4' U      65      31.414  43.110 105.685  1.00  0.00
ATOM   2064  H4' U      65      31.801  44.112 105.874  1.00  0.00
ATOM   2065  O4' U      65      31.507  42.320 106.852  1.00  0.00
ATOM   2066  C1' U      65      32.715  41.609 106.905  1.00  0.00
ATOM   2067  H1' U      65      33.272  41.916 107.790  1.00  0.00
ATOM   2068  N1  U      65      32.522  40.149 107.016  1.00  0.00
ATOM   2069  C6  U      65      31.478  39.538 106.472  1.00  0.00
ATOM   2070  H6  U      65      30.712  40.115 105.974  1.00  0.00
ATOM   2071  C5  U      65      31.530  38.199 106.299  1.00  0.00
ATOM   2072  H5  U      65      30.797  37.633 105.743  1.00  0.00
ATOM   2073  C4  U      65      32.612  37.374 106.697  1.00  0.00
ATOM   2074  O4  U      65      32.726  36.199 106.472  1.00  0.00
ATOM   2075  N3  U      65      33.650  38.041 107.375  1.00  0.00
ATOM   2076  H3  U      65      34.420  37.450 107.655  1.00  0.00
ATOM   2077  C2  U      65      33.665  39.451 107.582  1.00  0.00
ATOM   2078  O2  U      65      34.705  39.917 108.009  1.00  0.00
ATOM   2079  C3' U      65      32.430  42.490 104.708  1.00  0.00
ATOM   2080  H3' U      65      32.036  41.634 104.159  1.00  0.00
ATOM   2081  C2' U      65      33.494  41.991 105.682  1.00  0.00
ATOM   2082  H2' U      65      34.143  41.208 105.290  1.00  0.00
ATOM   2083  O2' U      65      34.285  43.134 106.018  1.00  0.00
ATOM   2084 HO2' U      65      34.349  43.661 105.219  1.00  0.00
ATOM   2085  O3' U      65      32.936  43.433 103.739  1.00  0.00
ATOM   2086  P   C      66      33.911  43.092 102.557  1.00  0.00
ATOM   2087  OP1 C      66      33.634  44.049 101.529  1.00  0.00
ATOM   2088  OP2 C      66      33.871  41.604 102.315  1.00  0.00
ATOM   2089  O5' C      66      35.293  43.485 103.259  1.00  0.00
ATOM   2090  C5' C      66      35.576  44.875 103.436  1.00  0.00
ATOM   2091  H5' C      66      34.774  45.328 104.019  1.00  0.00
ATOM   2092 H5'' C      66      35.631  45.426 102.497  1.00  0.00
ATOM   2093  C4' C      66      36.917  45.056 104.196  1.00  0.00
ATOM   2094  H4' C      66      37.164  46.115 104.283  1.00  0.00
ATOM   2095  O4' C      66      36.994  44.600 105.541  1.00  0.00
ATOM   2096  C1' C      66      38.337  44.122 105.681  1.00  0.00
ATOM   2097  H1' C      66      38.783  44.681 106.504  1.00  0.00
ATOM   2098  N1  C      66      38.495  42.607 105.800  1.00  0.00
ATOM   2099  C6  C      66      37.422  41.816 105.569  1.00  0.00
ATOM   2100  H6  C      66      36.480  42.317 105.404  1.00  0.00
ATOM   2101  C5  C      66      37.599  40.461 105.465  1.00  0.00
ATOM   2102  H5  C      66      36.831  39.734 105.248  1.00  0.00
ATOM   2103  C4  C      66      38.959  39.993 105.711  1.00  0.00
ATOM   2104  N4  C      66      39.140  38.729 105.821  1.00  0.00
ATOM   2105  H41 C      66      38.484  38.071 105.422  1.00  0.00
ATOM   2106  H42 C      66      40.110  38.464 105.912  1.00  0.00
ATOM   2107  N3  C      66      39.934  40.723 106.287  1.00  0.00
ATOM   2108  C2  C      66      39.718  42.042 106.268  1.00  0.00
ATOM   2109  O2  C      66      40.652  42.778 106.702  1.00  0.00
ATOM   2110  C3' C      66      38.027  44.409 103.309  1.00  0.00
ATOM   2111  H3' C      66      37.693  43.373 103.258  1.00  0.00
ATOM   2112  C2' C      66      39.095  44.512 104.384  1.00  0.00
ATOM   2113  H2' C      66      39.842  43.777 104.086  1.00  0.00
ATOM   2114  O2' C      66      39.712  45.759 104.316  1.00  0.00
ATOM   2115 HO2' C      66      40.001  46.001 103.434  1.00  0.00
ATOM   2116  O3' C      66      38.251  44.995 101.968  1.00  0.00
ATOM   2117  P   G      67      38.537  44.079 100.704  1.00  0.00
ATOM   2118  OP1 G      67      38.691  44.971  99.588  1.00  0.00
ATOM   2119  OP2 G      67      37.536  42.988 100.743  1.00  0.00
ATOM   2120  O5' G      67      40.040  43.490 100.985  1.00  0.00
ATOM   2121  C5' G      67      41.183  44.211 101.350  1.00  0.00
ATOM   2122  H5' G      67      40.972  45.051 102.012  1.00  0.00
ATOM   2123 H5'' G      67      41.557  44.549 100.384  1.00  0.00
ATOM   2124  C4' G      67      42.276  43.208 101.866  1.00  0.00
ATOM   2125  H4' G      67      43.269  43.632 102.011  1.00  0.00
ATOM   2126  O4' G      67      41.840  42.610 103.059  1.00  0.00
ATOM   2127  C1' G      67      42.448  41.337 103.119  1.00  0.00
ATOM   2128  H1' G      67      43.040  41.284 104.032  1.00  0.00
ATOM   2129  N9  G      67      41.309  40.315 103.238  1.00  0.00
ATOM   2130  C8  G      67      40.039  40.423 102.770  1.00  0.00
ATOM   2131  H8  G      67      39.582  41.396 102.664  1.00  0.00
ATOM   2132  N7  G      67      39.472  39.279 102.491  1.00  0.00
ATOM   2133  C5  G      67      40.415  38.314 102.834  1.00  0.00
ATOM   2134  C6  G      67      40.347  36.901 102.806  1.00  0.00
ATOM   2135  O6  G      67      39.385  36.173 102.633  1.00  0.00
ATOM   2136  N1  G      67      41.498  36.286 103.234  1.00  0.00
ATOM   2137  H1  G      67      41.337  35.289 103.205  1.00  0.00
ATOM   2138  C2  G      67      42.591  36.935 103.659  1.00  0.00
ATOM   2139  N2  G      67      43.668  36.141 103.898  1.00  0.00
ATOM   2140  H21 G      67      44.569  36.586 104.004  1.00  0.00
ATOM   2141  H22 G      67      43.553  35.140 103.974  1.00  0.00
ATOM   2142  N3  G      67      42.722  38.270 103.700  1.00  0.00
ATOM   2143  C4  G      67      41.570  38.911 103.278  1.00  0.00
ATOM   2144  C3' G      67      42.531  42.024 100.904  1.00  0.00
ATOM   2145  H3' G      67      41.551  41.695 100.559  1.00  0.00
ATOM   2146  C2' G      67      43.253  41.052 101.867  1.00  0.00
ATOM   2147  H2' G      67      43.118  39.980 101.725  1.00  0.00
ATOM   2148  O2' G      67      44.580  41.437 102.220  1.00  0.00
ATOM   2149 HO2' G      67      44.909  41.992 101.509  1.00  0.00
ATOM   2150  O3' G      67      43.328  42.427  99.811  1.00  0.00
ATOM   2151  P   U      68      43.398  41.663  98.432  1.00  0.00
ATOM   2152  OP1 U      68      44.374  42.410  97.550  1.00  0.00
ATOM   2153  OP2 U      68      42.040  41.380  97.965  1.00  0.00
ATOM   2154  O5' U      68      44.201  40.372  98.798  1.00  0.00
ATOM   2155  C5' U      68      45.611  40.240  98.975  1.00  0.00
ATOM   2156  H5' U      68      45.900  40.998  99.703  1.00  0.00
ATOM   2157 H5'' U      68      45.998  40.476  97.983  1.00  0.00
ATOM   2158  C4' U      68      46.000  38.823  99.434  1.00  0.00
ATOM   2159  H4' U      68      47.064  38.801  99.671  1.00  0.00
ATOM   2160  O4' U      68      45.463  38.250 100.626  1.00  0.00
ATOM   2161  C1' U      68      45.169  36.814 100.392  1.00  0.00
ATOM   2162  H1' U      68      45.606  36.290 101.241  1.00  0.00
ATOM   2163  N1  U      68      43.705  36.640 100.296  1.00  0.00
ATOM   2164  C6  U      68      42.844  37.651 100.046  1.00  0.00
ATOM   2165  H6  U      68      43.208  38.662  99.943  1.00  0.00
ATOM   2166  C5  U      68      41.567  37.393  99.749  1.00  0.00
ATOM   2167  H5  U      68      40.869  38.168  99.469  1.00  0.00
ATOM   2168  C4  U      68      40.991  36.072  99.735  1.00  0.00
ATOM   2169  O4  U      68      39.783  35.719  99.519  1.00  0.00
ATOM   2170  N3  U      68      41.937  35.080  99.981  1.00  0.00
ATOM   2171  H3  U      68      41.639  34.116  99.960  1.00  0.00
ATOM   2172  C2  U      68      43.254  35.314 100.287  1.00  0.00
ATOM   2173  O2  U      68      43.990  34.350 100.525  1.00  0.00
ATOM   2174  C3' U      68      45.723  37.802  98.356  1.00  0.00
ATOM   2175  H3' U      68      44.655  37.898  98.162  1.00  0.00
ATOM   2176  C2' U      68      45.921  36.447  99.091  1.00  0.00
ATOM   2177  H2' U      68      45.530  35.556  98.598  1.00  0.00
ATOM   2178  O2' U      68      47.319  36.211  99.429  1.00  0.00
ATOM   2179 HO2' U      68      47.924  36.733  98.897  1.00  0.00
ATOM   2180  O3' U      68      46.597  37.872  97.231  1.00  0.00
ATOM   2181  P   G      69      46.112  37.397  95.871  1.00  0.00
ATOM   2182  OP1 G      69      47.123  37.864  94.892  1.00  0.00
ATOM   2183  OP2 G      69      44.650  37.750  95.616  1.00  0.00
ATOM   2184  O5' G      69      46.048  35.806  95.941  1.00  0.00
ATOM   2185  C5' G      69      47.237  35.067  96.034  1.00  0.00
ATOM   2186  H5' G      69      47.817  35.253  96.939  1.00  0.00
ATOM   2187 H5'' G      69      47.808  35.275  95.129  1.00  0.00
ATOM   2188  C4' G      69      46.892  33.582  95.845  1.00  0.00
ATOM   2189  H4' G      69      47.818  33.028  95.696  1.00  0.00
ATOM   2190  O4' G      69      46.235  33.100  96.935  1.00  0.00
ATOM   2191  C1' G      69      45.245  32.131  96.600  1.00  0.00
ATOM   2192  H1' G      69      45.356  31.226  97.197  1.00  0.00
ATOM   2193  N9  G      69      43.887  32.797  96.861  1.00  0.00
ATOM   2194  C8  G      69      43.559  34.124  97.130  1.00  0.00
ATOM   2195  H8  G      69      44.345  34.842  97.311  1.00  0.00
ATOM   2196  N7  G      69      42.306  34.355  97.101  1.00  0.00
ATOM   2197  C5  G      69      41.749  33.068  96.762  1.00  0.00
ATOM   2198  C6  G      69      40.366  32.721  96.503  1.00  0.00
ATOM   2199  O6  G      69      39.396  33.506  96.570  1.00  0.00
ATOM   2200  N1  G      69      40.197  31.324  96.280  1.00  0.00
ATOM   2201  H1  G      69      39.268  31.071  95.976  1.00  0.00
ATOM   2202  C2  G      69      41.212  30.449  96.288  1.00  0.00
ATOM   2203  N2  G      69      40.871  29.213  96.194  1.00  0.00
ATOM   2204  H21 G      69      41.538  28.460  96.287  1.00  0.00
ATOM   2205  H22 G      69      39.933  28.916  95.966  1.00  0.00
ATOM   2206  N3  G      69      42.499  30.817  96.466  1.00  0.00
ATOM   2207  C4  G      69      42.698  32.144  96.692  1.00  0.00
ATOM   2208  C3' G      69      46.053  33.195  94.607  1.00  0.00
ATOM   2209  H3' G      69      45.213  33.872  94.449  1.00  0.00
ATOM   2210  C2' G      69      45.443  31.841  95.088  1.00  0.00
ATOM   2211  H2' G      69      44.508  31.559  94.605  1.00  0.00
ATOM   2212  O2' G      69      46.361  30.782  95.207  1.00  0.00
ATOM   2213 HO2' G      69      46.711  30.451  94.376  1.00  0.00
ATOM   2214  O3' G      69      46.806  33.096  93.376  1.00  0.00
ATOM   2215  P   C      70      46.205  33.403  91.978  1.00  0.00
ATOM   2216  OP1 C      70      47.284  33.315  90.975  1.00  0.00
ATOM   2217  OP2 C      70      45.523  34.701  92.104  1.00  0.00
ATOM   2218  O5' C      70      45.104  32.329  91.730  1.00  0.00
ATOM   2219  C5' C      70      45.393  30.995  91.578  1.00  0.00
ATOM   2220  H5' C      70      46.014  30.670  92.413  1.00  0.00
ATOM   2221 H5'' C      70      46.025  30.834  90.705  1.00  0.00
ATOM   2222  C4' C      70      44.151  30.048  91.434  1.00  0.00
ATOM   2223  H4' C      70      44.431  29.064  91.057  1.00  0.00
ATOM   2224  O4' C      70      43.484  29.756  92.628  1.00  0.00
ATOM   2225  C1' C      70      42.063  29.758  92.447  1.00  0.00
ATOM   2226  H1' C      70      41.751  28.773  92.795  1.00  0.00
ATOM   2227  N1  C      70      41.257  30.963  92.897  1.00  0.00
ATOM   2228  C6  C      70      41.940  32.167  93.147  1.00  0.00
ATOM   2229  H6  C      70      43.020  32.163  93.137  1.00  0.00
ATOM   2230  C5  C      70      41.203  33.282  93.381  1.00  0.00
ATOM   2231  H5  C      70      41.656  34.259  93.464  1.00  0.00
ATOM   2232  C4  C      70      39.769  33.133  93.340  1.00  0.00
ATOM   2233  N4  C      70      38.945  34.155  93.535  1.00  0.00
ATOM   2234  H41 C      70      39.347  35.064  93.712  1.00  0.00
ATOM   2235  H42 C      70      37.948  34.010  93.467  1.00  0.00
ATOM   2236  N3  C      70      39.116  32.031  93.201  1.00  0.00
ATOM   2237  C2  C      70      39.849  30.930  93.005  1.00  0.00
ATOM   2238  O2  C      70      39.322  29.821  92.794  1.00  0.00
ATOM   2239  C3' C      70      43.019  30.489  90.485  1.00  0.00
ATOM   2240  H3' C      70      42.779  31.545  90.606  1.00  0.00
ATOM   2241  C2' C      70      41.940  29.605  90.944  1.00  0.00
ATOM   2242  H2' C      70      40.968  29.961  90.603  1.00  0.00
ATOM   2243  O2' C      70      41.996  28.213  90.480  1.00  0.00
ATOM   2244 HO2' C      70      41.197  27.793  90.808  1.00  0.00
ATOM   2245  O3' C      70      43.347  30.211  89.185  1.00  0.00
ATOM   2246  P   U      71      42.715  31.100  87.883  1.00  0.00
ATOM   2247  OP1 U      71      43.459  30.633  86.695  1.00  0.00
ATOM   2248  OP2 U      71      42.831  32.479  88.270  1.00  0.00
ATOM   2249  O5' U      71      41.234  30.740  87.678  1.00  0.00
ATOM   2250  C5' U      71      40.757  29.446  87.359  1.00  0.00
ATOM   2251  H5' U      71      41.095  28.762  88.137  1.00  0.00
ATOM   2252 H5'' U      71      41.072  29.180  86.350  1.00  0.00
ATOM   2253  C4' U      71      39.223  29.394  87.386  1.00  0.00
ATOM   2254  H4' U      71      38.987  28.372  87.089  1.00  0.00
ATOM   2255  O4' U      71      38.828  29.572  88.756  1.00  0.00
ATOM   2256  C1' U      71      37.654  30.357  88.820  1.00  0.00
ATOM   2257  H1' U      71      36.886  29.844  89.398  1.00  0.00
ATOM   2258  N1  U      71      37.872  31.728  89.331  1.00  0.00
ATOM   2259  C6  U      71      39.155  32.239  89.571  1.00  0.00
ATOM   2260  H6  U      71      40.046  31.648  89.416  1.00  0.00
ATOM   2261  C5  U      71      39.282  33.559  89.976  1.00  0.00
ATOM   2262  H5  U      71      40.249  33.924  90.288  1.00  0.00
ATOM   2263  C4  U      71      38.201  34.514  90.110  1.00  0.00
ATOM   2264  O4  U      71      38.197  35.613  90.551  1.00  0.00
ATOM   2265  N3  U      71      37.013  33.925  89.904  1.00  0.00
ATOM   2266  H3  U      71      36.208  34.529  89.989  1.00  0.00
ATOM   2267  C2  U      71      36.764  32.623  89.546  1.00  0.00
ATOM   2268  O2  U      71      35.664  32.154  89.460  1.00  0.00
ATOM   2269  C3' U      71      38.312  30.312  86.551  1.00  0.00
ATOM   2270  H3' U      71      38.829  31.271  86.511  1.00  0.00
ATOM   2271  C2' U      71      37.095  30.282  87.393  1.00  0.00
ATOM   2272  H2' U      71      36.403  31.083  87.135  1.00  0.00
ATOM   2273  O2' U      71      36.368  29.051  87.151  1.00  0.00
ATOM   2274 HO2' U      71      36.869  28.603  86.465  1.00  0.00
ATOM   2275  O3' U      71      38.087  29.833  85.186  1.00  0.00
ATOM   2276  P   U      72      37.652  30.844  83.997  1.00  0.00
ATOM   2277  OP1 U      72      37.701  30.000  82.811  1.00  0.00
ATOM   2278  OP2 U      72      38.521  32.087  84.136  1.00  0.00
ATOM   2279  O5' U      72      36.167  31.270  84.399  1.00  0.00
ATOM   2280  C5' U      72      35.123  30.285  84.312  1.00  0.00
ATOM   2281  H5' U      72      35.505  29.404  84.827  1.00  0.00
ATOM   2282 H5'' U      72      34.949  30.018  83.269  1.00  0.00
ATOM   2283  C4' U      72      33.732  30.610  84.909  1.00  0.00
ATOM   2284  H4' U      72      33.253  29.632  84.962  1.00  0.00
ATOM   2285  O4' U      72      33.799  31.160  86.223  1.00  0.00
ATOM   2286  C1' U      72      32.593  31.931  86.468  1.00  0.00
ATOM   2287  H1' U      72      32.047  31.519  87.318  1.00  0.00
ATOM   2288  N1  U      72      32.843  33.418  86.758  1.00  0.00
ATOM   2289  C6  U      72      34.072  33.910  86.647  1.00  0.00
ATOM   2290  H6  U      72      34.895  33.253  86.408  1.00  0.00
ATOM   2291  C5  U      72      34.338  35.233  86.947  1.00  0.00
ATOM   2292  H5  U      72      35.378  35.521  86.973  1.00  0.00
ATOM   2293  C4  U      72      33.309  36.120  87.429  1.00  0.00
ATOM   2294  O4  U      72      33.425  37.200  87.896  1.00  0.00
ATOM   2295  N3  U      72      32.047  35.549  87.449  1.00  0.00
ATOM   2296  H3  U      72      31.220  36.127  87.493  1.00  0.00
ATOM   2297  C2  U      72      31.800  34.280  87.135  1.00  0.00
ATOM   2298  O2  U      72      30.620  33.949  87.181  1.00  0.00
ATOM   2299  C3' U      72      32.812  31.574  84.154  1.00  0.00
ATOM   2300  H3' U      72      33.261  32.515  83.837  1.00  0.00
ATOM   2301  C2' U      72      31.713  31.906  85.206  1.00  0.00
ATOM   2302  H2' U      72      31.194  32.863  85.179  1.00  0.00
ATOM   2303  O2' U      72      30.750  30.894  85.346  1.00  0.00
ATOM   2304 HO2' U      72      29.943  31.255  85.720  1.00  0.00
ATOM   2305  O3' U      72      32.204  30.944  83.020  1.00  0.00
ATOM   2306  P   U      73      31.648  31.971  81.880  1.00  0.00
ATOM   2307  OP1 U      73      31.176  31.137  80.787  1.00  0.00
ATOM   2308  OP2 U      73      32.675  32.955  81.588  1.00  0.00
ATOM   2309  O5' U      73      30.427  32.767  82.508  1.00  0.00
ATOM   2310  C5' U      73      29.127  32.334  82.667  1.00  0.00
ATOM   2311  H5' U      73      29.222  31.520  83.386  1.00  0.00
ATOM   2312 H5'' U      73      28.727  31.944  81.731  1.00  0.00
ATOM   2313  C4' U      73      28.124  33.461  83.084  1.00  0.00
ATOM   2314  H4' U      73      27.155  32.974  82.972  1.00  0.00
ATOM   2315  O4' U      73      28.201  33.964  84.402  1.00  0.00
ATOM   2316  C1' U      73      27.815  35.332  84.419  1.00  0.00
ATOM   2317  H1' U      73      27.003  35.440  85.138  1.00  0.00
ATOM   2318  N1  U      73      29.058  36.224  84.736  1.00  0.00
ATOM   2319  C6  U      73      30.290  35.722  84.499  1.00  0.00
ATOM   2320  H6  U      73      30.464  34.761  84.037  1.00  0.00
ATOM   2321  C5  U      73      31.327  36.568  84.619  1.00  0.00
ATOM   2322  H5  U      73      32.253  36.153  84.248  1.00  0.00
ATOM   2323  C4  U      73      31.207  37.913  85.051  1.00  0.00
ATOM   2324  O4  U      73      32.052  38.774  85.101  1.00  0.00
ATOM   2325  N3  U      73      29.971  38.272  85.506  1.00  0.00
ATOM   2326  H3  U      73      29.829  39.232  85.788  1.00  0.00
ATOM   2327  C2  U      73      28.891  37.496  85.325  1.00  0.00
ATOM   2328  O2  U      73      27.757  38.019  85.504  1.00  0.00
ATOM   2329  C3' U      73      28.052  34.683  82.195  1.00  0.00
ATOM   2330  H3' U      73      29.047  35.128  82.223  1.00  0.00
ATOM   2331  C2' U      73      27.337  35.640  83.064  1.00  0.00
ATOM   2332  H2' U      73      27.580  36.676  82.824  1.00  0.00
ATOM   2333  O2' U      73      25.925  35.499  82.911  1.00  0.00
ATOM   2334 HO2' U      73      25.909  35.279  81.976  1.00  0.00
ATOM   2335  O3' U      73      27.470  34.575  80.909  1.00  0.00
ATOM   2336  P   U      74      27.728  35.696  79.817  1.00  0.00
ATOM   2337  OP1 U      74      27.163  35.297  78.494  1.00  0.00
ATOM   2338  OP2 U      74      29.190  35.894  79.880  1.00  0.00
ATOM   2339  O5' U      74      26.945  37.007  80.251  1.00  0.00
ATOM   2340  C5' U      74      25.596  37.049  80.037  1.00  0.00
ATOM   2341  H5' U      74      25.094  36.165  80.430  1.00  0.00
ATOM   2342 H5'' U      74      25.425  37.025  78.961  1.00  0.00
ATOM   2343  C4' U      74      24.901  38.284  80.716  1.00  0.00
ATOM   2344  H4' U      74      23.822  38.131  80.747  1.00  0.00
ATOM   2345  O4' U      74      25.479  38.538  82.072  1.00  0.00
ATOM   2346  C1' U      74      25.806  39.907  82.329  1.00  0.00
ATOM   2347  H1' U      74      25.351  40.218  83.270  1.00  0.00
ATOM   2348  N1  U      74      27.275  40.187  82.458  1.00  0.00
ATOM   2349  C6  U      74      28.233  39.277  82.140  1.00  0.00
ATOM   2350  H6  U      74      27.830  38.314  81.862  1.00  0.00
ATOM   2351  C5  U      74      29.552  39.551  82.357  1.00  0.00
ATOM   2352  H5  U      74      30.353  38.873  82.101  1.00  0.00
ATOM   2353  C4  U      74      29.994  40.780  82.786  1.00  0.00
ATOM   2354  O4  U      74      31.165  41.165  82.809  1.00  0.00
ATOM   2355  N3  U      74      28.988  41.748  82.971  1.00  0.00
ATOM   2356  H3  U      74      29.268  42.621  83.393  1.00  0.00
ATOM   2357  C2  U      74      27.675  41.480  82.947  1.00  0.00
ATOM   2358  O2  U      74      26.842  42.410  83.064  1.00  0.00
ATOM   2359  C3' U      74      25.208  39.615  80.037  1.00  0.00
ATOM   2360  H3' U      74      26.212  39.661  79.615  1.00  0.00
ATOM   2361  C2' U      74      25.223  40.713  81.164  1.00  0.00
ATOM   2362  H2' U      74      25.771  41.609  80.873  1.00  0.00
ATOM   2363  O2' U      74      23.908  41.059  81.551  1.00  0.00
ATOM   2364 HO2' U      74      23.438  41.273  80.742  1.00  0.00
ATOM   2365  O3' U      74      24.230  39.841  79.041  1.00  0.00
ATOM   2366  P   G      75      24.672  40.356  77.559  1.00  0.00
ATOM   2367  OP1 G      75      23.536  40.825  76.761  1.00  0.00
ATOM   2368  OP2 G      75      25.706  39.427  76.997  1.00  0.00
ATOM   2369  O5' G      75      25.412  41.705  77.894  1.00  0.00
ATOM   2370  C5' G      75      24.647  42.848  78.198  1.00  0.00
ATOM   2371  H5' G      75      23.952  42.490  78.957  1.00  0.00
ATOM   2372 H5'' G      75      24.117  43.080  77.274  1.00  0.00
ATOM   2373  C4' G      75      25.441  44.017  78.723  1.00  0.00
ATOM   2374  H4' G      75      24.659  44.732  78.979  1.00  0.00
ATOM   2375  O4' G      75      26.123  43.726  79.908  1.00  0.00
ATOM   2376  C1' G      75      27.195  44.646  80.003  1.00  0.00
ATOM   2377  H1' G      75      27.023  45.101  80.979  1.00  0.00
ATOM   2378  N9  G      75      28.538  44.050  80.034  1.00  0.00
ATOM   2379  C8  G      75      28.914  42.782  79.561  1.00  0.00
ATOM   2380  H8  G      75      28.224  42.033  79.202  1.00  0.00
ATOM   2381  N7  G      75      30.213  42.618  79.634  1.00  0.00
ATOM   2382  C5  G      75      30.725  43.801  80.063  1.00  0.00
ATOM   2383  C6  G      75      32.078  44.143  80.416  1.00  0.00
ATOM   2384  O6  G      75      33.169  43.554  80.482  1.00  0.00
ATOM   2385  N1  G      75      32.194  45.416  80.876  1.00  0.00
ATOM   2386  H1  G      75      33.078  45.657  81.302  1.00  0.00
ATOM   2387  C2  G      75      31.170  46.241  81.033  1.00  0.00
ATOM   2388  N2  G      75      31.523  47.434  81.381  1.00  0.00
ATOM   2389  H21 G      75      30.836  48.166  81.487  1.00  0.00
ATOM   2390  H22 G      75      32.521  47.552  81.481  1.00  0.00
ATOM   2391  N3  G      75      29.917  45.970  80.729  1.00  0.00
ATOM   2392  C4  G      75      29.706  44.701  80.274  1.00  0.00
ATOM   2393  C3' G      75      26.400  44.632  77.735  1.00  0.00
ATOM   2394  H3' G      75      27.082  43.949  77.228  1.00  0.00
ATOM   2395  C2' G      75      27.135  45.537  78.745  1.00  0.00
ATOM   2396  H2' G      75      28.026  45.967  78.289  1.00  0.00
ATOM   2397  O2' G      75      26.389  46.664  79.252  1.00  0.00
ATOM   2398 HO2' G      75      25.799  46.955  78.553  1.00  0.00
ATOM   2399  O3' G      75      25.723  45.379  76.761  1.00  0.00
ATOM   2400  P   A      76      26.410  45.959  75.458  1.00  0.00
ATOM   2401  OP1 A      76      25.383  46.575  74.621  1.00  0.00
ATOM   2402  OP2 A      76      27.344  44.961  74.915  1.00  0.00
ATOM   2403  O5' A      76      27.367  47.191  75.911  1.00  0.00
ATOM   2404  C5' A      76      26.813  48.420  76.464  1.00  0.00
ATOM   2405  H5' A      76      26.253  48.300  77.392  1.00  0.00
ATOM   2406 H5'' A      76      26.123  48.843  75.734  1.00  0.00
ATOM   2407  C4' A      76      27.979  49.360  76.774  1.00  0.00
ATOM   2408  H4' A      76      27.565  50.272  77.205  1.00  0.00
ATOM   2409  O4' A      76      28.861  48.762  77.744  1.00  0.00
ATOM   2410  C1' A      76      30.097  49.320  77.552  1.00  0.00
ATOM   2411  H1' A      76      30.502  49.850  78.415  1.00  0.00
ATOM   2412  N9  A      76      30.975  48.161  77.307  1.00  0.00
ATOM   2413  C8  A      76      30.560  46.864  77.209  1.00  0.00
ATOM   2414  H8  A      76      29.497  46.679  77.151  1.00  0.00
ATOM   2415  N7  A      76      31.476  45.996  77.379  1.00  0.00
ATOM   2416  C5  A      76      32.612  46.843  77.594  1.00  0.00
ATOM   2417  C6  A      76      34.000  46.650  77.837  1.00  0.00
ATOM   2418  N6  A      76      34.635  45.548  77.966  1.00  0.00
ATOM   2419  H61 A      76      34.147  44.666  78.022  1.00  0.00
ATOM   2420  H62 A      76      35.644  45.571  77.972  1.00  0.00
ATOM   2421  N1  A      76      34.771  47.739  77.968  1.00  0.00
ATOM   2422  C2  A      76      34.259  48.899  77.954  1.00  0.00
ATOM   2423  H2  A      76      35.025  49.660  77.954  1.00  0.00
ATOM   2424  N3  A      76      32.999  49.230  77.797  1.00  0.00
ATOM   2425  C4  A      76      32.275  48.187  77.535  1.00  0.00
ATOM   2426  C3' A      76      28.832  49.666  75.600  1.00  0.00
ATOM   2427  H3' A      76      28.998  48.801  74.958  1.00  0.00
ATOM   2428  C2' A      76      30.129  50.092  76.275  1.00  0.00
ATOM   2429  H2' A      76      30.984  49.932  75.618  1.00  0.00
ATOM   2430  O2' A      76      30.198  51.443  76.566  1.00  0.00
ATOM   2431 HO2' A      76      30.425  51.774  75.694  1.00  0.00
ATOM   2432  O3' A      76      28.153  50.720  74.947  1.00  0.00
ATOM   2433  P   C      77      28.589  51.255  73.493  1.00  0.00
ATOM   2434  OP1 C      77      27.606  52.261  73.097  1.00  0.00
ATOM   2435  OP2 C      77      28.820  50.090  72.630  1.00  0.00
ATOM   2436  O5' C      77      29.979  52.012  73.753  1.00  0.00
ATOM   2437  C5' C      77      30.045  53.322  74.301  1.00  0.00
ATOM   2438  H5' C      77      29.469  53.397  75.223  1.00  0.00
ATOM   2439 H5'' C      77      29.586  53.999  73.581  1.00  0.00
ATOM   2440  C4' C      77      31.549  53.738  74.521  1.00  0.00
ATOM   2441  H4' C      77      31.599  54.752  74.916  1.00  0.00
ATOM   2442  O4' C      77      32.107  52.883  75.432  1.00  0.00
ATOM   2443  C1' C      77      33.476  52.686  75.018  1.00  0.00
ATOM   2444  H1' C      77      34.050  53.088  75.853  1.00  0.00
ATOM   2445  N1  C      77      33.829  51.225  74.697  1.00  0.00
ATOM   2446  C6  C      77      33.002  50.336  74.154  1.00  0.00
ATOM   2447  H6  C      77      32.089  50.644  73.666  1.00  0.00
ATOM   2448  C5  C      77      33.240  49.019  74.255  1.00  0.00
ATOM   2449  H5  C      77      32.464  48.414  73.809  1.00  0.00
ATOM   2450  C4  C      77      34.504  48.596  74.751  1.00  0.00
ATOM   2451  N4  C      77      34.871  47.355  74.849  1.00  0.00
ATOM   2452  H41 C      77      34.187  46.637  74.658  1.00  0.00
ATOM   2453  H42 C      77      35.812  47.175  75.168  1.00  0.00
ATOM   2454  N3  C      77      35.407  49.479  74.995  1.00  0.00
ATOM   2455  C2  C      77      35.140  50.809  75.032  1.00  0.00
ATOM   2456  O2  C      77      36.016  51.562  75.383  1.00  0.00
ATOM   2457  C3' C      77      32.407  53.748  73.216  1.00  0.00
ATOM   2458  H3' C      77      32.228  52.878  72.585  1.00  0.00
ATOM   2459  C2' C      77      33.809  53.626  73.842  1.00  0.00
ATOM   2460  H2' C      77      34.438  53.064  73.152  1.00  0.00
ATOM   2461  O2' C      77      34.426  54.864  74.209  1.00  0.00
ATOM   2462 HO2' C      77      34.877  55.259  73.460  1.00  0.00
ATOM   2463  O3' C      77      32.319  54.927  72.462  1.00  0.00
ATOM   2464  P   G      78      33.089  55.140  71.115  1.00  0.00
ATOM   2465  OP1 G      78      32.391  56.273  70.418  1.00  0.00
ATOM   2466  OP2 G      78      33.105  53.806  70.456  1.00  0.00
ATOM   2467  O5' G      78      34.514  55.594  71.434  1.00  0.00
ATOM   2468  C5' G      78      34.795  56.940  71.950  1.00  0.00
ATOM   2469  H5' G      78      34.194  57.177  72.828  1.00  0.00
ATOM   2470 H5'' G      78      34.486  57.622  71.158  1.00  0.00
ATOM   2471  C4' G      78      36.285  57.219  72.250  1.00  0.00
ATOM   2472  H4' G      78      36.382  58.140  72.826  1.00  0.00
ATOM   2473  O4' G      78      36.872  56.145  73.041  1.00  0.00
ATOM   2474  C1' G      78      38.167  55.701  72.697  1.00  0.00
ATOM   2475  H1' G      78      38.958  56.276  73.177  1.00  0.00
ATOM   2476  N9  G      78      38.368  54.244  72.973  1.00  0.00
ATOM   2477  C8  G      78      39.401  53.747  73.720  1.00  0.00
ATOM   2478  H8  G      78      40.171  54.412  74.083  1.00  0.00
ATOM   2479  N7  G      78      39.417  52.415  73.824  1.00  0.00
ATOM   2480  C5  G      78      38.280  52.056  73.127  1.00  0.00
ATOM   2481  C6  G      78      37.800  50.789  72.896  1.00  0.00
ATOM   2482  O6  G      78      38.321  49.744  73.208  1.00  0.00
ATOM   2483  N1  G      78      36.616  50.766  72.141  1.00  0.00
ATOM   2484  H1  G      78      36.152  49.872  72.073  1.00  0.00
ATOM   2485  C2  G      78      36.130  51.852  71.468  1.00  0.00
ATOM   2486  N2  G      78      34.885  51.762  71.124  1.00  0.00
ATOM   2487  H21 G      78      34.384  52.559  70.758  1.00  0.00
ATOM   2488  H22 G      78      34.386  50.884  71.109  1.00  0.00
ATOM   2489  N3  G      78      36.551  53.093  71.670  1.00  0.00
ATOM   2490  C4  G      78      37.642  53.141  72.511  1.00  0.00
ATOM   2491  C3' G      78      37.217  57.298  71.027  1.00  0.00
ATOM   2492  H3' G      78      36.707  57.294  70.064  1.00  0.00
ATOM   2493  C2' G      78      38.085  56.023  71.185  1.00  0.00
ATOM   2494  H2' G      78      37.599  55.264  70.573  1.00  0.00
ATOM   2495  O2' G      78      39.407  55.988  70.603  1.00  0.00
ATOM   2496 HO2' G      78      39.808  56.860  70.634  1.00  0.00
ATOM   2497  O3' G      78      38.055  58.475  71.122  1.00  0.00
ATOM   2498  P   U      79      37.618  59.894  70.621  1.00  0.00
ATOM   2499  OP1 U      79      38.636  60.858  71.143  1.00  0.00
ATOM   2500  OP2 U      79      36.219  60.112  70.912  1.00  0.00
ATOM   2501  O5' U      79      37.778  59.647  69.044  1.00  0.00
ATOM   2502  C5' U      79      39.105  59.510  68.473  1.00  0.00
ATOM   2503  H5' U      79      39.548  58.648  68.972  1.00  0.00
ATOM   2504 H5'' U      79      39.649  60.454  68.514  1.00  0.00
ATOM   2505  C4' U      79      39.047  59.212  66.934  1.00  0.00
ATOM   2506  H4' U      79      40.085  59.311  66.616  1.00  0.00
ATOM   2507  O4' U      79      38.716  57.862  66.750  1.00  0.00
ATOM   2508  C1' U      79      37.907  57.669  65.549  1.00  0.00
ATOM   2509  H1' U      79      38.445  57.031  64.848  1.00  0.00
ATOM   2510  N1  U      79      36.644  56.940  66.063  1.00  0.00
ATOM   2511  C6  U      79      35.977  57.308  67.229  1.00  0.00
ATOM   2512  H6  U      79      36.359  58.128  67.818  1.00  0.00
ATOM   2513  C5  U      79      34.764  56.780  67.516  1.00  0.00
ATOM   2514  H5  U      79      34.152  57.150  68.326  1.00  0.00
ATOM   2515  C4  U      79      34.106  55.762  66.627  1.00  0.00
ATOM   2516  O4  U      79      32.962  55.409  66.727  1.00  0.00
ATOM   2517  N3  U      79      34.968  55.301  65.699  1.00  0.00
ATOM   2518  H3  U      79      34.405  54.893  64.967  1.00  0.00
ATOM   2519  C2  U      79      36.142  55.894  65.326  1.00  0.00
ATOM   2520  O2  U      79      36.759  55.389  64.353  1.00  0.00
ATOM   2521  C3' U      79      38.142  59.970  65.999  1.00  0.00
ATOM   2522  H3' U      79      37.219  60.163  66.545  1.00  0.00
ATOM   2523  C2' U      79      37.758  59.029  64.944  1.00  0.00
ATOM   2524  H2' U      79      36.753  59.184  64.551  1.00  0.00
ATOM   2525  O2' U      79      38.728  59.165  63.851  1.00  0.00
ATOM   2526 HO2' U      79      38.716  60.087  63.584  1.00  0.00
ATOM   2527  O3' U      79      38.745  61.257  65.640  1.00  0.00
ATOM   2528  P   U      80      38.000  62.305  64.764  1.00  0.00
ATOM   2529  OP1 U      80      38.738  63.555  65.009  1.00  0.00
ATOM   2530  OP2 U      80      36.591  62.189  65.155  1.00  0.00
ATOM   2531  O5' U      80      38.270  61.726  63.252  1.00  0.00
ATOM   2532  C5' U      80      39.069  62.453  62.340  1.00  0.00
ATOM   2533  H5' U      80      40.132  62.354  62.560  1.00  0.00
ATOM   2534 H5'' U      80      38.735  63.490  62.362  1.00  0.00
ATOM   2535  C4' U      80      38.865  61.927  60.893  1.00  0.00
ATOM   2536  H4' U      80      39.729  62.204  60.290  1.00  0.00
ATOM   2537  O4' U      80      38.791  60.549  60.826  1.00  0.00
ATOM   2538  C1' U      80      37.541  60.153  60.374  1.00  0.00
ATOM   2539  H1' U      80      37.554  59.383  59.603  1.00  0.00
ATOM   2540  N1  U      80      36.594  59.678  61.426  1.00  0.00
ATOM   2541  C6  U      80      35.639  60.411  62.088  1.00  0.00
ATOM   2542  H6  U      80      35.633  61.473  61.895  1.00  0.00
ATOM   2543  C5  U      80      34.804  59.824  62.960  1.00  0.00
ATOM   2544  H5  U      80      33.916  60.316  63.329  1.00  0.00
ATOM   2545  C4  U      80      34.891  58.444  63.254  1.00  0.00
ATOM   2546  O4  U      80      34.246  57.829  64.068  1.00  0.00
ATOM   2547  N3  U      80      35.900  57.774  62.645  1.00  0.00
ATOM   2548  H3  U      80      36.072  56.809  62.888  1.00  0.00
ATOM   2549  C2  U      80      36.771  58.312  61.748  1.00  0.00
ATOM   2550  O2  U      80      37.636  57.567  61.298  1.00  0.00
ATOM   2551  C3' U      80      37.616  62.622  60.274  1.00  0.00
ATOM   2552  H3' U      80      36.947  62.967  61.063  1.00  0.00
ATOM   2553  C2' U      80      37.038  61.381  59.579  1.00  0.00
ATOM   2554  H2' U      80      35.961  61.549  59.542  1.00  0.00
ATOM   2555  O2' U      80      37.448  61.255  58.235  1.00  0.00
ATOM   2556 HO2' U      80      37.307  62.049  57.713  1.00  0.00
ATOM   2557  O3' U      80      37.938  63.707  59.408  1.00  0.00
ATOM   2558  P   U      81      36.778  64.691  58.920  1.00  0.00
ATOM   2559  OP1 U      81      37.324  65.810  58.166  1.00  0.00
ATOM   2560  OP2 U      81      35.921  65.024  60.041  1.00  0.00
ATOM   2561  O5' U      81      35.905  63.836  57.929  1.00  0.00
ATOM   2562  C5' U      81      35.953  63.926  56.502  1.00  0.00
ATOM   2563  H5' U      81      36.956  63.962  56.078  1.00  0.00
ATOM   2564 H5'' U      81      35.451  64.829  56.154  1.00  0.00
ATOM   2565  C4' U      81      35.106  62.838  55.798  1.00  0.00
ATOM   2566  H4' U      81      35.383  62.956  54.750  1.00  0.00
ATOM   2567  O4' U      81      35.552  61.543  56.145  1.00  0.00
ATOM   2568  C1' U      81      34.421  60.711  56.075  1.00  0.00
ATOM   2569  H1' U      81      34.652  60.012  55.272  1.00  0.00
ATOM   2570  N1  U      81      34.279  59.921  57.301  1.00  0.00
ATOM   2571  C6  U      81      33.467  60.278  58.365  1.00  0.00
ATOM   2572  H6  U      81      33.014  61.256  58.296  1.00  0.00
ATOM   2573  C5  U      81      33.285  59.408  59.418  1.00  0.00
ATOM   2574  H5  U      81      32.741  59.608  60.330  1.00  0.00
ATOM   2575  C4  U      81      33.974  58.093  59.449  1.00  0.00
ATOM   2576  O4  U      81      33.927  57.258  60.344  1.00  0.00
ATOM   2577  N3  U      81      34.853  57.837  58.389  1.00  0.00
ATOM   2578  H3  U      81      35.357  56.962  58.352  1.00  0.00
ATOM   2579  C2  U      81      35.076  58.723  57.393  1.00  0.00
ATOM   2580  O2  U      81      36.001  58.498  56.584  1.00  0.00
ATOM   2581  C3' U      81      33.580  63.034  56.083  1.00  0.00
ATOM   2582  H3' U      81      33.453  63.286  57.136  1.00  0.00
ATOM   2583  C2' U      81      33.200  61.601  55.670  1.00  0.00
ATOM   2584  H2' U      81      32.338  61.155  56.167  1.00  0.00
ATOM   2585  O2' U      81      33.104  61.434  54.275  1.00  0.00
ATOM   2586 HO2' U      81      32.397  61.935  53.861  1.00  0.00
ATOM   2587  O3' U      81      33.133  64.000  55.138  1.00  0.00
ATOM   2588  P   A      82      31.634  64.610  55.160  1.00  0.00
ATOM   2589  OP1 A      82      31.749  66.071  54.852  1.00  0.00
ATOM   2590  OP2 A      82      30.857  64.295  56.388  1.00  0.00
ATOM   2591  O5' A      82      31.095  63.829  53.875  1.00  0.00
ATOM   2592  C5' A      82      31.534  64.165  52.622  1.00  0.00
ATOM   2593  H5' A      82      32.619  64.069  52.564  1.00  0.00
ATOM   2594 H5'' A      82      31.234  65.193  52.423  1.00  0.00
ATOM   2595  C4' A      82      30.896  63.268  51.623  1.00  0.00
ATOM   2596  H4' A      82      31.518  63.388  50.736  1.00  0.00
ATOM   2597  O4' A      82      31.085  61.875  52.055  1.00  0.00
ATOM   2598  C1' A      82      29.901  61.105  51.797  1.00  0.00
ATOM   2599  H1' A      82      30.068  60.132  51.336  1.00  0.00
ATOM   2600  N9  A      82      29.209  60.786  53.086  1.00  0.00
ATOM   2601  C8  A      82      29.606  60.964  54.400  1.00  0.00
ATOM   2602  H8  A      82      30.554  61.357  54.735  1.00  0.00
ATOM   2603  N7  A      82      28.734  60.512  55.218  1.00  0.00
ATOM   2604  C5  A      82      27.733  59.844  54.446  1.00  0.00
ATOM   2605  C6  A      82      26.493  59.219  54.624  1.00  0.00
ATOM   2606  N6  A      82      25.893  59.039  55.814  1.00  0.00
ATOM   2607  H61 A      82      26.318  59.392  56.660  1.00  0.00
ATOM   2608  H62 A      82      24.925  58.772  55.703  1.00  0.00
ATOM   2609  N1  A      82      25.846  58.585  53.614  1.00  0.00
ATOM   2610  C2  A      82      26.275  58.754  52.370  1.00  0.00
ATOM   2611  H2  A      82      25.681  58.367  51.556  1.00  0.00
ATOM   2612  N3  A      82      27.430  59.386  52.060  1.00  0.00
ATOM   2613  C4  A      82      28.099  59.909  53.133  1.00  0.00
ATOM   2614  C3' A      82      29.417  63.412  51.275  1.00  0.00
ATOM   2615  H3' A      82      28.785  63.608  52.141  1.00  0.00
ATOM   2616  C2' A      82      29.010  61.988  50.888  1.00  0.00
ATOM   2617  H2' A      82      27.965  61.769  51.108  1.00  0.00
ATOM   2618  O2' A      82      29.288  61.694  49.529  1.00  0.00
ATOM   2619 HO2' A      82      29.372  62.539  49.083  1.00  0.00
ATOM   2620  O3' A      82      29.241  64.332  50.181  1.00  0.00
ATOM   2621  P   C      83      28.287  65.553  50.310  1.00  0.00
ATOM   2622  OP1 C      83      28.090  66.153  48.991  1.00  0.00
ATOM   2623  OP2 C      83      28.764  66.418  51.456  1.00  0.00
ATOM   2624  O5' C      83      26.840  64.887  50.695  1.00  0.00
ATOM   2625  C5' C      83      26.091  64.047  49.753  1.00  0.00
ATOM   2626  H5' C      83      26.727  63.375  49.178  1.00  0.00
ATOM   2627 H5'' C      83      25.501  64.764  49.182  1.00  0.00
ATOM   2628  C4' C      83      25.102  63.065  50.433  1.00  0.00
ATOM   2629  H4' C      83      24.612  62.500  49.639  1.00  0.00
ATOM   2630  O4' C      83      25.642  62.157  51.451  1.00  0.00
ATOM   2631  C1' C      83      24.735  62.071  52.543  1.00  0.00
ATOM   2632  H1' C      83      24.242  61.101  52.595  1.00  0.00
ATOM   2633  N1  C      83      25.310  62.380  53.819  1.00  0.00
ATOM   2634  C6  C      83      26.515  63.054  53.946  1.00  0.00
ATOM   2635  H6  C      83      27.027  63.368  53.048  1.00  0.00
ATOM   2636  C5  C      83      27.067  63.392  55.168  1.00  0.00
ATOM   2637  H5  C      83      28.045  63.840  55.257  1.00  0.00
ATOM   2638  C4  C      83      26.319  62.998  56.239  1.00  0.00
ATOM   2639  N4  C      83      26.717  63.335  57.443  1.00  0.00
ATOM   2640  H41 C      83      27.655  63.702  57.516  1.00  0.00
ATOM   2641  H42 C      83      26.060  63.039  58.151  1.00  0.00
ATOM   2642  N3  C      83      25.175  62.357  56.188  1.00  0.00
ATOM   2643  C2  C      83      24.711  61.989  54.956  1.00  0.00
ATOM   2644  O2  C      83      23.713  61.271  54.931  1.00  0.00
ATOM   2645  C3' C      83      24.192  63.967  51.249  1.00  0.00
ATOM   2646  H3' C      83      24.804  64.701  51.774  1.00  0.00
ATOM   2647  C2' C      83      23.591  62.977  52.232  1.00  0.00
ATOM   2648  H2' C      83      23.293  63.572  53.096  1.00  0.00
ATOM   2649  O2' C      83      22.527  62.192  51.813  1.00  0.00
ATOM   2650 HO2' C      83      22.922  61.479  51.307  1.00  0.00
ATOM   2651  O3' C      83      23.238  64.633  50.372  1.00  0.00
ATOM   2652  P   A      84      22.492  66.023  50.862  1.00  0.00
ATOM   2653  OP1 A      84      21.484  66.351  49.850  1.00  0.00
ATOM   2654  OP2 A      84      23.496  67.053  51.274  1.00  0.00
ATOM   2655  O5' A      84      21.644  65.632  52.145  1.00  0.00
ATOM   2656  C5' A      84      20.472  64.838  52.158  1.00  0.00
ATOM   2657  H5' A      84      20.695  63.910  51.632  1.00  0.00
ATOM   2658 H5'' A      84      19.777  65.440  51.574  1.00  0.00
ATOM   2659  C4' A      84      19.837  64.628  53.512  1.00  0.00
ATOM   2660  H4' A      84      18.847  64.192  53.374  1.00  0.00
ATOM   2661  O4' A      84      20.664  63.854  54.399  1.00  0.00
ATOM   2662  C1' A      84      20.367  64.311  55.709  1.00  0.00
ATOM   2663  H1' A      84      19.923  63.517  56.308  1.00  0.00
ATOM   2664  N9  A      84      21.553  64.835  56.394  1.00  0.00
ATOM   2665  C8  A      84      22.756  64.854  55.724  1.00  0.00
ATOM   2666  H8  A      84      22.907  64.803  54.656  1.00  0.00
ATOM   2667  N7  A      84      23.776  65.068  56.544  1.00  0.00
ATOM   2668  C5  A      84      23.178  65.116  57.782  1.00  0.00
ATOM   2669  C6  A      84      23.667  65.128  59.090  1.00  0.00
ATOM   2670  N6  A      84      24.938  65.142  59.440  1.00  0.00
ATOM   2671  H61 A      84      25.662  65.294  58.752  1.00  0.00
ATOM   2672  H62 A      84      25.128  65.128  60.432  1.00  0.00
ATOM   2673  N1  A      84      22.831  65.202  60.124  1.00  0.00
ATOM   2674  C2  A      84      21.586  65.048  59.844  1.00  0.00
ATOM   2675  H2  A      84      21.040  64.997  60.775  1.00  0.00
ATOM   2676  N3  A      84      20.942  64.872  58.698  1.00  0.00
ATOM   2677  C4  A      84      21.825  64.990  57.701  1.00  0.00
ATOM   2678  C3' A      84      19.537  65.919  54.275  1.00  0.00
ATOM   2679  H3' A      84      20.429  66.541  54.196  1.00  0.00
ATOM   2680  C2' A      84      19.325  65.472  55.714  1.00  0.00
ATOM   2681  H2' A      84      19.655  66.183  56.471  1.00  0.00
ATOM   2682  O2' A      84      18.020  64.909  56.019  1.00  0.00
ATOM   2683 HO2' A      84      17.939  64.787  56.968  1.00  0.00
ATOM   2684  O3' A      84      18.464  66.560  53.676  1.00  0.00
ATOM   2685  P   A      85      18.216  68.098  53.834  1.00  0.00
ATOM   2686  OP1 A      85      16.997  68.446  53.180  1.00  0.00
ATOM   2687  OP2 A      85      19.426  68.627  53.249  1.00  0.00
ATOM   2688  O5' A      85      18.114  68.437  55.463  1.00  0.00
ATOM   2689  C5' A      85      16.892  68.326  56.057  1.00  0.00
ATOM   2690  H5' A      85      16.499  67.322  55.901  1.00  0.00
ATOM   2691 H5'' A      85      16.216  69.087  55.667  1.00  0.00
ATOM   2692  C4' A      85      16.866  68.434  57.559  1.00  0.00
ATOM   2693  H4' A      85      15.805  68.371  57.802  1.00  0.00
ATOM   2694  O4' A      85      17.673  67.379  58.145  1.00  0.00
ATOM   2695  C1' A      85      18.364  67.862  59.302  1.00  0.00
ATOM   2696  H1' A      85      18.242  67.087  60.058  1.00  0.00
ATOM   2697  N9  A      85      19.822  68.064  59.186  1.00  0.00
ATOM   2698  C8  A      85      20.627  68.272  58.080  1.00  0.00
ATOM   2699  H8  A      85      20.296  68.426  57.063  1.00  0.00
ATOM   2700  N7  A      85      21.916  68.295  58.297  1.00  0.00
ATOM   2701  C5  A      85      21.939  68.331  59.678  1.00  0.00
ATOM   2702  C6  A      85      22.960  68.353  60.650  1.00  0.00
ATOM   2703  N6  A      85      24.266  68.408  60.270  1.00  0.00
ATOM   2704  H61 A      85      24.595  68.276  59.324  1.00  0.00
ATOM   2705  H62 A      85      24.954  68.600  60.983  1.00  0.00
ATOM   2706  N1  A      85      22.727  68.424  61.905  1.00  0.00
ATOM   2707  C2  A      85      21.434  68.395  62.239  1.00  0.00
ATOM   2708  H2  A      85      21.238  68.549  63.290  1.00  0.00
ATOM   2709  N3  A      85      20.360  68.236  61.573  1.00  0.00
ATOM   2710  C4  A      85      20.707  68.090  60.246  1.00  0.00
ATOM   2711  C3' A      85      17.431  69.764  58.141  1.00  0.00
ATOM   2712  H3' A      85      18.323  70.131  57.633  1.00  0.00
ATOM   2713  C2' A      85      17.701  69.230  59.542  1.00  0.00
ATOM   2714  H2' A      85      18.370  69.857  60.131  1.00  0.00
ATOM   2715  O2' A      85      16.506  68.832  60.330  1.00  0.00
ATOM   2716 HO2' A      85      16.729  68.921  61.259  1.00  0.00
ATOM   2717  O3' A      85      16.404  70.824  58.286  1.00  0.00
ATOM   2718  P   C      86      16.874  72.288  58.854  1.00  0.00
ATOM   2719  OP1 C      86      15.634  73.038  58.926  1.00  0.00
ATOM   2720  OP2 C      86      17.980  72.811  58.018  1.00  0.00
ATOM   2721  O5' C      86      17.475  72.257  60.319  1.00  0.00
ATOM   2722  C5' C      86      16.672  72.386  61.523  1.00  0.00
ATOM   2723  H5' C      86      15.933  71.584  61.513  1.00  0.00
ATOM   2724 H5'' C      86      16.144  73.316  61.314  1.00  0.00
ATOM   2725  C4' C      86      17.658  72.428  62.740  1.00  0.00
ATOM   2726  H4' C      86      17.112  72.472  63.682  1.00  0.00
ATOM   2727  O4' C      86      18.613  71.349  62.744  1.00  0.00
ATOM   2728  C1' C      86      19.789  71.840  63.352  1.00  0.00
ATOM   2729  H1' C      86      20.134  71.357  64.266  1.00  0.00
ATOM   2730  N1  C      86      20.948  71.908  62.352  1.00  0.00
ATOM   2731  C6  C      86      20.857  71.657  60.995  1.00  0.00
ATOM   2732  H6  C      86      19.873  71.515  60.573  1.00  0.00
ATOM   2733  C5  C      86      21.939  71.746  60.209  1.00  0.00
ATOM   2734  H5  C      86      21.961  71.673  59.131  1.00  0.00
ATOM   2735  C4  C      86      23.164  72.000  60.865  1.00  0.00
ATOM   2736  N4  C      86      24.209  71.893  60.175  1.00  0.00
ATOM   2737  H41 C      86      24.115  71.794  59.174  1.00  0.00
ATOM   2738  H42 C      86      25.065  72.129  60.656  1.00  0.00
ATOM   2739  N3  C      86      23.259  72.259  62.130  1.00  0.00
ATOM   2740  C2  C      86      22.181  72.270  62.909  1.00  0.00
ATOM   2741  O2  C      86      22.340  72.581  64.094  1.00  0.00
ATOM   2742  C3' C      86      18.402  73.732  62.732  1.00  0.00
ATOM   2743  H3' C      86      18.871  73.845  61.754  1.00  0.00
ATOM   2744  C2' C      86      19.430  73.294  63.770  1.00  0.00
ATOM   2745  H2' C      86      20.309  73.931  63.667  1.00  0.00
ATOM   2746  O2' C      86      18.923  73.449  65.064  1.00  0.00
ATOM   2747 HO2' C      86      19.519  73.091  65.726  1.00  0.00
ATOM   2748  O3' C      86      17.597  74.867  63.067  1.00  0.00
ATOM   2749  P   A      87      17.767  76.317  62.454  1.00  0.00
ATOM   2750  OP1 A      87      16.670  77.071  63.072  1.00  0.00
ATOM   2751  OP2 A      87      17.880  76.195  60.967  1.00  0.00
ATOM   2752  O5' A      87      19.178  76.856  62.961  1.00  0.00
ATOM   2753  C5' A      87      19.410  77.167  64.347  1.00  0.00
ATOM   2754  H5' A      87      18.994  76.355  64.944  1.00  0.00
ATOM   2755 H5'' A      87      18.947  78.093  64.687  1.00  0.00
ATOM   2756  C4' A      87      20.929  77.204  64.732  1.00  0.00
ATOM   2757  H4' A      87      21.071  77.397  65.795  1.00  0.00
ATOM   2758  O4' A      87      21.604  75.962  64.384  1.00  0.00
ATOM   2759  C1' A      87      22.855  76.295  63.736  1.00  0.00
ATOM   2760  H1' A      87      23.627  75.680  64.200  1.00  0.00
ATOM   2761  N9  A      87      22.914  75.970  62.321  1.00  0.00
ATOM   2762  C8  A      87      21.911  75.718  61.398  1.00  0.00
ATOM   2763  H8  A      87      20.864  75.897  61.593  1.00  0.00
ATOM   2764  N7  A      87      22.421  75.343  60.207  1.00  0.00
ATOM   2765  C5  A      87      23.793  75.306  60.415  1.00  0.00
ATOM   2766  C6  A      87      24.939  74.783  59.666  1.00  0.00
ATOM   2767  N6  A      87      24.780  74.521  58.441  1.00  0.00
ATOM   2768  H61 A      87      25.537  74.237  57.835  1.00  0.00
ATOM   2769  H62 A      87      23.844  74.615  58.074  1.00  0.00
ATOM   2770  N1  A      87      26.193  74.902  60.191  1.00  0.00
ATOM   2771  C2  A      87      26.337  75.336  61.420  1.00  0.00
ATOM   2772  H2  A      87      27.364  75.383  61.750  1.00  0.00
ATOM   2773  N3  A      87      25.339  75.742  62.253  1.00  0.00
ATOM   2774  C4  A      87      24.072  75.760  61.710  1.00  0.00
ATOM   2775  C3' A      87      21.694  78.300  64.045  1.00  0.00
ATOM   2776  H3' A      87      21.366  78.255  63.007  1.00  0.00
ATOM   2777  C2' A      87      23.095  77.756  64.057  1.00  0.00
ATOM   2778  H2' A      87      23.801  78.218  63.366  1.00  0.00
ATOM   2779  O2' A      87      23.704  77.852  65.322  1.00  0.00
ATOM   2780 HO2' A      87      24.087  78.725  65.435  1.00  0.00
ATOM   2781  O3' A      87      21.572  79.641  64.447  1.00  0.00
ATOM   2782  P   A      88      21.747  80.929  63.483  1.00  0.00
ATOM   2783  OP1 A      88      21.501  82.095  64.372  1.00  0.00
ATOM   2784  OP2 A      88      20.867  80.824  62.339  1.00  0.00
ATOM   2785  O5' A      88      23.243  80.886  62.868  1.00  0.00
ATOM   2786  C5' A      88      24.225  81.754  63.409  1.00  0.00
ATOM   2787  H5' A      88      25.191  81.252  63.461  1.00  0.00
ATOM   2788 H5'' A      88      24.092  81.987  64.465  1.00  0.00
ATOM   2789  C4' A      88      24.424  83.045  62.609  1.00  0.00
ATOM   2790  H4' A      88      23.414  83.442  62.505  1.00  0.00
ATOM   2791  O4' A      88      25.021  84.085  63.380  1.00  0.00
ATOM   2792  C1' A      88      26.385  84.259  62.948  1.00  0.00
ATOM   2793  H1' A      88      26.385  85.313  62.671  1.00  0.00
ATOM   2794  N9  A      88      27.394  84.068  64.093  1.00  0.00
ATOM   2795  C8  A      88      27.258  83.370  65.286  1.00  0.00
ATOM   2796  H8  A      88      26.264  83.030  65.537  1.00  0.00
ATOM   2797  N7  A      88      28.329  83.215  66.033  1.00  0.00
ATOM   2798  C5  A      88      29.257  83.865  65.221  1.00  0.00
ATOM   2799  C6  A      88      30.645  83.979  65.232  1.00  0.00
ATOM   2800  N6  A      88      31.402  83.602  66.232  1.00  0.00
ATOM   2801  H61 A      88      31.046  83.015  66.973  1.00  0.00
ATOM   2802  H62 A      88      32.322  84.010  66.319  1.00  0.00
ATOM   2803  N1  A      88      31.354  84.675  64.343  1.00  0.00
ATOM   2804  C2  A      88      30.675  85.210  63.338  1.00  0.00
ATOM   2805  H2  A      88      31.177  85.809  62.592  1.00  0.00
ATOM   2806  N3  A      88      29.383  85.084  63.080  1.00  0.00
ATOM   2807  C4  A      88      28.722  84.455  64.120  1.00  0.00
ATOM   2808  C3' A      88      25.194  82.987  61.284  1.00  0.00
ATOM   2809  H3' A      88      25.140  81.975  60.885  1.00  0.00
ATOM   2810  C2' A      88      26.648  83.402  61.679  1.00  0.00
ATOM   2811  H2' A      88      27.192  82.505  61.972  1.00  0.00
ATOM   2812  O2' A      88      27.383  84.273  60.831  1.00  0.00
ATOM   2813 HO2' A      88      28.130  84.631  61.316  1.00  0.00
ATOM   2814  O3' A      88      24.562  83.992  60.532  1.00  0.00
ATOM   2815  P   G      89      24.243  83.646  58.992  1.00  0.00
ATOM   2816  OP1 G      89      23.545  84.801  58.497  1.00  0.00
ATOM   2817  OP2 G      89      23.485  82.394  58.951  1.00  0.00
ATOM   2818  O5' G      89      25.655  83.420  58.363  1.00  0.00
ATOM   2819  C5' G      89      26.455  82.241  58.306  1.00  0.00
ATOM   2820  H5' G      89      25.838  81.489  57.816  1.00  0.00
ATOM   2821 H5'' G      89      26.521  81.787  59.295  1.00  0.00
ATOM   2822  C4' G      89      27.871  82.272  57.709  1.00  0.00
ATOM   2823  H4' G      89      28.177  81.226  57.693  1.00  0.00
ATOM   2824  O4' G      89      27.888  82.762  56.334  1.00  0.00
ATOM   2825  C1' G      89      28.565  84.048  56.332  1.00  0.00
ATOM   2826  H1' G      89      29.415  84.190  55.665  1.00  0.00
ATOM   2827  N9  G      89      27.574  84.973  55.694  1.00  0.00
ATOM   2828  C8  G      89      26.868  86.038  56.262  1.00  0.00
ATOM   2829  H8  G      89      27.053  86.449  57.244  1.00  0.00
ATOM   2830  N7  G      89      26.012  86.595  55.431  1.00  0.00
ATOM   2831  C5  G      89      26.036  85.783  54.329  1.00  0.00
ATOM   2832  C6  G      89      25.331  85.897  53.108  1.00  0.00
ATOM   2833  O6  G      89      24.585  86.799  52.842  1.00  0.00
ATOM   2834  N1  G      89      25.624  85.001  52.140  1.00  0.00
ATOM   2835  H1  G      89      25.356  85.199  51.187  1.00  0.00
ATOM   2836  C2  G      89      26.573  84.074  52.391  1.00  0.00
ATOM   2837  N2  G      89      26.923  83.276  51.410  1.00  0.00
ATOM   2838  H21 G      89      27.666  82.596  51.489  1.00  0.00
ATOM   2839  H22 G      89      26.423  83.301  50.533  1.00  0.00
ATOM   2840  N3  G      89      27.325  84.010  53.442  1.00  0.00
ATOM   2841  C4  G      89      27.043  84.883  54.396  1.00  0.00
ATOM   2842  C3' G      89      29.008  83.030  58.430  1.00  0.00
ATOM   2843  H3' G      89      28.916  83.078  59.515  1.00  0.00
ATOM   2844  C2' G      89      28.909  84.412  57.815  1.00  0.00
ATOM   2845  H2' G      89      28.059  84.922  58.268  1.00  0.00
ATOM   2846  O2' G      89      29.992  85.267  57.951  1.00  0.00
ATOM   2847 HO2' G      89      30.801  84.773  58.101  1.00  0.00
ATOM   2848  O3' G      89      30.273  82.365  58.030  1.00  0.00
ATOM   2849  P   G      90      31.484  82.306  58.988  1.00  0.00
ATOM   2850  OP1 G      90      31.681  83.760  59.402  1.00  0.00
ATOM   2851  OP2 G      90      32.526  81.489  58.396  1.00  0.00
ATOM   2852  O5' G      90      31.018  81.574  60.327  1.00  0.00
ATOM   2853  C5' G      90      30.971  82.177  61.650  1.00  0.00
ATOM   2854  H5' G      90      30.226  82.958  61.499  1.00  0.00
ATOM   2855 H5'' G      90      31.920  82.625  61.945  1.00  0.00
ATOM   2856  C4' G      90      30.525  81.194  62.693  1.00  0.00
ATOM   2857  H4' G      90      30.640  81.742  63.628  1.00  0.00
ATOM   2858  O4' G      90      29.195  80.736  62.422  1.00  0.00
ATOM   2859  C1' G      90      29.101  79.314  62.595  1.00  0.00
ATOM   2860  H1' G      90      28.196  79.098  63.162  1.00  0.00
ATOM   2861  N9  G      90      28.833  78.857  61.172  1.00  0.00
ATOM   2862  C8  G      90      29.664  78.368  60.169  1.00  0.00
ATOM   2863  H8  G      90      30.722  78.280  60.363  1.00  0.00
ATOM   2864  N7  G      90      29.062  78.038  59.082  1.00  0.00
ATOM   2865  C5  G      90      27.717  78.254  59.248  1.00  0.00
ATOM   2866  C6  G      90      26.548  78.166  58.409  1.00  0.00
ATOM   2867  O6  G      90      26.475  77.797  57.257  1.00  0.00
ATOM   2868  N1  G      90      25.410  78.445  59.145  1.00  0.00
ATOM   2869  H1  G      90      24.544  78.138  58.727  1.00  0.00
ATOM   2870  C2  G      90      25.295  78.889  60.361  1.00  0.00
ATOM   2871  N2  G      90      24.124  79.314  60.743  1.00  0.00
ATOM   2872  H21 G      90      23.994  79.706  61.665  1.00  0.00
ATOM   2873  H22 G      90      23.369  79.442  60.085  1.00  0.00
ATOM   2874  N3  G      90      26.361  79.147  61.126  1.00  0.00
ATOM   2875  C4  G      90      27.574  78.775  60.564  1.00  0.00
ATOM   2876  C3' G      90      31.407  79.889  62.644  1.00  0.00
ATOM   2877  H3' G      90      31.546  79.621  61.596  1.00  0.00
ATOM   2878  C2' G      90      30.466  78.826  63.183  1.00  0.00
ATOM   2879  H2' G      90      30.723  77.821  62.847  1.00  0.00
ATOM   2880  O2' G      90      30.316  78.819  64.610  1.00  0.00
ATOM   2881 HO2' G      90      31.055  78.317  64.962  1.00  0.00
ATOM   2882  O3' G      90      32.632  80.041  63.405  1.00  0.00
ATOM   2883  P   A      91      33.932  79.271  63.089  1.00  0.00
ATOM   2884  OP1 A      91      35.080  80.109  63.568  1.00  0.00
ATOM   2885  OP2 A      91      34.000  78.913  61.661  1.00  0.00
ATOM   2886  O5' A      91      34.040  77.896  64.056  1.00  0.00
ATOM   2887  C5' A      91      34.162  77.898  65.443  1.00  0.00
ATOM   2888  H5' A      91      33.546  78.748  65.736  1.00  0.00
ATOM   2889 H5'' A      91      35.173  78.043  65.823  1.00  0.00
ATOM   2890  C4' A      91      33.571  76.690  66.088  1.00  0.00
ATOM   2891  H4' A      91      33.865  76.582  67.132  1.00  0.00
ATOM   2892  O4' A      91      32.151  76.692  65.970  1.00  0.00
ATOM   2893  C1' A      91      31.762  75.386  65.565  1.00  0.00
ATOM   2894  H1' A      91      31.832  74.822  66.495  1.00  0.00
ATOM   2895  N9  A      91      30.351  75.385  65.061  1.00  0.00
ATOM   2896  C8  A      91      29.887  75.273  63.805  1.00  0.00
ATOM   2897  H8  A      91      30.501  75.009  62.957  1.00  0.00
ATOM   2898  N7  A      91      28.617  75.437  63.683  1.00  0.00
ATOM   2899  C5  A      91      28.196  75.730  65.000  1.00  0.00
ATOM   2900  C6  A      91      27.002  76.073  65.630  1.00  0.00
ATOM   2901  N6  A      91      25.961  76.381  64.905  1.00  0.00
ATOM   2902  H61 A      91      26.094  76.227  63.916  1.00  0.00
ATOM   2903  H62 A      91      25.149  76.771  65.364  1.00  0.00
ATOM   2904  N1  A      91      26.978  76.318  66.950  1.00  0.00
ATOM   2905  C2  A      91      28.043  76.212  67.688  1.00  0.00
ATOM   2906  H2  A      91      27.915  76.403  68.743  1.00  0.00
ATOM   2907  N3  A      91      29.224  75.797  67.182  1.00  0.00
ATOM   2908  C4  A      91      29.263  75.589  65.838  1.00  0.00
ATOM   2909  C3' A      91      34.016  75.349  65.460  1.00  0.00
ATOM   2910  H3' A      91      34.851  75.405  64.762  1.00  0.00
ATOM   2911  C2' A      91      32.821  75.005  64.646  1.00  0.00
ATOM   2912  H2' A      91      32.901  75.637  63.762  1.00  0.00
ATOM   2913  O2' A      91      33.050  73.583  64.335  1.00  0.00
ATOM   2914 HO2' A      91      32.985  73.016  65.107  1.00  0.00
ATOM   2915  O3' A      91      34.260  74.322  66.460  1.00  0.00
ATOM   2916  P   U      92      35.585  74.223  67.351  1.00  0.00
ATOM   2917  OP1 U      92      35.455  73.708  68.710  1.00  0.00
ATOM   2918  OP2 U      92      36.272  75.501  67.167  1.00  0.00
ATOM   2919  O5' U      92      36.343  73.166  66.523  1.00  0.00
ATOM   2920  C5' U      92      36.754  73.283  65.141  1.00  0.00
ATOM   2921  H5' U      92      37.353  74.168  64.925  1.00  0.00
ATOM   2922 H5'' U      92      35.861  73.234  64.518  1.00  0.00
ATOM   2923  C4' U      92      37.327  71.877  64.880  1.00  0.00
ATOM   2924  H4' U      92      37.455  71.870  63.797  1.00  0.00
ATOM   2925  O4' U      92      38.624  71.750  65.505  1.00  0.00
ATOM   2926  C1' U      92      38.870  70.324  65.631  1.00  0.00
ATOM   2927  H1' U      92      39.718  70.013  65.021  1.00  0.00
ATOM   2928  N1  U      92      39.228  70.033  67.091  1.00  0.00
ATOM   2929  C6  U      92      38.602  70.733  68.136  1.00  0.00
ATOM   2930  H6  U      92      37.962  71.568  67.890  1.00  0.00
ATOM   2931  C5  U      92      38.934  70.469  69.425  1.00  0.00
ATOM   2932  H5  U      92      38.525  71.027  70.255  1.00  0.00
ATOM   2933  C4  U      92      39.912  69.443  69.715  1.00  0.00
ATOM   2934  O4  U      92      40.195  69.047  70.819  1.00  0.00
ATOM   2935  N3  U      92      40.599  68.886  68.648  1.00  0.00
ATOM   2936  H3  U      92      41.314  68.228  68.922  1.00  0.00
ATOM   2937  C2  U      92      40.299  69.190  67.321  1.00  0.00
ATOM   2938  O2  U      92      41.027  68.644  66.469  1.00  0.00
ATOM   2939  C3' U      92      36.503  70.667  65.380  1.00  0.00
ATOM   2940  H3' U      92      36.232  70.822  66.424  1.00  0.00
ATOM   2941  C2' U      92      37.651  69.620  65.148  1.00  0.00
ATOM   2942  H2' U      92      37.358  68.768  65.761  1.00  0.00
ATOM   2943  O2' U      92      37.773  69.174  63.775  1.00  0.00
ATOM   2944 HO2' U      92      36.890  69.159  63.399  1.00  0.00
ATOM   2945  O3' U      92      35.367  70.474  64.619  1.00  0.00
ATOM   2946  P   G      93      34.253  69.531  65.137  1.00  0.00
ATOM   2947  OP1 G      93      34.816  68.674  66.161  1.00  0.00
ATOM   2948  OP2 G      93      33.553  68.933  64.025  1.00  0.00
ATOM   2949  O5' G      93      33.081  70.422  65.817  1.00  0.00
ATOM   2950  C5' G      93      33.031  70.879  67.197  1.00  0.00
ATOM   2951  H5' G      93      33.776  71.656  67.365  1.00  0.00
ATOM   2952 H5'' G      93      33.290  70.065  67.874  1.00  0.00
ATOM   2953  C4' G      93      31.711  71.422  67.658  1.00  0.00
ATOM   2954  H4' G      93      31.830  71.801  68.673  1.00  0.00
ATOM   2955  O4' G      93      31.067  72.480  66.987  1.00  0.00
ATOM   2956  C1' G      93      29.660  72.357  66.938  1.00  0.00
ATOM   2957  H1' G      93      29.196  73.253  67.351  1.00  0.00
ATOM   2958  N9  G      93      29.201  72.241  65.565  1.00  0.00
ATOM   2959  C8  G      93      29.964  71.906  64.411  1.00  0.00
ATOM   2960  H8  G      93      31.017  71.669  64.452  1.00  0.00
ATOM   2961  N7  G      93      29.233  72.011  63.358  1.00  0.00
ATOM   2962  C5  G      93      27.924  72.285  63.795  1.00  0.00
ATOM   2963  C6  G      93      26.756  72.475  63.030  1.00  0.00
ATOM   2964  O6  G      93      26.616  72.386  61.824  1.00  0.00
ATOM   2965  N1  G      93      25.634  72.818  63.856  1.00  0.00
ATOM   2966  H1  G      93      24.754  72.857  63.362  1.00  0.00
ATOM   2967  C2  G      93      25.726  72.966  65.224  1.00  0.00
ATOM   2968  N2  G      93      24.639  73.073  65.910  1.00  0.00
ATOM   2969  H21 G      93      24.694  73.186  66.912  1.00  0.00
ATOM   2970  H22 G      93      23.753  72.866  65.471  1.00  0.00
ATOM   2971  N3  G      93      26.805  72.692  65.913  1.00  0.00
ATOM   2972  C4  G      93      27.877  72.491  65.146  1.00  0.00
ATOM   2973  C3' G      93      30.711  70.319  67.713  1.00  0.00
ATOM   2974  H3' G      93      30.839  69.802  66.762  1.00  0.00
ATOM   2975  C2' G      93      29.385  71.024  67.676  1.00  0.00
ATOM   2976  H2' G      93      28.679  70.388  67.142  1.00  0.00
ATOM   2977  O2' G      93      28.953  71.394  68.978  1.00  0.00
ATOM   2978 HO2' G      93      28.712  70.631  69.507  1.00  0.00
ATOM   2979  O3' G      93      30.721  69.438  68.852  1.00  0.00
ATOM   2980  P   U      94      29.970  68.095  68.782  1.00  0.00
ATOM   2981  OP1 U      94      30.199  67.474  70.055  1.00  0.00
ATOM   2982  OP2 U      94      30.402  67.463  67.463  1.00  0.00
ATOM   2983  O5' U      94      28.448  68.247  68.779  1.00  0.00
ATOM   2984  C5' U      94      27.638  68.342  69.910  1.00  0.00
ATOM   2985  H5' U      94      28.034  69.022  70.665  1.00  0.00
ATOM   2986 H5'' U      94      27.567  67.370  70.397  1.00  0.00
ATOM   2987  C4' U      94      26.297  68.814  69.320  1.00  0.00
ATOM   2988  H4' U      94      25.569  69.191  70.037  1.00  0.00
ATOM   2989  O4' U      94      26.323  69.754  68.260  1.00  0.00
ATOM   2990  C1' U      94      25.227  69.559  67.355  1.00  0.00
ATOM   2991  H1' U      94      24.626  70.462  67.457  1.00  0.00
ATOM   2992  N1  U      94      25.587  69.366  65.928  1.00  0.00
ATOM   2993  C6  U      94      26.817  68.999  65.554  1.00  0.00
ATOM   2994  H6  U      94      27.506  68.785  66.357  1.00  0.00
ATOM   2995  C5  U      94      27.181  68.996  64.265  1.00  0.00
ATOM   2996  H5  U      94      28.197  68.799  63.957  1.00  0.00
ATOM   2997  C4  U      94      26.240  69.338  63.262  1.00  0.00
ATOM   2998  O4  U      94      26.535  69.373  62.113  1.00  0.00
ATOM   2999  N3  U      94      24.982  69.658  63.714  1.00  0.00
ATOM   3000  H3  U      94      24.211  69.951  63.132  1.00  0.00
ATOM   3001  C2  U      94      24.599  69.635  64.992  1.00  0.00
ATOM   3002  O2  U      94      23.481  70.087  65.292  1.00  0.00
ATOM   3003  C3' U      94      25.646  67.531  68.556  1.00  0.00
ATOM   3004  H3' U      94      26.238  67.189  67.707  1.00  0.00
ATOM   3005  C2' U      94      24.445  68.354  67.903  1.00  0.00
ATOM   3006  H2' U      94      23.942  67.919  67.039  1.00  0.00
ATOM   3007  O2' U      94      23.444  68.656  68.853  1.00  0.00
ATOM   3008 HO2' U      94      23.140  67.880  69.330  1.00  0.00
ATOM   3009  O3' U      94      25.150  66.457  69.402  1.00  0.00
ATOM   3010  P   U      95      25.655  64.966  69.412  1.00  0.00
ATOM   3011  OP1 U      95      25.735  64.633  70.872  1.00  0.00
ATOM   3012  OP2 U      95      26.854  64.833  68.528  1.00  0.00
ATOM   3013  O5' U      95      24.416  64.103  68.740  1.00  0.00
ATOM   3014  C5' U      95      23.092  64.216  69.244  1.00  0.00
ATOM   3015  H5' U      95      22.994  64.967  70.028  1.00  0.00
ATOM   3016 H5'' U      95      22.797  63.212  69.551  1.00  0.00
ATOM   3017  C4' U      95      22.130  64.502  68.089  1.00  0.00
ATOM   3018  H4' U      95      21.128  64.757  68.435  1.00  0.00
ATOM   3019  O4' U      95      22.675  65.590  67.303  1.00  0.00
ATOM   3020  C1' U      95      22.010  65.476  66.001  1.00  0.00
ATOM   3021  H1' U      95      21.289  66.293  65.976  1.00  0.00
ATOM   3022  N1  U      95      23.031  65.687  64.987  1.00  0.00
ATOM   3023  C6  U      95      24.426  65.704  65.300  1.00  0.00
ATOM   3024  H6  U      95      24.774  65.876  66.308  1.00  0.00
ATOM   3025  C5  U      95      25.373  65.713  64.342  1.00  0.00
ATOM   3026  H5  U      95      26.416  65.695  64.623  1.00  0.00
ATOM   3027  C4  U      95      24.994  65.546  62.949  1.00  0.00
ATOM   3028  O4  U      95      25.755  65.669  62.053  1.00  0.00
ATOM   3029  N3  U      95      23.662  65.508  62.704  1.00  0.00
ATOM   3030  H3  U      95      23.448  65.540  61.717  1.00  0.00
ATOM   3031  C2  U      95      22.672  65.643  63.597  1.00  0.00
ATOM   3032  O2  U      95      21.528  65.454  63.218  1.00  0.00
ATOM   3033  C3' U      95      22.085  63.382  67.086  1.00  0.00
ATOM   3034  H3' U      95      23.069  63.068  66.739  1.00  0.00
ATOM   3035  C2' U      95      21.304  64.108  65.984  1.00  0.00
ATOM   3036  H2' U      95      21.310  63.652  64.994  1.00  0.00
ATOM   3037  O2' U      95      20.028  64.435  66.373  1.00  0.00
ATOM   3038 HO2' U      95      19.778  63.741  66.988  1.00  0.00
ATOM   3039  O3' U      95      21.339  62.283  67.622  1.00  0.00
ATOM   3040  P   G      96      21.283  60.840  66.893  1.00  0.00
ATOM   3041  OP1 G      96      20.325  60.034  67.714  1.00  0.00
ATOM   3042  OP2 G      96      22.702  60.358  66.836  1.00  0.00
ATOM   3043  O5' G      96      20.651  61.086  65.438  1.00  0.00
ATOM   3044  C5' G      96      19.279  61.431  65.294  1.00  0.00
ATOM   3045  H5' G      96      19.022  62.408  65.705  1.00  0.00
ATOM   3046 H5'' G      96      18.707  60.621  65.747  1.00  0.00
ATOM   3047  C4' G      96      18.869  61.597  63.830  1.00  0.00
ATOM   3048  H4' G      96      17.815  61.872  63.856  1.00  0.00
ATOM   3049  O4' G      96      19.694  62.607  63.270  1.00  0.00
ATOM   3050  C1' G      96      19.934  62.175  61.933  1.00  0.00
ATOM   3051  H1' G      96      19.662  62.986  61.258  1.00  0.00
ATOM   3052  N9  G      96      21.413  61.929  61.794  1.00  0.00
ATOM   3053  C8  G      96      22.408  61.997  62.703  1.00  0.00
ATOM   3054  H8  G      96      22.154  62.158  63.740  1.00  0.00
ATOM   3055  N7  G      96      23.590  62.013  62.158  1.00  0.00
ATOM   3056  C5  G      96      23.367  61.876  60.797  1.00  0.00
ATOM   3057  C6  G      96      24.267  61.735  59.654  1.00  0.00
ATOM   3058  O6  G      96      25.441  61.790  59.577  1.00  0.00
ATOM   3059  N1  G      96      23.587  61.559  58.457  1.00  0.00
ATOM   3060  H1  G      96      24.152  61.467  57.625  1.00  0.00
ATOM   3061  C2  G      96      22.272  61.491  58.287  1.00  0.00
ATOM   3062  N2  G      96      21.874  61.180  57.154  1.00  0.00
ATOM   3063  H21 G      96      20.904  60.966  56.974  1.00  0.00
ATOM   3064  H22 G      96      22.559  61.452  56.463  1.00  0.00
ATOM   3065  N3  G      96      21.416  61.419  59.319  1.00  0.00
ATOM   3066  C4  G      96      22.021  61.669  60.564  1.00  0.00
ATOM   3067  C3' G      96      19.049  60.320  63.048  1.00  0.00
ATOM   3068  H3' G      96      19.936  59.720  63.254  1.00  0.00
ATOM   3069  C2' G      96      19.041  60.892  61.599  1.00  0.00
ATOM   3070  H2' G      96      19.573  60.284  60.867  1.00  0.00
ATOM   3071  O2' G      96      17.731  61.118  61.096  1.00  0.00
ATOM   3072 HO2' G      96      17.254  60.430  61.567  1.00  0.00
ATOM   3073  O3' G      96      17.882  59.529  63.133  1.00  0.00
ATOM   3074  P   C      97      18.022  58.015  63.401  1.00  0.00
ATOM   3075  OP1 C      97      16.621  57.593  63.431  1.00  0.00
ATOM   3076  OP2 C      97      18.931  57.820  64.514  1.00  0.00
ATOM   3077  O5' C      97      18.800  57.702  62.032  1.00  0.00
ATOM   3078  C5' C      97      18.055  57.544  60.757  1.00  0.00
ATOM   3079  H5' C      97      17.427  58.404  60.524  1.00  0.00
ATOM   3080 H5'' C      97      17.512  56.603  60.846  1.00  0.00
ATOM   3081  C4' C      97      19.094  57.352  59.578  1.00  0.00
ATOM   3082  H4' C      97      18.556  57.399  58.632  1.00  0.00
ATOM   3083  O4' C      97      19.984  58.372  59.597  1.00  0.00
ATOM   3084  C1' C      97      21.195  57.920  59.003  1.00  0.00
ATOM   3085  H1' C      97      21.320  58.405  58.035  1.00  0.00
ATOM   3086  N1  C      97      22.390  58.137  59.909  1.00  0.00
ATOM   3087  C6  C      97      22.243  58.096  61.251  1.00  0.00
ATOM   3088  H6  C      97      21.273  57.940  61.698  1.00  0.00
ATOM   3089  C5  C      97      23.297  58.272  62.067  1.00  0.00
ATOM   3090  H5  C      97      23.099  58.214  63.127  1.00  0.00
ATOM   3091  C4  C      97      24.498  58.741  61.496  1.00  0.00
ATOM   3092  N4  C      97      25.552  58.864  62.258  1.00  0.00
ATOM   3093  H41 C      97      25.422  58.413  63.152  1.00  0.00
ATOM   3094  H42 C      97      26.450  58.930  61.800  1.00  0.00
ATOM   3095  N3  C      97      24.699  58.725  60.252  1.00  0.00
ATOM   3096  C2  C      97      23.668  58.430  59.426  1.00  0.00
ATOM   3097  O2  C      97      23.842  58.394  58.207  1.00  0.00
ATOM   3098  C3' C      97      19.840  56.047  59.619  1.00  0.00
ATOM   3099  H3' C      97      20.158  55.844  60.641  1.00  0.00
ATOM   3100  C2' C      97      21.056  56.459  58.784  1.00  0.00
ATOM   3101  H2' C      97      21.890  55.857  59.143  1.00  0.00
ATOM   3102  O2' C      97      20.824  56.344  57.381  1.00  0.00
ATOM   3103 HO2' C      97      21.657  56.364  56.905  1.00  0.00
ATOM   3104  O3' C      97      18.935  55.031  59.173  1.00  0.00
ATOM   3105  P   A      98      19.205  53.451  59.476  1.00  0.00
ATOM   3106  OP1 A      98      17.853  52.756  59.328  1.00  0.00
ATOM   3107  OP2 A      98      19.868  53.315  60.759  1.00  0.00
ATOM   3108  O5' A      98      20.214  52.997  58.199  1.00  0.00
ATOM   3109  C5' A      98      19.810  53.252  56.880  1.00  0.00
ATOM   3110  H5' A      98      19.535  54.301  56.769  1.00  0.00
ATOM   3111 H5'' A      98      18.862  52.731  56.749  1.00  0.00
ATOM   3112  C4' A      98      20.915  53.004  55.853  1.00  0.00
ATOM   3113  H4' A      98      20.475  53.366  54.924  1.00  0.00
ATOM   3114  O4' A      98      22.164  53.714  56.137  1.00  0.00
ATOM   3115  C1' A      98      23.101  52.845  56.762  1.00  0.00
ATOM   3116  H1' A      98      23.930  52.668  56.078  1.00  0.00
ATOM   3117  N9  A      98      23.725  53.533  57.942  1.00  0.00
ATOM   3118  C8  A      98      23.607  53.325  59.281  1.00  0.00
ATOM   3119  H8  A      98      22.889  52.600  59.636  1.00  0.00
ATOM   3120  N7  A      98      24.318  54.069  60.060  1.00  0.00
ATOM   3121  C5  A      98      25.013  54.834  59.205  1.00  0.00
ATOM   3122  C6  A      98      26.022  55.828  59.332  1.00  0.00
ATOM   3123  N6  A      98      26.523  56.232  60.428  1.00  0.00
ATOM   3124  H61 A      98      26.144  56.208  61.363  1.00  0.00
ATOM   3125  H62 A      98      27.298  56.879  60.463  1.00  0.00
ATOM   3126  N1  A      98      26.511  56.416  58.198  1.00  0.00
ATOM   3127  C2  A      98      26.129  55.962  56.988  1.00  0.00
ATOM   3128  H2  A      98      26.444  56.573  56.156  1.00  0.00
ATOM   3129  N3  A      98      25.253  55.051  56.750  1.00  0.00
ATOM   3130  C4  A      98      24.682  54.535  57.868  1.00  0.00
ATOM   3131  C3' A      98      21.287  51.496  56.032  1.00  0.00
ATOM   3132  H3' A      98      20.462  50.905  56.429  1.00  0.00
ATOM   3133  C2' A      98      22.407  51.485  57.028  1.00  0.00
ATOM   3134  H2' A      98      22.040  51.270  58.031  1.00  0.00
ATOM   3135  O2' A      98      23.295  50.420  56.709  1.00  0.00
ATOM   3136 HO2' A      98      22.720  49.676  56.515  1.00  0.00
ATOM   3137  O3' A      98      21.781  50.990  54.790  1.00  0.00
ATOM   3138  P   U      99      20.807  50.482  53.605  1.00  0.00
ATOM   3139  OP1 U      99      19.456  50.968  53.911  1.00  0.00
ATOM   3140  OP2 U      99      20.989  49.018  53.512  1.00  0.00
ATOM   3141  O5' U      99      21.308  51.186  52.268  1.00  0.00
ATOM   3142  C5' U      99      21.171  52.588  52.118  1.00  0.00
ATOM   3143  H5' U      99      21.842  53.097  52.809  1.00  0.00
ATOM   3144 H5'' U      99      20.175  52.986  52.312  1.00  0.00
ATOM   3145  C4' U      99      21.481  53.161  50.745  1.00  0.00
ATOM   3146  H4' U      99      21.211  54.214  50.672  1.00  0.00
ATOM   3147  O4' U      99      22.893  53.104  50.633  1.00  0.00
ATOM   3148  C1' U      99      23.268  52.476  49.361  1.00  0.00
ATOM   3149  H1' U      99      24.076  52.931  48.787  1.00  0.00
ATOM   3150  N1  U      99      23.693  51.016  49.511  1.00  0.00
ATOM   3151  C6  U      99      23.758  50.441  50.746  1.00  0.00
ATOM   3152  H6  U      99      23.591  51.035  51.633  1.00  0.00
ATOM   3153  C5  U      99      24.084  49.113  50.857  1.00  0.00
ATOM   3154  H5  U      99      24.108  48.610  51.813  1.00  0.00
ATOM   3155  C4  U      99      24.421  48.320  49.720  1.00  0.00
ATOM   3156  O4  U      99      24.676  47.126  49.804  1.00  0.00
ATOM   3157  N3  U      99      24.546  49.100  48.517  1.00  0.00
ATOM   3158  H3  U      99      24.838  48.540  47.729  1.00  0.00
ATOM   3159  C2  U      99      24.201  50.389  48.334  1.00  0.00
ATOM   3160  O2  U      99      24.318  50.919  47.194  1.00  0.00
ATOM   3161  C3' U      99      20.850  52.344  49.674  1.00  0.00
ATOM   3162  H3' U      99      20.821  51.300  49.986  1.00  0.00
ATOM   3163  C2' U      99      21.953  52.551  48.593  1.00  0.00
ATOM   3164  H2' U      99      21.828  51.743  47.872  1.00  0.00
ATOM   3165  O2' U      99      21.775  53.879  48.016  1.00  0.00
ATOM   3166 HO2' U      99      22.225  53.905  47.169  1.00  0.00
ATOM   3167  O3' U      99      19.512  52.690  49.356  1.00  0.00
ATOM   3168  P   G     100      18.367  51.807  48.621  1.00  0.00
ATOM   3169  OP1 G     100      17.214  52.614  48.328  1.00  0.00
ATOM   3170  OP2 G     100      18.343  50.456  49.291  1.00  0.00
ATOM   3171  O5' G     100      19.026  51.574  47.155  1.00  0.00
ATOM   3172  C5' G     100      19.395  52.592  46.206  1.00  0.00
ATOM   3173  H5' G     100      19.684  53.474  46.777  1.00  0.00
ATOM   3174 H5'' G     100      18.444  52.791  45.712  1.00  0.00
ATOM   3175  C4' G     100      20.397  52.160  45.076  1.00  0.00
ATOM   3176  H4' G     100      20.590  53.036  44.456  1.00  0.00
ATOM   3177  O4' G     100      21.554  51.508  45.547  1.00  0.00
ATOM   3178  C1' G     100      21.867  50.286  44.912  1.00  0.00
ATOM   3179  H1' G     100      22.877  50.289  44.500  1.00  0.00
ATOM   3180  N9  G     100      21.700  49.171  45.946  1.00  0.00
ATOM   3181  C8  G     100      21.234  49.217  47.203  1.00  0.00
ATOM   3182  H8  G     100      20.690  50.038  47.645  1.00  0.00
ATOM   3183  N7  G     100      21.403  48.105  47.928  1.00  0.00
ATOM   3184  C5  G     100      21.970  47.214  47.063  1.00  0.00
ATOM   3185  C6  G     100      22.490  45.895  47.188  1.00  0.00
ATOM   3186  O6  G     100      22.551  45.069  48.098  1.00  0.00
ATOM   3187  N1  G     100      23.003  45.410  46.008  1.00  0.00
ATOM   3188  H1  G     100      23.677  44.659  46.044  1.00  0.00
ATOM   3189  C2  G     100      23.051  46.125  44.827  1.00  0.00
ATOM   3190  N2  G     100      23.610  45.541  43.785  1.00  0.00
ATOM   3191  H21 G     100      23.569  46.082  42.933  1.00  0.00
ATOM   3192  H22 G     100      24.009  44.615  43.847  1.00  0.00
ATOM   3193  N3  G     100      22.599  47.335  44.709  1.00  0.00
ATOM   3194  C4  G     100      22.054  47.841  45.815  1.00  0.00
ATOM   3195  C3' G     100      19.701  51.146  44.187  1.00  0.00
ATOM   3196  H3' G     100      18.923  50.578  44.698  1.00  0.00
ATOM   3197  C2' G     100      20.862  50.227  43.787  1.00  0.00
ATOM   3198  H2' G     100      20.439  49.237  43.617  1.00  0.00
ATOM   3199  O2' G     100      21.520  50.593  42.637  1.00  0.00
ATOM   3200 HO2' G     100      21.462  51.551  42.658  1.00  0.00
ATOM   3201  O3' G     100      19.057  51.824  43.076  1.00  0.00
ATOM   3202  P   U     101      17.583  51.396  42.537  1.00  0.00
ATOM   3203  OP1 U     101      17.339  52.169  41.296  1.00  0.00
ATOM   3204  OP2 U     101      16.642  51.421  43.639  1.00  0.00
ATOM   3205  O5' U     101      17.623  49.881  42.263  1.00  0.00
ATOM   3206  C5' U     101      18.366  49.294  41.195  1.00  0.00
ATOM   3207  H5' U     101      19.319  49.804  41.053  1.00  0.00
ATOM   3208 H5'' U     101      17.813  49.439  40.267  1.00  0.00
ATOM   3209  C4' U     101      18.562  47.785  41.403  1.00  0.00
ATOM   3210  H4' U     101      18.921  47.362  40.464  1.00  0.00
ATOM   3211  O4' U     101      19.403  47.442  42.470  1.00  0.00
ATOM   3212  C1' U     101      18.824  46.445  43.250  1.00  0.00
ATOM   3213  H1' U     101      19.607  45.687  43.276  1.00  0.00
ATOM   3214  N1  U     101      18.499  46.888  44.637  1.00  0.00
ATOM   3215  C6  U     101      17.729  48.031  44.973  1.00  0.00
ATOM   3216  H6  U     101      17.288  48.539  44.128  1.00  0.00
ATOM   3217  C5  U     101      17.530  48.417  46.233  1.00  0.00
ATOM   3218  H5  U     101      16.924  49.283  46.456  1.00  0.00
ATOM   3219  C4  U     101      18.095  47.658  47.279  1.00  0.00
ATOM   3220  O4  U     101      17.983  48.009  48.441  1.00  0.00
ATOM   3221  N3  U     101      18.702  46.495  46.998  1.00  0.00
ATOM   3222  H3  U     101      18.974  45.922  47.784  1.00  0.00
ATOM   3223  C2  U     101      18.887  46.034  45.712  1.00  0.00
ATOM   3224  O2  U     101      19.392  44.877  45.612  1.00  0.00
ATOM   3225  C3' U     101      17.192  47.058  41.664  1.00  0.00
ATOM   3226  H3' U     101      16.516  47.699  42.231  1.00  0.00
ATOM   3227  C2' U     101      17.609  45.826  42.530  1.00  0.00
ATOM   3228  H2' U     101      16.764  45.696  43.207  1.00  0.00
ATOM   3229  O2' U     101      17.997  44.751  41.838  1.00  0.00
ATOM   3230 HO2' U     101      17.270  44.572  41.236  1.00  0.00
ATOM   3231  O3' U     101      16.545  46.779  40.449  1.00  0.00
ATOM   3232  P   A     102      15.150  46.182  40.371  1.00  0.00
ATOM   3233  OP1 A     102      14.685  46.771  39.074  1.00  0.00
ATOM   3234  OP2 A     102      14.449  46.486  41.639  1.00  0.00
ATOM   3235  O5' A     102      15.518  44.606  40.229  1.00  0.00
ATOM   3236  C5' A     102      16.255  44.135  39.109  1.00  0.00
ATOM   3237  H5' A     102      17.177  44.699  38.970  1.00  0.00
ATOM   3238 H5'' A     102      15.643  44.298  38.222  1.00  0.00
ATOM   3239  C4' A     102      16.682  42.680  39.208  1.00  0.00
ATOM   3240  H4' A     102      17.161  42.420  38.264  1.00  0.00
ATOM   3241  O4' A     102      17.701  42.354  40.162  1.00  0.00
ATOM   3242  C1' A     102      17.324  41.173  40.875  1.00  0.00
ATOM   3243  H1' A     102      18.152  40.466  40.834  1.00  0.00
ATOM   3244  N9  A     102      17.133  41.564  42.325  1.00  0.00
ATOM   3245  C8  A     102      16.264  42.464  42.915  1.00  0.00
ATOM   3246  H8  A     102      15.778  43.220  42.316  1.00  0.00
ATOM   3247  N7  A     102      16.270  42.435  44.231  1.00  0.00
ATOM   3248  C5  A     102      17.045  41.272  44.493  1.00  0.00
ATOM   3249  C6  A     102      17.523  40.591  45.700  1.00  0.00
ATOM   3250  N6  A     102      17.365  41.081  46.887  1.00  0.00
ATOM   3251  H61 A     102      16.951  41.988  47.046  1.00  0.00
ATOM   3252  H62 A     102      17.466  40.436  47.658  1.00  0.00
ATOM   3253  N1  A     102      18.182  39.444  45.596  1.00  0.00
ATOM   3254  C2  A     102      18.454  39.010  44.419  1.00  0.00
ATOM   3255  H2  A     102      19.029  38.096  44.398  1.00  0.00
ATOM   3256  N3  A     102      18.164  39.552  43.239  1.00  0.00
ATOM   3257  C4  A     102      17.401  40.676  43.326  1.00  0.00
ATOM   3258  C3' A     102      15.372  41.884  39.526  1.00  0.00
ATOM   3259  H3' A     102      14.785  42.373  40.303  1.00  0.00
ATOM   3260  C2' A     102      16.065  40.677  40.198  1.00  0.00
ATOM   3261  H2' A     102      15.464  40.222  40.985  1.00  0.00
ATOM   3262  O2' A     102      16.565  39.689  39.347  1.00  0.00
ATOM   3263 HO2' A     102      16.919  38.959  39.861  1.00  0.00
ATOM   3264  O3' A     102      14.482  41.536  38.481  1.00  0.00
ATOM   3265  P   U     103      12.966  41.024  38.884  1.00  0.00
ATOM   3266  OP1 U     103      12.254  40.917  37.596  1.00  0.00
ATOM   3267  OP2 U     103      12.369  41.959  39.881  1.00  0.00
ATOM   3268  O5' U     103      13.175  39.682  39.605  1.00  0.00
ATOM   3269  C5' U     103      13.644  38.567  38.932  1.00  0.00
ATOM   3270  H5' U     103      14.565  38.717  38.368  1.00  0.00
ATOM   3271 H5'' U     103      12.925  38.307  38.155  1.00  0.00
ATOM   3272  C4' U     103      13.736  37.422  39.919  1.00  0.00
ATOM   3273  H4' U     103      14.032  36.513  39.398  1.00  0.00
ATOM   3274  O4' U     103      14.688  37.667  40.943  1.00  0.00
ATOM   3275  C1' U     103      14.199  37.400  42.219  1.00  0.00
ATOM   3276  H1' U     103      14.854  36.661  42.679  1.00  0.00
ATOM   3277  N1  U     103      14.023  38.587  43.144  1.00  0.00
ATOM   3278  C6  U     103      13.199  39.623  42.786  1.00  0.00
ATOM   3279  H6  U     103      12.628  39.549  41.872  1.00  0.00
ATOM   3280  C5  U     103      13.039  40.661  43.634  1.00  0.00
ATOM   3281  H5  U     103      12.437  41.487  43.286  1.00  0.00
ATOM   3282  C4  U     103      13.607  40.652  45.002  1.00  0.00
ATOM   3283  O4  U     103      13.401  41.478  45.840  1.00  0.00
ATOM   3284  N3  U     103      14.434  39.617  45.323  1.00  0.00
ATOM   3285  H3  U     103      14.775  39.569  46.272  1.00  0.00
ATOM   3286  C2  U     103      14.663  38.595  44.402  1.00  0.00
ATOM   3287  O2  U     103      15.499  37.758  44.742  1.00  0.00
ATOM   3288  C3' U     103      12.392  37.021  40.582  1.00  0.00
ATOM   3289  H3' U     103      11.761  37.904  40.688  1.00  0.00
ATOM   3290  C2' U     103      12.879  36.584  42.029  1.00  0.00
ATOM   3291  H2' U     103      12.148  36.686  42.831  1.00  0.00
ATOM   3292  O2' U     103      13.196  35.241  41.782  1.00  0.00
ATOM   3293 HO2' U     103      12.456  34.782  41.378  1.00  0.00
ATOM   3294  O3' U     103      11.691  36.115  39.707  1.00  0.00
ATOM   3295  P   U     104      10.240  35.581  40.119  1.00  0.00
ATOM   3296  OP1 U     104       9.676  34.982  38.876  1.00  0.00
ATOM   3297  OP2 U     104       9.479  36.554  40.912  1.00  0.00
ATOM   3298  O5' U     104      10.739  34.447  41.139  1.00  0.00
ATOM   3299  C5' U     104      11.016  33.199  40.694  1.00  0.00
ATOM   3300  H5' U     104      11.717  33.123  39.863  1.00  0.00
ATOM   3301 H5'' U     104      10.125  32.735  40.272  1.00  0.00
ATOM   3302  C4' U     104      11.514  32.236  41.854  1.00  0.00
ATOM   3303  H4' U     104      11.701  31.271  41.381  1.00  0.00
ATOM   3304  O4' U     104      12.664  32.646  42.421  1.00  0.00
ATOM   3305  C1' U     104      12.664  32.101  43.774  1.00  0.00
ATOM   3306  H1' U     104      13.477  31.398  43.960  1.00  0.00
ATOM   3307  N1  U     104      13.087  33.209  44.756  1.00  0.00
ATOM   3308  C6  U     104      12.209  34.161  45.138  1.00  0.00
ATOM   3309  H6  U     104      11.185  34.065  44.809  1.00  0.00
ATOM   3310  C5  U     104      12.562  35.083  46.115  1.00  0.00
ATOM   3311  H5  U     104      11.838  35.815  46.441  1.00  0.00
ATOM   3312  C4  U     104      13.849  35.043  46.765  1.00  0.00
ATOM   3313  O4  U     104      14.268  35.832  47.597  1.00  0.00
ATOM   3314  N3  U     104      14.659  34.069  46.297  1.00  0.00
ATOM   3315  H3  U     104      15.567  33.995  46.733  1.00  0.00
ATOM   3316  C2  U     104      14.382  33.190  45.302  1.00  0.00
ATOM   3317  O2  U     104      15.219  32.304  45.102  1.00  0.00
ATOM   3318  C3' U     104      10.433  32.005  42.914  1.00  0.00
ATOM   3319  H3' U     104       9.985  32.953  43.213  1.00  0.00
ATOM   3320  C2' U     104      11.283  31.493  44.029  1.00  0.00
ATOM   3321  H2' U     104      10.896  31.676  45.032  1.00  0.00
ATOM   3322  O2' U     104      11.574  30.099  44.046  1.00  0.00
ATOM   3323 HO2' U     104      10.754  29.634  44.225  1.00  0.00
ATOM   3324  O3' U     104       9.358  31.126  42.555  1.00  0.00
ATOM   3325  P   G3    105       8.283  30.800  43.674  1.00  0.00
ATOM   3326  OP1 G3    105       7.129  30.324  42.858  1.00  0.00
ATOM   3327  OP2 G3    105       8.146  31.975  44.577  1.00  0.00
ATOM   3328  O5' G3    105       8.796  29.557  44.471  1.00  0.00
ATOM   3329  C5' G3    105       8.985  28.301  43.852  1.00  0.00
ATOM   3330  H5' G3    105       9.769  28.472  43.115  1.00  0.00
ATOM   3331 H5'' G3    105       8.021  27.983  43.455  1.00  0.00
ATOM   3332  C4' G3    105       9.578  27.215  44.716  1.00  0.00
ATOM   3333  H4' G3    105       9.700  26.289  44.154  1.00  0.00
ATOM   3334  O4' G3    105      10.896  27.547  45.102  1.00  0.00
ATOM   3335  C1' G3    105      11.076  27.167  46.457  1.00  0.00
ATOM   3336  H1' G3    105      11.176  26.083  46.492  1.00  0.00
ATOM   3337  N9  G3    105      12.428  27.645  47.055  1.00  0.00
ATOM   3338  C8  G3    105      13.553  26.960  47.425  1.00  0.00
ATOM   3339  H8  G3    105      13.746  25.917  47.220  1.00  0.00
ATOM   3340  N7  G3    105      14.490  27.718  47.957  1.00  0.00
ATOM   3341  C5  G3    105      13.993  28.995  47.911  1.00  0.00
ATOM   3342  C6  G3    105      14.563  30.228  48.418  1.00  0.00
ATOM   3343  O6  G3    105      15.663  30.362  48.931  1.00  0.00
ATOM   3344  N1  G3    105      13.729  31.322  48.368  1.00  0.00
ATOM   3345  H1  G3    105      14.037  32.117  48.911  1.00  0.00
ATOM   3346  C2  G3    105      12.458  31.223  47.894  1.00  0.00
ATOM   3347  N2  G3    105      11.725  32.303  47.902  1.00  0.00
ATOM   3348  H21 G3    105      12.020  33.163  48.343  1.00  0.00
ATOM   3349  H22 G3    105      10.752  32.096  47.728  1.00  0.00
ATOM   3350  N3  G3    105      11.877  30.078  47.464  1.00  0.00
ATOM   3351  C4  G3    105      12.709  28.965  47.480  1.00  0.00
ATOM   3352  C3' G3    105       8.812  27.025  46.023  1.00  0.00
ATOM   3353  H3' G3    105       7.837  27.512  46.006  1.00  0.00
ATOM   3354  C2' G3    105       9.761  27.601  47.056  1.00  0.00
ATOM   3355  H2' G3    105       9.614  27.174  48.048  1.00  0.00
ATOM   3356  O2' G3    105       9.492  28.955  47.118  1.00  0.00
ATOM   3357 HO2' G3    105      10.362  29.236  47.409  1.00  0.00
ATOM   3358  O3' G3    105       8.767  25.583  46.136  1.00  0.00
ATOM   3359 HO3' G3    105       8.314  25.251  46.915  1.00  0.00
TER   
ATOM   3360 MG   MG    106      32.525  63.660  65.335  1.00  0.00
TER   
ATOM   3361 MG   MG    107      44.366  42.440  64.710  1.00  0.00
TER   
ATOM   3362 MG   MG    108      17.935  48.909  50.317  1.00  0.00
TER   
ATOM   3363 MG   MG    109      28.805  29.063 107.977  1.00  0.00
TER   
ATOM   3364 MG   MG    110      30.177  49.570  95.067  1.00  0.00
TER   
ATOM   3365 MG   MG    111      31.690  33.696  99.306  1.00  0.00
TER   
END   
