# Supplementary material for: Modelling the structures of frameshift-stimulatory pseudoknots from representative bat coronaviruses
Source: PLoS Comput Biol. 2023 May 19;19(5):e1011124. doi: 10.1371/journal.pcbi.1011124 (PMC10234561; doi:10.1371/journal.pcbi.1011124)
Supplement: S3 Data — PDB files for the top 3 representative clusters from each conformer (threaded/unthreaded) of each pseudoknot described in the main text, along with PDB files for the representative clusters shown in S8–S18 Figs. (ZIP) [file pcbi.1011124.s003.zip › SI_Model_PDB_files/Anlong-44_threaded_Mg_cluster3.pdb]

ATOM      1 HO5' G5      1      56.827  28.322  77.177  1.00  0.00
ATOM      2  O5' G5      1      56.869  29.129  76.659  1.00  0.00
ATOM      3  C5' G5      1      56.244  29.001  75.442  1.00  0.00
ATOM      4  H5' G5      1      56.776  28.313  74.784  1.00  0.00
ATOM      5 H5'' G5      1      56.293  30.002  75.013  1.00  0.00
ATOM      6  C4' G5      1      54.738  28.595  75.541  1.00  0.00
ATOM      7  H4' G5      1      54.340  28.522  74.529  1.00  0.00
ATOM      8  O4' G5      1      54.667  27.298  76.192  1.00  0.00
ATOM      9  C1' G5      1      53.912  27.304  77.415  1.00  0.00
ATOM     10  H1' G5      1      52.853  27.070  77.302  1.00  0.00
ATOM     11  N9  G5      1      54.429  26.455  78.527  1.00  0.00
ATOM     12  C8  G5      1      53.736  25.673  79.471  1.00  0.00
ATOM     13  H8  G5      1      52.664  25.574  79.385  1.00  0.00
ATOM     14  N7  G5      1      54.427  25.202  80.450  1.00  0.00
ATOM     15  C5  G5      1      55.745  25.548  80.065  1.00  0.00
ATOM     16  C6  G5      1      57.040  25.332  80.666  1.00  0.00
ATOM     17  O6  G5      1      57.251  24.849  81.786  1.00  0.00
ATOM     18  N1  G5      1      58.107  25.800  79.960  1.00  0.00
ATOM     19  H1  G5      1      59.030  25.695  80.358  1.00  0.00
ATOM     20  C2  G5      1      57.979  26.463  78.780  1.00  0.00
ATOM     21  N2  G5      1      59.046  26.806  78.155  1.00  0.00
ATOM     22  H21 G5      1      59.968  26.812  78.568  1.00  0.00
ATOM     23  H22 G5      1      58.907  27.265  77.266  1.00  0.00
ATOM     24  N3  G5      1      56.824  26.760  78.213  1.00  0.00
ATOM     25  C4  G5      1      55.743  26.315  78.906  1.00  0.00
ATOM     26  C3' G5      1      53.950  29.508  76.390  1.00  0.00
ATOM     27  H3' G5      1      54.445  30.478  76.431  1.00  0.00
ATOM     28  C2' G5      1      53.927  28.789  77.782  1.00  0.00
ATOM     29  H2' G5      1      54.823  29.027  78.356  1.00  0.00
ATOM     30  O2' G5      1      52.786  29.064  78.542  1.00  0.00
ATOM     31 HO2' G5      1      52.774  29.959  78.889  1.00  0.00
ATOM     32  O3' G5      1      52.642  29.761  75.946  1.00  0.00
ATOM     33  P   A       2      52.163  31.241  75.907  1.00  0.00
ATOM     34  OP1 A       2      50.833  31.308  75.247  1.00  0.00
ATOM     35  OP2 A       2      53.302  32.105  75.491  1.00  0.00
ATOM     36  O5' A       2      51.784  31.725  77.372  1.00  0.00
ATOM     37  C5' A       2      50.538  31.304  77.986  1.00  0.00
ATOM     38  H5' A       2      50.463  30.219  77.903  1.00  0.00
ATOM     39 H5'' A       2      49.647  31.795  77.596  1.00  0.00
ATOM     40  C4' A       2      50.544  31.584  79.519  1.00  0.00
ATOM     41  H4' A       2      49.563  31.348  79.931  1.00  0.00
ATOM     42  O4' A       2      51.615  30.931  80.165  1.00  0.00
ATOM     43  C1' A       2      52.330  31.832  80.980  1.00  0.00
ATOM     44  H1' A       2      52.432  31.415  81.982  1.00  0.00
ATOM     45  N9  A       2      53.653  31.871  80.274  1.00  0.00
ATOM     46  C8  A       2      54.232  32.822  79.456  1.00  0.00
ATOM     47  H8  A       2      53.752  33.726  79.111  1.00  0.00
ATOM     48  N7  A       2      55.371  32.408  79.035  1.00  0.00
ATOM     49  C5  A       2      55.632  31.222  79.729  1.00  0.00
ATOM     50  C6  A       2      56.747  30.352  79.931  1.00  0.00
ATOM     51  N6  A       2      57.938  30.584  79.480  1.00  0.00
ATOM     52  H61 A       2      58.041  31.253  78.731  1.00  0.00
ATOM     53  H62 A       2      58.668  29.903  79.638  1.00  0.00
ATOM     54  N1  A       2      56.653  29.210  80.595  1.00  0.00
ATOM     55  C2  A       2      55.426  28.994  81.092  1.00  0.00
ATOM     56  H2  A       2      55.310  28.080  81.656  1.00  0.00
ATOM     57  N3  A       2      54.329  29.668  81.133  1.00  0.00
ATOM     58  C4  A       2      54.478  30.823  80.386  1.00  0.00
ATOM     59  C3' A       2      50.812  33.112  79.688  1.00  0.00
ATOM     60  H3' A       2      51.424  33.611  78.937  1.00  0.00
ATOM     61  C2' A       2      51.540  33.162  81.024  1.00  0.00
ATOM     62  H2' A       2      52.240  33.996  81.065  1.00  0.00
ATOM     63  O2' A       2      50.762  33.083  82.178  1.00  0.00
ATOM     64 HO2' A       2      49.942  33.509  81.917  1.00  0.00
ATOM     65  O3' A       2      49.591  33.772  80.042  1.00  0.00
ATOM     66  P   G       3      48.878  34.584  78.966  1.00  0.00
ATOM     67  OP1 G       3      49.462  34.279  77.648  1.00  0.00
ATOM     68  OP2 G       3      48.874  35.964  79.481  1.00  0.00
ATOM     69  O5' G       3      47.421  34.020  79.027  1.00  0.00
ATOM     70  C5' G       3      47.077  32.588  79.047  1.00  0.00
ATOM     71  H5' G       3      47.573  32.244  79.955  1.00  0.00
ATOM     72 H5'' G       3      47.524  32.126  78.167  1.00  0.00
ATOM     73  C4' G       3      45.522  32.484  79.146  1.00  0.00
ATOM     74  H4' G       3      45.262  31.449  78.923  1.00  0.00
ATOM     75  O4' G       3      45.045  32.610  80.505  1.00  0.00
ATOM     76  C1' G       3      43.797  33.340  80.535  1.00  0.00
ATOM     77  H1' G       3      43.046  32.790  81.101  1.00  0.00
ATOM     78  N9  G       3      44.008  34.630  81.221  1.00  0.00
ATOM     79  C8  G       3      45.215  35.183  81.590  1.00  0.00
ATOM     80  H8  G       3      46.131  34.627  81.453  1.00  0.00
ATOM     81  N7  G       3      45.090  36.414  82.088  1.00  0.00
ATOM     82  C5  G       3      43.725  36.698  81.863  1.00  0.00
ATOM     83  C6  G       3      42.998  37.915  82.111  1.00  0.00
ATOM     84  O6  G       3      43.535  38.997  82.392  1.00  0.00
ATOM     85  N1  G       3      41.652  37.849  81.829  1.00  0.00
ATOM     86  H1  G       3      41.144  38.718  81.747  1.00  0.00
ATOM     87  C2  G       3      40.999  36.712  81.464  1.00  0.00
ATOM     88  N2  G       3      39.720  36.837  81.331  1.00  0.00
ATOM     89  H21 G       3      39.294  35.966  81.048  1.00  0.00
ATOM     90  H22 G       3      39.174  37.672  81.491  1.00  0.00
ATOM     91  N3  G       3      41.605  35.545  81.208  1.00  0.00
ATOM     92  C4  G       3      42.977  35.600  81.474  1.00  0.00
ATOM     93  C3' G       3      44.591  33.268  78.296  1.00  0.00
ATOM     94  H3' G       3      45.037  34.251  78.139  1.00  0.00
ATOM     95  C2' G       3      43.254  33.380  79.096  1.00  0.00
ATOM     96  H2' G       3      42.680  34.265  78.822  1.00  0.00
ATOM     97  O2' G       3      42.395  32.278  78.905  1.00  0.00
ATOM     98 HO2' G       3      42.390  32.049  77.973  1.00  0.00
ATOM     99  O3' G       3      44.581  32.623  77.012  1.00  0.00
ATOM    100  P   U       4      44.420  33.480  75.721  1.00  0.00
ATOM    101  OP1 U       4      44.450  32.558  74.553  1.00  0.00
ATOM    102  OP2 U       4      45.359  34.643  75.883  1.00  0.00
ATOM    103  O5' U       4      42.893  33.953  75.884  1.00  0.00
ATOM    104  C5' U       4      41.785  33.208  75.387  1.00  0.00
ATOM    105  H5' U       4      41.912  32.154  75.633  1.00  0.00
ATOM    106 H5'' U       4      41.708  33.288  74.303  1.00  0.00
ATOM    107  C4' U       4      40.399  33.755  75.864  1.00  0.00
ATOM    108  H4' U       4      39.570  33.048  75.851  1.00  0.00
ATOM    109  O4' U       4      40.405  34.367  77.144  1.00  0.00
ATOM    110  C1' U       4      39.571  35.520  77.130  1.00  0.00
ATOM    111  H1' U       4      38.651  35.496  77.714  1.00  0.00
ATOM    112  N1  U       4      40.457  36.629  77.599  1.00  0.00
ATOM    113  C6  U       4      41.843  36.506  77.802  1.00  0.00
ATOM    114  H6  U       4      42.399  35.654  77.439  1.00  0.00
ATOM    115  C5  U       4      42.568  37.522  78.343  1.00  0.00
ATOM    116  H5  U       4      43.631  37.426  78.509  1.00  0.00
ATOM    117  C4  U       4      41.931  38.737  78.696  1.00  0.00
ATOM    118  O4  U       4      42.584  39.721  79.035  1.00  0.00
ATOM    119  N3  U       4      40.532  38.745  78.693  1.00  0.00
ATOM    120  H3  U       4      40.024  39.611  78.801  1.00  0.00
ATOM    121  C2  U       4      39.800  37.799  77.929  1.00  0.00
ATOM    122  O2  U       4      38.578  38.029  77.768  1.00  0.00
ATOM    123  C3' U       4      40.190  34.978  74.907  1.00  0.00
ATOM    124  H3' U       4      41.067  35.612  74.780  1.00  0.00
ATOM    125  C2' U       4      39.167  35.753  75.692  1.00  0.00
ATOM    126  H2' U       4      39.164  36.824  75.488  1.00  0.00
ATOM    127  O2' U       4      37.885  35.221  75.446  1.00  0.00
ATOM    128 HO2' U       4      37.909  34.396  74.956  1.00  0.00
ATOM    129  O3' U       4      39.784  34.604  73.566  1.00  0.00
ATOM    130  P   G       5      39.616  35.688  72.407  1.00  0.00
ATOM    131  OP1 G       5      39.618  35.038  71.128  1.00  0.00
ATOM    132  OP2 G       5      40.713  36.708  72.606  1.00  0.00
ATOM    133  O5' G       5      38.209  36.368  72.605  1.00  0.00
ATOM    134  C5' G       5      37.039  35.502  72.379  1.00  0.00
ATOM    135  H5' G       5      37.150  34.622  73.013  1.00  0.00
ATOM    136 H5'' G       5      37.142  35.157  71.350  1.00  0.00
ATOM    137  C4' G       5      35.702  36.214  72.554  1.00  0.00
ATOM    138  H4' G       5      34.902  35.521  72.294  1.00  0.00
ATOM    139  O4' G       5      35.503  36.600  73.872  1.00  0.00
ATOM    140  C1' G       5      34.835  37.846  73.961  1.00  0.00
ATOM    141  H1' G       5      33.902  37.751  74.516  1.00  0.00
ATOM    142  N9  G       5      35.707  38.905  74.499  1.00  0.00
ATOM    143  C8  G       5      37.024  38.906  74.800  1.00  0.00
ATOM    144  H8  G       5      37.702  38.123  74.492  1.00  0.00
ATOM    145  N7  G       5      37.493  39.971  75.420  1.00  0.00
ATOM    146  C5  G       5      36.333  40.762  75.493  1.00  0.00
ATOM    147  C6  G       5      36.127  42.076  76.034  1.00  0.00
ATOM    148  O6  G       5      36.960  42.895  76.518  1.00  0.00
ATOM    149  N1  G       5      34.831  42.547  75.942  1.00  0.00
ATOM    150  H1  G       5      34.588  43.482  76.238  1.00  0.00
ATOM    151  C2  G       5      33.814  41.813  75.476  1.00  0.00
ATOM    152  N2  G       5      32.656  42.491  75.385  1.00  0.00
ATOM    153  H21 G       5      31.928  42.060  74.833  1.00  0.00
ATOM    154  H22 G       5      32.758  43.486  75.520  1.00  0.00
ATOM    155  N3  G       5      33.937  40.607  75.009  1.00  0.00
ATOM    156  C4  G       5      35.187  40.067  75.109  1.00  0.00
ATOM    157  C3' G       5      35.509  37.449  71.633  1.00  0.00
ATOM    158  H3' G       5      36.415  38.051  71.573  1.00  0.00
ATOM    159  C2' G       5      34.417  38.184  72.503  1.00  0.00
ATOM    160  H2' G       5      34.418  39.229  72.190  1.00  0.00
ATOM    161  O2' G       5      33.194  37.521  72.412  1.00  0.00
ATOM    162 HO2' G       5      32.482  38.070  72.749  1.00  0.00
ATOM    163  O3' G       5      34.941  37.091  70.388  1.00  0.00
ATOM    164  P   C       6      35.101  38.169  69.107  1.00  0.00
ATOM    165  OP1 C       6      34.441  37.689  67.884  1.00  0.00
ATOM    166  OP2 C       6      36.523  38.474  68.935  1.00  0.00
ATOM    167  O5' C       6      34.430  39.504  69.557  1.00  0.00
ATOM    168  C5' C       6      33.035  39.650  69.478  1.00  0.00
ATOM    169  H5' C       6      32.531  38.861  70.037  1.00  0.00
ATOM    170 H5'' C       6      32.678  39.709  68.450  1.00  0.00
ATOM    171  C4' C       6      32.688  40.994  70.129  1.00  0.00
ATOM    172  H4' C       6      31.604  41.070  70.045  1.00  0.00
ATOM    173  O4' C       6      33.142  41.212  71.452  1.00  0.00
ATOM    174  C1' C       6      33.338  42.595  71.763  1.00  0.00
ATOM    175  H1' C       6      32.638  42.819  72.568  1.00  0.00
ATOM    176  N1  C       6      34.729  43.009  72.175  1.00  0.00
ATOM    177  C6  C       6      35.776  42.099  72.023  1.00  0.00
ATOM    178  H6  C       6      35.583  41.082  71.716  1.00  0.00
ATOM    179  C5  C       6      36.967  42.324  72.541  1.00  0.00
ATOM    180  H5  C       6      37.694  41.526  72.537  1.00  0.00
ATOM    181  C4  C       6      37.113  43.587  73.247  1.00  0.00
ATOM    182  N4  C       6      38.244  43.865  73.804  1.00  0.00
ATOM    183  H41 C       6      38.999  43.198  73.739  1.00  0.00
ATOM    184  H42 C       6      38.402  44.730  74.301  1.00  0.00
ATOM    185  N3  C       6      36.165  44.484  73.333  1.00  0.00
ATOM    186  C2  C       6      34.925  44.142  72.919  1.00  0.00
ATOM    187  O2  C       6      34.087  45.031  73.087  1.00  0.00
ATOM    188  C3' C       6      33.244  42.236  69.389  1.00  0.00
ATOM    189  H3' C       6      34.310  42.033  69.293  1.00  0.00
ATOM    190  C2' C       6      32.959  43.286  70.449  1.00  0.00
ATOM    191  H2' C       6      33.632  44.137  70.354  1.00  0.00
ATOM    192  O2' C       6      31.542  43.593  70.484  1.00  0.00
ATOM    193 HO2' C       6      31.435  44.300  71.124  1.00  0.00
ATOM    194  O3' C       6      32.641  42.421  68.125  1.00  0.00
ATOM    195  P   G       7      33.358  43.154  66.964  1.00  0.00
ATOM    196  OP1 G       7      32.377  43.760  66.050  1.00  0.00
ATOM    197  OP2 G       7      34.245  42.177  66.270  1.00  0.00
ATOM    198  O5' G       7      34.273  44.340  67.491  1.00  0.00
ATOM    199  C5' G       7      33.714  45.558  67.848  1.00  0.00
ATOM    200  H5' G       7      32.844  45.449  68.495  1.00  0.00
ATOM    201 H5'' G       7      33.352  46.043  66.942  1.00  0.00
ATOM    202  C4' G       7      34.582  46.501  68.565  1.00  0.00
ATOM    203  H4' G       7      34.069  47.456  68.674  1.00  0.00
ATOM    204  O4' G       7      35.071  46.035  69.764  1.00  0.00
ATOM    205  C1' G       7      36.476  46.493  69.892  1.00  0.00
ATOM    206  H1' G       7      36.542  47.127  70.776  1.00  0.00
ATOM    207  N9  G       7      37.465  45.436  69.845  1.00  0.00
ATOM    208  C8  G       7      37.412  44.329  69.082  1.00  0.00
ATOM    209  H8  G       7      36.527  44.045  68.532  1.00  0.00
ATOM    210  N7  G       7      38.402  43.526  69.232  1.00  0.00
ATOM    211  C5  G       7      39.216  44.265  70.086  1.00  0.00
ATOM    212  C6  G       7      40.496  43.955  70.668  1.00  0.00
ATOM    213  O6  G       7      41.050  42.922  70.713  1.00  0.00
ATOM    214  N1  G       7      41.034  44.918  71.395  1.00  0.00
ATOM    215  H1  G       7      41.938  44.798  71.831  1.00  0.00
ATOM    216  C2  G       7      40.470  46.134  71.667  1.00  0.00
ATOM    217  N2  G       7      41.114  47.018  72.311  1.00  0.00
ATOM    218  H21 G       7      42.013  46.717  72.659  1.00  0.00
ATOM    219  H22 G       7      40.709  47.932  72.454  1.00  0.00
ATOM    220  N3  G       7      39.273  46.427  71.190  1.00  0.00
ATOM    221  C4  G       7      38.673  45.479  70.404  1.00  0.00
ATOM    222  C3' G       7      35.775  46.873  67.712  1.00  0.00
ATOM    223  H3' G       7      36.291  46.005  67.302  1.00  0.00
ATOM    224  C2' G       7      36.629  47.568  68.804  1.00  0.00
ATOM    225  H2' G       7      37.661  47.612  68.457  1.00  0.00
ATOM    226  O2' G       7      36.124  48.907  69.134  1.00  0.00
ATOM    227 HO2' G       7      35.313  48.932  68.621  1.00  0.00
ATOM    228  O3' G       7      35.407  47.635  66.605  1.00  0.00
ATOM    229  P   G       8      36.424  47.914  65.407  1.00  0.00
ATOM    230  OP1 G       8      35.745  48.853  64.513  1.00  0.00
ATOM    231  OP2 G       8      36.856  46.631  64.866  1.00  0.00
ATOM    232  O5' G       8      37.684  48.628  66.049  1.00  0.00
ATOM    233  C5' G       8      37.740  50.024  66.277  1.00  0.00
ATOM    234  H5' G       8      36.796  50.323  66.732  1.00  0.00
ATOM    235 H5'' G       8      37.845  50.393  65.257  1.00  0.00
ATOM    236  C4' G       8      38.981  50.354  67.123  1.00  0.00
ATOM    237  H4' G       8      38.801  51.343  67.545  1.00  0.00
ATOM    238  O4' G       8      39.132  49.393  68.214  1.00  0.00
ATOM    239  C1' G       8      40.523  49.097  68.446  1.00  0.00
ATOM    240  H1' G       8      40.878  49.279  69.461  1.00  0.00
ATOM    241  N9  G       8      40.678  47.695  68.125  1.00  0.00
ATOM    242  C8  G       8      39.960  46.836  67.290  1.00  0.00
ATOM    243  H8  G       8      38.998  47.090  66.869  1.00  0.00
ATOM    244  N7  G       8      40.438  45.641  67.185  1.00  0.00
ATOM    245  C5  G       8      41.624  45.767  67.876  1.00  0.00
ATOM    246  C6  G       8      42.544  44.747  68.137  1.00  0.00
ATOM    247  O6  G       8      42.539  43.601  67.704  1.00  0.00
ATOM    248  N1  G       8      43.636  45.215  68.902  1.00  0.00
ATOM    249  H1  G       8      44.413  44.594  69.078  1.00  0.00
ATOM    250  C2  G       8      43.719  46.494  69.424  1.00  0.00
ATOM    251  N2  G       8      44.870  46.747  69.962  1.00  0.00
ATOM    252  H21 G       8      45.131  47.695  70.192  1.00  0.00
ATOM    253  H22 G       8      45.568  46.024  70.055  1.00  0.00
ATOM    254  N3  G       8      42.878  47.448  69.193  1.00  0.00
ATOM    255  C4  G       8      41.804  47.014  68.436  1.00  0.00
ATOM    256  C3' G       8      40.330  50.307  66.360  1.00  0.00
ATOM    257  H3' G       8      40.325  49.436  65.705  1.00  0.00
ATOM    258  C2' G       8      41.215  50.123  67.520  1.00  0.00
ATOM    259  H2' G       8      42.193  49.736  67.233  1.00  0.00
ATOM    260  O2' G       8      41.381  51.248  68.357  1.00  0.00
ATOM    261 HO2' G       8      41.674  51.921  67.738  1.00  0.00
ATOM    262  O3' G       8      40.608  51.471  65.584  1.00  0.00
ATOM    263  P   G       9      41.881  51.410  64.671  1.00  0.00
ATOM    264  OP1 G       9      42.302  52.788  64.381  1.00  0.00
ATOM    265  OP2 G       9      41.452  50.663  63.545  1.00  0.00
ATOM    266  O5' G       9      43.074  50.616  65.220  1.00  0.00
ATOM    267  C5' G       9      44.241  51.247  65.761  1.00  0.00
ATOM    268  H5' G       9      43.850  51.840  66.587  1.00  0.00
ATOM    269 H5'' G       9      44.639  51.864  64.955  1.00  0.00
ATOM    270  C4' G       9      45.335  50.349  66.455  1.00  0.00
ATOM    271  H4' G       9      46.023  50.917  67.080  1.00  0.00
ATOM    272  O4' G       9      44.723  49.153  66.990  1.00  0.00
ATOM    273  C1' G       9      45.508  47.994  66.802  1.00  0.00
ATOM    274  H1' G       9      45.765  47.575  67.775  1.00  0.00
ATOM    275  N9  G       9      44.843  46.919  66.035  1.00  0.00
ATOM    276  C8  G       9      43.688  46.847  65.226  1.00  0.00
ATOM    277  H8  G       9      43.128  47.746  65.014  1.00  0.00
ATOM    278  N7  G       9      43.438  45.637  64.746  1.00  0.00
ATOM    279  C5  G       9      44.443  44.852  65.335  1.00  0.00
ATOM    280  C6  G       9      44.712  43.418  65.303  1.00  0.00
ATOM    281  O6  G       9      44.209  42.530  64.617  1.00  0.00
ATOM    282  N1  G       9      45.812  43.062  66.081  1.00  0.00
ATOM    283  H1  G       9      46.041  42.079  66.121  1.00  0.00
ATOM    284  C2  G       9      46.532  43.897  66.819  1.00  0.00
ATOM    285  N2  G       9      47.721  43.557  67.277  1.00  0.00
ATOM    286  H21 G       9      48.240  44.245  67.804  1.00  0.00
ATOM    287  H22 G       9      47.899  42.565  67.327  1.00  0.00
ATOM    288  N3  G       9      46.365  45.262  66.753  1.00  0.00
ATOM    289  C4  G       9      45.282  45.629  66.046  1.00  0.00
ATOM    290  C3' G       9      46.256  49.674  65.359  1.00  0.00
ATOM    291  H3' G       9      45.506  49.372  64.629  1.00  0.00
ATOM    292  C2' G       9      46.805  48.445  66.060  1.00  0.00
ATOM    293  H2' G       9      47.099  47.591  65.448  1.00  0.00
ATOM    294  O2' G       9      47.767  48.760  67.012  1.00  0.00
ATOM    295 HO2' G       9      48.487  48.125  67.036  1.00  0.00
ATOM    296  O3' G       9      47.191  50.609  64.787  1.00  0.00
ATOM    297  P   G      10      47.467  50.312  63.264  1.00  0.00
ATOM    298  OP1 G      10      48.230  51.494  62.685  1.00  0.00
ATOM    299  OP2 G      10      46.185  50.017  62.613  1.00  0.00
ATOM    300  O5' G      10      48.442  49.048  63.203  1.00  0.00
ATOM    301  C5' G      10      49.909  49.109  63.163  1.00  0.00
ATOM    302  H5' G      10      50.161  49.473  64.159  1.00  0.00
ATOM    303 H5'' G      10      50.328  49.843  62.475  1.00  0.00
ATOM    304  C4' G      10      50.531  47.785  62.999  1.00  0.00
ATOM    305  H4' G      10      51.583  48.063  62.932  1.00  0.00
ATOM    306  O4' G      10      50.181  46.923  64.049  1.00  0.00
ATOM    307  C1' G      10      50.377  45.643  63.607  1.00  0.00
ATOM    308  H1' G      10      51.184  45.081  64.076  1.00  0.00
ATOM    309  N9  G      10      49.157  44.807  63.800  1.00  0.00
ATOM    310  C8  G      10      47.897  45.267  63.574  1.00  0.00
ATOM    311  H8  G      10      47.633  46.312  63.513  1.00  0.00
ATOM    312  N7  G      10      47.032  44.381  63.415  1.00  0.00
ATOM    313  C5  G      10      47.751  43.212  63.561  1.00  0.00
ATOM    314  C6  G      10      47.328  41.817  63.479  1.00  0.00
ATOM    315  O6  G      10      46.237  41.260  63.244  1.00  0.00
ATOM    316  N1  G      10      48.290  40.982  63.834  1.00  0.00
ATOM    317  H1  G      10      47.972  40.110  64.233  1.00  0.00
ATOM    318  C2  G      10      49.571  41.319  64.104  1.00  0.00
ATOM    319  N2  G      10      50.271  40.322  64.593  1.00  0.00
ATOM    320  H21 G      10      49.940  39.409  64.317  1.00  0.00
ATOM    321  H22 G      10      51.228  40.510  64.856  1.00  0.00
ATOM    322  N3  G      10      50.002  42.542  64.037  1.00  0.00
ATOM    323  C4  G      10      49.046  43.444  63.777  1.00  0.00
ATOM    324  C3' G      10      50.088  47.127  61.718  1.00  0.00
ATOM    325  H3' G      10      49.016  47.017  61.555  1.00  0.00
ATOM    326  C2' G      10      50.626  45.768  62.097  1.00  0.00
ATOM    327  H2' G      10      50.084  44.950  61.624  1.00  0.00
ATOM    328  O2' G      10      52.015  45.693  61.916  1.00  0.00
ATOM    329 HO2' G      10      52.272  46.617  61.863  1.00  0.00
ATOM    330  O3' G      10      50.854  47.654  60.622  1.00  0.00
ATOM    331  P   C      11      50.126  47.772  59.231  1.00  0.00
ATOM    332  OP1 C      11      51.107  47.722  58.112  1.00  0.00
ATOM    333  OP2 C      11      49.163  48.839  59.229  1.00  0.00
ATOM    334  O5' C      11      49.298  46.466  59.084  1.00  0.00
ATOM    335  C5' C      11      49.991  45.245  58.923  1.00  0.00
ATOM    336  H5' C      11      50.737  45.144  59.712  1.00  0.00
ATOM    337 H5'' C      11      50.513  45.226  57.966  1.00  0.00
ATOM    338  C4' C      11      48.985  44.065  58.952  1.00  0.00
ATOM    339  H4' C      11      49.587  43.157  58.905  1.00  0.00
ATOM    340  O4' C      11      48.266  44.007  60.216  1.00  0.00
ATOM    341  C1' C      11      46.937  43.343  60.028  1.00  0.00
ATOM    342  H1' C      11      46.740  42.427  60.585  1.00  0.00
ATOM    343  N1  C      11      45.904  44.353  60.424  1.00  0.00
ATOM    344  C6  C      11      45.970  45.702  60.149  1.00  0.00
ATOM    345  H6  C      11      46.901  46.027  59.709  1.00  0.00
ATOM    346  C5  C      11      44.902  46.508  60.355  1.00  0.00
ATOM    347  H5  C      11      44.984  47.555  60.103  1.00  0.00
ATOM    348  C4  C      11      43.737  45.936  60.987  1.00  0.00
ATOM    349  N4  C      11      42.727  46.628  61.363  1.00  0.00
ATOM    350  H41 C      11      42.747  47.633  61.268  1.00  0.00
ATOM    351  H42 C      11      42.041  46.157  61.936  1.00  0.00
ATOM    352  N3  C      11      43.708  44.658  61.341  1.00  0.00
ATOM    353  C2  C      11      44.828  43.936  61.168  1.00  0.00
ATOM    354  O2  C      11      44.846  42.896  61.763  1.00  0.00
ATOM    355  C3' C      11      47.944  44.139  57.912  1.00  0.00
ATOM    356  H3' C      11      47.512  45.139  57.938  1.00  0.00
ATOM    357  C2' C      11      46.948  43.024  58.545  1.00  0.00
ATOM    358  H2' C      11      45.968  43.247  58.122  1.00  0.00
ATOM    359  O2' C      11      47.519  41.678  58.348  1.00  0.00
ATOM    360 HO2' C      11      47.424  41.504  57.409  1.00  0.00
ATOM    361  O3' C      11      48.387  43.756  56.632  1.00  0.00
ATOM    362  P   U      12      47.364  43.625  55.466  1.00  0.00
ATOM    363  OP1 U      12      48.100  43.777  54.149  1.00  0.00
ATOM    364  OP2 U      12      46.269  44.555  55.774  1.00  0.00
ATOM    365  O5' U      12      46.723  42.089  55.603  1.00  0.00
ATOM    366  C5' U      12      47.595  41.001  55.139  1.00  0.00
ATOM    367  H5' U      12      48.365  40.772  55.875  1.00  0.00
ATOM    368 H5'' U      12      47.941  41.146  54.115  1.00  0.00
ATOM    369  C4' U      12      46.853  39.698  55.238  1.00  0.00
ATOM    370  H4' U      12      47.537  38.887  54.987  1.00  0.00
ATOM    371  O4' U      12      46.427  39.465  56.623  1.00  0.00
ATOM    372  C1' U      12      45.288  38.627  56.712  1.00  0.00
ATOM    373  H1' U      12      45.452  37.635  57.134  1.00  0.00
ATOM    374  N1  U      12      44.145  39.327  57.367  1.00  0.00
ATOM    375  C6  U      12      44.176  40.669  57.792  1.00  0.00
ATOM    376  H6  U      12      44.979  41.327  57.495  1.00  0.00
ATOM    377  C5  U      12      43.069  41.149  58.507  1.00  0.00
ATOM    378  H5  U      12      43.012  42.198  58.756  1.00  0.00
ATOM    379  C4  U      12      41.964  40.327  58.898  1.00  0.00
ATOM    380  O4  U      12      41.104  40.615  59.717  1.00  0.00
ATOM    381  N3  U      12      42.008  39.057  58.426  1.00  0.00
ATOM    382  H3  U      12      41.244  38.424  58.612  1.00  0.00
ATOM    383  C2  U      12      43.026  38.505  57.660  1.00  0.00
ATOM    384  O2  U      12      42.991  37.390  57.170  1.00  0.00
ATOM    385  C3' U      12      45.601  39.511  54.452  1.00  0.00
ATOM    386  H3' U      12      44.955  40.386  54.524  1.00  0.00
ATOM    387  C2' U      12      44.939  38.382  55.244  1.00  0.00
ATOM    388  H2' U      12      43.887  38.233  55.000  1.00  0.00
ATOM    389  O2' U      12      45.632  37.158  54.839  1.00  0.00
ATOM    390 HO2' U      12      45.860  37.282  53.915  1.00  0.00
ATOM    391  O3' U      12      45.697  39.216  53.100  1.00  0.00
ATOM    392  P   C      13      44.576  39.707  52.047  1.00  0.00
ATOM    393  OP1 C      13      45.157  39.637  50.663  1.00  0.00
ATOM    394  OP2 C      13      44.046  40.994  52.518  1.00  0.00
ATOM    395  O5' C      13      43.384  38.617  52.168  1.00  0.00
ATOM    396  C5' C      13      43.638  37.189  51.916  1.00  0.00
ATOM    397  H5' C      13      44.533  36.900  52.468  1.00  0.00
ATOM    398 H5'' C      13      43.904  37.073  50.865  1.00  0.00
ATOM    399  C4' C      13      42.418  36.367  52.320  1.00  0.00
ATOM    400  H4' C      13      42.615  35.354  51.971  1.00  0.00
ATOM    401  O4' C      13      42.306  36.451  53.723  1.00  0.00
ATOM    402  C1' C      13      40.951  36.234  54.061  1.00  0.00
ATOM    403  H1' C      13      40.743  35.420  54.756  1.00  0.00
ATOM    404  N1  C      13      40.304  37.300  54.856  1.00  0.00
ATOM    405  C6  C      13      40.909  38.545  54.835  1.00  0.00
ATOM    406  H6  C      13      41.909  38.727  54.469  1.00  0.00
ATOM    407  C5  C      13      40.368  39.505  55.616  1.00  0.00
ATOM    408  H5  C      13      40.965  40.372  55.854  1.00  0.00
ATOM    409  C4  C      13      39.132  39.268  56.279  1.00  0.00
ATOM    410  N4  C      13      38.585  40.154  57.049  1.00  0.00
ATOM    411  H41 C      13      38.954  41.094  57.036  1.00  0.00
ATOM    412  H42 C      13      37.658  39.998  57.419  1.00  0.00
ATOM    413  N3  C      13      38.415  38.163  56.108  1.00  0.00
ATOM    414  C2  C      13      39.009  37.181  55.368  1.00  0.00
ATOM    415  O2  C      13      38.374  36.108  55.175  1.00  0.00
ATOM    416  C3' C      13      41.081  36.954  51.789  1.00  0.00
ATOM    417  H3' C      13      41.154  37.986  52.132  1.00  0.00
ATOM    418  C2' C      13      40.200  36.129  52.664  1.00  0.00
ATOM    419  H2' C      13      39.226  36.565  52.887  1.00  0.00
ATOM    420  O2' C      13      39.844  34.753  52.319  1.00  0.00
ATOM    421 HO2' C      13      39.119  34.527  52.906  1.00  0.00
ATOM    422  O3' C      13      40.966  36.916  50.303  1.00  0.00
ATOM    423  P   U      14      39.874  37.821  49.583  1.00  0.00
ATOM    424  OP1 U      14      39.967  37.897  48.135  1.00  0.00
ATOM    425  OP2 U      14      39.860  39.173  50.218  1.00  0.00
ATOM    426  O5' U      14      38.514  37.048  49.893  1.00  0.00
ATOM    427  C5' U      14      38.265  35.660  49.619  1.00  0.00
ATOM    428  H5' U      14      39.159  35.134  49.955  1.00  0.00
ATOM    429 H5'' U      14      38.135  35.499  48.549  1.00  0.00
ATOM    430  C4' U      14      36.966  35.234  50.328  1.00  0.00
ATOM    431  H4' U      14      36.798  34.208  50.000  1.00  0.00
ATOM    432  O4' U      14      37.105  35.354  51.742  1.00  0.00
ATOM    433  C1' U      14      35.814  35.762  52.340  1.00  0.00
ATOM    434  H1' U      14      35.516  35.017  53.077  1.00  0.00
ATOM    435  N1  U      14      35.888  37.100  52.957  1.00  0.00
ATOM    436  C6  U      14      36.877  38.062  52.570  1.00  0.00
ATOM    437  H6  U      14      37.513  37.983  51.700  1.00  0.00
ATOM    438  C5  U      14      36.982  39.305  53.223  1.00  0.00
ATOM    439  H5  U      14      37.746  40.000  52.909  1.00  0.00
ATOM    440  C4  U      14      36.090  39.588  54.299  1.00  0.00
ATOM    441  O4  U      14      36.079  40.606  54.976  1.00  0.00
ATOM    442  N3  U      14      35.185  38.607  54.619  1.00  0.00
ATOM    443  H3  U      14      34.533  38.944  55.313  1.00  0.00
ATOM    444  C2  U      14      34.975  37.446  53.929  1.00  0.00
ATOM    445  O2  U      14      34.032  36.778  54.167  1.00  0.00
ATOM    446  C3' U      14      35.757  36.053  49.902  1.00  0.00
ATOM    447  H3' U      14      35.988  37.112  49.788  1.00  0.00
ATOM    448  C2' U      14      34.866  35.801  51.125  1.00  0.00
ATOM    449  H2' U      14      34.073  36.535  51.265  1.00  0.00
ATOM    450  O2' U      14      34.297  34.523  51.043  1.00  0.00
ATOM    451 HO2' U      14      34.359  34.097  50.185  1.00  0.00
ATOM    452  O3' U      14      35.177  35.557  48.698  1.00  0.00
ATOM    453  P   A      15      34.359  36.448  47.633  1.00  0.00
ATOM    454  OP1 A      15      33.959  35.555  46.535  1.00  0.00
ATOM    455  OP2 A      15      35.118  37.651  47.164  1.00  0.00
ATOM    456  O5' A      15      32.985  36.951  48.283  1.00  0.00
ATOM    457  C5' A      15      31.874  36.098  48.484  1.00  0.00
ATOM    458  H5' A      15      32.232  35.128  48.828  1.00  0.00
ATOM    459 H5'' A      15      31.312  36.044  47.551  1.00  0.00
ATOM    460  C4' A      15      30.975  36.644  49.609  1.00  0.00
ATOM    461  H4' A      15      30.102  35.991  49.613  1.00  0.00
ATOM    462  O4' A      15      31.709  36.782  50.803  1.00  0.00
ATOM    463  C1' A      15      31.062  37.669  51.643  1.00  0.00
ATOM    464  H1' A      15      30.657  37.066  52.455  1.00  0.00
ATOM    465  N9  A      15      32.010  38.613  52.209  1.00  0.00
ATOM    466  C8  A      15      33.163  39.181  51.618  1.00  0.00
ATOM    467  H8  A      15      33.746  38.682  50.858  1.00  0.00
ATOM    468  N7  A      15      33.564  40.248  52.166  1.00  0.00
ATOM    469  C5  A      15      32.614  40.459  53.203  1.00  0.00
ATOM    470  C6  A      15      32.405  41.460  54.260  1.00  0.00
ATOM    471  N6  A      15      33.278  42.404  54.559  1.00  0.00
ATOM    472  H61 A      15      33.064  42.890  55.418  1.00  0.00
ATOM    473  H62 A      15      34.142  42.543  54.054  1.00  0.00
ATOM    474  N1  A      15      31.349  41.429  55.011  1.00  0.00
ATOM    475  C2  A      15      30.521  40.427  54.854  1.00  0.00
ATOM    476  H2  A      15      29.606  40.479  55.426  1.00  0.00
ATOM    477  N3  A      15      30.591  39.377  54.053  1.00  0.00
ATOM    478  C4  A      15      31.711  39.487  53.245  1.00  0.00
ATOM    479  C3' A      15      30.430  38.077  49.401  1.00  0.00
ATOM    480  H3' A      15      31.228  38.716  49.022  1.00  0.00
ATOM    481  C2' A      15      29.915  38.393  50.810  1.00  0.00
ATOM    482  H2' A      15      29.812  39.472  50.928  1.00  0.00
ATOM    483  O2' A      15      28.632  37.762  51.205  1.00  0.00
ATOM    484 HO2' A      15      28.042  38.510  51.091  1.00  0.00
ATOM    485  O3' A      15      29.455  38.191  48.416  1.00  0.00
ATOM    486  P   G      16      28.893  39.546  47.927  1.00  0.00
ATOM    487  OP1 G      16      28.127  39.343  46.642  1.00  0.00
ATOM    488  OP2 G      16      29.951  40.564  47.988  1.00  0.00
ATOM    489  O5' G      16      27.905  39.981  49.116  1.00  0.00
ATOM    490  C5' G      16      26.693  39.243  49.323  1.00  0.00
ATOM    491  H5' G      16      26.914  38.244  49.697  1.00  0.00
ATOM    492 H5'' G      16      26.083  39.172  48.422  1.00  0.00
ATOM    493  C4' G      16      25.799  39.797  50.510  1.00  0.00
ATOM    494  H4' G      16      25.160  38.982  50.849  1.00  0.00
ATOM    495  O4' G      16      26.670  40.234  51.506  1.00  0.00
ATOM    496  C1' G      16      26.467  41.639  51.716  1.00  0.00
ATOM    497  H1' G      16      25.767  41.926  52.500  1.00  0.00
ATOM    498  N9  G      16      27.710  42.271  51.943  1.00  0.00
ATOM    499  C8  G      16      28.893  42.215  51.149  1.00  0.00
ATOM    500  H8  G      16      28.921  41.658  50.225  1.00  0.00
ATOM    501  N7  G      16      29.892  42.812  51.684  1.00  0.00
ATOM    502  C5  G      16      29.371  43.375  52.831  1.00  0.00
ATOM    503  C6  G      16      30.087  44.245  53.779  1.00  0.00
ATOM    504  O6  G      16      31.234  44.585  53.736  1.00  0.00
ATOM    505  N1  G      16      29.228  44.783  54.678  1.00  0.00
ATOM    506  H1  G      16      29.599  45.566  55.197  1.00  0.00
ATOM    507  C2  G      16      27.945  44.566  54.724  1.00  0.00
ATOM    508  N2  G      16      27.319  45.379  55.527  1.00  0.00
ATOM    509  H21 G      16      26.310  45.337  55.543  1.00  0.00
ATOM    510  H22 G      16      27.780  46.113  56.047  1.00  0.00
ATOM    511  N3  G      16      27.255  43.624  54.002  1.00  0.00
ATOM    512  C4  G      16      28.068  43.099  53.016  1.00  0.00
ATOM    513  C3' G      16      24.953  41.015  50.131  1.00  0.00
ATOM    514  H3' G      16      24.665  41.128  49.085  1.00  0.00
ATOM    515  C2' G      16      25.884  42.203  50.455  1.00  0.00
ATOM    516  H2' G      16      26.610  42.253  49.643  1.00  0.00
ATOM    517  O2' G      16      25.292  43.393  50.650  1.00  0.00
ATOM    518 HO2' G      16      24.338  43.373  50.542  1.00  0.00
ATOM    519  O3' G      16      23.951  40.958  51.116  1.00  0.00
ATOM    520  P   U      17      22.533  41.500  50.846  1.00  0.00
ATOM    521  OP1 U      17      22.707  42.826  50.207  1.00  0.00
ATOM    522  OP2 U      17      21.790  41.490  52.145  1.00  0.00
ATOM    523  O5' U      17      21.888  40.549  49.835  1.00  0.00
ATOM    524  C5' U      17      21.514  39.255  50.180  1.00  0.00
ATOM    525  H5' U      17      20.657  39.164  50.848  1.00  0.00
ATOM    526 H5'' U      17      22.336  38.710  50.644  1.00  0.00
ATOM    527  C4' U      17      21.127  38.401  49.005  1.00  0.00
ATOM    528  H4' U      17      21.008  37.382  49.375  1.00  0.00
ATOM    529  O4' U      17      19.901  38.836  48.354  1.00  0.00
ATOM    530  C1' U      17      20.200  39.135  47.030  1.00  0.00
ATOM    531  H1' U      17      20.196  38.216  46.444  1.00  0.00
ATOM    532  N1  U      17      19.332  40.253  46.463  1.00  0.00
ATOM    533  C6  U      17      19.162  41.383  47.192  1.00  0.00
ATOM    534  H6  U      17      19.719  41.513  48.109  1.00  0.00
ATOM    535  C5  U      17      18.235  42.351  46.806  1.00  0.00
ATOM    536  H5  U      17      18.110  43.237  47.410  1.00  0.00
ATOM    537  C4  U      17      17.483  42.158  45.577  1.00  0.00
ATOM    538  O4  U      17      16.659  42.925  45.108  1.00  0.00
ATOM    539  N3  U      17      17.852  41.021  44.880  1.00  0.00
ATOM    540  H3  U      17      17.502  40.963  43.934  1.00  0.00
ATOM    541  C2  U      17      18.837  40.093  45.196  1.00  0.00
ATOM    542  O2  U      17      19.081  39.123  44.530  1.00  0.00
ATOM    543  C3' U      17      22.179  38.480  47.943  1.00  0.00
ATOM    544  H3' U      17      23.126  38.836  48.347  1.00  0.00
ATOM    545  C2' U      17      21.698  39.484  46.980  1.00  0.00
ATOM    546  H2' U      17      21.829  40.447  47.473  1.00  0.00
ATOM    547  O2' U      17      22.336  39.538  45.698  1.00  0.00
ATOM    548 HO2' U      17      23.119  38.984  45.736  1.00  0.00
ATOM    549  O3' U      17      22.306  37.175  47.344  1.00  0.00
ATOM    550  P   G      18      23.588  36.680  46.580  1.00  0.00
ATOM    551  OP1 G      18      24.499  36.093  47.537  1.00  0.00
ATOM    552  OP2 G      18      24.124  37.770  45.748  1.00  0.00
ATOM    553  O5' G      18      23.124  35.628  45.525  1.00  0.00
ATOM    554  C5' G      18      23.837  34.413  45.253  1.00  0.00
ATOM    555  H5' G      18      24.107  33.975  46.214  1.00  0.00
ATOM    556 H5'' G      18      24.712  34.694  44.667  1.00  0.00
ATOM    557  C4' G      18      22.956  33.347  44.697  1.00  0.00
ATOM    558  H4' G      18      23.649  32.518  44.557  1.00  0.00
ATOM    559  O4' G      18      21.693  33.041  45.449  1.00  0.00
ATOM    560  C1' G      18      20.567  33.018  44.595  1.00  0.00
ATOM    561  H1' G      18      19.973  32.121  44.765  1.00  0.00
ATOM    562  N9  G      18      19.702  34.145  44.814  1.00  0.00
ATOM    563  C8  G      18      19.795  35.006  45.865  1.00  0.00
ATOM    564  H8  G      18      20.680  35.057  46.481  1.00  0.00
ATOM    565  N7  G      18      18.825  35.864  46.059  1.00  0.00
ATOM    566  C5  G      18      17.982  35.416  45.015  1.00  0.00
ATOM    567  C6  G      18      16.805  36.007  44.521  1.00  0.00
ATOM    568  O6  G      18      16.253  36.993  45.005  1.00  0.00
ATOM    569  N1  G      18      16.176  35.311  43.496  1.00  0.00
ATOM    570  H1  G      18      15.242  35.627  43.275  1.00  0.00
ATOM    571  C2  G      18      16.671  34.228  42.862  1.00  0.00
ATOM    572  N2  G      18      15.866  33.611  42.029  1.00  0.00
ATOM    573  H21 G      18      16.190  32.758  41.597  1.00  0.00
ATOM    574  H22 G      18      14.934  33.924  41.796  1.00  0.00
ATOM    575  N3  G      18      17.882  33.686  43.214  1.00  0.00
ATOM    576  C4  G      18      18.472  34.351  44.268  1.00  0.00
ATOM    577  C3' G      18      22.411  33.775  43.397  1.00  0.00
ATOM    578  H3' G      18      22.072  34.810  43.442  1.00  0.00
ATOM    579  C2' G      18      21.097  32.998  43.143  1.00  0.00
ATOM    580  H2' G      18      20.438  33.527  42.454  1.00  0.00
ATOM    581  O2' G      18      21.233  31.569  42.841  1.00  0.00
ATOM    582 HO2' G      18      20.440  31.108  43.126  1.00  0.00
ATOM    583  O3' G      18      23.308  33.617  42.318  1.00  0.00
ATOM    584  P   A      19      23.386  34.715  41.164  1.00  0.00
ATOM    585  OP1 A      19      24.434  34.241  40.216  1.00  0.00
ATOM    586  OP2 A      19      23.564  36.099  41.700  1.00  0.00
ATOM    587  O5' A      19      22.092  34.702  40.240  1.00  0.00
ATOM    588  C5' A      19      21.972  33.742  39.186  1.00  0.00
ATOM    589  H5' A      19      21.971  32.756  39.651  1.00  0.00
ATOM    590 H5'' A      19      22.713  33.794  38.389  1.00  0.00
ATOM    591  C4' A      19      20.619  33.755  38.514  1.00  0.00
ATOM    592  H4' A      19      20.550  33.034  37.699  1.00  0.00
ATOM    593  O4' A      19      19.562  33.702  39.521  1.00  0.00
ATOM    594  C1' A      19      18.494  34.623  39.110  1.00  0.00
ATOM    595  H1' A      19      17.475  34.239  39.156  1.00  0.00
ATOM    596  N9  A      19      18.454  35.715  40.050  1.00  0.00
ATOM    597  C8  A      19      19.162  35.967  41.204  1.00  0.00
ATOM    598  H8  A      19      19.927  35.271  41.516  1.00  0.00
ATOM    599  N7  A      19      18.666  36.850  42.014  1.00  0.00
ATOM    600  C5  A      19      17.724  37.469  41.181  1.00  0.00
ATOM    601  C6  A      19      16.850  38.580  41.251  1.00  0.00
ATOM    602  N6  A      19      16.997  39.514  42.192  1.00  0.00
ATOM    603  H61 A      19      17.554  39.218  42.981  1.00  0.00
ATOM    604  H62 A      19      16.429  40.340  42.065  1.00  0.00
ATOM    605  N1  A      19      16.004  38.945  40.346  1.00  0.00
ATOM    606  C2  A      19      15.967  38.215  39.286  1.00  0.00
ATOM    607  H2  A      19      15.245  38.417  38.509  1.00  0.00
ATOM    608  N3  A      19      16.719  37.120  39.004  1.00  0.00
ATOM    609  C4  A      19      17.586  36.793  40.023  1.00  0.00
ATOM    610  C3' A      19      20.356  35.036  37.852  1.00  0.00
ATOM    611  H3' A      19      20.763  35.812  38.499  1.00  0.00
ATOM    612  C2' A      19      18.782  35.119  37.706  1.00  0.00
ATOM    613  H2' A      19      18.458  36.150  37.563  1.00  0.00
ATOM    614  O2' A      19      18.266  34.280  36.697  1.00  0.00
ATOM    615 HO2' A      19      18.201  34.802  35.894  1.00  0.00
ATOM    616  O3' A      19      21.032  35.047  36.633  1.00  0.00
ATOM    617  P   U      20      21.791  36.343  36.234  1.00  0.00
ATOM    618  OP1 U      20      22.119  36.293  34.803  1.00  0.00
ATOM    619  OP2 U      20      22.984  36.467  37.208  1.00  0.00
ATOM    620  O5' U      20      20.792  37.583  36.460  1.00  0.00
ATOM    621  C5' U      20      19.643  37.689  35.601  1.00  0.00
ATOM    622  H5' U      20      18.885  36.922  35.759  1.00  0.00
ATOM    623 H5'' U      20      19.929  37.592  34.554  1.00  0.00
ATOM    624  C4' U      20      19.113  39.144  35.706  1.00  0.00
ATOM    625  H4' U      20      18.421  39.396  34.903  1.00  0.00
ATOM    626  O4' U      20      18.442  39.292  36.999  1.00  0.00
ATOM    627  C1' U      20      18.555  40.690  37.343  1.00  0.00
ATOM    628  H1' U      20      17.571  41.134  37.490  1.00  0.00
ATOM    629  N1  U      20      19.216  40.840  38.634  1.00  0.00
ATOM    630  C6  U      20      19.956  39.815  39.159  1.00  0.00
ATOM    631  H6  U      20      20.401  39.025  38.573  1.00  0.00
ATOM    632  C5  U      20      20.252  39.841  40.443  1.00  0.00
ATOM    633  H5  U      20      20.731  39.014  40.947  1.00  0.00
ATOM    634  C4  U      20      19.824  41.000  41.297  1.00  0.00
ATOM    635  O4  U      20      20.119  41.188  42.446  1.00  0.00
ATOM    636  N3  U      20      19.152  42.007  40.666  1.00  0.00
ATOM    637  H3  U      20      18.715  42.734  41.214  1.00  0.00
ATOM    638  C2  U      20      18.864  42.020  39.333  1.00  0.00
ATOM    639  O2  U      20      18.334  42.985  38.822  1.00  0.00
ATOM    640  C3' U      20      20.177  40.260  35.680  1.00  0.00
ATOM    641  H3' U      20      21.003  40.021  36.351  1.00  0.00
ATOM    642  C2' U      20      19.307  41.405  36.227  1.00  0.00
ATOM    643  H2' U      20      20.015  42.167  36.554  1.00  0.00
ATOM    644  O2' U      20      18.240  41.928  35.425  1.00  0.00
ATOM    645 HO2' U      20      18.693  42.356  34.694  1.00  0.00
ATOM    646  O3' U      20      20.510  40.447  34.353  1.00  0.00
ATOM    647  P   G      21      22.015  40.418  33.844  1.00  0.00
ATOM    648  OP1 G      21      21.821  40.201  32.398  1.00  0.00
ATOM    649  OP2 G      21      22.800  39.516  34.717  1.00  0.00
ATOM    650  O5' G      21      22.606  41.885  34.106  1.00  0.00
ATOM    651  C5' G      21      22.112  42.960  33.393  1.00  0.00
ATOM    652  H5' G      21      21.181  42.696  32.892  1.00  0.00
ATOM    653 H5'' G      21      22.784  43.060  32.541  1.00  0.00
ATOM    654  C4' G      21      21.941  44.275  34.226  1.00  0.00
ATOM    655  H4' G      21      21.707  45.080  33.530  1.00  0.00
ATOM    656  O4' G      21      21.021  44.237  35.345  1.00  0.00
ATOM    657  C1' G      21      21.423  45.065  36.372  1.00  0.00
ATOM    658  H1' G      21      20.523  45.646  36.573  1.00  0.00
ATOM    659  N9  G      21      21.845  44.146  37.502  1.00  0.00
ATOM    660  C8  G      21      22.143  42.766  37.533  1.00  0.00
ATOM    661  H8  G      21      22.376  42.166  36.666  1.00  0.00
ATOM    662  N7  G      21      22.517  42.332  38.718  1.00  0.00
ATOM    663  C5  G      21      22.245  43.427  39.538  1.00  0.00
ATOM    664  C6  G      21      22.382  43.575  40.974  1.00  0.00
ATOM    665  O6  G      21      22.676  42.667  41.772  1.00  0.00
ATOM    666  N1  G      21      22.190  44.823  41.462  1.00  0.00
ATOM    667  H1  G      21      22.220  44.868  42.471  1.00  0.00
ATOM    668  C2  G      21      22.054  45.859  40.577  1.00  0.00
ATOM    669  N2  G      21      21.766  47.051  41.102  1.00  0.00
ATOM    670  H21 G      21      21.328  47.749  40.519  1.00  0.00
ATOM    671  H22 G      21      21.785  47.173  42.105  1.00  0.00
ATOM    672  N3  G      21      21.874  45.806  39.257  1.00  0.00
ATOM    673  C4  G      21      22.012  44.555  38.801  1.00  0.00
ATOM    674  C3' G      21      23.236  44.811  34.878  1.00  0.00
ATOM    675  H3' G      21      23.805  44.108  35.486  1.00  0.00
ATOM    676  C2' G      21      22.662  45.819  35.814  1.00  0.00
ATOM    677  H2' G      21      23.305  45.979  36.679  1.00  0.00
ATOM    678  O2' G      21      22.228  47.088  35.305  1.00  0.00
ATOM    679 HO2' G      21      21.469  46.899  34.747  1.00  0.00
ATOM    680  O3' G      21      24.051  45.400  33.884  1.00  0.00
ATOM    681  P   C      22      25.647  45.181  33.859  1.00  0.00
ATOM    682  OP1 C      22      26.127  45.717  32.613  1.00  0.00
ATOM    683  OP2 C      22      25.984  43.773  34.152  1.00  0.00
ATOM    684  O5' C      22      26.276  46.132  34.971  1.00  0.00
ATOM    685  C5' C      22      26.140  47.581  34.889  1.00  0.00
ATOM    686  H5' C      22      25.281  47.797  34.254  1.00  0.00
ATOM    687 H5'' C      22      27.033  47.972  34.401  1.00  0.00
ATOM    688  C4' C      22      25.978  48.212  36.271  1.00  0.00
ATOM    689  H4' C      22      25.757  49.266  36.099  1.00  0.00
ATOM    690  O4' C      22      24.932  47.633  36.991  1.00  0.00
ATOM    691  C1' C      22      25.360  47.576  38.355  1.00  0.00
ATOM    692  H1' C      22      24.638  48.213  38.866  1.00  0.00
ATOM    693  N1  C      22      25.517  46.190  38.920  1.00  0.00
ATOM    694  C6  C      22      25.638  45.066  38.157  1.00  0.00
ATOM    695  H6  C      22      25.704  45.077  37.079  1.00  0.00
ATOM    696  C5  C      22      25.865  43.833  38.684  1.00  0.00
ATOM    697  H5  C      22      25.994  43.013  37.993  1.00  0.00
ATOM    698  C4  C      22      25.940  43.768  40.109  1.00  0.00
ATOM    699  N4  C      22      26.151  42.671  40.717  1.00  0.00
ATOM    700  H41 C      22      26.059  41.848  40.139  1.00  0.00
ATOM    701  H42 C      22      26.098  42.569  41.721  1.00  0.00
ATOM    702  N3  C      22      25.771  44.841  40.875  1.00  0.00
ATOM    703  C2  C      22      25.423  46.014  40.324  1.00  0.00
ATOM    704  O2  C      22      25.318  46.922  41.101  1.00  0.00
ATOM    705  C3' C      22      27.288  48.129  37.013  1.00  0.00
ATOM    706  H3' C      22      27.785  47.160  36.959  1.00  0.00
ATOM    707  C2' C      22      26.747  48.241  38.433  1.00  0.00
ATOM    708  H2' C      22      27.388  47.597  39.034  1.00  0.00
ATOM    709  O2' C      22      26.607  49.542  38.990  1.00  0.00
ATOM    710 HO2' C      22      27.441  50.011  38.907  1.00  0.00
ATOM    711  O3' C      22      28.117  49.184  36.623  1.00  0.00
ATOM    712  P   U      23      29.561  49.339  37.252  1.00  0.00
ATOM    713  OP1 U      23      30.290  50.376  36.395  1.00  0.00
ATOM    714  OP2 U      23      30.130  47.968  37.242  1.00  0.00
ATOM    715  O5' U      23      29.433  49.801  38.723  1.00  0.00
ATOM    716  C5' U      23      29.463  51.194  39.110  1.00  0.00
ATOM    717  H5' U      23      28.559  51.612  38.666  1.00  0.00
ATOM    718 H5'' U      23      30.370  51.725  38.824  1.00  0.00
ATOM    719  C4' U      23      29.288  51.158  40.647  1.00  0.00
ATOM    720  H4' U      23      29.203  52.201  40.956  1.00  0.00
ATOM    721  O4' U      23      28.148  50.354  41.101  1.00  0.00
ATOM    722  C1' U      23      28.454  49.757  42.335  1.00  0.00
ATOM    723  H1' U      23      27.665  50.020  43.040  1.00  0.00
ATOM    724  N1  U      23      28.354  48.287  42.419  1.00  0.00
ATOM    725  C6  U      23      28.902  47.530  41.428  1.00  0.00
ATOM    726  H6  U      23      29.294  47.970  40.522  1.00  0.00
ATOM    727  C5  U      23      28.896  46.128  41.581  1.00  0.00
ATOM    728  H5  U      23      29.343  45.479  40.842  1.00  0.00
ATOM    729  C4  U      23      28.338  45.558  42.788  1.00  0.00
ATOM    730  O4  U      23      28.209  44.336  43.032  1.00  0.00
ATOM    731  N3  U      23      27.804  46.405  43.698  1.00  0.00
ATOM    732  H3  U      23      27.527  46.040  44.598  1.00  0.00
ATOM    733  C2  U      23      27.842  47.782  43.612  1.00  0.00
ATOM    734  O2  U      23      27.470  48.451  44.601  1.00  0.00
ATOM    735  C3' U      23      30.448  50.604  41.492  1.00  0.00
ATOM    736  H3' U      23      30.856  49.740  40.967  1.00  0.00
ATOM    737  C2' U      23      29.802  50.111  42.794  1.00  0.00
ATOM    738  H2' U      23      30.384  49.273  43.179  1.00  0.00
ATOM    739  O2' U      23      29.708  51.212  43.712  1.00  0.00
ATOM    740 HO2' U      23      30.564  51.299  44.137  1.00  0.00
ATOM    741  O3' U      23      31.443  51.559  41.663  1.00  0.00
ATOM    742  P   C      24      32.859  51.247  42.355  1.00  0.00
ATOM    743  OP1 C      24      33.685  52.480  42.199  1.00  0.00
ATOM    744  OP2 C      24      33.325  49.993  41.715  1.00  0.00
ATOM    745  O5' C      24      32.522  51.064  43.922  1.00  0.00
ATOM    746  C5' C      24      32.626  52.152  44.839  1.00  0.00
ATOM    747  H5' C      24      32.145  53.019  44.385  1.00  0.00
ATOM    748 H5'' C      24      33.672  52.416  44.994  1.00  0.00
ATOM    749  C4' C      24      32.043  51.777  46.217  1.00  0.00
ATOM    750  H4' C      24      31.897  52.697  46.783  1.00  0.00
ATOM    751  O4' C      24      30.834  51.119  46.233  1.00  0.00
ATOM    752  C1' C      24      30.711  50.197  47.243  1.00  0.00
ATOM    753  H1' C      24      29.830  50.414  47.848  1.00  0.00
ATOM    754  N1  C      24      30.633  48.773  46.777  1.00  0.00
ATOM    755  C6  C      24      31.204  48.395  45.639  1.00  0.00
ATOM    756  H6  C      24      31.536  49.093  44.885  1.00  0.00
ATOM    757  C5  C      24      30.934  47.129  45.244  1.00  0.00
ATOM    758  H5  C      24      31.081  46.861  44.209  1.00  0.00
ATOM    759  C4  C      24      30.420  46.216  46.147  1.00  0.00
ATOM    760  N4  C      24      30.092  45.062  45.688  1.00  0.00
ATOM    761  H41 C      24      30.557  44.809  44.828  1.00  0.00
ATOM    762  H42 C      24      29.839  44.316  46.320  1.00  0.00
ATOM    763  N3  C      24      29.877  46.581  47.303  1.00  0.00
ATOM    764  C2  C      24      29.903  47.899  47.587  1.00  0.00
ATOM    765  O2  C      24      29.563  48.231  48.769  1.00  0.00
ATOM    766  C3' C      24      32.957  50.920  47.120  1.00  0.00
ATOM    767  H3' C      24      33.333  50.105  46.501  1.00  0.00
ATOM    768  C2' C      24      31.922  50.311  48.142  1.00  0.00
ATOM    769  H2' C      24      32.390  49.395  48.505  1.00  0.00
ATOM    770  O2' C      24      31.687  51.212  49.169  1.00  0.00
ATOM    771 HO2' C      24      32.544  51.446  49.532  1.00  0.00
ATOM    772  O3' C      24      33.991  51.614  47.779  1.00  0.00
ATOM    773  P   G      25      35.168  50.882  48.464  1.00  0.00
ATOM    774  OP1 G      25      36.429  51.705  48.457  1.00  0.00
ATOM    775  OP2 G      25      35.182  49.440  48.037  1.00  0.00
ATOM    776  O5' G      25      34.550  50.883  49.900  1.00  0.00
ATOM    777  C5' G      25      34.501  51.917  50.891  1.00  0.00
ATOM    778  H5' G      25      33.968  52.845  50.685  1.00  0.00
ATOM    779 H5'' G      25      35.538  52.197  51.073  1.00  0.00
ATOM    780  C4' G      25      33.813  51.331  52.111  1.00  0.00
ATOM    781  H4' G      25      33.784  52.069  52.912  1.00  0.00
ATOM    782  O4' G      25      32.574  50.858  51.810  1.00  0.00
ATOM    783  C1' G      25      32.311  49.752  52.729  1.00  0.00
ATOM    784  H1' G      25      32.204  50.111  53.753  1.00  0.00
ATOM    785  N9  G      25      31.088  48.913  52.374  1.00  0.00
ATOM    786  C8  G      25      31.111  47.682  51.750  1.00  0.00
ATOM    787  H8  G      25      32.051  47.335  51.347  1.00  0.00
ATOM    788  N7  G      25      29.998  47.028  51.798  1.00  0.00
ATOM    789  C5  G      25      29.137  47.928  52.516  1.00  0.00
ATOM    790  C6  G      25      27.780  47.758  52.865  1.00  0.00
ATOM    791  O6  G      25      26.975  46.866  52.496  1.00  0.00
ATOM    792  N1  G      25      27.324  48.696  53.717  1.00  0.00
ATOM    793  H1  G      25      26.340  48.681  53.945  1.00  0.00
ATOM    794  C2  G      25      28.098  49.803  54.059  1.00  0.00
ATOM    795  N2  G      25      27.445  50.731  54.761  1.00  0.00
ATOM    796  H21 G      25      27.917  51.617  54.873  1.00  0.00
ATOM    797  H22 G      25      26.466  50.580  54.961  1.00  0.00
ATOM    798  N3  G      25      29.364  50.122  53.570  1.00  0.00
ATOM    799  C4  G      25      29.824  49.067  52.813  1.00  0.00
ATOM    800  C3' G      25      34.650  50.129  52.653  1.00  0.00
ATOM    801  H3' G      25      35.542  49.959  52.050  1.00  0.00
ATOM    802  C2' G      25      33.638  49.020  52.502  1.00  0.00
ATOM    803  H2' G      25      33.663  48.724  51.453  1.00  0.00
ATOM    804  O2' G      25      33.872  47.751  53.165  1.00  0.00
ATOM    805 HO2' G      25      34.091  47.938  54.081  1.00  0.00
ATOM    806  O3' G      25      34.941  50.462  54.061  1.00  0.00
ATOM    807  P   A      26      35.865  49.555  54.951  1.00  0.00
ATOM    808  OP1 A      26      37.177  49.367  54.240  1.00  0.00
ATOM    809  OP2 A      26      35.059  48.368  55.338  1.00  0.00
ATOM    810  O5' A      26      35.909  50.510  56.152  1.00  0.00
ATOM    811  C5' A      26      34.701  50.701  56.921  1.00  0.00
ATOM    812  H5' A      26      34.668  49.814  57.554  1.00  0.00
ATOM    813 H5'' A      26      33.861  50.943  56.270  1.00  0.00
ATOM    814  C4' A      26      34.893  52.025  57.785  1.00  0.00
ATOM    815  H4' A      26      35.602  51.852  58.595  1.00  0.00
ATOM    816  O4' A      26      35.242  53.281  57.052  1.00  0.00
ATOM    817  C1' A      26      34.136  54.111  57.147  1.00  0.00
ATOM    818  H1' A      26      34.385  55.171  57.183  1.00  0.00
ATOM    819  N9  A      26      33.283  53.979  55.925  1.00  0.00
ATOM    820  C8  A      26      33.763  54.320  54.689  1.00  0.00
ATOM    821  H8  A      26      34.783  54.662  54.596  1.00  0.00
ATOM    822  N7  A      26      32.833  54.266  53.730  1.00  0.00
ATOM    823  C5  A      26      31.685  53.799  54.418  1.00  0.00
ATOM    824  C6  A      26      30.337  53.452  54.043  1.00  0.00
ATOM    825  N6  A      26      29.915  53.463  52.811  1.00  0.00
ATOM    826  H61 A      26      30.589  53.808  52.143  1.00  0.00
ATOM    827  H62 A      26      29.084  52.989  52.487  1.00  0.00
ATOM    828  N1  A      26      29.448  52.979  54.887  1.00  0.00
ATOM    829  C2  A      26      29.850  52.854  56.112  1.00  0.00
ATOM    830  H2  A      26      29.186  52.393  56.828  1.00  0.00
ATOM    831  N3  A      26      31.032  53.118  56.582  1.00  0.00
ATOM    832  C4  A      26      31.948  53.584  55.725  1.00  0.00
ATOM    833  C3' A      26      33.623  52.284  58.593  1.00  0.00
ATOM    834  H3' A      26      32.713  51.905  58.127  1.00  0.00
ATOM    835  C2' A      26      33.525  53.821  58.527  1.00  0.00
ATOM    836  H2' A      26      32.490  54.156  58.468  1.00  0.00
ATOM    837  O2' A      26      34.196  54.340  59.673  1.00  0.00
ATOM    838 HO2' A      26      33.702  53.944  60.395  1.00  0.00
ATOM    839  O3' A      26      33.864  51.648  59.850  1.00  0.00
ATOM    840  P   C      27      32.872  51.700  61.064  1.00  0.00
ATOM    841  OP1 C      27      32.841  53.064  61.588  1.00  0.00
ATOM    842  OP2 C      27      33.310  50.644  62.026  1.00  0.00
ATOM    843  O5' C      27      31.567  51.179  60.399  1.00  0.00
ATOM    844  C5' C      27      30.300  51.836  60.715  1.00  0.00
ATOM    845  H5' C      27      30.357  52.828  60.265  1.00  0.00
ATOM    846 H5'' C      27      30.259  51.893  61.803  1.00  0.00
ATOM    847  C4' C      27      29.047  51.175  60.259  1.00  0.00
ATOM    848  H4' C      27      28.157  51.699  60.608  1.00  0.00
ATOM    849  O4' C      27      28.972  51.217  58.893  1.00  0.00
ATOM    850  C1' C      27      28.455  49.926  58.315  1.00  0.00
ATOM    851  H1' C      27      27.545  50.158  57.761  1.00  0.00
ATOM    852  N1  C      27      29.403  49.257  57.409  1.00  0.00
ATOM    853  C6  C      27      30.697  49.680  57.026  1.00  0.00
ATOM    854  H6  C      27      31.027  50.628  57.424  1.00  0.00
ATOM    855  C5  C      27      31.580  48.836  56.325  1.00  0.00
ATOM    856  H5  C      27      32.577  49.149  56.052  1.00  0.00
ATOM    857  C4  C      27      31.140  47.561  56.084  1.00  0.00
ATOM    858  N4  C      27      31.967  46.714  55.548  1.00  0.00
ATOM    859  H41 C      27      32.813  47.091  55.144  1.00  0.00
ATOM    860  H42 C      27      31.741  45.731  55.502  1.00  0.00
ATOM    861  N3  C      27      29.860  47.199  56.279  1.00  0.00
ATOM    862  C2  C      27      29.034  48.002  56.988  1.00  0.00
ATOM    863  O2  C      27      27.810  47.565  57.025  1.00  0.00
ATOM    864  C3' C      27      28.952  49.707  60.652  1.00  0.00
ATOM    865  H3' C      27      29.960  49.295  60.698  1.00  0.00
ATOM    866  C2' C      27      28.044  49.065  59.531  1.00  0.00
ATOM    867  H2' C      27      28.237  48.008  59.345  1.00  0.00
ATOM    868  O2' C      27      26.658  49.246  59.766  1.00  0.00
ATOM    869 HO2' C      27      26.617  49.610  60.654  1.00  0.00
ATOM    870  O3' C      27      28.351  49.441  61.890  1.00  0.00
ATOM    871  P   U      28      28.810  48.264  62.807  1.00  0.00
ATOM    872  OP1 U      28      28.052  48.258  64.050  1.00  0.00
ATOM    873  OP2 U      28      30.268  48.348  62.906  1.00  0.00
ATOM    874  O5' U      28      28.398  47.004  61.971  1.00  0.00
ATOM    875  C5' U      28      26.972  46.682  61.923  1.00  0.00
ATOM    876  H5' U      28      26.345  47.495  61.556  1.00  0.00
ATOM    877 H5'' U      28      26.554  46.486  62.910  1.00  0.00
ATOM    878  C4' U      28      26.701  45.500  60.941  1.00  0.00
ATOM    879  H4' U      28      25.630  45.301  60.947  1.00  0.00
ATOM    880  O4' U      28      27.101  45.786  59.580  1.00  0.00
ATOM    881  C1' U      28      27.450  44.479  59.072  1.00  0.00
ATOM    882  H1' U      28      26.745  44.315  58.256  1.00  0.00
ATOM    883  N1  U      28      28.914  44.379  58.546  1.00  0.00
ATOM    884  C6  U      28      29.995  45.210  59.000  1.00  0.00
ATOM    885  H6  U      28      29.889  46.005  59.723  1.00  0.00
ATOM    886  C5  U      28      31.263  44.988  58.608  1.00  0.00
ATOM    887  H5  U      28      32.064  45.598  59.000  1.00  0.00
ATOM    888  C4  U      28      31.492  44.054  57.516  1.00  0.00
ATOM    889  O4  U      28      32.585  43.969  56.993  1.00  0.00
ATOM    890  N3  U      28      30.436  43.283  57.230  1.00  0.00
ATOM    891  H3  U      28      30.677  42.606  56.521  1.00  0.00
ATOM    892  C2  U      28      29.173  43.284  57.768  1.00  0.00
ATOM    893  O2  U      28      28.352  42.447  57.574  1.00  0.00
ATOM    894  C3' U      28      27.320  44.169  61.320  1.00  0.00
ATOM    895  H3' U      28      28.356  44.442  61.520  1.00  0.00
ATOM    896  C2' U      28      27.238  43.373  60.133  1.00  0.00
ATOM    897  H2' U      28      27.995  42.592  60.196  1.00  0.00
ATOM    898  O2' U      28      25.919  42.821  59.913  1.00  0.00
ATOM    899 HO2' U      28      25.521  42.749  60.784  1.00  0.00
ATOM    900  O3' U      28      26.724  43.653  62.437  1.00  0.00
ATOM    901  P   A      29      27.552  42.863  63.457  1.00  0.00
ATOM    902  OP1 A      29      26.589  42.506  64.530  1.00  0.00
ATOM    903  OP2 A      29      28.735  43.520  63.890  1.00  0.00
ATOM    904  O5' A      29      27.888  41.509  62.676  1.00  0.00
ATOM    905  C5' A      29      26.931  40.606  62.279  1.00  0.00
ATOM    906  H5' A      29      26.078  41.117  61.833  1.00  0.00
ATOM    907 H5'' A      29      26.525  40.147  63.181  1.00  0.00
ATOM    908  C4' A      29      27.477  39.550  61.344  1.00  0.00
ATOM    909  H4' A      29      26.746  38.745  61.271  1.00  0.00
ATOM    910  O4' A      29      27.883  39.946  59.984  1.00  0.00
ATOM    911  C1' A      29      28.880  39.073  59.475  1.00  0.00
ATOM    912  H1' A      29      28.686  38.756  58.451  1.00  0.00
ATOM    913  N9  A      29      30.152  39.761  59.286  1.00  0.00
ATOM    914  C8  A      29      30.602  40.872  59.930  1.00  0.00
ATOM    915  H8  A      29      29.926  41.325  60.641  1.00  0.00
ATOM    916  N7  A      29      31.791  41.314  59.582  1.00  0.00
ATOM    917  C5  A      29      32.119  40.356  58.633  1.00  0.00
ATOM    918  C6  A      29      33.227  40.187  57.759  1.00  0.00
ATOM    919  N6  A      29      34.228  41.062  57.693  1.00  0.00
ATOM    920  H61 A      29      34.313  41.763  58.415  1.00  0.00
ATOM    921  H62 A      29      35.029  40.824  57.127  1.00  0.00
ATOM    922  N1  A      29      33.339  39.199  56.868  1.00  0.00
ATOM    923  C2  A      29      32.299  38.461  56.724  1.00  0.00
ATOM    924  H2  A      29      32.339  37.754  55.908  1.00  0.00
ATOM    925  N3  A      29      31.181  38.466  57.447  1.00  0.00
ATOM    926  C4  A      29      31.170  39.453  58.392  1.00  0.00
ATOM    927  C3' A      29      28.656  38.646  61.731  1.00  0.00
ATOM    928  H3' A      29      29.408  39.338  62.110  1.00  0.00
ATOM    929  C2' A      29      29.050  37.944  60.501  1.00  0.00
ATOM    930  H2' A      29      30.034  37.477  60.483  1.00  0.00
ATOM    931  O2' A      29      28.163  36.924  60.143  1.00  0.00
ATOM    932 HO2' A      29      27.736  36.649  60.958  1.00  0.00
ATOM    933  O3' A      29      28.193  37.760  62.746  1.00  0.00
ATOM    934  P   G      30      29.307  36.943  63.531  1.00  0.00
ATOM    935  OP1 G      30      28.538  36.083  64.469  1.00  0.00
ATOM    936  OP2 G      30      30.314  37.915  64.032  1.00  0.00
ATOM    937  O5' G      30      30.061  35.998  62.462  1.00  0.00
ATOM    938  C5' G      30      29.580  34.644  62.217  1.00  0.00
ATOM    939  H5' G      30      28.550  34.633  61.858  1.00  0.00
ATOM    940 H5'' G      30      29.710  34.033  63.110  1.00  0.00
ATOM    941  C4' G      30      30.566  34.080  61.113  1.00  0.00
ATOM    942  H4' G      30      30.161  33.103  60.853  1.00  0.00
ATOM    943  O4' G      30      30.811  34.964  60.014  1.00  0.00
ATOM    944  C1' G      30      32.126  34.805  59.578  1.00  0.00
ATOM    945  H1' G      30      32.165  34.472  58.541  1.00  0.00
ATOM    946  N9  G      30      32.884  36.088  59.731  1.00  0.00
ATOM    947  C8  G      30      32.854  37.130  60.605  1.00  0.00
ATOM    948  H8  G      30      32.270  37.253  61.506  1.00  0.00
ATOM    949  N7  G      30      33.863  37.987  60.456  1.00  0.00
ATOM    950  C5  G      30      34.631  37.486  59.462  1.00  0.00
ATOM    951  C6  G      30      35.847  37.977  58.864  1.00  0.00
ATOM    952  O6  G      30      36.526  38.905  59.166  1.00  0.00
ATOM    953  N1  G      30      36.214  37.121  57.820  1.00  0.00
ATOM    954  H1  G      30      36.974  37.476  57.258  1.00  0.00
ATOM    955  C2  G      30      35.631  35.956  57.483  1.00  0.00
ATOM    956  N2  G      30      36.001  35.369  56.369  1.00  0.00
ATOM    957  H21 G      30      35.466  34.561  56.085  1.00  0.00
ATOM    958  H22 G      30      36.808  35.713  55.869  1.00  0.00
ATOM    959  N3  G      30      34.578  35.399  58.142  1.00  0.00
ATOM    960  C4  G      30      34.099  36.252  59.085  1.00  0.00
ATOM    961  C3' G      30      31.947  33.838  61.575  1.00  0.00
ATOM    962  H3' G      30      32.110  34.830  61.997  1.00  0.00
ATOM    963  C2' G      30      32.735  33.678  60.317  1.00  0.00
ATOM    964  H2' G      30      33.812  33.791  60.442  1.00  0.00
ATOM    965  O2' G      30      32.325  32.455  59.733  1.00  0.00
ATOM    966 HO2' G      30      32.581  31.747  60.329  1.00  0.00
ATOM    967  O3' G      30      32.087  32.758  62.479  1.00  0.00
ATOM    968  P   A      31      33.254  32.840  63.620  1.00  0.00
ATOM    969  OP1 A      31      33.575  31.518  64.171  1.00  0.00
ATOM    970  OP2 A      31      32.745  33.879  64.533  1.00  0.00
ATOM    971  O5' A      31      34.647  33.384  62.958  1.00  0.00
ATOM    972  C5' A      31      35.480  32.597  62.040  1.00  0.00
ATOM    973  H5' A      31      34.840  32.237  61.235  1.00  0.00
ATOM    974 H5'' A      31      35.909  31.738  62.556  1.00  0.00
ATOM    975  C4' A      31      36.602  33.383  61.379  1.00  0.00
ATOM    976  H4' A      31      36.954  32.721  60.587  1.00  0.00
ATOM    977  O4' A      31      36.199  34.615  60.728  1.00  0.00
ATOM    978  C1' A      31      37.281  35.561  61.014  1.00  0.00
ATOM    979  H1' A      31      37.734  36.039  60.146  1.00  0.00
ATOM    980  N9  A      31      36.720  36.658  61.828  1.00  0.00
ATOM    981  C8  A      31      35.610  36.652  62.700  1.00  0.00
ATOM    982  H8  A      31      34.911  35.830  62.677  1.00  0.00
ATOM    983  N7  A      31      35.513  37.616  63.459  1.00  0.00
ATOM    984  C5  A      31      36.615  38.438  63.098  1.00  0.00
ATOM    985  C6  A      31      37.132  39.717  63.492  1.00  0.00
ATOM    986  N6  A      31      36.522  40.518  64.319  1.00  0.00
ATOM    987  H61 A      31      35.531  40.356  64.421  1.00  0.00
ATOM    988  H62 A      31      36.933  41.438  64.393  1.00  0.00
ATOM    989  N1  A      31      38.280  40.238  63.073  1.00  0.00
ATOM    990  C2  A      31      38.941  39.465  62.213  1.00  0.00
ATOM    991  H2  A      31      39.866  39.800  61.767  1.00  0.00
ATOM    992  N3  A      31      38.563  38.295  61.673  1.00  0.00
ATOM    993  C4  A      31      37.301  37.884  62.081  1.00  0.00
ATOM    994  C3' A      31      37.707  33.797  62.466  1.00  0.00
ATOM    995  H3' A      31      37.256  34.222  63.363  1.00  0.00
ATOM    996  C2' A      31      38.444  34.895  61.757  1.00  0.00
ATOM    997  H2' A      31      39.044  35.574  62.364  1.00  0.00
ATOM    998  O2' A      31      39.219  34.371  60.709  1.00  0.00
ATOM    999 HO2' A      31      39.910  33.983  61.251  1.00  0.00
ATOM   1000  O3' A      31      38.416  32.646  62.837  1.00  0.00
ATOM   1001  P   G      32      39.739  32.667  63.754  1.00  0.00
ATOM   1002  OP1 G      32      39.822  31.298  64.205  1.00  0.00
ATOM   1003  OP2 G      32      39.555  33.725  64.700  1.00  0.00
ATOM   1004  O5' G      32      40.983  32.979  62.777  1.00  0.00
ATOM   1005  C5' G      32      41.474  32.084  61.833  1.00  0.00
ATOM   1006  H5' G      32      40.670  31.714  61.195  1.00  0.00
ATOM   1007 H5'' G      32      41.920  31.263  62.393  1.00  0.00
ATOM   1008  C4' G      32      42.547  32.624  60.930  1.00  0.00
ATOM   1009  H4' G      32      42.774  31.877  60.169  1.00  0.00
ATOM   1010  O4' G      32      42.179  33.772  60.230  1.00  0.00
ATOM   1011  C1' G      32      43.419  34.458  59.887  1.00  0.00
ATOM   1012  H1' G      32      43.498  34.464  58.800  1.00  0.00
ATOM   1013  N9  G      32      43.433  35.863  60.326  1.00  0.00
ATOM   1014  C8  G      32      42.415  36.532  60.856  1.00  0.00
ATOM   1015  H8  G      32      41.440  36.094  61.015  1.00  0.00
ATOM   1016  N7  G      32      42.630  37.830  61.134  1.00  0.00
ATOM   1017  C5  G      32      43.966  37.977  60.794  1.00  0.00
ATOM   1018  C6  G      32      44.919  39.074  60.895  1.00  0.00
ATOM   1019  O6  G      32      44.745  40.190  61.323  1.00  0.00
ATOM   1020  N1  G      32      46.147  38.777  60.423  1.00  0.00
ATOM   1021  H1  G      32      46.850  39.491  60.556  1.00  0.00
ATOM   1022  C2  G      32      46.533  37.596  59.874  1.00  0.00
ATOM   1023  N2  G      32      47.711  37.498  59.370  1.00  0.00
ATOM   1024  H21 G      32      47.873  36.623  58.891  1.00  0.00
ATOM   1025  H22 G      32      48.534  37.996  59.676  1.00  0.00
ATOM   1026  N3  G      32      45.676  36.591  59.603  1.00  0.00
ATOM   1027  C4  G      32      44.430  36.788  60.182  1.00  0.00
ATOM   1028  C3' G      32      43.854  33.077  61.643  1.00  0.00
ATOM   1029  H3' G      32      43.678  33.825  62.416  1.00  0.00
ATOM   1030  C2' G      32      44.621  33.815  60.540  1.00  0.00
ATOM   1031  H2' G      32      45.329  34.522  60.972  1.00  0.00
ATOM   1032  O2' G      32      45.220  32.835  59.652  1.00  0.00
ATOM   1033 HO2' G      32      45.324  32.075  60.228  1.00  0.00
ATOM   1034  O3' G      32      44.643  32.012  62.248  1.00  0.00
ATOM   1035  P   C      33      45.112  32.069  63.700  1.00  0.00
ATOM   1036  OP1 C      33      46.215  31.133  63.975  1.00  0.00
ATOM   1037  OP2 C      33      43.894  31.924  64.452  1.00  0.00
ATOM   1038  O5' C      33      45.559  33.489  64.054  1.00  0.00
ATOM   1039  C5' C      33      46.779  33.931  63.666  1.00  0.00
ATOM   1040  H5' C      33      46.945  33.667  62.621  1.00  0.00
ATOM   1041 H5'' C      33      47.620  33.452  64.167  1.00  0.00
ATOM   1042  C4' C      33      46.841  35.411  63.853  1.00  0.00
ATOM   1043  H4' C      33      47.844  35.703  63.541  1.00  0.00
ATOM   1044  O4' C      33      45.889  36.132  63.110  1.00  0.00
ATOM   1045  C1' C      33      45.500  37.329  63.810  1.00  0.00
ATOM   1046  H1' C      33      45.852  38.087  63.111  1.00  0.00
ATOM   1047  N1  C      33      43.990  37.385  64.023  1.00  0.00
ATOM   1048  C6  C      33      43.158  36.309  64.132  1.00  0.00
ATOM   1049  H6  C      33      43.719  35.388  64.082  1.00  0.00
ATOM   1050  C5  C      33      41.811  36.467  64.207  1.00  0.00
ATOM   1051  H5  C      33      41.202  35.584  64.329  1.00  0.00
ATOM   1052  C4  C      33      41.373  37.815  64.371  1.00  0.00
ATOM   1053  N4  C      33      40.171  38.044  64.674  1.00  0.00
ATOM   1054  H41 C      33      39.582  37.329  65.077  1.00  0.00
ATOM   1055  H42 C      33      39.844  38.999  64.652  1.00  0.00
ATOM   1056  N3  C      33      42.151  38.891  64.264  1.00  0.00
ATOM   1057  C2  C      33      43.513  38.679  64.101  1.00  0.00
ATOM   1058  O2  C      33      44.195  39.703  63.920  1.00  0.00
ATOM   1059  C3' C      33      46.556  35.887  65.291  1.00  0.00
ATOM   1060  H3' C      33      45.702  35.393  65.755  1.00  0.00
ATOM   1061  C2' C      33      46.339  37.373  65.165  1.00  0.00
ATOM   1062  H2' C      33      45.770  37.781  66.000  1.00  0.00
ATOM   1063  O2' C      33      47.553  38.106  64.902  1.00  0.00
ATOM   1064 HO2' C      33      48.187  37.688  65.489  1.00  0.00
ATOM   1065  O3' C      33      47.767  35.754  66.088  1.00  0.00
ATOM   1066  P   C      34      47.967  34.563  67.149  1.00  0.00
ATOM   1067  OP1 C      34      48.837  33.528  66.560  1.00  0.00
ATOM   1068  OP2 C      34      46.664  34.192  67.634  1.00  0.00
ATOM   1069  O5' C      34      48.729  35.080  68.431  1.00  0.00
ATOM   1070  C5' C      34      50.117  35.451  68.344  1.00  0.00
ATOM   1071  H5' C      34      50.596  35.110  67.426  1.00  0.00
ATOM   1072 H5'' C      34      50.649  35.112  69.233  1.00  0.00
ATOM   1073  C4' C      34      50.293  37.001  68.470  1.00  0.00
ATOM   1074  H4' C      34      51.345  37.279  68.540  1.00  0.00
ATOM   1075  O4' C      34      49.556  37.656  67.433  1.00  0.00
ATOM   1076  C1' C      34      48.899  38.872  67.933  1.00  0.00
ATOM   1077  H1' C      34      49.220  39.697  67.298  1.00  0.00
ATOM   1078  N1  C      34      47.366  38.882  67.844  1.00  0.00
ATOM   1079  C6  C      34      46.583  37.976  68.473  1.00  0.00
ATOM   1080  H6  C      34      47.114  37.172  68.963  1.00  0.00
ATOM   1081  C5  C      34      45.249  38.178  68.583  1.00  0.00
ATOM   1082  H5  C      34      44.715  37.396  69.102  1.00  0.00
ATOM   1083  C4  C      34      44.703  39.377  68.002  1.00  0.00
ATOM   1084  N4  C      34      43.401  39.508  68.028  1.00  0.00
ATOM   1085  H41 C      34      42.984  40.410  67.849  1.00  0.00
ATOM   1086  H42 C      34      42.819  38.716  68.259  1.00  0.00
ATOM   1087  N3  C      34      45.422  40.261  67.381  1.00  0.00
ATOM   1088  C2  C      34      46.731  40.009  67.342  1.00  0.00
ATOM   1089  O2  C      34      47.385  40.852  66.742  1.00  0.00
ATOM   1090  C3' C      34      49.903  37.614  69.801  1.00  0.00
ATOM   1091  H3' C      34      49.019  37.131  70.216  1.00  0.00
ATOM   1092  C2' C      34      49.546  38.996  69.348  1.00  0.00
ATOM   1093  H2' C      34      48.824  39.498  69.991  1.00  0.00
ATOM   1094  O2' C      34      50.718  39.829  69.308  1.00  0.00
ATOM   1095 HO2' C      34      51.440  39.222  69.485  1.00  0.00
ATOM   1096  O3' C      34      50.902  37.796  70.837  1.00  0.00
ATOM   1097  P   C      35      50.529  38.098  72.365  1.00  0.00
ATOM   1098  OP1 C      35      51.692  37.818  73.216  1.00  0.00
ATOM   1099  OP2 C      35      49.218  37.374  72.634  1.00  0.00
ATOM   1100  O5' C      35      50.163  39.651  72.594  1.00  0.00
ATOM   1101  C5' C      35      51.215  40.572  72.697  1.00  0.00
ATOM   1102  H5' C      35      51.954  40.448  71.906  1.00  0.00
ATOM   1103 H5'' C      35      51.699  40.421  73.661  1.00  0.00
ATOM   1104  C4' C      35      50.736  42.090  72.510  1.00  0.00
ATOM   1105  H4' C      35      51.638  42.702  72.532  1.00  0.00
ATOM   1106  O4' C      35      49.990  42.154  71.326  1.00  0.00
ATOM   1107  C1' C      35      48.996  43.201  71.391  1.00  0.00
ATOM   1108  H1' C      35      49.402  44.062  70.859  1.00  0.00
ATOM   1109  N1  C      35      47.646  42.718  70.939  1.00  0.00
ATOM   1110  C6  C      35      47.112  41.438  71.147  1.00  0.00
ATOM   1111  H6  C      35      47.721  40.639  71.544  1.00  0.00
ATOM   1112  C5  C      35      45.891  41.170  70.697  1.00  0.00
ATOM   1113  H5  C      35      45.504  40.162  70.738  1.00  0.00
ATOM   1114  C4  C      35      45.136  42.191  70.075  1.00  0.00
ATOM   1115  N4  C      35      43.920  41.993  69.825  1.00  0.00
ATOM   1116  H41 C      35      43.520  41.085  70.012  1.00  0.00
ATOM   1117  H42 C      35      43.326  42.753  69.524  1.00  0.00
ATOM   1118  N3  C      35      45.605  43.438  69.927  1.00  0.00
ATOM   1119  C2  C      35      46.882  43.657  70.291  1.00  0.00
ATOM   1120  O2  C      35      47.341  44.709  69.906  1.00  0.00
ATOM   1121  C3' C      35      49.758  42.550  73.575  1.00  0.00
ATOM   1122  H3' C      35      49.127  41.683  73.771  1.00  0.00
ATOM   1123  C2' C      35      48.836  43.619  72.925  1.00  0.00
ATOM   1124  H2' C      35      47.811  43.673  73.291  1.00  0.00
ATOM   1125  O2' C      35      49.410  44.937  73.075  1.00  0.00
ATOM   1126 HO2' C      35      48.705  45.473  73.445  1.00  0.00
ATOM   1127  O3' C      35      50.358  42.884  74.796  1.00  0.00
ATOM   1128  P   C      36      49.564  43.020  76.160  1.00  0.00
ATOM   1129  OP1 C      36      50.601  43.223  77.175  1.00  0.00
ATOM   1130  OP2 C      36      48.635  41.899  76.276  1.00  0.00
ATOM   1131  O5' C      36      48.743  44.320  75.970  1.00  0.00
ATOM   1132  C5' C      36      49.332  45.627  76.144  1.00  0.00
ATOM   1133  H5' C      36      50.138  45.873  75.453  1.00  0.00
ATOM   1134 H5'' C      36      49.633  45.910  77.153  1.00  0.00
ATOM   1135  C4' C      36      48.271  46.647  75.768  1.00  0.00
ATOM   1136  H4' C      36      48.765  47.618  75.805  1.00  0.00
ATOM   1137  O4' C      36      47.620  46.445  74.542  1.00  0.00
ATOM   1138  C1' C      36      46.239  46.730  74.675  1.00  0.00
ATOM   1139  H1' C      36      46.114  47.494  73.908  1.00  0.00
ATOM   1140  N1  C      36      45.281  45.572  74.345  1.00  0.00
ATOM   1141  C6  C      36      45.679  44.252  74.489  1.00  0.00
ATOM   1142  H6  C      36      46.533  43.987  75.095  1.00  0.00
ATOM   1143  C5  C      36      45.010  43.256  73.840  1.00  0.00
ATOM   1144  H5  C      36      45.290  42.214  73.890  1.00  0.00
ATOM   1145  C4  C      36      43.888  43.590  73.117  1.00  0.00
ATOM   1146  N4  C      36      43.231  42.608  72.578  1.00  0.00
ATOM   1147  H41 C      36      43.493  41.701  72.938  1.00  0.00
ATOM   1148  H42 C      36      42.387  42.784  72.053  1.00  0.00
ATOM   1149  N3  C      36      43.378  44.824  73.069  1.00  0.00
ATOM   1150  C2  C      36      44.098  45.778  73.652  1.00  0.00
ATOM   1151  O2  C      36      43.671  46.935  73.706  1.00  0.00
ATOM   1152  C3' C      36      47.143  46.671  76.814  1.00  0.00
ATOM   1153  H3' C      36      46.784  45.675  77.073  1.00  0.00
ATOM   1154  C2' C      36      46.066  47.384  76.057  1.00  0.00
ATOM   1155  H2' C      36      45.079  47.108  76.430  1.00  0.00
ATOM   1156  O2' C      36      46.316  48.765  75.912  1.00  0.00
ATOM   1157 HO2' C      36      45.796  49.396  76.417  1.00  0.00
ATOM   1158  O3' C      36      47.529  47.410  78.002  1.00  0.00
ATOM   1159  P   U      37      46.580  47.407  79.353  1.00  0.00
ATOM   1160  OP1 U      37      47.414  47.759  80.481  1.00  0.00
ATOM   1161  OP2 U      37      45.918  46.069  79.305  1.00  0.00
ATOM   1162  O5' U      37      45.461  48.450  79.118  1.00  0.00
ATOM   1163  C5' U      37      45.787  49.832  79.141  1.00  0.00
ATOM   1164  H5' U      37      46.619  49.942  78.445  1.00  0.00
ATOM   1165 H5'' U      37      46.121  50.202  80.110  1.00  0.00
ATOM   1166  C4' U      37      44.627  50.663  78.491  1.00  0.00
ATOM   1167  H4' U      37      44.835  51.728  78.396  1.00  0.00
ATOM   1168  O4' U      37      44.156  50.176  77.202  1.00  0.00
ATOM   1169  C1' U      37      42.736  50.303  77.104  1.00  0.00
ATOM   1170  H1' U      37      42.568  50.936  76.233  1.00  0.00
ATOM   1171  N1  U      37      41.976  49.013  76.755  1.00  0.00
ATOM   1172  C6  U      37      42.348  47.701  77.055  1.00  0.00
ATOM   1173  H6  U      37      43.330  47.570  77.486  1.00  0.00
ATOM   1174  C5  U      37      41.588  46.649  76.666  1.00  0.00
ATOM   1175  H5  U      37      42.008  45.655  76.715  1.00  0.00
ATOM   1176  C4  U      37      40.417  46.808  75.910  1.00  0.00
ATOM   1177  O4  U      37      39.770  45.855  75.525  1.00  0.00
ATOM   1178  N3  U      37      40.021  48.079  75.691  1.00  0.00
ATOM   1179  H3  U      37      39.120  48.191  75.248  1.00  0.00
ATOM   1180  C2  U      37      40.669  49.216  76.178  1.00  0.00
ATOM   1181  O2  U      37      40.136  50.313  76.114  1.00  0.00
ATOM   1182  C3' U      37      43.341  50.487  79.289  1.00  0.00
ATOM   1183  H3' U      37      43.348  49.402  79.391  1.00  0.00
ATOM   1184  C2' U      37      42.222  51.006  78.415  1.00  0.00
ATOM   1185  H2' U      37      41.260  50.573  78.691  1.00  0.00
ATOM   1186  O2' U      37      42.176  52.410  78.319  1.00  0.00
ATOM   1187 HO2' U      37      42.635  52.803  79.064  1.00  0.00
ATOM   1188  O3' U      37      43.360  51.205  80.510  1.00  0.00
ATOM   1189  P   U      38      42.805  50.577  81.813  1.00  0.00
ATOM   1190  OP1 U      38      42.881  51.689  82.795  1.00  0.00
ATOM   1191  OP2 U      38      43.542  49.312  82.116  1.00  0.00
ATOM   1192  O5' U      38      41.270  50.271  81.386  1.00  0.00
ATOM   1193  C5' U      38      40.270  51.244  81.517  1.00  0.00
ATOM   1194  H5' U      38      40.449  52.029  80.783  1.00  0.00
ATOM   1195 H5'' U      38      40.332  51.585  82.551  1.00  0.00
ATOM   1196  C4' U      38      38.835  50.618  81.433  1.00  0.00
ATOM   1197  H4' U      38      38.197  51.457  81.712  1.00  0.00
ATOM   1198  O4' U      38      38.387  50.062  80.169  1.00  0.00
ATOM   1199  C1' U      38      37.721  48.799  80.447  1.00  0.00
ATOM   1200  H1' U      38      36.757  48.748  79.942  1.00  0.00
ATOM   1201  N1  U      38      38.498  47.549  80.080  1.00  0.00
ATOM   1202  C6  U      38      39.875  47.539  79.867  1.00  0.00
ATOM   1203  H6  U      38      40.491  48.386  80.133  1.00  0.00
ATOM   1204  C5  U      38      40.466  46.375  79.530  1.00  0.00
ATOM   1205  H5  U      38      41.541  46.292  79.462  1.00  0.00
ATOM   1206  C4  U      38      39.704  45.127  79.225  1.00  0.00
ATOM   1207  O4  U      38      40.213  44.078  78.902  1.00  0.00
ATOM   1208  N3  U      38      38.342  45.245  79.341  1.00  0.00
ATOM   1209  H3  U      38      37.746  44.465  79.107  1.00  0.00
ATOM   1210  C2  U      38      37.703  46.420  79.782  1.00  0.00
ATOM   1211  O2  U      38      36.502  46.346  80.044  1.00  0.00
ATOM   1212  C3' U      38      38.633  49.566  82.485  1.00  0.00
ATOM   1213  H3' U      38      39.485  48.888  82.441  1.00  0.00
ATOM   1214  C2' U      38      37.416  48.828  81.964  1.00  0.00
ATOM   1215  H2' U      38      37.326  47.775  82.231  1.00  0.00
ATOM   1216  O2' U      38      36.136  49.395  82.073  1.00  0.00
ATOM   1217 HO2' U      38      35.574  49.055  82.773  1.00  0.00
ATOM   1218  O3' U      38      38.419  50.167  83.718  1.00  0.00
ATOM   1219  P   A      39      38.581  49.430  85.110  1.00  0.00
ATOM   1220  OP1 A      39      38.523  50.491  86.136  1.00  0.00
ATOM   1221  OP2 A      39      39.719  48.480  85.066  1.00  0.00
ATOM   1222  O5' A      39      37.227  48.591  85.076  1.00  0.00
ATOM   1223  C5' A      39      35.913  49.210  85.188  1.00  0.00
ATOM   1224  H5' A      39      35.835  50.019  84.462  1.00  0.00
ATOM   1225 H5'' A      39      35.806  49.598  86.201  1.00  0.00
ATOM   1226  C4' A      39      34.694  48.304  84.980  1.00  0.00
ATOM   1227  H4' A      39      33.813  48.931  85.118  1.00  0.00
ATOM   1228  O4' A      39      34.547  47.783  83.642  1.00  0.00
ATOM   1229  C1' A      39      33.726  46.576  83.741  1.00  0.00
ATOM   1230  H1' A      39      32.766  46.592  83.226  1.00  0.00
ATOM   1231  N9  A      39      34.497  45.361  83.420  1.00  0.00
ATOM   1232  C8  A      39      35.883  45.265  83.423  1.00  0.00
ATOM   1233  H8  A      39      36.491  46.124  83.666  1.00  0.00
ATOM   1234  N7  A      39      36.370  44.089  83.120  1.00  0.00
ATOM   1235  C5  A      39      35.176  43.338  82.878  1.00  0.00
ATOM   1236  C6  A      39      34.897  41.983  82.515  1.00  0.00
ATOM   1237  N6  A      39      35.827  41.101  82.327  1.00  0.00
ATOM   1238  H61 A      39      36.772  41.393  82.532  1.00  0.00
ATOM   1239  H62 A      39      35.509  40.162  82.135  1.00  0.00
ATOM   1240  N1  A      39      33.693  41.526  82.243  1.00  0.00
ATOM   1241  C2  A      39      32.725  42.416  82.499  1.00  0.00
ATOM   1242  H2  A      39      31.741  41.975  82.444  1.00  0.00
ATOM   1243  N3  A      39      32.760  43.710  82.827  1.00  0.00
ATOM   1244  C4  A      39      34.032  44.107  82.978  1.00  0.00
ATOM   1245  C3' A      39      34.628  47.211  85.960  1.00  0.00
ATOM   1246  H3' A      39      35.578  46.686  85.855  1.00  0.00
ATOM   1247  C2' A      39      33.560  46.359  85.284  1.00  0.00
ATOM   1248  H2' A      39      33.617  45.305  85.557  1.00  0.00
ATOM   1249  O2' A      39      32.209  46.829  85.604  1.00  0.00
ATOM   1250 HO2' A      39      32.018  46.817  86.545  1.00  0.00
ATOM   1251  O3' A      39      34.343  47.618  87.249  1.00  0.00
ATOM   1252  P   A      40      34.475  46.601  88.471  1.00  0.00
ATOM   1253  OP1 A      40      34.224  47.411  89.687  1.00  0.00
ATOM   1254  OP2 A      40      35.679  45.722  88.355  1.00  0.00
ATOM   1255  O5' A      40      33.220  45.592  88.343  1.00  0.00
ATOM   1256  C5' A      40      32.037  45.909  88.937  1.00  0.00
ATOM   1257  H5' A      40      31.794  46.922  88.616  1.00  0.00
ATOM   1258 H5'' A      40      32.159  45.955  90.019  1.00  0.00
ATOM   1259  C4' A      40      30.910  44.894  88.620  1.00  0.00
ATOM   1260  H4' A      40      29.918  45.329  88.741  1.00  0.00
ATOM   1261  O4' A      40      31.105  44.542  87.297  1.00  0.00
ATOM   1262  C1' A      40      31.026  43.181  87.126  1.00  0.00
ATOM   1263  H1' A      40      30.244  43.067  86.375  1.00  0.00
ATOM   1264  N9  A      40      32.254  42.368  86.686  1.00  0.00
ATOM   1265  C8  A      40      33.603  42.693  86.821  1.00  0.00
ATOM   1266  H8  A      40      34.005  43.508  87.406  1.00  0.00
ATOM   1267  N7  A      40      34.384  41.816  86.216  1.00  0.00
ATOM   1268  C5  A      40      33.498  40.790  85.814  1.00  0.00
ATOM   1269  C6  A      40      33.648  39.504  85.229  1.00  0.00
ATOM   1270  N6  A      40      34.725  38.823  84.991  1.00  0.00
ATOM   1271  H61 A      40      35.606  39.248  85.240  1.00  0.00
ATOM   1272  H62 A      40      34.772  38.059  84.332  1.00  0.00
ATOM   1273  N1  A      40      32.528  38.765  84.989  1.00  0.00
ATOM   1274  C2  A      40      31.341  39.269  85.317  1.00  0.00
ATOM   1275  H2  A      40      30.523  38.614  85.054  1.00  0.00
ATOM   1276  N3  A      40      31.078  40.421  85.846  1.00  0.00
ATOM   1277  C4  A      40      32.201  41.125  86.064  1.00  0.00
ATOM   1278  C3' A      40      30.959  43.545  89.426  1.00  0.00
ATOM   1279  H3' A      40      32.020  43.313  89.524  1.00  0.00
ATOM   1280  C2' A      40      30.515  42.567  88.396  1.00  0.00
ATOM   1281  H2' A      40      30.757  41.504  88.400  1.00  0.00
ATOM   1282  O2' A      40      29.142  42.469  88.454  1.00  0.00
ATOM   1283 HO2' A      40      28.986  41.911  89.219  1.00  0.00
ATOM   1284  O3' A      40      30.351  43.650  90.695  1.00  0.00
ATOM   1285  P   U      41      30.824  42.473  91.748  1.00  0.00
ATOM   1286  OP1 U      41      30.482  42.996  93.071  1.00  0.00
ATOM   1287  OP2 U      41      32.241  42.080  91.447  1.00  0.00
ATOM   1288  O5' U      41      29.918  41.103  91.570  1.00  0.00
ATOM   1289  C5' U      41      28.528  41.184  91.728  1.00  0.00
ATOM   1290  H5' U      41      28.228  42.171  91.375  1.00  0.00
ATOM   1291 H5'' U      41      28.458  41.151  92.815  1.00  0.00
ATOM   1292  C4' U      41      27.765  40.016  90.943  1.00  0.00
ATOM   1293  H4' U      41      26.703  40.260  90.914  1.00  0.00
ATOM   1294  O4' U      41      28.189  39.979  89.623  1.00  0.00
ATOM   1295  C1' U      41      27.977  38.602  89.212  1.00  0.00
ATOM   1296  H1' U      41      27.199  38.530  88.452  1.00  0.00
ATOM   1297  N1  U      41      29.249  38.100  88.651  1.00  0.00
ATOM   1298  C6  U      41      30.467  38.548  89.121  1.00  0.00
ATOM   1299  H6  U      41      30.495  39.304  89.891  1.00  0.00
ATOM   1300  C5  U      41      31.605  38.000  88.620  1.00  0.00
ATOM   1301  H5  U      41      32.557  38.331  89.008  1.00  0.00
ATOM   1302  C4  U      41      31.558  36.890  87.654  1.00  0.00
ATOM   1303  O4  U      41      32.496  36.259  87.126  1.00  0.00
ATOM   1304  N3  U      41      30.297  36.461  87.270  1.00  0.00
ATOM   1305  H3  U      41      30.274  35.650  86.668  1.00  0.00
ATOM   1306  C2  U      41      29.117  37.028  87.759  1.00  0.00
ATOM   1307  O2  U      41      28.073  36.513  87.403  1.00  0.00
ATOM   1308  C3' U      41      28.094  38.671  91.500  1.00  0.00
ATOM   1309  H3' U      41      29.183  38.631  91.497  1.00  0.00
ATOM   1310  C2' U      41      27.454  37.822  90.369  1.00  0.00
ATOM   1311  H2' U      41      27.939  36.846  90.323  1.00  0.00
ATOM   1312  O2' U      41      26.073  37.778  90.441  1.00  0.00
ATOM   1313 HO2' U      41      25.752  38.402  91.096  1.00  0.00
ATOM   1314  O3' U      41      27.601  38.382  92.835  1.00  0.00
ATOM   1315  P   G      42      28.195  37.165  93.651  1.00  0.00
ATOM   1316  OP1 G      42      27.530  37.111  94.941  1.00  0.00
ATOM   1317  OP2 G      42      29.636  37.440  93.605  1.00  0.00
ATOM   1318  O5' G      42      27.878  35.797  92.789  1.00  0.00
ATOM   1319  C5' G      42      26.681  35.131  92.761  1.00  0.00
ATOM   1320  H5' G      42      25.958  35.693  92.170  1.00  0.00
ATOM   1321 H5'' G      42      26.286  34.985  93.766  1.00  0.00
ATOM   1322  C4' G      42      26.873  33.814  91.981  1.00  0.00
ATOM   1323  H4' G      42      25.934  33.271  91.880  1.00  0.00
ATOM   1324  O4' G      42      27.320  34.070  90.638  1.00  0.00
ATOM   1325  C1' G      42      28.274  33.089  90.306  1.00  0.00
ATOM   1326  H1' G      42      28.109  32.748  89.284  1.00  0.00
ATOM   1327  N9  G      42      29.645  33.653  90.348  1.00  0.00
ATOM   1328  C8  G      42      30.043  34.947  90.618  1.00  0.00
ATOM   1329  H8  G      42      29.351  35.680  91.005  1.00  0.00
ATOM   1330  N7  G      42      31.342  35.127  90.575  1.00  0.00
ATOM   1331  C5  G      42      31.794  33.867  90.163  1.00  0.00
ATOM   1332  C6  G      42      33.157  33.484  89.790  1.00  0.00
ATOM   1333  O6  G      42      34.200  34.093  89.844  1.00  0.00
ATOM   1334  N1  G      42      33.265  32.190  89.305  1.00  0.00
ATOM   1335  H1  G      42      34.190  31.798  89.203  1.00  0.00
ATOM   1336  C2  G      42      32.159  31.348  89.209  1.00  0.00
ATOM   1337  N2  G      42      32.377  30.083  88.937  1.00  0.00
ATOM   1338  H21 G      42      31.579  29.471  89.038  1.00  0.00
ATOM   1339  H22 G      42      33.333  29.757  88.930  1.00  0.00
ATOM   1340  N3  G      42      30.928  31.687  89.493  1.00  0.00
ATOM   1341  C4  G      42      30.808  32.943  89.936  1.00  0.00
ATOM   1342  C3' G      42      27.912  32.914  92.594  1.00  0.00
ATOM   1343  H3' G      42      28.886  33.388  92.709  1.00  0.00
ATOM   1344  C2' G      42      28.098  32.010  91.408  1.00  0.00
ATOM   1345  H2' G      42      29.057  31.495  91.461  1.00  0.00
ATOM   1346  O2' G      42      27.015  31.111  91.047  1.00  0.00
ATOM   1347 HO2' G      42      27.363  30.745  90.231  1.00  0.00
ATOM   1348  O3' G      42      27.452  32.368  93.810  1.00  0.00
ATOM   1349  P   G      43      28.637  31.947  94.806  1.00  0.00
ATOM   1350  OP1 G      43      28.034  31.195  95.964  1.00  0.00
ATOM   1351  OP2 G      43      29.448  33.143  95.065  1.00  0.00
ATOM   1352  O5' G      43      29.506  30.820  94.095  1.00  0.00
ATOM   1353  C5' G      43      28.971  29.549  93.733  1.00  0.00
ATOM   1354  H5' G      43      28.274  29.600  92.897  1.00  0.00
ATOM   1355 H5'' G      43      28.532  29.072  94.610  1.00  0.00
ATOM   1356  C4' G      43      30.189  28.802  93.259  1.00  0.00
ATOM   1357  H4' G      43      29.932  27.854  92.786  1.00  0.00
ATOM   1358  O4' G      43      30.834  29.463  92.222  1.00  0.00
ATOM   1359  C1' G      43      32.200  29.315  92.428  1.00  0.00
ATOM   1360  H1' G      43      32.780  29.010  91.557  1.00  0.00
ATOM   1361  N9  G      43      32.893  30.565  92.860  1.00  0.00
ATOM   1362  C8  G      43      32.405  31.810  93.172  1.00  0.00
ATOM   1363  H8  G      43      31.333  31.901  93.272  1.00  0.00
ATOM   1364  N7  G      43      33.267  32.779  93.279  1.00  0.00
ATOM   1365  C5  G      43      34.482  32.081  92.988  1.00  0.00
ATOM   1366  C6  G      43      35.829  32.583  92.828  1.00  0.00
ATOM   1367  O6  G      43      36.280  33.711  93.034  1.00  0.00
ATOM   1368  N1  G      43      36.784  31.619  92.445  1.00  0.00
ATOM   1369  H1  G      43      37.749  31.881  92.297  1.00  0.00
ATOM   1370  C2  G      43      36.467  30.313  92.277  1.00  0.00
ATOM   1371  N2  G      43      37.429  29.461  92.052  1.00  0.00
ATOM   1372  H21 G      43      37.237  28.480  91.910  1.00  0.00
ATOM   1373  H22 G      43      38.397  29.749  92.016  1.00  0.00
ATOM   1374  N3  G      43      35.208  29.875  92.392  1.00  0.00
ATOM   1375  C4  G      43      34.244  30.765  92.742  1.00  0.00
ATOM   1376  C3' G      43      31.245  28.419  94.301  1.00  0.00
ATOM   1377  H3' G      43      31.389  29.194  95.053  1.00  0.00
ATOM   1378  C2' G      43      32.479  28.180  93.410  1.00  0.00
ATOM   1379  H2' G      43      33.428  28.389  93.904  1.00  0.00
ATOM   1380  O2' G      43      32.458  26.950  92.774  1.00  0.00
ATOM   1381 HO2' G      43      32.050  26.322  93.374  1.00  0.00
ATOM   1382  O3' G      43      30.954  27.201  94.920  1.00  0.00
ATOM   1383  P   C      44      31.405  26.972  96.423  1.00  0.00
ATOM   1384  OP1 C      44      30.856  25.727  96.964  1.00  0.00
ATOM   1385  OP2 C      44      31.106  28.213  97.162  1.00  0.00
ATOM   1386  O5' C      44      32.966  26.801  96.415  1.00  0.00
ATOM   1387  C5' C      44      33.529  25.532  95.951  1.00  0.00
ATOM   1388  H5' C      44      33.222  25.353  94.921  1.00  0.00
ATOM   1389 H5'' C      44      33.152  24.720  96.573  1.00  0.00
ATOM   1390  C4' C      44      35.065  25.512  95.980  1.00  0.00
ATOM   1391  H4' C      44      35.428  24.508  95.760  1.00  0.00
ATOM   1392  O4' C      44      35.669  26.479  95.107  1.00  0.00
ATOM   1393  C1' C      44      36.920  26.939  95.598  1.00  0.00
ATOM   1394  H1' C      44      37.813  26.619  95.061  1.00  0.00
ATOM   1395  N1  C      44      36.872  28.413  95.796  1.00  0.00
ATOM   1396  C6  C      44      35.710  29.113  95.866  1.00  0.00
ATOM   1397  H6  C      44      34.772  28.580  95.829  1.00  0.00
ATOM   1398  C5  C      44      35.783  30.492  95.891  1.00  0.00
ATOM   1399  H5  C      44      34.879  31.081  95.832  1.00  0.00
ATOM   1400  C4  C      44      37.008  31.162  95.980  1.00  0.00
ATOM   1401  N4  C      44      37.012  32.450  95.875  1.00  0.00
ATOM   1402  H41 C      44      36.082  32.836  95.797  1.00  0.00
ATOM   1403  H42 C      44      37.859  32.974  95.705  1.00  0.00
ATOM   1404  N3  C      44      38.146  30.425  95.913  1.00  0.00
ATOM   1405  C2  C      44      38.035  29.128  95.849  1.00  0.00
ATOM   1406  O2  C      44      39.124  28.530  95.807  1.00  0.00
ATOM   1407  C3' C      44      35.605  25.942  97.352  1.00  0.00
ATOM   1408  H3' C      44      35.029  26.787  97.729  1.00  0.00
ATOM   1409  C2' C      44      37.108  26.261  96.975  1.00  0.00
ATOM   1410  H2' C      44      37.485  26.952  97.728  1.00  0.00
ATOM   1411  O2' C      44      38.005  25.145  97.042  1.00  0.00
ATOM   1412 HO2' C      44      37.554  24.395  97.436  1.00  0.00
ATOM   1413  O3' C      44      35.571  24.848  98.327  1.00  0.00
ATOM   1414  P   A      45      35.414  25.225  99.892  1.00  0.00
ATOM   1415  OP1 A      45      35.245  23.937 100.518  1.00  0.00
ATOM   1416  OP2 A      45      34.394  26.300  99.992  1.00  0.00
ATOM   1417  O5' A      45      36.766  25.947 100.297  1.00  0.00
ATOM   1418  C5' A      45      37.887  25.160 100.372  1.00  0.00
ATOM   1419  H5' A      45      38.044  24.503  99.516  1.00  0.00
ATOM   1420 H5'' A      45      37.941  24.561 101.281  1.00  0.00
ATOM   1421  C4' A      45      39.177  25.967 100.318  1.00  0.00
ATOM   1422  H4' A      45      40.025  25.282 100.340  1.00  0.00
ATOM   1423  O4' A      45      39.253  26.699  99.171  1.00  0.00
ATOM   1424  C1' A      45      40.011  27.844  99.398  1.00  0.00
ATOM   1425  H1' A      45      40.844  27.812  98.695  1.00  0.00
ATOM   1426  N9  A      45      39.307  29.118  99.235  1.00  0.00
ATOM   1427  C8  A      45      37.992  29.353  99.204  1.00  0.00
ATOM   1428  H8  A      45      37.252  28.582  99.362  1.00  0.00
ATOM   1429  N7  A      45      37.590  30.575  99.204  1.00  0.00
ATOM   1430  C5  A      45      38.818  31.219  99.168  1.00  0.00
ATOM   1431  C6  A      45      39.167  32.591  99.089  1.00  0.00
ATOM   1432  N6  A      45      38.288  33.557  99.140  1.00  0.00
ATOM   1433  H61 A      45      37.317  33.292  99.231  1.00  0.00
ATOM   1434  H62 A      45      38.536  34.476  98.804  1.00  0.00
ATOM   1435  N1  A      45      40.497  32.927  99.085  1.00  0.00
ATOM   1436  C2  A      45      41.388  31.942  99.077  1.00  0.00
ATOM   1437  H2  A      45      42.438  32.146  99.229  1.00  0.00
ATOM   1438  N3  A      45      41.170  30.656  99.121  1.00  0.00
ATOM   1439  C4  A      45      39.864  30.365  99.196  1.00  0.00
ATOM   1440  C3' A      45      39.401  26.929 101.480  1.00  0.00
ATOM   1441  H3' A      45      38.495  27.529 101.571  1.00  0.00
ATOM   1442  C2' A      45      40.534  27.704 100.857  1.00  0.00
ATOM   1443  H2' A      45      40.655  28.668 101.350  1.00  0.00
ATOM   1444  O2' A      45      41.764  26.959 100.883  1.00  0.00
ATOM   1445 HO2' A      45      41.715  26.361 101.633  1.00  0.00
ATOM   1446  O3' A      45      39.771  26.231 102.652  1.00  0.00
ATOM   1447  P   C      46      39.846  27.039 104.018  1.00  0.00
ATOM   1448  OP1 C      46      40.462  26.165 105.036  1.00  0.00
ATOM   1449  OP2 C      46      38.459  27.573 104.329  1.00  0.00
ATOM   1450  O5' C      46      40.821  28.298 103.877  1.00  0.00
ATOM   1451  C5' C      46      42.255  28.147 103.886  1.00  0.00
ATOM   1452  H5' C      46      42.552  27.411 103.138  1.00  0.00
ATOM   1453 H5'' C      46      42.516  27.762 104.872  1.00  0.00
ATOM   1454  C4' C      46      42.995  29.448 103.740  1.00  0.00
ATOM   1455  H4' C      46      44.036  29.135 103.652  1.00  0.00
ATOM   1456  O4' C      46      42.467  30.228 102.705  1.00  0.00
ATOM   1457  C1' C      46      42.765  31.580 102.831  1.00  0.00
ATOM   1458  H1' C      46      43.516  31.979 102.150  1.00  0.00
ATOM   1459  N1  C      46      41.544  32.445 102.794  1.00  0.00
ATOM   1460  C6  C      46      40.242  31.905 102.761  1.00  0.00
ATOM   1461  H6  C      46      40.088  30.837 102.708  1.00  0.00
ATOM   1462  C5  C      46      39.181  32.690 102.796  1.00  0.00
ATOM   1463  H5  C      46      38.231  32.207 102.967  1.00  0.00
ATOM   1464  C4  C      46      39.336  34.028 102.790  1.00  0.00
ATOM   1465  N4  C      46      38.252  34.751 102.916  1.00  0.00
ATOM   1466  H41 C      46      37.335  34.336 102.830  1.00  0.00
ATOM   1467  H42 C      46      38.255  35.745 102.743  1.00  0.00
ATOM   1468  N3  C      46      40.497  34.625 102.812  1.00  0.00
ATOM   1469  C2  C      46      41.609  33.862 102.846  1.00  0.00
ATOM   1470  O2  C      46      42.706  34.434 102.812  1.00  0.00
ATOM   1471  C3' C      46      42.756  30.394 104.921  1.00  0.00
ATOM   1472  H3' C      46      41.680  30.447 105.082  1.00  0.00
ATOM   1473  C2' C      46      43.305  31.648 104.273  1.00  0.00
ATOM   1474  H2' C      46      42.937  32.503 104.841  1.00  0.00
ATOM   1475  O2' C      46      44.729  31.704 104.262  1.00  0.00
ATOM   1476 HO2' C      46      45.031  32.615 104.230  1.00  0.00
ATOM   1477  O3' C      46      43.462  29.868 106.024  1.00  0.00
ATOM   1478  P   U      47      42.816  29.966 107.491  1.00  0.00
ATOM   1479  OP1 U      47      43.817  29.543 108.513  1.00  0.00
ATOM   1480  OP2 U      47      41.430  29.478 107.674  1.00  0.00
ATOM   1481  O5' U      47      42.763  31.557 107.635  1.00  0.00
ATOM   1482  C5' U      47      44.021  32.251 107.769  1.00  0.00
ATOM   1483  H5' U      47      44.829  31.871 107.145  1.00  0.00
ATOM   1484 H5'' U      47      44.361  32.099 108.794  1.00  0.00
ATOM   1485  C4' U      47      43.798  33.756 107.513  1.00  0.00
ATOM   1486  H4' U      47      44.813  34.150 107.453  1.00  0.00
ATOM   1487  O4' U      47      43.098  34.078 106.279  1.00  0.00
ATOM   1488  C1' U      47      42.318  35.231 106.321  1.00  0.00
ATOM   1489  H1' U      47      42.623  35.965 105.575  1.00  0.00
ATOM   1490  N1  U      47      40.856  35.064 106.054  1.00  0.00
ATOM   1491  C6  U      47      40.221  33.836 106.238  1.00  0.00
ATOM   1492  H6  U      47      40.820  32.940 106.303  1.00  0.00
ATOM   1493  C5  U      47      38.809  33.767 106.305  1.00  0.00
ATOM   1494  H5  U      47      38.285  32.825 106.375  1.00  0.00
ATOM   1495  C4  U      47      38.037  34.957 106.134  1.00  0.00
ATOM   1496  O4  U      47      36.823  35.015 106.331  1.00  0.00
ATOM   1497  N3  U      47      38.764  36.114 105.760  1.00  0.00
ATOM   1498  H3  U      47      38.195  36.856 105.377  1.00  0.00
ATOM   1499  C2  U      47      40.172  36.205 105.643  1.00  0.00
ATOM   1500  O2  U      47      40.767  37.221 105.238  1.00  0.00
ATOM   1501  C3' U      47      42.975  34.528 108.536  1.00  0.00
ATOM   1502  H3' U      47      42.207  33.804 108.808  1.00  0.00
ATOM   1503  C2' U      47      42.443  35.744 107.778  1.00  0.00
ATOM   1504  H2' U      47      41.540  36.052 108.307  1.00  0.00
ATOM   1505  O2' U      47      43.289  36.917 107.772  1.00  0.00
ATOM   1506 HO2' U      47      43.165  37.359 108.615  1.00  0.00
ATOM   1507  O3' U      47      43.663  34.855 109.661  1.00  0.00
ATOM   1508  P   G      48      42.931  35.521 110.967  1.00  0.00
ATOM   1509  OP1 G      48      43.923  35.426 112.071  1.00  0.00
ATOM   1510  OP2 G      48      41.591  34.961 111.173  1.00  0.00
ATOM   1511  O5' G      48      42.681  37.093 110.718  1.00  0.00
ATOM   1512  C5' G      48      43.799  37.981 110.633  1.00  0.00
ATOM   1513  H5' G      48      44.605  37.719 109.947  1.00  0.00
ATOM   1514 H5'' G      48      44.387  38.117 111.541  1.00  0.00
ATOM   1515  C4' G      48      43.565  39.406 110.180  1.00  0.00
ATOM   1516  H4' G      48      44.492  39.968 110.300  1.00  0.00
ATOM   1517  O4' G      48      43.155  39.406 108.851  1.00  0.00
ATOM   1518  C1' G      48      42.132  40.386 108.703  1.00  0.00
ATOM   1519  H1' G      48      42.362  41.066 107.883  1.00  0.00
ATOM   1520  N9  G      48      40.738  39.919 108.438  1.00  0.00
ATOM   1521  C8  G      48      40.139  38.615 108.423  1.00  0.00
ATOM   1522  H8  G      48      40.618  37.704 108.748  1.00  0.00
ATOM   1523  N7  G      48      38.921  38.635 107.957  1.00  0.00
ATOM   1524  C5  G      48      38.560  39.980 107.902  1.00  0.00
ATOM   1525  C6  G      48      37.280  40.590 107.614  1.00  0.00
ATOM   1526  O6  G      48      36.192  40.070 107.348  1.00  0.00
ATOM   1527  N1  G      48      37.375  41.931 107.542  1.00  0.00
ATOM   1528  H1  G      48      36.541  42.419 107.248  1.00  0.00
ATOM   1529  C2  G      48      38.492  42.628 107.660  1.00  0.00
ATOM   1530  N2  G      48      38.384  43.910 107.641  1.00  0.00
ATOM   1531  H21 G      48      39.274  44.355 107.467  1.00  0.00
ATOM   1532  H22 G      48      37.481  44.335 107.481  1.00  0.00
ATOM   1533  N3  G      48      39.712  42.163 107.945  1.00  0.00
ATOM   1534  C4  G      48      39.644  40.768 108.093  1.00  0.00
ATOM   1535  C3' G      48      42.495  40.083 111.013  1.00  0.00
ATOM   1536  H3' G      48      41.589  39.488 111.125  1.00  0.00
ATOM   1537  C2' G      48      42.066  41.170 110.053  1.00  0.00
ATOM   1538  H2' G      48      41.027  41.436 110.252  1.00  0.00
ATOM   1539  O2' G      48      42.992  42.308 110.050  1.00  0.00
ATOM   1540 HO2' G      48      43.269  42.460 110.957  1.00  0.00
ATOM   1541  O3' G      48      43.058  40.642 112.173  1.00  0.00
ATOM   1542  P   A      49      42.286  40.553 113.526  1.00  0.00
ATOM   1543  OP1 A      49      43.202  41.086 114.573  1.00  0.00
ATOM   1544  OP2 A      49      41.785  39.178 113.552  1.00  0.00
ATOM   1545  O5' A      49      41.077  41.436 113.279  1.00  0.00
ATOM   1546  C5' A      49      41.249  42.836 113.240  1.00  0.00
ATOM   1547  H5' A      49      42.125  43.107 112.651  1.00  0.00
ATOM   1548 H5'' A      49      41.490  43.096 114.271  1.00  0.00
ATOM   1549  C4' A      49      40.106  43.572 112.665  1.00  0.00
ATOM   1550  H4' A      49      40.385  44.559 112.296  1.00  0.00
ATOM   1551  O4' A      49      39.633  42.910 111.482  1.00  0.00
ATOM   1552  C1' A      49      38.247  43.148 111.336  1.00  0.00
ATOM   1553  H1' A      49      38.061  43.671 110.398  1.00  0.00
ATOM   1554  N9  A      49      37.433  41.894 111.365  1.00  0.00
ATOM   1555  C8  A      49      37.813  40.631 111.784  1.00  0.00
ATOM   1556  H8  A      49      38.811  40.471 112.163  1.00  0.00
ATOM   1557  N7  A      49      36.974  39.726 111.462  1.00  0.00
ATOM   1558  C5  A      49      35.965  40.446 110.816  1.00  0.00
ATOM   1559  C6  A      49      34.727  40.105 110.089  1.00  0.00
ATOM   1560  N6  A      49      34.146  38.986 109.915  1.00  0.00
ATOM   1561  H61 A      49      33.267  38.985 109.417  1.00  0.00
ATOM   1562  H62 A      49      34.527  38.145 110.324  1.00  0.00
ATOM   1563  N1  A      49      33.936  41.154 109.645  1.00  0.00
ATOM   1564  C2  A      49      34.416  42.403 109.835  1.00  0.00
ATOM   1565  H2  A      49      33.729  43.198 109.586  1.00  0.00
ATOM   1566  N3  A      49      35.448  42.821 110.463  1.00  0.00
ATOM   1567  C4  A      49      36.170  41.767 110.827  1.00  0.00
ATOM   1568  C3' A      49      38.880  43.617 113.512  1.00  0.00
ATOM   1569  H3' A      49      38.663  42.575 113.744  1.00  0.00
ATOM   1570  C2' A      49      37.892  44.122 112.476  1.00  0.00
ATOM   1571  H2' A      49      36.899  43.943 112.887  1.00  0.00
ATOM   1572  O2' A      49      38.147  45.475 112.040  1.00  0.00
ATOM   1573 HO2' A      49      38.211  46.053 112.804  1.00  0.00
ATOM   1574  O3' A      49      38.924  44.353 114.715  1.00  0.00
ATOM   1575  P   C      50      38.388  43.746 116.088  1.00  0.00
ATOM   1576  OP1 C      50      38.968  44.621 117.132  1.00  0.00
ATOM   1577  OP2 C      50      38.805  42.322 116.207  1.00  0.00
ATOM   1578  O5' C      50      36.851  44.006 116.025  1.00  0.00
ATOM   1579  C5' C      50      36.277  45.325 115.762  1.00  0.00
ATOM   1580  H5' C      50      36.832  45.879 115.005  1.00  0.00
ATOM   1581 H5'' C      50      36.314  45.924 116.672  1.00  0.00
ATOM   1582  C4' C      50      34.922  45.330 115.120  1.00  0.00
ATOM   1583  H4' C      50      34.705  46.392 115.011  1.00  0.00
ATOM   1584  O4' C      50      34.878  44.713 113.822  1.00  0.00
ATOM   1585  C1' C      50      33.615  44.177 113.645  1.00  0.00
ATOM   1586  H1' C      50      33.227  44.683 112.761  1.00  0.00
ATOM   1587  N1  C      50      33.669  42.742 113.493  1.00  0.00
ATOM   1588  C6  C      50      34.607  41.930 114.083  1.00  0.00
ATOM   1589  H6  C      50      35.486  42.348 114.551  1.00  0.00
ATOM   1590  C5  C      50      34.515  40.572 113.994  1.00  0.00
ATOM   1591  H5  C      50      35.274  39.967 114.468  1.00  0.00
ATOM   1592  C4  C      50      33.484  40.019 113.186  1.00  0.00
ATOM   1593  N4  C      50      33.164  38.762 113.082  1.00  0.00
ATOM   1594  H41 C      50      33.790  38.111 113.534  1.00  0.00
ATOM   1595  H42 C      50      32.338  38.551 112.541  1.00  0.00
ATOM   1596  N3  C      50      32.525  40.763 112.677  1.00  0.00
ATOM   1597  C2  C      50      32.670  42.127 112.699  1.00  0.00
ATOM   1598  O2  C      50      31.781  42.852 112.271  1.00  0.00
ATOM   1599  C3' C      50      33.778  44.674 115.938  1.00  0.00
ATOM   1600  H3' C      50      33.988  43.651 116.250  1.00  0.00
ATOM   1601  C2' C      50      32.716  44.625 114.826  1.00  0.00
ATOM   1602  H2' C      50      31.948  43.918 115.137  1.00  0.00
ATOM   1603  O2' C      50      32.240  45.852 114.498  1.00  0.00
ATOM   1604 HO2' C      50      32.022  46.390 115.262  1.00  0.00
ATOM   1605  O3' C      50      33.447  45.431 117.019  1.00  0.00
ATOM   1606  P   A      51      32.547  44.847 118.146  1.00  0.00
ATOM   1607  OP1 A      51      32.217  45.923 119.103  1.00  0.00
ATOM   1608  OP2 A      51      33.203  43.673 118.599  1.00  0.00
ATOM   1609  O5' A      51      31.153  44.303 117.594  1.00  0.00
ATOM   1610  C5' A      51      30.038  45.157 117.279  1.00  0.00
ATOM   1611  H5' A      51      30.257  45.867 116.481  1.00  0.00
ATOM   1612 H5'' A      51      29.831  45.736 118.178  1.00  0.00
ATOM   1613  C4' A      51      28.839  44.449 116.634  1.00  0.00
ATOM   1614  H4' A      51      28.046  45.085 116.241  1.00  0.00
ATOM   1615  O4' A      51      29.318  43.702 115.488  1.00  0.00
ATOM   1616  C1' A      51      28.422  42.603 115.361  1.00  0.00
ATOM   1617  H1' A      51      27.801  42.630 114.466  1.00  0.00
ATOM   1618  N9  A      51      29.186  41.296 115.305  1.00  0.00
ATOM   1619  C8  A      51      30.515  41.060 115.597  1.00  0.00
ATOM   1620  H8  A      51      31.228  41.855 115.757  1.00  0.00
ATOM   1621  N7  A      51      30.882  39.818 115.549  1.00  0.00
ATOM   1622  C5  A      51      29.704  39.079 115.364  1.00  0.00
ATOM   1623  C6  A      51      29.355  37.706 115.238  1.00  0.00
ATOM   1624  N6  A      51      30.081  36.633 115.178  1.00  0.00
ATOM   1625  H61 A      51      29.659  35.758 114.900  1.00  0.00
ATOM   1626  H62 A      51      31.077  36.792 115.245  1.00  0.00
ATOM   1627  N1  A      51      28.004  37.496 115.013  1.00  0.00
ATOM   1628  C2  A      51      27.128  38.499 114.946  1.00  0.00
ATOM   1629  H2  A      51      26.117  38.170 114.755  1.00  0.00
ATOM   1630  N3  A      51      27.389  39.795 115.039  1.00  0.00
ATOM   1631  C4  A      51      28.673  40.017 115.206  1.00  0.00
ATOM   1632  C3' A      51      28.282  43.398 117.571  1.00  0.00
ATOM   1633  H3' A      51      28.977  42.740 118.092  1.00  0.00
ATOM   1634  C2' A      51      27.470  42.563 116.641  1.00  0.00
ATOM   1635  H2' A      51      27.323  41.575 117.077  1.00  0.00
ATOM   1636  O2' A      51      26.260  43.195 116.251  1.00  0.00
ATOM   1637 HO2' A      51      25.692  42.855 116.947  1.00  0.00
ATOM   1638  O3' A      51      27.513  43.949 118.617  1.00  0.00
ATOM   1639  P   C      52      27.160  43.134 119.918  1.00  0.00
ATOM   1640  OP1 C      52      26.289  44.001 120.746  1.00  0.00
ATOM   1641  OP2 C      52      28.377  42.532 120.494  1.00  0.00
ATOM   1642  O5' C      52      26.157  41.982 119.321  1.00  0.00
ATOM   1643  C5' C      52      24.723  42.349 119.151  1.00  0.00
ATOM   1644  H5' C      52      24.591  43.161 118.436  1.00  0.00
ATOM   1645 H5'' C      52      24.345  42.676 120.119  1.00  0.00
ATOM   1646  C4' C      52      23.839  41.207 118.536  1.00  0.00
ATOM   1647  H4' C      52      22.852  41.551 118.227  1.00  0.00
ATOM   1648  O4' C      52      24.485  40.405 117.580  1.00  0.00
ATOM   1649  C1' C      52      24.155  39.025 117.495  1.00  0.00
ATOM   1650  H1' C      52      23.744  38.770 116.518  1.00  0.00
ATOM   1651  N1  C      52      25.385  38.216 117.877  1.00  0.00
ATOM   1652  C6  C      52      26.549  38.856 118.156  1.00  0.00
ATOM   1653  H6  C      52      26.631  39.932 118.194  1.00  0.00
ATOM   1654  C5  C      52      27.675  38.091 118.403  1.00  0.00
ATOM   1655  H5  C      52      28.615  38.562 118.651  1.00  0.00
ATOM   1656  C4  C      52      27.519  36.669 118.247  1.00  0.00
ATOM   1657  N4  C      52      28.500  35.849 118.323  1.00  0.00
ATOM   1658  H41 C      52      29.443  36.207 118.257  1.00  0.00
ATOM   1659  H42 C      52      28.278  34.919 118.000  1.00  0.00
ATOM   1660  N3  C      52      26.382  36.077 117.942  1.00  0.00
ATOM   1661  C2  C      52      25.313  36.848 117.824  1.00  0.00
ATOM   1662  O2  C      52      24.281  36.261 117.615  1.00  0.00
ATOM   1663  C3' C      52      23.413  40.096 119.514  1.00  0.00
ATOM   1664  H3' C      52      24.244  39.857 120.179  1.00  0.00
ATOM   1665  C2' C      52      23.056  38.920 118.627  1.00  0.00
ATOM   1666  H2' C      52      23.143  38.063 119.295  1.00  0.00
ATOM   1667  O2' C      52      21.766  38.910 118.063  1.00  0.00
ATOM   1668 HO2' C      52      21.200  38.870 118.838  1.00  0.00
ATOM   1669  O3' C      52      22.304  40.495 120.332  1.00  0.00
ATOM   1670  P   U      53      22.001  39.879 121.775  1.00  0.00
ATOM   1671  OP1 U      53      20.823  40.627 122.270  1.00  0.00
ATOM   1672  OP2 U      53      23.194  39.817 122.609  1.00  0.00
ATOM   1673  O5' U      53      21.481  38.374 121.473  1.00  0.00
ATOM   1674  C5' U      53      20.105  38.008 121.199  1.00  0.00
ATOM   1675  H5' U      53      19.928  38.492 120.239  1.00  0.00
ATOM   1676 H5'' U      53      19.445  38.409 121.968  1.00  0.00
ATOM   1677  C4' U      53      19.884  36.520 120.936  1.00  0.00
ATOM   1678  H4' U      53      18.930  36.245 120.486  1.00  0.00
ATOM   1679  O4' U      53      21.051  36.145 120.150  1.00  0.00
ATOM   1680  C1' U      53      21.833  35.185 120.881  1.00  0.00
ATOM   1681  H1' U      53      21.550  34.186 120.552  1.00  0.00
ATOM   1682  N1  U      53      23.274  35.270 120.792  1.00  0.00
ATOM   1683  C6  U      53      24.001  36.352 121.311  1.00  0.00
ATOM   1684  H6  U      53      23.505  37.298 121.469  1.00  0.00
ATOM   1685  C5  U      53      25.340  36.322 121.369  1.00  0.00
ATOM   1686  H5  U      53      25.913  37.214 121.573  1.00  0.00
ATOM   1687  C4  U      53      26.055  35.120 120.989  1.00  0.00
ATOM   1688  O4  U      53      27.235  34.877 121.215  1.00  0.00
ATOM   1689  N3  U      53      25.314  34.197 120.424  1.00  0.00
ATOM   1690  H3  U      53      25.809  33.373 120.114  1.00  0.00
ATOM   1691  C2  U      53      23.942  34.122 120.320  1.00  0.00
ATOM   1692  O2  U      53      23.446  33.134 119.801  1.00  0.00
ATOM   1693  C3' U      53      19.977  35.860 122.274  1.00  0.00
ATOM   1694  H3' U      53      19.736  36.544 123.088  1.00  0.00
ATOM   1695  C2' U      53      21.424  35.377 122.359  1.00  0.00
ATOM   1696  H2' U      53      22.011  36.154 122.847  1.00  0.00
ATOM   1697  O2' U      53      21.636  34.148 123.016  1.00  0.00
ATOM   1698 HO2' U      53      22.028  34.354 123.867  1.00  0.00
ATOM   1699  O3' U      53      19.047  34.777 122.345  1.00  0.00
ATOM   1700  P   G      54      17.525  35.124 122.778  1.00  0.00
ATOM   1701  OP1 G      54      16.867  33.783 122.729  1.00  0.00
ATOM   1702  OP2 G      54      17.095  36.196 121.901  1.00  0.00
ATOM   1703  O5' G      54      17.392  35.687 124.287  1.00  0.00
ATOM   1704  C5' G      54      17.184  37.117 124.608  1.00  0.00
ATOM   1705  H5' G      54      16.204  37.446 124.263  1.00  0.00
ATOM   1706 H5'' G      54      17.920  37.769 124.137  1.00  0.00
ATOM   1707  C4' G      54      17.227  37.365 126.060  1.00  0.00
ATOM   1708  H4' G      54      17.304  38.449 126.143  1.00  0.00
ATOM   1709  O4' G      54      15.993  36.840 126.676  1.00  0.00
ATOM   1710  C1' G      54      16.359  36.123 127.850  1.00  0.00
ATOM   1711  H1' G      54      15.748  36.446 128.693  1.00  0.00
ATOM   1712  N9  G      54      16.335  34.690 127.531  1.00  0.00
ATOM   1713  C8  G      54      15.882  34.047 126.432  1.00  0.00
ATOM   1714  H8  G      54      15.555  34.616 125.574  1.00  0.00
ATOM   1715  N7  G      54      15.897  32.715 126.434  1.00  0.00
ATOM   1716  C5  G      54      16.463  32.465 127.691  1.00  0.00
ATOM   1717  C6  G      54      16.497  31.221 128.371  1.00  0.00
ATOM   1718  O6  G      54      16.257  30.111 127.955  1.00  0.00
ATOM   1719  N1  G      54      16.934  31.295 129.732  1.00  0.00
ATOM   1720  H1  G      54      16.977  30.454 130.290  1.00  0.00
ATOM   1721  C2  G      54      17.087  32.526 130.267  1.00  0.00
ATOM   1722  N2  G      54      17.523  32.503 131.496  1.00  0.00
ATOM   1723  H21 G      54      17.684  33.367 131.994  1.00  0.00
ATOM   1724  H22 G      54      17.746  31.616 131.925  1.00  0.00
ATOM   1725  N3  G      54      16.924  33.721 129.684  1.00  0.00
ATOM   1726  C4  G      54      16.551  33.675 128.390  1.00  0.00
ATOM   1727  C3' G      54      18.420  36.690 126.754  1.00  0.00
ATOM   1728  H3' G      54      18.593  35.733 126.262  1.00  0.00
ATOM   1729  C2' G      54      17.822  36.519 128.141  1.00  0.00
ATOM   1730  H2' G      54      18.419  35.805 128.708  1.00  0.00
ATOM   1731  O2' G      54      17.906  37.720 128.806  1.00  0.00
ATOM   1732 HO2' G      54      18.684  38.130 128.422  1.00  0.00
ATOM   1733  O3' G      54      19.448  37.553 126.683  1.00  0.00
ATOM   1734  P   A      55      20.924  37.141 126.293  1.00  0.00
ATOM   1735  OP1 A      55      21.417  38.161 125.343  1.00  0.00
ATOM   1736  OP2 A      55      20.909  35.730 125.883  1.00  0.00
ATOM   1737  O5' A      55      21.796  37.296 127.741  1.00  0.00
ATOM   1738  C5' A      55      22.571  38.412 127.975  1.00  0.00
ATOM   1739  H5' A      55      21.949  39.295 127.829  1.00  0.00
ATOM   1740 H5'' A      55      23.350  38.396 127.212  1.00  0.00
ATOM   1741  C4' A      55      23.277  38.361 129.352  1.00  0.00
ATOM   1742  H4' A      55      23.879  39.247 129.552  1.00  0.00
ATOM   1743  O4' A      55      22.384  38.284 130.479  1.00  0.00
ATOM   1744  C1' A      55      22.813  37.301 131.466  1.00  0.00
ATOM   1745  H1' A      55      22.814  37.764 132.453  1.00  0.00
ATOM   1746  N9  A      55      21.969  35.979 131.480  1.00  0.00
ATOM   1747  C8  A      55      20.924  35.695 130.637  1.00  0.00
ATOM   1748  H8  A      55      20.527  36.393 129.915  1.00  0.00
ATOM   1749  N7  A      55      20.469  34.474 130.813  1.00  0.00
ATOM   1750  C5  A      55      21.214  33.999 131.893  1.00  0.00
ATOM   1751  C6  A      55      21.184  32.840 132.732  1.00  0.00
ATOM   1752  N6  A      55      20.374  31.783 132.606  1.00  0.00
ATOM   1753  H61 A      55      19.726  31.785 131.832  1.00  0.00
ATOM   1754  H62 A      55      20.599  30.935 133.108  1.00  0.00
ATOM   1755  N1  A      55      21.978  32.740 133.779  1.00  0.00
ATOM   1756  C2  A      55      22.904  33.670 134.031  1.00  0.00
ATOM   1757  H2  A      55      23.475  33.565 134.941  1.00  0.00
ATOM   1758  N3  A      55      22.972  34.853 133.354  1.00  0.00
ATOM   1759  C4  A      55      22.052  34.970 132.413  1.00  0.00
ATOM   1760  C3' A      55      24.171  37.044 129.488  1.00  0.00
ATOM   1761  H3' A      55      23.638  36.173 129.108  1.00  0.00
ATOM   1762  C2' A      55      24.215  36.929 130.985  1.00  0.00
ATOM   1763  H2' A      55      24.516  35.905 131.207  1.00  0.00
ATOM   1764  O2' A      55      25.113  37.889 131.524  1.00  0.00
ATOM   1765 HO2' A      55      25.749  38.214 130.883  1.00  0.00
ATOM   1766  O3' A      55      25.332  37.277 128.710  1.00  0.00
ATOM   1767  P   C      56      26.106  36.122 128.000  1.00  0.00
ATOM   1768  OP1 C      56      27.456  36.657 127.535  1.00  0.00
ATOM   1769  OP2 C      56      25.205  35.404 127.053  1.00  0.00
ATOM   1770  O5' C      56      26.515  34.933 128.999  1.00  0.00
ATOM   1771  C5' C      56      27.214  35.285 130.235  1.00  0.00
ATOM   1772  H5' C      56      26.795  36.207 130.639  1.00  0.00
ATOM   1773 H5'' C      56      28.288  35.441 130.132  1.00  0.00
ATOM   1774  C4' C      56      27.172  34.172 131.239  1.00  0.00
ATOM   1775  H4' C      56      27.873  34.454 132.024  1.00  0.00
ATOM   1776  O4' C      56      25.850  34.070 131.657  1.00  0.00
ATOM   1777  C1' C      56      25.427  32.717 131.781  1.00  0.00
ATOM   1778  H1' C      56      25.075  32.537 132.797  1.00  0.00
ATOM   1779  N1  C      56      24.378  32.262 130.800  1.00  0.00
ATOM   1780  C6  C      56      23.892  33.195 129.926  1.00  0.00
ATOM   1781  H6  C      56      24.494  34.079 129.770  1.00  0.00
ATOM   1782  C5  C      56      22.785  32.909 129.230  1.00  0.00
ATOM   1783  H5  C      56      22.474  33.575 128.438  1.00  0.00
ATOM   1784  C4  C      56      22.214  31.646 129.405  1.00  0.00
ATOM   1785  N4  C      56      21.158  31.306 128.799  1.00  0.00
ATOM   1786  H41 C      56      20.742  31.929 128.121  1.00  0.00
ATOM   1787  H42 C      56      20.811  30.368 128.943  1.00  0.00
ATOM   1788  N3  C      56      22.620  30.759 130.304  1.00  0.00
ATOM   1789  C2  C      56      23.746  31.044 131.010  1.00  0.00
ATOM   1790  O2  C      56      24.073  30.225 131.811  1.00  0.00
ATOM   1791  C3' C      56      27.440  32.763 130.628  1.00  0.00
ATOM   1792  H3' C      56      26.855  32.730 129.709  1.00  0.00
ATOM   1793  C2' C      56      26.702  31.775 131.601  1.00  0.00
ATOM   1794  H2' C      56      26.483  30.829 131.105  1.00  0.00
ATOM   1795  O2' C      56      27.421  31.596 132.830  1.00  0.00
ATOM   1796 HO2' C      56      28.247  31.174 132.580  1.00  0.00
ATOM   1797  O3' C      56      28.766  32.501 130.432  1.00  0.00
ATOM   1798  P   A      57      29.249  31.577 129.268  1.00  0.00
ATOM   1799  OP1 A      57      30.646  31.208 129.681  1.00  0.00
ATOM   1800  OP2 A      57      29.102  32.306 127.985  1.00  0.00
ATOM   1801  O5' A      57      28.363  30.352 129.234  1.00  0.00
ATOM   1802  C5' A      57      28.504  29.195 130.026  1.00  0.00
ATOM   1803  H5' A      57      28.431  29.424 131.089  1.00  0.00
ATOM   1804 H5'' A      57      29.489  28.762 129.849  1.00  0.00
ATOM   1805  C4' A      57      27.448  28.056 129.734  1.00  0.00
ATOM   1806  H4' A      57      27.510  27.147 130.333  1.00  0.00
ATOM   1807  O4' A      57      26.096  28.587 129.910  1.00  0.00
ATOM   1808  C1' A      57      25.225  28.109 128.858  1.00  0.00
ATOM   1809  H1' A      57      24.327  27.675 129.297  1.00  0.00
ATOM   1810  N9  A      57      24.729  29.235 128.029  1.00  0.00
ATOM   1811  C8  A      57      25.401  30.320 127.501  1.00  0.00
ATOM   1812  H8  A      57      26.436  30.471 127.772  1.00  0.00
ATOM   1813  N7  A      57      24.745  31.107 126.652  1.00  0.00
ATOM   1814  C5  A      57      23.561  30.420 126.595  1.00  0.00
ATOM   1815  C6  A      57      22.279  30.665 125.953  1.00  0.00
ATOM   1816  N6  A      57      21.759  31.758 125.427  1.00  0.00
ATOM   1817  H61 A      57      20.774  31.785 125.205  1.00  0.00
ATOM   1818  H62 A      57      22.228  32.652 125.426  1.00  0.00
ATOM   1819  N1  A      57      21.280  29.753 126.115  1.00  0.00
ATOM   1820  C2  A      57      21.539  28.643 126.832  1.00  0.00
ATOM   1821  H2  A      57      20.683  27.997 126.958  1.00  0.00
ATOM   1822  N3  A      57      22.616  28.338 127.493  1.00  0.00
ATOM   1823  C4  A      57      23.591  29.247 127.318  1.00  0.00
ATOM   1824  C3' A      57      27.531  27.583 128.243  1.00  0.00
ATOM   1825  H3' A      57      27.779  28.439 127.616  1.00  0.00
ATOM   1826  C2' A      57      26.090  27.092 128.121  1.00  0.00
ATOM   1827  H2' A      57      25.807  27.035 127.070  1.00  0.00
ATOM   1828  O2' A      57      25.822  25.832 128.823  1.00  0.00
ATOM   1829 HO2' A      57      26.522  25.180 128.737  1.00  0.00
ATOM   1830  O3' A      57      28.449  26.570 127.961  1.00  0.00
ATOM   1831  P   A      58      28.835  26.378 126.437  1.00  0.00
ATOM   1832  OP1 A      58      29.784  25.195 126.340  1.00  0.00
ATOM   1833  OP2 A      58      29.314  27.660 125.827  1.00  0.00
ATOM   1834  O5' A      58      27.484  25.902 125.759  1.00  0.00
ATOM   1835  C5' A      58      27.010  24.514 125.733  1.00  0.00
ATOM   1836  H5' A      58      26.645  24.352 126.747  1.00  0.00
ATOM   1837 H5'' A      58      27.828  23.873 125.403  1.00  0.00
ATOM   1838  C4' A      58      25.815  24.513 124.808  1.00  0.00
ATOM   1839  H4' A      58      25.372  23.541 125.026  1.00  0.00
ATOM   1840  O4' A      58      24.956  25.575 125.171  1.00  0.00
ATOM   1841  C1' A      58      24.280  26.051 123.983  1.00  0.00
ATOM   1842  H1' A      58      23.221  25.836 124.127  1.00  0.00
ATOM   1843  N9  A      58      24.332  27.534 123.820  1.00  0.00
ATOM   1844  C8  A      58      25.431  28.347 124.028  1.00  0.00
ATOM   1845  H8  A      58      26.378  28.030 124.439  1.00  0.00
ATOM   1846  N7  A      58      25.206  29.591 123.785  1.00  0.00
ATOM   1847  C5  A      58      23.901  29.616 123.320  1.00  0.00
ATOM   1848  C6  A      58      23.108  30.560 122.646  1.00  0.00
ATOM   1849  N6  A      58      23.316  31.851 122.490  1.00  0.00
ATOM   1850  H61 A      58      24.159  32.263 122.864  1.00  0.00
ATOM   1851  H62 A      58      22.649  32.290 121.872  1.00  0.00
ATOM   1852  N1  A      58      22.034  30.241 122.023  1.00  0.00
ATOM   1853  C2  A      58      21.698  28.987 122.035  1.00  0.00
ATOM   1854  H2  A      58      20.837  28.781 121.416  1.00  0.00
ATOM   1855  N3  A      58      22.331  27.910 122.539  1.00  0.00
ATOM   1856  C4  A      58      23.423  28.347 123.185  1.00  0.00
ATOM   1857  C3' A      58      26.162  24.767 123.325  1.00  0.00
ATOM   1858  H3' A      58      26.753  25.682 123.364  1.00  0.00
ATOM   1859  C2' A      58      24.801  25.214 122.807  1.00  0.00
ATOM   1860  H2' A      58      24.798  25.896 121.957  1.00  0.00
ATOM   1861  O2' A      58      23.939  24.126 122.505  1.00  0.00
ATOM   1862 HO2' A      58      24.349  23.366 122.085  1.00  0.00
ATOM   1863  O3' A      58      26.755  23.608 122.758  1.00  0.00
ATOM   1864  P   G      59      27.902  23.652 121.747  1.00  0.00
ATOM   1865  OP1 G      59      28.501  22.322 121.540  1.00  0.00
ATOM   1866  OP2 G      59      28.788  24.779 122.077  1.00  0.00
ATOM   1867  O5' G      59      27.221  24.068 120.360  1.00  0.00
ATOM   1868  C5' G      59      26.327  23.268 119.657  1.00  0.00
ATOM   1869  H5' G      59      25.540  22.926 120.329  1.00  0.00
ATOM   1870 H5'' G      59      26.952  22.402 119.439  1.00  0.00
ATOM   1871  C4' G      59      25.806  23.760 118.278  1.00  0.00
ATOM   1872  H4' G      59      25.155  22.920 118.038  1.00  0.00
ATOM   1873  O4' G      59      25.118  24.961 118.490  1.00  0.00
ATOM   1874  C1' G      59      25.958  26.005 118.007  1.00  0.00
ATOM   1875  H1' G      59      25.358  26.355 117.167  1.00  0.00
ATOM   1876  N9  G      59      26.192  27.123 118.954  1.00  0.00
ATOM   1877  C8  G      59      27.394  27.487 119.571  1.00  0.00
ATOM   1878  H8  G      59      28.273  26.860 119.584  1.00  0.00
ATOM   1879  N7  G      59      27.490  28.706 119.956  1.00  0.00
ATOM   1880  C5  G      59      26.265  29.265 119.581  1.00  0.00
ATOM   1881  C6  G      59      25.740  30.612 119.719  1.00  0.00
ATOM   1882  O6  G      59      26.205  31.605 120.284  1.00  0.00
ATOM   1883  N1  G      59      24.420  30.697 119.368  1.00  0.00
ATOM   1884  H1  G      59      24.020  31.605 119.555  1.00  0.00
ATOM   1885  C2  G      59      23.665  29.648 118.882  1.00  0.00
ATOM   1886  N2  G      59      22.374  29.801 118.798  1.00  0.00
ATOM   1887  H21 G      59      21.790  29.008 118.574  1.00  0.00
ATOM   1888  H22 G      59      21.953  30.676 119.077  1.00  0.00
ATOM   1889  N3  G      59      24.153  28.509 118.554  1.00  0.00
ATOM   1890  C4  G      59      25.416  28.296 118.996  1.00  0.00
ATOM   1891  C3' G      59      26.810  23.989 117.090  1.00  0.00
ATOM   1892  H3' G      59      27.610  23.263 117.238  1.00  0.00
ATOM   1893  C2' G      59      27.276  25.341 117.444  1.00  0.00
ATOM   1894  H2' G      59      28.078  25.237 118.175  1.00  0.00
ATOM   1895  O2' G      59      27.790  26.103 116.340  1.00  0.00
ATOM   1896 HO2' G      59      27.148  26.102 115.626  1.00  0.00
ATOM   1897  O3' G      59      26.276  24.007 115.785  1.00  0.00
ATOM   1898  P   U      60      26.121  22.592 115.032  1.00  0.00
ATOM   1899  OP1 U      60      24.998  22.592 114.158  1.00  0.00
ATOM   1900  OP2 U      60      26.305  21.480 115.973  1.00  0.00
ATOM   1901  O5' U      60      27.336  22.471 114.096  1.00  0.00
ATOM   1902  C5' U      60      28.594  22.723 114.565  1.00  0.00
ATOM   1903  H5' U      60      28.877  21.798 115.067  1.00  0.00
ATOM   1904 H5'' U      60      28.524  23.525 115.301  1.00  0.00
ATOM   1905  C4' U      60      29.613  23.009 113.363  1.00  0.00
ATOM   1906  H4' U      60      30.526  23.311 113.876  1.00  0.00
ATOM   1907  O4' U      60      29.778  21.825 112.545  1.00  0.00
ATOM   1908  C1' U      60      29.975  22.438 111.225  1.00  0.00
ATOM   1909  H1' U      60      30.930  22.051 110.870  1.00  0.00
ATOM   1910  N1  U      60      28.913  22.141 110.231  1.00  0.00
ATOM   1911  C6  U      60      27.651  21.740 110.636  1.00  0.00
ATOM   1912  H6  U      60      27.374  21.588 111.668  1.00  0.00
ATOM   1913  C5  U      60      26.717  21.322 109.741  1.00  0.00
ATOM   1914  H5  U      60      25.706  21.125 110.067  1.00  0.00
ATOM   1915  C4  U      60      26.944  21.399 108.292  1.00  0.00
ATOM   1916  O4  U      60      26.097  21.319 107.466  1.00  0.00
ATOM   1917  N3  U      60      28.249  21.742 107.995  1.00  0.00
ATOM   1918  H3  U      60      28.407  21.885 107.008  1.00  0.00
ATOM   1919  C2  U      60      29.127  22.329 108.878  1.00  0.00
ATOM   1920  O2  U      60      30.122  22.984 108.489  1.00  0.00
ATOM   1921  C3' U      60      29.193  24.257 112.566  1.00  0.00
ATOM   1922  H3' U      60      28.131  24.192 112.329  1.00  0.00
ATOM   1923  C2' U      60      30.109  23.984 111.380  1.00  0.00
ATOM   1924  H2' U      60      29.905  24.446 110.414  1.00  0.00
ATOM   1925  O2' U      60      31.386  24.349 111.698  1.00  0.00
ATOM   1926 HO2' U      60      31.305  25.090 112.303  1.00  0.00
ATOM   1927  O3' U      60      29.536  25.494 113.092  1.00  0.00
ATOM   1928  P   G      61      28.847  26.903 112.625  1.00  0.00
ATOM   1929  OP1 G      61      28.542  26.752 111.210  1.00  0.00
ATOM   1930  OP2 G      61      29.684  27.986 113.086  1.00  0.00
ATOM   1931  O5' G      61      27.493  27.126 113.439  1.00  0.00
ATOM   1932  C5' G      61      26.299  26.465 113.085  1.00  0.00
ATOM   1933  H5' G      61      26.268  25.424 113.406  1.00  0.00
ATOM   1934 H5'' G      61      26.312  26.419 111.996  1.00  0.00
ATOM   1935  C4' G      61      25.054  27.188 113.563  1.00  0.00
ATOM   1936  H4' G      61      24.257  26.514 113.248  1.00  0.00
ATOM   1937  O4' G      61      24.982  27.491 114.990  1.00  0.00
ATOM   1938  C1' G      61      24.414  28.780 115.094  1.00  0.00
ATOM   1939  H1' G      61      23.653  28.843 115.872  1.00  0.00
ATOM   1940  N9  G      61      25.545  29.685 115.570  1.00  0.00
ATOM   1941  C8  G      61      26.892  29.307 115.645  1.00  0.00
ATOM   1942  H8  G      61      27.317  28.345 115.399  1.00  0.00
ATOM   1943  N7  G      61      27.570  30.206 116.191  1.00  0.00
ATOM   1944  C5  G      61      26.733  31.318 116.471  1.00  0.00
ATOM   1945  C6  G      61      26.911  32.597 117.096  1.00  0.00
ATOM   1946  O6  G      61      27.991  33.111 117.382  1.00  0.00
ATOM   1947  N1  G      61      25.715  33.325 117.120  1.00  0.00
ATOM   1948  H1  G      61      25.848  34.256 117.489  1.00  0.00
ATOM   1949  C2  G      61      24.490  32.819 116.743  1.00  0.00
ATOM   1950  N2  G      61      23.592  33.745 116.731  1.00  0.00
ATOM   1951  H21 G      61      22.727  33.602 116.230  1.00  0.00
ATOM   1952  H22 G      61      23.633  34.665 117.146  1.00  0.00
ATOM   1953  N3  G      61      24.308  31.705 116.142  1.00  0.00
ATOM   1954  C4  G      61      25.443  30.956 116.082  1.00  0.00
ATOM   1955  C3' G      61      24.884  28.474 112.790  1.00  0.00
ATOM   1956  H3' G      61      25.764  29.109 112.689  1.00  0.00
ATOM   1957  C2' G      61      23.916  29.183 113.720  1.00  0.00
ATOM   1958  H2' G      61      23.992  30.253 113.527  1.00  0.00
ATOM   1959  O2' G      61      22.547  28.917 113.642  1.00  0.00
ATOM   1960 HO2' G      61      22.396  28.729 112.713  1.00  0.00
ATOM   1961  O3' G      61      24.290  28.267 111.513  1.00  0.00
ATOM   1962  P   U      62      24.389  29.327 110.345  1.00  0.00
ATOM   1963  OP1 U      62      23.345  28.904 109.361  1.00  0.00
ATOM   1964  OP2 U      62      25.770  29.422 109.889  1.00  0.00
ATOM   1965  O5' U      62      23.964  30.693 110.947  1.00  0.00
ATOM   1966  C5' U      62      22.657  31.191 110.783  1.00  0.00
ATOM   1967  H5' U      62      22.046  30.428 111.266  1.00  0.00
ATOM   1968 H5'' U      62      22.293  31.316 109.764  1.00  0.00
ATOM   1969  C4' U      62      22.503  32.538 111.532  1.00  0.00
ATOM   1970  H4' U      62      21.472  32.866 111.662  1.00  0.00
ATOM   1971  O4' U      62      23.053  32.496 112.845  1.00  0.00
ATOM   1972  C1' U      62      23.552  33.772 113.214  1.00  0.00
ATOM   1973  H1' U      62      22.983  34.127 114.074  1.00  0.00
ATOM   1974  N1  U      62      24.999  33.744 113.454  1.00  0.00
ATOM   1975  C6  U      62      25.802  32.720 113.019  1.00  0.00
ATOM   1976  H6  U      62      25.476  31.777 112.604  1.00  0.00
ATOM   1977  C5  U      62      27.102  32.823 113.311  1.00  0.00
ATOM   1978  H5  U      62      27.809  32.073 112.987  1.00  0.00
ATOM   1979  C4  U      62      27.686  33.960 113.991  1.00  0.00
ATOM   1980  O4  U      62      28.889  34.077 114.262  1.00  0.00
ATOM   1981  N3  U      62      26.785  34.904 114.411  1.00  0.00
ATOM   1982  H3  U      62      27.231  35.714 114.819  1.00  0.00
ATOM   1983  C2  U      62      25.478  34.854 114.192  1.00  0.00
ATOM   1984  O2  U      62      24.740  35.804 114.581  1.00  0.00
ATOM   1985  C3' U      62      23.264  33.579 110.857  1.00  0.00
ATOM   1986  H3' U      62      24.289  33.215 110.783  1.00  0.00
ATOM   1987  C2' U      62      23.326  34.643 111.927  1.00  0.00
ATOM   1988  H2' U      62      24.098  35.371 111.681  1.00  0.00
ATOM   1989  O2' U      62      22.058  35.306 112.232  1.00  0.00
ATOM   1990 HO2' U      62      22.191  36.201 112.551  1.00  0.00
ATOM   1991  O3' U      62      22.808  34.006 109.590  1.00  0.00
ATOM   1992  P   G      63      23.843  34.597 108.540  1.00  0.00
ATOM   1993  OP1 G      63      23.198  34.443 107.225  1.00  0.00
ATOM   1994  OP2 G      63      25.158  33.974 108.739  1.00  0.00
ATOM   1995  O5' G      63      24.029  36.118 108.938  1.00  0.00
ATOM   1996  C5' G      63      22.969  37.058 108.820  1.00  0.00
ATOM   1997  H5' G      63      22.087  36.603 109.272  1.00  0.00
ATOM   1998 H5'' G      63      22.809  37.262 107.762  1.00  0.00
ATOM   1999  C4' G      63      23.327  38.427 109.367  1.00  0.00
ATOM   2000  H4' G      63      22.462  39.085 109.452  1.00  0.00
ATOM   2001  O4' G      63      23.782  38.366 110.694  1.00  0.00
ATOM   2002  C1' G      63      24.796  39.343 110.879  1.00  0.00
ATOM   2003  H1' G      63      24.710  39.939 111.787  1.00  0.00
ATOM   2004  N9  G      63      26.069  38.654 111.109  1.00  0.00
ATOM   2005  C8  G      63      26.321  37.350 110.972  1.00  0.00
ATOM   2006  H8  G      63      25.533  36.660 110.708  1.00  0.00
ATOM   2007  N7  G      63      27.553  36.953 111.152  1.00  0.00
ATOM   2008  C5  G      63      28.195  38.209 111.517  1.00  0.00
ATOM   2009  C6  G      63      29.513  38.497 111.921  1.00  0.00
ATOM   2010  O6  G      63      30.469  37.719 112.085  1.00  0.00
ATOM   2011  N1  G      63      29.815  39.867 112.057  1.00  0.00
ATOM   2012  H1  G      63      30.773  40.120 112.252  1.00  0.00
ATOM   2013  C2  G      63      28.886  40.788 111.943  1.00  0.00
ATOM   2014  N2  G      63      29.198  41.996 112.222  1.00  0.00
ATOM   2015  H21 G      63      28.461  42.678 112.115  1.00  0.00
ATOM   2016  H22 G      63      30.162  42.288 112.153  1.00  0.00
ATOM   2017  N3  G      63      27.606  40.557 111.737  1.00  0.00
ATOM   2018  C4  G      63      27.281  39.227 111.459  1.00  0.00
ATOM   2019  C3' G      63      24.389  39.211 108.599  1.00  0.00
ATOM   2020  H3' G      63      25.245  38.567 108.396  1.00  0.00
ATOM   2021  C2' G      63      24.807  40.208 109.624  1.00  0.00
ATOM   2022  H2' G      63      25.829  40.460 109.342  1.00  0.00
ATOM   2023  O2' G      63      23.841  41.202 109.985  1.00  0.00
ATOM   2024 HO2' G      63      23.277  41.363 109.225  1.00  0.00
ATOM   2025  O3' G      63      23.796  39.700 107.471  1.00  0.00
ATOM   2026  P   U      64      24.624  39.765 106.151  1.00  0.00
ATOM   2027  OP1 U      64      23.693  40.080 105.125  1.00  0.00
ATOM   2028  OP2 U      64      25.442  38.524 105.968  1.00  0.00
ATOM   2029  O5' U      64      25.686  40.955 106.365  1.00  0.00
ATOM   2030  C5' U      64      25.137  42.294 106.471  1.00  0.00
ATOM   2031  H5' U      64      24.230  42.248 107.073  1.00  0.00
ATOM   2032 H5'' U      64      24.917  42.730 105.497  1.00  0.00
ATOM   2033  C4' U      64      26.244  43.177 107.157  1.00  0.00
ATOM   2034  H4' U      64      25.690  44.088 107.386  1.00  0.00
ATOM   2035  O4' U      64      26.750  42.580 108.334  1.00  0.00
ATOM   2036  C1' U      64      28.218  42.885 108.407  1.00  0.00
ATOM   2037  H1' U      64      28.393  43.499 109.291  1.00  0.00
ATOM   2038  N1  U      64      29.139  41.696 108.472  1.00  0.00
ATOM   2039  C6  U      64      28.628  40.425 108.060  1.00  0.00
ATOM   2040  H6  U      64      27.606  40.364 107.714  1.00  0.00
ATOM   2041  C5  U      64      29.361  39.289 108.225  1.00  0.00
ATOM   2042  H5  U      64      28.980  38.346 107.860  1.00  0.00
ATOM   2043  C4  U      64      30.685  39.366 108.786  1.00  0.00
ATOM   2044  O4  U      64      31.446  38.389 108.954  1.00  0.00
ATOM   2045  N3  U      64      31.151  40.641 109.068  1.00  0.00
ATOM   2046  H3  U      64      32.139  40.726 109.260  1.00  0.00
ATOM   2047  C2  U      64      30.470  41.813 108.918  1.00  0.00
ATOM   2048  O2  U      64      30.976  42.879 109.223  1.00  0.00
ATOM   2049  C3' U      64      27.474  43.431 106.203  1.00  0.00
ATOM   2050  H3' U      64      27.818  42.474 105.811  1.00  0.00
ATOM   2051  C2' U      64      28.534  43.877 107.211  1.00  0.00
ATOM   2052  H2' U      64      29.580  43.704 106.956  1.00  0.00
ATOM   2053  O2' U      64      28.355  45.220 107.594  1.00  0.00
ATOM   2054 HO2' U      64      29.102  45.410 108.167  1.00  0.00
ATOM   2055  O3' U      64      27.110  44.323 105.126  1.00  0.00
ATOM   2056  P   U      65      27.764  44.113 103.688  1.00  0.00
ATOM   2057  OP1 U      65      27.254  45.282 102.997  1.00  0.00
ATOM   2058  OP2 U      65      27.511  42.688 103.141  1.00  0.00
ATOM   2059  O5' U      65      29.343  44.182 103.930  1.00  0.00
ATOM   2060  C5' U      65      29.858  45.500 103.830  1.00  0.00
ATOM   2061  H5' U      65      29.247  46.190 104.412  1.00  0.00
ATOM   2062 H5'' U      65      29.944  45.745 102.772  1.00  0.00
ATOM   2063  C4' U      65      31.254  45.454 104.442  1.00  0.00
ATOM   2064  H4' U      65      31.583  46.485 104.570  1.00  0.00
ATOM   2065  O4' U      65      31.347  44.803 105.725  1.00  0.00
ATOM   2066  C1' U      65      32.550  44.056 105.821  1.00  0.00
ATOM   2067  H1' U      65      33.135  44.371 106.686  1.00  0.00
ATOM   2068  N1  U      65      32.516  42.559 105.890  1.00  0.00
ATOM   2069  C6  U      65      31.392  41.816 105.649  1.00  0.00
ATOM   2070  H6  U      65      30.562  42.370 105.236  1.00  0.00
ATOM   2071  C5  U      65      31.442  40.438 105.626  1.00  0.00
ATOM   2072  H5  U      65      30.660  39.922 105.088  1.00  0.00
ATOM   2073  C4  U      65      32.600  39.743 106.039  1.00  0.00
ATOM   2074  O4  U      65      32.712  38.557 106.125  1.00  0.00
ATOM   2075  N3  U      65      33.619  40.533 106.488  1.00  0.00
ATOM   2076  H3  U      65      34.481  40.033 106.653  1.00  0.00
ATOM   2077  C2  U      65      33.690  41.908 106.321  1.00  0.00
ATOM   2078  O2  U      65      34.715  42.491 106.511  1.00  0.00
ATOM   2079  C3' U      65      32.215  44.751 103.521  1.00  0.00
ATOM   2080  H3' U      65      31.801  43.801 103.182  1.00  0.00
ATOM   2081  C2' U      65      33.266  44.436 104.554  1.00  0.00
ATOM   2082  H2' U      65      33.948  43.718 104.100  1.00  0.00
ATOM   2083  O2' U      65      34.026  45.544 104.844  1.00  0.00
ATOM   2084 HO2' U      65      34.195  46.030 104.033  1.00  0.00
ATOM   2085  O3' U      65      32.673  45.519 102.440  1.00  0.00
ATOM   2086  P   C      66      33.668  44.899 101.327  1.00  0.00
ATOM   2087  OP1 C      66      33.574  45.613 100.024  1.00  0.00
ATOM   2088  OP2 C      66      33.739  43.437 101.347  1.00  0.00
ATOM   2089  O5' C      66      35.044  45.285 101.964  1.00  0.00
ATOM   2090  C5' C      66      35.592  46.584 101.743  1.00  0.00
ATOM   2091  H5' C      66      34.897  47.346 102.097  1.00  0.00
ATOM   2092 H5'' C      66      35.630  46.802 100.676  1.00  0.00
ATOM   2093  C4' C      66      37.006  46.784 102.297  1.00  0.00
ATOM   2094  H4' C      66      37.176  47.851 102.154  1.00  0.00
ATOM   2095  O4' C      66      37.179  46.509 103.693  1.00  0.00
ATOM   2096  C1' C      66      38.445  45.927 104.028  1.00  0.00
ATOM   2097  H1' C      66      38.817  46.548 104.844  1.00  0.00
ATOM   2098  N1  C      66      38.346  44.507 104.349  1.00  0.00
ATOM   2099  C6  C      66      37.214  43.737 104.232  1.00  0.00
ATOM   2100  H6  C      66      36.339  44.297 103.937  1.00  0.00
ATOM   2101  C5  C      66      37.312  42.377 104.362  1.00  0.00
ATOM   2102  H5  C      66      36.395  41.813 104.280  1.00  0.00
ATOM   2103  C4  C      66      38.629  41.824 104.594  1.00  0.00
ATOM   2104  N4  C      66      38.733  40.534 104.621  1.00  0.00
ATOM   2105  H41 C      66      37.928  39.929 104.698  1.00  0.00
ATOM   2106  H42 C      66      39.687  40.215 104.713  1.00  0.00
ATOM   2107  N3  C      66      39.658  42.548 104.780  1.00  0.00
ATOM   2108  C2  C      66      39.567  43.885 104.685  1.00  0.00
ATOM   2109  O2  C      66      40.614  44.522 104.884  1.00  0.00
ATOM   2110  C3' C      66      38.085  46.030 101.641  1.00  0.00
ATOM   2111  H3' C      66      37.879  44.966 101.526  1.00  0.00
ATOM   2112  C2' C      66      39.165  46.139 102.673  1.00  0.00
ATOM   2113  H2' C      66      39.932  45.406 102.424  1.00  0.00
ATOM   2114  O2' C      66      39.672  47.383 102.704  1.00  0.00
ATOM   2115 HO2' C      66      39.877  47.753 101.842  1.00  0.00
ATOM   2116  O3' C      66      38.533  46.648 100.488  1.00  0.00
ATOM   2117  P   G      67      38.795  45.641  99.237  1.00  0.00
ATOM   2118  OP1 G      67      39.439  46.286  98.039  1.00  0.00
ATOM   2119  OP2 G      67      37.567  44.841  99.090  1.00  0.00
ATOM   2120  O5' G      67      39.956  44.625  99.791  1.00  0.00
ATOM   2121  C5' G      67      41.321  45.109  99.811  1.00  0.00
ATOM   2122  H5' G      67      41.251  46.102 100.256  1.00  0.00
ATOM   2123 H5'' G      67      41.621  45.111  98.763  1.00  0.00
ATOM   2124  C4' G      67      42.323  44.237 100.591  1.00  0.00
ATOM   2125  H4' G      67      43.181  44.893 100.733  1.00  0.00
ATOM   2126  O4' G      67      41.747  43.749 101.829  1.00  0.00
ATOM   2127  C1' G      67      42.145  42.391 102.003  1.00  0.00
ATOM   2128  H1' G      67      42.595  42.422 102.995  1.00  0.00
ATOM   2129  N9  G      67      40.957  41.471 101.810  1.00  0.00
ATOM   2130  C8  G      67      39.659  41.756 101.451  1.00  0.00
ATOM   2131  H8  G      67      39.346  42.778 101.295  1.00  0.00
ATOM   2132  N7  G      67      38.856  40.741 101.352  1.00  0.00
ATOM   2133  C5  G      67      39.690  39.669 101.686  1.00  0.00
ATOM   2134  C6  G      67      39.478  38.258 101.599  1.00  0.00
ATOM   2135  O6  G      67      38.502  37.517 101.353  1.00  0.00
ATOM   2136  N1  G      67      40.630  37.546 101.930  1.00  0.00
ATOM   2137  H1  G      67      40.458  36.563 102.086  1.00  0.00
ATOM   2138  C2  G      67      41.715  38.105 102.445  1.00  0.00
ATOM   2139  N2  G      67      42.628  37.332 102.986  1.00  0.00
ATOM   2140  H21 G      67      43.423  37.902 103.236  1.00  0.00
ATOM   2141  H22 G      67      42.633  36.335 102.820  1.00  0.00
ATOM   2142  N3  G      67      41.966  39.393 102.524  1.00  0.00
ATOM   2143  C4  G      67      40.953  40.132 102.074  1.00  0.00
ATOM   2144  C3' G      67      42.813  43.061  99.728  1.00  0.00
ATOM   2145  H3' G      67      41.985  42.705  99.116  1.00  0.00
ATOM   2146  C2' G      67      43.208  42.115 100.890  1.00  0.00
ATOM   2147  H2' G      67      43.069  41.088 100.550  1.00  0.00
ATOM   2148  O2' G      67      44.516  42.240 101.401  1.00  0.00
ATOM   2149 HO2' G      67      44.892  42.913 100.828  1.00  0.00
ATOM   2150  O3' G      67      43.984  43.425  99.021  1.00  0.00
ATOM   2151  P   U      68      44.369  42.604  97.746  1.00  0.00
ATOM   2152  OP1 U      68      45.540  43.136  97.039  1.00  0.00
ATOM   2153  OP2 U      68      43.122  42.374  96.953  1.00  0.00
ATOM   2154  O5' U      68      44.654  41.149  98.318  1.00  0.00
ATOM   2155  C5' U      68      45.858  40.780  98.985  1.00  0.00
ATOM   2156  H5' U      68      46.028  41.437  99.839  1.00  0.00
ATOM   2157 H5'' U      68      46.644  41.019  98.269  1.00  0.00
ATOM   2158  C4' U      68      45.967  39.325  99.449  1.00  0.00
ATOM   2159  H4' U      68      46.820  39.265 100.125  1.00  0.00
ATOM   2160  O4' U      68      44.852  39.009 100.230  1.00  0.00
ATOM   2161  C1' U      68      44.621  37.545 100.063  1.00  0.00
ATOM   2162  H1' U      68      44.807  37.123 101.051  1.00  0.00
ATOM   2163  N1  U      68      43.299  37.220  99.458  1.00  0.00
ATOM   2164  C6  U      68      42.428  38.135  98.947  1.00  0.00
ATOM   2165  H6  U      68      42.851  39.109  98.748  1.00  0.00
ATOM   2166  C5  U      68      41.207  37.796  98.572  1.00  0.00
ATOM   2167  H5  U      68      40.583  38.560  98.132  1.00  0.00
ATOM   2168  C4  U      68      40.649  36.478  98.738  1.00  0.00
ATOM   2169  O4  U      68      39.563  36.127  98.297  1.00  0.00
ATOM   2170  N3  U      68      41.536  35.554  99.182  1.00  0.00
ATOM   2171  H3  U      68      41.191  34.614  99.316  1.00  0.00
ATOM   2172  C2  U      68      42.838  35.891  99.575  1.00  0.00
ATOM   2173  O2  U      68      43.496  34.944 100.004  1.00  0.00
ATOM   2174  C3' U      68      46.086  38.220  98.364  1.00  0.00
ATOM   2175  H3' U      68      45.342  38.436  97.597  1.00  0.00
ATOM   2176  C2' U      68      45.689  37.020  99.124  1.00  0.00
ATOM   2177  H2' U      68      45.254  36.207  98.543  1.00  0.00
ATOM   2178  O2' U      68      46.702  36.411  99.936  1.00  0.00
ATOM   2179 HO2' U      68      47.560  36.618  99.559  1.00  0.00
ATOM   2180  O3' U      68      47.359  38.071  97.836  1.00  0.00
ATOM   2181  P   G      69      47.731  38.296  96.303  1.00  0.00
ATOM   2182  OP1 G      69      49.189  38.384  96.133  1.00  0.00
ATOM   2183  OP2 G      69      46.897  39.410  95.786  1.00  0.00
ATOM   2184  O5' G      69      47.178  36.887  95.598  1.00  0.00
ATOM   2185  C5' G      69      48.137  35.803  95.756  1.00  0.00
ATOM   2186  H5' G      69      48.477  35.885  96.789  1.00  0.00
ATOM   2187 H5'' G      69      48.948  35.955  95.043  1.00  0.00
ATOM   2188  C4' G      69      47.445  34.434  95.580  1.00  0.00
ATOM   2189  H4' G      69      48.229  33.677  95.586  1.00  0.00
ATOM   2190  O4' G      69      46.603  34.257  96.675  1.00  0.00
ATOM   2191  C1' G      69      45.671  33.282  96.235  1.00  0.00
ATOM   2192  H1' G      69      45.766  32.381  96.840  1.00  0.00
ATOM   2193  N9  G      69      44.219  33.738  96.238  1.00  0.00
ATOM   2194  C8  G      69      43.644  35.007  96.311  1.00  0.00
ATOM   2195  H8  G      69      44.198  35.883  96.614  1.00  0.00
ATOM   2196  N7  G      69      42.337  34.999  96.159  1.00  0.00
ATOM   2197  C5  G      69      42.027  33.702  95.913  1.00  0.00
ATOM   2198  C6  G      69      40.809  33.018  95.719  1.00  0.00
ATOM   2199  O6  G      69      39.684  33.461  95.488  1.00  0.00
ATOM   2200  N1  G      69      40.898  31.658  95.677  1.00  0.00
ATOM   2201  H1  G      69      40.025  31.152  95.626  1.00  0.00
ATOM   2202  C2  G      69      42.066  30.976  95.895  1.00  0.00
ATOM   2203  N2  G      69      41.874  29.677  95.874  1.00  0.00
ATOM   2204  H21 G      69      42.665  29.057  95.983  1.00  0.00
ATOM   2205  H22 G      69      40.941  29.303  95.781  1.00  0.00
ATOM   2206  N3  G      69      43.269  31.520  96.036  1.00  0.00
ATOM   2207  C4  G      69      43.172  32.903  95.981  1.00  0.00
ATOM   2208  C3' G      69      46.631  34.246  94.312  1.00  0.00
ATOM   2209  H3' G      69      45.934  35.084  94.300  1.00  0.00
ATOM   2210  C2' G      69      45.992  32.900  94.796  1.00  0.00
ATOM   2211  H2' G      69      45.090  32.666  94.231  1.00  0.00
ATOM   2212  O2' G      69      46.841  31.816  94.716  1.00  0.00
ATOM   2213 HO2' G      69      46.370  30.980  94.738  1.00  0.00
ATOM   2214  O3' G      69      47.419  34.139  93.143  1.00  0.00
ATOM   2215  P   C      70      46.727  34.326  91.761  1.00  0.00
ATOM   2216  OP1 C      70      47.852  34.113  90.757  1.00  0.00
ATOM   2217  OP2 C      70      46.048  35.621  91.828  1.00  0.00
ATOM   2218  O5' C      70      45.602  33.196  91.524  1.00  0.00
ATOM   2219  C5' C      70      45.995  31.836  91.373  1.00  0.00
ATOM   2220  H5' C      70      46.762  31.583  92.105  1.00  0.00
ATOM   2221 H5'' C      70      46.397  31.868  90.360  1.00  0.00
ATOM   2222  C4' C      70      44.875  30.751  91.330  1.00  0.00
ATOM   2223  H4' C      70      45.374  29.786  91.240  1.00  0.00
ATOM   2224  O4' C      70      44.075  30.900  92.460  1.00  0.00
ATOM   2225  C1' C      70      42.758  30.549  92.195  1.00  0.00
ATOM   2226  H1' C      70      42.577  29.712  92.871  1.00  0.00
ATOM   2227  N1  C      70      41.838  31.699  92.398  1.00  0.00
ATOM   2228  C6  C      70      42.293  32.990  92.456  1.00  0.00
ATOM   2229  H6  C      70      43.334  33.264  92.546  1.00  0.00
ATOM   2230  C5  C      70      41.438  33.994  92.395  1.00  0.00
ATOM   2231  H5  C      70      41.866  34.985  92.410  1.00  0.00
ATOM   2232  C4  C      70      40.008  33.675  92.276  1.00  0.00
ATOM   2233  N4  C      70      39.117  34.548  92.616  1.00  0.00
ATOM   2234  H41 C      70      39.413  35.313  93.205  1.00  0.00
ATOM   2235  H42 C      70      38.162  34.228  92.694  1.00  0.00
ATOM   2236  N3  C      70      39.565  32.437  92.218  1.00  0.00
ATOM   2237  C2  C      70      40.501  31.431  92.296  1.00  0.00
ATOM   2238  O2  C      70      40.065  30.234  92.277  1.00  0.00
ATOM   2239  C3' C      70      43.945  30.843  90.123  1.00  0.00
ATOM   2240  H3' C      70      43.773  31.889  89.871  1.00  0.00
ATOM   2241  C2' C      70      42.760  30.078  90.733  1.00  0.00
ATOM   2242  H2' C      70      41.905  30.373  90.125  1.00  0.00
ATOM   2243  O2' C      70      42.847  28.664  90.675  1.00  0.00
ATOM   2244 HO2' C      70      43.777  28.534  90.474  1.00  0.00
ATOM   2245  O3' C      70      44.380  30.095  89.048  1.00  0.00
ATOM   2246  P   U      71      43.910  30.491  87.634  1.00  0.00
ATOM   2247  OP1 U      71      44.635  29.570  86.763  1.00  0.00
ATOM   2248  OP2 U      71      44.207  31.923  87.390  1.00  0.00
ATOM   2249  O5' U      71      42.404  30.229  87.516  1.00  0.00
ATOM   2250  C5' U      71      41.789  28.924  87.342  1.00  0.00
ATOM   2251  H5' U      71      42.348  28.281  88.023  1.00  0.00
ATOM   2252 H5'' U      71      41.957  28.702  86.288  1.00  0.00
ATOM   2253  C4' U      71      40.281  28.908  87.710  1.00  0.00
ATOM   2254  H4' U      71      40.039  27.877  87.967  1.00  0.00
ATOM   2255  O4' U      71      39.960  29.586  88.852  1.00  0.00
ATOM   2256  C1' U      71      38.686  30.091  88.713  1.00  0.00
ATOM   2257  H1' U      71      38.022  29.744  89.504  1.00  0.00
ATOM   2258  N1  U      71      38.747  31.581  88.792  1.00  0.00
ATOM   2259  C6  U      71      39.878  32.284  88.563  1.00  0.00
ATOM   2260  H6  U      71      40.775  31.717  88.367  1.00  0.00
ATOM   2261  C5  U      71      39.879  33.670  88.577  1.00  0.00
ATOM   2262  H5  U      71      40.766  34.251  88.366  1.00  0.00
ATOM   2263  C4  U      71      38.654  34.356  89.026  1.00  0.00
ATOM   2264  O4  U      71      38.520  35.539  89.190  1.00  0.00
ATOM   2265  N3  U      71      37.572  33.579  89.325  1.00  0.00
ATOM   2266  H3  U      71      36.688  34.054  89.446  1.00  0.00
ATOM   2267  C2  U      71      37.519  32.207  89.106  1.00  0.00
ATOM   2268  O2  U      71      36.503  31.587  89.213  1.00  0.00
ATOM   2269  C3' U      71      39.397  29.458  86.603  1.00  0.00
ATOM   2270  H3' U      71      39.548  30.503  86.334  1.00  0.00
ATOM   2271  C2' U      71      38.093  29.630  87.364  1.00  0.00
ATOM   2272  H2' U      71      37.310  30.274  86.965  1.00  0.00
ATOM   2273  O2' U      71      37.631  28.338  87.489  1.00  0.00
ATOM   2274 HO2' U      71      38.131  27.777  86.892  1.00  0.00
ATOM   2275  O3' U      71      39.399  28.519  85.510  1.00  0.00
ATOM   2276  P   U      72      38.819  29.006  84.118  1.00  0.00
ATOM   2277  OP1 U      72      38.869  27.867  83.146  1.00  0.00
ATOM   2278  OP2 U      72      39.395  30.271  83.771  1.00  0.00
ATOM   2279  O5' U      72      37.273  29.282  84.321  1.00  0.00
ATOM   2280  C5' U      72      36.414  28.269  84.472  1.00  0.00
ATOM   2281  H5' U      72      36.613  27.752  85.410  1.00  0.00
ATOM   2282 H5'' U      72      36.458  27.597  83.615  1.00  0.00
ATOM   2283  C4' U      72      35.014  28.916  84.656  1.00  0.00
ATOM   2284  H4' U      72      34.293  28.118  84.835  1.00  0.00
ATOM   2285  O4' U      72      34.954  29.739  85.852  1.00  0.00
ATOM   2286  C1' U      72      34.067  30.782  85.599  1.00  0.00
ATOM   2287  H1' U      72      33.202  30.716  86.258  1.00  0.00
ATOM   2288  N1  U      72      34.719  32.076  85.914  1.00  0.00
ATOM   2289  C6  U      72      36.084  32.319  85.750  1.00  0.00
ATOM   2290  H6  U      72      36.779  31.584  85.372  1.00  0.00
ATOM   2291  C5  U      72      36.596  33.431  86.160  1.00  0.00
ATOM   2292  H5  U      72      37.670  33.534  86.147  1.00  0.00
ATOM   2293  C4  U      72      35.798  34.552  86.766  1.00  0.00
ATOM   2294  O4  U      72      36.255  35.595  87.279  1.00  0.00
ATOM   2295  N3  U      72      34.500  34.266  86.772  1.00  0.00
ATOM   2296  H3  U      72      33.911  35.011  87.115  1.00  0.00
ATOM   2297  C2  U      72      33.929  33.134  86.283  1.00  0.00
ATOM   2298  O2  U      72      32.689  33.019  86.192  1.00  0.00
ATOM   2299  C3' U      72      34.648  29.890  83.607  1.00  0.00
ATOM   2300  H3' U      72      35.501  30.551  83.453  1.00  0.00
ATOM   2301  C2' U      72      33.558  30.691  84.216  1.00  0.00
ATOM   2302  H2' U      72      33.447  31.668  83.745  1.00  0.00
ATOM   2303  O2' U      72      32.189  30.159  84.186  1.00  0.00
ATOM   2304 HO2' U      72      31.963  30.406  83.286  1.00  0.00
ATOM   2305  O3' U      72      34.247  29.259  82.336  1.00  0.00
ATOM   2306  P   U      73      34.057  30.133  81.049  1.00  0.00
ATOM   2307  OP1 U      73      33.917  29.164  80.014  1.00  0.00
ATOM   2308  OP2 U      73      35.219  31.107  80.978  1.00  0.00
ATOM   2309  O5' U      73      32.732  30.960  81.199  1.00  0.00
ATOM   2310  C5' U      73      31.425  30.371  81.218  1.00  0.00
ATOM   2311  H5' U      73      31.383  29.479  81.843  1.00  0.00
ATOM   2312 H5'' U      73      31.165  29.990  80.231  1.00  0.00
ATOM   2313  C4' U      73      30.362  31.312  81.813  1.00  0.00
ATOM   2314  H4' U      73      29.356  30.892  81.823  1.00  0.00
ATOM   2315  O4' U      73      30.702  32.019  82.944  1.00  0.00
ATOM   2316  C1' U      73      30.269  33.383  82.902  1.00  0.00
ATOM   2317  H1' U      73      29.559  33.598  83.701  1.00  0.00
ATOM   2318  N1  U      73      31.482  34.196  83.080  1.00  0.00
ATOM   2319  C6  U      73      32.670  33.879  82.509  1.00  0.00
ATOM   2320  H6  U      73      32.570  33.045  81.830  1.00  0.00
ATOM   2321  C5  U      73      33.849  34.500  82.670  1.00  0.00
ATOM   2322  H5  U      73      34.748  34.130  82.199  1.00  0.00
ATOM   2323  C4  U      73      33.906  35.633  83.545  1.00  0.00
ATOM   2324  O4  U      73      34.890  36.315  83.721  1.00  0.00
ATOM   2325  N3  U      73      32.674  35.969  84.163  1.00  0.00
ATOM   2326  H3  U      73      32.686  36.804  84.732  1.00  0.00
ATOM   2327  C2  U      73      31.479  35.345  83.946  1.00  0.00
ATOM   2328  O2  U      73      30.450  35.736  84.464  1.00  0.00
ATOM   2329  C3' U      73      30.194  32.409  80.808  1.00  0.00
ATOM   2330  H3' U      73      31.159  32.665  80.372  1.00  0.00
ATOM   2331  C2' U      73      29.581  33.573  81.561  1.00  0.00
ATOM   2332  H2' U      73      30.023  34.459  81.107  1.00  0.00
ATOM   2333  O2' U      73      28.215  33.516  81.879  1.00  0.00
ATOM   2334 HO2' U      73      27.831  34.360  81.630  1.00  0.00
ATOM   2335  O3' U      73      29.359  32.032  79.669  1.00  0.00
ATOM   2336  P   U      74      29.606  32.649  78.251  1.00  0.00
ATOM   2337  OP1 U      74      28.587  32.156  77.291  1.00  0.00
ATOM   2338  OP2 U      74      30.959  32.395  77.791  1.00  0.00
ATOM   2339  O5' U      74      29.414  34.191  78.507  1.00  0.00
ATOM   2340  C5' U      74      28.127  34.753  78.694  1.00  0.00
ATOM   2341  H5' U      74      27.601  34.287  79.527  1.00  0.00
ATOM   2342 H5'' U      74      27.563  34.678  77.764  1.00  0.00
ATOM   2343  C4' U      74      28.242  36.247  79.044  1.00  0.00
ATOM   2344  H4' U      74      27.223  36.630  79.095  1.00  0.00
ATOM   2345  O4' U      74      28.790  36.377  80.353  1.00  0.00
ATOM   2346  C1' U      74      29.426  37.651  80.448  1.00  0.00
ATOM   2347  H1' U      74      28.897  38.217  81.214  1.00  0.00
ATOM   2348  N1  U      74      30.859  37.594  81.029  1.00  0.00
ATOM   2349  C6  U      74      31.795  36.724  80.486  1.00  0.00
ATOM   2350  H6  U      74      31.534  35.837  79.928  1.00  0.00
ATOM   2351  C5  U      74      33.111  37.006  80.621  1.00  0.00
ATOM   2352  H5  U      74      33.909  36.384  80.243  1.00  0.00
ATOM   2353  C4  U      74      33.595  38.181  81.367  1.00  0.00
ATOM   2354  O4  U      74      34.713  38.585  81.538  1.00  0.00
ATOM   2355  N3  U      74      32.556  38.872  82.014  1.00  0.00
ATOM   2356  H3  U      74      32.806  39.802  82.317  1.00  0.00
ATOM   2357  C2  U      74      31.212  38.618  81.880  1.00  0.00
ATOM   2358  O2  U      74      30.411  39.420  82.320  1.00  0.00
ATOM   2359  C3' U      74      29.002  37.274  78.085  1.00  0.00
ATOM   2360  H3' U      74      29.954  36.854  77.759  1.00  0.00
ATOM   2361  C2' U      74      29.500  38.358  79.112  1.00  0.00
ATOM   2362  H2' U      74      30.474  38.793  78.886  1.00  0.00
ATOM   2363  O2' U      74      28.489  39.334  79.268  1.00  0.00
ATOM   2364 HO2' U      74      28.456  39.956  78.538  1.00  0.00
ATOM   2365  O3' U      74      28.183  37.770  77.040  1.00  0.00
ATOM   2366  P   G      75      28.883  38.600  75.831  1.00  0.00
ATOM   2367  OP1 G      75      28.024  38.506  74.639  1.00  0.00
ATOM   2368  OP2 G      75      30.339  38.083  75.670  1.00  0.00
ATOM   2369  O5' G      75      29.025  40.089  76.380  1.00  0.00
ATOM   2370  C5' G      75      27.851  40.954  76.408  1.00  0.00
ATOM   2371  H5' G      75      26.977  40.538  76.908  1.00  0.00
ATOM   2372 H5'' G      75      27.506  41.102  75.385  1.00  0.00
ATOM   2373  C4' G      75      28.097  42.397  76.991  1.00  0.00
ATOM   2374  H4' G      75      27.146  42.877  77.221  1.00  0.00
ATOM   2375  O4' G      75      28.644  42.180  78.307  1.00  0.00
ATOM   2376  C1' G      75      29.616  43.185  78.649  1.00  0.00
ATOM   2377  H1' G      75      29.246  43.578  79.596  1.00  0.00
ATOM   2378  N9  G      75      30.981  42.702  78.820  1.00  0.00
ATOM   2379  C8  G      75      31.500  41.457  78.541  1.00  0.00
ATOM   2380  H8  G      75      30.883  40.600  78.312  1.00  0.00
ATOM   2381  N7  G      75      32.764  41.349  78.684  1.00  0.00
ATOM   2382  C5  G      75      33.168  42.622  79.027  1.00  0.00
ATOM   2383  C6  G      75      34.454  43.137  79.339  1.00  0.00
ATOM   2384  O6  G      75      35.515  42.478  79.358  1.00  0.00
ATOM   2385  N1  G      75      34.506  44.520  79.636  1.00  0.00
ATOM   2386  H1  G      75      35.409  44.873  79.917  1.00  0.00
ATOM   2387  C2  G      75      33.343  45.263  79.767  1.00  0.00
ATOM   2388  N2  G      75      33.498  46.398  80.335  1.00  0.00
ATOM   2389  H21 G      75      32.797  47.125  80.350  1.00  0.00
ATOM   2390  H22 G      75      34.430  46.784  80.399  1.00  0.00
ATOM   2391  N3  G      75      32.108  44.817  79.534  1.00  0.00
ATOM   2392  C4  G      75      32.070  43.470  79.156  1.00  0.00
ATOM   2393  C3' G      75      29.039  43.364  76.254  1.00  0.00
ATOM   2394  H3' G      75      29.887  42.815  75.845  1.00  0.00
ATOM   2395  C2' G      75      29.510  44.177  77.473  1.00  0.00
ATOM   2396  H2' G      75      30.468  44.620  77.200  1.00  0.00
ATOM   2397  O2' G      75      28.515  45.080  77.918  1.00  0.00
ATOM   2398 HO2' G      75      28.947  45.666  78.544  1.00  0.00
ATOM   2399  O3' G      75      28.275  44.083  75.228  1.00  0.00
ATOM   2400  P   A      76      29.027  44.936  74.065  1.00  0.00
ATOM   2401  OP1 A      76      27.952  45.392  73.119  1.00  0.00
ATOM   2402  OP2 A      76      30.136  44.103  73.568  1.00  0.00
ATOM   2403  O5' A      76      29.794  46.132  74.805  1.00  0.00
ATOM   2404  C5' A      76      29.008  47.146  75.424  1.00  0.00
ATOM   2405  H5' A      76      28.362  46.711  76.187  1.00  0.00
ATOM   2406 H5'' A      76      28.367  47.523  74.626  1.00  0.00
ATOM   2407  C4' A      76      29.842  48.293  76.012  1.00  0.00
ATOM   2408  H4' A      76      29.054  48.909  76.444  1.00  0.00
ATOM   2409  O4' A      76      30.605  47.842  77.116  1.00  0.00
ATOM   2410  C1' A      76      31.845  48.499  77.098  1.00  0.00
ATOM   2411  H1' A      76      32.034  49.013  78.040  1.00  0.00
ATOM   2412  N9  A      76      32.881  47.511  76.796  1.00  0.00
ATOM   2413  C8  A      76      32.697  46.202  76.292  1.00  0.00
ATOM   2414  H8  A      76      31.753  45.747  76.033  1.00  0.00
ATOM   2415  N7  A      76      33.887  45.589  76.174  1.00  0.00
ATOM   2416  C5  A      76      34.844  46.533  76.585  1.00  0.00
ATOM   2417  C6  A      76      36.305  46.659  76.621  1.00  0.00
ATOM   2418  N6  A      76      37.110  45.685  76.361  1.00  0.00
ATOM   2419  H61 A      76      36.637  44.873  75.990  1.00  0.00
ATOM   2420  H62 A      76      38.096  45.807  76.182  1.00  0.00
ATOM   2421  N1  A      76      36.897  47.788  76.960  1.00  0.00
ATOM   2422  C2  A      76      36.145  48.904  77.128  1.00  0.00
ATOM   2423  H2  A      76      36.750  49.779  77.311  1.00  0.00
ATOM   2424  N3  A      76      34.818  48.937  77.109  1.00  0.00
ATOM   2425  C4  A      76      34.222  47.731  76.892  1.00  0.00
ATOM   2426  C3' A      76      30.644  49.146  75.102  1.00  0.00
ATOM   2427  H3' A      76      31.000  48.406  74.385  1.00  0.00
ATOM   2428  C2' A      76      31.697  49.577  76.016  1.00  0.00
ATOM   2429  H2' A      76      32.687  49.750  75.595  1.00  0.00
ATOM   2430  O2' A      76      31.376  50.743  76.632  1.00  0.00
ATOM   2431 HO2' A      76      30.523  51.031  76.297  1.00  0.00
ATOM   2432  O3' A      76      29.817  50.123  74.508  1.00  0.00
ATOM   2433  P   C      77      30.277  50.776  73.093  1.00  0.00
ATOM   2434  OP1 C      77      29.236  51.645  72.766  1.00  0.00
ATOM   2435  OP2 C      77      30.546  49.585  72.233  1.00  0.00
ATOM   2436  O5' C      77      31.639  51.560  73.138  1.00  0.00
ATOM   2437  C5' C      77      31.724  52.819  73.858  1.00  0.00
ATOM   2438  H5' C      77      31.365  52.763  74.886  1.00  0.00
ATOM   2439 H5'' C      77      31.375  53.692  73.307  1.00  0.00
ATOM   2440  C4' C      77      33.275  53.113  74.027  1.00  0.00
ATOM   2441  H4' C      77      33.525  54.054  74.518  1.00  0.00
ATOM   2442  O4' C      77      33.932  52.136  74.821  1.00  0.00
ATOM   2443  C1' C      77      35.256  52.125  74.378  1.00  0.00
ATOM   2444  H1' C      77      35.875  52.498  75.194  1.00  0.00
ATOM   2445  N1  C      77      35.706  50.751  74.121  1.00  0.00
ATOM   2446  C6  C      77      34.870  49.760  73.696  1.00  0.00
ATOM   2447  H6  C      77      33.836  49.968  73.466  1.00  0.00
ATOM   2448  C5  C      77      35.408  48.524  73.495  1.00  0.00
ATOM   2449  H5  C      77      34.764  47.673  73.333  1.00  0.00
ATOM   2450  C4  C      77      36.807  48.303  73.567  1.00  0.00
ATOM   2451  N4  C      77      37.355  47.166  73.534  1.00  0.00
ATOM   2452  H41 C      77      36.917  46.260  73.445  1.00  0.00
ATOM   2453  H42 C      77      38.346  47.050  73.376  1.00  0.00
ATOM   2454  N3  C      77      37.644  49.327  73.769  1.00  0.00
ATOM   2455  C2  C      77      37.147  50.521  74.097  1.00  0.00
ATOM   2456  O2  C      77      37.906  51.452  74.353  1.00  0.00
ATOM   2457  C3' C      77      33.993  53.092  72.670  1.00  0.00
ATOM   2458  H3' C      77      33.740  52.142  72.199  1.00  0.00
ATOM   2459  C2' C      77      35.470  52.974  73.120  1.00  0.00
ATOM   2460  H2' C      77      36.047  52.416  72.383  1.00  0.00
ATOM   2461  O2' C      77      36.206  54.082  73.541  1.00  0.00
ATOM   2462 HO2' C      77      36.205  54.632  72.754  1.00  0.00
ATOM   2463  O3' C      77      33.742  54.286  71.945  1.00  0.00
ATOM   2464  P   G      78      34.503  54.591  70.599  1.00  0.00
ATOM   2465  OP1 G      78      33.730  55.596  69.916  1.00  0.00
ATOM   2466  OP2 G      78      34.774  53.313  69.950  1.00  0.00
ATOM   2467  O5' G      78      35.919  55.256  71.081  1.00  0.00
ATOM   2468  C5' G      78      35.926  56.585  71.552  1.00  0.00
ATOM   2469  H5' G      78      35.322  56.649  72.456  1.00  0.00
ATOM   2470 H5'' G      78      35.534  57.344  70.875  1.00  0.00
ATOM   2471  C4' G      78      37.345  57.197  71.675  1.00  0.00
ATOM   2472  H4' G      78      37.350  58.142  72.217  1.00  0.00
ATOM   2473  O4' G      78      38.144  56.302  72.519  1.00  0.00
ATOM   2474  C1' G      78      39.318  55.881  71.739  1.00  0.00
ATOM   2475  H1' G      78      40.142  56.565  71.943  1.00  0.00
ATOM   2476  N9  G      78      39.784  54.521  72.167  1.00  0.00
ATOM   2477  C8  G      78      40.686  54.250  73.180  1.00  0.00
ATOM   2478  H8  G      78      41.068  55.026  73.826  1.00  0.00
ATOM   2479  N7  G      78      41.053  53.021  73.265  1.00  0.00
ATOM   2480  C5  G      78      40.261  52.314  72.349  1.00  0.00
ATOM   2481  C6  G      78      40.094  50.916  72.028  1.00  0.00
ATOM   2482  O6  G      78      40.747  49.866  72.372  1.00  0.00
ATOM   2483  N1  G      78      39.034  50.664  71.226  1.00  0.00
ATOM   2484  H1  G      78      39.110  49.738  70.831  1.00  0.00
ATOM   2485  C2  G      78      38.251  51.624  70.736  1.00  0.00
ATOM   2486  N2  G      78      37.102  51.248  70.213  1.00  0.00
ATOM   2487  H21 G      78      36.525  52.000  69.864  1.00  0.00
ATOM   2488  H22 G      78      36.842  50.297  69.989  1.00  0.00
ATOM   2489  N3  G      78      38.381  52.957  70.910  1.00  0.00
ATOM   2490  C4  G      78      39.445  53.276  71.700  1.00  0.00
ATOM   2491  C3' G      78      38.034  57.252  70.257  1.00  0.00
ATOM   2492  H3' G      78      37.218  57.071  69.558  1.00  0.00
ATOM   2493  C2' G      78      38.947  56.048  70.188  1.00  0.00
ATOM   2494  H2' G      78      38.437  55.195  69.740  1.00  0.00
ATOM   2495  O2' G      78      40.026  56.334  69.312  1.00  0.00
ATOM   2496 HO2' G      78      39.797  57.094  68.771  1.00  0.00
ATOM   2497  O3' G      78      38.789  58.379  70.184  1.00  0.00
ATOM   2498  P   U      79      38.120  59.672  69.505  1.00  0.00
ATOM   2499  OP1 U      79      39.075  60.764  69.793  1.00  0.00
ATOM   2500  OP2 U      79      36.784  59.834  70.034  1.00  0.00
ATOM   2501  O5' U      79      38.012  59.444  67.928  1.00  0.00
ATOM   2502  C5' U      79      39.038  59.877  67.061  1.00  0.00
ATOM   2503  H5' U      79      40.062  59.960  67.426  1.00  0.00
ATOM   2504 H5'' U      79      38.756  60.772  66.507  1.00  0.00
ATOM   2505  C4' U      79      39.167  58.789  65.939  1.00  0.00
ATOM   2506  H4' U      79      40.030  58.965  65.298  1.00  0.00
ATOM   2507  O4' U      79      39.129  57.523  66.483  1.00  0.00
ATOM   2508  C1' U      79      38.822  56.592  65.390  1.00  0.00
ATOM   2509  H1' U      79      39.755  56.222  64.964  1.00  0.00
ATOM   2510  N1  U      79      37.898  55.524  65.886  1.00  0.00
ATOM   2511  C6  U      79      36.878  55.800  66.759  1.00  0.00
ATOM   2512  H6  U      79      36.760  56.826  67.074  1.00  0.00
ATOM   2513  C5  U      79      36.034  54.790  67.197  1.00  0.00
ATOM   2514  H5  U      79      35.287  54.911  67.967  1.00  0.00
ATOM   2515  C4  U      79      36.140  53.460  66.744  1.00  0.00
ATOM   2516  O4  U      79      35.428  52.596  67.128  1.00  0.00
ATOM   2517  N3  U      79      37.099  53.298  65.739  1.00  0.00
ATOM   2518  H3  U      79      37.046  52.530  65.085  1.00  0.00
ATOM   2519  C2  U      79      38.071  54.219  65.474  1.00  0.00
ATOM   2520  O2  U      79      38.847  53.894  64.582  1.00  0.00
ATOM   2521  C3' U      79      37.878  58.737  65.098  1.00  0.00
ATOM   2522  H3' U      79      36.971  58.696  65.700  1.00  0.00
ATOM   2523  C2' U      79      38.102  57.445  64.311  1.00  0.00
ATOM   2524  H2' U      79      37.150  57.012  64.005  1.00  0.00
ATOM   2525  O2' U      79      39.024  57.712  63.227  1.00  0.00
ATOM   2526 HO2' U      79      38.674  57.630  62.337  1.00  0.00
ATOM   2527  O3' U      79      37.795  59.983  64.314  1.00  0.00
ATOM   2528  P   U      80      36.507  60.281  63.313  1.00  0.00
ATOM   2529  OP1 U      80      36.723  61.710  62.937  1.00  0.00
ATOM   2530  OP2 U      80      35.264  60.082  64.100  1.00  0.00
ATOM   2531  O5' U      80      36.583  59.345  62.012  1.00  0.00
ATOM   2532  C5' U      80      37.548  59.728  60.943  1.00  0.00
ATOM   2533  H5' U      80      38.579  59.620  61.282  1.00  0.00
ATOM   2534 H5'' U      80      37.371  60.772  60.682  1.00  0.00
ATOM   2535  C4' U      80      37.562  58.721  59.790  1.00  0.00
ATOM   2536  H4' U      80      38.315  59.005  59.054  1.00  0.00
ATOM   2537  O4' U      80      37.917  57.533  60.406  1.00  0.00
ATOM   2538  C1' U      80      37.326  56.458  59.638  1.00  0.00
ATOM   2539  H1' U      80      38.064  56.135  58.904  1.00  0.00
ATOM   2540  N1  U      80      36.916  55.415  60.610  1.00  0.00
ATOM   2541  C6  U      80      36.051  55.612  61.646  1.00  0.00
ATOM   2542  H6  U      80      35.720  56.634  61.752  1.00  0.00
ATOM   2543  C5  U      80      35.710  54.634  62.583  1.00  0.00
ATOM   2544  H5  U      80      35.166  54.832  63.495  1.00  0.00
ATOM   2545  C4  U      80      36.245  53.266  62.431  1.00  0.00
ATOM   2546  O4  U      80      36.064  52.340  63.222  1.00  0.00
ATOM   2547  N3  U      80      36.927  53.091  61.256  1.00  0.00
ATOM   2548  H3  U      80      37.562  52.308  61.194  1.00  0.00
ATOM   2549  C2  U      80      37.371  54.088  60.360  1.00  0.00
ATOM   2550  O2  U      80      38.245  53.791  59.546  1.00  0.00
ATOM   2551  C3' U      80      36.192  58.532  59.040  1.00  0.00
ATOM   2552  H3' U      80      35.348  58.849  59.653  1.00  0.00
ATOM   2553  C2' U      80      36.156  57.022  58.882  1.00  0.00
ATOM   2554  H2' U      80      35.232  56.661  59.335  1.00  0.00
ATOM   2555  O2' U      80      36.174  56.752  57.510  1.00  0.00
ATOM   2556 HO2' U      80      36.032  57.597  57.078  1.00  0.00
ATOM   2557  O3' U      80      36.211  59.233  57.858  1.00  0.00
ATOM   2558  P   U      81      35.729  60.701  57.737  1.00  0.00
ATOM   2559  OP1 U      81      36.869  61.595  57.401  1.00  0.00
ATOM   2560  OP2 U      81      34.830  61.008  58.851  1.00  0.00
ATOM   2561  O5' U      81      34.948  60.457  56.501  1.00  0.00
ATOM   2562  C5' U      81      35.450  60.200  55.189  1.00  0.00
ATOM   2563  H5' U      81      36.314  59.543  55.292  1.00  0.00
ATOM   2564 H5'' U      81      35.826  61.122  54.746  1.00  0.00
ATOM   2565  C4' U      81      34.453  59.542  54.206  1.00  0.00
ATOM   2566  H4' U      81      34.978  59.599  53.252  1.00  0.00
ATOM   2567  O4' U      81      34.263  58.164  54.547  1.00  0.00
ATOM   2568  C1' U      81      32.922  57.792  54.274  1.00  0.00
ATOM   2569  H1' U      81      32.925  56.856  53.715  1.00  0.00
ATOM   2570  N1  U      81      32.328  57.506  55.695  1.00  0.00
ATOM   2571  C6  U      81      33.060  57.770  56.846  1.00  0.00
ATOM   2572  H6  U      81      34.036  58.227  56.781  1.00  0.00
ATOM   2573  C5  U      81      32.633  57.246  58.060  1.00  0.00
ATOM   2574  H5  U      81      33.201  57.350  58.972  1.00  0.00
ATOM   2575  C4  U      81      31.382  56.625  58.150  1.00  0.00
ATOM   2576  O4  U      81      30.868  56.282  59.216  1.00  0.00
ATOM   2577  N3  U      81      30.678  56.530  56.980  1.00  0.00
ATOM   2578  H3  U      81      29.735  56.269  57.228  1.00  0.00
ATOM   2579  C2  U      81      31.063  56.854  55.714  1.00  0.00
ATOM   2580  O2  U      81      30.317  56.770  54.741  1.00  0.00
ATOM   2581  C3' U      81      33.113  60.145  54.133  1.00  0.00
ATOM   2582  H3' U      81      32.886  60.384  55.172  1.00  0.00
ATOM   2583  C2' U      81      32.269  58.970  53.619  1.00  0.00
ATOM   2584  H2' U      81      31.218  59.191  53.806  1.00  0.00
ATOM   2585  O2' U      81      32.416  58.809  52.149  1.00  0.00
ATOM   2586 HO2' U      81      33.284  59.060  51.823  1.00  0.00
ATOM   2587  O3' U      81      33.191  61.216  53.300  1.00  0.00
ATOM   2588  P   A      82      32.191  62.425  53.329  1.00  0.00
ATOM   2589  OP1 A      82      32.398  63.166  52.103  1.00  0.00
ATOM   2590  OP2 A      82      32.365  63.101  54.652  1.00  0.00
ATOM   2591  O5' A      82      30.737  61.755  53.259  1.00  0.00
ATOM   2592  C5' A      82      30.252  61.343  51.980  1.00  0.00
ATOM   2593  H5' A      82      30.991  60.712  51.487  1.00  0.00
ATOM   2594 H5'' A      82      30.194  62.237  51.358  1.00  0.00
ATOM   2595  C4' A      82      28.836  60.695  52.149  1.00  0.00
ATOM   2596  H4' A      82      28.356  60.488  51.193  1.00  0.00
ATOM   2597  O4' A      82      28.985  59.520  52.922  1.00  0.00
ATOM   2598  C1' A      82      28.052  59.476  53.985  1.00  0.00
ATOM   2599  H1' A      82      27.544  58.516  53.890  1.00  0.00
ATOM   2600  N9  A      82      28.591  59.591  55.359  1.00  0.00
ATOM   2601  C8  A      82      29.696  60.288  55.736  1.00  0.00
ATOM   2602  H8  A      82      30.421  60.753  55.084  1.00  0.00
ATOM   2603  N7  A      82      29.815  60.276  57.016  1.00  0.00
ATOM   2604  C5  A      82      28.764  59.480  57.484  1.00  0.00
ATOM   2605  C6  A      82      28.254  59.114  58.769  1.00  0.00
ATOM   2606  N6  A      82      28.944  59.295  59.887  1.00  0.00
ATOM   2607  H61 A      82      29.842  59.757  59.855  1.00  0.00
ATOM   2608  H62 A      82      28.408  58.967  60.678  1.00  0.00
ATOM   2609  N1  A      82      27.237  58.303  58.890  1.00  0.00
ATOM   2610  C2  A      82      26.467  58.162  57.818  1.00  0.00
ATOM   2611  H2  A      82      25.623  57.506  57.975  1.00  0.00
ATOM   2612  N3  A      82      26.749  58.519  56.601  1.00  0.00
ATOM   2613  C4  A      82      27.936  59.170  56.478  1.00  0.00
ATOM   2614  C3' A      82      27.921  61.537  52.996  1.00  0.00
ATOM   2615  H3' A      82      28.400  62.260  53.657  1.00  0.00
ATOM   2616  C2' A      82      27.048  60.535  53.732  1.00  0.00
ATOM   2617  H2' A      82      26.547  60.938  54.612  1.00  0.00
ATOM   2618  O2' A      82      26.021  59.763  52.975  1.00  0.00
ATOM   2619 HO2' A      82      25.335  59.418  53.551  1.00  0.00
ATOM   2620  O3' A      82      27.016  62.377  52.270  1.00  0.00
ATOM   2621  P   C      83      25.880  63.309  53.028  1.00  0.00
ATOM   2622  OP1 C      83      25.347  64.097  51.941  1.00  0.00
ATOM   2623  OP2 C      83      26.475  64.064  54.148  1.00  0.00
ATOM   2624  O5' C      83      24.667  62.486  53.720  1.00  0.00
ATOM   2625  C5' C      83      23.614  61.993  52.921  1.00  0.00
ATOM   2626  H5' C      83      24.002  61.392  52.098  1.00  0.00
ATOM   2627 H5'' C      83      23.095  62.885  52.569  1.00  0.00
ATOM   2628  C4' C      83      22.588  61.125  53.596  1.00  0.00
ATOM   2629  H4' C      83      21.970  60.725  52.793  1.00  0.00
ATOM   2630  O4' C      83      23.221  60.103  54.348  1.00  0.00
ATOM   2631  C1' C      83      22.425  59.955  55.513  1.00  0.00
ATOM   2632  H1' C      83      22.238  58.885  55.600  1.00  0.00
ATOM   2633  N1  C      83      23.186  60.219  56.784  1.00  0.00
ATOM   2634  C6  C      83      24.419  60.888  56.747  1.00  0.00
ATOM   2635  H6  C      83      24.899  61.193  55.829  1.00  0.00
ATOM   2636  C5  C      83      25.119  61.138  57.868  1.00  0.00
ATOM   2637  H5  C      83      26.061  61.657  57.773  1.00  0.00
ATOM   2638  C4  C      83      24.596  60.726  59.122  1.00  0.00
ATOM   2639  N4  C      83      25.202  60.949  60.233  1.00  0.00
ATOM   2640  H41 C      83      26.111  61.381  60.314  1.00  0.00
ATOM   2641  H42 C      83      24.902  60.506  61.090  1.00  0.00
ATOM   2642  N3  C      83      23.455  60.097  59.196  1.00  0.00
ATOM   2643  C2  C      83      22.750  59.852  58.050  1.00  0.00
ATOM   2644  O2  C      83      21.597  59.410  58.181  1.00  0.00
ATOM   2645  C3' C      83      21.698  61.883  54.547  1.00  0.00
ATOM   2646  H3' C      83      22.295  62.655  55.031  1.00  0.00
ATOM   2647  C2' C      83      21.160  60.768  55.456  1.00  0.00
ATOM   2648  H2' C      83      20.839  61.242  56.383  1.00  0.00
ATOM   2649  O2' C      83      20.226  59.921  54.888  1.00  0.00
ATOM   2650 HO2' C      83      19.973  60.290  54.039  1.00  0.00
ATOM   2651  O3' C      83      20.637  62.480  53.856  1.00  0.00
ATOM   2652  P   A      84      19.974  63.843  54.272  1.00  0.00
ATOM   2653  OP1 A      84      18.817  64.085  53.342  1.00  0.00
ATOM   2654  OP2 A      84      20.931  64.925  54.710  1.00  0.00
ATOM   2655  O5' A      84      19.405  63.249  55.644  1.00  0.00
ATOM   2656  C5' A      84      18.175  62.537  55.670  1.00  0.00
ATOM   2657  H5' A      84      18.245  61.589  55.138  1.00  0.00
ATOM   2658 H5'' A      84      17.406  63.217  55.303  1.00  0.00
ATOM   2659  C4' A      84      17.768  62.178  57.117  1.00  0.00
ATOM   2660  H4' A      84      16.794  61.690  57.084  1.00  0.00
ATOM   2661  O4' A      84      18.730  61.342  57.717  1.00  0.00
ATOM   2662  C1' A      84      18.604  61.657  59.114  1.00  0.00
ATOM   2663  H1' A      84      18.316  60.761  59.665  1.00  0.00
ATOM   2664  N9  A      84      19.890  62.168  59.658  1.00  0.00
ATOM   2665  C8  A      84      20.985  62.630  58.905  1.00  0.00
ATOM   2666  H8  A      84      21.043  62.724  57.830  1.00  0.00
ATOM   2667  N7  A      84      21.973  63.054  59.606  1.00  0.00
ATOM   2668  C5  A      84      21.543  62.776  60.937  1.00  0.00
ATOM   2669  C6  A      84      22.112  62.852  62.221  1.00  0.00
ATOM   2670  N6  A      84      23.335  63.152  62.488  1.00  0.00
ATOM   2671  H61 A      84      23.908  63.415  61.700  1.00  0.00
ATOM   2672  H62 A      84      23.582  63.227  63.465  1.00  0.00
ATOM   2673  N1  A      84      21.416  62.520  63.315  1.00  0.00
ATOM   2674  C2  A      84      20.171  62.188  63.174  1.00  0.00
ATOM   2675  H2  A      84      19.660  61.871  64.071  1.00  0.00
ATOM   2676  N3  A      84      19.464  62.035  62.061  1.00  0.00
ATOM   2677  C4  A      84      20.236  62.318  60.952  1.00  0.00
ATOM   2678  C3' A      84      17.714  63.431  57.989  1.00  0.00
ATOM   2679  H3' A      84      18.614  64.008  57.778  1.00  0.00
ATOM   2680  C2' A      84      17.615  62.805  59.342  1.00  0.00
ATOM   2681  H2' A      84      17.958  63.497  60.111  1.00  0.00
ATOM   2682  O2' A      84      16.370  62.264  59.699  1.00  0.00
ATOM   2683 HO2' A      84      15.896  62.968  60.147  1.00  0.00
ATOM   2684  O3' A      84      16.584  64.246  57.686  1.00  0.00
ATOM   2685  P   A      85      16.597  65.807  57.932  1.00  0.00
ATOM   2686  OP1 A      85      15.401  66.442  57.248  1.00  0.00
ATOM   2687  OP2 A      85      17.958  66.394  57.747  1.00  0.00
ATOM   2688  O5' A      85      16.430  65.987  59.549  1.00  0.00
ATOM   2689  C5' A      85      15.160  65.926  60.263  1.00  0.00
ATOM   2690  H5' A      85      14.485  65.237  59.756  1.00  0.00
ATOM   2691 H5'' A      85      14.750  66.931  60.167  1.00  0.00
ATOM   2692  C4' A      85      15.393  65.446  61.738  1.00  0.00
ATOM   2693  H4' A      85      14.438  65.145  62.169  1.00  0.00
ATOM   2694  O4' A      85      16.357  64.395  61.880  1.00  0.00
ATOM   2695  C1' A      85      17.111  64.765  63.032  1.00  0.00
ATOM   2696  H1' A      85      17.162  63.863  63.642  1.00  0.00
ATOM   2697  N9  A      85      18.514  65.177  62.781  1.00  0.00
ATOM   2698  C8  A      85      19.108  65.552  61.588  1.00  0.00
ATOM   2699  H8  A      85      18.655  65.522  60.608  1.00  0.00
ATOM   2700  N7  A      85      20.388  65.799  61.674  1.00  0.00
ATOM   2701  C5  A      85      20.635  65.840  63.058  1.00  0.00
ATOM   2702  C6  A      85      21.771  65.953  63.947  1.00  0.00
ATOM   2703  N6  A      85      22.952  66.299  63.516  1.00  0.00
ATOM   2704  H61 A      85      23.042  66.499  62.530  1.00  0.00
ATOM   2705  H62 A      85      23.653  66.570  64.191  1.00  0.00
ATOM   2706  N1  A      85      21.598  65.812  65.249  1.00  0.00
ATOM   2707  C2  A      85      20.420  65.455  65.716  1.00  0.00
ATOM   2708  H2  A      85      20.417  65.136  66.748  1.00  0.00
ATOM   2709  N3  A      85      19.338  65.263  65.048  1.00  0.00
ATOM   2710  C4  A      85      19.529  65.467  63.742  1.00  0.00
ATOM   2711  C3' A      85      15.808  66.554  62.610  1.00  0.00
ATOM   2712  H3' A      85      16.622  67.055  62.086  1.00  0.00
ATOM   2713  C2' A      85      16.350  65.808  63.807  1.00  0.00
ATOM   2714  H2' A      85      17.040  66.372  64.435  1.00  0.00
ATOM   2715  O2' A      85      15.335  65.168  64.613  1.00  0.00
ATOM   2716 HO2' A      85      14.621  65.808  64.668  1.00  0.00
ATOM   2717  O3' A      85      14.733  67.460  62.828  1.00  0.00
ATOM   2718  P   C      86      14.982  69.065  62.984  1.00  0.00
ATOM   2719  OP1 C      86      13.703  69.790  63.086  1.00  0.00
ATOM   2720  OP2 C      86      15.894  69.482  61.879  1.00  0.00
ATOM   2721  O5' C      86      15.682  69.271  64.394  1.00  0.00
ATOM   2722  C5' C      86      15.096  68.895  65.612  1.00  0.00
ATOM   2723  H5' C      86      14.546  67.967  65.455  1.00  0.00
ATOM   2724 H5'' C      86      14.332  69.632  65.862  1.00  0.00
ATOM   2725  C4' C      86      16.031  68.683  66.831  1.00  0.00
ATOM   2726  H4' C      86      15.543  68.121  67.628  1.00  0.00
ATOM   2727  O4' C      86      17.225  67.960  66.416  1.00  0.00
ATOM   2728  C1' C      86      18.366  68.379  67.189  1.00  0.00
ATOM   2729  H1' C      86      18.648  67.576  67.869  1.00  0.00
ATOM   2730  N1  C      86      19.498  68.814  66.323  1.00  0.00
ATOM   2731  C6  C      86      19.470  68.680  64.939  1.00  0.00
ATOM   2732  H6  C      86      18.551  68.370  64.464  1.00  0.00
ATOM   2733  C5  C      86      20.578  68.817  64.175  1.00  0.00
ATOM   2734  H5  C      86      20.530  68.655  63.108  1.00  0.00
ATOM   2735  C4  C      86      21.760  69.089  64.845  1.00  0.00
ATOM   2736  N4  C      86      22.872  69.259  64.203  1.00  0.00
ATOM   2737  H41 C      86      22.826  69.473  63.217  1.00  0.00
ATOM   2738  H42 C      86      23.743  69.514  64.645  1.00  0.00
ATOM   2739  N3  C      86      21.882  69.240  66.134  1.00  0.00
ATOM   2740  C2  C      86      20.771  69.084  66.896  1.00  0.00
ATOM   2741  O2  C      86      20.919  69.132  68.114  1.00  0.00
ATOM   2742  C3' C      86      16.520  70.011  67.395  1.00  0.00
ATOM   2743  H3' C      86      16.698  70.704  66.572  1.00  0.00
ATOM   2744  C2' C      86      17.802  69.500  68.041  1.00  0.00
ATOM   2745  H2' C      86      18.540  70.270  68.271  1.00  0.00
ATOM   2746  O2' C      86      17.519  68.878  69.309  1.00  0.00
ATOM   2747 HO2' C      86      17.819  69.349  70.090  1.00  0.00
ATOM   2748  O3' C      86      15.490  70.509  68.111  1.00  0.00
ATOM   2749  P   A      87      15.163  72.117  68.102  1.00  0.00
ATOM   2750  OP1 A      87      14.117  72.440  69.171  1.00  0.00
ATOM   2751  OP2 A      87      15.031  72.629  66.711  1.00  0.00
ATOM   2752  O5' A      87      16.564  72.583  68.679  1.00  0.00
ATOM   2753  C5' A      87      16.887  72.525  70.053  1.00  0.00
ATOM   2754  H5' A      87      16.426  71.626  70.462  1.00  0.00
ATOM   2755 H5'' A      87      16.482  73.415  70.536  1.00  0.00
ATOM   2756  C4' A      87      18.349  72.789  70.319  1.00  0.00
ATOM   2757  H4' A      87      18.443  72.708  71.402  1.00  0.00
ATOM   2758  O4' A      87      19.181  71.781  69.717  1.00  0.00
ATOM   2759  C1' A      87      20.328  72.362  69.138  1.00  0.00
ATOM   2760  H1' A      87      21.164  71.747  69.471  1.00  0.00
ATOM   2761  N9  A      87      20.240  72.462  67.637  1.00  0.00
ATOM   2762  C8  A      87      19.207  72.105  66.731  1.00  0.00
ATOM   2763  H8  A      87      18.186  72.024  67.072  1.00  0.00
ATOM   2764  N7  A      87      19.644  72.024  65.486  1.00  0.00
ATOM   2765  C5  A      87      21.005  72.379  65.596  1.00  0.00
ATOM   2766  C6  A      87      22.109  72.584  64.616  1.00  0.00
ATOM   2767  N6  A      87      22.039  72.532  63.314  1.00  0.00
ATOM   2768  H61 A      87      22.974  72.592  62.936  1.00  0.00
ATOM   2769  H62 A      87      21.161  72.396  62.835  1.00  0.00
ATOM   2770  N1  A      87      23.292  72.952  65.019  1.00  0.00
ATOM   2771  C2  A      87      23.489  73.192  66.337  1.00  0.00
ATOM   2772  H2  A      87      24.452  73.457  66.748  1.00  0.00
ATOM   2773  N3  A      87      22.595  72.987  67.341  1.00  0.00
ATOM   2774  C4  A      87      21.372  72.596  66.896  1.00  0.00
ATOM   2775  C3' A      87      18.919  74.143  69.848  1.00  0.00
ATOM   2776  H3' A      87      18.596  74.284  68.817  1.00  0.00
ATOM   2777  C2' A      87      20.432  73.799  69.762  1.00  0.00
ATOM   2778  H2' A      87      21.054  74.490  69.193  1.00  0.00
ATOM   2779  O2' A      87      20.833  73.689  71.191  1.00  0.00
ATOM   2780 HO2' A      87      20.748  74.578  71.542  1.00  0.00
ATOM   2781  O3' A      87      18.490  75.203  70.706  1.00  0.00
ATOM   2782  P   A      88      18.935  76.687  70.464  1.00  0.00
ATOM   2783  OP1 A      88      20.310  76.600  69.950  1.00  0.00
ATOM   2784  OP2 A      88      18.560  77.488  71.664  1.00  0.00
ATOM   2785  O5' A      88      18.086  77.140  69.235  1.00  0.00
ATOM   2786  C5' A      88      16.677  77.418  69.352  1.00  0.00
ATOM   2787  H5' A      88      16.401  77.908  70.285  1.00  0.00
ATOM   2788 H5'' A      88      16.143  76.473  69.257  1.00  0.00
ATOM   2789  C4' A      88      16.292  78.265  68.096  1.00  0.00
ATOM   2790  H4' A      88      16.556  77.688  67.210  1.00  0.00
ATOM   2791  O4' A      88      14.954  78.609  68.022  1.00  0.00
ATOM   2792  C1' A      88      14.796  79.994  68.252  1.00  0.00
ATOM   2793  H1' A      88      13.957  80.463  67.738  1.00  0.00
ATOM   2794  N9  A      88      14.601  80.165  69.661  1.00  0.00
ATOM   2795  C8  A      88      13.963  79.264  70.430  1.00  0.00
ATOM   2796  H8  A      88      13.843  78.287  69.986  1.00  0.00
ATOM   2797  N7  A      88      13.658  79.623  71.651  1.00  0.00
ATOM   2798  C5  A      88      14.177  80.979  71.643  1.00  0.00
ATOM   2799  C6  A      88      14.191  81.997  72.695  1.00  0.00
ATOM   2800  N6  A      88      13.700  81.882  73.889  1.00  0.00
ATOM   2801  H61 A      88      13.231  81.044  74.201  1.00  0.00
ATOM   2802  H62 A      88      13.689  82.736  74.429  1.00  0.00
ATOM   2803  N1  A      88      14.634  83.211  72.407  1.00  0.00
ATOM   2804  C2  A      88      15.087  83.455  71.180  1.00  0.00
ATOM   2805  H2  A      88      15.531  84.435  71.087  1.00  0.00
ATOM   2806  N3  A      88      15.212  82.614  70.119  1.00  0.00
ATOM   2807  C4  A      88      14.755  81.355  70.444  1.00  0.00
ATOM   2808  C3' A      88      17.154  79.606  68.079  1.00  0.00
ATOM   2809  H3' A      88      17.374  79.811  69.126  1.00  0.00
ATOM   2810  C2' A      88      16.054  80.554  67.692  1.00  0.00
ATOM   2811  H2' A      88      16.260  81.539  68.110  1.00  0.00
ATOM   2812  O2' A      88      15.816  80.699  66.226  1.00  0.00
ATOM   2813 HO2' A      88      16.642  81.028  65.864  1.00  0.00
ATOM   2814  O3' A      88      18.240  79.608  67.117  1.00  0.00
ATOM   2815  P   G      89      18.954  80.976  66.820  1.00  0.00
ATOM   2816  OP1 G      89      19.013  81.732  68.093  1.00  0.00
ATOM   2817  OP2 G      89      18.325  81.641  65.630  1.00  0.00
ATOM   2818  O5' G      89      20.383  80.606  66.367  1.00  0.00
ATOM   2819  C5' G      89      21.363  79.975  67.230  1.00  0.00
ATOM   2820  H5' G      89      21.169  78.911  67.362  1.00  0.00
ATOM   2821 H5'' G      89      21.197  80.490  68.176  1.00  0.00
ATOM   2822  C4' G      89      22.802  80.198  66.833  1.00  0.00
ATOM   2823  H4' G      89      23.470  79.852  67.622  1.00  0.00
ATOM   2824  O4' G      89      23.168  79.539  65.687  1.00  0.00
ATOM   2825  C1' G      89      23.578  80.371  64.636  1.00  0.00
ATOM   2826  H1' G      89      24.653  80.457  64.793  1.00  0.00
ATOM   2827  N9  G      89      23.336  79.874  63.276  1.00  0.00
ATOM   2828  C8  G      89      22.135  79.514  62.721  1.00  0.00
ATOM   2829  H8  G      89      21.206  79.652  63.254  1.00  0.00
ATOM   2830  N7  G      89      22.196  79.003  61.547  1.00  0.00
ATOM   2831  C5  G      89      23.545  79.183  61.255  1.00  0.00
ATOM   2832  C6  G      89      24.139  78.941  59.973  1.00  0.00
ATOM   2833  O6  G      89      23.576  78.854  58.852  1.00  0.00
ATOM   2834  N1  G      89      25.446  79.138  60.006  1.00  0.00
ATOM   2835  H1  G      89      25.947  79.097  59.130  1.00  0.00
ATOM   2836  C2  G      89      26.194  79.662  61.043  1.00  0.00
ATOM   2837  N2  G      89      27.435  79.975  60.851  1.00  0.00
ATOM   2838  H21 G      89      27.930  80.377  61.634  1.00  0.00
ATOM   2839  H22 G      89      27.839  79.822  59.938  1.00  0.00
ATOM   2840  N3  G      89      25.618  79.978  62.224  1.00  0.00
ATOM   2841  C4  G      89      24.280  79.748  62.289  1.00  0.00
ATOM   2842  C3' G      89      23.016  81.662  66.443  1.00  0.00
ATOM   2843  H3' G      89      22.187  82.307  66.733  1.00  0.00
ATOM   2844  C2' G      89      22.973  81.737  64.900  1.00  0.00
ATOM   2845  H2' G      89      21.967  81.718  64.483  1.00  0.00
ATOM   2846  O2' G      89      23.771  82.736  64.328  1.00  0.00
ATOM   2847 HO2' G      89      23.829  83.545  64.842  1.00  0.00
ATOM   2848  O3' G      89      24.279  82.089  66.888  1.00  0.00
ATOM   2849  P   G      90      24.472  82.282  68.438  1.00  0.00
ATOM   2850  OP1 G      90      23.152  82.409  69.087  1.00  0.00
ATOM   2851  OP2 G      90      25.571  83.241  68.590  1.00  0.00
ATOM   2852  O5' G      90      25.045  80.819  68.935  1.00  0.00
ATOM   2853  C5' G      90      26.402  80.372  68.538  1.00  0.00
ATOM   2854  H5' G      90      27.120  81.034  69.023  1.00  0.00
ATOM   2855 H5'' G      90      26.506  80.386  67.453  1.00  0.00
ATOM   2856  C4' G      90      26.634  78.908  68.945  1.00  0.00
ATOM   2857  H4' G      90      26.740  78.889  70.030  1.00  0.00
ATOM   2858  O4' G      90      25.477  78.098  68.625  1.00  0.00
ATOM   2859  C1' G      90      25.983  76.931  68.045  1.00  0.00
ATOM   2860  H1' G      90      25.580  75.995  68.431  1.00  0.00
ATOM   2861  N9  G      90      25.477  76.823  66.635  1.00  0.00
ATOM   2862  C8  G      90      26.098  76.996  65.475  1.00  0.00
ATOM   2863  H8  G      90      27.175  77.067  65.436  1.00  0.00
ATOM   2864  N7  G      90      25.389  76.884  64.410  1.00  0.00
ATOM   2865  C5  G      90      24.071  76.750  64.933  1.00  0.00
ATOM   2866  C6  G      90      22.764  76.577  64.261  1.00  0.00
ATOM   2867  O6  G      90      22.478  76.387  63.074  1.00  0.00
ATOM   2868  N1  G      90      21.712  76.455  65.175  1.00  0.00
ATOM   2869  H1  G      90      20.803  76.579  64.752  1.00  0.00
ATOM   2870  C2  G      90      21.895  76.425  66.503  1.00  0.00
ATOM   2871  N2  G      90      20.788  76.554  67.156  1.00  0.00
ATOM   2872  H21 G      90      20.835  76.548  68.165  1.00  0.00
ATOM   2873  H22 G      90      19.915  76.442  66.661  1.00  0.00
ATOM   2874  N3  G      90      23.072  76.608  67.157  1.00  0.00
ATOM   2875  C4  G      90      24.165  76.715  66.303  1.00  0.00
ATOM   2876  C3' G      90      27.800  78.401  68.161  1.00  0.00
ATOM   2877  H3' G      90      27.836  78.773  67.137  1.00  0.00
ATOM   2878  C2' G      90      27.476  76.960  68.176  1.00  0.00
ATOM   2879  H2' G      90      28.005  76.368  67.429  1.00  0.00
ATOM   2880  O2' G      90      27.961  76.396  69.415  1.00  0.00
ATOM   2881 HO2' G      90      28.914  76.328  69.323  1.00  0.00
ATOM   2882  O3' G      90      28.979  78.723  68.881  1.00  0.00
ATOM   2883  P   A      91      30.407  78.235  68.385  1.00  0.00
ATOM   2884  OP1 A      91      31.296  79.239  69.058  1.00  0.00
ATOM   2885  OP2 A      91      30.376  78.196  66.856  1.00  0.00
ATOM   2886  O5' A      91      30.637  76.812  69.053  1.00  0.00
ATOM   2887  C5' A      91      31.263  76.627  70.269  1.00  0.00
ATOM   2888  H5' A      91      30.835  77.246  71.058  1.00  0.00
ATOM   2889 H5'' A      91      32.307  76.925  70.167  1.00  0.00
ATOM   2890  C4' A      91      31.211  75.175  70.753  1.00  0.00
ATOM   2891  H4' A      91      31.600  75.120  71.770  1.00  0.00
ATOM   2892  O4' A      91      29.788  74.914  70.768  1.00  0.00
ATOM   2893  C1' A      91      29.590  73.634  70.085  1.00  0.00
ATOM   2894  H1' A      91      29.798  72.803  70.759  1.00  0.00
ATOM   2895  N9  A      91      28.199  73.516  69.577  1.00  0.00
ATOM   2896  C8  A      91      27.590  73.409  68.369  1.00  0.00
ATOM   2897  H8  A      91      28.090  73.446  67.412  1.00  0.00
ATOM   2898  N7  A      91      26.286  73.247  68.467  1.00  0.00
ATOM   2899  C5  A      91      25.986  73.477  69.844  1.00  0.00
ATOM   2900  C6  A      91      24.825  73.463  70.620  1.00  0.00
ATOM   2901  N6  A      91      23.570  73.363  70.241  1.00  0.00
ATOM   2902  H61 A      91      23.457  73.531  69.252  1.00  0.00
ATOM   2903  H62 A      91      22.791  73.213  70.866  1.00  0.00
ATOM   2904  N1  A      91      24.927  73.382  71.952  1.00  0.00
ATOM   2905  C2  A      91      26.122  73.180  72.453  1.00  0.00
ATOM   2906  H2  A      91      26.163  73.103  73.530  1.00  0.00
ATOM   2907  N3  A      91      27.315  73.163  71.890  1.00  0.00
ATOM   2908  C4  A      91      27.213  73.347  70.506  1.00  0.00
ATOM   2909  C3' A      91      31.855  74.154  69.795  1.00  0.00
ATOM   2910  H3' A      91      32.561  74.600  69.095  1.00  0.00
ATOM   2911  C2' A      91      30.607  73.573  69.043  1.00  0.00
ATOM   2912  H2' A      91      30.415  74.336  68.289  1.00  0.00
ATOM   2913  O2' A      91      30.895  72.268  68.582  1.00  0.00
ATOM   2914 HO2' A      91      31.236  71.761  69.323  1.00  0.00
ATOM   2915  O3' A      91      32.472  73.102  70.590  1.00  0.00
ATOM   2916  P   U      92      33.973  73.119  71.186  1.00  0.00
ATOM   2917  OP1 U      92      33.907  72.552  72.520  1.00  0.00
ATOM   2918  OP2 U      92      34.450  74.537  71.041  1.00  0.00
ATOM   2919  O5' U      92      34.796  72.092  70.318  1.00  0.00
ATOM   2920  C5' U      92      35.007  72.308  68.903  1.00  0.00
ATOM   2921  H5' U      92      35.665  73.176  68.850  1.00  0.00
ATOM   2922 H5'' U      92      34.036  72.384  68.414  1.00  0.00
ATOM   2923  C4' U      92      35.633  71.107  68.222  1.00  0.00
ATOM   2924  H4' U      92      35.468  71.196  67.149  1.00  0.00
ATOM   2925  O4' U      92      36.894  70.853  68.769  1.00  0.00
ATOM   2926  C1' U      92      37.327  69.673  68.085  1.00  0.00
ATOM   2927  H1' U      92      37.738  69.933  67.109  1.00  0.00
ATOM   2928  N1  U      92      38.435  69.070  68.953  1.00  0.00
ATOM   2929  C6  U      92      38.308  68.933  70.347  1.00  0.00
ATOM   2930  H6  U      92      37.440  69.366  70.821  1.00  0.00
ATOM   2931  C5  U      92      39.259  68.242  71.066  1.00  0.00
ATOM   2932  H5  U      92      39.124  68.103  72.129  1.00  0.00
ATOM   2933  C4  U      92      40.504  67.625  70.505  1.00  0.00
ATOM   2934  O4  U      92      41.408  67.046  71.097  1.00  0.00
ATOM   2935  N3  U      92      40.561  67.905  69.098  1.00  0.00
ATOM   2936  H3  U      92      41.362  67.521  68.617  1.00  0.00
ATOM   2937  C2  U      92      39.638  68.674  68.330  1.00  0.00
ATOM   2938  O2  U      92      39.846  68.887  67.157  1.00  0.00
ATOM   2939  C3' U      92      35.028  69.756  68.519  1.00  0.00
ATOM   2940  H3' U      92      34.920  69.588  69.591  1.00  0.00
ATOM   2941  C2' U      92      36.068  68.732  67.978  1.00  0.00
ATOM   2942  H2' U      92      36.177  67.888  68.659  1.00  0.00
ATOM   2943  O2' U      92      35.866  68.361  66.610  1.00  0.00
ATOM   2944 HO2' U      92      34.947  68.103  66.510  1.00  0.00
ATOM   2945  O3' U      92      33.692  69.653  67.893  1.00  0.00
ATOM   2946  P   G      93      32.663  68.523  68.260  1.00  0.00
ATOM   2947  OP1 G      93      33.371  67.497  68.985  1.00  0.00
ATOM   2948  OP2 G      93      31.948  68.098  67.035  1.00  0.00
ATOM   2949  O5' G      93      31.534  69.080  69.213  1.00  0.00
ATOM   2950  C5' G      93      31.792  69.369  70.570  1.00  0.00
ATOM   2951  H5' G      93      32.292  70.335  70.496  1.00  0.00
ATOM   2952 H5'' G      93      32.384  68.587  71.046  1.00  0.00
ATOM   2953  C4' G      93      30.454  69.519  71.333  1.00  0.00
ATOM   2954  H4' G      93      30.609  69.667  72.402  1.00  0.00
ATOM   2955  O4' G      93      29.639  70.551  70.903  1.00  0.00
ATOM   2956  C1' G      93      28.326  70.202  70.903  1.00  0.00
ATOM   2957  H1' G      93      27.688  70.962  71.354  1.00  0.00
ATOM   2958  N9  G      93      27.840  70.012  69.463  1.00  0.00
ATOM   2959  C8  G      93      28.604  69.961  68.283  1.00  0.00
ATOM   2960  H8  G      93      29.681  70.044  68.285  1.00  0.00
ATOM   2961  N7  G      93      27.869  69.968  67.233  1.00  0.00
ATOM   2962  C5  G      93      26.589  69.936  67.679  1.00  0.00
ATOM   2963  C6  G      93      25.355  70.005  66.935  1.00  0.00
ATOM   2964  O6  G      93      25.201  70.004  65.758  1.00  0.00
ATOM   2965  N1  G      93      24.261  69.902  67.710  1.00  0.00
ATOM   2966  H1  G      93      23.434  69.941  67.131  1.00  0.00
ATOM   2967  C2  G      93      24.300  69.837  69.093  1.00  0.00
ATOM   2968  N2  G      93      23.171  69.694  69.743  1.00  0.00
ATOM   2969  H21 G      93      23.288  69.956  70.711  1.00  0.00
ATOM   2970  H22 G      93      22.254  69.758  69.326  1.00  0.00
ATOM   2971  N3  G      93      25.431  69.908  69.800  1.00  0.00
ATOM   2972  C4  G      93      26.530  69.971  69.031  1.00  0.00
ATOM   2973  C3' G      93      29.555  68.245  71.160  1.00  0.00
ATOM   2974  H3' G      93      29.421  68.009  70.104  1.00  0.00
ATOM   2975  C2' G      93      28.234  68.919  71.613  1.00  0.00
ATOM   2976  H2' G      93      27.372  68.326  71.307  1.00  0.00
ATOM   2977  O2' G      93      28.246  69.211  73.032  1.00  0.00
ATOM   2978 HO2' G      93      28.787  68.521  73.424  1.00  0.00
ATOM   2979  O3' G      93      29.884  67.106  71.843  1.00  0.00
ATOM   2980  P   U      94      29.275  65.645  71.476  1.00  0.00
ATOM   2981  OP1 U      94      29.765  64.667  72.391  1.00  0.00
ATOM   2982  OP2 U      94      29.536  65.455  70.058  1.00  0.00
ATOM   2983  O5' U      94      27.673  65.669  71.575  1.00  0.00
ATOM   2984  C5' U      94      27.062  65.794  72.875  1.00  0.00
ATOM   2985  H5' U      94      27.322  66.668  73.472  1.00  0.00
ATOM   2986 H5'' U      94      27.373  64.899  73.414  1.00  0.00
ATOM   2987  C4' U      94      25.542  65.813  72.766  1.00  0.00
ATOM   2988  H4' U      94      25.148  65.982  73.768  1.00  0.00
ATOM   2989  O4' U      94      25.039  66.927  71.954  1.00  0.00
ATOM   2990  C1' U      94      23.941  66.510  71.185  1.00  0.00
ATOM   2991  H1' U      94      23.049  67.077  71.452  1.00  0.00
ATOM   2992  N1  U      94      24.245  66.551  69.708  1.00  0.00
ATOM   2993  C6  U      94      25.491  66.646  69.227  1.00  0.00
ATOM   2994  H6  U      94      26.293  66.839  69.924  1.00  0.00
ATOM   2995  C5  U      94      25.776  66.567  67.967  1.00  0.00
ATOM   2996  H5  U      94      26.799  66.610  67.623  1.00  0.00
ATOM   2997  C4  U      94      24.723  66.456  66.935  1.00  0.00
ATOM   2998  O4  U      94      24.967  66.391  65.780  1.00  0.00
ATOM   2999  N3  U      94      23.428  66.438  67.431  1.00  0.00
ATOM   3000  H3  U      94      22.744  66.185  66.733  1.00  0.00
ATOM   3001  C2  U      94      23.110  66.453  68.797  1.00  0.00
ATOM   3002  O2  U      94      21.991  66.100  69.102  1.00  0.00
ATOM   3003  C3' U      94      25.018  64.604  72.101  1.00  0.00
ATOM   3004  H3' U      94      25.502  64.369  71.153  1.00  0.00
ATOM   3005  C2' U      94      23.601  65.080  71.689  1.00  0.00
ATOM   3006  H2' U      94      23.177  64.474  70.888  1.00  0.00
ATOM   3007  O2' U      94      22.586  65.151  72.727  1.00  0.00
ATOM   3008 HO2' U      94      22.855  64.545  73.421  1.00  0.00
ATOM   3009  O3' U      94      25.050  63.503  72.982  1.00  0.00
ATOM   3010  P   U      95      25.023  61.955  72.566  1.00  0.00
ATOM   3011  OP1 U      95      25.030  61.143  73.763  1.00  0.00
ATOM   3012  OP2 U      95      26.129  61.775  71.630  1.00  0.00
ATOM   3013  O5' U      95      23.630  61.643  71.778  1.00  0.00
ATOM   3014  C5' U      95      22.435  61.542  72.506  1.00  0.00
ATOM   3015  H5' U      95      22.172  62.472  73.010  1.00  0.00
ATOM   3016 H5'' U      95      22.498  60.658  73.140  1.00  0.00
ATOM   3017  C4' U      95      21.340  61.311  71.503  1.00  0.00
ATOM   3018  H4' U      95      20.420  61.115  72.054  1.00  0.00
ATOM   3019  O4' U      95      20.968  62.438  70.640  1.00  0.00
ATOM   3020  C1' U      95      20.621  61.917  69.312  1.00  0.00
ATOM   3021  H1' U      95      19.664  62.355  69.027  1.00  0.00
ATOM   3022  N1  U      95      21.677  62.365  68.370  1.00  0.00
ATOM   3023  C6  U      95      22.984  62.770  68.744  1.00  0.00
ATOM   3024  H6  U      95      23.372  62.685  69.748  1.00  0.00
ATOM   3025  C5  U      95      23.839  63.234  67.784  1.00  0.00
ATOM   3026  H5  U      95      24.856  63.364  68.123  1.00  0.00
ATOM   3027  C4  U      95      23.500  63.143  66.381  1.00  0.00
ATOM   3028  O4  U      95      24.221  63.367  65.408  1.00  0.00
ATOM   3029  N3  U      95      22.206  62.698  66.139  1.00  0.00
ATOM   3030  H3  U      95      21.884  62.683  65.181  1.00  0.00
ATOM   3031  C2  U      95      21.291  62.359  67.050  1.00  0.00
ATOM   3032  O2  U      95      20.203  61.962  66.660  1.00  0.00
ATOM   3033  C3' U      95      21.628  60.140  70.543  1.00  0.00
ATOM   3034  H3' U      95      22.610  60.254  70.085  1.00  0.00
ATOM   3035  C2' U      95      20.604  60.411  69.455  1.00  0.00
ATOM   3036  H2' U      95      20.817  59.974  68.480  1.00  0.00
ATOM   3037  O2' U      95      19.320  59.978  69.835  1.00  0.00
ATOM   3038 HO2' U      95      18.925  59.431  69.153  1.00  0.00
ATOM   3039  O3' U      95      21.500  58.890  71.120  1.00  0.00
ATOM   3040  P   G      96      22.237  57.646  70.535  1.00  0.00
ATOM   3041  OP1 G      96      21.993  56.575  71.532  1.00  0.00
ATOM   3042  OP2 G      96      23.602  58.078  70.336  1.00  0.00
ATOM   3043  O5' G      96      21.557  57.325  69.125  1.00  0.00
ATOM   3044  C5' G      96      20.246  56.805  69.142  1.00  0.00
ATOM   3045  H5' G      96      19.704  57.358  69.909  1.00  0.00
ATOM   3046 H5'' G      96      20.464  55.766  69.385  1.00  0.00
ATOM   3047  C4' G      96      19.532  56.864  67.825  1.00  0.00
ATOM   3048  H4' G      96      18.513  56.524  68.010  1.00  0.00
ATOM   3049  O4' G      96      19.369  58.109  67.189  1.00  0.00
ATOM   3050  C1' G      96      19.508  58.003  65.788  1.00  0.00
ATOM   3051  H1' G      96      18.701  58.459  65.215  1.00  0.00
ATOM   3052  N9  G      96      20.902  58.464  65.456  1.00  0.00
ATOM   3053  C8  G      96      21.991  58.682  66.267  1.00  0.00
ATOM   3054  H8  G      96      21.927  58.608  67.343  1.00  0.00
ATOM   3055  N7  G      96      23.044  59.132  65.597  1.00  0.00
ATOM   3056  C5  G      96      22.674  59.125  64.268  1.00  0.00
ATOM   3057  C6  G      96      23.369  59.383  63.028  1.00  0.00
ATOM   3058  O6  G      96      24.483  59.717  62.794  1.00  0.00
ATOM   3059  N1  G      96      22.544  59.218  61.892  1.00  0.00
ATOM   3060  H1  G      96      22.997  59.386  61.005  1.00  0.00
ATOM   3061  C2  G      96      21.196  58.895  61.917  1.00  0.00
ATOM   3062  N2  G      96      20.544  58.870  60.769  1.00  0.00
ATOM   3063  H21 G      96      19.588  58.550  60.826  1.00  0.00
ATOM   3064  H22 G      96      21.123  59.017  59.955  1.00  0.00
ATOM   3065  N3  G      96      20.533  58.603  63.044  1.00  0.00
ATOM   3066  C4  G      96      21.331  58.699  64.171  1.00  0.00
ATOM   3067  C3' G      96      20.067  55.894  66.729  1.00  0.00
ATOM   3068  H3' G      96      21.124  55.991  66.481  1.00  0.00
ATOM   3069  C2' G      96      19.305  56.465  65.523  1.00  0.00
ATOM   3070  H2' G      96      19.603  56.217  64.504  1.00  0.00
ATOM   3071  O2' G      96      17.923  56.230  65.520  1.00  0.00
ATOM   3072 HO2' G      96      17.829  55.283  65.641  1.00  0.00
ATOM   3073  O3' G      96      19.697  54.551  66.944  1.00  0.00
ATOM   3074  P   C      97      20.331  53.314  66.109  1.00  0.00
ATOM   3075  OP1 C      97      19.330  52.233  66.394  1.00  0.00
ATOM   3076  OP2 C      97      21.695  53.180  66.612  1.00  0.00
ATOM   3077  O5' C      97      20.269  53.754  64.604  1.00  0.00
ATOM   3078  C5' C      97      19.085  53.476  63.875  1.00  0.00
ATOM   3079  H5' C      97      18.300  54.139  64.238  1.00  0.00
ATOM   3080 H5'' C      97      18.736  52.450  63.994  1.00  0.00
ATOM   3081  C4' C      97      19.321  53.787  62.397  1.00  0.00
ATOM   3082  H4' C      97      18.425  53.711  61.781  1.00  0.00
ATOM   3083  O4' C      97      19.629  55.192  62.207  1.00  0.00
ATOM   3084  C1' C      97      20.370  55.180  60.988  1.00  0.00
ATOM   3085  H1' C      97      19.865  55.820  60.264  1.00  0.00
ATOM   3086  N1  C      97      21.762  55.670  61.167  1.00  0.00
ATOM   3087  C6  C      97      22.401  55.735  62.370  1.00  0.00
ATOM   3088  H6  C      97      21.906  55.468  63.292  1.00  0.00
ATOM   3089  C5  C      97      23.713  56.190  62.422  1.00  0.00
ATOM   3090  H5  C      97      24.233  56.083  63.363  1.00  0.00
ATOM   3091  C4  C      97      24.361  56.606  61.219  1.00  0.00
ATOM   3092  N4  C      97      25.565  57.102  61.175  1.00  0.00
ATOM   3093  H41 C      97      26.020  57.075  62.076  1.00  0.00
ATOM   3094  H42 C      97      25.929  57.389  60.277  1.00  0.00
ATOM   3095  N3  C      97      23.714  56.590  60.075  1.00  0.00
ATOM   3096  C2  C      97      22.433  56.200  60.053  1.00  0.00
ATOM   3097  O2  C      97      21.830  56.299  58.967  1.00  0.00
ATOM   3098  C3' C      97      20.343  52.923  61.597  1.00  0.00
ATOM   3099  H3' C      97      21.306  52.957  62.107  1.00  0.00
ATOM   3100  C2' C      97      20.405  53.753  60.329  1.00  0.00
ATOM   3101  H2' C      97      21.336  53.489  59.827  1.00  0.00
ATOM   3102  O2' C      97      19.288  53.626  59.411  1.00  0.00
ATOM   3103 HO2' C      97      18.686  53.060  59.899  1.00  0.00
ATOM   3104  O3' C      97      19.867  51.576  61.334  1.00  0.00
ATOM   3105  P   A      98      20.946  50.449  61.045  1.00  0.00
ATOM   3106  OP1 A      98      20.211  49.245  60.684  1.00  0.00
ATOM   3107  OP2 A      98      21.823  50.385  62.179  1.00  0.00
ATOM   3108  O5' A      98      21.789  50.916  59.747  1.00  0.00
ATOM   3109  C5' A      98      21.102  50.912  58.509  1.00  0.00
ATOM   3110  H5' A      98      20.186  51.494  58.613  1.00  0.00
ATOM   3111 H5'' A      98      20.807  49.893  58.257  1.00  0.00
ATOM   3112  C4' A      98      21.848  51.543  57.360  1.00  0.00
ATOM   3113  H4' A      98      21.253  51.655  56.454  1.00  0.00
ATOM   3114  O4' A      98      22.201  52.847  57.734  1.00  0.00
ATOM   3115  C1' A      98      23.485  53.124  57.233  1.00  0.00
ATOM   3116  H1' A      98      23.462  54.065  56.684  1.00  0.00
ATOM   3117  N9  A      98      24.578  53.315  58.259  1.00  0.00
ATOM   3118  C8  A      98      24.636  52.907  59.572  1.00  0.00
ATOM   3119  H8  A      98      23.935  52.394  60.213  1.00  0.00
ATOM   3120  N7  A      98      25.851  53.156  60.055  1.00  0.00
ATOM   3121  C5  A      98      26.521  53.894  59.112  1.00  0.00
ATOM   3122  C6  A      98      27.767  54.658  58.994  1.00  0.00
ATOM   3123  N6  A      98      28.626  54.777  59.998  1.00  0.00
ATOM   3124  H61 A      98      28.460  54.367  60.906  1.00  0.00
ATOM   3125  H62 A      98      29.426  55.390  59.925  1.00  0.00
ATOM   3126  N1  A      98      28.090  55.234  57.875  1.00  0.00
ATOM   3127  C2  A      98      27.240  55.157  56.882  1.00  0.00
ATOM   3128  H2  A      98      27.509  55.846  56.095  1.00  0.00
ATOM   3129  N3  A      98      26.030  54.601  56.824  1.00  0.00
ATOM   3130  C4  A      98      25.762  53.939  57.974  1.00  0.00
ATOM   3131  C3' A      98      23.177  50.843  56.914  1.00  0.00
ATOM   3132  H3' A      98      23.690  50.613  57.848  1.00  0.00
ATOM   3133  C2' A      98      23.890  51.989  56.260  1.00  0.00
ATOM   3134  H2' A      98      24.953  51.749  56.233  1.00  0.00
ATOM   3135  O2' A      98      23.366  52.220  54.999  1.00  0.00
ATOM   3136 HO2' A      98      22.518  51.770  54.974  1.00  0.00
ATOM   3137  O3' A      98      22.842  49.730  56.070  1.00  0.00
ATOM   3138  P   U      99      23.943  48.698  55.630  1.00  0.00
ATOM   3139  OP1 U      99      23.314  47.458  55.245  1.00  0.00
ATOM   3140  OP2 U      99      25.089  48.681  56.580  1.00  0.00
ATOM   3141  O5' U      99      24.536  49.410  54.238  1.00  0.00
ATOM   3142  C5' U      99      23.726  49.505  53.069  1.00  0.00
ATOM   3143  H5' U      99      22.875  50.127  53.348  1.00  0.00
ATOM   3144 H5'' U      99      23.518  48.525  52.639  1.00  0.00
ATOM   3145  C4' U      99      24.470  50.437  52.124  1.00  0.00
ATOM   3146  H4' U      99      24.592  51.348  52.710  1.00  0.00
ATOM   3147  O4' U      99      25.749  49.947  51.628  1.00  0.00
ATOM   3148  C1' U      99      25.930  50.371  50.267  1.00  0.00
ATOM   3149  H1' U      99      26.885  50.884  50.157  1.00  0.00
ATOM   3150  N1  U      99      26.114  49.170  49.333  1.00  0.00
ATOM   3151  C6  U      99      25.635  47.898  49.598  1.00  0.00
ATOM   3152  H6  U      99      25.133  47.758  50.544  1.00  0.00
ATOM   3153  C5  U      99      25.780  46.896  48.714  1.00  0.00
ATOM   3154  H5  U      99      25.249  45.966  48.851  1.00  0.00
ATOM   3155  C4  U      99      26.467  47.150  47.473  1.00  0.00
ATOM   3156  O4  U      99      26.507  46.280  46.620  1.00  0.00
ATOM   3157  N3  U      99      26.887  48.400  47.288  1.00  0.00
ATOM   3158  H3  U      99      27.174  48.558  46.333  1.00  0.00
ATOM   3159  C2  U      99      26.786  49.432  48.138  1.00  0.00
ATOM   3160  O2  U      99      27.219  50.589  47.842  1.00  0.00
ATOM   3161  C3' U      99      23.748  50.720  50.780  1.00  0.00
ATOM   3162  H3' U      99      23.460  49.790  50.290  1.00  0.00
ATOM   3163  C2' U      99      24.812  51.374  49.874  1.00  0.00
ATOM   3164  H2' U      99      24.602  51.246  48.812  1.00  0.00
ATOM   3165  O2' U      99      25.293  52.765  50.142  1.00  0.00
ATOM   3166 HO2' U      99      25.663  53.237  49.392  1.00  0.00
ATOM   3167  O3' U      99      22.802  51.713  51.004  1.00  0.00
ATOM   3168  P   G     100      21.424  51.667  50.271  1.00  0.00
ATOM   3169  OP1 G     100      20.493  52.406  51.098  1.00  0.00
ATOM   3170  OP2 G     100      21.063  50.256  50.113  1.00  0.00
ATOM   3171  O5' G     100      21.498  52.360  48.855  1.00  0.00
ATOM   3172  C5' G     100      21.743  53.754  48.802  1.00  0.00
ATOM   3173  H5' G     100      22.451  54.019  49.587  1.00  0.00
ATOM   3174 H5'' G     100      20.811  54.270  49.032  1.00  0.00
ATOM   3175  C4' G     100      22.407  54.127  47.440  1.00  0.00
ATOM   3176  H4' G     100      22.656  55.184  47.532  1.00  0.00
ATOM   3177  O4' G     100      23.681  53.492  47.248  1.00  0.00
ATOM   3178  C1' G     100      23.807  53.001  45.908  1.00  0.00
ATOM   3179  H1' G     100      24.795  53.195  45.489  1.00  0.00
ATOM   3180  N9  G     100      23.613  51.531  45.873  1.00  0.00
ATOM   3181  C8  G     100      23.282  50.661  46.935  1.00  0.00
ATOM   3182  H8  G     100      22.894  51.029  47.873  1.00  0.00
ATOM   3183  N7  G     100      23.419  49.378  46.640  1.00  0.00
ATOM   3184  C5  G     100      23.900  49.357  45.374  1.00  0.00
ATOM   3185  C6  G     100      24.252  48.252  44.584  1.00  0.00
ATOM   3186  O6  G     100      24.209  47.032  44.826  1.00  0.00
ATOM   3187  N1  G     100      24.662  48.600  43.338  1.00  0.00
ATOM   3188  H1  G     100      24.787  47.908  42.613  1.00  0.00
ATOM   3189  C2  G     100      24.739  49.890  42.967  1.00  0.00
ATOM   3190  N2  G     100      24.967  50.139  41.679  1.00  0.00
ATOM   3191  H21 G     100      24.915  51.084  41.327  1.00  0.00
ATOM   3192  H22 G     100      25.193  49.336  41.109  1.00  0.00
ATOM   3193  N3  G     100      24.471  50.951  43.694  1.00  0.00
ATOM   3194  C4  G     100      24.051  50.648  44.937  1.00  0.00
ATOM   3195  C3' G     100      21.596  53.829  46.145  1.00  0.00
ATOM   3196  H3' G     100      21.080  52.869  46.160  1.00  0.00
ATOM   3197  C2' G     100      22.764  53.750  45.040  1.00  0.00
ATOM   3198  H2' G     100      22.663  53.207  44.101  1.00  0.00
ATOM   3199  O2' G     100      23.207  55.040  44.793  1.00  0.00
ATOM   3200 HO2' G     100      22.507  55.696  44.753  1.00  0.00
ATOM   3201  O3' G     100      20.764  54.946  45.728  1.00  0.00
ATOM   3202  P   U     101      19.466  54.720  44.772  1.00  0.00
ATOM   3203  OP1 U     101      19.328  55.891  43.917  1.00  0.00
ATOM   3204  OP2 U     101      18.298  54.390  45.662  1.00  0.00
ATOM   3205  O5' U     101      19.872  53.507  43.880  1.00  0.00
ATOM   3206  C5' U     101      20.580  53.680  42.616  1.00  0.00
ATOM   3207  H5' U     101      21.557  54.097  42.858  1.00  0.00
ATOM   3208 H5'' U     101      19.966  54.346  42.010  1.00  0.00
ATOM   3209  C4' U     101      20.788  52.396  41.873  1.00  0.00
ATOM   3210  H4' U     101      21.277  52.610  40.923  1.00  0.00
ATOM   3211  O4' U     101      21.518  51.454  42.689  1.00  0.00
ATOM   3212  C1' U     101      20.809  50.233  42.725  1.00  0.00
ATOM   3213  H1' U     101      21.583  49.541  42.393  1.00  0.00
ATOM   3214  N1  U     101      20.424  49.750  44.157  1.00  0.00
ATOM   3215  C6  U     101      19.487  50.437  44.963  1.00  0.00
ATOM   3216  H6  U     101      19.148  51.377  44.553  1.00  0.00
ATOM   3217  C5  U     101      19.366  50.025  46.287  1.00  0.00
ATOM   3218  H5  U     101      18.799  50.664  46.947  1.00  0.00
ATOM   3219  C4  U     101      19.918  48.835  46.795  1.00  0.00
ATOM   3220  O4  U     101      20.015  48.641  48.004  1.00  0.00
ATOM   3221  N3  U     101      20.503  48.066  45.852  1.00  0.00
ATOM   3222  H3  U     101      20.926  47.192  46.129  1.00  0.00
ATOM   3223  C2  U     101      20.822  48.474  44.558  1.00  0.00
ATOM   3224  O2  U     101      21.342  47.626  43.846  1.00  0.00
ATOM   3225  C3' U     101      19.495  51.739  41.348  1.00  0.00
ATOM   3226  H3' U     101      18.739  52.079  42.056  1.00  0.00
ATOM   3227  C2' U     101      19.733  50.263  41.598  1.00  0.00
ATOM   3228  H2' U     101      18.834  49.821  42.026  1.00  0.00
ATOM   3229  O2' U     101      20.232  49.475  40.471  1.00  0.00
ATOM   3230 HO2' U     101      19.513  49.481  39.835  1.00  0.00
ATOM   3231  O3' U     101      19.147  51.915  40.040  1.00  0.00
ATOM   3232  P   A     102      17.624  51.530  39.482  1.00  0.00
ATOM   3233  OP1 A     102      17.343  52.272  38.293  1.00  0.00
ATOM   3234  OP2 A     102      16.629  51.596  40.541  1.00  0.00
ATOM   3235  O5' A     102      17.786  49.969  39.187  1.00  0.00
ATOM   3236  C5' A     102      18.363  49.493  37.922  1.00  0.00
ATOM   3237  H5' A     102      19.370  49.899  37.828  1.00  0.00
ATOM   3238 H5'' A     102      17.751  49.945  37.141  1.00  0.00
ATOM   3239  C4' A     102      18.343  47.975  37.756  1.00  0.00
ATOM   3240  H4' A     102      18.581  47.773  36.712  1.00  0.00
ATOM   3241  O4' A     102      19.276  47.452  38.744  1.00  0.00
ATOM   3242  C1' A     102      18.668  46.341  39.376  1.00  0.00
ATOM   3243  H1' A     102      19.365  45.513  39.510  1.00  0.00
ATOM   3244  N9  A     102      18.213  46.712  40.767  1.00  0.00
ATOM   3245  C8  A     102      17.333  47.713  41.157  1.00  0.00
ATOM   3246  H8  A     102      16.912  48.448  40.487  1.00  0.00
ATOM   3247  N7  A     102      17.236  47.843  42.481  1.00  0.00
ATOM   3248  C5  A     102      18.029  46.785  42.981  1.00  0.00
ATOM   3249  C6  A     102      18.255  46.281  44.279  1.00  0.00
ATOM   3250  N6  A     102      17.851  46.790  45.391  1.00  0.00
ATOM   3251  H61 A     102      17.199  47.561  45.415  1.00  0.00
ATOM   3252  H62 A     102      18.177  46.354  46.242  1.00  0.00
ATOM   3253  N1  A     102      19.051  45.185  44.490  1.00  0.00
ATOM   3254  C2  A     102      19.413  44.547  43.350  1.00  0.00
ATOM   3255  H2  A     102      20.094  43.730  43.538  1.00  0.00
ATOM   3256  N3  A     102      19.190  44.825  42.086  1.00  0.00
ATOM   3257  C4  A     102      18.472  46.027  41.913  1.00  0.00
ATOM   3258  C3' A     102      17.014  47.269  37.911  1.00  0.00
ATOM   3259  H3' A     102      16.515  47.736  38.760  1.00  0.00
ATOM   3260  C2' A     102      17.567  45.933  38.395  1.00  0.00
ATOM   3261  H2' A     102      16.794  45.384  38.932  1.00  0.00
ATOM   3262  O2' A     102      18.192  45.195  37.322  1.00  0.00
ATOM   3263 HO2' A     102      18.366  44.317  37.667  1.00  0.00
ATOM   3264  O3' A     102      16.223  47.145  36.774  1.00  0.00
ATOM   3265  P   U     103      14.632  47.152  36.840  1.00  0.00
ATOM   3266  OP1 U     103      14.248  47.708  35.498  1.00  0.00
ATOM   3267  OP2 U     103      14.140  47.875  38.074  1.00  0.00
ATOM   3268  O5' U     103      14.220  45.612  36.933  1.00  0.00
ATOM   3269  C5' U     103      14.781  44.575  36.098  1.00  0.00
ATOM   3270  H5' U     103      15.797  44.929  35.926  1.00  0.00
ATOM   3271 H5'' U     103      14.060  44.415  35.296  1.00  0.00
ATOM   3272  C4' U     103      14.809  43.280  36.912  1.00  0.00
ATOM   3273  H4' U     103      15.233  42.478  36.308  1.00  0.00
ATOM   3274  O4' U     103      15.699  43.555  37.994  1.00  0.00
ATOM   3275  C1' U     103      15.275  42.732  39.081  1.00  0.00
ATOM   3276  H1' U     103      16.047  41.989  39.281  1.00  0.00
ATOM   3277  N1  U     103      15.005  43.494  40.321  1.00  0.00
ATOM   3278  C6  U     103      14.383  44.708  40.339  1.00  0.00
ATOM   3279  H6  U     103      13.998  45.023  39.381  1.00  0.00
ATOM   3280  C5  U     103      14.092  45.377  41.442  1.00  0.00
ATOM   3281  H5  U     103      13.545  46.303  41.346  1.00  0.00
ATOM   3282  C4  U     103      14.541  44.903  42.718  1.00  0.00
ATOM   3283  O4  U     103      14.442  45.438  43.820  1.00  0.00
ATOM   3284  N3  U     103      15.207  43.645  42.678  1.00  0.00
ATOM   3285  H3  U     103      15.374  43.244  43.590  1.00  0.00
ATOM   3286  C2  U     103      15.504  43.010  41.525  1.00  0.00
ATOM   3287  O2  U     103      16.296  42.051  41.659  1.00  0.00
ATOM   3288  C3' U     103      13.445  42.850  37.467  1.00  0.00
ATOM   3289  H3' U     103      12.915  43.694  37.908  1.00  0.00
ATOM   3290  C2' U     103      14.018  41.965  38.571  1.00  0.00
ATOM   3291  H2' U     103      13.288  41.882  39.376  1.00  0.00
ATOM   3292  O2' U     103      14.482  40.696  37.955  1.00  0.00
ATOM   3293 HO2' U     103      13.777  40.044  37.978  1.00  0.00
ATOM   3294  O3' U     103      12.662  42.208  36.457  1.00  0.00
ATOM   3295  P   U     104      11.210  41.625  36.744  1.00  0.00
ATOM   3296  OP1 U     104      10.489  41.282  35.446  1.00  0.00
ATOM   3297  OP2 U     104      10.497  42.658  37.583  1.00  0.00
ATOM   3298  O5' U     104      11.317  40.284  37.610  1.00  0.00
ATOM   3299  C5' U     104      11.697  39.098  36.980  1.00  0.00
ATOM   3300  H5' U     104      12.601  39.146  36.373  1.00  0.00
ATOM   3301 H5'' U     104      10.862  38.696  36.406  1.00  0.00
ATOM   3302  C4' U     104      11.957  37.966  38.063  1.00  0.00
ATOM   3303  H4' U     104      12.149  37.042  37.520  1.00  0.00
ATOM   3304  O4' U     104      12.998  38.132  38.965  1.00  0.00
ATOM   3305  C1' U     104      12.737  37.377  40.191  1.00  0.00
ATOM   3306  H1' U     104      13.417  36.527  40.235  1.00  0.00
ATOM   3307  N1  U     104      13.078  38.177  41.426  1.00  0.00
ATOM   3308  C6  U     104      12.840  39.544  41.551  1.00  0.00
ATOM   3309  H6  U     104      12.265  39.982  40.748  1.00  0.00
ATOM   3310  C5  U     104      13.444  40.260  42.545  1.00  0.00
ATOM   3311  H5  U     104      13.317  41.325  42.674  1.00  0.00
ATOM   3312  C4  U     104      14.229  39.601  43.597  1.00  0.00
ATOM   3313  O4  U     104      14.945  40.163  44.416  1.00  0.00
ATOM   3314  N3  U     104      14.275  38.224  43.524  1.00  0.00
ATOM   3315  H3  U     104      14.936  37.743  44.118  1.00  0.00
ATOM   3316  C2  U     104      13.830  37.501  42.443  1.00  0.00
ATOM   3317  O2  U     104      13.991  36.299  42.382  1.00  0.00
ATOM   3318  C3' U     104      10.721  37.782  38.889  1.00  0.00
ATOM   3319  H3' U     104      10.521  38.755  39.338  1.00  0.00
ATOM   3320  C2' U     104      11.239  36.938  39.996  1.00  0.00
ATOM   3321  H2' U     104      10.646  37.120  40.892  1.00  0.00
ATOM   3322  O2' U     104      11.235  35.580  39.566  1.00  0.00
ATOM   3323 HO2' U     104      10.331  35.267  39.648  1.00  0.00
ATOM   3324  O3' U     104       9.654  37.322  38.081  1.00  0.00
ATOM   3325  P   G3    105       8.173  37.237  38.665  1.00  0.00
ATOM   3326  OP1 G3    105       7.282  36.913  37.539  1.00  0.00
ATOM   3327  OP2 G3    105       7.909  38.436  39.496  1.00  0.00
ATOM   3328  O5' G3    105       8.163  35.956  39.614  1.00  0.00
ATOM   3329  C5' G3    105       8.024  34.643  39.036  1.00  0.00
ATOM   3330  H5' G3    105       8.734  34.555  38.213  1.00  0.00
ATOM   3331 H5'' G3    105       7.015  34.500  38.648  1.00  0.00
ATOM   3332  C4' G3    105       8.316  33.452  39.957  1.00  0.00
ATOM   3333  H4' G3    105       8.505  32.690  39.200  1.00  0.00
ATOM   3334  O4' G3    105       9.620  33.514  40.512  1.00  0.00
ATOM   3335  C1' G3    105       9.622  32.709  41.648  1.00  0.00
ATOM   3336  H1' G3    105       9.777  31.692  41.288  1.00  0.00
ATOM   3337  N9  G3    105      10.736  32.915  42.637  1.00  0.00
ATOM   3338  C8  G3    105      11.641  31.937  43.061  1.00  0.00
ATOM   3339  H8  G3    105      11.540  30.876  42.888  1.00  0.00
ATOM   3340  N7  G3    105      12.667  32.471  43.717  1.00  0.00
ATOM   3341  C5  G3    105      12.361  33.833  43.906  1.00  0.00
ATOM   3342  C6  G3    105      12.930  34.851  44.803  1.00  0.00
ATOM   3343  O6  G3    105      13.897  34.778  45.526  1.00  0.00
ATOM   3344  N1  G3    105      12.165  35.959  44.810  1.00  0.00
ATOM   3345  H1  G3    105      12.602  36.697  45.343  1.00  0.00
ATOM   3346  C2  G3    105      11.137  36.264  43.934  1.00  0.00
ATOM   3347  N2  G3    105      10.549  37.431  44.107  1.00  0.00
ATOM   3348  H21 G3    105      10.931  38.157  44.697  1.00  0.00
ATOM   3349  H22 G3    105       9.632  37.507  43.690  1.00  0.00
ATOM   3350  N3  G3    105      10.494  35.342  43.182  1.00  0.00
ATOM   3351  C4  G3    105      11.154  34.161  43.236  1.00  0.00
ATOM   3352  C3' G3    105       7.315  33.115  41.074  1.00  0.00
ATOM   3353  H3' G3    105       6.693  33.985  41.284  1.00  0.00
ATOM   3354  C2' G3    105       8.219  32.780  42.235  1.00  0.00
ATOM   3355  H2' G3    105       7.988  31.803  42.659  1.00  0.00
ATOM   3356  O2' G3    105       7.937  33.656  43.223  1.00  0.00
ATOM   3357 HO2' G3    105       8.761  33.949  43.620  1.00  0.00
ATOM   3358  O3' G3    105       6.608  31.955  40.652  1.00  0.00
ATOM   3359 HO3' G3    105       5.945  31.638  41.269  1.00  0.00
TER   
ATOM   3360 MG   MG    106      -3.608  21.040  57.640  1.00  0.00
TER   
ATOM   3361 MG   MG    107     -13.721  22.968 100.643  1.00  0.00
TER   
ATOM   3362 MG   MG    108      20.305  48.461  49.908  1.00  0.00
TER   
ATOM   3363 MG   MG    109      27.239  30.188 108.763  1.00  0.00
TER   
ATOM   3364 MG   MG    110      -2.345   0.890 115.073  1.00  0.00
TER   
ATOM   3365 MG   MG    111      33.153 -14.001  70.544  1.00  0.00
TER   
END   
