# Supplementary material for: Modelling the structures of frameshift-stimulatory pseudoknots from representative bat coronaviruses
Source: PLoS Comput Biol. 2023 May 19;19(5):e1011124. doi: 10.1371/journal.pcbi.1011124 (PMC10234561; doi:10.1371/journal.pcbi.1011124)
Supplement: S3 Data — PDB files for the top 3 representative clusters from each conformer (threaded/unthreaded) of each pseudoknot described in the main text, along with PDB files for the representative clusters shown in S8–S18 Figs. (ZIP) [file pcbi.1011124.s003.zip › SI_Model_PDB_files/Anlong-44_threaded_noMg_cluster1.pdb]

ATOM      1 HO5' G5      1      21.152  31.875  63.217  1.00  0.00
ATOM      2  O5' G5      1      20.766  31.005  63.348  1.00  0.00
ATOM      3  C5' G5      1      20.308  30.439  62.124  1.00  0.00
ATOM      4  H5' G5      1      20.352  29.351  62.161  1.00  0.00
ATOM      5 H5'' G5      1      20.833  30.858  61.266  1.00  0.00
ATOM      6  C4' G5      1      18.816  30.753  61.865  1.00  0.00
ATOM      7  H4' G5      1      18.518  30.466  60.857  1.00  0.00
ATOM      8  O4' G5      1      17.924  30.086  62.700  1.00  0.00
ATOM      9  C1' G5      1      17.051  31.081  63.304  1.00  0.00
ATOM     10  H1' G5      1      16.030  30.701  63.307  1.00  0.00
ATOM     11  N9  G5      1      17.315  31.442  64.704  1.00  0.00
ATOM     12  C8  G5      1      18.244  30.732  65.460  1.00  0.00
ATOM     13  H8  G5      1      18.818  29.931  65.018  1.00  0.00
ATOM     14  N7  G5      1      18.551  31.255  66.625  1.00  0.00
ATOM     15  C5  G5      1      17.632  32.309  66.601  1.00  0.00
ATOM     16  C6  G5      1      17.473  33.346  67.631  1.00  0.00
ATOM     17  O6  G5      1      18.109  33.341  68.715  1.00  0.00
ATOM     18  N1  G5      1      16.613  34.378  67.251  1.00  0.00
ATOM     19  H1  G5      1      16.631  35.265  67.735  1.00  0.00
ATOM     20  C2  G5      1      15.707  34.198  66.248  1.00  0.00
ATOM     21  N2  G5      1      15.052  35.238  65.932  1.00  0.00
ATOM     22  H21 G5      1      14.932  35.929  66.659  1.00  0.00
ATOM     23  H22 G5      1      14.590  35.234  65.033  1.00  0.00
ATOM     24  N3  G5      1      15.776  33.332  65.232  1.00  0.00
ATOM     25  C4  G5      1      16.782  32.395  65.494  1.00  0.00
ATOM     26  C3' G5      1      18.482  32.250  61.896  1.00  0.00
ATOM     27  H3' G5      1      19.122  32.713  62.648  1.00  0.00
ATOM     28  C2' G5      1      17.042  32.340  62.433  1.00  0.00
ATOM     29  H2' G5      1      16.964  33.231  63.056  1.00  0.00
ATOM     30  O2' G5      1      15.990  32.180  61.481  1.00  0.00
ATOM     31 HO2' G5      1      16.353  32.568  60.682  1.00  0.00
ATOM     32  O3' G5      1      18.513  32.945  60.684  1.00  0.00
ATOM     33  P   A       2      19.824  33.932  60.508  1.00  0.00
ATOM     34  OP1 A       2      20.042  34.253  59.105  1.00  0.00
ATOM     35  OP2 A       2      20.947  33.386  61.301  1.00  0.00
ATOM     36  O5' A       2      19.364  35.214  61.310  1.00  0.00
ATOM     37  C5' A       2      18.116  35.865  60.917  1.00  0.00
ATOM     38  H5' A       2      17.344  35.129  60.694  1.00  0.00
ATOM     39 H5'' A       2      18.256  36.469  60.020  1.00  0.00
ATOM     40  C4' A       2      17.571  36.727  62.032  1.00  0.00
ATOM     41  H4' A       2      16.726  37.288  61.633  1.00  0.00
ATOM     42  O4' A       2      17.248  35.906  63.170  1.00  0.00
ATOM     43  C1' A       2      17.545  36.685  64.296  1.00  0.00
ATOM     44  H1' A       2      16.652  36.767  64.916  1.00  0.00
ATOM     45  N9  A       2      18.602  36.067  65.090  1.00  0.00
ATOM     46  C8  A       2      19.186  34.834  64.842  1.00  0.00
ATOM     47  H8  A       2      18.987  34.222  63.975  1.00  0.00
ATOM     48  N7  A       2      19.913  34.410  65.834  1.00  0.00
ATOM     49  C5  A       2      19.866  35.393  66.787  1.00  0.00
ATOM     50  C6  A       2      20.303  35.620  68.137  1.00  0.00
ATOM     51  N6  A       2      21.142  34.862  68.865  1.00  0.00
ATOM     52  H61 A       2      21.570  34.008  68.536  1.00  0.00
ATOM     53  H62 A       2      21.358  35.187  69.796  1.00  0.00
ATOM     54  N1  A       2      20.005  36.734  68.794  1.00  0.00
ATOM     55  C2  A       2      19.247  37.635  68.229  1.00  0.00
ATOM     56  H2  A       2      19.121  38.551  68.786  1.00  0.00
ATOM     57  N3  A       2      18.774  37.573  66.975  1.00  0.00
ATOM     58  C4  A       2      19.050  36.372  66.336  1.00  0.00
ATOM     59  C3' A       2      18.510  37.840  62.468  1.00  0.00
ATOM     60  H3' A       2      19.501  37.386  62.444  1.00  0.00
ATOM     61  C2' A       2      17.981  38.119  63.860  1.00  0.00
ATOM     62  H2' A       2      18.742  38.528  64.524  1.00  0.00
ATOM     63  O2' A       2      16.827  38.974  63.903  1.00  0.00
ATOM     64 HO2' A       2      16.945  39.438  63.071  1.00  0.00
ATOM     65  O3' A       2      18.435  38.949  61.647  1.00  0.00
ATOM     66  P   G       3      19.696  39.679  60.990  1.00  0.00
ATOM     67  OP1 G       3      19.305  40.871  60.200  1.00  0.00
ATOM     68  OP2 G       3      20.580  38.663  60.433  1.00  0.00
ATOM     69  O5' G       3      20.482  40.201  62.162  1.00  0.00
ATOM     70  C5' G       3      19.928  41.199  62.935  1.00  0.00
ATOM     71  H5' G       3      18.845  41.156  63.052  1.00  0.00
ATOM     72 H5'' G       3      20.124  42.098  62.350  1.00  0.00
ATOM     73  C4' G       3      20.588  41.182  64.358  1.00  0.00
ATOM     74  H4' G       3      20.091  41.932  64.974  1.00  0.00
ATOM     75  O4' G       3      20.325  39.921  65.078  1.00  0.00
ATOM     76  C1' G       3      21.295  39.742  66.069  1.00  0.00
ATOM     77  H1' G       3      20.925  39.557  67.078  1.00  0.00
ATOM     78  N9  G       3      22.102  38.538  65.649  1.00  0.00
ATOM     79  C8  G       3      22.003  37.797  64.474  1.00  0.00
ATOM     80  H8  G       3      21.548  38.199  63.580  1.00  0.00
ATOM     81  N7  G       3      22.458  36.543  64.531  1.00  0.00
ATOM     82  C5  G       3      22.871  36.423  65.870  1.00  0.00
ATOM     83  C6  G       3      23.366  35.295  66.587  1.00  0.00
ATOM     84  O6  G       3      23.308  34.097  66.195  1.00  0.00
ATOM     85  N1  G       3      23.849  35.587  67.836  1.00  0.00
ATOM     86  H1  G       3      24.384  34.866  68.298  1.00  0.00
ATOM     87  C2  G       3      23.755  36.795  68.366  1.00  0.00
ATOM     88  N2  G       3      24.210  36.905  69.503  1.00  0.00
ATOM     89  H21 G       3      24.157  37.844  69.872  1.00  0.00
ATOM     90  H22 G       3      24.721  36.194  70.006  1.00  0.00
ATOM     91  N3  G       3      23.145  37.905  67.817  1.00  0.00
ATOM     92  C4  G       3      22.785  37.639  66.510  1.00  0.00
ATOM     93  C3' G       3      22.110  41.486  64.495  1.00  0.00
ATOM     94  H3' G       3      22.556  40.876  63.709  1.00  0.00
ATOM     95  C2' G       3      22.230  41.021  66.013  1.00  0.00
ATOM     96  H2' G       3      23.239  40.688  66.257  1.00  0.00
ATOM     97  O2' G       3      21.847  41.930  66.988  1.00  0.00
ATOM     98 HO2' G       3      22.257  42.696  66.580  1.00  0.00
ATOM     99  O3' G       3      22.469  42.852  64.517  1.00  0.00
ATOM    100  P   U       4      23.921  43.386  64.379  1.00  0.00
ATOM    101  OP1 U       4      23.856  44.861  64.302  1.00  0.00
ATOM    102  OP2 U       4      24.541  42.732  63.192  1.00  0.00
ATOM    103  O5' U       4      24.743  42.940  65.738  1.00  0.00
ATOM    104  C5' U       4      24.610  43.650  66.972  1.00  0.00
ATOM    105  H5' U       4      23.609  43.564  67.395  1.00  0.00
ATOM    106 H5'' U       4      24.817  44.709  66.813  1.00  0.00
ATOM    107  C4' U       4      25.515  42.957  68.005  1.00  0.00
ATOM    108  H4' U       4      25.237  43.292  69.004  1.00  0.00
ATOM    109  O4' U       4      25.140  41.564  67.971  1.00  0.00
ATOM    110  C1' U       4      26.290  40.810  68.456  1.00  0.00
ATOM    111  H1' U       4      26.139  40.592  69.513  1.00  0.00
ATOM    112  N1  U       4      26.403  39.528  67.739  1.00  0.00
ATOM    113  C6  U       4      25.816  39.380  66.483  1.00  0.00
ATOM    114  H6  U       4      25.289  40.157  65.949  1.00  0.00
ATOM    115  C5  U       4      26.039  38.142  65.870  1.00  0.00
ATOM    116  H5  U       4      25.705  37.984  64.855  1.00  0.00
ATOM    117  C4  U       4      26.791  37.069  66.406  1.00  0.00
ATOM    118  O4  U       4      27.083  36.064  65.715  1.00  0.00
ATOM    119  N3  U       4      27.306  37.357  67.656  1.00  0.00
ATOM    120  H3  U       4      27.884  36.646  68.082  1.00  0.00
ATOM    121  C2  U       4      27.193  38.556  68.276  1.00  0.00
ATOM    122  O2  U       4      27.684  38.741  69.404  1.00  0.00
ATOM    123  C3' U       4      26.989  43.022  67.634  1.00  0.00
ATOM    124  H3' U       4      27.072  42.808  66.569  1.00  0.00
ATOM    125  C2' U       4      27.494  41.762  68.298  1.00  0.00
ATOM    126  H2' U       4      28.317  41.370  67.700  1.00  0.00
ATOM    127  O2' U       4      27.960  42.047  69.572  1.00  0.00
ATOM    128 HO2' U       4      28.217  42.967  69.480  1.00  0.00
ATOM    129  O3' U       4      27.607  44.166  68.231  1.00  0.00
ATOM    130  P   G       5      28.710  45.076  67.473  1.00  0.00
ATOM    131  OP1 G       5      28.747  46.424  68.073  1.00  0.00
ATOM    132  OP2 G       5      28.491  45.030  66.034  1.00  0.00
ATOM    133  O5' G       5      30.064  44.398  67.717  1.00  0.00
ATOM    134  C5' G       5      30.547  44.270  69.101  1.00  0.00
ATOM    135  H5' G       5      29.742  43.846  69.700  1.00  0.00
ATOM    136 H5'' G       5      30.598  45.293  69.475  1.00  0.00
ATOM    137  C4' G       5      31.865  43.496  69.272  1.00  0.00
ATOM    138  H4' G       5      32.290  43.668  70.262  1.00  0.00
ATOM    139  O4' G       5      31.522  42.128  69.065  1.00  0.00
ATOM    140  C1' G       5      32.192  41.477  68.026  1.00  0.00
ATOM    141  H1' G       5      32.762  40.612  68.364  1.00  0.00
ATOM    142  N9  G       5      31.228  41.077  66.943  1.00  0.00
ATOM    143  C8  G       5      30.639  41.757  65.895  1.00  0.00
ATOM    144  H8  G       5      30.809  42.809  65.721  1.00  0.00
ATOM    145  N7  G       5      30.108  40.929  65.020  1.00  0.00
ATOM    146  C5  G       5      30.196  39.664  65.540  1.00  0.00
ATOM    147  C6  G       5      29.829  38.322  65.060  1.00  0.00
ATOM    148  O6  G       5      29.257  38.083  63.989  1.00  0.00
ATOM    149  N1  G       5      30.402  37.279  65.838  1.00  0.00
ATOM    150  H1  G       5      30.367  36.370  65.399  1.00  0.00
ATOM    151  C2  G       5      30.957  37.508  67.069  1.00  0.00
ATOM    152  N2  G       5      31.352  36.461  67.817  1.00  0.00
ATOM    153  H21 G       5      31.811  36.766  68.664  1.00  0.00
ATOM    154  H22 G       5      31.234  35.491  67.561  1.00  0.00
ATOM    155  N3  G       5      31.215  38.743  67.557  1.00  0.00
ATOM    156  C4  G       5      30.856  39.763  66.741  1.00  0.00
ATOM    157  C3' G       5      32.944  43.765  68.340  1.00  0.00
ATOM    158  H3' G       5      32.692  44.538  67.614  1.00  0.00
ATOM    159  C2' G       5      33.292  42.453  67.533  1.00  0.00
ATOM    160  H2' G       5      33.234  42.619  66.457  1.00  0.00
ATOM    161  O2' G       5      34.498  41.872  67.695  1.00  0.00
ATOM    162 HO2' G       5      34.782  42.129  68.575  1.00  0.00
ATOM    163  O3' G       5      34.083  44.197  69.173  1.00  0.00
ATOM    164  P   C       6      35.271  44.976  68.457  1.00  0.00
ATOM    165  OP1 C       6      35.639  46.208  69.249  1.00  0.00
ATOM    166  OP2 C       6      34.981  45.116  67.027  1.00  0.00
ATOM    167  O5' C       6      36.473  43.986  68.567  1.00  0.00
ATOM    168  C5' C       6      37.014  43.477  69.814  1.00  0.00
ATOM    169  H5' C       6      36.170  43.277  70.475  1.00  0.00
ATOM    170 H5'' C       6      37.608  44.340  70.114  1.00  0.00
ATOM    171  C4' C       6      37.958  42.318  69.625  1.00  0.00
ATOM    172  H4' C       6      38.152  42.033  70.659  1.00  0.00
ATOM    173  O4' C       6      37.393  41.286  68.901  1.00  0.00
ATOM    174  C1' C       6      38.445  40.469  68.343  1.00  0.00
ATOM    175  H1' C       6      38.586  39.525  68.870  1.00  0.00
ATOM    176  N1  C       6      38.121  40.093  66.959  1.00  0.00
ATOM    177  C6  C       6      37.363  40.865  66.210  1.00  0.00
ATOM    178  H6  C       6      37.144  41.827  66.649  1.00  0.00
ATOM    179  C5  C       6      37.145  40.516  64.927  1.00  0.00
ATOM    180  H5  C       6      36.634  41.224  64.292  1.00  0.00
ATOM    181  C4  C       6      37.526  39.232  64.518  1.00  0.00
ATOM    182  N4  C       6      37.161  38.730  63.311  1.00  0.00
ATOM    183  H41 C       6      36.564  39.270  62.701  1.00  0.00
ATOM    184  H42 C       6      37.264  37.749  63.098  1.00  0.00
ATOM    185  N3  C       6      38.331  38.494  65.219  1.00  0.00
ATOM    186  C2  C       6      38.651  38.925  66.389  1.00  0.00
ATOM    187  O2  C       6      39.460  38.222  67.003  1.00  0.00
ATOM    188  C3' C       6      39.196  42.711  68.820  1.00  0.00
ATOM    189  H3' C       6      38.873  43.184  67.892  1.00  0.00
ATOM    190  C2' C       6      39.706  41.309  68.482  1.00  0.00
ATOM    191  H2' C       6      40.309  41.234  67.577  1.00  0.00
ATOM    192  O2' C       6      40.348  40.647  69.537  1.00  0.00
ATOM    193 HO2' C       6      40.651  41.348  70.119  1.00  0.00
ATOM    194  O3' C       6      40.050  43.488  69.593  1.00  0.00
ATOM    195  P   G       7      41.224  44.266  68.843  1.00  0.00
ATOM    196  OP1 G       7      42.201  44.566  69.963  1.00  0.00
ATOM    197  OP2 G       7      40.640  45.450  68.123  1.00  0.00
ATOM    198  O5' G       7      42.026  43.305  67.917  1.00  0.00
ATOM    199  C5' G       7      42.999  42.432  68.471  1.00  0.00
ATOM    200  H5' G       7      42.569  41.782  69.234  1.00  0.00
ATOM    201 H5'' G       7      43.824  42.989  68.917  1.00  0.00
ATOM    202  C4' G       7      43.584  41.509  67.374  1.00  0.00
ATOM    203  H4' G       7      44.436  40.937  67.741  1.00  0.00
ATOM    204  O4' G       7      42.445  40.700  66.941  1.00  0.00
ATOM    205  C1' G       7      42.588  40.549  65.563  1.00  0.00
ATOM    206  H1' G       7      42.777  39.517  65.266  1.00  0.00
ATOM    207  N9  G       7      41.442  41.048  64.734  1.00  0.00
ATOM    208  C8  G       7      40.683  42.126  65.033  1.00  0.00
ATOM    209  H8  G       7      40.866  42.617  65.978  1.00  0.00
ATOM    210  N7  G       7      39.665  42.305  64.255  1.00  0.00
ATOM    211  C5  G       7      39.942  41.445  63.185  1.00  0.00
ATOM    212  C6  G       7      39.246  41.199  61.975  1.00  0.00
ATOM    213  O6  G       7      38.262  41.743  61.541  1.00  0.00
ATOM    214  N1  G       7      39.866  40.204  61.244  1.00  0.00
ATOM    215  H1  G       7      39.453  40.006  60.344  1.00  0.00
ATOM    216  C2  G       7      41.017  39.562  61.584  1.00  0.00
ATOM    217  N2  G       7      41.480  38.837  60.620  1.00  0.00
ATOM    218  H21 G       7      40.909  38.716  59.795  1.00  0.00
ATOM    219  H22 G       7      42.403  38.454  60.764  1.00  0.00
ATOM    220  N3  G       7      41.622  39.715  62.721  1.00  0.00
ATOM    221  C4  G       7      41.036  40.644  63.492  1.00  0.00
ATOM    222  C3' G       7      44.100  42.195  66.194  1.00  0.00
ATOM    223  H3' G       7      43.528  43.045  65.823  1.00  0.00
ATOM    224  C2' G       7      43.937  41.093  65.141  1.00  0.00
ATOM    225  H2' G       7      43.898  41.467  64.118  1.00  0.00
ATOM    226  O2' G       7      44.876  39.999  65.116  1.00  0.00
ATOM    227 HO2' G       7      45.264  39.809  65.973  1.00  0.00
ATOM    228  O3' G       7      45.487  42.536  66.361  1.00  0.00
ATOM    229  P   G       8      46.055  43.650  65.359  1.00  0.00
ATOM    230  OP1 G       8      47.477  43.837  65.631  1.00  0.00
ATOM    231  OP2 G       8      45.151  44.807  65.599  1.00  0.00
ATOM    232  O5' G       8      46.000  43.367  63.809  1.00  0.00
ATOM    233  C5' G       8      46.855  42.366  63.235  1.00  0.00
ATOM    234  H5' G       8      46.895  41.514  63.915  1.00  0.00
ATOM    235 H5'' G       8      47.804  42.793  62.914  1.00  0.00
ATOM    236  C4' G       8      46.260  41.989  61.888  1.00  0.00
ATOM    237  H4' G       8      46.848  41.232  61.369  1.00  0.00
ATOM    238  O4' G       8      44.893  41.401  61.866  1.00  0.00
ATOM    239  C1' G       8      44.338  41.609  60.574  1.00  0.00
ATOM    240  H1' G       8      44.258  40.656  60.051  1.00  0.00
ATOM    241  N9  G       8      43.023  42.293  60.535  1.00  0.00
ATOM    242  C8  G       8      42.447  43.054  61.468  1.00  0.00
ATOM    243  H8  G       8      42.733  43.009  62.509  1.00  0.00
ATOM    244  N7  G       8      41.479  43.861  61.162  1.00  0.00
ATOM    245  C5  G       8      41.217  43.439  59.837  1.00  0.00
ATOM    246  C6  G       8      40.237  43.779  58.898  1.00  0.00
ATOM    247  O6  G       8      39.297  44.631  58.936  1.00  0.00
ATOM    248  N1  G       8      40.420  43.135  57.669  1.00  0.00
ATOM    249  H1  G       8      39.898  43.574  56.923  1.00  0.00
ATOM    250  C2  G       8      41.429  42.295  57.298  1.00  0.00
ATOM    251  N2  G       8      41.250  41.781  56.058  1.00  0.00
ATOM    252  H21 G       8      41.823  40.989  55.804  1.00  0.00
ATOM    253  H22 G       8      40.674  42.236  55.364  1.00  0.00
ATOM    254  N3  G       8      42.312  41.867  58.250  1.00  0.00
ATOM    255  C4  G       8      42.193  42.566  59.456  1.00  0.00
ATOM    256  C3' G       8      46.047  43.258  61.021  1.00  0.00
ATOM    257  H3' G       8      45.457  44.027  61.520  1.00  0.00
ATOM    258  C2' G       8      45.298  42.520  59.848  1.00  0.00
ATOM    259  H2' G       8      44.768  43.276  59.269  1.00  0.00
ATOM    260  O2' G       8      46.223  41.803  59.017  1.00  0.00
ATOM    261 HO2' G       8      47.051  42.288  58.986  1.00  0.00
ATOM    262  O3' G       8      47.213  43.743  60.440  1.00  0.00
ATOM    263  P   G       9      47.171  45.177  59.675  1.00  0.00
ATOM    264  OP1 G       9      48.557  45.581  59.425  1.00  0.00
ATOM    265  OP2 G       9      46.401  46.125  60.477  1.00  0.00
ATOM    266  O5' G       9      46.525  44.944  58.170  1.00  0.00
ATOM    267  C5' G       9      47.340  44.250  57.208  1.00  0.00
ATOM    268  H5' G       9      47.584  43.257  57.584  1.00  0.00
ATOM    269 H5'' G       9      48.185  44.906  56.997  1.00  0.00
ATOM    270  C4' G       9      46.643  43.986  55.909  1.00  0.00
ATOM    271  H4' G       9      47.132  43.254  55.266  1.00  0.00
ATOM    272  O4' G       9      45.396  43.478  56.257  1.00  0.00
ATOM    273  C1' G       9      44.465  43.971  55.323  1.00  0.00
ATOM    274  H1' G       9      43.861  43.188  54.866  1.00  0.00
ATOM    275  N9  G       9      43.462  44.803  56.070  1.00  0.00
ATOM    276  C8  G       9      43.304  45.169  57.374  1.00  0.00
ATOM    277  H8  G       9      43.993  44.911  58.165  1.00  0.00
ATOM    278  N7  G       9      42.283  46.016  57.576  1.00  0.00
ATOM    279  C5  G       9      41.583  46.117  56.367  1.00  0.00
ATOM    280  C6  G       9      40.453  46.839  55.871  1.00  0.00
ATOM    281  O6  G       9      39.550  47.361  56.465  1.00  0.00
ATOM    282  N1  G       9      40.237  46.625  54.509  1.00  0.00
ATOM    283  H1  G       9      39.331  46.906  54.164  1.00  0.00
ATOM    284  C2  G       9      41.004  45.895  53.718  1.00  0.00
ATOM    285  N2  G       9      40.659  45.827  52.448  1.00  0.00
ATOM    286  H21 G       9      41.117  45.206  51.797  1.00  0.00
ATOM    287  H22 G       9      39.856  46.375  52.174  1.00  0.00
ATOM    288  N3  G       9      42.069  45.220  54.127  1.00  0.00
ATOM    289  C4  G       9      42.310  45.310  55.456  1.00  0.00
ATOM    290  C3' G       9      46.441  45.312  55.132  1.00  0.00
ATOM    291  H3' G       9      46.136  46.113  55.805  1.00  0.00
ATOM    292  C2' G       9      45.233  44.883  54.305  1.00  0.00
ATOM    293  H2' G       9      44.692  45.771  53.977  1.00  0.00
ATOM    294  O2' G       9      45.678  44.120  53.232  1.00  0.00
ATOM    295 HO2' G       9      46.587  43.820  53.304  1.00  0.00
ATOM    296  O3' G       9      47.619  45.665  54.477  1.00  0.00
ATOM    297  P   G      10      47.846  47.190  54.048  1.00  0.00
ATOM    298  OP1 G      10      49.095  47.277  53.315  1.00  0.00
ATOM    299  OP2 G      10      47.656  48.018  55.287  1.00  0.00
ATOM    300  O5' G      10      46.629  47.525  53.040  1.00  0.00
ATOM    301  C5' G      10      46.674  47.026  51.772  1.00  0.00
ATOM    302  H5' G      10      46.695  45.942  51.659  1.00  0.00
ATOM    303 H5'' G      10      47.554  47.402  51.249  1.00  0.00
ATOM    304  C4' G      10      45.534  47.500  50.878  1.00  0.00
ATOM    305  H4' G      10      45.690  47.008  49.917  1.00  0.00
ATOM    306  O4' G      10      44.360  47.035  51.529  1.00  0.00
ATOM    307  C1' G      10      43.297  48.009  51.372  1.00  0.00
ATOM    308  H1' G      10      42.418  47.621  50.856  1.00  0.00
ATOM    309  N9  G      10      42.905  48.589  52.670  1.00  0.00
ATOM    310  C8  G      10      43.520  48.618  53.904  1.00  0.00
ATOM    311  H8  G      10      44.526  48.244  54.027  1.00  0.00
ATOM    312  N7  G      10      42.800  49.176  54.871  1.00  0.00
ATOM    313  C5  G      10      41.638  49.616  54.143  1.00  0.00
ATOM    314  C6  G      10      40.431  50.233  54.538  1.00  0.00
ATOM    315  O6  G      10      40.161  50.576  55.665  1.00  0.00
ATOM    316  N1  G      10      39.613  50.582  53.467  1.00  0.00
ATOM    317  H1  G      10      38.840  51.219  53.596  1.00  0.00
ATOM    318  C2  G      10      39.880  50.255  52.197  1.00  0.00
ATOM    319  N2  G      10      38.947  50.484  51.391  1.00  0.00
ATOM    320  H21 G      10      38.127  51.031  51.612  1.00  0.00
ATOM    321  H22 G      10      38.981  50.167  50.433  1.00  0.00
ATOM    322  N3  G      10      40.909  49.544  51.801  1.00  0.00
ATOM    323  C4  G      10      41.795  49.339  52.833  1.00  0.00
ATOM    324  C3' G      10      45.429  48.982  50.694  1.00  0.00
ATOM    325  H3' G      10      45.752  49.435  51.631  1.00  0.00
ATOM    326  C2' G      10      43.863  49.109  50.462  1.00  0.00
ATOM    327  H2' G      10      43.391  50.063  50.699  1.00  0.00
ATOM    328  O2' G      10      43.535  48.716  49.058  1.00  0.00
ATOM    329 HO2' G      10      43.419  49.538  48.575  1.00  0.00
ATOM    330  O3' G      10      46.228  49.399  49.621  1.00  0.00
ATOM    331  P   C      11      46.477  50.997  49.411  1.00  0.00
ATOM    332  OP1 C      11      47.571  51.186  48.413  1.00  0.00
ATOM    333  OP2 C      11      46.523  51.610  50.741  1.00  0.00
ATOM    334  O5' C      11      45.122  51.509  48.726  1.00  0.00
ATOM    335  C5' C      11      44.668  51.378  47.393  1.00  0.00
ATOM    336  H5' C      11      44.766  50.310  47.195  1.00  0.00
ATOM    337 H5'' C      11      45.332  51.900  46.704  1.00  0.00
ATOM    338  C4' C      11      43.227  51.985  47.175  1.00  0.00
ATOM    339  H4' C      11      42.898  51.806  46.151  1.00  0.00
ATOM    340  O4' C      11      42.411  51.430  48.226  1.00  0.00
ATOM    341  C1' C      11      41.582  52.446  48.747  1.00  0.00
ATOM    342  H1' C      11      40.566  52.064  48.641  1.00  0.00
ATOM    343  N1  C      11      41.685  52.684  50.268  1.00  0.00
ATOM    344  C6  C      11      42.869  52.577  50.944  1.00  0.00
ATOM    345  H6  C      11      43.811  52.336  50.473  1.00  0.00
ATOM    346  C5  C      11      42.867  52.769  52.274  1.00  0.00
ATOM    347  H5  C      11      43.846  52.704  52.725  1.00  0.00
ATOM    348  C4  C      11      41.658  53.067  52.922  1.00  0.00
ATOM    349  N4  C      11      41.657  53.295  54.174  1.00  0.00
ATOM    350  H41 C      11      42.494  53.293  54.739  1.00  0.00
ATOM    351  H42 C      11      40.724  53.392  54.550  1.00  0.00
ATOM    352  N3  C      11      40.527  53.326  52.259  1.00  0.00
ATOM    353  C2  C      11      40.544  53.160  50.914  1.00  0.00
ATOM    354  O2  C      11      39.539  53.438  50.239  1.00  0.00
ATOM    355  C3' C      11      43.155  53.542  47.456  1.00  0.00
ATOM    356  H3' C      11      44.009  53.692  48.117  1.00  0.00
ATOM    357  C2' C      11      41.781  53.787  48.124  1.00  0.00
ATOM    358  H2' C      11      41.643  54.676  48.741  1.00  0.00
ATOM    359  O2' C      11      40.715  54.003  47.173  1.00  0.00
ATOM    360 HO2' C      11      41.275  54.091  46.399  1.00  0.00
ATOM    361  O3' C      11      43.208  54.249  46.264  1.00  0.00
ATOM    362  P   U      12      43.755  55.764  46.252  1.00  0.00
ATOM    363  OP1 U      12      43.698  56.228  44.799  1.00  0.00
ATOM    364  OP2 U      12      45.062  55.830  46.966  1.00  0.00
ATOM    365  O5' U      12      42.765  56.725  47.009  1.00  0.00
ATOM    366  C5' U      12      41.636  57.233  46.336  1.00  0.00
ATOM    367  H5' U      12      41.167  56.397  45.817  1.00  0.00
ATOM    368 H5'' U      12      41.928  57.814  45.461  1.00  0.00
ATOM    369  C4' U      12      40.647  57.909  47.363  1.00  0.00
ATOM    370  H4' U      12      39.705  58.068  46.838  1.00  0.00
ATOM    371  O4' U      12      40.385  56.957  48.322  1.00  0.00
ATOM    372  C1' U      12      40.087  57.703  49.562  1.00  0.00
ATOM    373  H1' U      12      39.036  57.584  49.824  1.00  0.00
ATOM    374  N1  U      12      40.811  57.262  50.710  1.00  0.00
ATOM    375  C6  U      12      42.098  56.782  50.649  1.00  0.00
ATOM    376  H6  U      12      42.534  56.705  49.664  1.00  0.00
ATOM    377  C5  U      12      42.828  56.503  51.782  1.00  0.00
ATOM    378  H5  U      12      43.872  56.237  51.695  1.00  0.00
ATOM    379  C4  U      12      42.241  56.700  53.109  1.00  0.00
ATOM    380  O4  U      12      42.746  56.370  54.162  1.00  0.00
ATOM    381  N3  U      12      40.946  57.126  53.092  1.00  0.00
ATOM    382  H3  U      12      40.446  57.245  53.961  1.00  0.00
ATOM    383  C2  U      12      40.253  57.542  51.994  1.00  0.00
ATOM    384  O2  U      12      39.186  58.107  52.056  1.00  0.00
ATOM    385  C3' U      12      41.171  59.168  48.056  1.00  0.00
ATOM    386  H3' U      12      42.224  58.999  48.282  1.00  0.00
ATOM    387  C2' U      12      40.313  59.187  49.301  1.00  0.00
ATOM    388  H2' U      12      40.823  59.691  50.122  1.00  0.00
ATOM    389  O2' U      12      39.047  59.812  49.151  1.00  0.00
ATOM    390 HO2' U      12      39.113  60.752  49.334  1.00  0.00
ATOM    391  O3' U      12      40.786  60.194  47.221  1.00  0.00
ATOM    392  P   C      13      41.491  61.560  47.281  1.00  0.00
ATOM    393  OP1 C      13      41.017  62.397  46.176  1.00  0.00
ATOM    394  OP2 C      13      42.909  61.201  47.281  1.00  0.00
ATOM    395  O5' C      13      41.129  62.337  48.523  1.00  0.00
ATOM    396  C5' C      13      39.871  63.046  48.620  1.00  0.00
ATOM    397  H5' C      13      39.119  62.363  48.224  1.00  0.00
ATOM    398 H5'' C      13      39.919  63.969  48.043  1.00  0.00
ATOM    399  C4' C      13      39.583  63.367  50.104  1.00  0.00
ATOM    400  H4' C      13      38.600  63.833  50.175  1.00  0.00
ATOM    401  O4' C      13      39.465  62.224  50.895  1.00  0.00
ATOM    402  C1' C      13      39.701  62.560  52.256  1.00  0.00
ATOM    403  H1' C      13      38.716  62.445  52.708  1.00  0.00
ATOM    404  N1  C      13      40.768  61.596  52.822  1.00  0.00
ATOM    405  C6  C      13      41.727  61.050  52.047  1.00  0.00
ATOM    406  H6  C      13      41.861  61.352  51.019  1.00  0.00
ATOM    407  C5  C      13      42.665  60.224  52.575  1.00  0.00
ATOM    408  H5  C      13      43.448  59.798  51.966  1.00  0.00
ATOM    409  C4  C      13      42.614  60.035  53.992  1.00  0.00
ATOM    410  N4  C      13      43.547  59.389  54.572  1.00  0.00
ATOM    411  H41 C      13      44.388  59.330  54.015  1.00  0.00
ATOM    412  H42 C      13      43.507  59.239  55.569  1.00  0.00
ATOM    413  N3  C      13      41.726  60.551  54.808  1.00  0.00
ATOM    414  C2  C      13      40.789  61.332  54.233  1.00  0.00
ATOM    415  O2  C      13      40.065  61.855  55.098  1.00  0.00
ATOM    416  C3' C      13      40.598  64.370  50.764  1.00  0.00
ATOM    417  H3' C      13      41.645  64.125  50.582  1.00  0.00
ATOM    418  C2' C      13      40.262  64.015  52.287  1.00  0.00
ATOM    419  H2' C      13      41.130  64.166  52.930  1.00  0.00
ATOM    420  O2' C      13      39.204  64.816  52.764  1.00  0.00
ATOM    421 HO2' C      13      38.914  65.261  51.964  1.00  0.00
ATOM    422  O3' C      13      40.361  65.686  50.399  1.00  0.00
ATOM    423  P   U      14      41.610  66.712  50.587  1.00  0.00
ATOM    424  OP1 U      14      41.185  67.974  50.097  1.00  0.00
ATOM    425  OP2 U      14      42.759  66.007  49.955  1.00  0.00
ATOM    426  O5' U      14      41.805  66.753  52.137  1.00  0.00
ATOM    427  C5' U      14      40.975  67.561  53.019  1.00  0.00
ATOM    428  H5' U      14      39.901  67.448  52.874  1.00  0.00
ATOM    429 H5'' U      14      41.073  68.616  52.766  1.00  0.00
ATOM    430  C4' U      14      41.206  67.234  54.465  1.00  0.00
ATOM    431  H4' U      14      40.449  67.702  55.096  1.00  0.00
ATOM    432  O4' U      14      41.137  65.847  54.777  1.00  0.00
ATOM    433  C1' U      14      41.911  65.561  55.934  1.00  0.00
ATOM    434  H1' U      14      41.231  65.159  56.685  1.00  0.00
ATOM    435  N1  U      14      43.014  64.555  55.811  1.00  0.00
ATOM    436  C6  U      14      43.480  64.132  54.574  1.00  0.00
ATOM    437  H6  U      14      43.024  64.662  53.750  1.00  0.00
ATOM    438  C5  U      14      44.457  63.228  54.412  1.00  0.00
ATOM    439  H5  U      14      44.942  62.912  53.500  1.00  0.00
ATOM    440  C4  U      14      45.085  62.598  55.606  1.00  0.00
ATOM    441  O4  U      14      46.064  61.916  55.680  1.00  0.00
ATOM    442  N3  U      14      44.504  62.940  56.759  1.00  0.00
ATOM    443  H3  U      14      44.957  62.648  57.614  1.00  0.00
ATOM    444  C2  U      14      43.469  63.881  56.936  1.00  0.00
ATOM    445  O2  U      14      43.034  63.989  58.067  1.00  0.00
ATOM    446  C3' U      14      42.565  67.592  54.940  1.00  0.00
ATOM    447  H3' U      14      43.263  67.088  54.271  1.00  0.00
ATOM    448  C2' U      14      42.599  66.904  56.309  1.00  0.00
ATOM    449  H2' U      14      43.609  66.721  56.676  1.00  0.00
ATOM    450  O2' U      14      41.804  67.604  57.263  1.00  0.00
ATOM    451 HO2' U      14      42.301  67.653  58.083  1.00  0.00
ATOM    452  O3' U      14      42.883  69.029  55.091  1.00  0.00
ATOM    453  P   A      15      44.419  69.346  55.118  1.00  0.00
ATOM    454  OP1 A      15      44.588  70.815  55.153  1.00  0.00
ATOM    455  OP2 A      15      45.086  68.624  54.041  1.00  0.00
ATOM    456  O5' A      15      44.934  68.823  56.514  1.00  0.00
ATOM    457  C5' A      15      44.372  69.286  57.805  1.00  0.00
ATOM    458  H5' A      15      43.295  69.226  57.963  1.00  0.00
ATOM    459 H5'' A      15      44.672  70.331  57.886  1.00  0.00
ATOM    460  C4' A      15      45.042  68.628  58.980  1.00  0.00
ATOM    461  H4' A      15      44.568  69.101  59.841  1.00  0.00
ATOM    462  O4' A      15      44.877  67.191  59.055  1.00  0.00
ATOM    463  C1' A      15      46.095  66.747  59.704  1.00  0.00
ATOM    464  H1' A      15      45.821  66.192  60.601  1.00  0.00
ATOM    465  N9  A      15      46.810  65.753  58.895  1.00  0.00
ATOM    466  C8  A      15      46.768  65.560  57.522  1.00  0.00
ATOM    467  H8  A      15      46.154  66.257  56.972  1.00  0.00
ATOM    468  N7  A      15      47.521  64.551  57.124  1.00  0.00
ATOM    469  C5  A      15      48.042  64.063  58.288  1.00  0.00
ATOM    470  C6  A      15      48.957  63.031  58.660  1.00  0.00
ATOM    471  N6  A      15      49.305  62.080  57.858  1.00  0.00
ATOM    472  H61 A      15      49.821  61.314  58.266  1.00  0.00
ATOM    473  H62 A      15      48.801  62.026  56.984  1.00  0.00
ATOM    474  N1  A      15      49.233  62.783  59.896  1.00  0.00
ATOM    475  C2  A      15      48.837  63.664  60.871  1.00  0.00
ATOM    476  H2  A      15      49.175  63.419  61.867  1.00  0.00
ATOM    477  N3  A      15      48.154  64.754  60.663  1.00  0.00
ATOM    478  C4  A      15      47.756  64.877  59.325  1.00  0.00
ATOM    479  C3' A      15      46.609  68.857  58.920  1.00  0.00
ATOM    480  H3' A      15      47.084  68.602  57.973  1.00  0.00
ATOM    481  C2' A      15      46.960  67.923  60.096  1.00  0.00
ATOM    482  H2' A      15      47.960  67.492  60.132  1.00  0.00
ATOM    483  O2' A      15      46.615  68.439  61.374  1.00  0.00
ATOM    484 HO2' A      15      47.144  69.168  61.708  1.00  0.00
ATOM    485  O3' A      15      46.886  70.203  59.277  1.00  0.00
ATOM    486  P   G      16      48.322  70.937  59.078  1.00  0.00
ATOM    487  OP1 G      16      48.026  72.348  59.412  1.00  0.00
ATOM    488  OP2 G      16      48.894  70.646  57.709  1.00  0.00
ATOM    489  O5' G      16      49.260  70.443  60.264  1.00  0.00
ATOM    490  C5' G      16      49.186  70.791  61.689  1.00  0.00
ATOM    491  H5' G      16      48.158  70.718  62.042  1.00  0.00
ATOM    492 H5'' G      16      49.448  71.832  61.883  1.00  0.00
ATOM    493  C4' G      16      50.064  69.821  62.542  1.00  0.00
ATOM    494  H4' G      16      49.886  70.020  63.599  1.00  0.00
ATOM    495  O4' G      16      49.749  68.494  62.312  1.00  0.00
ATOM    496  C1' G      16      50.945  67.672  62.533  1.00  0.00
ATOM    497  H1' G      16      50.841  67.093  63.450  1.00  0.00
ATOM    498  N9  G      16      51.228  66.862  61.304  1.00  0.00
ATOM    499  C8  G      16      50.802  67.017  60.013  1.00  0.00
ATOM    500  H8  G      16      50.260  67.900  59.710  1.00  0.00
ATOM    501  N7  G      16      50.952  66.017  59.190  1.00  0.00
ATOM    502  C5  G      16      51.716  65.187  59.949  1.00  0.00
ATOM    503  C6  G      16      52.440  63.893  59.648  1.00  0.00
ATOM    504  O6  G      16      52.429  63.232  58.593  1.00  0.00
ATOM    505  N1  G      16      53.150  63.419  60.692  1.00  0.00
ATOM    506  H1  G      16      53.681  62.573  60.544  1.00  0.00
ATOM    507  C2  G      16      53.429  63.993  61.858  1.00  0.00
ATOM    508  N2  G      16      54.120  63.357  62.799  1.00  0.00
ATOM    509  H21 G      16      54.102  63.618  63.774  1.00  0.00
ATOM    510  H22 G      16      54.484  62.433  62.615  1.00  0.00
ATOM    511  N3  G      16      52.781  65.107  62.203  1.00  0.00
ATOM    512  C4  G      16      51.968  65.710  61.210  1.00  0.00
ATOM    513  C3' G      16      51.514  69.948  62.223  1.00  0.00
ATOM    514  H3' G      16      51.680  70.009  61.147  1.00  0.00
ATOM    515  C2' G      16      52.129  68.649  62.756  1.00  0.00
ATOM    516  H2' G      16      53.056  68.334  62.279  1.00  0.00
ATOM    517  O2' G      16      52.402  68.770  64.139  1.00  0.00
ATOM    518 HO2' G      16      52.186  69.687  64.326  1.00  0.00
ATOM    519  O3' G      16      52.145  71.090  62.817  1.00  0.00
ATOM    520  P   U      17      53.426  71.779  62.203  1.00  0.00
ATOM    521  OP1 U      17      54.317  70.624  62.044  1.00  0.00
ATOM    522  OP2 U      17      53.781  72.955  63.022  1.00  0.00
ATOM    523  O5' U      17      52.946  72.269  60.738  1.00  0.00
ATOM    524  C5' U      17      51.893  73.189  60.460  1.00  0.00
ATOM    525  H5' U      17      51.364  73.486  61.365  1.00  0.00
ATOM    526 H5'' U      17      51.252  72.627  59.781  1.00  0.00
ATOM    527  C4' U      17      52.457  74.402  59.698  1.00  0.00
ATOM    528  H4' U      17      51.732  75.206  59.570  1.00  0.00
ATOM    529  O4' U      17      53.593  74.972  60.253  1.00  0.00
ATOM    530  C1' U      17      54.415  75.456  59.197  1.00  0.00
ATOM    531  H1' U      17      54.446  76.542  59.117  1.00  0.00
ATOM    532  N1  U      17      55.844  75.130  59.316  1.00  0.00
ATOM    533  C6  U      17      56.241  74.169  60.199  1.00  0.00
ATOM    534  H6  U      17      55.547  73.635  60.831  1.00  0.00
ATOM    535  C5  U      17      57.565  73.908  60.366  1.00  0.00
ATOM    536  H5  U      17      57.981  73.233  61.099  1.00  0.00
ATOM    537  C4  U      17      58.600  74.554  59.537  1.00  0.00
ATOM    538  O4  U      17      59.764  74.427  59.728  1.00  0.00
ATOM    539  N3  U      17      58.119  75.409  58.583  1.00  0.00
ATOM    540  H3  U      17      58.705  75.738  57.829  1.00  0.00
ATOM    541  C2  U      17      56.794  75.757  58.490  1.00  0.00
ATOM    542  O2  U      17      56.488  76.562  57.604  1.00  0.00
ATOM    543  C3' U      17      52.894  73.927  58.325  1.00  0.00
ATOM    544  H3' U      17      53.556  73.082  58.509  1.00  0.00
ATOM    545  C2' U      17      53.825  75.072  57.855  1.00  0.00
ATOM    546  H2' U      17      54.604  74.770  57.156  1.00  0.00
ATOM    547  O2' U      17      52.977  76.169  57.376  1.00  0.00
ATOM    548 HO2' U      17      52.616  76.020  56.499  1.00  0.00
ATOM    549  O3' U      17      51.807  73.548  57.524  1.00  0.00
ATOM    550  P   G      18      52.028  73.005  56.054  1.00  0.00
ATOM    551  OP1 G      18      50.861  72.115  55.716  1.00  0.00
ATOM    552  OP2 G      18      53.438  72.548  55.886  1.00  0.00
ATOM    553  O5' G      18      51.998  74.315  55.185  1.00  0.00
ATOM    554  C5' G      18      50.934  75.133  54.991  1.00  0.00
ATOM    555  H5' G      18      50.594  75.604  55.913  1.00  0.00
ATOM    556 H5'' G      18      50.139  74.520  54.567  1.00  0.00
ATOM    557  C4' G      18      51.263  76.200  53.912  1.00  0.00
ATOM    558  H4' G      18      50.461  76.906  53.699  1.00  0.00
ATOM    559  O4' G      18      52.369  76.976  54.369  1.00  0.00
ATOM    560  C1' G      18      53.181  77.306  53.304  1.00  0.00
ATOM    561  H1' G      18      53.291  78.390  53.298  1.00  0.00
ATOM    562  N9  G      18      54.517  76.542  53.342  1.00  0.00
ATOM    563  C8  G      18      54.988  75.739  54.347  1.00  0.00
ATOM    564  H8  G      18      54.467  75.483  55.257  1.00  0.00
ATOM    565  N7  G      18      56.198  75.237  54.103  1.00  0.00
ATOM    566  C5  G      18      56.568  75.820  52.896  1.00  0.00
ATOM    567  C6  G      18      57.791  75.698  52.153  1.00  0.00
ATOM    568  O6  G      18      58.811  75.092  52.419  1.00  0.00
ATOM    569  N1  G      18      57.780  76.521  51.059  1.00  0.00
ATOM    570  H1  G      18      58.541  76.480  50.395  1.00  0.00
ATOM    571  C2  G      18      56.795  77.386  50.706  1.00  0.00
ATOM    572  N2  G      18      56.985  77.798  49.516  1.00  0.00
ATOM    573  H21 G      18      56.340  78.390  49.011  1.00  0.00
ATOM    574  H22 G      18      57.891  77.802  49.070  1.00  0.00
ATOM    575  N3  G      18      55.643  77.464  51.348  1.00  0.00
ATOM    576  C4  G      18      55.542  76.611  52.420  1.00  0.00
ATOM    577  C3' G      18      51.798  75.652  52.567  1.00  0.00
ATOM    578  H3' G      18      52.655  74.987  52.670  1.00  0.00
ATOM    579  C2' G      18      52.425  76.868  51.977  1.00  0.00
ATOM    580  H2' G      18      53.167  76.602  51.224  1.00  0.00
ATOM    581  O2' G      18      51.433  77.783  51.492  1.00  0.00
ATOM    582 HO2' G      18      51.914  78.553  51.180  1.00  0.00
ATOM    583  O3' G      18      50.721  75.098  51.844  1.00  0.00
ATOM    584  P   A      19      50.972  73.978  50.752  1.00  0.00
ATOM    585  OP1 A      19      49.677  73.572  50.114  1.00  0.00
ATOM    586  OP2 A      19      51.806  72.975  51.417  1.00  0.00
ATOM    587  O5' A      19      51.891  74.660  49.633  1.00  0.00
ATOM    588  C5' A      19      51.408  75.477  48.565  1.00  0.00
ATOM    589  H5' A      19      51.031  76.390  49.028  1.00  0.00
ATOM    590 H5'' A      19      50.542  75.129  48.002  1.00  0.00
ATOM    591  C4' A      19      52.483  75.939  47.546  1.00  0.00
ATOM    592  H4' A      19      52.167  76.682  46.813  1.00  0.00
ATOM    593  O4' A      19      53.650  76.542  48.097  1.00  0.00
ATOM    594  C1' A      19      54.774  76.067  47.397  1.00  0.00
ATOM    595  H1' A      19      55.491  76.824  47.081  1.00  0.00
ATOM    596  N9  A      19      55.561  75.179  48.273  1.00  0.00
ATOM    597  C8  A      19      55.163  74.620  49.483  1.00  0.00
ATOM    598  H8  A      19      54.243  74.815  50.015  1.00  0.00
ATOM    599  N7  A      19      56.125  73.891  49.976  1.00  0.00
ATOM    600  C5  A      19      57.223  73.941  49.103  1.00  0.00
ATOM    601  C6  A      19      58.549  73.402  49.039  1.00  0.00
ATOM    602  N6  A      19      59.115  72.614  49.945  1.00  0.00
ATOM    603  H61 A      19      58.500  72.338  50.697  1.00  0.00
ATOM    604  H62 A      19      60.063  72.287  49.821  1.00  0.00
ATOM    605  N1  A      19      59.409  73.846  48.137  1.00  0.00
ATOM    606  C2  A      19      58.917  74.581  47.145  1.00  0.00
ATOM    607  H2  A      19      59.609  74.740  46.331  1.00  0.00
ATOM    608  N3  A      19      57.671  75.017  46.954  1.00  0.00
ATOM    609  C4  A      19      56.895  74.713  48.043  1.00  0.00
ATOM    610  C3' A      19      52.907  74.762  46.726  1.00  0.00
ATOM    611  H3' A      19      52.947  73.887  47.374  1.00  0.00
ATOM    612  C2' A      19      54.216  75.313  46.204  1.00  0.00
ATOM    613  H2' A      19      54.798  74.455  45.866  1.00  0.00
ATOM    614  O2' A      19      54.047  76.271  45.189  1.00  0.00
ATOM    615 HO2' A      19      53.264  76.083  44.666  1.00  0.00
ATOM    616  O3' A      19      51.951  74.660  45.704  1.00  0.00
ATOM    617  P   U      20      51.311  73.322  45.296  1.00  0.00
ATOM    618  OP1 U      20      50.126  73.555  44.427  1.00  0.00
ATOM    619  OP2 U      20      51.134  72.495  46.532  1.00  0.00
ATOM    620  O5' U      20      52.350  72.457  44.430  1.00  0.00
ATOM    621  C5' U      20      52.566  72.607  43.073  1.00  0.00
ATOM    622  H5' U      20      52.201  73.611  42.855  1.00  0.00
ATOM    623 H5'' U      20      52.022  71.851  42.508  1.00  0.00
ATOM    624  C4' U      20      54.012  72.494  42.688  1.00  0.00
ATOM    625  H4' U      20      54.203  72.879  41.686  1.00  0.00
ATOM    626  O4' U      20      54.957  73.121  43.559  1.00  0.00
ATOM    627  C1' U      20      56.181  72.411  43.548  1.00  0.00
ATOM    628  H1' U      20      56.975  73.071  43.199  1.00  0.00
ATOM    629  N1  U      20      56.387  72.029  44.988  1.00  0.00
ATOM    630  C6  U      20      55.314  71.588  45.817  1.00  0.00
ATOM    631  H6  U      20      54.314  71.608  45.409  1.00  0.00
ATOM    632  C5  U      20      55.582  71.120  47.030  1.00  0.00
ATOM    633  H5  U      20      54.738  70.858  47.651  1.00  0.00
ATOM    634  C4  U      20      56.883  71.042  47.604  1.00  0.00
ATOM    635  O4  U      20      57.131  70.684  48.753  1.00  0.00
ATOM    636  N3  U      20      57.886  71.304  46.644  1.00  0.00
ATOM    637  H3  U      20      58.837  71.256  46.983  1.00  0.00
ATOM    638  C2  U      20      57.708  71.896  45.446  1.00  0.00
ATOM    639  O2  U      20      58.596  72.484  44.832  1.00  0.00
ATOM    640  C3' U      20      54.474  71.058  42.646  1.00  0.00
ATOM    641  H3' U      20      54.190  70.687  43.631  1.00  0.00
ATOM    642  C2' U      20      55.996  71.245  42.561  1.00  0.00
ATOM    643  H2' U      20      56.514  70.321  42.818  1.00  0.00
ATOM    644  O2' U      20      56.508  71.702  41.288  1.00  0.00
ATOM    645 HO2' U      20      55.785  71.772  40.660  1.00  0.00
ATOM    646  O3' U      20      53.875  70.342  41.439  1.00  0.00
ATOM    647  P   G      21      53.931  68.758  41.377  1.00  0.00
ATOM    648  OP1 G      21      53.421  68.395  40.034  1.00  0.00
ATOM    649  OP2 G      21      53.311  68.225  42.565  1.00  0.00
ATOM    650  O5' G      21      55.431  68.406  41.384  1.00  0.00
ATOM    651  C5' G      21      56.265  68.442  40.289  1.00  0.00
ATOM    652  H5' G      21      56.246  69.445  39.862  1.00  0.00
ATOM    653 H5'' G      21      55.738  67.838  39.550  1.00  0.00
ATOM    654  C4' G      21      57.670  67.892  40.531  1.00  0.00
ATOM    655  H4' G      21      58.174  67.805  39.569  1.00  0.00
ATOM    656  O4' G      21      58.551  68.627  41.500  1.00  0.00
ATOM    657  C1' G      21      59.402  67.577  42.167  1.00  0.00
ATOM    658  H1' G      21      60.456  67.817  42.031  1.00  0.00
ATOM    659  N9  G      21      59.136  67.557  43.661  1.00  0.00
ATOM    660  C8  G      21      58.124  68.112  44.361  1.00  0.00
ATOM    661  H8  G      21      57.364  68.692  43.859  1.00  0.00
ATOM    662  N7  G      21      58.201  67.868  45.649  1.00  0.00
ATOM    663  C5  G      21      59.396  67.193  45.872  1.00  0.00
ATOM    664  C6  G      21      60.016  66.585  47.036  1.00  0.00
ATOM    665  O6  G      21      59.724  66.620  48.268  1.00  0.00
ATOM    666  N1  G      21      61.114  65.895  46.732  1.00  0.00
ATOM    667  H1  G      21      61.613  65.442  47.484  1.00  0.00
ATOM    668  C2  G      21      61.600  65.732  45.482  1.00  0.00
ATOM    669  N2  G      21      62.699  65.026  45.302  1.00  0.00
ATOM    670  H21 G      21      63.091  65.069  44.372  1.00  0.00
ATOM    671  H22 G      21      63.308  64.963  46.106  1.00  0.00
ATOM    672  N3  G      21      61.011  66.083  44.384  1.00  0.00
ATOM    673  C4  G      21      59.922  66.894  44.579  1.00  0.00
ATOM    674  C3' G      21      57.525  66.533  41.267  1.00  0.00
ATOM    675  H3' G      21      56.968  66.644  42.198  1.00  0.00
ATOM    676  C2' G      21      58.996  66.238  41.570  1.00  0.00
ATOM    677  H2' G      21      59.156  65.390  42.236  1.00  0.00
ATOM    678  O2' G      21      59.736  66.124  40.379  1.00  0.00
ATOM    679 HO2' G      21      59.196  65.539  39.844  1.00  0.00
ATOM    680  O3' G      21      56.998  65.601  40.368  1.00  0.00
ATOM    681  P   C      22      56.152  64.348  40.865  1.00  0.00
ATOM    682  OP1 C      22      55.814  63.712  39.531  1.00  0.00
ATOM    683  OP2 C      22      55.165  64.799  41.831  1.00  0.00
ATOM    684  O5' C      22      57.261  63.536  41.642  1.00  0.00
ATOM    685  C5' C      22      58.251  62.764  40.953  1.00  0.00
ATOM    686  H5' C      22      58.786  63.277  40.154  1.00  0.00
ATOM    687 H5'' C      22      57.777  61.890  40.507  1.00  0.00
ATOM    688  C4' C      22      59.276  62.212  41.979  1.00  0.00
ATOM    689  H4' C      22      60.056  61.740  41.382  1.00  0.00
ATOM    690  O4' C      22      59.913  63.203  42.767  1.00  0.00
ATOM    691  C1' C      22      60.213  62.557  44.055  1.00  0.00
ATOM    692  H1' C      22      61.264  62.684  44.315  1.00  0.00
ATOM    693  N1  C      22      59.524  63.064  45.254  1.00  0.00
ATOM    694  C6  C      22      58.376  63.863  45.119  1.00  0.00
ATOM    695  H6  C      22      58.130  64.214  44.128  1.00  0.00
ATOM    696  C5  C      22      57.701  64.334  46.180  1.00  0.00
ATOM    697  H5  C      22      56.814  64.938  46.058  1.00  0.00
ATOM    698  C4  C      22      58.205  63.932  47.485  1.00  0.00
ATOM    699  N4  C      22      57.712  64.383  48.639  1.00  0.00
ATOM    700  H41 C      22      57.087  65.175  48.689  1.00  0.00
ATOM    701  H42 C      22      58.206  64.296  49.515  1.00  0.00
ATOM    702  N3  C      22      59.299  63.287  47.626  1.00  0.00
ATOM    703  C2  C      22      59.951  62.768  46.537  1.00  0.00
ATOM    704  O2  C      22      60.954  62.098  46.731  1.00  0.00
ATOM    705  C3' C      22      58.754  61.155  42.953  1.00  0.00
ATOM    706  H3' C      22      57.895  61.562  43.486  1.00  0.00
ATOM    707  C2' C      22      59.943  61.046  43.891  1.00  0.00
ATOM    708  H2' C      22      59.656  60.404  44.724  1.00  0.00
ATOM    709  O2' C      22      61.069  60.489  43.205  1.00  0.00
ATOM    710 HO2' C      22      60.871  59.855  42.512  1.00  0.00
ATOM    711  O3' C      22      58.473  59.956  42.309  1.00  0.00
ATOM    712  P   U      23      57.507  58.904  42.901  1.00  0.00
ATOM    713  OP1 U      23      57.221  57.830  41.919  1.00  0.00
ATOM    714  OP2 U      23      56.410  59.616  43.565  1.00  0.00
ATOM    715  O5' U      23      58.340  58.230  44.078  1.00  0.00
ATOM    716  C5' U      23      59.211  57.070  43.928  1.00  0.00
ATOM    717  H5' U      23      60.159  57.398  43.501  1.00  0.00
ATOM    718 H5'' U      23      58.820  56.192  43.414  1.00  0.00
ATOM    719  C4' U      23      59.602  56.488  45.279  1.00  0.00
ATOM    720  H4' U      23      60.362  55.723  45.123  1.00  0.00
ATOM    721  O4' U      23      60.175  57.428  46.082  1.00  0.00
ATOM    722  C1' U      23      59.881  57.021  47.403  1.00  0.00
ATOM    723  H1' U      23      60.770  56.672  47.928  1.00  0.00
ATOM    724  N1  U      23      59.381  58.147  48.161  1.00  0.00
ATOM    725  C6  U      23      58.514  59.082  47.522  1.00  0.00
ATOM    726  H6  U      23      58.352  59.001  46.457  1.00  0.00
ATOM    727  C5  U      23      57.794  60.031  48.216  1.00  0.00
ATOM    728  H5  U      23      57.179  60.711  47.647  1.00  0.00
ATOM    729  C4  U      23      57.979  60.143  49.642  1.00  0.00
ATOM    730  O4  U      23      57.424  60.879  50.429  1.00  0.00
ATOM    731  N3  U      23      58.898  59.248  50.188  1.00  0.00
ATOM    732  H3  U      23      59.119  59.325  51.171  1.00  0.00
ATOM    733  C2  U      23      59.694  58.327  49.479  1.00  0.00
ATOM    734  O2  U      23      60.607  57.713  49.967  1.00  0.00
ATOM    735  C3' U      23      58.380  55.996  45.984  1.00  0.00
ATOM    736  H3' U      23      57.549  56.686  45.835  1.00  0.00
ATOM    737  C2' U      23      58.844  55.930  47.482  1.00  0.00
ATOM    738  H2' U      23      57.990  56.098  48.138  1.00  0.00
ATOM    739  O2' U      23      59.462  54.669  47.709  1.00  0.00
ATOM    740 HO2' U      23      58.913  53.976  47.334  1.00  0.00
ATOM    741  O3' U      23      57.947  54.783  45.460  1.00  0.00
ATOM    742  P   C      24      56.496  54.156  45.789  1.00  0.00
ATOM    743  OP1 C      24      56.256  53.083  44.769  1.00  0.00
ATOM    744  OP2 C      24      55.468  55.217  45.982  1.00  0.00
ATOM    745  O5' C      24      56.705  53.417  47.217  1.00  0.00
ATOM    746  C5' C      24      56.066  53.828  48.438  1.00  0.00
ATOM    747  H5' C      24      54.985  53.768  48.311  1.00  0.00
ATOM    748 H5'' C      24      56.357  54.847  48.694  1.00  0.00
ATOM    749  C4' C      24      56.523  52.951  49.587  1.00  0.00
ATOM    750  H4' C      24      57.607  52.898  49.480  1.00  0.00
ATOM    751  O4' C      24      56.218  53.580  50.749  1.00  0.00
ATOM    752  C1' C      24      55.376  52.747  51.485  1.00  0.00
ATOM    753  H1' C      24      55.915  52.112  52.188  1.00  0.00
ATOM    754  N1  C      24      54.356  53.576  52.172  1.00  0.00
ATOM    755  C6  C      24      53.844  54.664  51.523  1.00  0.00
ATOM    756  H6  C      24      53.923  54.676  50.446  1.00  0.00
ATOM    757  C5  C      24      53.334  55.668  52.304  1.00  0.00
ATOM    758  H5  C      24      52.968  56.558  51.814  1.00  0.00
ATOM    759  C4  C      24      53.176  55.444  53.762  1.00  0.00
ATOM    760  N4  C      24      52.648  56.333  54.506  1.00  0.00
ATOM    761  H41 C      24      52.372  57.241  54.160  1.00  0.00
ATOM    762  H42 C      24      52.465  56.140  55.480  1.00  0.00
ATOM    763  N3  C      24      53.643  54.338  54.319  1.00  0.00
ATOM    764  C2  C      24      54.250  53.432  53.551  1.00  0.00
ATOM    765  O2  C      24      54.609  52.381  54.091  1.00  0.00
ATOM    766  C3' C      24      55.920  51.565  49.548  1.00  0.00
ATOM    767  H3' C      24      55.521  51.195  48.604  1.00  0.00
ATOM    768  C2' C      24      54.728  51.821  50.464  1.00  0.00
ATOM    769  H2' C      24      53.980  52.340  49.864  1.00  0.00
ATOM    770  O2' C      24      54.123  50.644  50.998  1.00  0.00
ATOM    771 HO2' C      24      53.762  50.140  50.265  1.00  0.00
ATOM    772  O3' C      24      56.678  50.533  50.127  1.00  0.00
ATOM    773  P   G      25      58.109  50.078  49.454  1.00  0.00
ATOM    774  OP1 G      25      58.215  50.545  48.065  1.00  0.00
ATOM    775  OP2 G      25      58.490  48.699  49.827  1.00  0.00
ATOM    776  O5' G      25      59.163  50.998  50.343  1.00  0.00
ATOM    777  C5' G      25      59.064  50.962  51.733  1.00  0.00
ATOM    778  H5' G      25      59.397  49.993  52.105  1.00  0.00
ATOM    779 H5'' G      25      58.014  51.121  51.981  1.00  0.00
ATOM    780  C4' G      25      59.787  52.210  52.270  1.00  0.00
ATOM    781  H4' G      25      60.848  52.259  52.026  1.00  0.00
ATOM    782  O4' G      25      59.176  53.418  51.790  1.00  0.00
ATOM    783  C1' G      25      58.969  54.319  52.931  1.00  0.00
ATOM    784  H1' G      25      59.928  54.797  53.128  1.00  0.00
ATOM    785  N9  G      25      57.991  55.349  52.499  1.00  0.00
ATOM    786  C8  G      25      57.829  55.774  51.181  1.00  0.00
ATOM    787  H8  G      25      58.439  55.253  50.458  1.00  0.00
ATOM    788  N7  G      25      57.092  56.780  51.059  1.00  0.00
ATOM    789  C5  G      25      56.621  57.005  52.366  1.00  0.00
ATOM    790  C6  G      25      55.712  57.974  52.832  1.00  0.00
ATOM    791  O6  G      25      55.244  58.901  52.154  1.00  0.00
ATOM    792  N1  G      25      55.503  57.947  54.190  1.00  0.00
ATOM    793  H1  G      25      54.771  58.567  54.506  1.00  0.00
ATOM    794  C2  G      25      56.239  57.125  54.999  1.00  0.00
ATOM    795  N2  G      25      56.157  57.249  56.312  1.00  0.00
ATOM    796  H21 G      25      56.729  56.725  56.960  1.00  0.00
ATOM    797  H22 G      25      55.475  57.897  56.680  1.00  0.00
ATOM    798  N3  G      25      57.093  56.188  54.578  1.00  0.00
ATOM    799  C4  G      25      57.165  56.119  53.233  1.00  0.00
ATOM    800  C3' G      25      59.649  52.274  53.816  1.00  0.00
ATOM    801  H3' G      25      59.443  51.344  54.347  1.00  0.00
ATOM    802  C2' G      25      58.579  53.270  54.071  1.00  0.00
ATOM    803  H2' G      25      57.663  52.818  53.691  1.00  0.00
ATOM    804  O2' G      25      58.547  53.740  55.403  1.00  0.00
ATOM    805 HO2' G      25      58.043  54.557  55.369  1.00  0.00
ATOM    806  O3' G      25      60.907  52.841  54.153  1.00  0.00
ATOM    807  P   A      26      61.689  52.696  55.454  1.00  0.00
ATOM    808  OP1 A      26      63.080  52.720  55.130  1.00  0.00
ATOM    809  OP2 A      26      61.178  51.548  56.260  1.00  0.00
ATOM    810  O5' A      26      61.462  54.034  56.207  1.00  0.00
ATOM    811  C5' A      26      61.788  55.271  55.633  1.00  0.00
ATOM    812  H5' A      26      61.127  55.365  54.771  1.00  0.00
ATOM    813 H5'' A      26      62.814  55.403  55.291  1.00  0.00
ATOM    814  C4' A      26      61.395  56.353  56.704  1.00  0.00
ATOM    815  H4' A      26      62.076  56.173  57.536  1.00  0.00
ATOM    816  O4' A      26      61.548  57.674  56.308  1.00  0.00
ATOM    817  C1' A      26      60.526  58.535  56.726  1.00  0.00
ATOM    818  H1' A      26      61.008  59.385  57.209  1.00  0.00
ATOM    819  N9  A      26      59.711  59.124  55.580  1.00  0.00
ATOM    820  C8  A      26      59.601  58.600  54.305  1.00  0.00
ATOM    821  H8  A      26      60.077  57.651  54.106  1.00  0.00
ATOM    822  N7  A      26      58.797  59.271  53.492  1.00  0.00
ATOM    823  C5  A      26      58.300  60.249  54.377  1.00  0.00
ATOM    824  C6  A      26      57.462  61.370  54.179  1.00  0.00
ATOM    825  N6  A      26      56.714  61.619  53.122  1.00  0.00
ATOM    826  H61 A      26      57.026  61.092  52.319  1.00  0.00
ATOM    827  H62 A      26      56.195  62.453  52.886  1.00  0.00
ATOM    828  N1  A      26      57.128  62.190  55.171  1.00  0.00
ATOM    829  C2  A      26      57.679  61.949  56.386  1.00  0.00
ATOM    830  H2  A      26      57.411  62.546  57.245  1.00  0.00
ATOM    831  N3  A      26      58.517  60.964  56.744  1.00  0.00
ATOM    832  C4  A      26      58.851  60.228  55.654  1.00  0.00
ATOM    833  C3' A      26      59.905  56.233  57.222  1.00  0.00
ATOM    834  H3' A      26      59.247  56.049  56.372  1.00  0.00
ATOM    835  C2' A      26      59.627  57.710  57.733  1.00  0.00
ATOM    836  H2' A      26      58.563  57.947  57.695  1.00  0.00
ATOM    837  O2' A      26      60.198  57.831  59.002  1.00  0.00
ATOM    838 HO2' A      26      59.544  57.316  59.481  1.00  0.00
ATOM    839  O3' A      26      59.743  55.295  58.225  1.00  0.00
ATOM    840  P   C      27      58.332  54.953  58.692  1.00  0.00
ATOM    841  OP1 C      27      58.418  53.548  59.187  1.00  0.00
ATOM    842  OP2 C      27      57.289  55.186  57.701  1.00  0.00
ATOM    843  O5' C      27      57.974  55.905  59.969  1.00  0.00
ATOM    844  C5' C      27      58.828  55.911  61.156  1.00  0.00
ATOM    845  H5' C      27      59.838  56.095  60.792  1.00  0.00
ATOM    846 H5'' C      27      58.832  54.918  61.606  1.00  0.00
ATOM    847  C4' C      27      58.325  56.895  62.211  1.00  0.00
ATOM    848  H4' C      27      59.034  56.935  63.038  1.00  0.00
ATOM    849  O4' C      27      58.324  58.143  61.476  1.00  0.00
ATOM    850  C1' C      27      57.261  58.989  62.025  1.00  0.00
ATOM    851  H1' C      27      57.592  59.849  62.606  1.00  0.00
ATOM    852  N1  C      27      56.322  59.424  60.895  1.00  0.00
ATOM    853  C6  C      27      56.499  59.090  59.560  1.00  0.00
ATOM    854  H6  C      27      57.186  58.270  59.411  1.00  0.00
ATOM    855  C5  C      27      55.881  59.740  58.547  1.00  0.00
ATOM    856  H5  C      27      56.140  59.618  57.506  1.00  0.00
ATOM    857  C4  C      27      55.079  60.832  58.920  1.00  0.00
ATOM    858  N4  C      27      54.381  61.502  58.016  1.00  0.00
ATOM    859  H41 C      27      54.404  61.267  57.034  1.00  0.00
ATOM    860  H42 C      27      53.692  62.184  58.297  1.00  0.00
ATOM    861  N3  C      27      54.867  61.146  60.184  1.00  0.00
ATOM    862  C2  C      27      55.457  60.491  61.151  1.00  0.00
ATOM    863  O2  C      27      55.165  60.803  62.312  1.00  0.00
ATOM    864  C3' C      27      56.818  56.686  62.504  1.00  0.00
ATOM    865  H3' C      27      56.263  56.405  61.609  1.00  0.00
ATOM    866  C2' C      27      56.402  58.059  63.021  1.00  0.00
ATOM    867  H2' C      27      55.362  58.318  62.823  1.00  0.00
ATOM    868  O2' C      27      56.810  58.200  64.364  1.00  0.00
ATOM    869 HO2' C      27      56.994  57.272  64.526  1.00  0.00
ATOM    870  O3' C      27      56.502  55.832  63.575  1.00  0.00
ATOM    871  P   U      28      55.082  55.110  63.838  1.00  0.00
ATOM    872  OP1 U      28      55.178  54.212  65.031  1.00  0.00
ATOM    873  OP2 U      28      54.793  54.478  62.532  1.00  0.00
ATOM    874  O5' U      28      54.128  56.354  64.121  1.00  0.00
ATOM    875  C5' U      28      54.196  57.008  65.409  1.00  0.00
ATOM    876  H5' U      28      55.176  57.383  65.704  1.00  0.00
ATOM    877 H5'' U      28      53.941  56.267  66.167  1.00  0.00
ATOM    878  C4' U      28      53.100  58.140  65.429  1.00  0.00
ATOM    879  H4' U      28      53.059  58.563  66.433  1.00  0.00
ATOM    880  O4' U      28      53.429  59.278  64.685  1.00  0.00
ATOM    881  C1' U      28      52.209  59.984  64.177  1.00  0.00
ATOM    882  H1' U      28      52.322  61.042  64.410  1.00  0.00
ATOM    883  N1  U      28      52.021  59.858  62.699  1.00  0.00
ATOM    884  C6  U      28      52.642  58.842  61.900  1.00  0.00
ATOM    885  H6  U      28      53.147  58.022  62.389  1.00  0.00
ATOM    886  C5  U      28      52.540  58.871  60.565  1.00  0.00
ATOM    887  H5  U      28      53.137  58.179  59.990  1.00  0.00
ATOM    888  C4  U      28      51.610  59.789  59.919  1.00  0.00
ATOM    889  O4  U      28      51.466  59.963  58.730  1.00  0.00
ATOM    890  N3  U      28      50.913  60.642  60.773  1.00  0.00
ATOM    891  H3  U      28      50.311  61.332  60.346  1.00  0.00
ATOM    892  C2  U      28      51.116  60.733  62.112  1.00  0.00
ATOM    893  O2  U      28      50.442  61.478  62.738  1.00  0.00
ATOM    894  C3' U      28      51.633  57.844  65.042  1.00  0.00
ATOM    895  H3' U      28      51.666  57.383  64.055  1.00  0.00
ATOM    896  C2' U      28      51.048  59.231  64.912  1.00  0.00
ATOM    897  H2' U      28      50.071  59.328  64.438  1.00  0.00
ATOM    898  O2' U      28      50.916  59.734  66.262  1.00  0.00
ATOM    899 HO2' U      28      50.387  59.135  66.794  1.00  0.00
ATOM    900  O3' U      28      50.977  56.976  65.955  1.00  0.00
ATOM    901  P   A      29      49.633  56.215  65.474  1.00  0.00
ATOM    902  OP1 A      29      49.162  55.310  66.568  1.00  0.00
ATOM    903  OP2 A      29      50.011  55.646  64.174  1.00  0.00
ATOM    904  O5' A      29      48.554  57.317  65.265  1.00  0.00
ATOM    905  C5' A      29      48.035  58.058  66.322  1.00  0.00
ATOM    906  H5' A      29      48.785  58.481  66.990  1.00  0.00
ATOM    907 H5'' A      29      47.414  57.531  67.046  1.00  0.00
ATOM    908  C4' A      29      47.240  59.325  65.859  1.00  0.00
ATOM    909  H4' A      29      47.013  59.924  66.742  1.00  0.00
ATOM    910  O4' A      29      47.842  60.136  64.860  1.00  0.00
ATOM    911  C1' A      29      46.934  60.772  64.077  1.00  0.00
ATOM    912  H1' A      29      46.930  61.839  64.302  1.00  0.00
ATOM    913  N9  A      29      47.115  60.426  62.671  1.00  0.00
ATOM    914  C8  A      29      47.824  59.393  62.191  1.00  0.00
ATOM    915  H8  A      29      48.430  58.736  62.796  1.00  0.00
ATOM    916  N7  A      29      47.718  59.271  60.891  1.00  0.00
ATOM    917  C5  A      29      46.968  60.456  60.505  1.00  0.00
ATOM    918  C6  A      29      46.451  60.991  59.259  1.00  0.00
ATOM    919  N6  A      29      46.588  60.411  58.066  1.00  0.00
ATOM    920  H61 A      29      47.012  59.509  57.901  1.00  0.00
ATOM    921  H62 A      29      46.286  60.876  57.222  1.00  0.00
ATOM    922  N1  A      29      45.688  62.071  59.221  1.00  0.00
ATOM    923  C2  A      29      45.401  62.655  60.377  1.00  0.00
ATOM    924  H2  A      29      44.781  63.534  60.285  1.00  0.00
ATOM    925  N3  A      29      45.828  62.284  61.626  1.00  0.00
ATOM    926  C4  A      29      46.527  61.137  61.576  1.00  0.00
ATOM    927  C3' A      29      45.865  58.947  65.188  1.00  0.00
ATOM    928  H3' A      29      46.081  58.186  64.438  1.00  0.00
ATOM    929  C2' A      29      45.520  60.258  64.481  1.00  0.00
ATOM    930  H2' A      29      44.924  59.983  63.611  1.00  0.00
ATOM    931  O2' A      29      44.840  61.255  65.160  1.00  0.00
ATOM    932 HO2' A      29      43.925  60.970  65.218  1.00  0.00
ATOM    933  O3' A      29      44.941  58.498  66.107  1.00  0.00
ATOM    934  P   G      30      43.565  57.743  65.780  1.00  0.00
ATOM    935  OP1 G      30      42.954  57.271  67.036  1.00  0.00
ATOM    936  OP2 G      30      43.871  56.734  64.718  1.00  0.00
ATOM    937  O5' G      30      42.658  58.889  65.101  1.00  0.00
ATOM    938  C5' G      30      41.861  59.779  65.820  1.00  0.00
ATOM    939  H5' G      30      42.350  60.211  66.693  1.00  0.00
ATOM    940 H5'' G      30      41.063  59.206  66.291  1.00  0.00
ATOM    941  C4' G      30      41.164  60.829  64.968  1.00  0.00
ATOM    942  H4' G      30      40.738  61.585  65.628  1.00  0.00
ATOM    943  O4' G      30      42.062  61.453  64.069  1.00  0.00
ATOM    944  C1' G      30      41.405  61.675  62.832  1.00  0.00
ATOM    945  H1' G      30      41.457  62.730  62.563  1.00  0.00
ATOM    946  N9  G      30      41.970  60.807  61.794  1.00  0.00
ATOM    947  C8  G      30      42.735  59.680  61.851  1.00  0.00
ATOM    948  H8  G      30      43.004  59.273  62.814  1.00  0.00
ATOM    949  N7  G      30      43.303  59.241  60.704  1.00  0.00
ATOM    950  C5  G      30      42.706  60.035  59.767  1.00  0.00
ATOM    951  C6  G      30      42.733  60.042  58.304  1.00  0.00
ATOM    952  O6  G      30      43.406  59.408  57.501  1.00  0.00
ATOM    953  N1  G      30      41.776  60.885  57.749  1.00  0.00
ATOM    954  H1  G      30      41.691  60.907  56.743  1.00  0.00
ATOM    955  C2  G      30      41.183  61.843  58.496  1.00  0.00
ATOM    956  N2  G      30      40.205  62.498  57.950  1.00  0.00
ATOM    957  H21 G      30      39.690  63.228  58.421  1.00  0.00
ATOM    958  H22 G      30      39.824  62.181  57.070  1.00  0.00
ATOM    959  N3  G      30      41.144  61.903  59.817  1.00  0.00
ATOM    960  C4  G      30      41.859  60.947  60.403  1.00  0.00
ATOM    961  C3' G      30      40.080  60.203  64.072  1.00  0.00
ATOM    962  H3' G      30      40.504  59.277  63.684  1.00  0.00
ATOM    963  C2' G      30      39.936  61.254  62.987  1.00  0.00
ATOM    964  H2' G      30      39.498  60.724  62.142  1.00  0.00
ATOM    965  O2' G      30      39.066  62.316  63.450  1.00  0.00
ATOM    966 HO2' G      30      38.441  61.979  64.096  1.00  0.00
ATOM    967  O3' G      30      38.824  60.016  64.790  1.00  0.00
ATOM    968  P   A      31      37.842  58.826  64.343  1.00  0.00
ATOM    969  OP1 A      31      36.719  58.877  65.239  1.00  0.00
ATOM    970  OP2 A      31      38.665  57.608  64.283  1.00  0.00
ATOM    971  O5' A      31      37.332  59.178  62.919  1.00  0.00
ATOM    972  C5' A      31      36.401  60.248  62.778  1.00  0.00
ATOM    973  H5' A      31      36.734  61.082  63.395  1.00  0.00
ATOM    974 H5'' A      31      35.452  59.891  63.179  1.00  0.00
ATOM    975  C4' A      31      36.196  60.744  61.357  1.00  0.00
ATOM    976  H4' A      31      35.614  61.652  61.513  1.00  0.00
ATOM    977  O4' A      31      37.392  61.101  60.664  1.00  0.00
ATOM    978  C1' A      31      37.467  60.674  59.256  1.00  0.00
ATOM    979  H1' A      31      37.722  61.516  58.613  1.00  0.00
ATOM    980  N9  A      31      38.475  59.548  59.130  1.00  0.00
ATOM    981  C8  A      31      39.186  58.855  60.098  1.00  0.00
ATOM    982  H8  A      31      39.166  58.933  61.175  1.00  0.00
ATOM    983  N7  A      31      39.986  57.977  59.557  1.00  0.00
ATOM    984  C5  A      31      39.782  58.172  58.145  1.00  0.00
ATOM    985  C6  A      31      40.254  57.480  57.016  1.00  0.00
ATOM    986  N6  A      31      41.090  56.468  56.930  1.00  0.00
ATOM    987  H61 A      31      41.432  56.093  57.804  1.00  0.00
ATOM    988  H62 A      31      41.228  56.085  56.006  1.00  0.00
ATOM    989  N1  A      31      39.945  57.815  55.767  1.00  0.00
ATOM    990  C2  A      31      39.068  58.806  55.553  1.00  0.00
ATOM    991  H2  A      31      38.850  59.009  54.515  1.00  0.00
ATOM    992  N3  A      31      38.520  59.558  56.528  1.00  0.00
ATOM    993  C4  A      31      38.837  59.164  57.832  1.00  0.00
ATOM    994  C3' A      31      35.519  59.773  60.460  1.00  0.00
ATOM    995  H3' A      31      35.911  58.782  60.692  1.00  0.00
ATOM    996  C2' A      31      36.014  60.158  59.018  1.00  0.00
ATOM    997  H2' A      31      35.919  59.266  58.399  1.00  0.00
ATOM    998  O2' A      31      35.198  61.131  58.394  1.00  0.00
ATOM    999 HO2' A      31      35.702  61.474  57.652  1.00  0.00
ATOM   1000  O3' A      31      34.041  59.787  60.542  1.00  0.00
ATOM   1001  P   G      32      33.308  58.482  60.227  1.00  0.00
ATOM   1002  OP1 G      32      31.846  58.756  60.508  1.00  0.00
ATOM   1003  OP2 G      32      33.820  57.379  61.068  1.00  0.00
ATOM   1004  O5' G      32      33.482  58.127  58.614  1.00  0.00
ATOM   1005  C5' G      32      32.475  58.660  57.755  1.00  0.00
ATOM   1006  H5' G      32      32.286  59.704  58.004  1.00  0.00
ATOM   1007 H5'' G      32      31.600  58.103  58.089  1.00  0.00
ATOM   1008  C4' G      32      32.644  58.444  56.259  1.00  0.00
ATOM   1009  H4' G      32      31.946  59.058  55.690  1.00  0.00
ATOM   1010  O4' G      32      33.947  58.820  55.768  1.00  0.00
ATOM   1011  C1' G      32      34.454  57.787  54.894  1.00  0.00
ATOM   1012  H1' G      32      34.731  58.163  53.909  1.00  0.00
ATOM   1013  N9  G      32      35.682  57.095  55.337  1.00  0.00
ATOM   1014  C8  G      32      35.911  56.751  56.586  1.00  0.00
ATOM   1015  H8  G      32      35.258  57.006  57.408  1.00  0.00
ATOM   1016  N7  G      32      37.022  56.083  56.781  1.00  0.00
ATOM   1017  C5  G      32      37.441  55.864  55.439  1.00  0.00
ATOM   1018  C6  G      32      38.465  54.991  54.929  1.00  0.00
ATOM   1019  O6  G      32      39.232  54.183  55.506  1.00  0.00
ATOM   1020  N1  G      32      38.397  54.860  53.567  1.00  0.00
ATOM   1021  H1  G      32      38.894  54.087  53.148  1.00  0.00
ATOM   1022  C2  G      32      37.687  55.602  52.779  1.00  0.00
ATOM   1023  N2  G      32      37.810  55.384  51.485  1.00  0.00
ATOM   1024  H21 G      32      37.152  55.896  50.916  1.00  0.00
ATOM   1025  H22 G      32      38.467  54.731  51.082  1.00  0.00
ATOM   1026  N3  G      32      36.733  56.496  53.208  1.00  0.00
ATOM   1027  C4  G      32      36.664  56.528  54.541  1.00  0.00
ATOM   1028  C3' G      32      32.443  56.968  55.905  1.00  0.00
ATOM   1029  H3' G      32      32.986  56.298  56.572  1.00  0.00
ATOM   1030  C2' G      32      33.176  56.980  54.610  1.00  0.00
ATOM   1031  H2' G      32      33.469  55.964  54.346  1.00  0.00
ATOM   1032  O2' G      32      32.424  57.652  53.578  1.00  0.00
ATOM   1033 HO2' G      32      31.651  57.145  53.318  1.00  0.00
ATOM   1034  O3' G      32      31.163  56.585  55.675  1.00  0.00
ATOM   1035  P   C      33      30.729  55.092  55.772  1.00  0.00
ATOM   1036  OP1 C      33      29.311  54.998  55.541  1.00  0.00
ATOM   1037  OP2 C      33      31.196  54.587  57.073  1.00  0.00
ATOM   1038  O5' C      33      31.503  54.306  54.676  1.00  0.00
ATOM   1039  C5' C      33      30.961  54.344  53.382  1.00  0.00
ATOM   1040  H5' C      33      30.823  55.388  53.101  1.00  0.00
ATOM   1041 H5'' C      33      30.024  53.788  53.371  1.00  0.00
ATOM   1042  C4' C      33      31.873  53.628  52.344  1.00  0.00
ATOM   1043  H4' C      33      31.566  53.661  51.299  1.00  0.00
ATOM   1044  O4' C      33      33.272  54.132  52.419  1.00  0.00
ATOM   1045  C1' C      33      34.195  53.159  52.170  1.00  0.00
ATOM   1046  H1' C      33      34.677  53.309  51.204  1.00  0.00
ATOM   1047  N1  C      33      35.182  52.943  53.332  1.00  0.00
ATOM   1048  C6  C      33      34.790  53.083  54.607  1.00  0.00
ATOM   1049  H6  C      33      33.765  53.411  54.696  1.00  0.00
ATOM   1050  C5  C      33      35.525  52.735  55.670  1.00  0.00
ATOM   1051  H5  C      33      35.071  52.929  56.630  1.00  0.00
ATOM   1052  C4  C      33      36.762  52.180  55.418  1.00  0.00
ATOM   1053  N4  C      33      37.593  51.892  56.378  1.00  0.00
ATOM   1054  H41 C      33      37.334  51.920  57.353  1.00  0.00
ATOM   1055  H42 C      33      38.544  51.614  56.182  1.00  0.00
ATOM   1056  N3  C      33      37.227  51.962  54.140  1.00  0.00
ATOM   1057  C2  C      33      36.439  52.329  53.065  1.00  0.00
ATOM   1058  O2  C      33      36.767  52.132  51.914  1.00  0.00
ATOM   1059  C3' C      33      32.046  52.097  52.527  1.00  0.00
ATOM   1060  H3' C      33      32.183  51.933  53.596  1.00  0.00
ATOM   1061  C2' C      33      33.436  51.816  51.980  1.00  0.00
ATOM   1062  H2' C      33      33.822  50.954  52.525  1.00  0.00
ATOM   1063  O2' C      33      33.544  51.566  50.616  1.00  0.00
ATOM   1064 HO2' C      33      33.688  50.621  50.527  1.00  0.00
ATOM   1065  O3' C      33      31.079  51.290  51.897  1.00  0.00
ATOM   1066  P   C      34      30.877  49.752  52.326  1.00  0.00
ATOM   1067  OP1 C      34      29.693  49.215  51.577  1.00  0.00
ATOM   1068  OP2 C      34      30.983  49.662  53.786  1.00  0.00
ATOM   1069  O5' C      34      32.188  48.960  51.804  1.00  0.00
ATOM   1070  C5' C      34      32.239  48.607  50.441  1.00  0.00
ATOM   1071  H5' C      34      32.046  49.530  49.894  1.00  0.00
ATOM   1072 H5'' C      34      31.428  47.922  50.195  1.00  0.00
ATOM   1073  C4' C      34      33.571  47.961  50.061  1.00  0.00
ATOM   1074  H4' C      34      33.528  47.687  49.007  1.00  0.00
ATOM   1075  O4' C      34      34.616  48.824  50.201  1.00  0.00
ATOM   1076  C1' C      34      35.687  48.043  50.673  1.00  0.00
ATOM   1077  H1' C      34      36.600  48.374  50.178  1.00  0.00
ATOM   1078  N1  C      34      36.056  48.116  52.112  1.00  0.00
ATOM   1079  C6  C      34      35.145  48.696  52.954  1.00  0.00
ATOM   1080  H6  C      34      34.128  48.927  52.673  1.00  0.00
ATOM   1081  C5  C      34      35.567  48.979  54.228  1.00  0.00
ATOM   1082  H5  C      34      34.896  49.457  54.927  1.00  0.00
ATOM   1083  C4  C      34      36.880  48.661  54.634  1.00  0.00
ATOM   1084  N4  C      34      37.222  48.944  55.848  1.00  0.00
ATOM   1085  H41 C      34      38.142  48.667  56.159  1.00  0.00
ATOM   1086  H42 C      34      36.595  49.460  56.449  1.00  0.00
ATOM   1087  N3  C      34      37.687  47.967  53.825  1.00  0.00
ATOM   1088  C2  C      34      37.266  47.636  52.565  1.00  0.00
ATOM   1089  O2  C      34      38.113  47.015  51.888  1.00  0.00
ATOM   1090  C3' C      34      33.767  46.639  50.786  1.00  0.00
ATOM   1091  H3' C      34      33.501  46.705  51.841  1.00  0.00
ATOM   1092  C2' C      34      35.307  46.577  50.417  1.00  0.00
ATOM   1093  H2' C      34      35.809  45.933  51.139  1.00  0.00
ATOM   1094  O2' C      34      35.598  46.343  48.995  1.00  0.00
ATOM   1095 HO2' C      34      35.177  45.509  48.775  1.00  0.00
ATOM   1096  O3' C      34      33.156  45.609  50.051  1.00  0.00
ATOM   1097  P   C      35      32.707  44.265  50.752  1.00  0.00
ATOM   1098  OP1 C      35      32.061  43.465  49.622  1.00  0.00
ATOM   1099  OP2 C      35      32.002  44.513  51.997  1.00  0.00
ATOM   1100  O5' C      35      33.997  43.451  51.007  1.00  0.00
ATOM   1101  C5' C      35      34.744  42.851  49.992  1.00  0.00
ATOM   1102  H5' C      35      34.892  43.568  49.184  1.00  0.00
ATOM   1103 H5'' C      35      34.286  41.957  49.571  1.00  0.00
ATOM   1104  C4' C      35      36.135  42.368  50.533  1.00  0.00
ATOM   1105  H4' C      35      36.833  42.130  49.730  1.00  0.00
ATOM   1106  O4' C      35      36.768  43.492  51.130  1.00  0.00
ATOM   1107  C1' C      35      37.611  42.987  52.192  1.00  0.00
ATOM   1108  H1' C      35      38.619  43.263  51.882  1.00  0.00
ATOM   1109  N1  C      35      37.387  43.689  53.512  1.00  0.00
ATOM   1110  C6  C      35      36.331  44.577  53.676  1.00  0.00
ATOM   1111  H6  C      35      35.551  44.625  52.931  1.00  0.00
ATOM   1112  C5  C      35      36.128  45.256  54.857  1.00  0.00
ATOM   1113  H5  C      35      35.278  45.916  54.953  1.00  0.00
ATOM   1114  C4  C      35      37.250  45.060  55.775  1.00  0.00
ATOM   1115  N4  C      35      37.188  45.474  57.044  1.00  0.00
ATOM   1116  H41 C      35      36.555  46.241  57.219  1.00  0.00
ATOM   1117  H42 C      35      38.008  45.339  57.618  1.00  0.00
ATOM   1118  N3  C      35      38.276  44.295  55.587  1.00  0.00
ATOM   1119  C2  C      35      38.399  43.593  54.451  1.00  0.00
ATOM   1120  O2  C      35      39.443  42.943  54.290  1.00  0.00
ATOM   1121  C3' C      35      36.095  41.365  51.677  1.00  0.00
ATOM   1122  H3' C      35      35.395  41.773  52.407  1.00  0.00
ATOM   1123  C2' C      35      37.482  41.457  52.219  1.00  0.00
ATOM   1124  H2' C      35      37.430  40.992  53.204  1.00  0.00
ATOM   1125  O2' C      35      38.428  40.897  51.322  1.00  0.00
ATOM   1126 HO2' C      35      39.124  40.646  51.934  1.00  0.00
ATOM   1127  O3' C      35      35.619  40.079  51.224  1.00  0.00
ATOM   1128  P   C      36      35.050  38.910  52.212  1.00  0.00
ATOM   1129  OP1 C      36      34.888  37.814  51.270  1.00  0.00
ATOM   1130  OP2 C      36      33.903  39.395  52.950  1.00  0.00
ATOM   1131  O5' C      36      36.343  38.639  53.107  1.00  0.00
ATOM   1132  C5' C      36      37.366  37.822  52.673  1.00  0.00
ATOM   1133  H5' C      36      37.828  38.349  51.838  1.00  0.00
ATOM   1134 H5'' C      36      36.990  36.884  52.265  1.00  0.00
ATOM   1135  C4' C      36      38.323  37.479  53.725  1.00  0.00
ATOM   1136  H4' C      36      39.085  36.880  53.227  1.00  0.00
ATOM   1137  O4' C      36      39.011  38.573  54.274  1.00  0.00
ATOM   1138  C1' C      36      39.320  38.321  55.657  1.00  0.00
ATOM   1139  H1' C      36      40.406  38.368  55.739  1.00  0.00
ATOM   1140  N1  C      36      38.648  39.361  56.557  1.00  0.00
ATOM   1141  C6  C      36      37.675  40.217  56.040  1.00  0.00
ATOM   1142  H6  C      36      37.256  40.055  55.058  1.00  0.00
ATOM   1143  C5  C      36      37.296  41.266  56.803  1.00  0.00
ATOM   1144  H5  C      36      36.615  42.030  56.460  1.00  0.00
ATOM   1145  C4  C      36      37.806  41.330  58.147  1.00  0.00
ATOM   1146  N4  C      36      37.322  42.239  58.916  1.00  0.00
ATOM   1147  H41 C      36      36.524  42.796  58.648  1.00  0.00
ATOM   1148  H42 C      36      37.729  42.042  59.820  1.00  0.00
ATOM   1149  N3  C      36      38.642  40.427  58.682  1.00  0.00
ATOM   1150  C2  C      36      39.156  39.488  57.883  1.00  0.00
ATOM   1151  O2  C      36      40.103  38.782  58.293  1.00  0.00
ATOM   1152  C3' C      36      37.793  36.719  54.942  1.00  0.00
ATOM   1153  H3' C      36      36.808  37.111  55.196  1.00  0.00
ATOM   1154  C2' C      36      38.923  36.882  56.008  1.00  0.00
ATOM   1155  H2' C      36      38.473  36.806  56.998  1.00  0.00
ATOM   1156  O2' C      36      39.991  36.016  55.710  1.00  0.00
ATOM   1157 HO2' C      36      39.573  35.206  55.406  1.00  0.00
ATOM   1158  O3' C      36      37.680  35.270  54.773  1.00  0.00
ATOM   1159  P   U      37      36.552  34.567  55.614  1.00  0.00
ATOM   1160  OP1 U      37      36.843  33.141  55.646  1.00  0.00
ATOM   1161  OP2 U      37      35.269  34.991  54.985  1.00  0.00
ATOM   1162  O5' U      37      36.680  35.193  57.098  1.00  0.00
ATOM   1163  C5' U      37      37.358  34.542  58.195  1.00  0.00
ATOM   1164  H5' U      37      38.395  34.388  57.897  1.00  0.00
ATOM   1165 H5'' U      37      36.902  33.573  58.398  1.00  0.00
ATOM   1166  C4' U      37      37.310  35.378  59.447  1.00  0.00
ATOM   1167  H4' U      37      37.963  34.922  60.191  1.00  0.00
ATOM   1168  O4' U      37      37.659  36.739  59.263  1.00  0.00
ATOM   1169  C1' U      37      36.810  37.522  60.152  1.00  0.00
ATOM   1170  H1' U      37      37.439  38.060  60.861  1.00  0.00
ATOM   1171  N1  U      37      35.918  38.518  59.373  1.00  0.00
ATOM   1172  C6  U      37      35.685  38.391  58.021  1.00  0.00
ATOM   1173  H6  U      37      36.143  37.523  57.569  1.00  0.00
ATOM   1174  C5  U      37      34.803  39.154  57.376  1.00  0.00
ATOM   1175  H5  U      37      34.722  38.942  56.320  1.00  0.00
ATOM   1176  C4  U      37      34.042  40.171  57.909  1.00  0.00
ATOM   1177  O4  U      37      33.268  40.882  57.304  1.00  0.00
ATOM   1178  N3  U      37      34.375  40.410  59.242  1.00  0.00
ATOM   1179  H3  U      37      33.784  41.111  59.666  1.00  0.00
ATOM   1180  C2  U      37      35.214  39.573  60.012  1.00  0.00
ATOM   1181  O2  U      37      35.413  39.756  61.260  1.00  0.00
ATOM   1182  C3' U      37      35.922  35.322  60.018  1.00  0.00
ATOM   1183  H3' U      37      35.091  35.508  59.337  1.00  0.00
ATOM   1184  C2' U      37      36.004  36.506  60.944  1.00  0.00
ATOM   1185  H2' U      37      35.028  36.912  61.206  1.00  0.00
ATOM   1186  O2' U      37      36.838  36.221  62.069  1.00  0.00
ATOM   1187 HO2' U      37      36.394  35.785  62.799  1.00  0.00
ATOM   1188  O3' U      37      35.678  34.067  60.681  1.00  0.00
ATOM   1189  P   U      38      34.226  33.735  61.181  1.00  0.00
ATOM   1190  OP1 U      38      34.072  32.282  61.129  1.00  0.00
ATOM   1191  OP2 U      38      33.202  34.627  60.666  1.00  0.00
ATOM   1192  O5' U      38      34.404  34.207  62.625  1.00  0.00
ATOM   1193  C5' U      38      35.199  33.480  63.543  1.00  0.00
ATOM   1194  H5' U      38      36.212  33.403  63.148  1.00  0.00
ATOM   1195 H5'' U      38      34.806  32.473  63.685  1.00  0.00
ATOM   1196  C4' U      38      35.322  34.271  64.813  1.00  0.00
ATOM   1197  H4' U      38      36.002  33.663  65.410  1.00  0.00
ATOM   1198  O4' U      38      35.871  35.591  64.776  1.00  0.00
ATOM   1199  C1' U      38      35.315  36.202  65.888  1.00  0.00
ATOM   1200  H1' U      38      36.162  36.556  66.475  1.00  0.00
ATOM   1201  N1  U      38      34.721  37.490  65.362  1.00  0.00
ATOM   1202  C6  U      38      33.984  37.551  64.220  1.00  0.00
ATOM   1203  H6  U      38      33.936  36.661  63.610  1.00  0.00
ATOM   1204  C5  U      38      33.450  38.758  63.838  1.00  0.00
ATOM   1205  H5  U      38      32.917  38.926  62.914  1.00  0.00
ATOM   1206  C4  U      38      33.724  39.932  64.673  1.00  0.00
ATOM   1207  O4  U      38      33.377  41.053  64.376  1.00  0.00
ATOM   1208  N3  U      38      34.257  39.704  65.889  1.00  0.00
ATOM   1209  H3  U      38      34.177  40.470  66.543  1.00  0.00
ATOM   1210  C2  U      38      34.736  38.508  66.289  1.00  0.00
ATOM   1211  O2  U      38      35.212  38.431  67.407  1.00  0.00
ATOM   1212  C3' U      38      33.992  34.297  65.540  1.00  0.00
ATOM   1213  H3' U      38      33.251  34.819  64.934  1.00  0.00
ATOM   1214  C2' U      38      34.362  35.270  66.657  1.00  0.00
ATOM   1215  H2' U      38      33.495  35.797  67.055  1.00  0.00
ATOM   1216  O2' U      38      35.111  34.553  67.659  1.00  0.00
ATOM   1217 HO2' U      38      34.591  33.757  67.788  1.00  0.00
ATOM   1218  O3' U      38      33.554  32.957  65.907  1.00  0.00
ATOM   1219  P   A      39      32.354  32.627  66.808  1.00  0.00
ATOM   1220  OP1 A      39      31.780  31.285  66.593  1.00  0.00
ATOM   1221  OP2 A      39      31.488  33.897  66.703  1.00  0.00
ATOM   1222  O5' A      39      32.913  32.694  68.272  1.00  0.00
ATOM   1223  C5' A      39      33.673  31.660  68.830  1.00  0.00
ATOM   1224  H5' A      39      34.627  31.514  68.323  1.00  0.00
ATOM   1225 H5'' A      39      33.140  30.710  68.779  1.00  0.00
ATOM   1226  C4' A      39      34.028  31.965  70.296  1.00  0.00
ATOM   1227  H4' A      39      34.526  31.109  70.751  1.00  0.00
ATOM   1228  O4' A      39      34.874  33.071  70.384  1.00  0.00
ATOM   1229  C1' A      39      34.579  33.714  71.637  1.00  0.00
ATOM   1230  H1' A      39      35.438  33.834  72.297  1.00  0.00
ATOM   1231  N9  A      39      33.911  34.980  71.417  1.00  0.00
ATOM   1232  C8  A      39      33.033  35.423  70.400  1.00  0.00
ATOM   1233  H8  A      39      32.613  34.817  69.611  1.00  0.00
ATOM   1234  N7  A      39      32.444  36.541  70.649  1.00  0.00
ATOM   1235  C5  A      39      33.121  36.983  71.824  1.00  0.00
ATOM   1236  C6  A      39      33.071  38.101  72.650  1.00  0.00
ATOM   1237  N6  A      39      32.152  39.053  72.449  1.00  0.00
ATOM   1238  H61 A      39      31.420  38.865  71.779  1.00  0.00
ATOM   1239  H62 A      39      32.120  39.969  72.874  1.00  0.00
ATOM   1240  N1  A      39      33.740  38.196  73.826  1.00  0.00
ATOM   1241  C2  A      39      34.486  37.154  74.147  1.00  0.00
ATOM   1242  H2  A      39      34.856  37.214  75.160  1.00  0.00
ATOM   1243  N3  A      39      34.761  36.056  73.458  1.00  0.00
ATOM   1244  C4  A      39      34.014  36.050  72.290  1.00  0.00
ATOM   1245  C3' A      39      32.864  32.213  71.246  1.00  0.00
ATOM   1246  H3' A      39      32.104  32.883  70.847  1.00  0.00
ATOM   1247  C2' A      39      33.596  32.884  72.416  1.00  0.00
ATOM   1248  H2' A      39      32.928  33.515  73.003  1.00  0.00
ATOM   1249  O2' A      39      34.293  31.947  73.158  1.00  0.00
ATOM   1250 HO2' A      39      33.959  31.982  74.057  1.00  0.00
ATOM   1251  O3' A      39      32.356  30.887  71.537  1.00  0.00
ATOM   1252  P   A      40      30.918  30.593  72.161  1.00  0.00
ATOM   1253  OP1 A      40      30.719  29.137  72.291  1.00  0.00
ATOM   1254  OP2 A      40      29.883  31.341  71.384  1.00  0.00
ATOM   1255  O5' A      40      30.932  31.178  73.562  1.00  0.00
ATOM   1256  C5' A      40      31.618  30.497  74.607  1.00  0.00
ATOM   1257  H5' A      40      32.504  29.932  74.317  1.00  0.00
ATOM   1258 H5'' A      40      30.863  29.883  75.097  1.00  0.00
ATOM   1259  C4' A      40      32.029  31.437  75.778  1.00  0.00
ATOM   1260  H4' A      40      32.617  30.813  76.451  1.00  0.00
ATOM   1261  O4' A      40      32.648  32.623  75.353  1.00  0.00
ATOM   1262  C1' A      40      32.289  33.701  76.198  1.00  0.00
ATOM   1263  H1' A      40      33.183  34.151  76.628  1.00  0.00
ATOM   1264  N9  A      40      31.679  34.861  75.469  1.00  0.00
ATOM   1265  C8  A      40      31.007  34.746  74.274  1.00  0.00
ATOM   1266  H8  A      40      30.916  33.818  73.729  1.00  0.00
ATOM   1267  N7  A      40      30.505  35.905  73.883  1.00  0.00
ATOM   1268  C5  A      40      30.788  36.774  74.988  1.00  0.00
ATOM   1269  C6  A      40      30.519  38.124  75.303  1.00  0.00
ATOM   1270  N6  A      40      29.772  38.952  74.559  1.00  0.00
ATOM   1271  H61 A      40      29.576  38.773  73.585  1.00  0.00
ATOM   1272  H62 A      40      29.596  39.842  75.003  1.00  0.00
ATOM   1273  N1  A      40      30.922  38.670  76.426  1.00  0.00
ATOM   1274  C2  A      40      31.699  37.912  77.253  1.00  0.00
ATOM   1275  H2  A      40      32.040  38.406  78.150  1.00  0.00
ATOM   1276  N3  A      40      32.061  36.652  77.075  1.00  0.00
ATOM   1277  C4  A      40      31.534  36.130  75.934  1.00  0.00
ATOM   1278  C3' A      40      30.768  31.906  76.543  1.00  0.00
ATOM   1279  H3' A      40      30.025  32.244  75.819  1.00  0.00
ATOM   1280  C2' A      40      31.440  33.051  77.258  1.00  0.00
ATOM   1281  H2' A      40      30.621  33.724  77.513  1.00  0.00
ATOM   1282  O2' A      40      32.332  32.728  78.398  1.00  0.00
ATOM   1283 HO2' A      40      31.874  32.134  78.998  1.00  0.00
ATOM   1284  O3' A      40      30.301  30.845  77.355  1.00  0.00
ATOM   1285  P   U      41      28.919  31.022  78.040  1.00  0.00
ATOM   1286  OP1 U      41      28.505  29.713  78.641  1.00  0.00
ATOM   1287  OP2 U      41      28.017  31.636  77.034  1.00  0.00
ATOM   1288  O5' U      41      29.362  32.123  79.103  1.00  0.00
ATOM   1289  C5' U      41      29.865  31.694  80.322  1.00  0.00
ATOM   1290  H5' U      41      30.653  30.960  80.154  1.00  0.00
ATOM   1291 H5'' U      41      29.134  31.259  81.004  1.00  0.00
ATOM   1292  C4' U      41      30.397  32.861  81.221  1.00  0.00
ATOM   1293  H4' U      41      31.285  32.584  81.789  1.00  0.00
ATOM   1294  O4' U      41      30.830  33.996  80.412  1.00  0.00
ATOM   1295  C1' U      41      30.751  35.259  81.107  1.00  0.00
ATOM   1296  H1' U      41      31.781  35.574  81.278  1.00  0.00
ATOM   1297  N1  U      41      30.132  36.373  80.479  1.00  0.00
ATOM   1298  C6  U      41      29.308  36.156  79.386  1.00  0.00
ATOM   1299  H6  U      41      28.991  35.163  79.103  1.00  0.00
ATOM   1300  C5  U      41      28.848  37.284  78.795  1.00  0.00
ATOM   1301  H5  U      41      28.093  37.112  78.042  1.00  0.00
ATOM   1302  C4  U      41      29.086  38.611  79.232  1.00  0.00
ATOM   1303  O4  U      41      28.638  39.709  78.808  1.00  0.00
ATOM   1304  N3  U      41      30.004  38.694  80.200  1.00  0.00
ATOM   1305  H3  U      41      30.307  39.640  80.381  1.00  0.00
ATOM   1306  C2  U      41      30.616  37.644  80.825  1.00  0.00
ATOM   1307  O2  U      41      31.565  37.785  81.584  1.00  0.00
ATOM   1308  C3' U      41      29.367  33.596  82.015  1.00  0.00
ATOM   1309  H3' U      41      28.514  33.895  81.406  1.00  0.00
ATOM   1310  C2' U      41      30.088  34.899  82.430  1.00  0.00
ATOM   1311  H2' U      41      29.328  35.626  82.715  1.00  0.00
ATOM   1312  O2' U      41      30.904  34.705  83.581  1.00  0.00
ATOM   1313 HO2' U      41      30.997  33.850  84.007  1.00  0.00
ATOM   1314  O3' U      41      28.840  32.886  83.101  1.00  0.00
ATOM   1315  P   G      42      27.481  33.333  83.779  1.00  0.00
ATOM   1316  OP1 G      42      27.149  32.422  84.911  1.00  0.00
ATOM   1317  OP2 G      42      26.564  33.391  82.627  1.00  0.00
ATOM   1318  O5' G      42      27.628  34.754  84.342  1.00  0.00
ATOM   1319  C5' G      42      28.227  35.063  85.605  1.00  0.00
ATOM   1320  H5' G      42      29.230  34.665  85.447  1.00  0.00
ATOM   1321 H5'' G      42      27.693  34.679  86.473  1.00  0.00
ATOM   1322  C4' G      42      28.246  36.549  85.813  1.00  0.00
ATOM   1323  H4' G      42      28.848  36.799  86.687  1.00  0.00
ATOM   1324  O4' G      42      28.793  37.170  84.668  1.00  0.00
ATOM   1325  C1' G      42      28.254  38.523  84.373  1.00  0.00
ATOM   1326  H1' G      42      28.968  39.346  84.359  1.00  0.00
ATOM   1327  N9  G      42      27.482  38.565  83.123  1.00  0.00
ATOM   1328  C8  G      42      27.263  37.502  82.252  1.00  0.00
ATOM   1329  H8  G      42      27.749  36.540  82.325  1.00  0.00
ATOM   1330  N7  G      42      26.415  37.719  81.277  1.00  0.00
ATOM   1331  C5  G      42      25.994  39.022  81.512  1.00  0.00
ATOM   1332  C6  G      42      25.150  39.930  80.811  1.00  0.00
ATOM   1333  O6  G      42      24.553  39.813  79.695  1.00  0.00
ATOM   1334  N1  G      42      25.019  41.170  81.385  1.00  0.00
ATOM   1335  H1  G      42      24.352  41.817  80.989  1.00  0.00
ATOM   1336  C2  G      42      25.456  41.424  82.683  1.00  0.00
ATOM   1337  N2  G      42      25.099  42.513  83.179  1.00  0.00
ATOM   1338  H21 G      42      25.402  42.694  84.126  1.00  0.00
ATOM   1339  H22 G      42      24.595  43.239  82.691  1.00  0.00
ATOM   1340  N3  G      42      26.329  40.648  83.315  1.00  0.00
ATOM   1341  C4  G      42      26.535  39.494  82.711  1.00  0.00
ATOM   1342  C3' G      42      26.853  37.219  85.940  1.00  0.00
ATOM   1343  H3' G      42      26.207  36.840  85.148  1.00  0.00
ATOM   1344  C2' G      42      27.251  38.651  85.528  1.00  0.00
ATOM   1345  H2' G      42      26.388  39.227  85.192  1.00  0.00
ATOM   1346  O2' G      42      27.947  39.315  86.563  1.00  0.00
ATOM   1347 HO2' G      42      27.599  39.191  87.449  1.00  0.00
ATOM   1348  O3' G      42      26.214  37.110  87.154  1.00  0.00
ATOM   1349  P   G      43      24.817  36.366  87.166  1.00  0.00
ATOM   1350  OP1 G      43      24.399  36.013  88.489  1.00  0.00
ATOM   1351  OP2 G      43      24.890  35.288  86.199  1.00  0.00
ATOM   1352  O5' G      43      23.938  37.512  86.602  1.00  0.00
ATOM   1353  C5' G      43      23.752  38.751  87.424  1.00  0.00
ATOM   1354  H5' G      43      24.711  39.139  87.767  1.00  0.00
ATOM   1355 H5'' G      43      23.365  38.489  88.409  1.00  0.00
ATOM   1356  C4' G      43      22.935  39.851  86.740  1.00  0.00
ATOM   1357  H4' G      43      23.003  40.645  87.484  1.00  0.00
ATOM   1358  O4' G      43      23.501  40.309  85.575  1.00  0.00
ATOM   1359  C1' G      43      22.425  40.668  84.682  1.00  0.00
ATOM   1360  H1' G      43      22.597  41.708  84.402  1.00  0.00
ATOM   1361  N9  G      43      22.278  39.711  83.585  1.00  0.00
ATOM   1362  C8  G      43      23.025  38.586  83.330  1.00  0.00
ATOM   1363  H8  G      43      23.615  38.106  84.096  1.00  0.00
ATOM   1364  N7  G      43      22.968  38.221  82.058  1.00  0.00
ATOM   1365  C5  G      43      22.014  39.047  81.453  1.00  0.00
ATOM   1366  C6  G      43      21.271  39.052  80.193  1.00  0.00
ATOM   1367  O6  G      43      21.299  38.193  79.297  1.00  0.00
ATOM   1368  N1  G      43      20.402  40.092  80.003  1.00  0.00
ATOM   1369  H1  G      43      19.921  40.217  79.124  1.00  0.00
ATOM   1370  C2  G      43      20.227  41.008  80.963  1.00  0.00
ATOM   1371  N2  G      43      19.244  41.802  80.758  1.00  0.00
ATOM   1372  H21 G      43      19.140  42.472  81.506  1.00  0.00
ATOM   1373  H22 G      43      18.702  41.972  79.922  1.00  0.00
ATOM   1374  N3  G      43      20.749  41.034  82.172  1.00  0.00
ATOM   1375  C4  G      43      21.653  40.013  82.356  1.00  0.00
ATOM   1376  C3' G      43      21.443  39.532  86.467  1.00  0.00
ATOM   1377  H3' G      43      21.485  38.588  85.923  1.00  0.00
ATOM   1378  C2' G      43      21.104  40.710  85.489  1.00  0.00
ATOM   1379  H2' G      43      20.198  40.520  84.914  1.00  0.00
ATOM   1380  O2' G      43      21.083  42.018  86.106  1.00  0.00
ATOM   1381 HO2' G      43      20.257  42.154  86.575  1.00  0.00
ATOM   1382  O3' G      43      20.676  39.279  87.709  1.00  0.00
ATOM   1383  P   C      44      19.404  38.336  87.777  1.00  0.00
ATOM   1384  OP1 C      44      18.897  38.440  89.139  1.00  0.00
ATOM   1385  OP2 C      44      19.844  37.033  87.205  1.00  0.00
ATOM   1386  O5' C      44      18.268  38.941  86.740  1.00  0.00
ATOM   1387  C5' C      44      17.811  40.307  86.938  1.00  0.00
ATOM   1388  H5' C      44      18.661  40.986  86.864  1.00  0.00
ATOM   1389 H5'' C      44      17.404  40.482  87.934  1.00  0.00
ATOM   1390  C4' C      44      16.715  40.843  85.936  1.00  0.00
ATOM   1391  H4' C      44      16.311  41.753  86.379  1.00  0.00
ATOM   1392  O4' C      44      17.367  41.097  84.673  1.00  0.00
ATOM   1393  C1' C      44      16.520  40.892  83.629  1.00  0.00
ATOM   1394  H1' C      44      16.531  41.882  83.172  1.00  0.00
ATOM   1395  N1  C      44      17.065  39.850  82.667  1.00  0.00
ATOM   1396  C6  C      44      17.989  38.892  83.039  1.00  0.00
ATOM   1397  H6  C      44      18.359  38.819  84.051  1.00  0.00
ATOM   1398  C5  C      44      18.301  37.957  82.058  1.00  0.00
ATOM   1399  H5  C      44      19.127  37.293  82.266  1.00  0.00
ATOM   1400  C4  C      44      17.682  38.000  80.815  1.00  0.00
ATOM   1401  N4  C      44      17.989  37.153  79.909  1.00  0.00
ATOM   1402  H41 C      44      18.493  36.325  80.192  1.00  0.00
ATOM   1403  H42 C      44      17.792  37.414  78.953  1.00  0.00
ATOM   1404  N3  C      44      16.881  38.956  80.404  1.00  0.00
ATOM   1405  C2  C      44      16.509  39.906  81.338  1.00  0.00
ATOM   1406  O2  C      44      15.947  40.906  80.996  1.00  0.00
ATOM   1407  C3' C      44      15.580  39.893  85.543  1.00  0.00
ATOM   1408  H3' C      44      16.079  38.938  85.377  1.00  0.00
ATOM   1409  C2' C      44      15.156  40.579  84.250  1.00  0.00
ATOM   1410  H2' C      44      14.735  39.796  83.619  1.00  0.00
ATOM   1411  O2' C      44      14.414  41.775  84.335  1.00  0.00
ATOM   1412 HO2' C      44      13.965  41.824  85.182  1.00  0.00
ATOM   1413  O3' C      44      14.541  39.815  86.514  1.00  0.00
ATOM   1414  P   A      45      13.283  38.822  86.231  1.00  0.00
ATOM   1415  OP1 A      45      12.403  39.134  87.352  1.00  0.00
ATOM   1416  OP2 A      45      13.894  37.459  86.192  1.00  0.00
ATOM   1417  O5' A      45      12.603  39.107  84.867  1.00  0.00
ATOM   1418  C5' A      45      11.701  40.132  84.687  1.00  0.00
ATOM   1419  H5' A      45      12.179  41.072  84.963  1.00  0.00
ATOM   1420 H5'' A      45      10.805  40.075  85.306  1.00  0.00
ATOM   1421  C4' A      45      11.222  40.153  83.211  1.00  0.00
ATOM   1422  H4' A      45      10.787  41.097  82.883  1.00  0.00
ATOM   1423  O4' A      45      12.301  40.028  82.405  1.00  0.00
ATOM   1424  C1' A      45      12.105  39.274  81.246  1.00  0.00
ATOM   1425  H1' A      45      12.291  39.850  80.340  1.00  0.00
ATOM   1426  N9  A      45      13.134  38.246  81.208  1.00  0.00
ATOM   1427  C8  A      45      13.978  37.704  82.143  1.00  0.00
ATOM   1428  H8  A      45      14.001  38.077  83.156  1.00  0.00
ATOM   1429  N7  A      45      14.757  36.720  81.761  1.00  0.00
ATOM   1430  C5  A      45      14.372  36.523  80.423  1.00  0.00
ATOM   1431  C6  A      45      14.758  35.676  79.286  1.00  0.00
ATOM   1432  N6  A      45      15.805  34.782  79.246  1.00  0.00
ATOM   1433  H61 A      45      16.458  34.805  80.016  1.00  0.00
ATOM   1434  H62 A      45      15.900  34.287  78.370  1.00  0.00
ATOM   1435  N1  A      45      14.114  35.815  78.102  1.00  0.00
ATOM   1436  C2  A      45      13.115  36.679  77.973  1.00  0.00
ATOM   1437  H2  A      45      12.656  36.688  76.996  1.00  0.00
ATOM   1438  N3  A      45      12.621  37.538  78.886  1.00  0.00
ATOM   1439  C4  A      45      13.390  37.422  80.086  1.00  0.00
ATOM   1440  C3' A      45      10.414  38.930  82.789  1.00  0.00
ATOM   1441  H3' A      45      10.867  38.065  83.272  1.00  0.00
ATOM   1442  C2' A      45      10.689  38.799  81.315  1.00  0.00
ATOM   1443  H2' A      45      10.455  37.770  81.041  1.00  0.00
ATOM   1444  O2' A      45       9.920  39.636  80.490  1.00  0.00
ATOM   1445 HO2' A      45       9.053  39.769  80.881  1.00  0.00
ATOM   1446  O3' A      45       9.053  38.947  83.096  1.00  0.00
ATOM   1447  P   C      46       8.373  37.607  83.731  1.00  0.00
ATOM   1448  OP1 C      46       6.942  37.880  83.904  1.00  0.00
ATOM   1449  OP2 C      46       9.176  37.137  84.907  1.00  0.00
ATOM   1450  O5' C      46       8.461  36.488  82.649  1.00  0.00
ATOM   1451  C5' C      46       7.706  36.588  81.414  1.00  0.00
ATOM   1452  H5' C      46       7.573  37.627  81.113  1.00  0.00
ATOM   1453 H5'' C      46       6.724  36.188  81.667  1.00  0.00
ATOM   1454  C4' C      46       8.294  35.583  80.396  1.00  0.00
ATOM   1455  H4' C      46       7.741  35.601  79.457  1.00  0.00
ATOM   1456  O4' C      46       9.667  35.694  80.111  1.00  0.00
ATOM   1457  C1' C      46      10.219  34.468  79.807  1.00  0.00
ATOM   1458  H1' C      46      10.589  34.379  78.785  1.00  0.00
ATOM   1459  N1  C      46      11.307  34.151  80.773  1.00  0.00
ATOM   1460  C6  C      46      11.341  34.601  82.051  1.00  0.00
ATOM   1461  H6  C      46      10.518  35.157  82.476  1.00  0.00
ATOM   1462  C5  C      46      12.397  34.360  82.837  1.00  0.00
ATOM   1463  H5  C      46      12.272  34.812  83.809  1.00  0.00
ATOM   1464  C4  C      46      13.534  33.690  82.264  1.00  0.00
ATOM   1465  N4  C      46      14.462  33.310  82.987  1.00  0.00
ATOM   1466  H41 C      46      14.502  33.594  83.955  1.00  0.00
ATOM   1467  H42 C      46      15.157  32.759  82.504  1.00  0.00
ATOM   1468  N3  C      46      13.487  33.156  81.084  1.00  0.00
ATOM   1469  C2  C      46      12.391  33.368  80.331  1.00  0.00
ATOM   1470  O2  C      46      12.333  32.883  79.200  1.00  0.00
ATOM   1471  C3' C      46       8.237  34.157  80.942  1.00  0.00
ATOM   1472  H3' C      46       8.581  34.073  81.973  1.00  0.00
ATOM   1473  C2' C      46       9.117  33.399  79.989  1.00  0.00
ATOM   1474  H2' C      46       9.451  32.476  80.462  1.00  0.00
ATOM   1475  O2' C      46       8.604  33.229  78.708  1.00  0.00
ATOM   1476 HO2' C      46       7.787  32.755  78.877  1.00  0.00
ATOM   1477  O3' C      46       6.862  33.683  80.875  1.00  0.00
ATOM   1478  P   U      47       6.339  32.187  81.204  1.00  0.00
ATOM   1479  OP1 U      47       4.888  32.372  81.489  1.00  0.00
ATOM   1480  OP2 U      47       7.251  31.550  82.173  1.00  0.00
ATOM   1481  O5' U      47       6.579  31.353  79.865  1.00  0.00
ATOM   1482  C5' U      47       5.654  31.136  78.742  1.00  0.00
ATOM   1483  H5' U      47       5.344  32.113  78.371  1.00  0.00
ATOM   1484 H5'' U      47       4.756  30.681  79.159  1.00  0.00
ATOM   1485  C4' U      47       6.166  30.392  77.507  1.00  0.00
ATOM   1486  H4' U      47       5.438  30.446  76.697  1.00  0.00
ATOM   1487  O4' U      47       7.478  30.854  76.992  1.00  0.00
ATOM   1488  C1' U      47       8.296  29.672  76.648  1.00  0.00
ATOM   1489  H1' U      47       8.715  29.721  75.643  1.00  0.00
ATOM   1490  N1  U      47       9.451  29.414  77.539  1.00  0.00
ATOM   1491  C6  U      47       9.555  29.971  78.772  1.00  0.00
ATOM   1492  H6  U      47       8.771  30.616  79.139  1.00  0.00
ATOM   1493  C5  U      47      10.632  29.732  79.529  1.00  0.00
ATOM   1494  H5  U      47      10.675  30.330  80.427  1.00  0.00
ATOM   1495  C4  U      47      11.718  28.930  79.066  1.00  0.00
ATOM   1496  O4  U      47      12.850  28.915  79.588  1.00  0.00
ATOM   1497  N3  U      47      11.561  28.385  77.840  1.00  0.00
ATOM   1498  H3  U      47      12.356  27.893  77.457  1.00  0.00
ATOM   1499  C2  U      47      10.490  28.656  77.006  1.00  0.00
ATOM   1500  O2  U      47      10.536  28.268  75.842  1.00  0.00
ATOM   1501  C3' U      47       6.322  28.931  77.777  1.00  0.00
ATOM   1502  H3' U      47       6.842  28.830  78.730  1.00  0.00
ATOM   1503  C2' U      47       7.361  28.418  76.747  1.00  0.00
ATOM   1504  H2' U      47       7.863  27.507  77.072  1.00  0.00
ATOM   1505  O2' U      47       6.913  28.335  75.426  1.00  0.00
ATOM   1506 HO2' U      47       7.632  28.105  74.834  1.00  0.00
ATOM   1507  O3' U      47       5.036  28.299  77.791  1.00  0.00
ATOM   1508  P   G      48       4.866  26.935  78.551  1.00  0.00
ATOM   1509  OP1 G      48       3.457  26.519  78.486  1.00  0.00
ATOM   1510  OP2 G      48       5.514  26.994  79.863  1.00  0.00
ATOM   1511  O5' G      48       5.668  25.857  77.764  1.00  0.00
ATOM   1512  C5' G      48       5.139  25.242  76.568  1.00  0.00
ATOM   1513  H5' G      48       4.793  26.018  75.886  1.00  0.00
ATOM   1514 H5'' G      48       4.254  24.649  76.800  1.00  0.00
ATOM   1515  C4' G      48       6.205  24.470  75.735  1.00  0.00
ATOM   1516  H4' G      48       5.730  24.111  74.821  1.00  0.00
ATOM   1517  O4' G      48       7.440  25.241  75.424  1.00  0.00
ATOM   1518  C1' G      48       8.567  24.322  75.426  1.00  0.00
ATOM   1519  H1' G      48       9.191  24.370  74.534  1.00  0.00
ATOM   1520  N9  G      48       9.421  24.441  76.677  1.00  0.00
ATOM   1521  C8  G      48       9.223  25.284  77.779  1.00  0.00
ATOM   1522  H8  G      48       8.264  25.777  77.838  1.00  0.00
ATOM   1523  N7  G      48      10.164  25.397  78.601  1.00  0.00
ATOM   1524  C5  G      48      11.153  24.472  78.071  1.00  0.00
ATOM   1525  C6  G      48      12.510  24.172  78.477  1.00  0.00
ATOM   1526  O6  G      48      13.104  24.635  79.451  1.00  0.00
ATOM   1527  N1  G      48      13.114  23.193  77.707  1.00  0.00
ATOM   1528  H1  G      48      14.051  22.918  77.964  1.00  0.00
ATOM   1529  C2  G      48      12.492  22.637  76.584  1.00  0.00
ATOM   1530  N2  G      48      13.164  21.716  75.976  1.00  0.00
ATOM   1531  H21 G      48      12.596  21.257  75.279  1.00  0.00
ATOM   1532  H22 G      48      13.929  21.290  76.480  1.00  0.00
ATOM   1533  N3  G      48      11.326  23.051  76.052  1.00  0.00
ATOM   1534  C4  G      48      10.656  23.870  76.890  1.00  0.00
ATOM   1535  C3' G      48       6.645  23.132  76.321  1.00  0.00
ATOM   1536  H3' G      48       6.956  23.364  77.339  1.00  0.00
ATOM   1537  C2' G      48       7.930  22.957  75.504  1.00  0.00
ATOM   1538  H2' G      48       8.570  22.227  75.999  1.00  0.00
ATOM   1539  O2' G      48       7.637  22.285  74.262  1.00  0.00
ATOM   1540 HO2' G      48       6.930  22.732  73.792  1.00  0.00
ATOM   1541  O3' G      48       5.699  22.051  76.249  1.00  0.00
ATOM   1542  P   A      49       5.343  21.174  77.518  1.00  0.00
ATOM   1543  OP1 A      49       4.346  20.171  77.052  1.00  0.00
ATOM   1544  OP2 A      49       5.186  21.993  78.666  1.00  0.00
ATOM   1545  O5' A      49       6.709  20.474  77.736  1.00  0.00
ATOM   1546  C5' A      49       7.180  19.540  76.738  1.00  0.00
ATOM   1547  H5' A      49       7.306  20.043  75.779  1.00  0.00
ATOM   1548 H5'' A      49       6.355  18.859  76.527  1.00  0.00
ATOM   1549  C4' A      49       8.461  18.752  77.073  1.00  0.00
ATOM   1550  H4' A      49       8.584  17.930  76.367  1.00  0.00
ATOM   1551  O4' A      49       9.537  19.656  77.004  1.00  0.00
ATOM   1552  C1' A      49      10.358  19.501  78.222  1.00  0.00
ATOM   1553  H1' A      49      11.353  19.289  77.831  1.00  0.00
ATOM   1554  N9  A      49      10.561  20.675  79.116  1.00  0.00
ATOM   1555  C8  A      49       9.619  21.566  79.478  1.00  0.00
ATOM   1556  H8  A      49       8.609  21.508  79.102  1.00  0.00
ATOM   1557  N7  A      49      10.051  22.444  80.365  1.00  0.00
ATOM   1558  C5  A      49      11.422  22.081  80.537  1.00  0.00
ATOM   1559  C6  A      49      12.486  22.517  81.393  1.00  0.00
ATOM   1560  N6  A      49      12.382  23.506  82.296  1.00  0.00
ATOM   1561  H61 A      49      13.198  23.605  82.884  1.00  0.00
ATOM   1562  H62 A      49      11.536  24.054  82.348  1.00  0.00
ATOM   1563  N1  A      49      13.662  21.879  81.424  1.00  0.00
ATOM   1564  C2  A      49      13.757  20.826  80.644  1.00  0.00
ATOM   1565  H2  A      49      14.779  20.504  80.515  1.00  0.00
ATOM   1566  N3  A      49      12.847  20.284  79.814  1.00  0.00
ATOM   1567  C4  A      49      11.731  21.006  79.792  1.00  0.00
ATOM   1568  C3' A      49       8.455  17.966  78.399  1.00  0.00
ATOM   1569  H3' A      49       7.792  18.480  79.094  1.00  0.00
ATOM   1570  C2' A      49       9.859  18.181  78.912  1.00  0.00
ATOM   1571  H2' A      49       9.871  18.131  80.001  1.00  0.00
ATOM   1572  O2' A      49      10.774  17.216  78.470  1.00  0.00
ATOM   1573 HO2' A      49      10.285  16.391  78.485  1.00  0.00
ATOM   1574  O3' A      49       8.250  16.535  78.235  1.00  0.00
ATOM   1575  P   C      50       8.113  15.539  79.586  1.00  0.00
ATOM   1576  OP1 C      50       7.634  14.181  79.118  1.00  0.00
ATOM   1577  OP2 C      50       7.308  16.269  80.566  1.00  0.00
ATOM   1578  O5' C      50       9.617  15.359  80.172  1.00  0.00
ATOM   1579  C5' C      50      10.550  14.337  79.730  1.00  0.00
ATOM   1580  H5' C      50      10.744  14.564  78.682  1.00  0.00
ATOM   1581 H5'' C      50      10.108  13.341  79.771  1.00  0.00
ATOM   1582  C4' C      50      11.902  14.417  80.521  1.00  0.00
ATOM   1583  H4' C      50      12.612  13.690  80.127  1.00  0.00
ATOM   1584  O4' C      50      12.631  15.589  80.311  1.00  0.00
ATOM   1585  C1' C      50      13.321  15.881  81.483  1.00  0.00
ATOM   1586  H1' C      50      14.371  16.151  81.375  1.00  0.00
ATOM   1587  N1  C      50      12.723  17.146  82.162  1.00  0.00
ATOM   1588  C6  C      50      11.437  17.518  82.064  1.00  0.00
ATOM   1589  H6  C      50      10.877  16.918  81.363  1.00  0.00
ATOM   1590  C5  C      50      10.969  18.665  82.618  1.00  0.00
ATOM   1591  H5  C      50       9.938  18.899  82.396  1.00  0.00
ATOM   1592  C4  C      50      11.880  19.346  83.402  1.00  0.00
ATOM   1593  N4  C      50      11.472  20.484  83.853  1.00  0.00
ATOM   1594  H41 C      50      10.466  20.561  83.882  1.00  0.00
ATOM   1595  H42 C      50      12.057  21.041  84.460  1.00  0.00
ATOM   1596  N3  C      50      13.177  19.094  83.431  1.00  0.00
ATOM   1597  C2  C      50      13.621  17.969  82.859  1.00  0.00
ATOM   1598  O2  C      50      14.846  17.711  82.925  1.00  0.00
ATOM   1599  C3' C      50      11.951  14.141  82.068  1.00  0.00
ATOM   1600  H3' C      50      11.141  14.669  82.573  1.00  0.00
ATOM   1601  C2' C      50      13.316  14.683  82.427  1.00  0.00
ATOM   1602  H2' C      50      13.405  14.945  83.482  1.00  0.00
ATOM   1603  O2' C      50      14.374  13.838  81.969  1.00  0.00
ATOM   1604 HO2' C      50      14.018  12.967  81.776  1.00  0.00
ATOM   1605  O3' C      50      11.902  12.721  82.303  1.00  0.00
ATOM   1606  P   A      51      11.326  12.040  83.729  1.00  0.00
ATOM   1607  OP1 A      51      11.532  10.654  83.595  1.00  0.00
ATOM   1608  OP2 A      51      10.013  12.661  84.044  1.00  0.00
ATOM   1609  O5' A      51      12.365  12.533  84.897  1.00  0.00
ATOM   1610  C5' A      51      13.555  11.793  85.253  1.00  0.00
ATOM   1611  H5' A      51      14.023  11.468  84.324  1.00  0.00
ATOM   1612 H5'' A      51      13.260  10.874  85.759  1.00  0.00
ATOM   1613  C4' A      51      14.507  12.573  86.148  1.00  0.00
ATOM   1614  H4' A      51      15.487  12.101  86.224  1.00  0.00
ATOM   1615  O4' A      51      14.797  13.832  85.498  1.00  0.00
ATOM   1616  C1' A      51      14.963  14.706  86.609  1.00  0.00
ATOM   1617  H1' A      51      15.884  15.286  86.564  1.00  0.00
ATOM   1618  N9  A      51      13.911  15.699  86.627  1.00  0.00
ATOM   1619  C8  A      51      12.681  15.627  86.000  1.00  0.00
ATOM   1620  H8  A      51      12.337  14.737  85.494  1.00  0.00
ATOM   1621  N7  A      51      11.959  16.694  86.119  1.00  0.00
ATOM   1622  C5  A      51      12.641  17.393  87.139  1.00  0.00
ATOM   1623  C6  A      51      12.401  18.615  87.739  1.00  0.00
ATOM   1624  N6  A      51      11.490  19.465  87.292  1.00  0.00
ATOM   1625  H61 A      51      11.442  20.396  87.682  1.00  0.00
ATOM   1626  H62 A      51      10.883  19.101  86.571  1.00  0.00
ATOM   1627  N1  A      51      13.349  19.169  88.438  1.00  0.00
ATOM   1628  C2  A      51      14.425  18.545  88.751  1.00  0.00
ATOM   1629  H2  A      51      15.238  19.048  89.253  1.00  0.00
ATOM   1630  N3  A      51      14.804  17.352  88.303  1.00  0.00
ATOM   1631  C4  A      51      13.837  16.787  87.475  1.00  0.00
ATOM   1632  C3' A      51      14.063  12.886  87.534  1.00  0.00
ATOM   1633  H3' A      51      13.049  13.276  87.613  1.00  0.00
ATOM   1634  C2' A      51      14.978  13.994  87.956  1.00  0.00
ATOM   1635  H2' A      51      14.705  14.523  88.869  1.00  0.00
ATOM   1636  O2' A      51      16.258  13.424  88.289  1.00  0.00
ATOM   1637 HO2' A      51      16.226  12.504  88.563  1.00  0.00
ATOM   1638  O3' A      51      14.329  11.736  88.371  1.00  0.00
ATOM   1639  P   C      52      13.367  11.298  89.589  1.00  0.00
ATOM   1640  OP1 C      52      13.719   9.995  90.155  1.00  0.00
ATOM   1641  OP2 C      52      12.017  11.421  88.918  1.00  0.00
ATOM   1642  O5' C      52      13.448  12.442  90.701  1.00  0.00
ATOM   1643  C5' C      52      14.685  12.568  91.453  1.00  0.00
ATOM   1644  H5' C      52      15.565  12.478  90.816  1.00  0.00
ATOM   1645 H5'' C      52      14.705  11.780  92.206  1.00  0.00
ATOM   1646  C4' C      52      14.871  13.982  92.154  1.00  0.00
ATOM   1647  H4' C      52      15.858  14.118  92.596  1.00  0.00
ATOM   1648  O4' C      52      14.841  14.996  91.229  1.00  0.00
ATOM   1649  C1' C      52      14.318  16.167  91.903  1.00  0.00
ATOM   1650  H1' C      52      15.019  16.987  91.750  1.00  0.00
ATOM   1651  N1  C      52      12.973  16.484  91.258  1.00  0.00
ATOM   1652  C6  C      52      12.315  15.654  90.372  1.00  0.00
ATOM   1653  H6  C      52      12.791  14.705  90.178  1.00  0.00
ATOM   1654  C5  C      52      11.274  16.110  89.694  1.00  0.00
ATOM   1655  H5  C      52      10.740  15.372  89.115  1.00  0.00
ATOM   1656  C4  C      52      10.838  17.449  90.035  1.00  0.00
ATOM   1657  N4  C      52       9.789  17.970  89.540  1.00  0.00
ATOM   1658  H41 C      52       9.294  17.476  88.811  1.00  0.00
ATOM   1659  H42 C      52       9.739  18.965  89.704  1.00  0.00
ATOM   1660  N3  C      52      11.466  18.280  90.814  1.00  0.00
ATOM   1661  C2  C      52      12.578  17.812  91.374  1.00  0.00
ATOM   1662  O2  C      52      13.226  18.583  92.119  1.00  0.00
ATOM   1663  C3' C      52      13.749  14.337  93.148  1.00  0.00
ATOM   1664  H3' C      52      12.742  14.196  92.757  1.00  0.00
ATOM   1665  C2' C      52      14.135  15.813  93.359  1.00  0.00
ATOM   1666  H2' C      52      13.350  16.368  93.871  1.00  0.00
ATOM   1667  O2' C      52      15.389  15.932  94.091  1.00  0.00
ATOM   1668 HO2' C      52      15.291  15.349  94.847  1.00  0.00
ATOM   1669  O3' C      52      13.964  13.686  94.294  1.00  0.00
ATOM   1670  P   U      53      12.861  13.364  95.402  1.00  0.00
ATOM   1671  OP1 U      53      13.528  12.913  96.681  1.00  0.00
ATOM   1672  OP2 U      53      11.903  12.464  94.707  1.00  0.00
ATOM   1673  O5' U      53      12.158  14.856  95.630  1.00  0.00
ATOM   1674  C5' U      53      12.678  15.749  96.609  1.00  0.00
ATOM   1675  H5' U      53      13.714  15.967  96.353  1.00  0.00
ATOM   1676 H5'' U      53      12.622  15.326  97.612  1.00  0.00
ATOM   1677  C4' U      53      11.897  17.057  96.632  1.00  0.00
ATOM   1678  H4' U      53      12.303  17.531  97.526  1.00  0.00
ATOM   1679  O4' U      53      11.883  17.759  95.366  1.00  0.00
ATOM   1680  C1' U      53      10.551  18.292  95.041  1.00  0.00
ATOM   1681  H1' U      53      10.611  19.379  94.992  1.00  0.00
ATOM   1682  N1  U      53       9.715  17.813  93.885  1.00  0.00
ATOM   1683  C6  U      53       9.992  16.642  93.251  1.00  0.00
ATOM   1684  H6  U      53      10.766  16.050  93.716  1.00  0.00
ATOM   1685  C5  U      53       9.306  16.119  92.247  1.00  0.00
ATOM   1686  H5  U      53       9.412  15.069  92.018  1.00  0.00
ATOM   1687  C4  U      53       8.093  16.759  91.876  1.00  0.00
ATOM   1688  O4  U      53       7.198  16.327  91.221  1.00  0.00
ATOM   1689  N3  U      53       7.962  18.089  92.294  1.00  0.00
ATOM   1690  H3  U      53       7.267  18.672  91.850  1.00  0.00
ATOM   1691  C2  U      53       8.775  18.703  93.302  1.00  0.00
ATOM   1692  O2  U      53       8.652  19.901  93.599  1.00  0.00
ATOM   1693  C3' U      53      10.391  16.848  96.934  1.00  0.00
ATOM   1694  H3' U      53      10.031  15.992  96.363  1.00  0.00
ATOM   1695  C2' U      53       9.733  18.092  96.335  1.00  0.00
ATOM   1696  H2' U      53       8.667  17.960  96.151  1.00  0.00
ATOM   1697  O2' U      53       9.954  19.288  97.087  1.00  0.00
ATOM   1698 HO2' U      53       9.924  19.147  98.037  1.00  0.00
ATOM   1699  O3' U      53      10.127  16.749  98.321  1.00  0.00
ATOM   1700  P   G      54       9.171  15.546  98.778  1.00  0.00
ATOM   1701  OP1 G      54       8.708  15.606 100.235  1.00  0.00
ATOM   1702  OP2 G      54       9.757  14.312  98.332  1.00  0.00
ATOM   1703  O5' G      54       7.913  15.795  97.755  1.00  0.00
ATOM   1704  C5' G      54       6.937  16.768  98.016  1.00  0.00
ATOM   1705  H5' G      54       7.466  17.720  98.018  1.00  0.00
ATOM   1706 H5'' G      54       6.599  16.623  99.043  1.00  0.00
ATOM   1707  C4' G      54       5.663  16.682  97.090  1.00  0.00
ATOM   1708  H4' G      54       4.951  17.397  97.500  1.00  0.00
ATOM   1709  O4' G      54       5.868  17.042  95.744  1.00  0.00
ATOM   1710  C1' G      54       5.161  16.059  95.016  1.00  0.00
ATOM   1711  H1' G      54       4.507  16.606  94.336  1.00  0.00
ATOM   1712  N9  G      54       5.964  15.134  94.278  1.00  0.00
ATOM   1713  C8  G      54       7.199  14.614  94.627  1.00  0.00
ATOM   1714  H8  G      54       7.767  15.052  95.435  1.00  0.00
ATOM   1715  N7  G      54       7.492  13.571  93.913  1.00  0.00
ATOM   1716  C5  G      54       6.472  13.454  92.959  1.00  0.00
ATOM   1717  C6  G      54       6.287  12.560  91.833  1.00  0.00
ATOM   1718  O6  G      54       7.158  11.895  91.358  1.00  0.00
ATOM   1719  N1  G      54       5.078  12.729  91.139  1.00  0.00
ATOM   1720  H1  G      54       4.821  12.086  90.403  1.00  0.00
ATOM   1721  C2  G      54       4.151  13.712  91.472  1.00  0.00
ATOM   1722  N2  G      54       3.033  13.698  90.817  1.00  0.00
ATOM   1723  H21 G      54       2.218  14.176  91.173  1.00  0.00
ATOM   1724  H22 G      54       2.887  13.107  90.011  1.00  0.00
ATOM   1725  N3  G      54       4.341  14.591  92.436  1.00  0.00
ATOM   1726  C4  G      54       5.518  14.439  93.157  1.00  0.00
ATOM   1727  C3' G      54       5.006  15.271  97.285  1.00  0.00
ATOM   1728  H3' G      54       5.726  14.453  97.336  1.00  0.00
ATOM   1729  C2' G      54       4.250  15.281  96.024  1.00  0.00
ATOM   1730  H2' G      54       3.998  14.270  95.705  1.00  0.00
ATOM   1731  O2' G      54       3.038  16.005  96.123  1.00  0.00
ATOM   1732 HO2' G      54       2.502  15.634  96.828  1.00  0.00
ATOM   1733  O3' G      54       4.112  15.183  98.407  1.00  0.00
ATOM   1734  P   A      55       3.868  13.678  99.078  1.00  0.00
ATOM   1735  OP1 A      55       2.785  13.839 100.091  1.00  0.00
ATOM   1736  OP2 A      55       5.129  12.995  99.359  1.00  0.00
ATOM   1737  O5' A      55       3.110  12.936  97.910  1.00  0.00
ATOM   1738  C5' A      55       2.871  11.551  97.926  1.00  0.00
ATOM   1739  H5' A      55       2.323  11.251  98.819  1.00  0.00
ATOM   1740 H5'' A      55       3.796  10.993  97.777  1.00  0.00
ATOM   1741  C4' A      55       2.016  11.162  96.716  1.00  0.00
ATOM   1742  H4' A      55       2.017  10.119  96.401  1.00  0.00
ATOM   1743  O4' A      55       0.736  11.741  97.015  1.00  0.00
ATOM   1744  C1' A      55       0.272  12.311  95.839  1.00  0.00
ATOM   1745  H1' A      55      -0.137  11.501  95.235  1.00  0.00
ATOM   1746  N9  A      55      -0.903  13.154  96.132  1.00  0.00
ATOM   1747  C8  A      55      -2.225  12.868  95.926  1.00  0.00
ATOM   1748  H8  A      55      -2.555  11.996  95.382  1.00  0.00
ATOM   1749  N7  A      55      -3.050  13.806  96.344  1.00  0.00
ATOM   1750  C5  A      55      -2.173  14.763  96.869  1.00  0.00
ATOM   1751  C6  A      55      -2.367  16.083  97.393  1.00  0.00
ATOM   1752  N6  A      55      -3.458  16.779  97.387  1.00  0.00
ATOM   1753  H61 A      55      -4.315  16.378  97.033  1.00  0.00
ATOM   1754  H62 A      55      -3.468  17.619  97.948  1.00  0.00
ATOM   1755  N1  A      55      -1.329  16.768  97.894  1.00  0.00
ATOM   1756  C2  A      55      -0.146  16.174  97.703  1.00  0.00
ATOM   1757  H2  A      55       0.663  16.810  98.032  1.00  0.00
ATOM   1758  N3  A      55       0.230  15.008  97.155  1.00  0.00
ATOM   1759  C4  A      55      -0.857  14.329  96.824  1.00  0.00
ATOM   1760  C3' A      55       2.402  11.900  95.357  1.00  0.00
ATOM   1761  H3' A      55       3.413  12.254  95.560  1.00  0.00
ATOM   1762  C2' A      55       1.416  12.999  95.205  1.00  0.00
ATOM   1763  H2' A      55       1.842  13.878  95.689  1.00  0.00
ATOM   1764  O2' A      55       1.052  13.183  93.826  1.00  0.00
ATOM   1765 HO2' A      55       1.491  12.465  93.365  1.00  0.00
ATOM   1766  O3' A      55       2.235  11.053  94.226  1.00  0.00
ATOM   1767  P   C      56       3.234   9.856  93.957  1.00  0.00
ATOM   1768  OP1 C      56       2.561   8.634  94.440  1.00  0.00
ATOM   1769  OP2 C      56       4.708  10.097  94.281  1.00  0.00
ATOM   1770  O5' C      56       2.998   9.912  92.375  1.00  0.00
ATOM   1771  C5' C      56       3.422   8.948  91.460  1.00  0.00
ATOM   1772  H5' C      56       3.622   8.023  92.002  1.00  0.00
ATOM   1773 H5'' C      56       4.339   9.367  91.048  1.00  0.00
ATOM   1774  C4' C      56       2.419   8.474  90.402  1.00  0.00
ATOM   1775  H4' C      56       2.923   7.625  89.941  1.00  0.00
ATOM   1776  O4' C      56       1.239   8.011  91.111  1.00  0.00
ATOM   1777  C1' C      56       0.125   8.215  90.247  1.00  0.00
ATOM   1778  H1' C      56      -0.319   7.266  89.947  1.00  0.00
ATOM   1779  N1  C      56      -0.971   9.025  90.876  1.00  0.00
ATOM   1780  C6  C      56      -0.683   9.761  92.021  1.00  0.00
ATOM   1781  H6  C      56       0.305   9.855  92.447  1.00  0.00
ATOM   1782  C5  C      56      -1.663  10.557  92.547  1.00  0.00
ATOM   1783  H5  C      56      -1.335  11.181  93.366  1.00  0.00
ATOM   1784  C4  C      56      -2.993  10.473  92.010  1.00  0.00
ATOM   1785  N4  C      56      -3.960  11.262  92.350  1.00  0.00
ATOM   1786  H41 C      56      -3.904  12.022  93.013  1.00  0.00
ATOM   1787  H42 C      56      -4.828  11.137  91.850  1.00  0.00
ATOM   1788  N3  C      56      -3.285   9.630  91.048  1.00  0.00
ATOM   1789  C2  C      56      -2.261   9.059  90.381  1.00  0.00
ATOM   1790  O2  C      56      -2.597   8.472  89.319  1.00  0.00
ATOM   1791  C3' C      56       1.935   9.636  89.478  1.00  0.00
ATOM   1792  H3' C      56       1.776  10.545  90.057  1.00  0.00
ATOM   1793  C2' C      56       0.670   8.940  88.996  1.00  0.00
ATOM   1794  H2' C      56      -0.092   9.661  88.700  1.00  0.00
ATOM   1795  O2' C      56       0.832   8.004  87.955  1.00  0.00
ATOM   1796 HO2' C      56       1.672   8.201  87.533  1.00  0.00
ATOM   1797  O3' C      56       2.919   9.743  88.395  1.00  0.00
ATOM   1798  P   A      57       3.057  11.119  87.547  1.00  0.00
ATOM   1799  OP1 A      57       3.804  10.849  86.309  1.00  0.00
ATOM   1800  OP2 A      57       3.589  12.170  88.427  1.00  0.00
ATOM   1801  O5' A      57       1.584  11.542  87.159  1.00  0.00
ATOM   1802  C5' A      57       0.858  11.008  86.135  1.00  0.00
ATOM   1803  H5' A      57       0.619   9.977  86.396  1.00  0.00
ATOM   1804 H5'' A      57       1.478  11.084  85.241  1.00  0.00
ATOM   1805  C4' A      57      -0.482  11.666  85.875  1.00  0.00
ATOM   1806  H4' A      57      -0.880  11.245  84.951  1.00  0.00
ATOM   1807  O4' A      57      -1.342  11.174  86.885  1.00  0.00
ATOM   1808  C1' A      57      -2.004  12.251  87.545  1.00  0.00
ATOM   1809  H1' A      57      -3.055  12.022  87.725  1.00  0.00
ATOM   1810  N9  A      57      -1.470  12.717  88.893  1.00  0.00
ATOM   1811  C8  A      57      -0.314  12.253  89.556  1.00  0.00
ATOM   1812  H8  A      57       0.345  11.583  89.024  1.00  0.00
ATOM   1813  N7  A      57      -0.212  12.659  90.741  1.00  0.00
ATOM   1814  C5  A      57      -1.361  13.435  90.909  1.00  0.00
ATOM   1815  C6  A      57      -1.964  14.200  91.979  1.00  0.00
ATOM   1816  N6  A      57      -1.441  14.374  93.202  1.00  0.00
ATOM   1817  H61 A      57      -1.880  14.936  93.917  1.00  0.00
ATOM   1818  H62 A      57      -0.542  13.926  93.306  1.00  0.00
ATOM   1819  N1  A      57      -3.053  14.934  91.847  1.00  0.00
ATOM   1820  C2  A      57      -3.696  14.816  90.685  1.00  0.00
ATOM   1821  H2  A      57      -4.513  15.487  90.464  1.00  0.00
ATOM   1822  N3  A      57      -3.274  14.166  89.592  1.00  0.00
ATOM   1823  C4  A      57      -2.179  13.448  89.802  1.00  0.00
ATOM   1824  C3' A      57      -0.535  13.203  85.898  1.00  0.00
ATOM   1825  H3' A      57       0.173  13.537  86.656  1.00  0.00
ATOM   1826  C2' A      57      -1.947  13.323  86.455  1.00  0.00
ATOM   1827  H2' A      57      -2.114  14.296  86.918  1.00  0.00
ATOM   1828  O2' A      57      -2.837  12.964  85.377  1.00  0.00
ATOM   1829 HO2' A      57      -3.765  13.178  85.497  1.00  0.00
ATOM   1830  O3' A      57      -0.381  13.823  84.692  1.00  0.00
ATOM   1831  P   A      58       0.559  15.130  84.576  1.00  0.00
ATOM   1832  OP1 A      58       0.391  15.662  83.245  1.00  0.00
ATOM   1833  OP2 A      58       1.943  14.653  84.899  1.00  0.00
ATOM   1834  O5' A      58      -0.140  16.108  85.658  1.00  0.00
ATOM   1835  C5' A      58      -1.199  16.972  85.290  1.00  0.00
ATOM   1836  H5' A      58      -1.928  16.481  84.646  1.00  0.00
ATOM   1837 H5'' A      58      -0.821  17.746  84.623  1.00  0.00
ATOM   1838  C4' A      58      -1.884  17.645  86.541  1.00  0.00
ATOM   1839  H4' A      58      -2.888  17.906  86.206  1.00  0.00
ATOM   1840  O4' A      58      -2.015  16.742  87.584  1.00  0.00
ATOM   1841  C1' A      58      -1.959  17.431  88.831  1.00  0.00
ATOM   1842  H1' A      58      -2.898  17.307  89.371  1.00  0.00
ATOM   1843  N9  A      58      -0.857  16.954  89.679  1.00  0.00
ATOM   1844  C8  A      58       0.152  16.069  89.356  1.00  0.00
ATOM   1845  H8  A      58       0.183  15.605  88.381  1.00  0.00
ATOM   1846  N7  A      58       1.002  15.867  90.334  1.00  0.00
ATOM   1847  C5  A      58       0.465  16.647  91.349  1.00  0.00
ATOM   1848  C6  A      58       0.898  16.893  92.678  1.00  0.00
ATOM   1849  N6  A      58       1.931  16.252  93.240  1.00  0.00
ATOM   1850  H61 A      58       2.462  15.583  92.701  1.00  0.00
ATOM   1851  H62 A      58       2.299  16.605  94.112  1.00  0.00
ATOM   1852  N1  A      58       0.321  17.765  93.458  1.00  0.00
ATOM   1853  C2  A      58      -0.708  18.395  92.963  1.00  0.00
ATOM   1854  H2  A      58      -1.196  19.184  93.515  1.00  0.00
ATOM   1855  N3  A      58      -1.316  18.199  91.784  1.00  0.00
ATOM   1856  C4  A      58      -0.618  17.309  90.970  1.00  0.00
ATOM   1857  C3' A      58      -1.018  18.743  87.092  1.00  0.00
ATOM   1858  H3' A      58      -0.053  18.236  87.121  1.00  0.00
ATOM   1859  C2' A      58      -1.593  18.926  88.522  1.00  0.00
ATOM   1860  H2' A      58      -0.846  19.285  89.229  1.00  0.00
ATOM   1861  O2' A      58      -2.787  19.678  88.583  1.00  0.00
ATOM   1862 HO2' A      58      -3.177  19.719  89.459  1.00  0.00
ATOM   1863  O3' A      58      -0.997  19.843  86.270  1.00  0.00
ATOM   1864  P   G      59       0.149  20.921  86.393  1.00  0.00
ATOM   1865  OP1 G      59      -0.158  21.990  85.396  1.00  0.00
ATOM   1866  OP2 G      59       1.462  20.192  86.331  1.00  0.00
ATOM   1867  O5' G      59       0.125  21.623  87.796  1.00  0.00
ATOM   1868  C5' G      59      -1.062  22.374  88.123  1.00  0.00
ATOM   1869  H5' G      59      -1.991  21.845  87.914  1.00  0.00
ATOM   1870 H5'' G      59      -1.079  23.315  87.573  1.00  0.00
ATOM   1871  C4' G      59      -1.025  22.690  89.635  1.00  0.00
ATOM   1872  H4' G      59      -1.970  23.213  89.783  1.00  0.00
ATOM   1873  O4' G      59      -1.038  21.567  90.498  1.00  0.00
ATOM   1874  C1' G      59      -0.228  21.878  91.631  1.00  0.00
ATOM   1875  H1' G      59      -0.738  21.666  92.571  1.00  0.00
ATOM   1876  N9  G      59       1.050  21.116  91.703  1.00  0.00
ATOM   1877  C8  G      59       1.571  20.306  90.676  1.00  0.00
ATOM   1878  H8  G      59       0.961  20.302  89.785  1.00  0.00
ATOM   1879  N7  G      59       2.371  19.432  91.065  1.00  0.00
ATOM   1880  C5  G      59       2.722  19.933  92.379  1.00  0.00
ATOM   1881  C6  G      59       3.779  19.519  93.272  1.00  0.00
ATOM   1882  O6  G      59       4.705  18.630  93.161  1.00  0.00
ATOM   1883  N1  G      59       3.678  20.185  94.493  1.00  0.00
ATOM   1884  H1  G      59       4.297  19.946  95.254  1.00  0.00
ATOM   1885  C2  G      59       2.791  21.141  94.775  1.00  0.00
ATOM   1886  N2  G      59       2.920  21.767  95.938  1.00  0.00
ATOM   1887  H21 G      59       2.350  22.582  96.117  1.00  0.00
ATOM   1888  H22 G      59       3.629  21.455  96.586  1.00  0.00
ATOM   1889  N3  G      59       1.862  21.587  93.995  1.00  0.00
ATOM   1890  C4  G      59       1.905  20.966  92.777  1.00  0.00
ATOM   1891  C3' G      59       0.113  23.568  90.069  1.00  0.00
ATOM   1892  H3' G      59       1.065  23.125  89.776  1.00  0.00
ATOM   1893  C2' G      59       0.070  23.407  91.566  1.00  0.00
ATOM   1894  H2' G      59       1.077  23.646  91.909  1.00  0.00
ATOM   1895  O2' G      59      -1.012  24.262  92.035  1.00  0.00
ATOM   1896 HO2' G      59      -1.176  24.958  91.394  1.00  0.00
ATOM   1897  O3' G      59       0.044  24.945  89.804  1.00  0.00
ATOM   1898  P   U      60       1.388  25.716  89.288  1.00  0.00
ATOM   1899  OP1 U      60       1.014  27.058  89.029  1.00  0.00
ATOM   1900  OP2 U      60       2.011  24.932  88.221  1.00  0.00
ATOM   1901  O5' U      60       2.348  25.667  90.560  1.00  0.00
ATOM   1902  C5' U      60       2.042  26.385  91.781  1.00  0.00
ATOM   1903  H5' U      60       1.108  25.894  92.051  1.00  0.00
ATOM   1904 H5'' U      60       1.821  27.438  91.608  1.00  0.00
ATOM   1905  C4' U      60       3.032  26.193  92.885  1.00  0.00
ATOM   1906  H4' U      60       2.749  26.881  93.681  1.00  0.00
ATOM   1907  O4' U      60       3.053  24.832  93.252  1.00  0.00
ATOM   1908  C1' U      60       4.341  24.522  93.799  1.00  0.00
ATOM   1909  H1' U      60       4.244  24.052  94.778  1.00  0.00
ATOM   1910  N1  U      60       4.899  23.347  93.045  1.00  0.00
ATOM   1911  C6  U      60       4.458  23.004  91.733  1.00  0.00
ATOM   1912  H6  U      60       3.587  23.483  91.311  1.00  0.00
ATOM   1913  C5  U      60       4.918  21.903  90.975  1.00  0.00
ATOM   1914  H5  U      60       4.575  21.581  90.003  1.00  0.00
ATOM   1915  C4  U      60       5.984  21.087  91.535  1.00  0.00
ATOM   1916  O4  U      60       6.379  20.061  90.977  1.00  0.00
ATOM   1917  N3  U      60       6.518  21.540  92.790  1.00  0.00
ATOM   1918  H3  U      60       7.317  21.021  93.127  1.00  0.00
ATOM   1919  C2  U      60       6.010  22.717  93.468  1.00  0.00
ATOM   1920  O2  U      60       6.598  23.139  94.484  1.00  0.00
ATOM   1921  C3' U      60       4.551  26.410  92.551  1.00  0.00
ATOM   1922  H3' U      60       4.882  25.855  91.673  1.00  0.00
ATOM   1923  C2' U      60       5.200  25.828  93.816  1.00  0.00
ATOM   1924  H2' U      60       6.276  25.712  93.692  1.00  0.00
ATOM   1925  O2' U      60       4.926  26.515  95.025  1.00  0.00
ATOM   1926 HO2' U      60       5.786  26.718  95.398  1.00  0.00
ATOM   1927  O3' U      60       4.908  27.782  92.413  1.00  0.00
ATOM   1928  P   G      61       6.223  28.296  91.614  1.00  0.00
ATOM   1929  OP1 G      61       6.421  29.756  91.720  1.00  0.00
ATOM   1930  OP2 G      61       6.226  27.567  90.312  1.00  0.00
ATOM   1931  O5' G      61       7.490  27.731  92.468  1.00  0.00
ATOM   1932  C5' G      61       7.956  28.309  93.672  1.00  0.00
ATOM   1933  H5' G      61       7.123  28.311  94.375  1.00  0.00
ATOM   1934 H5'' G      61       8.255  29.329  93.432  1.00  0.00
ATOM   1935  C4' G      61       9.121  27.520  94.296  1.00  0.00
ATOM   1936  H4' G      61       9.347  27.941  95.276  1.00  0.00
ATOM   1937  O4' G      61       8.757  26.107  94.568  1.00  0.00
ATOM   1938  C1' G      61       9.917  25.344  94.379  1.00  0.00
ATOM   1939  H1' G      61      10.078  24.729  95.264  1.00  0.00
ATOM   1940  N9  G      61       9.658  24.489  93.233  1.00  0.00
ATOM   1941  C8  G      61       8.736  24.706  92.215  1.00  0.00
ATOM   1942  H8  G      61       8.058  25.547  92.229  1.00  0.00
ATOM   1943  N7  G      61       8.683  23.791  91.338  1.00  0.00
ATOM   1944  C5  G      61       9.697  22.907  91.736  1.00  0.00
ATOM   1945  C6  G      61      10.009  21.567  91.240  1.00  0.00
ATOM   1946  O6  G      61       9.526  20.968  90.285  1.00  0.00
ATOM   1947  N1  G      61      10.902  20.895  91.970  1.00  0.00
ATOM   1948  H1  G      61      10.990  19.916  91.735  1.00  0.00
ATOM   1949  C2  G      61      11.515  21.380  93.109  1.00  0.00
ATOM   1950  N2  G      61      12.315  20.581  93.716  1.00  0.00
ATOM   1951  H21 G      61      12.787  20.792  94.584  1.00  0.00
ATOM   1952  H22 G      61      12.621  19.764  93.207  1.00  0.00
ATOM   1953  N3  G      61      11.280  22.649  93.619  1.00  0.00
ATOM   1954  C4  G      61      10.290  23.280  92.953  1.00  0.00
ATOM   1955  C3' G      61      10.374  27.380  93.440  1.00  0.00
ATOM   1956  H3' G      61       9.986  27.148  92.449  1.00  0.00
ATOM   1957  C2' G      61      11.106  26.217  94.092  1.00  0.00
ATOM   1958  H2' G      61      11.713  25.706  93.345  1.00  0.00
ATOM   1959  O2' G      61      11.818  26.421  95.248  1.00  0.00
ATOM   1960 HO2' G      61      11.918  27.372  95.333  1.00  0.00
ATOM   1961  O3' G      61      11.209  28.554  93.366  1.00  0.00
ATOM   1962  P   U      62      12.380  28.629  92.301  1.00  0.00
ATOM   1963  OP1 U      62      13.213  29.802  92.694  1.00  0.00
ATOM   1964  OP2 U      62      11.720  28.587  90.990  1.00  0.00
ATOM   1965  O5' U      62      13.297  27.283  92.514  1.00  0.00
ATOM   1966  C5' U      62      14.407  27.207  93.373  1.00  0.00
ATOM   1967  H5' U      62      14.188  27.663  94.338  1.00  0.00
ATOM   1968 H5'' U      62      15.113  27.845  92.841  1.00  0.00
ATOM   1969  C4' U      62      15.005  25.858  93.442  1.00  0.00
ATOM   1970  H4' U      62      15.694  25.679  94.267  1.00  0.00
ATOM   1971  O4' U      62      14.079  24.698  93.467  1.00  0.00
ATOM   1972  C1' U      62      14.603  23.668  92.639  1.00  0.00
ATOM   1973  H1' U      62      14.612  22.720  93.178  1.00  0.00
ATOM   1974  N1  U      62      13.818  23.454  91.336  1.00  0.00
ATOM   1975  C6  U      62      12.961  24.360  90.857  1.00  0.00
ATOM   1976  H6  U      62      12.876  25.343  91.297  1.00  0.00
ATOM   1977  C5  U      62      12.093  24.005  89.815  1.00  0.00
ATOM   1978  H5  U      62      11.321  24.690  89.494  1.00  0.00
ATOM   1979  C4  U      62      12.147  22.773  89.156  1.00  0.00
ATOM   1980  O4  U      62      11.370  22.517  88.235  1.00  0.00
ATOM   1981  N3  U      62      13.075  21.882  89.702  1.00  0.00
ATOM   1982  H3  U      62      12.958  20.913  89.441  1.00  0.00
ATOM   1983  C2  U      62      13.862  22.229  90.802  1.00  0.00
ATOM   1984  O2  U      62      14.747  21.393  91.047  1.00  0.00
ATOM   1985  C3' U      62      15.895  25.568  92.253  1.00  0.00
ATOM   1986  H3' U      62      15.437  25.886  91.317  1.00  0.00
ATOM   1987  C2' U      62      16.046  24.033  92.300  1.00  0.00
ATOM   1988  H2' U      62      16.378  23.686  91.321  1.00  0.00
ATOM   1989  O2' U      62      16.793  23.567  93.359  1.00  0.00
ATOM   1990 HO2' U      62      17.322  24.308  93.663  1.00  0.00
ATOM   1991  O3' U      62      17.140  26.193  92.181  1.00  0.00
ATOM   1992  P   G      63      17.970  26.345  90.832  1.00  0.00
ATOM   1993  OP1 G      63      19.156  27.161  91.212  1.00  0.00
ATOM   1994  OP2 G      63      17.047  26.890  89.846  1.00  0.00
ATOM   1995  O5' G      63      18.403  24.926  90.392  1.00  0.00
ATOM   1996  C5' G      63      19.455  24.108  90.985  1.00  0.00
ATOM   1997  H5' G      63      19.357  23.979  92.063  1.00  0.00
ATOM   1998 H5'' G      63      20.351  24.685  90.756  1.00  0.00
ATOM   1999  C4' G      63      19.589  22.835  90.292  1.00  0.00
ATOM   2000  H4' G      63      20.295  22.156  90.769  1.00  0.00
ATOM   2001  O4' G      63      18.367  22.123  90.268  1.00  0.00
ATOM   2002  C1' G      63      18.196  21.354  89.072  1.00  0.00
ATOM   2003  H1' G      63      18.074  20.295  89.296  1.00  0.00
ATOM   2004  N9  G      63      17.121  21.917  88.244  1.00  0.00
ATOM   2005  C8  G      63      16.371  23.062  88.510  1.00  0.00
ATOM   2006  H8  G      63      16.596  23.759  89.304  1.00  0.00
ATOM   2007  N7  G      63      15.196  23.075  87.898  1.00  0.00
ATOM   2008  C5  G      63      15.233  21.943  87.093  1.00  0.00
ATOM   2009  C6  G      63      14.503  21.465  85.981  1.00  0.00
ATOM   2010  O6  G      63      13.500  22.053  85.451  1.00  0.00
ATOM   2011  N1  G      63      14.900  20.297  85.507  1.00  0.00
ATOM   2012  H1  G      63      14.371  19.852  84.770  1.00  0.00
ATOM   2013  C2  G      63      15.938  19.564  85.975  1.00  0.00
ATOM   2014  N2  G      63      16.367  18.634  85.183  1.00  0.00
ATOM   2015  H21 G      63      17.287  18.252  85.353  1.00  0.00
ATOM   2016  H22 G      63      15.856  18.409  84.342  1.00  0.00
ATOM   2017  N3  G      63      16.816  20.027  86.805  1.00  0.00
ATOM   2018  C4  G      63      16.426  21.223  87.387  1.00  0.00
ATOM   2019  C3' G      63      20.012  22.874  88.837  1.00  0.00
ATOM   2020  H3' G      63      19.456  23.678  88.354  1.00  0.00
ATOM   2021  C2' G      63      19.472  21.557  88.362  1.00  0.00
ATOM   2022  H2' G      63      19.420  21.539  87.273  1.00  0.00
ATOM   2023  O2' G      63      20.420  20.569  88.778  1.00  0.00
ATOM   2024 HO2' G      63      21.280  20.954  88.961  1.00  0.00
ATOM   2025  O3' G      63      21.422  22.890  88.600  1.00  0.00
ATOM   2026  P   U      64      21.974  23.471  87.188  1.00  0.00
ATOM   2027  OP1 U      64      23.424  23.434  87.236  1.00  0.00
ATOM   2028  OP2 U      64      21.327  24.742  86.932  1.00  0.00
ATOM   2029  O5' U      64      21.402  22.405  86.091  1.00  0.00
ATOM   2030  C5' U      64      21.940  21.119  85.901  1.00  0.00
ATOM   2031  H5' U      64      21.806  20.452  86.752  1.00  0.00
ATOM   2032 H5'' U      64      23.010  21.239  85.734  1.00  0.00
ATOM   2033  C4' U      64      21.260  20.541  84.612  1.00  0.00
ATOM   2034  H4' U      64      21.489  19.510  84.339  1.00  0.00
ATOM   2035  O4' U      64      19.854  20.588  84.891  1.00  0.00
ATOM   2036  C1' U      64      19.100  20.704  83.653  1.00  0.00
ATOM   2037  H1' U      64      18.636  19.757  83.378  1.00  0.00
ATOM   2038  N1  U      64      17.984  21.755  83.811  1.00  0.00
ATOM   2039  C6  U      64      18.186  22.960  84.507  1.00  0.00
ATOM   2040  H6  U      64      19.100  23.085  85.069  1.00  0.00
ATOM   2041  C5  U      64      17.254  23.936  84.530  1.00  0.00
ATOM   2042  H5  U      64      17.435  24.848  85.079  1.00  0.00
ATOM   2043  C4  U      64      15.965  23.751  83.907  1.00  0.00
ATOM   2044  O4  U      64      15.032  24.513  83.894  1.00  0.00
ATOM   2045  N3  U      64      15.833  22.579  83.203  1.00  0.00
ATOM   2046  H3  U      64      14.907  22.289  82.920  1.00  0.00
ATOM   2047  C2  U      64      16.808  21.608  83.109  1.00  0.00
ATOM   2048  O2  U      64      16.651  20.554  82.438  1.00  0.00
ATOM   2049  C3' U      64      21.402  21.532  83.361  1.00  0.00
ATOM   2050  H3' U      64      21.342  22.575  83.672  1.00  0.00
ATOM   2051  C2' U      64      20.140  21.007  82.597  1.00  0.00
ATOM   2052  H2' U      64      19.857  21.898  82.037  1.00  0.00
ATOM   2053  O2' U      64      20.323  19.971  81.785  1.00  0.00
ATOM   2054 HO2' U      64      21.039  20.241  81.205  1.00  0.00
ATOM   2055  O3' U      64      22.558  21.373  82.578  1.00  0.00
ATOM   2056  P   U      65      22.943  22.479  81.490  1.00  0.00
ATOM   2057  OP1 U      65      24.229  22.032  80.865  1.00  0.00
ATOM   2058  OP2 U      65      22.849  23.869  82.128  1.00  0.00
ATOM   2059  O5' U      65      21.826  22.317  80.374  1.00  0.00
ATOM   2060  C5' U      65      21.956  21.354  79.368  1.00  0.00
ATOM   2061  H5' U      65      22.337  20.381  79.679  1.00  0.00
ATOM   2062 H5'' U      65      22.788  21.632  78.720  1.00  0.00
ATOM   2063  C4' U      65      20.622  21.290  78.547  1.00  0.00
ATOM   2064  H4' U      65      20.514  20.442  77.871  1.00  0.00
ATOM   2065  O4' U      65      19.494  21.238  79.387  1.00  0.00
ATOM   2066  C1' U      65      18.359  21.920  78.898  1.00  0.00
ATOM   2067  H1' U      65      17.581  21.162  78.817  1.00  0.00
ATOM   2068  N1  U      65      17.857  22.966  79.763  1.00  0.00
ATOM   2069  C6  U      65      18.716  23.674  80.620  1.00  0.00
ATOM   2070  H6  U      65      19.764  23.424  80.688  1.00  0.00
ATOM   2071  C5  U      65      18.239  24.793  81.242  1.00  0.00
ATOM   2072  H5  U      65      18.898  25.395  81.849  1.00  0.00
ATOM   2073  C4  U      65      16.884  25.221  81.113  1.00  0.00
ATOM   2074  O4  U      65      16.484  26.282  81.590  1.00  0.00
ATOM   2075  N3  U      65      16.117  24.488  80.286  1.00  0.00
ATOM   2076  H3  U      65      15.209  24.857  80.043  1.00  0.00
ATOM   2077  C2  U      65      16.619  23.514  79.444  1.00  0.00
ATOM   2078  O2  U      65      15.982  23.150  78.439  1.00  0.00
ATOM   2079  C3' U      65      20.228  22.560  77.769  1.00  0.00
ATOM   2080  H3' U      65      20.327  23.398  78.458  1.00  0.00
ATOM   2081  C2' U      65      18.715  22.421  77.518  1.00  0.00
ATOM   2082  H2' U      65      18.272  23.377  77.240  1.00  0.00
ATOM   2083  O2' U      65      18.519  21.464  76.468  1.00  0.00
ATOM   2084 HO2' U      65      18.686  21.986  75.679  1.00  0.00
ATOM   2085  O3' U      65      20.989  22.737  76.530  1.00  0.00
ATOM   2086  P   C      66      21.041  24.036  75.712  1.00  0.00
ATOM   2087  OP1 C      66      22.028  23.877  74.620  1.00  0.00
ATOM   2088  OP2 C      66      21.121  25.088  76.790  1.00  0.00
ATOM   2089  O5' C      66      19.590  24.152  75.044  1.00  0.00
ATOM   2090  C5' C      66      19.283  23.460  73.868  1.00  0.00
ATOM   2091  H5' C      66      19.656  22.456  74.070  1.00  0.00
ATOM   2092 H5'' C      66      19.785  23.919  73.016  1.00  0.00
ATOM   2093  C4' C      66      17.770  23.503  73.598  1.00  0.00
ATOM   2094  H4' C      66      17.458  22.731  72.895  1.00  0.00
ATOM   2095  O4' C      66      17.097  23.436  74.849  1.00  0.00
ATOM   2096  C1' C      66      15.936  24.255  74.761  1.00  0.00
ATOM   2097  H1' C      66      15.039  23.664  74.948  1.00  0.00
ATOM   2098  N1  C      66      15.871  25.349  75.832  1.00  0.00
ATOM   2099  C6  C      66      16.973  25.658  76.617  1.00  0.00
ATOM   2100  H6  C      66      17.936  25.220  76.401  1.00  0.00
ATOM   2101  C5  C      66      16.920  26.498  77.637  1.00  0.00
ATOM   2102  H5  C      66      17.831  26.742  78.162  1.00  0.00
ATOM   2103  C4  C      66      15.600  27.027  77.948  1.00  0.00
ATOM   2104  N4  C      66      15.350  27.827  78.937  1.00  0.00
ATOM   2105  H41 C      66      16.113  28.039  79.563  1.00  0.00
ATOM   2106  H42 C      66      14.492  28.358  78.915  1.00  0.00
ATOM   2107  N3  C      66      14.560  26.868  77.164  1.00  0.00
ATOM   2108  C2  C      66      14.655  26.078  76.075  1.00  0.00
ATOM   2109  O2  C      66      13.657  25.955  75.420  1.00  0.00
ATOM   2110  C3' C      66      17.312  24.807  72.948  1.00  0.00
ATOM   2111  H3' C      66      17.780  25.665  73.431  1.00  0.00
ATOM   2112  C2' C      66      15.846  24.882  73.341  1.00  0.00
ATOM   2113  H2' C      66      15.444  25.893  73.411  1.00  0.00
ATOM   2114  O2' C      66      14.971  24.068  72.624  1.00  0.00
ATOM   2115 HO2' C      66      15.440  23.553  71.964  1.00  0.00
ATOM   2116  O3' C      66      17.488  24.880  71.611  1.00  0.00
ATOM   2117  P   G      67      17.810  26.299  70.923  1.00  0.00
ATOM   2118  OP1 G      67      17.993  26.011  69.471  1.00  0.00
ATOM   2119  OP2 G      67      18.860  27.013  71.746  1.00  0.00
ATOM   2120  O5' G      67      16.476  27.063  71.232  1.00  0.00
ATOM   2121  C5' G      67      15.355  26.856  70.488  1.00  0.00
ATOM   2122  H5' G      67      15.135  25.815  70.250  1.00  0.00
ATOM   2123 H5'' G      67      15.519  27.302  69.507  1.00  0.00
ATOM   2124  C4' G      67      14.185  27.592  70.938  1.00  0.00
ATOM   2125  H4' G      67      13.302  27.414  70.325  1.00  0.00
ATOM   2126  O4' G      67      13.946  27.300  72.258  1.00  0.00
ATOM   2127  C1' G      67      13.514  28.472  72.852  1.00  0.00
ATOM   2128  H1' G      67      12.654  28.336  73.508  1.00  0.00
ATOM   2129  N9  G      67      14.519  29.055  73.797  1.00  0.00
ATOM   2130  C8  G      67      15.772  28.683  74.026  1.00  0.00
ATOM   2131  H8  G      67      16.371  28.099  73.343  1.00  0.00
ATOM   2132  N7  G      67      16.345  29.137  75.054  1.00  0.00
ATOM   2133  C5  G      67      15.325  29.841  75.671  1.00  0.00
ATOM   2134  C6  G      67      15.254  30.546  76.908  1.00  0.00
ATOM   2135  O6  G      67      16.190  30.752  77.691  1.00  0.00
ATOM   2136  N1  G      67      14.016  31.186  77.175  1.00  0.00
ATOM   2137  H1  G      67      14.005  31.824  77.958  1.00  0.00
ATOM   2138  C2  G      67      12.985  31.111  76.308  1.00  0.00
ATOM   2139  N2  G      67      11.902  31.688  76.730  1.00  0.00
ATOM   2140  H21 G      67      11.156  31.879  76.077  1.00  0.00
ATOM   2141  H22 G      67      11.843  32.073  77.661  1.00  0.00
ATOM   2142  N3  G      67      12.984  30.383  75.188  1.00  0.00
ATOM   2143  C4  G      67      14.154  29.680  74.997  1.00  0.00
ATOM   2144  C3' G      67      14.375  29.108  70.833  1.00  0.00
ATOM   2145  H3' G      67      15.337  29.371  71.271  1.00  0.00
ATOM   2146  C2' G      67      13.307  29.526  71.847  1.00  0.00
ATOM   2147  H2' G      67      13.442  30.546  72.208  1.00  0.00
ATOM   2148  O2' G      67      11.992  29.459  71.362  1.00  0.00
ATOM   2149 HO2' G      67      11.365  29.841  71.980  1.00  0.00
ATOM   2150  O3' G      67      14.230  29.722  69.601  1.00  0.00
ATOM   2151  P   U      68      15.193  30.866  69.154  1.00  0.00
ATOM   2152  OP1 U      68      14.970  30.850  67.665  1.00  0.00
ATOM   2153  OP2 U      68      16.575  30.631  69.687  1.00  0.00
ATOM   2154  O5' U      68      14.600  32.135  69.751  1.00  0.00
ATOM   2155  C5' U      68      13.375  32.698  69.152  1.00  0.00
ATOM   2156  H5' U      68      12.551  31.984  69.179  1.00  0.00
ATOM   2157 H5'' U      68      13.432  33.040  68.119  1.00  0.00
ATOM   2158  C4' U      68      12.782  33.845  69.972  1.00  0.00
ATOM   2159  H4' U      68      11.878  34.134  69.435  1.00  0.00
ATOM   2160  O4' U      68      12.417  33.458  71.268  1.00  0.00
ATOM   2161  C1' U      68      12.664  34.433  72.143  1.00  0.00
ATOM   2162  H1' U      68      11.716  34.706  72.605  1.00  0.00
ATOM   2163  N1  U      68      13.610  34.170  73.284  1.00  0.00
ATOM   2164  C6  U      68      14.501  33.089  73.233  1.00  0.00
ATOM   2165  H6  U      68      14.467  32.554  72.295  1.00  0.00
ATOM   2166  C5  U      68      15.296  32.780  74.275  1.00  0.00
ATOM   2167  H5  U      68      15.968  31.963  74.059  1.00  0.00
ATOM   2168  C4  U      68      15.416  33.692  75.390  1.00  0.00
ATOM   2169  O4  U      68      16.166  33.447  76.368  1.00  0.00
ATOM   2170  N3  U      68      14.591  34.744  75.350  1.00  0.00
ATOM   2171  H3  U      68      14.726  35.374  76.128  1.00  0.00
ATOM   2172  C2  U      68      13.586  35.040  74.401  1.00  0.00
ATOM   2173  O2  U      68      12.777  35.970  74.480  1.00  0.00
ATOM   2174  C3' U      68      13.737  34.995  70.070  1.00  0.00
ATOM   2175  H3' U      68      14.718  34.691  70.437  1.00  0.00
ATOM   2176  C2' U      68      13.129  35.645  71.307  1.00  0.00
ATOM   2177  H2' U      68      13.873  36.216  71.863  1.00  0.00
ATOM   2178  O2' U      68      11.952  36.387  71.038  1.00  0.00
ATOM   2179 HO2' U      68      11.954  37.296  71.346  1.00  0.00
ATOM   2180  O3' U      68      13.776  35.901  68.997  1.00  0.00
ATOM   2181  P   G      69      14.949  37.020  68.858  1.00  0.00
ATOM   2182  OP1 G      69      14.770  37.547  67.497  1.00  0.00
ATOM   2183  OP2 G      69      16.273  36.350  69.231  1.00  0.00
ATOM   2184  O5' G      69      14.692  38.160  69.947  1.00  0.00
ATOM   2185  C5' G      69      13.604  39.009  69.741  1.00  0.00
ATOM   2186  H5' G      69      12.740  38.418  69.438  1.00  0.00
ATOM   2187 H5'' G      69      13.923  39.665  68.932  1.00  0.00
ATOM   2188  C4' G      69      13.322  39.898  70.925  1.00  0.00
ATOM   2189  H4' G      69      12.574  40.615  70.585  1.00  0.00
ATOM   2190  O4' G      69      12.921  39.063  72.005  1.00  0.00
ATOM   2191  C1' G      69      13.474  39.608  73.214  1.00  0.00
ATOM   2192  H1' G      69      12.715  39.722  73.988  1.00  0.00
ATOM   2193  N9  G      69      14.422  38.654  73.858  1.00  0.00
ATOM   2194  C8  G      69      15.362  37.836  73.283  1.00  0.00
ATOM   2195  H8  G      69      15.370  37.484  72.262  1.00  0.00
ATOM   2196  N7  G      69      16.220  37.350  74.135  1.00  0.00
ATOM   2197  C5  G      69      15.931  38.009  75.342  1.00  0.00
ATOM   2198  C6  G      69      16.520  37.916  76.629  1.00  0.00
ATOM   2199  O6  G      69      17.371  37.231  77.105  1.00  0.00
ATOM   2200  N1  G      69      15.896  38.719  77.539  1.00  0.00
ATOM   2201  H1  G      69      16.330  38.687  78.450  1.00  0.00
ATOM   2202  C2  G      69      14.915  39.672  77.228  1.00  0.00
ATOM   2203  N2  G      69      14.735  40.600  78.208  1.00  0.00
ATOM   2204  H21 G      69      13.996  41.286  78.248  1.00  0.00
ATOM   2205  H22 G      69      15.076  40.386  79.135  1.00  0.00
ATOM   2206  N3  G      69      14.254  39.656  76.115  1.00  0.00
ATOM   2207  C4  G      69      14.835  38.825  75.159  1.00  0.00
ATOM   2208  C3' G      69      14.562  40.700  71.464  1.00  0.00
ATOM   2209  H3' G      69      15.466  40.092  71.440  1.00  0.00
ATOM   2210  C2' G      69      14.125  40.960  72.926  1.00  0.00
ATOM   2211  H2' G      69      14.903  41.134  73.670  1.00  0.00
ATOM   2212  O2' G      69      13.317  42.120  72.941  1.00  0.00
ATOM   2213 HO2' G      69      12.613  41.973  73.577  1.00  0.00
ATOM   2214  O3' G      69      15.016  41.833  70.762  1.00  0.00
ATOM   2215  P   C      70      16.538  42.296  70.783  1.00  0.00
ATOM   2216  OP1 C      70      16.775  43.327  69.742  1.00  0.00
ATOM   2217  OP2 C      70      17.408  41.102  70.621  1.00  0.00
ATOM   2218  O5' C      70      16.839  42.899  72.165  1.00  0.00
ATOM   2219  C5' C      70      16.023  43.974  72.707  1.00  0.00
ATOM   2220  H5' C      70      14.983  43.779  72.444  1.00  0.00
ATOM   2221 H5'' C      70      16.396  44.904  72.279  1.00  0.00
ATOM   2222  C4' C      70      16.162  44.011  74.205  1.00  0.00
ATOM   2223  H4' C      70      15.440  44.735  74.583  1.00  0.00
ATOM   2224  O4' C      70      15.994  42.754  74.893  1.00  0.00
ATOM   2225  C1' C      70      16.725  42.682  76.075  1.00  0.00
ATOM   2226  H1' C      70      16.104  42.568  76.964  1.00  0.00
ATOM   2227  N1  C      70      17.738  41.624  76.021  1.00  0.00
ATOM   2228  C6  C      70      17.974  40.807  74.913  1.00  0.00
ATOM   2229  H6  C      70      17.301  40.995  74.090  1.00  0.00
ATOM   2230  C5  C      70      18.848  39.779  75.034  1.00  0.00
ATOM   2231  H5  C      70      19.087  39.015  74.308  1.00  0.00
ATOM   2232  C4  C      70      19.480  39.556  76.309  1.00  0.00
ATOM   2233  N4  C      70      20.240  38.560  76.471  1.00  0.00
ATOM   2234  H41 C      70      20.577  38.096  75.639  1.00  0.00
ATOM   2235  H42 C      70      20.755  38.577  77.339  1.00  0.00
ATOM   2236  N3  C      70      19.215  40.258  77.358  1.00  0.00
ATOM   2237  C2  C      70      18.356  41.237  77.271  1.00  0.00
ATOM   2238  O2  C      70      18.005  41.778  78.279  1.00  0.00
ATOM   2239  C3' C      70      17.497  44.498  74.710  1.00  0.00
ATOM   2240  H3' C      70      18.228  43.981  74.090  1.00  0.00
ATOM   2241  C2' C      70      17.434  43.976  76.169  1.00  0.00
ATOM   2242  H2' C      70      18.461  43.904  76.528  1.00  0.00
ATOM   2243  O2' C      70      16.883  45.014  76.932  1.00  0.00
ATOM   2244 HO2' C      70      16.773  45.793  76.382  1.00  0.00
ATOM   2245  O3' C      70      17.652  45.909  74.695  1.00  0.00
ATOM   2246  P   U      71      19.048  46.590  74.599  1.00  0.00
ATOM   2247  OP1 U      71      18.762  48.039  74.355  1.00  0.00
ATOM   2248  OP2 U      71      19.738  45.851  73.584  1.00  0.00
ATOM   2249  O5' U      71      19.909  46.350  75.911  1.00  0.00
ATOM   2250  C5' U      71      19.518  46.995  77.120  1.00  0.00
ATOM   2251  H5' U      71      18.477  46.751  77.331  1.00  0.00
ATOM   2252 H5'' U      71      19.588  48.079  77.035  1.00  0.00
ATOM   2253  C4' U      71      20.434  46.411  78.195  1.00  0.00
ATOM   2254  H4' U      71      20.246  47.021  79.079  1.00  0.00
ATOM   2255  O4' U      71      20.018  45.044  78.421  1.00  0.00
ATOM   2256  C1' U      71      21.255  44.453  78.940  1.00  0.00
ATOM   2257  H1' U      71      20.940  44.065  79.909  1.00  0.00
ATOM   2258  N1  U      71      21.748  43.333  78.077  1.00  0.00
ATOM   2259  C6  U      71      21.323  43.168  76.748  1.00  0.00
ATOM   2260  H6  U      71      20.585  43.806  76.285  1.00  0.00
ATOM   2261  C5  U      71      21.910  42.135  76.050  1.00  0.00
ATOM   2262  H5  U      71      21.573  41.915  75.048  1.00  0.00
ATOM   2263  C4  U      71      22.741  41.132  76.650  1.00  0.00
ATOM   2264  O4  U      71      23.437  40.333  76.064  1.00  0.00
ATOM   2265  N3  U      71      22.922  41.318  77.988  1.00  0.00
ATOM   2266  H3  U      71      23.513  40.752  78.579  1.00  0.00
ATOM   2267  C2  U      71      22.523  42.356  78.690  1.00  0.00
ATOM   2268  O2  U      71      22.974  42.576  79.815  1.00  0.00
ATOM   2269  C3' U      71      21.920  46.496  77.924  1.00  0.00
ATOM   2270  H3' U      71      22.185  46.131  76.931  1.00  0.00
ATOM   2271  C2' U      71      22.306  45.491  79.043  1.00  0.00
ATOM   2272  H2' U      71      23.318  45.088  79.028  1.00  0.00
ATOM   2273  O2' U      71      21.979  46.009  80.402  1.00  0.00
ATOM   2274 HO2' U      71      22.196  46.944  80.402  1.00  0.00
ATOM   2275  O3' U      71      22.456  47.822  78.178  1.00  0.00
ATOM   2276  P   U      72      23.869  48.333  77.878  1.00  0.00
ATOM   2277  OP1 U      72      23.784  49.757  78.258  1.00  0.00
ATOM   2278  OP2 U      72      24.376  47.887  76.592  1.00  0.00
ATOM   2279  O5' U      72      24.785  47.593  78.998  1.00  0.00
ATOM   2280  C5' U      72      24.849  47.983  80.331  1.00  0.00
ATOM   2281  H5' U      72      23.825  47.790  80.650  1.00  0.00
ATOM   2282 H5'' U      72      25.120  49.037  80.389  1.00  0.00
ATOM   2283  C4' U      72      25.848  47.102  81.006  1.00  0.00
ATOM   2284  H4' U      72      25.956  47.368  82.057  1.00  0.00
ATOM   2285  O4' U      72      25.550  45.753  80.801  1.00  0.00
ATOM   2286  C1' U      72      26.666  44.925  80.789  1.00  0.00
ATOM   2287  H1' U      72      26.713  44.351  81.715  1.00  0.00
ATOM   2288  N1  U      72      26.673  44.023  79.581  1.00  0.00
ATOM   2289  C6  U      72      26.118  44.534  78.362  1.00  0.00
ATOM   2290  H6  U      72      25.741  45.545  78.323  1.00  0.00
ATOM   2291  C5  U      72      25.973  43.687  77.301  1.00  0.00
ATOM   2292  H5  U      72      25.347  43.901  76.448  1.00  0.00
ATOM   2293  C4  U      72      26.524  42.359  77.393  1.00  0.00
ATOM   2294  O4  U      72      26.441  41.489  76.479  1.00  0.00
ATOM   2295  N3  U      72      27.175  42.025  78.522  1.00  0.00
ATOM   2296  H3  U      72      27.491  41.066  78.538  1.00  0.00
ATOM   2297  C2  U      72      27.319  42.761  79.655  1.00  0.00
ATOM   2298  O2  U      72      27.961  42.411  80.613  1.00  0.00
ATOM   2299  C3' U      72      27.331  47.089  80.408  1.00  0.00
ATOM   2300  H3' U      72      27.175  47.015  79.332  1.00  0.00
ATOM   2301  C2' U      72      27.928  45.734  80.823  1.00  0.00
ATOM   2302  H2' U      72      28.720  45.452  80.129  1.00  0.00
ATOM   2303  O2' U      72      28.436  45.814  82.170  1.00  0.00
ATOM   2304 HO2' U      72      29.146  46.448  82.046  1.00  0.00
ATOM   2305  O3' U      72      28.145  48.191  80.807  1.00  0.00
ATOM   2306  P   U      73      29.536  48.501  79.943  1.00  0.00
ATOM   2307  OP1 U      73      30.095  49.776  80.485  1.00  0.00
ATOM   2308  OP2 U      73      29.048  48.502  78.546  1.00  0.00
ATOM   2309  O5' U      73      30.489  47.323  80.119  1.00  0.00
ATOM   2310  C5' U      73      31.132  47.023  81.335  1.00  0.00
ATOM   2311  H5' U      73      30.540  47.067  82.249  1.00  0.00
ATOM   2312 H5'' U      73      31.913  47.768  81.487  1.00  0.00
ATOM   2313  C4' U      73      31.823  45.602  81.349  1.00  0.00
ATOM   2314  H4' U      73      32.236  45.315  82.316  1.00  0.00
ATOM   2315  O4' U      73      30.912  44.657  80.839  1.00  0.00
ATOM   2316  C1' U      73      31.576  43.533  80.334  1.00  0.00
ATOM   2317  H1' U      73      31.434  42.612  80.899  1.00  0.00
ATOM   2318  N1  U      73      31.017  43.216  78.983  1.00  0.00
ATOM   2319  C6  U      73      30.486  44.087  78.078  1.00  0.00
ATOM   2320  H6  U      73      30.668  45.146  78.183  1.00  0.00
ATOM   2321  C5  U      73      30.014  43.659  76.852  1.00  0.00
ATOM   2322  H5  U      73      29.745  44.363  76.079  1.00  0.00
ATOM   2323  C4  U      73      29.928  42.259  76.540  1.00  0.00
ATOM   2324  O4  U      73      29.585  41.755  75.465  1.00  0.00
ATOM   2325  N3  U      73      30.511  41.453  77.522  1.00  0.00
ATOM   2326  H3  U      73      30.759  40.519  77.226  1.00  0.00
ATOM   2327  C2  U      73      31.107  41.839  78.692  1.00  0.00
ATOM   2328  O2  U      73      31.611  40.981  79.336  1.00  0.00
ATOM   2329  C3' U      73      32.955  45.489  80.398  1.00  0.00
ATOM   2330  H3' U      73      32.639  45.938  79.456  1.00  0.00
ATOM   2331  C2' U      73      33.002  43.974  80.152  1.00  0.00
ATOM   2332  H2' U      73      33.517  43.690  79.233  1.00  0.00
ATOM   2333  O2' U      73      33.678  43.415  81.267  1.00  0.00
ATOM   2334 HO2' U      73      34.454  43.964  81.404  1.00  0.00
ATOM   2335  O3' U      73      34.092  45.974  81.072  1.00  0.00
ATOM   2336  P   U      74      35.322  46.395  80.160  1.00  0.00
ATOM   2337  OP1 U      74      36.288  46.972  81.053  1.00  0.00
ATOM   2338  OP2 U      74      34.786  47.208  79.017  1.00  0.00
ATOM   2339  O5' U      74      35.918  45.041  79.600  1.00  0.00
ATOM   2340  C5' U      74      36.673  44.107  80.360  1.00  0.00
ATOM   2341  H5' U      74      36.206  43.724  81.267  1.00  0.00
ATOM   2342 H5'' U      74      37.653  44.511  80.616  1.00  0.00
ATOM   2343  C4' U      74      36.875  42.887  79.444  1.00  0.00
ATOM   2344  H4' U      74      37.385  42.125  80.034  1.00  0.00
ATOM   2345  O4' U      74      35.560  42.467  79.109  1.00  0.00
ATOM   2346  C1' U      74      35.677  41.410  78.147  1.00  0.00
ATOM   2347  H1' U      74      35.715  40.489  78.730  1.00  0.00
ATOM   2348  N1  U      74      34.681  41.408  77.108  1.00  0.00
ATOM   2349  C6  U      74      34.041  42.561  76.700  1.00  0.00
ATOM   2350  H6  U      74      34.428  43.422  77.224  1.00  0.00
ATOM   2351  C5  U      74      33.129  42.541  75.719  1.00  0.00
ATOM   2352  H5  U      74      32.517  43.390  75.452  1.00  0.00
ATOM   2353  C4  U      74      32.801  41.325  75.021  1.00  0.00
ATOM   2354  O4  U      74      31.971  41.341  74.152  1.00  0.00
ATOM   2355  N3  U      74      33.276  40.256  75.595  1.00  0.00
ATOM   2356  H3  U      74      32.963  39.419  75.124  1.00  0.00
ATOM   2357  C2  U      74      34.156  40.216  76.619  1.00  0.00
ATOM   2358  O2  U      74      34.523  39.093  77.003  1.00  0.00
ATOM   2359  C3' U      74      37.592  42.960  78.146  1.00  0.00
ATOM   2360  H3' U      74      37.355  43.900  77.647  1.00  0.00
ATOM   2361  C2' U      74      37.030  41.639  77.505  1.00  0.00
ATOM   2362  H2' U      74      36.853  41.798  76.441  1.00  0.00
ATOM   2363  O2' U      74      37.781  40.469  77.692  1.00  0.00
ATOM   2364 HO2' U      74      38.280  40.370  76.877  1.00  0.00
ATOM   2365  O3' U      74      39.003  42.871  78.477  1.00  0.00
ATOM   2366  P   G      75      40.143  43.304  77.408  1.00  0.00
ATOM   2367  OP1 G      75      41.386  43.231  78.156  1.00  0.00
ATOM   2368  OP2 G      75      39.670  44.588  76.803  1.00  0.00
ATOM   2369  O5' G      75      39.916  42.103  76.354  1.00  0.00
ATOM   2370  C5' G      75      40.745  40.875  76.442  1.00  0.00
ATOM   2371  H5' G      75      40.486  40.434  77.406  1.00  0.00
ATOM   2372 H5'' G      75      41.801  41.084  76.273  1.00  0.00
ATOM   2373  C4' G      75      40.476  39.863  75.241  1.00  0.00
ATOM   2374  H4' G      75      41.035  38.946  75.429  1.00  0.00
ATOM   2375  O4' G      75      39.159  39.478  75.230  1.00  0.00
ATOM   2376  C1' G      75      38.892  39.028  73.866  1.00  0.00
ATOM   2377  H1' G      75      38.831  37.948  73.726  1.00  0.00
ATOM   2378  N9  G      75      37.733  39.789  73.302  1.00  0.00
ATOM   2379  C8  G      75      37.198  40.993  73.758  1.00  0.00
ATOM   2380  H8  G      75      37.629  41.526  74.592  1.00  0.00
ATOM   2381  N7  G      75      36.179  41.411  72.994  1.00  0.00
ATOM   2382  C5  G      75      36.010  40.409  71.990  1.00  0.00
ATOM   2383  C6  G      75      35.152  40.391  70.862  1.00  0.00
ATOM   2384  O6  G      75      34.499  41.334  70.401  1.00  0.00
ATOM   2385  N1  G      75      35.212  39.129  70.197  1.00  0.00
ATOM   2386  H1  G      75      34.781  39.102  69.284  1.00  0.00
ATOM   2387  C2  G      75      36.119  38.154  70.487  1.00  0.00
ATOM   2388  N2  G      75      36.286  37.178  69.673  1.00  0.00
ATOM   2389  H21 G      75      37.049  36.573  69.942  1.00  0.00
ATOM   2390  H22 G      75      35.767  37.131  68.808  1.00  0.00
ATOM   2391  N3  G      75      37.001  38.235  71.435  1.00  0.00
ATOM   2392  C4  G      75      36.890  39.372  72.256  1.00  0.00
ATOM   2393  C3' G      75      40.774  40.479  73.881  1.00  0.00
ATOM   2394  H3' G      75      40.251  41.432  73.810  1.00  0.00
ATOM   2395  C2' G      75      40.204  39.382  73.067  1.00  0.00
ATOM   2396  H2' G      75      39.987  39.635  72.029  1.00  0.00
ATOM   2397  O2' G      75      40.934  38.191  73.045  1.00  0.00
ATOM   2398 HO2' G      75      41.684  38.343  72.465  1.00  0.00
ATOM   2399  O3' G      75      42.131  40.648  73.553  1.00  0.00
ATOM   2400  P   A      76      42.579  41.334  72.224  1.00  0.00
ATOM   2401  OP1 A      76      43.890  41.985  72.402  1.00  0.00
ATOM   2402  OP2 A      76      41.554  42.202  71.607  1.00  0.00
ATOM   2403  O5' A      76      42.872  40.067  71.324  1.00  0.00
ATOM   2404  C5' A      76      44.133  39.396  71.211  1.00  0.00
ATOM   2405  H5' A      76      44.490  39.286  72.235  1.00  0.00
ATOM   2406 H5'' A      76      44.751  40.112  70.670  1.00  0.00
ATOM   2407  C4' A      76      44.107  38.022  70.567  1.00  0.00
ATOM   2408  H4' A      76      45.058  37.538  70.790  1.00  0.00
ATOM   2409  O4' A      76      43.051  37.221  71.108  1.00  0.00
ATOM   2410  C1' A      76      42.434  36.611  69.995  1.00  0.00
ATOM   2411  H1' A      76      43.127  35.824  69.698  1.00  0.00
ATOM   2412  N9  A      76      41.097  35.967  70.394  1.00  0.00
ATOM   2413  C8  A      76      39.848  36.483  70.265  1.00  0.00
ATOM   2414  H8  A      76      39.575  37.464  69.905  1.00  0.00
ATOM   2415  N7  A      76      38.943  35.611  70.512  1.00  0.00
ATOM   2416  C5  A      76      39.682  34.412  70.891  1.00  0.00
ATOM   2417  C6  A      76      39.362  33.151  71.337  1.00  0.00
ATOM   2418  N6  A      76      38.135  32.726  71.236  1.00  0.00
ATOM   2419  H61 A      76      37.694  33.041  70.384  1.00  0.00
ATOM   2420  H62 A      76      37.890  31.769  71.449  1.00  0.00
ATOM   2421  N1  A      76      40.272  32.301  71.707  1.00  0.00
ATOM   2422  C2  A      76      41.524  32.678  71.649  1.00  0.00
ATOM   2423  H2  A      76      42.318  32.089  72.085  1.00  0.00
ATOM   2424  N3  A      76      41.995  33.851  71.291  1.00  0.00
ATOM   2425  C4  A      76      40.995  34.694  70.874  1.00  0.00
ATOM   2426  C3' A      76      43.849  38.167  69.017  1.00  0.00
ATOM   2427  H3' A      76      44.033  39.208  68.752  1.00  0.00
ATOM   2428  C2' A      76      42.327  37.741  68.986  1.00  0.00
ATOM   2429  H2' A      76      41.648  38.507  69.359  1.00  0.00
ATOM   2430  O2' A      76      41.883  37.194  67.744  1.00  0.00
ATOM   2431 HO2' A      76      41.252  37.753  67.285  1.00  0.00
ATOM   2432  O3' A      76      44.671  37.306  68.287  1.00  0.00
ATOM   2433  P   C      77      46.197  37.674  68.101  1.00  0.00
ATOM   2434  OP1 C      77      47.011  37.119  69.225  1.00  0.00
ATOM   2435  OP2 C      77      46.350  39.076  67.805  1.00  0.00
ATOM   2436  O5' C      77      46.582  36.914  66.775  1.00  0.00
ATOM   2437  C5' C      77      47.008  35.588  66.807  1.00  0.00
ATOM   2438  H5' C      77      46.246  35.091  67.406  1.00  0.00
ATOM   2439 H5'' C      77      47.902  35.400  67.403  1.00  0.00
ATOM   2440  C4' C      77      47.020  35.007  65.376  1.00  0.00
ATOM   2441  H4' C      77      47.544  34.051  65.412  1.00  0.00
ATOM   2442  O4' C      77      45.636  34.786  65.009  1.00  0.00
ATOM   2443  C1' C      77      45.287  35.567  63.908  1.00  0.00
ATOM   2444  H1' C      77      45.506  34.874  63.097  1.00  0.00
ATOM   2445  N1  C      77      43.839  35.800  63.923  1.00  0.00
ATOM   2446  C6  C      77      43.243  36.687  64.810  1.00  0.00
ATOM   2447  H6  C      77      43.903  37.343  65.357  1.00  0.00
ATOM   2448  C5  C      77      41.910  36.950  64.697  1.00  0.00
ATOM   2449  H5  C      77      41.426  37.662  65.349  1.00  0.00
ATOM   2450  C4  C      77      41.135  36.218  63.718  1.00  0.00
ATOM   2451  N4  C      77      39.902  36.473  63.407  1.00  0.00
ATOM   2452  H41 C      77      39.434  37.094  64.051  1.00  0.00
ATOM   2453  H42 C      77      39.417  35.887  62.743  1.00  0.00
ATOM   2454  N3  C      77      41.691  35.338  62.892  1.00  0.00
ATOM   2455  C2  C      77      43.019  35.194  62.918  1.00  0.00
ATOM   2456  O2  C      77      43.413  34.457  61.996  1.00  0.00
ATOM   2457  C3' C      77      47.512  35.998  64.365  1.00  0.00
ATOM   2458  H3' C      77      48.229  36.683  64.816  1.00  0.00
ATOM   2459  C2' C      77      46.278  36.657  63.902  1.00  0.00
ATOM   2460  H2' C      77      46.017  37.481  64.566  1.00  0.00
ATOM   2461  O2' C      77      46.444  37.224  62.602  1.00  0.00
ATOM   2462 HO2' C      77      47.212  36.866  62.150  1.00  0.00
ATOM   2463  O3' C      77      48.178  35.272  63.305  1.00  0.00
ATOM   2464  P   G      78      49.725  35.059  63.206  1.00  0.00
ATOM   2465  OP1 G      78      49.934  33.617  63.120  1.00  0.00
ATOM   2466  OP2 G      78      50.356  35.746  64.328  1.00  0.00
ATOM   2467  O5' G      78      49.997  35.716  61.792  1.00  0.00
ATOM   2468  C5' G      78      49.645  35.045  60.592  1.00  0.00
ATOM   2469  H5' G      78      48.607  34.755  60.750  1.00  0.00
ATOM   2470 H5'' G      78      50.228  34.157  60.346  1.00  0.00
ATOM   2471  C4' G      78      49.830  36.099  59.432  1.00  0.00
ATOM   2472  H4' G      78      49.647  35.694  58.437  1.00  0.00
ATOM   2473  O4' G      78      49.040  37.293  59.541  1.00  0.00
ATOM   2474  C1' G      78      49.750  38.379  58.990  1.00  0.00
ATOM   2475  H1' G      78      49.262  38.825  58.123  1.00  0.00
ATOM   2476  N9  G      78      49.804  39.479  59.948  1.00  0.00
ATOM   2477  C8  G      78      49.540  39.328  61.289  1.00  0.00
ATOM   2478  H8  G      78      49.247  38.390  61.739  1.00  0.00
ATOM   2479  N7  G      78      49.678  40.487  61.929  1.00  0.00
ATOM   2480  C5  G      78      50.100  41.383  60.976  1.00  0.00
ATOM   2481  C6  G      78      50.208  42.824  61.057  1.00  0.00
ATOM   2482  O6  G      78      50.122  43.556  62.016  1.00  0.00
ATOM   2483  N1  G      78      50.305  43.377  59.838  1.00  0.00
ATOM   2484  H1  G      78      49.965  44.319  59.707  1.00  0.00
ATOM   2485  C2  G      78      50.366  42.716  58.673  1.00  0.00
ATOM   2486  N2  G      78      50.530  43.445  57.543  1.00  0.00
ATOM   2487  H21 G      78      50.891  42.901  56.772  1.00  0.00
ATOM   2488  H22 G      78      50.657  44.444  57.622  1.00  0.00
ATOM   2489  N3  G      78      50.303  41.389  58.563  1.00  0.00
ATOM   2490  C4  G      78      50.097  40.810  59.717  1.00  0.00
ATOM   2491  C3' G      78      51.282  36.689  59.444  1.00  0.00
ATOM   2492  H3' G      78      51.599  36.887  60.468  1.00  0.00
ATOM   2493  C2' G      78      51.203  38.022  58.628  1.00  0.00
ATOM   2494  H2' G      78      51.814  38.816  59.055  1.00  0.00
ATOM   2495  O2' G      78      51.259  37.840  57.175  1.00  0.00
ATOM   2496 HO2' G      78      52.090  37.374  57.058  1.00  0.00
ATOM   2497  O3' G      78      52.146  35.662  58.902  1.00  0.00
ATOM   2498  P   U      79      53.608  35.361  59.385  1.00  0.00
ATOM   2499  OP1 U      79      53.942  34.193  58.497  1.00  0.00
ATOM   2500  OP2 U      79      53.716  35.140  60.810  1.00  0.00
ATOM   2501  O5' U      79      54.397  36.606  58.833  1.00  0.00
ATOM   2502  C5' U      79      54.622  36.939  57.458  1.00  0.00
ATOM   2503  H5' U      79      53.702  36.640  56.956  1.00  0.00
ATOM   2504 H5'' U      79      55.443  36.428  56.956  1.00  0.00
ATOM   2505  C4' U      79      54.884  38.456  57.281  1.00  0.00
ATOM   2506  H4' U      79      54.858  38.717  56.223  1.00  0.00
ATOM   2507  O4' U      79      53.847  39.090  57.870  1.00  0.00
ATOM   2508  C1' U      79      54.255  40.371  58.319  1.00  0.00
ATOM   2509  H1' U      79      53.774  41.216  57.826  1.00  0.00
ATOM   2510  N1  U      79      53.985  40.658  59.788  1.00  0.00
ATOM   2511  C6  U      79      53.850  39.643  60.696  1.00  0.00
ATOM   2512  H6  U      79      53.949  38.621  60.362  1.00  0.00
ATOM   2513  C5  U      79      53.598  39.966  62.033  1.00  0.00
ATOM   2514  H5  U      79      53.497  39.114  62.689  1.00  0.00
ATOM   2515  C4  U      79      53.608  41.315  62.504  1.00  0.00
ATOM   2516  O4  U      79      53.428  41.619  63.685  1.00  0.00
ATOM   2517  N3  U      79      53.651  42.313  61.583  1.00  0.00
ATOM   2518  H3  U      79      53.579  43.302  61.774  1.00  0.00
ATOM   2519  C2  U      79      53.740  41.964  60.200  1.00  0.00
ATOM   2520  O2  U      79      53.821  42.951  59.456  1.00  0.00
ATOM   2521  C3' U      79      56.136  38.973  58.032  1.00  0.00
ATOM   2522  H3' U      79      55.973  38.660  59.063  1.00  0.00
ATOM   2523  C2' U      79      55.804  40.490  58.108  1.00  0.00
ATOM   2524  H2' U      79      56.393  40.913  58.922  1.00  0.00
ATOM   2525  O2' U      79      55.952  40.967  56.763  1.00  0.00
ATOM   2526 HO2' U      79      56.216  41.889  56.725  1.00  0.00
ATOM   2527  O3' U      79      57.367  38.649  57.485  1.00  0.00
ATOM   2528  P   U      80      58.713  39.095  58.128  1.00  0.00
ATOM   2529  OP1 U      80      59.646  38.252  57.267  1.00  0.00
ATOM   2530  OP2 U      80      58.522  38.785  59.524  1.00  0.00
ATOM   2531  O5' U      80      58.929  40.670  57.956  1.00  0.00
ATOM   2532  C5' U      80      59.274  41.189  56.640  1.00  0.00
ATOM   2533  H5' U      80      58.481  40.812  55.994  1.00  0.00
ATOM   2534 H5'' U      80      60.289  40.904  56.363  1.00  0.00
ATOM   2535  C4' U      80      59.192  42.723  56.784  1.00  0.00
ATOM   2536  H4' U      80      59.416  43.168  55.815  1.00  0.00
ATOM   2537  O4' U      80      57.971  43.166  57.290  1.00  0.00
ATOM   2538  C1' U      80      58.117  44.413  57.953  1.00  0.00
ATOM   2539  H1' U      80      57.641  45.212  57.386  1.00  0.00
ATOM   2540  N1  U      80      57.553  44.393  59.341  1.00  0.00
ATOM   2541  C6  U      80      57.713  43.232  60.056  1.00  0.00
ATOM   2542  H6  U      80      58.239  42.385  59.643  1.00  0.00
ATOM   2543  C5  U      80      57.086  43.163  61.193  1.00  0.00
ATOM   2544  H5  U      80      57.243  42.298  61.819  1.00  0.00
ATOM   2545  C4  U      80      56.440  44.257  61.840  1.00  0.00
ATOM   2546  O4  U      80      56.131  44.226  62.984  1.00  0.00
ATOM   2547  N3  U      80      56.316  45.434  61.026  1.00  0.00
ATOM   2548  H3  U      80      55.877  46.236  61.455  1.00  0.00
ATOM   2549  C2  U      80      56.766  45.516  59.772  1.00  0.00
ATOM   2550  O2  U      80      56.528  46.486  59.077  1.00  0.00
ATOM   2551  C3' U      80      60.261  43.365  57.709  1.00  0.00
ATOM   2552  H3' U      80      60.339  42.856  58.669  1.00  0.00
ATOM   2553  C2' U      80      59.662  44.720  57.996  1.00  0.00
ATOM   2554  H2' U      80      59.865  45.173  58.966  1.00  0.00
ATOM   2555  O2' U      80      60.018  45.622  56.980  1.00  0.00
ATOM   2556 HO2' U      80      60.918  45.352  56.782  1.00  0.00
ATOM   2557  O3' U      80      61.460  43.480  57.014  1.00  0.00
ATOM   2558  P   U      81      62.863  43.664  57.786  1.00  0.00
ATOM   2559  OP1 U      81      63.957  43.250  56.823  1.00  0.00
ATOM   2560  OP2 U      81      62.791  43.073  59.144  1.00  0.00
ATOM   2561  O5' U      81      62.924  45.221  57.905  1.00  0.00
ATOM   2562  C5' U      81      63.894  45.953  57.185  1.00  0.00
ATOM   2563  H5' U      81      63.720  45.734  56.131  1.00  0.00
ATOM   2564 H5'' U      81      64.840  45.548  57.542  1.00  0.00
ATOM   2565  C4' U      81      63.765  47.480  57.461  1.00  0.00
ATOM   2566  H4' U      81      64.238  47.971  56.611  1.00  0.00
ATOM   2567  O4' U      81      62.406  47.987  57.541  1.00  0.00
ATOM   2568  C1' U      81      62.440  49.048  58.487  1.00  0.00
ATOM   2569  H1' U      81      62.191  49.995  58.009  1.00  0.00
ATOM   2570  N1  U      81      61.379  48.765  59.410  1.00  0.00
ATOM   2571  C6  U      81      61.130  47.507  59.916  1.00  0.00
ATOM   2572  H6  U      81      61.810  46.754  59.547  1.00  0.00
ATOM   2573  C5  U      81      60.052  47.277  60.714  1.00  0.00
ATOM   2574  H5  U      81      59.912  46.244  60.997  1.00  0.00
ATOM   2575  C4  U      81      59.138  48.375  61.078  1.00  0.00
ATOM   2576  O4  U      81      58.235  48.308  61.870  1.00  0.00
ATOM   2577  N3  U      81      59.441  49.569  60.492  1.00  0.00
ATOM   2578  H3  U      81      58.960  50.408  60.784  1.00  0.00
ATOM   2579  C2  U      81      60.573  49.857  59.772  1.00  0.00
ATOM   2580  O2  U      81      60.823  51.038  59.488  1.00  0.00
ATOM   2581  C3' U      81      64.476  47.802  58.761  1.00  0.00
ATOM   2582  H3' U      81      64.305  47.032  59.513  1.00  0.00
ATOM   2583  C2' U      81      63.783  49.142  59.163  1.00  0.00
ATOM   2584  H2' U      81      63.725  49.294  60.241  1.00  0.00
ATOM   2585  O2' U      81      64.452  50.257  58.561  1.00  0.00
ATOM   2586 HO2' U      81      65.348  50.320  58.900  1.00  0.00
ATOM   2587  O3' U      81      65.865  47.677  58.521  1.00  0.00
ATOM   2588  P   A      82      66.889  47.892  59.743  1.00  0.00
ATOM   2589  OP1 A      82      67.948  46.916  59.477  1.00  0.00
ATOM   2590  OP2 A      82      66.183  47.810  61.088  1.00  0.00
ATOM   2591  O5' A      82      67.466  49.413  59.527  1.00  0.00
ATOM   2592  C5' A      82      68.032  49.813  58.296  1.00  0.00
ATOM   2593  H5' A      82      67.391  49.665  57.427  1.00  0.00
ATOM   2594 H5'' A      82      68.995  49.331  58.124  1.00  0.00
ATOM   2595  C4' A      82      68.267  51.345  58.103  1.00  0.00
ATOM   2596  H4' A      82      68.623  51.589  57.102  1.00  0.00
ATOM   2597  O4' A      82      67.089  52.098  58.271  1.00  0.00
ATOM   2598  C1' A      82      67.435  53.378  58.808  1.00  0.00
ATOM   2599  H1' A      82      67.058  54.227  58.238  1.00  0.00
ATOM   2600  N9  A      82      66.818  53.439  60.147  1.00  0.00
ATOM   2601  C8  A      82      66.058  52.524  60.807  1.00  0.00
ATOM   2602  H8  A      82      66.012  51.505  60.452  1.00  0.00
ATOM   2603  N7  A      82      65.553  52.856  61.964  1.00  0.00
ATOM   2604  C5  A      82      66.061  54.160  62.092  1.00  0.00
ATOM   2605  C6  A      82      65.822  55.235  63.039  1.00  0.00
ATOM   2606  N6  A      82      64.973  55.140  64.030  1.00  0.00
ATOM   2607  H61 A      82      64.426  54.294  64.113  1.00  0.00
ATOM   2608  H62 A      82      64.737  55.986  64.528  1.00  0.00
ATOM   2609  N1  A      82      66.421  56.446  62.863  1.00  0.00
ATOM   2610  C2  A      82      67.127  56.564  61.727  1.00  0.00
ATOM   2611  H2  A      82      67.351  57.563  61.382  1.00  0.00
ATOM   2612  N3  A      82      67.334  55.719  60.758  1.00  0.00
ATOM   2613  C4  A      82      66.779  54.480  60.989  1.00  0.00
ATOM   2614  C3' A      82      69.264  51.877  59.114  1.00  0.00
ATOM   2615  H3' A      82      68.844  51.616  60.085  1.00  0.00
ATOM   2616  C2' A      82      68.981  53.367  58.859  1.00  0.00
ATOM   2617  H2' A      82      69.318  54.025  59.661  1.00  0.00
ATOM   2618  O2' A      82      69.514  53.922  57.715  1.00  0.00
ATOM   2619 HO2' A      82      70.453  53.857  57.901  1.00  0.00
ATOM   2620  O3' A      82      70.631  51.449  58.922  1.00  0.00
ATOM   2621  P   C      83      71.880  52.331  59.353  1.00  0.00
ATOM   2622  OP1 C      83      71.998  53.493  58.408  1.00  0.00
ATOM   2623  OP2 C      83      73.055  51.502  59.628  1.00  0.00
ATOM   2624  O5' C      83      71.506  52.902  60.833  1.00  0.00
ATOM   2625  C5' C      83      71.718  54.276  61.210  1.00  0.00
ATOM   2626  H5' C      83      71.277  54.999  60.523  1.00  0.00
ATOM   2627 H5'' C      83      72.786  54.485  61.264  1.00  0.00
ATOM   2628  C4' C      83      71.153  54.587  62.596  1.00  0.00
ATOM   2629  H4' C      83      71.350  55.611  62.914  1.00  0.00
ATOM   2630  O4' C      83      69.761  54.310  62.618  1.00  0.00
ATOM   2631  C1' C      83      69.379  53.915  63.925  1.00  0.00
ATOM   2632  H1' C      83      68.711  54.672  64.336  1.00  0.00
ATOM   2633  N1  C      83      68.630  52.715  63.886  1.00  0.00
ATOM   2634  C6  C      83      68.903  51.861  62.910  1.00  0.00
ATOM   2635  H6  C      83      69.809  52.032  62.349  1.00  0.00
ATOM   2636  C5  C      83      68.150  50.748  62.686  1.00  0.00
ATOM   2637  H5  C      83      68.431  50.048  61.912  1.00  0.00
ATOM   2638  C4  C      83      66.983  50.578  63.501  1.00  0.00
ATOM   2639  N4  C      83      66.235  49.493  63.592  1.00  0.00
ATOM   2640  H41 C      83      66.397  48.794  62.882  1.00  0.00
ATOM   2641  H42 C      83      65.465  49.479  64.246  1.00  0.00
ATOM   2642  N3  C      83      66.796  51.346  64.548  1.00  0.00
ATOM   2643  C2  C      83      67.545  52.466  64.693  1.00  0.00
ATOM   2644  O2  C      83      67.259  53.281  65.601  1.00  0.00
ATOM   2645  C3' C      83      71.772  53.705  63.700  1.00  0.00
ATOM   2646  H3' C      83      71.799  52.729  63.214  1.00  0.00
ATOM   2647  C2' C      83      70.677  53.888  64.763  1.00  0.00
ATOM   2648  H2' C      83      70.695  53.062  65.474  1.00  0.00
ATOM   2649  O2' C      83      70.870  55.106  65.474  1.00  0.00
ATOM   2650 HO2' C      83      71.809  55.042  65.662  1.00  0.00
ATOM   2651  O3' C      83      73.085  54.022  64.142  1.00  0.00
ATOM   2652  P   A      84      73.947  53.012  64.995  1.00  0.00
ATOM   2653  OP1 A      84      75.268  53.619  65.461  1.00  0.00
ATOM   2654  OP2 A      84      74.072  51.709  64.287  1.00  0.00
ATOM   2655  O5' A      84      73.091  52.809  66.335  1.00  0.00
ATOM   2656  C5' A      84      73.235  53.663  67.401  1.00  0.00
ATOM   2657  H5' A      84      73.120  54.680  67.025  1.00  0.00
ATOM   2658 H5'' A      84      74.227  53.460  67.806  1.00  0.00
ATOM   2659  C4' A      84      72.161  53.467  68.491  1.00  0.00
ATOM   2660  H4' A      84      72.137  54.374  69.095  1.00  0.00
ATOM   2661  O4' A      84      70.883  53.211  67.945  1.00  0.00
ATOM   2662  C1' A      84      70.136  52.360  68.865  1.00  0.00
ATOM   2663  H1' A      84      69.162  52.720  69.194  1.00  0.00
ATOM   2664  N9  A      84      69.878  51.045  68.240  1.00  0.00
ATOM   2665  C8  A      84      70.285  50.618  66.929  1.00  0.00
ATOM   2666  H8  A      84      71.133  51.014  66.391  1.00  0.00
ATOM   2667  N7  A      84      69.592  49.567  66.425  1.00  0.00
ATOM   2668  C5  A      84      68.597  49.421  67.434  1.00  0.00
ATOM   2669  C6  A      84      67.524  48.559  67.646  1.00  0.00
ATOM   2670  N6  A      84      67.310  47.662  66.709  1.00  0.00
ATOM   2671  H61 A      84      67.889  47.609  65.883  1.00  0.00
ATOM   2672  H62 A      84      66.543  47.009  66.783  1.00  0.00
ATOM   2673  N1  A      84      66.808  48.534  68.760  1.00  0.00
ATOM   2674  C2  A      84      67.070  49.434  69.680  1.00  0.00
ATOM   2675  H2  A      84      66.501  49.484  70.597  1.00  0.00
ATOM   2676  N3  A      84      68.084  50.261  69.643  1.00  0.00
ATOM   2677  C4  A      84      68.811  50.261  68.498  1.00  0.00
ATOM   2678  C3' A      84      72.427  52.361  69.488  1.00  0.00
ATOM   2679  H3' A      84      72.859  51.570  68.875  1.00  0.00
ATOM   2680  C2' A      84      71.038  52.122  70.059  1.00  0.00
ATOM   2681  H2' A      84      70.852  51.145  70.506  1.00  0.00
ATOM   2682  O2' A      84      70.668  53.087  71.036  1.00  0.00
ATOM   2683 HO2' A      84      70.747  53.924  70.571  1.00  0.00
ATOM   2684  O3' A      84      73.471  52.720  70.411  1.00  0.00
ATOM   2685  P   A      85      74.174  51.502  71.234  1.00  0.00
ATOM   2686  OP1 A      85      75.041  52.186  72.187  1.00  0.00
ATOM   2687  OP2 A      85      74.793  50.575  70.255  1.00  0.00
ATOM   2688  O5' A      85      73.083  50.727  72.091  1.00  0.00
ATOM   2689  C5' A      85      72.669  51.298  73.308  1.00  0.00
ATOM   2690  H5' A      85      72.491  52.338  73.034  1.00  0.00
ATOM   2691 H5'' A      85      73.309  51.349  74.189  1.00  0.00
ATOM   2692  C4' A      85      71.365  50.626  73.808  1.00  0.00
ATOM   2693  H4' A      85      70.974  51.147  74.681  1.00  0.00
ATOM   2694  O4' A      85      70.328  50.583  72.798  1.00  0.00
ATOM   2695  C1' A      85      69.678  49.361  73.045  1.00  0.00
ATOM   2696  H1' A      85      68.598  49.510  73.044  1.00  0.00
ATOM   2697  N9  A      85      69.901  48.430  71.894  1.00  0.00
ATOM   2698  C8  A      85      70.757  48.585  70.823  1.00  0.00
ATOM   2699  H8  A      85      71.529  49.340  70.797  1.00  0.00
ATOM   2700  N7  A      85      70.694  47.671  69.870  1.00  0.00
ATOM   2701  C5  A      85      69.587  46.865  70.281  1.00  0.00
ATOM   2702  C6  A      85      68.893  45.723  69.806  1.00  0.00
ATOM   2703  N6  A      85      69.178  45.178  68.626  1.00  0.00
ATOM   2704  H61 A      85      69.858  45.676  68.069  1.00  0.00
ATOM   2705  H62 A      85      68.782  44.279  68.390  1.00  0.00
ATOM   2706  N1  A      85      67.901  45.251  70.538  1.00  0.00
ATOM   2707  C2  A      85      67.735  45.656  71.761  1.00  0.00
ATOM   2708  H2  A      85      66.928  45.187  72.303  1.00  0.00
ATOM   2709  N3  A      85      68.409  46.575  72.346  1.00  0.00
ATOM   2710  C4  A      85      69.193  47.281  71.541  1.00  0.00
ATOM   2711  C3' A      85      71.597  49.207  74.256  1.00  0.00
ATOM   2712  H3' A      85      72.085  48.738  73.401  1.00  0.00
ATOM   2713  C2' A      85      70.202  48.746  74.384  1.00  0.00
ATOM   2714  H2' A      85      70.257  47.658  74.365  1.00  0.00
ATOM   2715  O2' A      85      69.491  49.331  75.434  1.00  0.00
ATOM   2716 HO2' A      85      69.872  49.051  76.270  1.00  0.00
ATOM   2717  O3' A      85      72.262  48.951  75.480  1.00  0.00
ATOM   2718  P   C      86      73.275  47.664  75.593  1.00  0.00
ATOM   2719  OP1 C      86      74.023  47.759  76.843  1.00  0.00
ATOM   2720  OP2 C      86      73.963  47.452  74.328  1.00  0.00
ATOM   2721  O5' C      86      72.194  46.432  75.745  1.00  0.00
ATOM   2722  C5' C      86      71.459  46.316  76.951  1.00  0.00
ATOM   2723  H5' C      86      70.880  47.232  77.075  1.00  0.00
ATOM   2724 H5'' C      86      72.230  46.025  77.664  1.00  0.00
ATOM   2725  C4' C      86      70.488  45.185  76.696  1.00  0.00
ATOM   2726  H4' C      86      69.806  45.092  77.540  1.00  0.00
ATOM   2727  O4' C      86      69.657  45.291  75.521  1.00  0.00
ATOM   2728  C1' C      86      69.460  43.971  74.982  1.00  0.00
ATOM   2729  H1' C      86      68.397  43.752  74.879  1.00  0.00
ATOM   2730  N1  C      86      70.152  43.651  73.680  1.00  0.00
ATOM   2731  C6  C      86      71.152  44.453  73.257  1.00  0.00
ATOM   2732  H6  C      86      71.455  45.250  73.919  1.00  0.00
ATOM   2733  C5  C      86      71.566  44.465  71.972  1.00  0.00
ATOM   2734  H5  C      86      72.401  45.086  71.684  1.00  0.00
ATOM   2735  C4  C      86      71.014  43.391  71.151  1.00  0.00
ATOM   2736  N4  C      86      71.502  43.014  70.003  1.00  0.00
ATOM   2737  H41 C      86      72.162  43.563  69.471  1.00  0.00
ATOM   2738  H42 C      86      71.077  42.178  69.627  1.00  0.00
ATOM   2739  N3  C      86      69.995  42.655  71.509  1.00  0.00
ATOM   2740  C2  C      86      69.573  42.740  72.786  1.00  0.00
ATOM   2741  O2  C      86      68.706  41.992  73.245  1.00  0.00
ATOM   2742  C3' C      86      71.219  43.875  76.542  1.00  0.00
ATOM   2743  H3' C      86      71.953  43.884  75.736  1.00  0.00
ATOM   2744  C2' C      86      70.033  43.028  76.031  1.00  0.00
ATOM   2745  H2' C      86      70.302  42.063  75.603  1.00  0.00
ATOM   2746  O2' C      86      69.000  42.702  77.029  1.00  0.00
ATOM   2747 HO2' C      86      68.589  41.900  76.696  1.00  0.00
ATOM   2748  O3' C      86      71.731  43.166  77.694  1.00  0.00
ATOM   2749  P   A      87      72.891  42.092  77.598  1.00  0.00
ATOM   2750  OP1 A      87      73.207  41.561  78.935  1.00  0.00
ATOM   2751  OP2 A      87      74.011  42.663  76.811  1.00  0.00
ATOM   2752  O5' A      87      72.292  40.820  76.766  1.00  0.00
ATOM   2753  C5' A      87      71.243  39.829  77.207  1.00  0.00
ATOM   2754  H5' A      87      70.401  40.422  77.563  1.00  0.00
ATOM   2755 H5'' A      87      71.623  39.308  78.086  1.00  0.00
ATOM   2756  C4' A      87      70.932  38.896  75.968  1.00  0.00
ATOM   2757  H4' A      87      70.225  38.137  76.300  1.00  0.00
ATOM   2758  O4' A      87      70.384  39.544  74.817  1.00  0.00
ATOM   2759  C1' A      87      70.785  38.800  73.626  1.00  0.00
ATOM   2760  H1' A      87      69.904  38.423  73.106  1.00  0.00
ATOM   2761  N9  A      87      71.620  39.497  72.773  1.00  0.00
ATOM   2762  C8  A      87      72.378  40.613  72.974  1.00  0.00
ATOM   2763  H8  A      87      72.469  41.097  73.936  1.00  0.00
ATOM   2764  N7  A      87      72.947  41.010  71.947  1.00  0.00
ATOM   2765  C5  A      87      72.732  40.098  70.954  1.00  0.00
ATOM   2766  C6  A      87      73.069  39.944  69.599  1.00  0.00
ATOM   2767  N6  A      87      73.958  40.682  68.885  1.00  0.00
ATOM   2768  H61 A      87      74.121  40.387  67.932  1.00  0.00
ATOM   2769  H62 A      87      74.302  41.531  69.311  1.00  0.00
ATOM   2770  N1  A      87      72.635  38.849  68.924  1.00  0.00
ATOM   2771  C2  A      87      71.742  38.099  69.542  1.00  0.00
ATOM   2772  H2  A      87      71.415  37.208  69.026  1.00  0.00
ATOM   2773  N3  A      87      71.284  38.142  70.758  1.00  0.00
ATOM   2774  C4  A      87      71.892  39.118  71.439  1.00  0.00
ATOM   2775  C3' A      87      72.182  38.158  75.474  1.00  0.00
ATOM   2776  H3' A      87      72.956  38.892  75.251  1.00  0.00
ATOM   2777  C2' A      87      71.561  37.659  74.188  1.00  0.00
ATOM   2778  H2' A      87      72.356  37.384  73.495  1.00  0.00
ATOM   2779  O2' A      87      70.632  36.681  74.309  1.00  0.00
ATOM   2780 HO2' A      87      70.422  36.246  73.479  1.00  0.00
ATOM   2781  O3' A      87      72.772  37.057  76.162  1.00  0.00
ATOM   2782  P   A      88      74.255  36.633  76.092  1.00  0.00
ATOM   2783  OP1 A      88      74.516  35.488  76.981  1.00  0.00
ATOM   2784  OP2 A      88      74.953  37.899  76.120  1.00  0.00
ATOM   2785  O5' A      88      74.498  36.058  74.623  1.00  0.00
ATOM   2786  C5' A      88      73.871  34.873  74.227  1.00  0.00
ATOM   2787  H5' A      88      72.799  34.829  74.418  1.00  0.00
ATOM   2788 H5'' A      88      74.363  34.027  74.707  1.00  0.00
ATOM   2789  C4' A      88      74.071  34.697  72.700  1.00  0.00
ATOM   2790  H4' A      88      73.379  33.945  72.320  1.00  0.00
ATOM   2791  O4' A      88      73.664  35.831  71.957  1.00  0.00
ATOM   2792  C1' A      88      74.587  36.063  70.812  1.00  0.00
ATOM   2793  H1' A      88      74.062  36.036  69.857  1.00  0.00
ATOM   2794  N9  A      88      75.263  37.434  71.095  1.00  0.00
ATOM   2795  C8  A      88      75.098  38.368  72.134  1.00  0.00
ATOM   2796  H8  A      88      74.363  38.180  72.903  1.00  0.00
ATOM   2797  N7  A      88      75.795  39.407  72.129  1.00  0.00
ATOM   2798  C5  A      88      76.464  39.182  70.927  1.00  0.00
ATOM   2799  C6  A      88      77.531  39.847  70.270  1.00  0.00
ATOM   2800  N6  A      88      78.060  41.074  70.577  1.00  0.00
ATOM   2801  H61 A      88      77.901  41.467  71.494  1.00  0.00
ATOM   2802  H62 A      88      78.336  41.655  69.798  1.00  0.00
ATOM   2803  N1  A      88      77.882  39.525  69.049  1.00  0.00
ATOM   2804  C2  A      88      77.422  38.425  68.523  1.00  0.00
ATOM   2805  H2  A      88      77.610  38.193  67.485  1.00  0.00
ATOM   2806  N3  A      88      76.562  37.577  69.097  1.00  0.00
ATOM   2807  C4  A      88      76.063  38.087  70.230  1.00  0.00
ATOM   2808  C3' A      88      75.466  34.491  72.239  1.00  0.00
ATOM   2809  H3' A      88      76.068  35.193  72.816  1.00  0.00
ATOM   2810  C2' A      88      75.614  34.935  70.775  1.00  0.00
ATOM   2811  H2' A      88      76.635  35.318  70.766  1.00  0.00
ATOM   2812  O2' A      88      75.251  33.948  69.813  1.00  0.00
ATOM   2813 HO2' A      88      75.166  33.090  70.235  1.00  0.00
ATOM   2814  O3' A      88      75.825  33.200  72.483  1.00  0.00
ATOM   2815  P   G      89      77.315  32.838  72.899  1.00  0.00
ATOM   2816  OP1 G      89      77.363  31.339  72.763  1.00  0.00
ATOM   2817  OP2 G      89      77.611  33.408  74.235  1.00  0.00
ATOM   2818  O5' G      89      78.223  33.542  71.785  1.00  0.00
ATOM   2819  C5' G      89      78.339  33.097  70.437  1.00  0.00
ATOM   2820  H5' G      89      77.413  33.233  69.878  1.00  0.00
ATOM   2821 H5'' G      89      78.581  32.034  70.431  1.00  0.00
ATOM   2822  C4' G      89      79.439  33.669  69.552  1.00  0.00
ATOM   2823  H4' G      89      79.425  33.427  68.490  1.00  0.00
ATOM   2824  O4' G      89      79.364  35.075  69.676  1.00  0.00
ATOM   2825  C1' G      89      80.508  35.544  70.372  1.00  0.00
ATOM   2826  H1' G      89      81.247  35.871  69.641  1.00  0.00
ATOM   2827  N9  G      89      80.095  36.768  71.193  1.00  0.00
ATOM   2828  C8  G      89      79.001  36.961  71.961  1.00  0.00
ATOM   2829  H8  G      89      78.291  36.147  71.976  1.00  0.00
ATOM   2830  N7  G      89      78.856  38.114  72.634  1.00  0.00
ATOM   2831  C5  G      89      80.033  38.751  72.227  1.00  0.00
ATOM   2832  C6  G      89      80.482  40.064  72.426  1.00  0.00
ATOM   2833  O6  G      89      79.995  40.960  73.150  1.00  0.00
ATOM   2834  N1  G      89      81.667  40.392  71.775  1.00  0.00
ATOM   2835  H1  G      89      81.893  41.371  71.874  1.00  0.00
ATOM   2836  C2  G      89      82.195  39.600  70.813  1.00  0.00
ATOM   2837  N2  G      89      83.200  40.112  70.167  1.00  0.00
ATOM   2838  H21 G      89      83.475  39.563  69.365  1.00  0.00
ATOM   2839  H22 G      89      83.510  41.060  70.327  1.00  0.00
ATOM   2840  N3  G      89      81.907  38.314  70.624  1.00  0.00
ATOM   2841  C4  G      89      80.810  37.957  71.323  1.00  0.00
ATOM   2842  C3' G      89      80.844  33.326  70.073  1.00  0.00
ATOM   2843  H3' G      89      80.902  32.321  70.489  1.00  0.00
ATOM   2844  C2' G      89      81.134  34.392  71.072  1.00  0.00
ATOM   2845  H2' G      89      80.555  34.118  71.955  1.00  0.00
ATOM   2846  O2' G      89      82.490  34.668  71.455  1.00  0.00
ATOM   2847 HO2' G      89      82.792  33.803  71.740  1.00  0.00
ATOM   2848  O3' G      89      81.753  33.323  68.984  1.00  0.00
ATOM   2849  P   G      90      81.768  32.140  67.842  1.00  0.00
ATOM   2850  OP1 G      90      81.077  30.904  68.403  1.00  0.00
ATOM   2851  OP2 G      90      83.145  31.958  67.289  1.00  0.00
ATOM   2852  O5' G      90      80.881  32.682  66.569  1.00  0.00
ATOM   2853  C5' G      90      81.085  34.019  66.119  1.00  0.00
ATOM   2854  H5' G      90      82.016  34.462  66.473  1.00  0.00
ATOM   2855 H5'' G      90      80.445  34.694  66.686  1.00  0.00
ATOM   2856  C4' G      90      80.832  34.076  64.612  1.00  0.00
ATOM   2857  H4' G      90      80.737  35.135  64.375  1.00  0.00
ATOM   2858  O4' G      90      81.863  33.580  63.779  1.00  0.00
ATOM   2859  C1' G      90      81.423  32.849  62.674  1.00  0.00
ATOM   2860  H1' G      90      81.778  33.194  61.703  1.00  0.00
ATOM   2861  N9  G      90      81.852  31.411  62.762  1.00  0.00
ATOM   2862  C8  G      90      81.657  30.611  63.860  1.00  0.00
ATOM   2863  H8  G      90      81.065  30.947  64.698  1.00  0.00
ATOM   2864  N7  G      90      82.412  29.528  63.905  1.00  0.00
ATOM   2865  C5  G      90      82.990  29.586  62.630  1.00  0.00
ATOM   2866  C6  G      90      83.810  28.596  61.955  1.00  0.00
ATOM   2867  O6  G      90      84.030  27.401  62.172  1.00  0.00
ATOM   2868  N1  G      90      84.325  29.118  60.765  1.00  0.00
ATOM   2869  H1  G      90      84.790  28.457  60.158  1.00  0.00
ATOM   2870  C2  G      90      83.964  30.346  60.208  1.00  0.00
ATOM   2871  N2  G      90      84.394  30.530  59.013  1.00  0.00
ATOM   2872  H21 G      90      83.760  31.090  58.461  1.00  0.00
ATOM   2873  H22 G      90      84.924  29.736  58.683  1.00  0.00
ATOM   2874  N3  G      90      83.170  31.182  60.764  1.00  0.00
ATOM   2875  C4  G      90      82.738  30.787  61.999  1.00  0.00
ATOM   2876  C3' G      90      79.541  33.341  64.169  1.00  0.00
ATOM   2877  H3' G      90      79.475  32.502  64.862  1.00  0.00
ATOM   2878  C2' G      90      79.888  32.875  62.753  1.00  0.00
ATOM   2879  H2' G      90      79.648  31.830  62.560  1.00  0.00
ATOM   2880  O2' G      90      79.463  33.672  61.643  1.00  0.00
ATOM   2881 HO2' G      90      78.530  33.457  61.577  1.00  0.00
ATOM   2882  O3' G      90      78.412  34.102  64.171  1.00  0.00
ATOM   2883  P   A      91      76.997  33.341  64.212  1.00  0.00
ATOM   2884  OP1 A      91      76.096  34.185  65.060  1.00  0.00
ATOM   2885  OP2 A      91      77.271  31.932  64.592  1.00  0.00
ATOM   2886  O5' A      91      76.434  33.404  62.725  1.00  0.00
ATOM   2887  C5' A      91      76.127  34.610  62.114  1.00  0.00
ATOM   2888  H5' A      91      76.946  35.327  62.063  1.00  0.00
ATOM   2889 H5'' A      91      75.327  35.071  62.693  1.00  0.00
ATOM   2890  C4' A      91      75.748  34.349  60.697  1.00  0.00
ATOM   2891  H4' A      91      75.568  35.383  60.404  1.00  0.00
ATOM   2892  O4' A      91      76.831  33.841  59.970  1.00  0.00
ATOM   2893  C1' A      91      76.535  32.521  59.623  1.00  0.00
ATOM   2894  H1' A      91      76.287  32.579  58.563  1.00  0.00
ATOM   2895  N9  A      91      77.770  31.693  59.711  1.00  0.00
ATOM   2896  C8  A      91      78.174  30.807  60.665  1.00  0.00
ATOM   2897  H8  A      91      77.606  30.618  61.563  1.00  0.00
ATOM   2898  N7  A      91      79.346  30.199  60.449  1.00  0.00
ATOM   2899  C5  A      91      79.544  30.558  59.056  1.00  0.00
ATOM   2900  C6  A      91      80.587  30.209  58.140  1.00  0.00
ATOM   2901  N6  A      91      81.496  29.228  58.352  1.00  0.00
ATOM   2902  H61 A      91      81.444  28.592  59.135  1.00  0.00
ATOM   2903  H62 A      91      82.215  28.997  57.681  1.00  0.00
ATOM   2904  N1  A      91      80.614  30.785  56.955  1.00  0.00
ATOM   2905  C2  A      91      79.680  31.672  56.650  1.00  0.00
ATOM   2906  H2  A      91      79.885  32.073  55.668  1.00  0.00
ATOM   2907  N3  A      91      78.637  32.098  57.326  1.00  0.00
ATOM   2908  C4  A      91      78.623  31.493  58.579  1.00  0.00
ATOM   2909  C3' A      91      74.565  33.374  60.669  1.00  0.00
ATOM   2910  H3' A      91      74.135  33.359  61.671  1.00  0.00
ATOM   2911  C2' A      91      75.330  32.028  60.317  1.00  0.00
ATOM   2912  H2' A      91      75.730  31.539  61.205  1.00  0.00
ATOM   2913  O2' A      91      74.480  31.117  59.562  1.00  0.00
ATOM   2914 HO2' A      91      74.056  31.688  58.918  1.00  0.00
ATOM   2915  O3' A      91      73.668  33.563  59.530  1.00  0.00
ATOM   2916  P   U      92      72.536  34.652  59.597  1.00  0.00
ATOM   2917  OP1 U      92      71.417  34.297  58.746  1.00  0.00
ATOM   2918  OP2 U      92      73.259  35.887  59.284  1.00  0.00
ATOM   2919  O5' U      92      72.118  34.680  61.105  1.00  0.00
ATOM   2920  C5' U      92      71.427  33.593  61.665  1.00  0.00
ATOM   2921  H5' U      92      71.956  32.679  61.395  1.00  0.00
ATOM   2922 H5'' U      92      70.433  33.569  61.217  1.00  0.00
ATOM   2923  C4' U      92      71.342  33.751  63.170  1.00  0.00
ATOM   2924  H4' U      92      70.934  32.878  63.678  1.00  0.00
ATOM   2925  O4' U      92      72.525  34.209  63.821  1.00  0.00
ATOM   2926  C1' U      92      72.215  34.958  64.973  1.00  0.00
ATOM   2927  H1' U      92      72.314  34.210  65.759  1.00  0.00
ATOM   2928  N1  U      92      73.085  36.105  65.300  1.00  0.00
ATOM   2929  C6  U      92      73.289  37.113  64.332  1.00  0.00
ATOM   2930  H6  U      92      72.793  36.855  63.407  1.00  0.00
ATOM   2931  C5  U      92      73.976  38.222  64.700  1.00  0.00
ATOM   2932  H5  U      92      74.218  38.969  63.959  1.00  0.00
ATOM   2933  C4  U      92      74.561  38.386  65.994  1.00  0.00
ATOM   2934  O4  U      92      75.257  39.379  66.283  1.00  0.00
ATOM   2935  N3  U      92      74.398  37.310  66.817  1.00  0.00
ATOM   2936  H3  U      92      74.883  37.378  67.700  1.00  0.00
ATOM   2937  C2  U      92      73.571  36.239  66.619  1.00  0.00
ATOM   2938  O2  U      92      73.332  35.508  67.520  1.00  0.00
ATOM   2939  C3' U      92      70.369  34.889  63.428  1.00  0.00
ATOM   2940  H3' U      92      70.705  35.640  62.714  1.00  0.00
ATOM   2941  C2' U      92      70.737  35.275  64.784  1.00  0.00
ATOM   2942  H2' U      92      70.495  36.315  65.004  1.00  0.00
ATOM   2943  O2' U      92      69.943  34.498  65.701  1.00  0.00
ATOM   2944 HO2' U      92      69.617  33.743  65.207  1.00  0.00
ATOM   2945  O3' U      92      69.008  34.538  63.170  1.00  0.00
ATOM   2946  P   G      93      67.863  35.543  63.467  1.00  0.00
ATOM   2947  OP1 G      93      66.663  35.135  62.769  1.00  0.00
ATOM   2948  OP2 G      93      68.361  36.888  63.170  1.00  0.00
ATOM   2949  O5' G      93      67.486  35.476  65.026  1.00  0.00
ATOM   2950  C5' G      93      66.703  34.474  65.526  1.00  0.00
ATOM   2951  H5' G      93      67.315  33.580  65.406  1.00  0.00
ATOM   2952 H5'' G      93      65.822  34.246  64.925  1.00  0.00
ATOM   2953  C4' G      93      66.308  34.728  66.981  1.00  0.00
ATOM   2954  H4' G      93      65.726  33.897  67.379  1.00  0.00
ATOM   2955  O4' G      93      67.467  34.786  67.841  1.00  0.00
ATOM   2956  C1' G      93      67.230  35.841  68.834  1.00  0.00
ATOM   2957  H1' G      93      67.595  35.500  69.803  1.00  0.00
ATOM   2958  N9  G      93      68.072  37.001  68.427  1.00  0.00
ATOM   2959  C8  G      93      68.850  37.211  67.251  1.00  0.00
ATOM   2960  H8  G      93      68.965  36.506  66.441  1.00  0.00
ATOM   2961  N7  G      93      69.318  38.488  67.218  1.00  0.00
ATOM   2962  C5  G      93      68.977  39.018  68.456  1.00  0.00
ATOM   2963  C6  G      93      69.417  40.245  69.059  1.00  0.00
ATOM   2964  O6  G      93      70.143  41.092  68.550  1.00  0.00
ATOM   2965  N1  G      93      69.012  40.398  70.383  1.00  0.00
ATOM   2966  H1  G      93      69.110  41.292  70.844  1.00  0.00
ATOM   2967  C2  G      93      68.185  39.502  70.963  1.00  0.00
ATOM   2968  N2  G      93      67.853  39.675  72.215  1.00  0.00
ATOM   2969  H21 G      93      67.349  38.943  72.696  1.00  0.00
ATOM   2970  H22 G      93      68.090  40.568  72.622  1.00  0.00
ATOM   2971  N3  G      93      67.915  38.264  70.526  1.00  0.00
ATOM   2972  C4  G      93      68.244  38.132  69.220  1.00  0.00
ATOM   2973  C3' G      93      65.407  35.906  67.307  1.00  0.00
ATOM   2974  H3' G      93      65.651  36.858  66.836  1.00  0.00
ATOM   2975  C2' G      93      65.735  36.081  68.866  1.00  0.00
ATOM   2976  H2' G      93      65.467  37.102  69.137  1.00  0.00
ATOM   2977  O2' G      93      65.097  35.177  69.759  1.00  0.00
ATOM   2978 HO2' G      93      65.306  35.372  70.675  1.00  0.00
ATOM   2979  O3' G      93      64.030  35.582  67.124  1.00  0.00
ATOM   2980  P   U      94      62.962  36.651  66.983  1.00  0.00
ATOM   2981  OP1 U      94      61.634  36.038  67.109  1.00  0.00
ATOM   2982  OP2 U      94      63.263  37.322  65.739  1.00  0.00
ATOM   2983  O5' U      94      63.176  37.630  68.255  1.00  0.00
ATOM   2984  C5' U      94      62.581  37.293  69.548  1.00  0.00
ATOM   2985  H5' U      94      63.016  36.354  69.889  1.00  0.00
ATOM   2986 H5'' U      94      61.510  37.109  69.466  1.00  0.00
ATOM   2987  C4' U      94      62.920  38.423  70.579  1.00  0.00
ATOM   2988  H4' U      94      62.527  38.143  71.556  1.00  0.00
ATOM   2989  O4' U      94      64.338  38.684  70.598  1.00  0.00
ATOM   2990  C1' U      94      64.498  40.039  71.058  1.00  0.00
ATOM   2991  H1' U      94      65.133  40.116  71.941  1.00  0.00
ATOM   2992  N1  U      94      65.174  40.853  70.040  1.00  0.00
ATOM   2993  C6  U      94      65.547  40.318  68.813  1.00  0.00
ATOM   2994  H6  U      94      65.141  39.382  68.460  1.00  0.00
ATOM   2995  C5  U      94      66.258  41.109  67.974  1.00  0.00
ATOM   2996  H5  U      94      66.455  40.737  66.979  1.00  0.00
ATOM   2997  C4  U      94      66.782  42.439  68.364  1.00  0.00
ATOM   2998  O4  U      94      67.400  43.208  67.640  1.00  0.00
ATOM   2999  N3  U      94      66.510  42.817  69.677  1.00  0.00
ATOM   3000  H3  U      94      66.880  43.674  70.063  1.00  0.00
ATOM   3001  C2  U      94      65.760  42.072  70.503  1.00  0.00
ATOM   3002  O2  U      94      65.640  42.532  71.651  1.00  0.00
ATOM   3003  C3' U      94      62.336  39.781  70.212  1.00  0.00
ATOM   3004  H3' U      94      62.692  39.943  69.194  1.00  0.00
ATOM   3005  C2' U      94      63.073  40.627  71.211  1.00  0.00
ATOM   3006  H2' U      94      63.045  41.688  70.960  1.00  0.00
ATOM   3007  O2' U      94      62.705  40.413  72.570  1.00  0.00
ATOM   3008 HO2' U      94      62.005  41.021  72.820  1.00  0.00
ATOM   3009  O3' U      94      60.890  39.887  70.211  1.00  0.00
ATOM   3010  P   U      95      60.142  41.111  69.536  1.00  0.00
ATOM   3011  OP1 U      95      58.691  40.730  69.552  1.00  0.00
ATOM   3012  OP2 U      95      60.827  41.471  68.246  1.00  0.00
ATOM   3013  O5' U      95      60.340  42.410  70.448  1.00  0.00
ATOM   3014  C5' U      95      59.909  42.438  71.772  1.00  0.00
ATOM   3015  H5' U      95      60.047  41.557  72.399  1.00  0.00
ATOM   3016 H5'' U      95      58.843  42.640  71.663  1.00  0.00
ATOM   3017  C4' U      95      60.591  43.680  72.448  1.00  0.00
ATOM   3018  H4' U      95      60.232  43.654  73.476  1.00  0.00
ATOM   3019  O4' U      95      62.038  43.631  72.531  1.00  0.00
ATOM   3020  C1' U      95      62.589  44.962  72.237  1.00  0.00
ATOM   3021  H1' U      95      63.359  45.173  72.979  1.00  0.00
ATOM   3022  N1  U      95      63.311  45.126  70.917  1.00  0.00
ATOM   3023  C6  U      95      63.095  44.307  69.806  1.00  0.00
ATOM   3024  H6  U      95      62.343  43.541  69.923  1.00  0.00
ATOM   3025  C5  U      95      63.733  44.469  68.618  1.00  0.00
ATOM   3026  H5  U      95      63.625  43.809  67.770  1.00  0.00
ATOM   3027  C4  U      95      64.719  45.501  68.405  1.00  0.00
ATOM   3028  O4  U      95      65.313  45.787  67.366  1.00  0.00
ATOM   3029  N3  U      95      64.804  46.335  69.457  1.00  0.00
ATOM   3030  H3  U      95      65.476  47.075  69.317  1.00  0.00
ATOM   3031  C2  U      95      64.232  46.163  70.744  1.00  0.00
ATOM   3032  O2  U      95      64.709  46.777  71.719  1.00  0.00
ATOM   3033  C3' U      95      60.179  45.052  71.892  1.00  0.00
ATOM   3034  H3' U      95      60.133  45.120  70.805  1.00  0.00
ATOM   3035  C2' U      95      61.387  45.935  72.301  1.00  0.00
ATOM   3036  H2' U      95      61.578  46.715  71.563  1.00  0.00
ATOM   3037  O2' U      95      61.407  46.447  73.605  1.00  0.00
ATOM   3038 HO2' U      95      61.805  47.320  73.595  1.00  0.00
ATOM   3039  O3' U      95      59.009  45.622  72.407  1.00  0.00
ATOM   3040  P   G      96      58.308  46.763  71.660  1.00  0.00
ATOM   3041  OP1 G      96      57.123  47.207  72.454  1.00  0.00
ATOM   3042  OP2 G      96      57.986  46.266  70.287  1.00  0.00
ATOM   3043  O5' G      96      59.376  47.959  71.589  1.00  0.00
ATOM   3044  C5' G      96      59.326  49.075  72.511  1.00  0.00
ATOM   3045  H5' G      96      59.197  48.670  73.515  1.00  0.00
ATOM   3046 H5'' G      96      58.458  49.713  72.342  1.00  0.00
ATOM   3047  C4' G      96      60.608  49.875  72.352  1.00  0.00
ATOM   3048  H4' G      96      60.700  50.283  73.359  1.00  0.00
ATOM   3049  O4' G      96      61.840  49.151  71.953  1.00  0.00
ATOM   3050  C1' G      96      62.671  50.082  71.217  1.00  0.00
ATOM   3051  H1' G      96      63.657  50.215  71.662  1.00  0.00
ATOM   3052  N9  G      96      62.810  49.516  69.891  1.00  0.00
ATOM   3053  C8  G      96      62.145  48.518  69.262  1.00  0.00
ATOM   3054  H8  G      96      61.319  47.942  69.651  1.00  0.00
ATOM   3055  N7  G      96      62.696  48.164  68.148  1.00  0.00
ATOM   3056  C5  G      96      63.624  49.113  67.890  1.00  0.00
ATOM   3057  C6  G      96      64.303  49.474  66.711  1.00  0.00
ATOM   3058  O6  G      96      64.312  48.998  65.574  1.00  0.00
ATOM   3059  N1  G      96      64.992  50.661  66.828  1.00  0.00
ATOM   3060  H1  G      96      65.490  51.027  66.029  1.00  0.00
ATOM   3061  C2  G      96      65.036  51.374  67.927  1.00  0.00
ATOM   3062  N2  G      96      65.978  52.317  67.965  1.00  0.00
ATOM   3063  H21 G      96      66.228  52.864  68.776  1.00  0.00
ATOM   3064  H22 G      96      66.615  52.387  67.184  1.00  0.00
ATOM   3065  N3  G      96      64.508  51.098  69.093  1.00  0.00
ATOM   3066  C4  G      96      63.715  49.985  68.949  1.00  0.00
ATOM   3067  C3' G      96      60.480  50.957  71.275  1.00  0.00
ATOM   3068  H3' G      96      60.350  50.504  70.292  1.00  0.00
ATOM   3069  C2' G      96      61.908  51.361  71.216  1.00  0.00
ATOM   3070  H2' G      96      62.009  51.894  70.271  1.00  0.00
ATOM   3071  O2' G      96      62.367  52.173  72.325  1.00  0.00
ATOM   3072 HO2' G      96      61.602  52.708  72.551  1.00  0.00
ATOM   3073  O3' G      96      59.631  51.998  71.692  1.00  0.00
ATOM   3074  P   C      97      58.694  52.660  70.525  1.00  0.00
ATOM   3075  OP1 C      97      57.792  53.711  71.019  1.00  0.00
ATOM   3076  OP2 C      97      58.036  51.536  69.802  1.00  0.00
ATOM   3077  O5' C      97      59.581  53.412  69.444  1.00  0.00
ATOM   3078  C5' C      97      60.546  54.411  69.827  1.00  0.00
ATOM   3079  H5' C      97      61.171  54.089  70.660  1.00  0.00
ATOM   3080 H5'' C      97      59.964  55.289  70.109  1.00  0.00
ATOM   3081  C4' C      97      61.597  54.797  68.755  1.00  0.00
ATOM   3082  H4' C      97      62.267  55.556  69.160  1.00  0.00
ATOM   3083  O4' C      97      62.368  53.609  68.506  1.00  0.00
ATOM   3084  C1' C      97      62.709  53.573  67.153  1.00  0.00
ATOM   3085  H1' C      97      63.772  53.430  66.960  1.00  0.00
ATOM   3086  N1  C      97      61.945  52.494  66.426  1.00  0.00
ATOM   3087  C6  C      97      61.157  51.595  67.149  1.00  0.00
ATOM   3088  H6  C      97      61.023  51.801  68.201  1.00  0.00
ATOM   3089  C5  C      97      60.572  50.543  66.593  1.00  0.00
ATOM   3090  H5  C      97      60.089  49.788  67.195  1.00  0.00
ATOM   3091  C4  C      97      60.836  50.426  65.194  1.00  0.00
ATOM   3092  N4  C      97      60.404  49.412  64.535  1.00  0.00
ATOM   3093  H41 C      97      59.838  48.719  65.004  1.00  0.00
ATOM   3094  H42 C      97      60.393  49.457  63.526  1.00  0.00
ATOM   3095  N3  C      97      61.449  51.311  64.483  1.00  0.00
ATOM   3096  C2  C      97      62.151  52.313  65.069  1.00  0.00
ATOM   3097  O2  C      97      63.092  52.879  64.475  1.00  0.00
ATOM   3098  C3' C      97      60.995  55.216  67.387  1.00  0.00
ATOM   3099  H3' C      97      60.175  54.599  67.020  1.00  0.00
ATOM   3100  C2' C      97      62.233  54.931  66.586  1.00  0.00
ATOM   3101  H2' C      97      62.030  54.802  65.523  1.00  0.00
ATOM   3102  O2' C      97      63.344  55.869  66.757  1.00  0.00
ATOM   3103 HO2' C      97      63.086  56.701  66.352  1.00  0.00
ATOM   3104  O3' C      97      60.527  56.583  67.281  1.00  0.00
ATOM   3105  P   A      98      59.855  57.172  66.019  1.00  0.00
ATOM   3106  OP1 A      98      58.978  58.265  66.398  1.00  0.00
ATOM   3107  OP2 A      98      59.285  55.962  65.364  1.00  0.00
ATOM   3108  O5' A      98      61.001  57.719  65.104  1.00  0.00
ATOM   3109  C5' A      98      61.682  58.978  65.239  1.00  0.00
ATOM   3110  H5' A      98      62.339  59.107  66.098  1.00  0.00
ATOM   3111 H5'' A      98      60.949  59.767  65.408  1.00  0.00
ATOM   3112  C4' A      98      62.444  59.314  63.987  1.00  0.00
ATOM   3113  H4' A      98      63.145  60.114  64.225  1.00  0.00
ATOM   3114  O4' A      98      63.080  58.175  63.515  1.00  0.00
ATOM   3115  C1' A      98      63.203  58.164  62.097  1.00  0.00
ATOM   3116  H1' A      98      64.129  58.473  61.613  1.00  0.00
ATOM   3117  N9  A      98      62.877  56.795  61.645  1.00  0.00
ATOM   3118  C8  A      98      61.920  55.880  62.101  1.00  0.00
ATOM   3119  H8  A      98      61.377  56.156  62.993  1.00  0.00
ATOM   3120  N7  A      98      61.761  54.768  61.401  1.00  0.00
ATOM   3121  C5  A      98      62.768  54.961  60.350  1.00  0.00
ATOM   3122  C6  A      98      63.373  54.216  59.325  1.00  0.00
ATOM   3123  N6  A      98      63.164  52.921  59.096  1.00  0.00
ATOM   3124  H61 A      98      62.423  52.464  59.607  1.00  0.00
ATOM   3125  H62 A      98      63.636  52.440  58.344  1.00  0.00
ATOM   3126  N1  A      98      64.331  54.708  58.564  1.00  0.00
ATOM   3127  C2  A      98      64.684  55.951  58.759  1.00  0.00
ATOM   3128  H2  A      98      65.504  56.235  58.117  1.00  0.00
ATOM   3129  N3  A      98      64.300  56.790  59.670  1.00  0.00
ATOM   3130  C4  A      98      63.317  56.254  60.453  1.00  0.00
ATOM   3131  C3' A      98      61.391  59.716  62.899  1.00  0.00
ATOM   3132  H3' A      98      60.490  59.153  63.141  1.00  0.00
ATOM   3133  C2' A      98      62.177  59.261  61.613  1.00  0.00
ATOM   3134  H2' A      98      61.522  58.847  60.846  1.00  0.00
ATOM   3135  O2' A      98      63.060  60.237  61.046  1.00  0.00
ATOM   3136 HO2' A      98      62.682  61.113  61.151  1.00  0.00
ATOM   3137  O3' A      98      61.224  61.058  62.794  1.00  0.00
ATOM   3138  P   U      99      60.093  61.894  63.493  1.00  0.00
ATOM   3139  OP1 U      99      60.857  62.812  64.380  1.00  0.00
ATOM   3140  OP2 U      99      59.011  61.036  64.061  1.00  0.00
ATOM   3141  O5' U      99      59.422  62.711  62.369  1.00  0.00
ATOM   3142  C5' U      99      58.760  62.116  61.308  1.00  0.00
ATOM   3143  H5' U      99      58.013  61.405  61.661  1.00  0.00
ATOM   3144 H5'' U      99      59.527  61.495  60.846  1.00  0.00
ATOM   3145  C4' U      99      58.068  62.958  60.237  1.00  0.00
ATOM   3146  H4' U      99      57.913  62.284  59.394  1.00  0.00
ATOM   3147  O4' U      99      56.904  63.511  60.678  1.00  0.00
ATOM   3148  C1' U      99      56.698  64.836  60.090  1.00  0.00
ATOM   3149  H1' U      99      55.909  64.736  59.344  1.00  0.00
ATOM   3150  N1  U      99      56.487  65.770  61.216  1.00  0.00
ATOM   3151  C6  U      99      57.379  65.768  62.291  1.00  0.00
ATOM   3152  H6  U      99      58.193  65.100  62.530  1.00  0.00
ATOM   3153  C5  U      99      57.215  66.724  63.276  1.00  0.00
ATOM   3154  H5  U      99      57.879  66.698  64.128  1.00  0.00
ATOM   3155  C4  U      99      56.238  67.809  63.186  1.00  0.00
ATOM   3156  O4  U      99      56.111  68.690  63.980  1.00  0.00
ATOM   3157  N3  U      99      55.446  67.756  62.068  1.00  0.00
ATOM   3158  H3  U      99      54.834  68.543  61.908  1.00  0.00
ATOM   3159  C2  U      99      55.609  66.839  61.075  1.00  0.00
ATOM   3160  O2  U      99      54.888  66.965  60.110  1.00  0.00
ATOM   3161  C3' U      99      58.978  64.101  59.890  1.00  0.00
ATOM   3162  H3' U      99      59.406  64.413  60.842  1.00  0.00
ATOM   3163  C2' U      99      58.034  65.207  59.335  1.00  0.00
ATOM   3164  H2' U      99      58.399  66.222  59.489  1.00  0.00
ATOM   3165  O2' U      99      57.777  64.980  57.947  1.00  0.00
ATOM   3166 HO2' U      99      58.614  64.780  57.523  1.00  0.00
ATOM   3167  O3' U      99      59.941  63.763  58.878  1.00  0.00
ATOM   3168  P   G     100      61.132  64.679  58.411  1.00  0.00
ATOM   3169  OP1 G     100      61.964  65.031  59.587  1.00  0.00
ATOM   3170  OP2 G     100      60.616  65.803  57.625  1.00  0.00
ATOM   3171  O5' G     100      61.917  63.660  57.423  1.00  0.00
ATOM   3172  C5' G     100      62.891  62.768  57.778  1.00  0.00
ATOM   3173  H5' G     100      62.496  62.163  58.595  1.00  0.00
ATOM   3174 H5'' G     100      63.725  63.375  58.130  1.00  0.00
ATOM   3175  C4' G     100      63.467  61.915  56.651  1.00  0.00
ATOM   3176  H4' G     100      64.241  61.261  57.052  1.00  0.00
ATOM   3177  O4' G     100      62.566  60.945  56.021  1.00  0.00
ATOM   3178  C1' G     100      62.626  61.113  54.570  1.00  0.00
ATOM   3179  H1' G     100      62.613  60.142  54.075  1.00  0.00
ATOM   3180  N9  G     100      61.563  61.921  54.037  1.00  0.00
ATOM   3181  C8  G     100      60.738  62.720  54.780  1.00  0.00
ATOM   3182  H8  G     100      60.713  62.885  55.847  1.00  0.00
ATOM   3183  N7  G     100      59.996  63.425  53.994  1.00  0.00
ATOM   3184  C5  G     100      60.255  62.991  52.683  1.00  0.00
ATOM   3185  C6  G     100      59.684  63.321  51.395  1.00  0.00
ATOM   3186  O6  G     100      58.808  64.149  51.161  1.00  0.00
ATOM   3187  N1  G     100      60.301  62.665  50.340  1.00  0.00
ATOM   3188  H1  G     100      59.971  62.881  49.410  1.00  0.00
ATOM   3189  C2  G     100      61.274  61.788  50.498  1.00  0.00
ATOM   3190  N2  G     100      61.950  61.466  49.445  1.00  0.00
ATOM   3191  H21 G     100      62.893  61.182  49.671  1.00  0.00
ATOM   3192  H22 G     100      61.776  61.749  48.491  1.00  0.00
ATOM   3193  N3  G     100      61.876  61.496  51.634  1.00  0.00
ATOM   3194  C4  G     100      61.267  62.101  52.725  1.00  0.00
ATOM   3195  C3' G     100      64.135  62.724  55.600  1.00  0.00
ATOM   3196  H3' G     100      63.532  63.631  55.626  1.00  0.00
ATOM   3197  C2' G     100      63.958  61.827  54.374  1.00  0.00
ATOM   3198  H2' G     100      63.803  62.438  53.485  1.00  0.00
ATOM   3199  O2' G     100      64.920  60.810  54.287  1.00  0.00
ATOM   3200 HO2' G     100      65.642  61.011  54.888  1.00  0.00
ATOM   3201  O3' G     100      65.457  63.047  55.930  1.00  0.00
ATOM   3202  P   U     101      66.227  64.388  55.495  1.00  0.00
ATOM   3203  OP1 U     101      67.645  64.062  55.809  1.00  0.00
ATOM   3204  OP2 U     101      65.553  65.596  55.978  1.00  0.00
ATOM   3205  O5' U     101      66.131  64.362  53.810  1.00  0.00
ATOM   3206  C5' U     101      67.061  63.579  53.077  1.00  0.00
ATOM   3207  H5' U     101      67.128  62.581  53.511  1.00  0.00
ATOM   3208 H5'' U     101      68.042  64.055  53.099  1.00  0.00
ATOM   3209  C4' U     101      66.660  63.447  51.626  1.00  0.00
ATOM   3210  H4' U     101      67.229  62.628  51.185  1.00  0.00
ATOM   3211  O4' U     101      65.294  63.071  51.520  1.00  0.00
ATOM   3212  C1' U     101      64.660  63.696  50.366  1.00  0.00
ATOM   3213  H1' U     101      64.301  63.044  49.570  1.00  0.00
ATOM   3214  N1  U     101      63.567  64.652  50.790  1.00  0.00
ATOM   3215  C6  U     101      63.408  65.005  52.060  1.00  0.00
ATOM   3216  H6  U     101      64.077  64.520  52.755  1.00  0.00
ATOM   3217  C5  U     101      62.346  65.813  52.413  1.00  0.00
ATOM   3218  H5  U     101      62.169  66.133  53.429  1.00  0.00
ATOM   3219  C4  U     101      61.363  66.295  51.534  1.00  0.00
ATOM   3220  O4  U     101      60.490  67.084  51.774  1.00  0.00
ATOM   3221  N3  U     101      61.596  65.935  50.244  1.00  0.00
ATOM   3222  H3  U     101      60.989  66.233  49.493  1.00  0.00
ATOM   3223  C2  U     101      62.631  65.074  49.828  1.00  0.00
ATOM   3224  O2  U     101      62.634  64.646  48.657  1.00  0.00
ATOM   3225  C3' U     101      66.846  64.726  50.913  1.00  0.00
ATOM   3226  H3' U     101      66.368  65.474  51.546  1.00  0.00
ATOM   3227  C2' U     101      65.845  64.451  49.771  1.00  0.00
ATOM   3228  H2' U     101      65.431  65.362  49.340  1.00  0.00
ATOM   3229  O2' U     101      66.371  63.585  48.784  1.00  0.00
ATOM   3230 HO2' U     101      67.206  64.040  48.652  1.00  0.00
ATOM   3231  O3' U     101      68.125  65.041  50.424  1.00  0.00
ATOM   3232  P   A     102      68.556  66.561  50.257  1.00  0.00
ATOM   3233  OP1 A     102      69.999  66.667  49.949  1.00  0.00
ATOM   3234  OP2 A     102      68.076  67.251  51.467  1.00  0.00
ATOM   3235  O5' A     102      67.734  67.090  49.033  1.00  0.00
ATOM   3236  C5' A     102      68.093  66.800  47.740  1.00  0.00
ATOM   3237  H5' A     102      68.063  65.734  47.515  1.00  0.00
ATOM   3238 H5'' A     102      69.107  67.104  47.482  1.00  0.00
ATOM   3239  C4' A     102      67.264  67.493  46.670  1.00  0.00
ATOM   3240  H4' A     102      67.622  67.391  45.646  1.00  0.00
ATOM   3241  O4' A     102      65.899  66.951  46.672  1.00  0.00
ATOM   3242  C1' A     102      65.030  68.050  46.171  1.00  0.00
ATOM   3243  H1' A     102      64.552  67.723  45.247  1.00  0.00
ATOM   3244  N9  A     102      64.077  68.235  47.270  1.00  0.00
ATOM   3245  C8  A     102      64.187  67.999  48.664  1.00  0.00
ATOM   3246  H8  A     102      65.097  67.661  49.137  1.00  0.00
ATOM   3247  N7  A     102      63.125  68.337  49.311  1.00  0.00
ATOM   3248  C5  A     102      62.252  68.937  48.345  1.00  0.00
ATOM   3249  C6  A     102      61.030  69.621  48.320  1.00  0.00
ATOM   3250  N6  A     102      60.168  69.794  49.367  1.00  0.00
ATOM   3251  H61 A     102      60.306  69.388  50.282  1.00  0.00
ATOM   3252  H62 A     102      59.195  70.004  49.196  1.00  0.00
ATOM   3253  N1  A     102      60.585  70.266  47.205  1.00  0.00
ATOM   3254  C2  A     102      61.292  70.042  46.069  1.00  0.00
ATOM   3255  H2  A     102      60.958  70.416  45.113  1.00  0.00
ATOM   3256  N3  A     102      62.428  69.454  45.970  1.00  0.00
ATOM   3257  C4  A     102      62.886  68.879  47.130  1.00  0.00
ATOM   3258  C3' A     102      67.078  68.974  46.891  1.00  0.00
ATOM   3259  H3' A     102      66.837  69.145  47.941  1.00  0.00
ATOM   3260  C2' A     102      65.894  69.329  46.041  1.00  0.00
ATOM   3261  H2' A     102      65.449  70.279  46.334  1.00  0.00
ATOM   3262  O2' A     102      66.192  69.388  44.601  1.00  0.00
ATOM   3263 HO2' A     102      66.560  70.268  44.489  1.00  0.00
ATOM   3264  O3' A     102      68.267  69.678  46.497  1.00  0.00
ATOM   3265  P   U     103      68.893  70.908  47.345  1.00  0.00
ATOM   3266  OP1 U     103      70.244  71.099  46.889  1.00  0.00
ATOM   3267  OP2 U     103      68.649  70.594  48.720  1.00  0.00
ATOM   3268  O5' U     103      68.092  72.122  46.926  1.00  0.00
ATOM   3269  C5' U     103      68.345  72.729  45.633  1.00  0.00
ATOM   3270  H5' U     103      68.684  72.037  44.862  1.00  0.00
ATOM   3271 H5'' U     103      69.116  73.487  45.775  1.00  0.00
ATOM   3272  C4' U     103      67.038  73.427  45.087  1.00  0.00
ATOM   3273  H4' U     103      67.189  73.789  44.070  1.00  0.00
ATOM   3274  O4' U     103      65.914  72.498  45.102  1.00  0.00
ATOM   3275  C1' U     103      64.727  73.227  45.457  1.00  0.00
ATOM   3276  H1' U     103      63.967  73.046  44.697  1.00  0.00
ATOM   3277  N1  U     103      64.068  72.895  46.694  1.00  0.00
ATOM   3278  C6  U     103      64.817  72.600  47.826  1.00  0.00
ATOM   3279  H6  U     103      65.852  72.316  47.713  1.00  0.00
ATOM   3280  C5  U     103      64.108  72.218  48.945  1.00  0.00
ATOM   3281  H5  U     103      64.731  71.777  49.709  1.00  0.00
ATOM   3282  C4  U     103      62.665  72.316  49.087  1.00  0.00
ATOM   3283  O4  U     103      62.007  71.965  50.029  1.00  0.00
ATOM   3284  N3  U     103      62.049  72.896  48.020  1.00  0.00
ATOM   3285  H3  U     103      61.079  73.153  47.905  1.00  0.00
ATOM   3286  C2  U     103      62.678  73.039  46.781  1.00  0.00
ATOM   3287  O2  U     103      62.020  73.397  45.822  1.00  0.00
ATOM   3288  C3' U     103      66.642  74.731  45.772  1.00  0.00
ATOM   3289  H3' U     103      66.907  74.635  46.825  1.00  0.00
ATOM   3290  C2' U     103      65.141  74.726  45.408  1.00  0.00
ATOM   3291  H2' U     103      64.729  75.272  46.257  1.00  0.00
ATOM   3292  O2' U     103      64.807  75.283  44.099  1.00  0.00
ATOM   3293 HO2' U     103      63.910  75.626  44.105  1.00  0.00
ATOM   3294  O3' U     103      67.328  75.919  45.256  1.00  0.00
ATOM   3295  P   U     104      67.592  77.162  46.146  1.00  0.00
ATOM   3296  OP1 U     104      68.281  78.187  45.396  1.00  0.00
ATOM   3297  OP2 U     104      68.162  76.729  47.464  1.00  0.00
ATOM   3298  O5' U     104      66.174  77.579  46.561  1.00  0.00
ATOM   3299  C5' U     104      65.226  78.225  45.687  1.00  0.00
ATOM   3300  H5' U     104      65.248  77.483  44.889  1.00  0.00
ATOM   3301 H5'' U     104      65.542  79.171  45.247  1.00  0.00
ATOM   3302  C4' U     104      63.889  78.377  46.397  1.00  0.00
ATOM   3303  H4' U     104      63.186  78.764  45.659  1.00  0.00
ATOM   3304  O4' U     104      63.498  77.125  47.045  1.00  0.00
ATOM   3305  C1' U     104      62.742  77.498  48.247  1.00  0.00
ATOM   3306  H1' U     104      61.853  78.061  47.962  1.00  0.00
ATOM   3307  N1  U     104      62.505  76.380  49.108  1.00  0.00
ATOM   3308  C6  U     104      63.646  75.741  49.516  1.00  0.00
ATOM   3309  H6  U     104      64.566  75.778  48.951  1.00  0.00
ATOM   3310  C5  U     104      63.688  74.992  50.688  1.00  0.00
ATOM   3311  H5  U     104      64.602  74.543  51.046  1.00  0.00
ATOM   3312  C4  U     104      62.445  74.697  51.370  1.00  0.00
ATOM   3313  O4  U     104      62.211  73.889  52.265  1.00  0.00
ATOM   3314  N3  U     104      61.333  75.430  50.994  1.00  0.00
ATOM   3315  H3  U     104      60.493  74.956  51.291  1.00  0.00
ATOM   3316  C2  U     104      61.346  76.319  49.923  1.00  0.00
ATOM   3317  O2  U     104      60.237  76.928  49.700  1.00  0.00
ATOM   3318  C3' U     104      63.910  79.437  47.493  1.00  0.00
ATOM   3319  H3' U     104      64.917  79.852  47.529  1.00  0.00
ATOM   3320  C2' U     104      63.654  78.568  48.812  1.00  0.00
ATOM   3321  H2' U     104      64.619  78.244  49.201  1.00  0.00
ATOM   3322  O2' U     104      63.019  79.261  49.826  1.00  0.00
ATOM   3323 HO2' U     104      62.415  79.922  49.481  1.00  0.00
ATOM   3324  O3' U     104      62.994  80.438  47.157  1.00  0.00
ATOM   3325  P   G3    105      63.114  81.943  47.649  1.00  0.00
ATOM   3326  OP1 G3    105      62.910  82.907  46.479  1.00  0.00
ATOM   3327  OP2 G3    105      64.319  82.081  48.493  1.00  0.00
ATOM   3328  O5' G3    105      61.908  81.950  48.645  1.00  0.00
ATOM   3329  C5' G3    105      60.589  81.716  48.187  1.00  0.00
ATOM   3330  H5' G3    105      60.553  80.820  47.568  1.00  0.00
ATOM   3331 H5'' G3    105      60.348  82.532  47.505  1.00  0.00
ATOM   3332  C4' G3    105      59.508  81.579  49.272  1.00  0.00
ATOM   3333  H4' G3    105      58.483  81.495  48.909  1.00  0.00
ATOM   3334  O4' G3    105      59.736  80.376  50.004  1.00  0.00
ATOM   3335  C1' G3    105      59.221  80.543  51.340  1.00  0.00
ATOM   3336  H1' G3    105      58.134  80.474  51.369  1.00  0.00
ATOM   3337  N9  G3    105      59.617  79.540  52.338  1.00  0.00
ATOM   3338  C8  G3    105      60.813  78.818  52.415  1.00  0.00
ATOM   3339  H8  G3    105      61.602  79.038  51.712  1.00  0.00
ATOM   3340  N7  G3    105      60.739  77.940  53.413  1.00  0.00
ATOM   3341  C5  G3    105      59.507  78.106  53.978  1.00  0.00
ATOM   3342  C6  G3    105      58.853  77.424  55.061  1.00  0.00
ATOM   3343  O6  G3    105      59.282  76.525  55.801  1.00  0.00
ATOM   3344  N1  G3    105      57.555  77.854  55.292  1.00  0.00
ATOM   3345  H1  G3    105      57.022  77.337  55.976  1.00  0.00
ATOM   3346  C2  G3    105      56.906  78.759  54.547  1.00  0.00
ATOM   3347  N2  G3    105      55.638  78.890  54.888  1.00  0.00
ATOM   3348  H21 G3    105      55.367  78.662  55.833  1.00  0.00
ATOM   3349  H22 G3    105      55.174  79.720  54.546  1.00  0.00
ATOM   3350  N3  G3    105      57.482  79.469  53.563  1.00  0.00
ATOM   3351  C4  G3    105      58.786  79.077  53.322  1.00  0.00
ATOM   3352  C3' G3    105      59.595  82.681  50.304  1.00  0.00
ATOM   3353  H3' G3    105      60.496  83.278  50.169  1.00  0.00
ATOM   3354  C2' G3    105      59.738  81.904  51.644  1.00  0.00
ATOM   3355  H2' G3    105      59.152  82.327  52.461  1.00  0.00
ATOM   3356  O2' G3    105      61.085  81.854  52.119  1.00  0.00
ATOM   3357 HO2' G3    105      61.140  81.623  53.049  1.00  0.00
ATOM   3358  O3' G3    105      58.468  83.545  50.265  1.00  0.00
ATOM   3359 HO3' G3    105      58.483  84.260  50.905  1.00  0.00
TER   
END   
