# Supplementary material for: Modelling the structures of frameshift-stimulatory pseudoknots from representative bat coronaviruses
Source: PLoS Comput Biol. 2023 May 19;19(5):e1011124. doi: 10.1371/journal.pcbi.1011124 (PMC10234561; doi:10.1371/journal.pcbi.1011124)
Supplement: S3 Data — PDB files for the top 3 representative clusters from each conformer (threaded/unthreaded) of each pseudoknot described in the main text, along with PDB files for the representative clusters shown in S8–S18 Figs. (ZIP) [file pcbi.1011124.s003.zip › SI_Model_PDB_files/Anlong-44_threaded_noMg_cluster2.pdb]

ATOM      1 HO5' G5      1      21.165  32.711  55.942  1.00  0.00
ATOM      2  O5' G5      1      20.455  33.356  55.913  1.00  0.00
ATOM      3  C5' G5      1      19.575  32.857  56.839  1.00  0.00
ATOM      4  H5' G5      1      19.121  31.927  56.497  1.00  0.00
ATOM      5 H5'' G5      1      18.805  33.595  57.064  1.00  0.00
ATOM      6  C4' G5      1      20.317  32.679  58.255  1.00  0.00
ATOM      7  H4' G5      1      19.629  32.456  59.070  1.00  0.00
ATOM      8  O4' G5      1      21.263  31.705  58.252  1.00  0.00
ATOM      9  C1' G5      1      22.218  31.903  59.276  1.00  0.00
ATOM     10  H1' G5      1      22.151  31.100  60.010  1.00  0.00
ATOM     11  N9  G5      1      23.549  31.930  58.747  1.00  0.00
ATOM     12  C8  G5      1      23.982  32.325  57.534  1.00  0.00
ATOM     13  H8  G5      1      23.473  32.890  56.767  1.00  0.00
ATOM     14  N7  G5      1      25.234  32.051  57.172  1.00  0.00
ATOM     15  C5  G5      1      25.701  31.424  58.337  1.00  0.00
ATOM     16  C6  G5      1      26.969  30.854  58.709  1.00  0.00
ATOM     17  O6  G5      1      27.972  30.799  58.044  1.00  0.00
ATOM     18  N1  G5      1      26.948  30.327  60.022  1.00  0.00
ATOM     19  H1  G5      1      27.897  30.038  60.212  1.00  0.00
ATOM     20  C2  G5      1      25.889  30.324  60.828  1.00  0.00
ATOM     21  N2  G5      1      26.101  29.894  62.055  1.00  0.00
ATOM     22  H21 G5      1      27.054  29.652  62.287  1.00  0.00
ATOM     23  H22 G5      1      25.382  29.707  62.739  1.00  0.00
ATOM     24  N3  G5      1      24.740  30.841  60.513  1.00  0.00
ATOM     25  C4  G5      1      24.718  31.403  59.307  1.00  0.00
ATOM     26  C3' G5      1      21.055  33.908  58.771  1.00  0.00
ATOM     27  H3' G5      1      21.849  34.191  58.080  1.00  0.00
ATOM     28  C2' G5      1      21.867  33.308  59.869  1.00  0.00
ATOM     29  H2' G5      1      22.785  33.834  60.133  1.00  0.00
ATOM     30  O2' G5      1      21.055  33.098  61.000  1.00  0.00
ATOM     31 HO2' G5      1      20.716  33.920  61.363  1.00  0.00
ATOM     32  O3' G5      1      20.077  34.938  59.094  1.00  0.00
ATOM     33  P   A       2      20.460  36.425  59.473  1.00  0.00
ATOM     34  OP1 A       2      19.315  37.318  59.355  1.00  0.00
ATOM     35  OP2 A       2      21.694  36.699  58.629  1.00  0.00
ATOM     36  O5' A       2      20.907  36.109  61.008  1.00  0.00
ATOM     37  C5' A       2      19.946  36.022  62.167  1.00  0.00
ATOM     38  H5' A       2      19.290  35.157  62.070  1.00  0.00
ATOM     39 H5'' A       2      19.422  36.976  62.212  1.00  0.00
ATOM     40  C4' A       2      20.741  35.880  63.491  1.00  0.00
ATOM     41  H4' A       2      20.096  35.658  64.342  1.00  0.00
ATOM     42  O4' A       2      21.524  34.753  63.262  1.00  0.00
ATOM     43  C1' A       2      22.761  35.104  63.945  1.00  0.00
ATOM     44  H1' A       2      23.085  34.276  64.575  1.00  0.00
ATOM     45  N9  A       2      23.861  35.154  62.928  1.00  0.00
ATOM     46  C8  A       2      23.851  35.887  61.804  1.00  0.00
ATOM     47  H8  A       2      23.101  36.609  61.517  1.00  0.00
ATOM     48  N7  A       2      24.856  35.615  61.078  1.00  0.00
ATOM     49  C5  A       2      25.593  34.645  61.806  1.00  0.00
ATOM     50  C6  A       2      26.849  33.926  61.636  1.00  0.00
ATOM     51  N6  A       2      27.496  33.826  60.467  1.00  0.00
ATOM     52  H61 A       2      27.243  34.355  59.644  1.00  0.00
ATOM     53  H62 A       2      28.365  33.317  60.395  1.00  0.00
ATOM     54  N1  A       2      27.329  33.064  62.566  1.00  0.00
ATOM     55  C2  A       2      26.546  32.934  63.633  1.00  0.00
ATOM     56  H2  A       2      26.848  32.233  64.398  1.00  0.00
ATOM     57  N3  A       2      25.332  33.476  63.862  1.00  0.00
ATOM     58  C4  A       2      24.986  34.391  62.985  1.00  0.00
ATOM     59  C3' A       2      21.526  37.053  63.856  1.00  0.00
ATOM     60  H3' A       2      21.847  37.480  62.906  1.00  0.00
ATOM     61  C2' A       2      22.590  36.353  64.747  1.00  0.00
ATOM     62  H2' A       2      23.548  36.859  64.864  1.00  0.00
ATOM     63  O2' A       2      22.072  35.965  66.022  1.00  0.00
ATOM     64 HO2' A       2      22.884  35.755  66.488  1.00  0.00
ATOM     65  O3' A       2      20.619  37.905  64.520  1.00  0.00
ATOM     66  P   G       3      20.899  39.390  64.553  1.00  0.00
ATOM     67  OP1 G       3      19.675  40.003  65.164  1.00  0.00
ATOM     68  OP2 G       3      21.252  39.704  63.132  1.00  0.00
ATOM     69  O5' G       3      22.139  39.583  65.549  1.00  0.00
ATOM     70  C5' G       3      21.999  39.664  66.925  1.00  0.00
ATOM     71  H5' G       3      21.312  38.976  67.419  1.00  0.00
ATOM     72 H5'' G       3      21.550  40.643  67.091  1.00  0.00
ATOM     73  C4' G       3      23.362  39.585  67.585  1.00  0.00
ATOM     74  H4' G       3      23.288  39.579  68.672  1.00  0.00
ATOM     75  O4' G       3      23.919  38.324  67.136  1.00  0.00
ATOM     76  C1' G       3      25.298  38.299  66.909  1.00  0.00
ATOM     77  H1' G       3      25.669  37.497  67.547  1.00  0.00
ATOM     78  N9  G       3      25.655  38.082  65.467  1.00  0.00
ATOM     79  C8  G       3      25.099  38.790  64.495  1.00  0.00
ATOM     80  H8  G       3      24.239  39.424  64.651  1.00  0.00
ATOM     81  N7  G       3      25.644  38.612  63.315  1.00  0.00
ATOM     82  C5  G       3      26.610  37.634  63.553  1.00  0.00
ATOM     83  C6  G       3      27.521  36.950  62.602  1.00  0.00
ATOM     84  O6  G       3      27.827  37.115  61.411  1.00  0.00
ATOM     85  N1  G       3      28.297  36.027  63.267  1.00  0.00
ATOM     86  H1  G       3      28.976  35.468  62.770  1.00  0.00
ATOM     87  C2  G       3      28.290  35.744  64.589  1.00  0.00
ATOM     88  N2  G       3      29.233  34.964  64.994  1.00  0.00
ATOM     89  H21 G       3      29.338  34.948  65.999  1.00  0.00
ATOM     90  H22 G       3      29.918  34.584  64.356  1.00  0.00
ATOM     91  N3  G       3      27.463  36.389  65.444  1.00  0.00
ATOM     92  C4  G       3      26.641  37.264  64.853  1.00  0.00
ATOM     93  C3' G       3      24.480  40.499  67.157  1.00  0.00
ATOM     94  H3' G       3      24.488  40.602  66.072  1.00  0.00
ATOM     95  C2' G       3      25.740  39.706  67.411  1.00  0.00
ATOM     96  H2' G       3      26.581  40.066  66.818  1.00  0.00
ATOM     97  O2' G       3      26.150  39.557  68.761  1.00  0.00
ATOM     98 HO2' G       3      26.337  40.435  69.100  1.00  0.00
ATOM     99  O3' G       3      24.455  41.793  67.757  1.00  0.00
ATOM    100  P   U       4      25.579  42.863  67.599  1.00  0.00
ATOM    101  OP1 U       4      24.878  44.129  68.020  1.00  0.00
ATOM    102  OP2 U       4      26.151  42.645  66.287  1.00  0.00
ATOM    103  O5' U       4      26.752  42.426  68.623  1.00  0.00
ATOM    104  C5' U       4      26.501  42.544  70.008  1.00  0.00
ATOM    105  H5' U       4      25.507  42.192  70.285  1.00  0.00
ATOM    106 H5'' U       4      26.612  43.604  70.237  1.00  0.00
ATOM    107  C4' U       4      27.622  41.904  70.784  1.00  0.00
ATOM    108  H4' U       4      27.615  42.247  71.819  1.00  0.00
ATOM    109  O4' U       4      27.445  40.532  70.885  1.00  0.00
ATOM    110  C1' U       4      28.764  39.937  71.033  1.00  0.00
ATOM    111  H1' U       4      28.795  39.600  72.069  1.00  0.00
ATOM    112  N1  U       4      29.107  38.842  70.127  1.00  0.00
ATOM    113  C6  U       4      29.087  38.914  68.785  1.00  0.00
ATOM    114  H6  U       4      28.835  39.894  68.408  1.00  0.00
ATOM    115  C5  U       4      29.400  37.802  68.098  1.00  0.00
ATOM    116  H5  U       4      29.318  37.842  67.022  1.00  0.00
ATOM    117  C4  U       4      29.569  36.520  68.670  1.00  0.00
ATOM    118  O4  U       4      29.666  35.492  67.985  1.00  0.00
ATOM    119  N3  U       4      29.563  36.521  70.057  1.00  0.00
ATOM    120  H3  U       4      29.683  35.628  70.514  1.00  0.00
ATOM    121  C2  U       4      29.329  37.632  70.867  1.00  0.00
ATOM    122  O2  U       4      29.618  37.653  72.061  1.00  0.00
ATOM    123  C3' U       4      29.068  42.204  70.272  1.00  0.00
ATOM    124  H3' U       4      29.169  42.100  69.192  1.00  0.00
ATOM    125  C2' U       4      29.860  41.052  70.907  1.00  0.00
ATOM    126  H2' U       4      30.631  40.737  70.204  1.00  0.00
ATOM    127  O2' U       4      30.211  41.403  72.236  1.00  0.00
ATOM    128 HO2' U       4      30.668  42.247  72.250  1.00  0.00
ATOM    129  O3' U       4      29.519  43.435  70.739  1.00  0.00
ATOM    130  P   G       5      30.622  44.301  70.038  1.00  0.00
ATOM    131  OP1 G       5      30.344  45.720  70.331  1.00  0.00
ATOM    132  OP2 G       5      30.738  43.952  68.647  1.00  0.00
ATOM    133  O5' G       5      31.963  43.816  70.725  1.00  0.00
ATOM    134  C5' G       5      32.298  44.290  72.003  1.00  0.00
ATOM    135  H5' G       5      31.472  44.134  72.698  1.00  0.00
ATOM    136 H5'' G       5      32.567  45.345  71.975  1.00  0.00
ATOM    137  C4' G       5      33.514  43.542  72.589  1.00  0.00
ATOM    138  H4' G       5      33.696  43.969  73.575  1.00  0.00
ATOM    139  O4' G       5      33.219  42.239  72.762  1.00  0.00
ATOM    140  C1' G       5      34.257  41.433  72.240  1.00  0.00
ATOM    141  H1' G       5      34.527  40.655  72.955  1.00  0.00
ATOM    142  N9  G       5      33.808  40.869  70.919  1.00  0.00
ATOM    143  C8  G       5      33.418  41.468  69.719  1.00  0.00
ATOM    144  H8  G       5      33.487  42.535  69.572  1.00  0.00
ATOM    145  N7  G       5      33.143  40.634  68.756  1.00  0.00
ATOM    146  C5  G       5      33.265  39.374  69.429  1.00  0.00
ATOM    147  C6  G       5      32.940  38.039  68.986  1.00  0.00
ATOM    148  O6  G       5      32.490  37.643  67.894  1.00  0.00
ATOM    149  N1  G       5      33.075  37.073  69.909  1.00  0.00
ATOM    150  H1  G       5      32.884  36.111  69.665  1.00  0.00
ATOM    151  C2  G       5      33.381  37.315  71.166  1.00  0.00
ATOM    152  N2  G       5      33.619  36.281  71.918  1.00  0.00
ATOM    153  H21 G       5      33.675  36.572  72.884  1.00  0.00
ATOM    154  H22 G       5      33.454  35.321  71.650  1.00  0.00
ATOM    155  N3  G       5      33.612  38.533  71.656  1.00  0.00
ATOM    156  C4  G       5      33.538  39.513  70.739  1.00  0.00
ATOM    157  C3' G       5      34.786  43.695  71.818  1.00  0.00
ATOM    158  H3' G       5      34.700  43.731  70.732  1.00  0.00
ATOM    159  C2' G       5      35.498  42.402  72.116  1.00  0.00
ATOM    160  H2' G       5      36.108  42.028  71.294  1.00  0.00
ATOM    161  O2' G       5      35.987  42.247  73.426  1.00  0.00
ATOM    162 HO2' G       5      36.798  42.752  73.333  1.00  0.00
ATOM    163  O3' G       5      35.522  44.777  72.301  1.00  0.00
ATOM    164  P   C       6      36.625  45.556  71.348  1.00  0.00
ATOM    165  OP1 C       6      36.523  46.986  71.716  1.00  0.00
ATOM    166  OP2 C       6      36.542  45.162  69.913  1.00  0.00
ATOM    167  O5' C       6      37.944  44.903  71.917  1.00  0.00
ATOM    168  C5' C       6      38.395  44.917  73.280  1.00  0.00
ATOM    169  H5' C       6      37.518  44.742  73.902  1.00  0.00
ATOM    170 H5'' C       6      38.899  45.856  73.509  1.00  0.00
ATOM    171  C4' C       6      39.433  43.767  73.557  1.00  0.00
ATOM    172  H4' C       6      39.863  43.769  74.559  1.00  0.00
ATOM    173  O4' C       6      38.847  42.461  73.302  1.00  0.00
ATOM    174  C1' C       6      39.913  41.603  72.909  1.00  0.00
ATOM    175  H1' C       6      39.968  40.798  73.642  1.00  0.00
ATOM    176  N1  C       6      39.751  41.016  71.539  1.00  0.00
ATOM    177  C6  C       6      39.198  41.666  70.398  1.00  0.00
ATOM    178  H6  C       6      38.742  42.644  70.454  1.00  0.00
ATOM    179  C5  C       6      39.126  40.977  69.235  1.00  0.00
ATOM    180  H5  C       6      38.624  41.356  68.357  1.00  0.00
ATOM    181  C4  C       6      39.753  39.761  69.186  1.00  0.00
ATOM    182  N4  C       6      39.903  39.084  68.057  1.00  0.00
ATOM    183  H41 C       6      39.422  39.474  67.259  1.00  0.00
ATOM    184  H42 C       6      40.230  38.129  68.046  1.00  0.00
ATOM    185  N3  C       6      40.263  39.108  70.174  1.00  0.00
ATOM    186  C2  C       6      40.212  39.727  71.351  1.00  0.00
ATOM    187  O2  C       6      40.624  39.045  72.275  1.00  0.00
ATOM    188  C3' C       6      40.669  43.732  72.551  1.00  0.00
ATOM    189  H3' C       6      40.421  43.595  71.499  1.00  0.00
ATOM    190  C2' C       6      41.223  42.372  72.889  1.00  0.00
ATOM    191  H2' C       6      41.803  41.972  72.057  1.00  0.00
ATOM    192  O2' C       6      41.760  42.272  74.270  1.00  0.00
ATOM    193 HO2' C       6      42.314  43.020  74.503  1.00  0.00
ATOM    194  O3' C       6      41.512  44.870  72.694  1.00  0.00
ATOM    195  P   G       7      42.075  45.652  71.450  1.00  0.00
ATOM    196  OP1 G       7      43.040  46.638  72.004  1.00  0.00
ATOM    197  OP2 G       7      41.033  46.259  70.590  1.00  0.00
ATOM    198  O5' G       7      42.857  44.613  70.415  1.00  0.00
ATOM    199  C5' G       7      44.071  44.015  70.876  1.00  0.00
ATOM    200  H5' G       7      43.949  43.627  71.888  1.00  0.00
ATOM    201 H5'' G       7      44.858  44.742  71.074  1.00  0.00
ATOM    202  C4' G       7      44.624  42.846  70.000  1.00  0.00
ATOM    203  H4' G       7      45.465  42.363  70.499  1.00  0.00
ATOM    204  O4' G       7      43.730  41.796  69.797  1.00  0.00
ATOM    205  C1' G       7      43.767  41.362  68.464  1.00  0.00
ATOM    206  H1' G       7      43.925  40.283  68.459  1.00  0.00
ATOM    207  N9  G       7      42.538  41.749  67.752  1.00  0.00
ATOM    208  C8  G       7      41.705  42.758  68.063  1.00  0.00
ATOM    209  H8  G       7      41.757  43.312  68.989  1.00  0.00
ATOM    210  N7  G       7      40.813  43.063  67.192  1.00  0.00
ATOM    211  C5  G       7      41.077  42.132  66.196  1.00  0.00
ATOM    212  C6  G       7      40.497  42.099  64.854  1.00  0.00
ATOM    213  O6  G       7      39.679  42.804  64.352  1.00  0.00
ATOM    214  N1  G       7      41.081  41.142  64.069  1.00  0.00
ATOM    215  H1  G       7      40.732  41.043  63.126  1.00  0.00
ATOM    216  C2  G       7      42.043  40.224  64.537  1.00  0.00
ATOM    217  N2  G       7      42.515  39.295  63.719  1.00  0.00
ATOM    218  H21 G       7      42.059  39.233  62.820  1.00  0.00
ATOM    219  H22 G       7      43.338  38.787  64.012  1.00  0.00
ATOM    220  N3  G       7      42.638  40.313  65.745  1.00  0.00
ATOM    221  C4  G       7      42.130  41.311  66.517  1.00  0.00
ATOM    222  C3' G       7      45.060  43.250  68.608  1.00  0.00
ATOM    223  H3' G       7      44.239  43.805  68.153  1.00  0.00
ATOM    224  C2' G       7      45.071  41.894  67.826  1.00  0.00
ATOM    225  H2' G       7      44.959  41.995  66.747  1.00  0.00
ATOM    226  O2' G       7      46.122  41.024  68.320  1.00  0.00
ATOM    227 HO2' G       7      46.613  41.399  69.055  1.00  0.00
ATOM    228  O3' G       7      46.277  43.965  68.683  1.00  0.00
ATOM    229  P   G       8      46.558  44.998  67.550  1.00  0.00
ATOM    230  OP1 G       8      47.888  45.545  67.830  1.00  0.00
ATOM    231  OP2 G       8      45.473  46.020  67.402  1.00  0.00
ATOM    232  O5' G       8      46.603  44.202  66.189  1.00  0.00
ATOM    233  C5' G       8      47.608  43.223  66.000  1.00  0.00
ATOM    234  H5' G       8      47.728  42.545  66.845  1.00  0.00
ATOM    235 H5'' G       8      48.540  43.770  65.856  1.00  0.00
ATOM    236  C4' G       8      47.374  42.352  64.725  1.00  0.00
ATOM    237  H4' G       8      48.168  41.607  64.671  1.00  0.00
ATOM    238  O4' G       8      46.073  41.851  64.532  1.00  0.00
ATOM    239  C1' G       8      45.676  41.774  63.138  1.00  0.00
ATOM    240  H1' G       8      45.355  40.785  62.812  1.00  0.00
ATOM    241  N9  G       8      44.452  42.597  63.073  1.00  0.00
ATOM    242  C8  G       8      43.924  43.391  64.047  1.00  0.00
ATOM    243  H8  G       8      44.377  43.555  65.014  1.00  0.00
ATOM    244  N7  G       8      42.817  43.930  63.622  1.00  0.00
ATOM    245  C5  G       8      42.605  43.426  62.346  1.00  0.00
ATOM    246  C6  G       8      41.624  43.680  61.358  1.00  0.00
ATOM    247  O6  G       8      40.622  44.376  61.406  1.00  0.00
ATOM    248  N1  G       8      41.755  42.970  60.203  1.00  0.00
ATOM    249  H1  G       8      41.097  43.132  59.454  1.00  0.00
ATOM    250  C2  G       8      42.823  42.090  60.003  1.00  0.00
ATOM    251  N2  G       8      42.996  41.674  58.760  1.00  0.00
ATOM    252  H21 G       8      43.910  41.278  58.591  1.00  0.00
ATOM    253  H22 G       8      42.515  42.108  57.985  1.00  0.00
ATOM    254  N3  G       8      43.784  41.837  60.886  1.00  0.00
ATOM    255  C4  G       8      43.587  42.504  62.044  1.00  0.00
ATOM    256  C3' G       8      47.453  43.277  63.509  1.00  0.00
ATOM    257  H3' G       8      46.835  44.160  63.668  1.00  0.00
ATOM    258  C2' G       8      46.836  42.327  62.395  1.00  0.00
ATOM    259  H2' G       8      46.589  42.772  61.431  1.00  0.00
ATOM    260  O2' G       8      47.710  41.232  62.095  1.00  0.00
ATOM    261 HO2' G       8      48.577  41.610  61.930  1.00  0.00
ATOM    262  O3' G       8      48.773  43.766  63.235  1.00  0.00
ATOM    263  P   G       9      49.053  45.117  62.530  1.00  0.00
ATOM    264  OP1 G       9      50.486  45.290  62.313  1.00  0.00
ATOM    265  OP2 G       9      48.279  46.178  63.243  1.00  0.00
ATOM    266  O5' G       9      48.311  45.081  61.102  1.00  0.00
ATOM    267  C5' G       9      48.847  44.288  60.001  1.00  0.00
ATOM    268  H5' G       9      48.919  43.239  60.288  1.00  0.00
ATOM    269 H5'' G       9      49.833  44.708  59.804  1.00  0.00
ATOM    270  C4' G       9      48.066  44.303  58.646  1.00  0.00
ATOM    271  H4' G       9      48.584  43.689  57.909  1.00  0.00
ATOM    272  O4' G       9      46.827  43.627  58.762  1.00  0.00
ATOM    273  C1' G       9      45.830  44.270  58.016  1.00  0.00
ATOM    274  H1' G       9      45.214  43.584  57.434  1.00  0.00
ATOM    275  N9  G       9      44.863  45.004  58.884  1.00  0.00
ATOM    276  C8  G       9      44.791  45.240  60.233  1.00  0.00
ATOM    277  H8  G       9      45.444  44.866  61.007  1.00  0.00
ATOM    278  N7  G       9      43.740  45.936  60.545  1.00  0.00
ATOM    279  C5  G       9      43.006  46.032  59.379  1.00  0.00
ATOM    280  C6  G       9      41.777  46.698  59.096  1.00  0.00
ATOM    281  O6  G       9      41.089  47.293  59.899  1.00  0.00
ATOM    282  N1  G       9      41.278  46.402  57.855  1.00  0.00
ATOM    283  H1  G       9      40.343  46.678  57.590  1.00  0.00
ATOM    284  C2  G       9      41.925  45.605  56.968  1.00  0.00
ATOM    285  N2  G       9      41.474  45.692  55.714  1.00  0.00
ATOM    286  H21 G       9      42.052  45.421  54.931  1.00  0.00
ATOM    287  H22 G       9      40.613  46.162  55.475  1.00  0.00
ATOM    288  N3  G       9      43.236  45.313  57.086  1.00  0.00
ATOM    289  C4  G       9      43.704  45.501  58.350  1.00  0.00
ATOM    290  C3' G       9      47.750  45.643  58.017  1.00  0.00
ATOM    291  H3' G       9      47.252  46.287  58.742  1.00  0.00
ATOM    292  C2' G       9      46.550  45.305  57.153  1.00  0.00
ATOM    293  H2' G       9      45.949  46.162  56.850  1.00  0.00
ATOM    294  O2' G       9      46.920  44.609  55.973  1.00  0.00
ATOM    295 HO2' G       9      46.140  44.345  55.480  1.00  0.00
ATOM    296  O3' G       9      48.839  46.141  57.280  1.00  0.00
ATOM    297  P   G      10      48.975  47.670  57.039  1.00  0.00
ATOM    298  OP1 G      10      50.279  47.864  56.316  1.00  0.00
ATOM    299  OP2 G      10      48.639  48.518  58.240  1.00  0.00
ATOM    300  O5' G      10      47.814  48.096  55.915  1.00  0.00
ATOM    301  C5' G      10      47.843  47.657  54.544  1.00  0.00
ATOM    302  H5' G      10      47.966  46.586  54.704  1.00  0.00
ATOM    303 H5'' G      10      48.706  47.967  53.955  1.00  0.00
ATOM    304  C4' G      10      46.591  47.903  53.766  1.00  0.00
ATOM    305  H4' G      10      46.635  47.393  52.804  1.00  0.00
ATOM    306  O4' G      10      45.490  47.406  54.496  1.00  0.00
ATOM    307  C1' G      10      44.330  48.080  54.108  1.00  0.00
ATOM    308  H1' G      10      43.608  47.358  53.728  1.00  0.00
ATOM    309  N9  G      10      43.758  48.571  55.291  1.00  0.00
ATOM    310  C8  G      10      44.373  48.790  56.580  1.00  0.00
ATOM    311  H8  G      10      45.419  48.589  56.754  1.00  0.00
ATOM    312  N7  G      10      43.536  49.438  57.412  1.00  0.00
ATOM    313  C5  G      10      42.359  49.603  56.687  1.00  0.00
ATOM    314  C6  G      10      41.091  50.216  57.059  1.00  0.00
ATOM    315  O6  G      10      40.818  50.772  58.128  1.00  0.00
ATOM    316  N1  G      10      40.128  50.205  56.090  1.00  0.00
ATOM    317  H1  G      10      39.214  50.506  56.398  1.00  0.00
ATOM    318  C2  G      10      40.388  49.689  54.850  1.00  0.00
ATOM    319  N2  G      10      39.403  49.823  53.976  1.00  0.00
ATOM    320  H21 G      10      38.543  50.241  54.301  1.00  0.00
ATOM    321  H22 G      10      39.535  49.448  53.048  1.00  0.00
ATOM    322  N3  G      10      41.489  49.091  54.462  1.00  0.00
ATOM    323  C4  G      10      42.450  49.044  55.423  1.00  0.00
ATOM    324  C3' G      10      46.139  49.346  53.339  1.00  0.00
ATOM    325  H3' G      10      46.378  49.891  54.252  1.00  0.00
ATOM    326  C2' G      10      44.654  49.016  53.046  1.00  0.00
ATOM    327  H2' G      10      44.053  49.924  53.094  1.00  0.00
ATOM    328  O2' G      10      44.432  48.343  51.825  1.00  0.00
ATOM    329 HO2' G      10      43.513  48.448  51.568  1.00  0.00
ATOM    330  O3' G      10      47.055  49.885  52.370  1.00  0.00
ATOM    331  P   C      11      46.920  51.448  52.040  1.00  0.00
ATOM    332  OP1 C      11      47.940  51.863  51.006  1.00  0.00
ATOM    333  OP2 C      11      46.817  52.118  53.301  1.00  0.00
ATOM    334  O5' C      11      45.506  51.623  51.415  1.00  0.00
ATOM    335  C5' C      11      45.124  51.224  50.175  1.00  0.00
ATOM    336  H5' C      11      45.425  50.212  49.906  1.00  0.00
ATOM    337 H5'' C      11      45.658  51.943  49.552  1.00  0.00
ATOM    338  C4' C      11      43.584  51.618  50.120  1.00  0.00
ATOM    339  H4' C      11      43.193  51.303  49.153  1.00  0.00
ATOM    340  O4' C      11      42.674  51.073  51.093  1.00  0.00
ATOM    341  C1' C      11      41.690  51.993  51.416  1.00  0.00
ATOM    342  H1' C      11      40.683  51.586  51.323  1.00  0.00
ATOM    343  N1  C      11      41.854  52.572  52.804  1.00  0.00
ATOM    344  C6  C      11      43.046  52.477  53.526  1.00  0.00
ATOM    345  H6  C      11      43.957  52.112  53.075  1.00  0.00
ATOM    346  C5  C      11      43.051  52.631  54.878  1.00  0.00
ATOM    347  H5  C      11      43.934  52.467  55.479  1.00  0.00
ATOM    348  C4  C      11      41.836  52.988  55.468  1.00  0.00
ATOM    349  N4  C      11      41.834  53.292  56.737  1.00  0.00
ATOM    350  H41 C      11      42.652  53.153  57.312  1.00  0.00
ATOM    351  H42 C      11      41.037  53.697  57.207  1.00  0.00
ATOM    352  N3  C      11      40.742  53.143  54.764  1.00  0.00
ATOM    353  C2  C      11      40.660  52.867  53.441  1.00  0.00
ATOM    354  O2  C      11      39.572  52.939  52.846  1.00  0.00
ATOM    355  C3' C      11      43.290  53.105  50.131  1.00  0.00
ATOM    356  H3' C      11      43.862  53.524  50.959  1.00  0.00
ATOM    357  C2' C      11      41.789  53.108  50.404  1.00  0.00
ATOM    358  H2' C      11      41.526  54.115  50.728  1.00  0.00
ATOM    359  O2' C      11      40.960  52.728  49.316  1.00  0.00
ATOM    360 HO2' C      11      41.366  53.084  48.522  1.00  0.00
ATOM    361  O3' C      11      43.520  53.800  48.905  1.00  0.00
ATOM    362  P   U      12      43.815  55.356  48.973  1.00  0.00
ATOM    363  OP1 U      12      43.907  55.778  47.596  1.00  0.00
ATOM    364  OP2 U      12      44.993  55.608  49.837  1.00  0.00
ATOM    365  O5' U      12      42.539  56.144  49.522  1.00  0.00
ATOM    366  C5' U      12      41.367  56.112  48.829  1.00  0.00
ATOM    367  H5' U      12      41.126  55.091  48.534  1.00  0.00
ATOM    368 H5'' U      12      41.381  56.670  47.892  1.00  0.00
ATOM    369  C4' U      12      40.243  56.832  49.619  1.00  0.00
ATOM    370  H4' U      12      39.459  57.005  48.882  1.00  0.00
ATOM    371  O4' U      12      39.761  55.964  50.656  1.00  0.00
ATOM    372  C1' U      12      39.536  56.842  51.775  1.00  0.00
ATOM    373  H1' U      12      38.485  56.675  52.010  1.00  0.00
ATOM    374  N1  U      12      40.448  56.663  53.023  1.00  0.00
ATOM    375  C6  U      12      41.756  56.181  52.900  1.00  0.00
ATOM    376  H6  U      12      42.137  55.933  51.920  1.00  0.00
ATOM    377  C5  U      12      42.568  56.221  53.986  1.00  0.00
ATOM    378  H5  U      12      43.591  55.879  53.943  1.00  0.00
ATOM    379  C4  U      12      42.137  56.610  55.309  1.00  0.00
ATOM    380  O4  U      12      42.776  56.541  56.337  1.00  0.00
ATOM    381  N3  U      12      40.819  57.062  55.280  1.00  0.00
ATOM    382  H3  U      12      40.539  57.432  56.177  1.00  0.00
ATOM    383  C2  U      12      39.960  57.126  54.263  1.00  0.00
ATOM    384  O2  U      12      38.836  57.486  54.348  1.00  0.00
ATOM    385  C3' U      12      40.710  58.185  50.204  1.00  0.00
ATOM    386  H3' U      12      41.734  58.162  50.578  1.00  0.00
ATOM    387  C2' U      12      39.691  58.333  51.302  1.00  0.00
ATOM    388  H2' U      12      40.154  58.919  52.096  1.00  0.00
ATOM    389  O2' U      12      38.401  58.869  50.839  1.00  0.00
ATOM    390 HO2' U      12      38.401  59.817  50.993  1.00  0.00
ATOM    391  O3' U      12      40.619  59.214  49.240  1.00  0.00
ATOM    392  P   C      13      41.365  60.568  49.537  1.00  0.00
ATOM    393  OP1 C      13      41.243  61.320  48.301  1.00  0.00
ATOM    394  OP2 C      13      42.727  60.246  50.066  1.00  0.00
ATOM    395  O5' C      13      40.415  61.240  50.662  1.00  0.00
ATOM    396  C5' C      13      39.186  61.906  50.350  1.00  0.00
ATOM    397  H5' C      13      38.612  61.236  49.710  1.00  0.00
ATOM    398 H5'' C      13      39.374  62.770  49.714  1.00  0.00
ATOM    399  C4' C      13      38.408  62.380  51.553  1.00  0.00
ATOM    400  H4' C      13      37.459  62.799  51.218  1.00  0.00
ATOM    401  O4' C      13      38.347  61.297  52.509  1.00  0.00
ATOM    402  C1' C      13      38.468  61.812  53.839  1.00  0.00
ATOM    403  H1' C      13      37.630  61.493  54.459  1.00  0.00
ATOM    404  N1  C      13      39.727  61.535  54.547  1.00  0.00
ATOM    405  C6  C      13      40.846  61.070  53.888  1.00  0.00
ATOM    406  H6  C      13      40.857  61.082  52.809  1.00  0.00
ATOM    407  C5  C      13      41.947  60.572  54.544  1.00  0.00
ATOM    408  H5  C      13      42.792  60.210  53.978  1.00  0.00
ATOM    409  C4  C      13      41.849  60.503  55.909  1.00  0.00
ATOM    410  N4  C      13      42.839  59.952  56.546  1.00  0.00
ATOM    411  H41 C      13      43.371  59.253  56.046  1.00  0.00
ATOM    412  H42 C      13      42.740  59.817  57.542  1.00  0.00
ATOM    413  N3  C      13      40.788  60.914  56.598  1.00  0.00
ATOM    414  C2  C      13      39.776  61.506  55.959  1.00  0.00
ATOM    415  O2  C      13      38.849  61.897  56.620  1.00  0.00
ATOM    416  C3' C      13      39.130  63.487  52.360  1.00  0.00
ATOM    417  H3' C      13      40.201  63.292  52.392  1.00  0.00
ATOM    418  C2' C      13      38.396  63.278  53.659  1.00  0.00
ATOM    419  H2' C      13      38.813  63.684  54.581  1.00  0.00
ATOM    420  O2' C      13      37.020  63.664  53.627  1.00  0.00
ATOM    421 HO2' C      13      37.042  64.558  53.278  1.00  0.00
ATOM    422  O3' C      13      38.772  64.838  51.963  1.00  0.00
ATOM    423  P   U      14      39.684  66.066  52.436  1.00  0.00
ATOM    424  OP1 U      14      39.002  67.345  51.991  1.00  0.00
ATOM    425  OP2 U      14      40.975  65.765  51.784  1.00  0.00
ATOM    426  O5' U      14      39.836  65.985  54.012  1.00  0.00
ATOM    427  C5' U      14      38.907  66.519  54.943  1.00  0.00
ATOM    428  H5' U      14      38.011  65.915  54.795  1.00  0.00
ATOM    429 H5'' U      14      38.743  67.571  54.710  1.00  0.00
ATOM    430  C4' U      14      39.392  66.361  56.414  1.00  0.00
ATOM    431  H4' U      14      38.765  66.672  57.250  1.00  0.00
ATOM    432  O4' U      14      39.769  64.961  56.755  1.00  0.00
ATOM    433  C1' U      14      40.829  65.023  57.650  1.00  0.00
ATOM    434  H1' U      14      40.527  64.617  58.616  1.00  0.00
ATOM    435  N1  U      14      41.999  64.200  57.317  1.00  0.00
ATOM    436  C6  U      14      42.434  64.090  55.972  1.00  0.00
ATOM    437  H6  U      14      41.817  64.659  55.293  1.00  0.00
ATOM    438  C5  U      14      43.507  63.326  55.630  1.00  0.00
ATOM    439  H5  U      14      43.836  63.246  54.605  1.00  0.00
ATOM    440  C4  U      14      44.221  62.569  56.560  1.00  0.00
ATOM    441  O4  U      14      45.321  61.974  56.385  1.00  0.00
ATOM    442  N3  U      14      43.764  62.675  57.905  1.00  0.00
ATOM    443  H3  U      14      44.426  62.264  58.547  1.00  0.00
ATOM    444  C2  U      14      42.750  63.575  58.334  1.00  0.00
ATOM    445  O2  U      14      42.567  63.761  59.519  1.00  0.00
ATOM    446  C3' U      14      40.802  67.062  56.550  1.00  0.00
ATOM    447  H3' U      14      41.551  66.695  55.849  1.00  0.00
ATOM    448  C2' U      14      41.175  66.462  57.802  1.00  0.00
ATOM    449  H2' U      14      42.210  66.519  58.139  1.00  0.00
ATOM    450  O2' U      14      40.471  67.125  58.846  1.00  0.00
ATOM    451 HO2' U      14      40.244  67.983  58.481  1.00  0.00
ATOM    452  O3' U      14      40.893  68.490  56.619  1.00  0.00
ATOM    453  P   A      15      42.171  69.274  56.027  1.00  0.00
ATOM    454  OP1 A      15      41.850  70.692  56.284  1.00  0.00
ATOM    455  OP2 A      15      42.595  68.741  54.735  1.00  0.00
ATOM    456  O5' A      15      43.298  68.942  57.062  1.00  0.00
ATOM    457  C5' A      15      43.213  69.594  58.314  1.00  0.00
ATOM    458  H5' A      15      42.218  69.574  58.760  1.00  0.00
ATOM    459 H5'' A      15      43.447  70.645  58.142  1.00  0.00
ATOM    460  C4' A      15      44.148  69.051  59.367  1.00  0.00
ATOM    461  H4' A      15      43.896  69.459  60.346  1.00  0.00
ATOM    462  O4' A      15      44.074  67.577  59.459  1.00  0.00
ATOM    463  C1' A      15      45.327  67.150  60.006  1.00  0.00
ATOM    464  H1' A      15      45.275  66.895  61.065  1.00  0.00
ATOM    465  N9  A      15      45.851  66.049  59.206  1.00  0.00
ATOM    466  C8  A      15      45.555  65.701  57.918  1.00  0.00
ATOM    467  H8  A      15      44.803  66.198  57.322  1.00  0.00
ATOM    468  N7  A      15      46.188  64.623  57.505  1.00  0.00
ATOM    469  C5  A      15      46.962  64.153  58.606  1.00  0.00
ATOM    470  C6  A      15      47.660  62.955  58.889  1.00  0.00
ATOM    471  N6  A      15      47.989  62.066  58.042  1.00  0.00
ATOM    472  H61 A      15      48.499  61.246  58.338  1.00  0.00
ATOM    473  H62 A      15      47.460  62.047  57.182  1.00  0.00
ATOM    474  N1  A      15      48.134  62.789  60.162  1.00  0.00
ATOM    475  C2  A      15      47.746  63.704  61.064  1.00  0.00
ATOM    476  H2  A      15      48.092  63.523  62.071  1.00  0.00
ATOM    477  N3  A      15      47.068  64.816  60.934  1.00  0.00
ATOM    478  C4  A      15      46.691  65.049  59.659  1.00  0.00
ATOM    479  C3' A      15      45.640  69.319  59.069  1.00  0.00
ATOM    480  H3' A      15      45.787  68.969  58.047  1.00  0.00
ATOM    481  C2' A      15      46.218  68.339  60.046  1.00  0.00
ATOM    482  H2' A      15      47.251  68.070  59.829  1.00  0.00
ATOM    483  O2' A      15      46.160  68.903  61.318  1.00  0.00
ATOM    484 HO2' A      15      46.739  69.667  61.269  1.00  0.00
ATOM    485  O3' A      15      46.084  70.706  59.183  1.00  0.00
ATOM    486  P   G      16      47.457  71.195  58.673  1.00  0.00
ATOM    487  OP1 G      16      47.308  72.673  58.556  1.00  0.00
ATOM    488  OP2 G      16      47.911  70.295  57.571  1.00  0.00
ATOM    489  O5' G      16      48.346  70.765  59.911  1.00  0.00
ATOM    490  C5' G      16      48.665  71.654  60.975  1.00  0.00
ATOM    491  H5' G      16      47.735  71.863  61.504  1.00  0.00
ATOM    492 H5'' G      16      49.120  72.586  60.639  1.00  0.00
ATOM    493  C4' G      16      49.611  70.965  62.005  1.00  0.00
ATOM    494  H4' G      16      49.525  71.589  62.895  1.00  0.00
ATOM    495  O4' G      16      49.287  69.595  62.299  1.00  0.00
ATOM    496  C1' G      16      50.440  68.781  62.328  1.00  0.00
ATOM    497  H1' G      16      50.629  68.069  63.131  1.00  0.00
ATOM    498  N9  G      16      50.388  67.796  61.192  1.00  0.00
ATOM    499  C8  G      16      50.139  67.994  59.876  1.00  0.00
ATOM    500  H8  G      16      49.936  68.946  59.410  1.00  0.00
ATOM    501  N7  G      16      49.981  66.897  59.172  1.00  0.00
ATOM    502  C5  G      16      50.440  65.881  60.038  1.00  0.00
ATOM    503  C6  G      16      50.776  64.472  59.781  1.00  0.00
ATOM    504  O6  G      16      50.642  63.826  58.728  1.00  0.00
ATOM    505  N1  G      16      51.236  63.871  60.954  1.00  0.00
ATOM    506  H1  G      16      51.468  62.891  60.883  1.00  0.00
ATOM    507  C2  G      16      51.234  64.460  62.210  1.00  0.00
ATOM    508  N2  G      16      51.582  63.749  63.243  1.00  0.00
ATOM    509  H21 G      16      51.511  64.232  64.127  1.00  0.00
ATOM    510  H22 G      16      51.783  62.765  63.134  1.00  0.00
ATOM    511  N3  G      16      50.931  65.708  62.415  1.00  0.00
ATOM    512  C4  G      16      50.627  66.412  61.299  1.00  0.00
ATOM    513  C3' G      16      51.061  70.923  61.485  1.00  0.00
ATOM    514  H3' G      16      51.023  70.760  60.408  1.00  0.00
ATOM    515  C2' G      16      51.633  69.694  62.235  1.00  0.00
ATOM    516  H2' G      16      52.399  69.175  61.658  1.00  0.00
ATOM    517  O2' G      16      52.040  70.037  63.575  1.00  0.00
ATOM    518 HO2' G      16      52.542  70.854  63.625  1.00  0.00
ATOM    519  O3' G      16      51.813  72.098  61.745  1.00  0.00
ATOM    520  P   U      17      53.292  72.300  61.230  1.00  0.00
ATOM    521  OP1 U      17      53.887  70.980  61.136  1.00  0.00
ATOM    522  OP2 U      17      53.982  73.189  62.166  1.00  0.00
ATOM    523  O5' U      17      53.286  72.990  59.761  1.00  0.00
ATOM    524  C5' U      17      52.630  74.180  59.366  1.00  0.00
ATOM    525  H5' U      17      52.660  74.850  60.225  1.00  0.00
ATOM    526 H5'' U      17      51.570  74.027  59.162  1.00  0.00
ATOM    527  C4' U      17      53.173  74.948  58.178  1.00  0.00
ATOM    528  H4' U      17      52.468  75.778  58.127  1.00  0.00
ATOM    529  O4' U      17      54.480  75.488  58.366  1.00  0.00
ATOM    530  C1' U      17      55.081  75.580  57.084  1.00  0.00
ATOM    531  H1' U      17      55.151  76.607  56.727  1.00  0.00
ATOM    532  N1  U      17      56.440  74.952  57.154  1.00  0.00
ATOM    533  C6  U      17      56.897  74.257  58.207  1.00  0.00
ATOM    534  H6  U      17      56.187  74.078  59.000  1.00  0.00
ATOM    535  C5  U      17      58.162  73.748  58.286  1.00  0.00
ATOM    536  H5  U      17      58.369  73.210  59.199  1.00  0.00
ATOM    537  C4  U      17      59.148  73.954  57.246  1.00  0.00
ATOM    538  O4  U      17      60.327  73.612  57.259  1.00  0.00
ATOM    539  N3  U      17      58.628  74.607  56.165  1.00  0.00
ATOM    540  H3  U      17      59.278  74.938  55.467  1.00  0.00
ATOM    541  C2  U      17      57.324  75.086  56.059  1.00  0.00
ATOM    542  O2  U      17      56.908  75.549  54.957  1.00  0.00
ATOM    543  C3' U      17      53.188  74.007  56.939  1.00  0.00
ATOM    544  H3' U      17      53.766  73.094  57.079  1.00  0.00
ATOM    545  C2' U      17      54.126  74.877  56.135  1.00  0.00
ATOM    546  H2' U      17      54.722  74.237  55.485  1.00  0.00
ATOM    547  O2' U      17      53.542  75.783  55.313  1.00  0.00
ATOM    548 HO2' U      17      53.064  75.298  54.638  1.00  0.00
ATOM    549  O3' U      17      51.930  73.621  56.411  1.00  0.00
ATOM    550  P   G      18      51.709  72.741  55.131  1.00  0.00
ATOM    551  OP1 G      18      50.392  72.080  55.234  1.00  0.00
ATOM    552  OP2 G      18      52.886  71.901  54.951  1.00  0.00
ATOM    553  O5' G      18      51.698  73.871  54.032  1.00  0.00
ATOM    554  C5' G      18      50.622  74.843  53.852  1.00  0.00
ATOM    555  H5' G      18      50.597  75.463  54.748  1.00  0.00
ATOM    556 H5'' G      18      49.686  74.299  53.731  1.00  0.00
ATOM    557  C4' G      18      50.955  75.628  52.571  1.00  0.00
ATOM    558  H4' G      18      50.255  76.435  52.358  1.00  0.00
ATOM    559  O4' G      18      52.305  76.201  52.433  1.00  0.00
ATOM    560  C1' G      18      52.676  76.097  51.047  1.00  0.00
ATOM    561  H1' G      18      53.065  76.997  50.573  1.00  0.00
ATOM    562  N9  G      18      53.815  75.182  50.972  1.00  0.00
ATOM    563  C8  G      18      54.526  74.552  51.978  1.00  0.00
ATOM    564  H8  G      18      54.219  74.646  53.009  1.00  0.00
ATOM    565  N7  G      18      55.573  73.881  51.526  1.00  0.00
ATOM    566  C5  G      18      55.573  74.199  50.123  1.00  0.00
ATOM    567  C6  G      18      56.490  73.957  49.046  1.00  0.00
ATOM    568  O6  G      18      57.473  73.200  48.998  1.00  0.00
ATOM    569  N1  G      18      56.224  74.579  47.880  1.00  0.00
ATOM    570  H1  G      18      56.831  74.376  47.098  1.00  0.00
ATOM    571  C2  G      18      55.240  75.436  47.698  1.00  0.00
ATOM    572  N2  G      18      55.083  75.751  46.404  1.00  0.00
ATOM    573  H21 G      18      54.249  76.250  46.129  1.00  0.00
ATOM    574  H22 G      18      55.598  75.300  45.661  1.00  0.00
ATOM    575  N3  G      18      54.313  75.663  48.619  1.00  0.00
ATOM    576  C4  G      18      54.553  75.075  49.862  1.00  0.00
ATOM    577  C3' G      18      50.787  74.702  51.349  1.00  0.00
ATOM    578  H3' G      18      51.406  73.831  51.564  1.00  0.00
ATOM    579  C2' G      18      51.517  75.565  50.317  1.00  0.00
ATOM    580  H2' G      18      51.801  74.947  49.465  1.00  0.00
ATOM    581  O2' G      18      50.897  76.796  49.879  1.00  0.00
ATOM    582 HO2' G      18      50.042  76.992  50.270  1.00  0.00
ATOM    583  O3' G      18      49.552  74.432  50.820  1.00  0.00
ATOM    584  P   A      19      49.022  73.107  50.087  1.00  0.00
ATOM    585  OP1 A      19      47.543  73.188  49.962  1.00  0.00
ATOM    586  OP2 A      19      49.600  71.956  50.684  1.00  0.00
ATOM    587  O5' A      19      49.629  73.380  48.678  1.00  0.00
ATOM    588  C5' A      19      49.213  74.376  47.763  1.00  0.00
ATOM    589  H5' A      19      49.373  75.298  48.322  1.00  0.00
ATOM    590 H5'' A      19      48.154  74.293  47.521  1.00  0.00
ATOM    591  C4' A      19      50.023  74.270  46.459  1.00  0.00
ATOM    592  H4' A      19      49.492  74.952  45.795  1.00  0.00
ATOM    593  O4' A      19      51.362  74.786  46.670  1.00  0.00
ATOM    594  C1' A      19      52.243  73.935  46.003  1.00  0.00
ATOM    595  H1' A      19      52.877  74.487  45.310  1.00  0.00
ATOM    596  N9  A      19      53.050  73.092  46.971  1.00  0.00
ATOM    597  C8  A      19      52.782  72.705  48.275  1.00  0.00
ATOM    598  H8  A      19      51.895  72.945  48.842  1.00  0.00
ATOM    599  N7  A      19      53.670  71.888  48.807  1.00  0.00
ATOM    600  C5  A      19      54.579  71.750  47.748  1.00  0.00
ATOM    601  C6  A      19      55.825  71.053  47.567  1.00  0.00
ATOM    602  N6  A      19      56.430  70.264  48.440  1.00  0.00
ATOM    603  H61 A      19      56.319  70.326  49.442  1.00  0.00
ATOM    604  H62 A      19      57.207  69.679  48.167  1.00  0.00
ATOM    605  N1  A      19      56.542  71.039  46.449  1.00  0.00
ATOM    606  C2  A      19      56.053  71.861  45.498  1.00  0.00
ATOM    607  H2  A      19      56.668  71.900  44.611  1.00  0.00
ATOM    608  N3  A      19      54.967  72.598  45.507  1.00  0.00
ATOM    609  C4  A      19      54.210  72.442  46.637  1.00  0.00
ATOM    610  C3' A      19      50.143  72.860  45.824  1.00  0.00
ATOM    611  H3' A      19      50.194  72.121  46.623  1.00  0.00
ATOM    612  C2' A      19      51.448  73.051  45.068  1.00  0.00
ATOM    613  H2' A      19      52.021  72.148  44.857  1.00  0.00
ATOM    614  O2' A      19      51.239  73.654  43.786  1.00  0.00
ATOM    615 HO2' A      19      50.288  73.773  43.736  1.00  0.00
ATOM    616  O3' A      19      49.045  72.585  44.992  1.00  0.00
ATOM    617  P   U      20      48.655  71.060  44.671  1.00  0.00
ATOM    618  OP1 U      20      47.615  71.177  43.636  1.00  0.00
ATOM    619  OP2 U      20      48.292  70.562  45.981  1.00  0.00
ATOM    620  O5' U      20      49.911  70.290  44.038  1.00  0.00
ATOM    621  C5' U      20      50.224  70.336  42.671  1.00  0.00
ATOM    622  H5' U      20      50.059  71.359  42.334  1.00  0.00
ATOM    623 H5'' U      20      49.387  69.819  42.202  1.00  0.00
ATOM    624  C4' U      20      51.644  69.723  42.374  1.00  0.00
ATOM    625  H4' U      20      51.787  69.844  41.300  1.00  0.00
ATOM    626  O4' U      20      52.597  70.294  43.216  1.00  0.00
ATOM    627  C1' U      20      53.576  69.310  43.280  1.00  0.00
ATOM    628  H1' U      20      54.481  69.634  42.765  1.00  0.00
ATOM    629  N1  U      20      53.963  68.951  44.666  1.00  0.00
ATOM    630  C6  U      20      53.024  68.929  45.666  1.00  0.00
ATOM    631  H6  U      20      52.042  69.365  45.556  1.00  0.00
ATOM    632  C5  U      20      53.398  68.350  46.851  1.00  0.00
ATOM    633  H5  U      20      52.597  68.237  47.567  1.00  0.00
ATOM    634  C4  U      20      54.779  67.947  47.136  1.00  0.00
ATOM    635  O4  U      20      55.187  67.567  48.206  1.00  0.00
ATOM    636  N3  U      20      55.631  68.139  46.111  1.00  0.00
ATOM    637  H3  U      20      56.516  67.651  46.116  1.00  0.00
ATOM    638  C2  U      20      55.328  68.583  44.851  1.00  0.00
ATOM    639  O2  U      20      56.199  68.611  43.922  1.00  0.00
ATOM    640  C3' U      20      51.636  68.229  42.603  1.00  0.00
ATOM    641  H3' U      20      51.197  68.087  43.591  1.00  0.00
ATOM    642  C2' U      20      53.152  67.987  42.590  1.00  0.00
ATOM    643  H2' U      20      53.196  67.095  43.214  1.00  0.00
ATOM    644  O2' U      20      53.618  67.811  41.272  1.00  0.00
ATOM    645 HO2' U      20      52.790  67.637  40.819  1.00  0.00
ATOM    646  O3' U      20      51.137  67.384  41.668  1.00  0.00
ATOM    647  P   G      21      50.671  65.882  42.022  1.00  0.00
ATOM    648  OP1 G      21      49.787  65.487  40.895  1.00  0.00
ATOM    649  OP2 G      21      50.115  65.885  43.340  1.00  0.00
ATOM    650  O5' G      21      51.998  64.989  41.894  1.00  0.00
ATOM    651  C5' G      21      52.611  64.667  40.620  1.00  0.00
ATOM    652  H5' G      21      52.671  65.572  40.016  1.00  0.00
ATOM    653 H5'' G      21      52.009  64.019  39.983  1.00  0.00
ATOM    654  C4' G      21      54.043  64.136  40.763  1.00  0.00
ATOM    655  H4' G      21      54.502  64.184  39.776  1.00  0.00
ATOM    656  O4' G      21      54.748  64.949  41.720  1.00  0.00
ATOM    657  C1' G      21      55.722  64.111  42.297  1.00  0.00
ATOM    658  H1' G      21      56.675  64.571  42.033  1.00  0.00
ATOM    659  N9  G      21      55.590  64.129  43.820  1.00  0.00
ATOM    660  C8  G      21      54.726  64.851  44.663  1.00  0.00
ATOM    661  H8  G      21      54.098  65.597  44.199  1.00  0.00
ATOM    662  N7  G      21      55.009  64.704  45.897  1.00  0.00
ATOM    663  C5  G      21      56.136  63.896  45.966  1.00  0.00
ATOM    664  C6  G      21      57.020  63.511  47.102  1.00  0.00
ATOM    665  O6  G      21      57.036  63.919  48.290  1.00  0.00
ATOM    666  N1  G      21      58.085  62.791  46.708  1.00  0.00
ATOM    667  H1  G      21      58.796  62.515  47.370  1.00  0.00
ATOM    668  C2  G      21      58.334  62.526  45.418  1.00  0.00
ATOM    669  N2  G      21      59.470  61.877  45.203  1.00  0.00
ATOM    670  H21 G      21      59.742  62.055  44.247  1.00  0.00
ATOM    671  H22 G      21      60.180  61.742  45.909  1.00  0.00
ATOM    672  N3  G      21      57.521  62.769  44.353  1.00  0.00
ATOM    673  C4  G      21      56.456  63.502  44.718  1.00  0.00
ATOM    674  C3' G      21      54.085  62.694  41.243  1.00  0.00
ATOM    675  H3' G      21      53.473  62.483  42.120  1.00  0.00
ATOM    676  C2' G      21      55.557  62.681  41.715  1.00  0.00
ATOM    677  H2' G      21      55.596  61.846  42.415  1.00  0.00
ATOM    678  O2' G      21      56.428  62.476  40.580  1.00  0.00
ATOM    679 HO2' G      21      55.891  61.922  40.009  1.00  0.00
ATOM    680  O3' G      21      53.852  61.735  40.202  1.00  0.00
ATOM    681  P   C      22      53.299  60.272  40.587  1.00  0.00
ATOM    682  OP1 C      22      53.429  59.465  39.320  1.00  0.00
ATOM    683  OP2 C      22      51.989  60.358  41.304  1.00  0.00
ATOM    684  O5' C      22      54.364  59.667  41.556  1.00  0.00
ATOM    685  C5' C      22      55.609  59.216  41.007  1.00  0.00
ATOM    686  H5' C      22      56.146  60.033  40.525  1.00  0.00
ATOM    687 H5'' C      22      55.611  58.413  40.270  1.00  0.00
ATOM    688  C4' C      22      56.520  58.750  42.067  1.00  0.00
ATOM    689  H4' C      22      57.418  58.271  41.676  1.00  0.00
ATOM    690  O4' C      22      56.794  59.765  42.994  1.00  0.00
ATOM    691  C1' C      22      57.113  59.109  44.194  1.00  0.00
ATOM    692  H1' C      22      58.159  59.288  44.444  1.00  0.00
ATOM    693  N1  C      22      56.238  59.623  45.250  1.00  0.00
ATOM    694  C6  C      22      55.113  60.448  45.059  1.00  0.00
ATOM    695  H6  C      22      54.705  60.498  44.060  1.00  0.00
ATOM    696  C5  C      22      54.521  61.047  46.065  1.00  0.00
ATOM    697  H5  C      22      53.634  61.660  45.998  1.00  0.00
ATOM    698  C4  C      22      54.951  60.794  47.402  1.00  0.00
ATOM    699  N4  C      22      54.280  61.296  48.369  1.00  0.00
ATOM    700  H41 C      22      53.637  62.047  48.161  1.00  0.00
ATOM    701  H42 C      22      54.539  61.043  49.312  1.00  0.00
ATOM    702  N3  C      22      56.014  60.068  47.633  1.00  0.00
ATOM    703  C2  C      22      56.622  59.453  46.587  1.00  0.00
ATOM    704  O2  C      22      57.548  58.713  46.833  1.00  0.00
ATOM    705  C3' C      22      55.896  57.674  42.944  1.00  0.00
ATOM    706  H3' C      22      55.015  58.224  43.277  1.00  0.00
ATOM    707  C2' C      22      56.902  57.620  44.098  1.00  0.00
ATOM    708  H2' C      22      56.383  57.255  44.984  1.00  0.00
ATOM    709  O2' C      22      58.102  56.920  43.827  1.00  0.00
ATOM    710 HO2' C      22      57.789  56.024  43.684  1.00  0.00
ATOM    711  O3' C      22      55.626  56.526  42.191  1.00  0.00
ATOM    712  P   U      23      54.396  55.563  42.491  1.00  0.00
ATOM    713  OP1 U      23      54.476  54.411  41.634  1.00  0.00
ATOM    714  OP2 U      23      53.114  56.289  42.545  1.00  0.00
ATOM    715  O5' U      23      54.762  55.157  43.989  1.00  0.00
ATOM    716  C5' U      23      55.847  54.349  44.291  1.00  0.00
ATOM    717  H5' U      23      56.719  54.848  43.867  1.00  0.00
ATOM    718 H5'' U      23      55.600  53.338  43.966  1.00  0.00
ATOM    719  C4' U      23      55.947  54.110  45.778  1.00  0.00
ATOM    720  H4' U      23      56.799  53.451  45.947  1.00  0.00
ATOM    721  O4' U      23      56.392  55.288  46.420  1.00  0.00
ATOM    722  C1' U      23      55.920  55.238  47.766  1.00  0.00
ATOM    723  H1' U      23      56.803  55.071  48.383  1.00  0.00
ATOM    724  N1  U      23      55.075  56.397  48.273  1.00  0.00
ATOM    725  C6  U      23      54.075  57.011  47.530  1.00  0.00
ATOM    726  H6  U      23      53.967  56.780  46.481  1.00  0.00
ATOM    727  C5  U      23      53.286  57.905  48.056  1.00  0.00
ATOM    728  H5  U      23      52.513  58.469  47.555  1.00  0.00
ATOM    729  C4  U      23      53.416  58.371  49.361  1.00  0.00
ATOM    730  O4  U      23      52.683  59.226  49.832  1.00  0.00
ATOM    731  N3  U      23      54.460  57.784  50.050  1.00  0.00
ATOM    732  H3  U      23      54.422  57.957  51.044  1.00  0.00
ATOM    733  C2  U      23      55.281  56.796  49.590  1.00  0.00
ATOM    734  O2  U      23      56.077  56.272  50.308  1.00  0.00
ATOM    735  C3' U      23      54.739  53.561  46.492  1.00  0.00
ATOM    736  H3' U      23      53.959  54.205  46.086  1.00  0.00
ATOM    737  C2' U      23      55.078  53.955  47.907  1.00  0.00
ATOM    738  H2' U      23      54.190  54.204  48.487  1.00  0.00
ATOM    739  O2' U      23      55.806  52.976  48.627  1.00  0.00
ATOM    740 HO2' U      23      55.614  52.120  48.239  1.00  0.00
ATOM    741  O3' U      23      54.627  52.141  46.248  1.00  0.00
ATOM    742  P   C      24      53.259  51.412  46.570  1.00  0.00
ATOM    743  OP1 C      24      53.396  49.996  46.177  1.00  0.00
ATOM    744  OP2 C      24      52.106  52.243  46.104  1.00  0.00
ATOM    745  O5' C      24      53.295  51.455  48.187  1.00  0.00
ATOM    746  C5' C      24      52.337  50.756  48.884  1.00  0.00
ATOM    747  H5' C      24      52.357  49.721  48.545  1.00  0.00
ATOM    748 H5'' C      24      51.400  51.302  48.769  1.00  0.00
ATOM    749  C4' C      24      52.537  50.819  50.376  1.00  0.00
ATOM    750  H4' C      24      53.615  50.774  50.530  1.00  0.00
ATOM    751  O4' C      24      51.960  52.072  50.976  1.00  0.00
ATOM    752  C1' C      24      51.749  51.677  52.290  1.00  0.00
ATOM    753  H1' C      24      52.679  51.375  52.773  1.00  0.00
ATOM    754  N1  C      24      51.107  52.716  53.158  1.00  0.00
ATOM    755  C6  C      24      50.071  53.486  52.687  1.00  0.00
ATOM    756  H6  C      24      49.713  53.314  51.682  1.00  0.00
ATOM    757  C5  C      24      49.451  54.417  53.502  1.00  0.00
ATOM    758  H5  C      24      48.631  54.981  53.082  1.00  0.00
ATOM    759  C4  C      24      49.992  54.553  54.779  1.00  0.00
ATOM    760  N4  C      24      49.666  55.567  55.405  1.00  0.00
ATOM    761  H41 C      24      49.089  56.218  54.892  1.00  0.00
ATOM    762  H42 C      24      49.913  55.616  56.383  1.00  0.00
ATOM    763  N3  C      24      50.948  53.794  55.283  1.00  0.00
ATOM    764  C2  C      24      51.489  52.897  54.451  1.00  0.00
ATOM    765  O2  C      24      52.412  52.226  54.901  1.00  0.00
ATOM    766  C3' C      24      51.881  49.642  51.119  1.00  0.00
ATOM    767  H3' C      24      51.493  48.887  50.436  1.00  0.00
ATOM    768  C2' C      24      51.001  50.335  52.103  1.00  0.00
ATOM    769  H2' C      24      50.066  50.662  51.648  1.00  0.00
ATOM    770  O2' C      24      50.723  49.811  53.391  1.00  0.00
ATOM    771 HO2' C      24      51.326  49.081  53.551  1.00  0.00
ATOM    772  O3' C      24      52.828  49.027  51.938  1.00  0.00
ATOM    773  P   G      25      54.221  48.404  51.473  1.00  0.00
ATOM    774  OP1 G      25      54.199  48.168  50.026  1.00  0.00
ATOM    775  OP2 G      25      54.479  47.241  52.297  1.00  0.00
ATOM    776  O5' G      25      55.364  49.511  51.796  1.00  0.00
ATOM    777  C5' G      25      55.967  49.758  53.079  1.00  0.00
ATOM    778  H5' G      25      56.681  48.935  53.116  1.00  0.00
ATOM    779 H5'' G      25      55.240  49.696  53.888  1.00  0.00
ATOM    780  C4' G      25      56.654  51.124  52.995  1.00  0.00
ATOM    781  H4' G      25      57.570  51.029  52.413  1.00  0.00
ATOM    782  O4' G      25      55.878  52.162  52.419  1.00  0.00
ATOM    783  C1' G      25      55.766  53.228  53.280  1.00  0.00
ATOM    784  H1' G      25      56.668  53.823  53.141  1.00  0.00
ATOM    785  N9  G      25      54.586  53.995  52.954  1.00  0.00
ATOM    786  C8  G      25      54.114  54.220  51.714  1.00  0.00
ATOM    787  H8  G      25      54.480  53.639  50.880  1.00  0.00
ATOM    788  N7  G      25      53.171  55.117  51.586  1.00  0.00
ATOM    789  C5  G      25      53.129  55.694  52.850  1.00  0.00
ATOM    790  C6  G      25      52.292  56.700  53.327  1.00  0.00
ATOM    791  O6  G      25      51.504  57.488  52.810  1.00  0.00
ATOM    792  N1  G      25      52.421  56.880  54.633  1.00  0.00
ATOM    793  H1  G      25      51.871  57.636  55.015  1.00  0.00
ATOM    794  C2  G      25      53.224  56.118  55.410  1.00  0.00
ATOM    795  N2  G      25      53.293  56.474  56.650  1.00  0.00
ATOM    796  H21 G      25      53.806  55.891  57.296  1.00  0.00
ATOM    797  H22 G      25      52.624  57.161  56.969  1.00  0.00
ATOM    798  N3  G      25      54.071  55.130  55.035  1.00  0.00
ATOM    799  C4  G      25      53.959  54.988  53.670  1.00  0.00
ATOM    800  C3' G      25      56.955  51.648  54.370  1.00  0.00
ATOM    801  H3' G      25      56.868  50.818  55.071  1.00  0.00
ATOM    802  C2' G      25      55.832  52.582  54.612  1.00  0.00
ATOM    803  H2' G      25      54.917  51.999  54.719  1.00  0.00
ATOM    804  O2' G      25      55.929  53.317  55.807  1.00  0.00
ATOM    805 HO2' G      25      55.134  53.854  55.774  1.00  0.00
ATOM    806  O3' G      25      58.249  52.260  54.317  1.00  0.00
ATOM    807  P   A      26      59.157  52.501  55.563  1.00  0.00
ATOM    808  OP1 A      26      60.536  52.612  55.100  1.00  0.00
ATOM    809  OP2 A      26      58.842  51.365  56.497  1.00  0.00
ATOM    810  O5' A      26      58.822  53.929  56.306  1.00  0.00
ATOM    811  C5' A      26      58.716  55.218  55.641  1.00  0.00
ATOM    812  H5' A      26      57.902  55.075  54.931  1.00  0.00
ATOM    813 H5'' A      26      59.637  55.360  55.075  1.00  0.00
ATOM    814  C4' A      26      58.320  56.411  56.431  1.00  0.00
ATOM    815  H4' A      26      59.143  56.674  57.096  1.00  0.00
ATOM    816  O4' A      26      58.054  57.464  55.507  1.00  0.00
ATOM    817  C1' A      26      57.061  58.333  55.994  1.00  0.00
ATOM    818  H1' A      26      57.354  59.330  56.321  1.00  0.00
ATOM    819  N9  A      26      55.996  58.571  54.957  1.00  0.00
ATOM    820  C8  A      26      55.850  57.981  53.697  1.00  0.00
ATOM    821  H8  A      26      56.460  57.171  53.324  1.00  0.00
ATOM    822  N7  A      26      54.914  58.432  52.915  1.00  0.00
ATOM    823  C5  A      26      54.356  59.456  53.759  1.00  0.00
ATOM    824  C6  A      26      53.304  60.359  53.667  1.00  0.00
ATOM    825  N6  A      26      52.530  60.563  52.550  1.00  0.00
ATOM    826  H61 A      26      52.970  60.209  51.713  1.00  0.00
ATOM    827  H62 A      26      51.723  61.167  52.616  1.00  0.00
ATOM    828  N1  A      26      52.880  60.990  54.738  1.00  0.00
ATOM    829  C2  A      26      53.658  60.994  55.824  1.00  0.00
ATOM    830  H2  A      26      53.150  61.491  56.638  1.00  0.00
ATOM    831  N3  A      26      54.730  60.314  56.010  1.00  0.00
ATOM    832  C4  A      26      54.942  59.413  55.011  1.00  0.00
ATOM    833  C3' A      26      56.925  56.226  57.051  1.00  0.00
ATOM    834  H3' A      26      56.313  55.658  56.351  1.00  0.00
ATOM    835  C2' A      26      56.520  57.730  57.289  1.00  0.00
ATOM    836  H2' A      26      55.434  57.819  57.284  1.00  0.00
ATOM    837  O2' A      26      57.078  58.335  58.447  1.00  0.00
ATOM    838 HO2' A      26      56.750  57.849  59.206  1.00  0.00
ATOM    839  O3' A      26      57.152  55.562  58.196  1.00  0.00
ATOM    840  P   C      27      56.007  54.767  59.053  1.00  0.00
ATOM    841  OP1 C      27      56.617  53.516  59.520  1.00  0.00
ATOM    842  OP2 C      27      54.781  54.683  58.274  1.00  0.00
ATOM    843  O5' C      27      55.552  55.725  60.256  1.00  0.00
ATOM    844  C5' C      27      56.494  56.076  61.276  1.00  0.00
ATOM    845  H5' C      27      57.474  56.276  60.842  1.00  0.00
ATOM    846 H5'' C      27      56.380  55.282  62.014  1.00  0.00
ATOM    847  C4' C      27      56.139  57.325  62.026  1.00  0.00
ATOM    848  H4' C      27      56.940  57.432  62.757  1.00  0.00
ATOM    849  O4' C      27      56.026  58.451  61.162  1.00  0.00
ATOM    850  C1' C      27      55.085  59.357  61.716  1.00  0.00
ATOM    851  H1' C      27      55.512  60.273  62.126  1.00  0.00
ATOM    852  N1  C      27      53.974  59.752  60.803  1.00  0.00
ATOM    853  C6  C      27      53.677  59.042  59.664  1.00  0.00
ATOM    854  H6  C      27      54.360  58.280  59.319  1.00  0.00
ATOM    855  C5  C      27      52.630  59.454  58.925  1.00  0.00
ATOM    856  H5  C      27      52.273  58.934  58.049  1.00  0.00
ATOM    857  C4  C      27      51.893  60.535  59.357  1.00  0.00
ATOM    858  N4  C      27      50.986  60.925  58.526  1.00  0.00
ATOM    859  H41 C      27      50.983  60.388  57.670  1.00  0.00
ATOM    860  H42 C      27      50.428  61.763  58.614  1.00  0.00
ATOM    861  N3  C      27      52.164  61.320  60.428  1.00  0.00
ATOM    862  C2  C      27      53.152  60.840  61.189  1.00  0.00
ATOM    863  O2  C      27      53.320  61.386  62.265  1.00  0.00
ATOM    864  C3' C      27      54.818  57.131  62.713  1.00  0.00
ATOM    865  H3' C      27      54.085  56.841  61.960  1.00  0.00
ATOM    866  C2' C      27      54.518  58.654  62.958  1.00  0.00
ATOM    867  H2' C      27      53.459  58.911  62.981  1.00  0.00
ATOM    868  O2' C      27      55.219  59.218  64.092  1.00  0.00
ATOM    869 HO2' C      27      55.345  58.468  64.677  1.00  0.00
ATOM    870  O3' C      27      54.909  56.334  63.905  1.00  0.00
ATOM    871  P   U      28      53.702  55.404  64.272  1.00  0.00
ATOM    872  OP1 U      28      54.076  54.621  65.444  1.00  0.00
ATOM    873  OP2 U      28      53.083  54.751  63.021  1.00  0.00
ATOM    874  O5' U      28      52.705  56.493  64.804  1.00  0.00
ATOM    875  C5' U      28      52.877  57.125  66.033  1.00  0.00
ATOM    876  H5' U      28      53.890  57.527  66.032  1.00  0.00
ATOM    877 H5'' U      28      52.692  56.422  66.844  1.00  0.00
ATOM    878  C4' U      28      51.948  58.327  66.045  1.00  0.00
ATOM    879  H4' U      28      52.240  58.990  66.860  1.00  0.00
ATOM    880  O4' U      28      52.040  59.034  64.821  1.00  0.00
ATOM    881  C1' U      28      50.738  59.609  64.575  1.00  0.00
ATOM    882  H1' U      28      50.761  60.695  64.675  1.00  0.00
ATOM    883  N1  U      28      50.244  59.402  63.201  1.00  0.00
ATOM    884  C6  U      28      50.447  58.237  62.563  1.00  0.00
ATOM    885  H6  U      28      51.010  57.445  63.035  1.00  0.00
ATOM    886  C5  U      28      49.884  58.035  61.304  1.00  0.00
ATOM    887  H5  U      28      50.065  57.084  60.825  1.00  0.00
ATOM    888  C4  U      28      49.132  59.045  60.627  1.00  0.00
ATOM    889  O4  U      28      48.746  58.976  59.485  1.00  0.00
ATOM    890  N3  U      28      49.082  60.248  61.336  1.00  0.00
ATOM    891  H3  U      28      48.695  61.013  60.802  1.00  0.00
ATOM    892  C2  U      28      49.560  60.481  62.593  1.00  0.00
ATOM    893  O2  U      28      49.286  61.573  63.149  1.00  0.00
ATOM    894  C3' U      28      50.476  57.959  66.148  1.00  0.00
ATOM    895  H3' U      28      50.246  57.112  65.502  1.00  0.00
ATOM    896  C2' U      28      49.765  59.283  65.679  1.00  0.00
ATOM    897  H2' U      28      48.735  59.109  65.367  1.00  0.00
ATOM    898  O2' U      28      49.949  60.183  66.653  1.00  0.00
ATOM    899 HO2' U      28      50.126  59.768  67.500  1.00  0.00
ATOM    900  O3' U      28      50.015  57.589  67.426  1.00  0.00
ATOM    901  P   A      29      48.572  56.943  67.594  1.00  0.00
ATOM    902  OP1 A      29      48.366  56.463  68.998  1.00  0.00
ATOM    903  OP2 A      29      48.431  55.915  66.501  1.00  0.00
ATOM    904  O5' A      29      47.515  58.052  67.221  1.00  0.00
ATOM    905  C5' A      29      47.045  58.994  68.179  1.00  0.00
ATOM    906  H5' A      29      47.854  59.343  68.820  1.00  0.00
ATOM    907 H5'' A      29      46.432  58.327  68.785  1.00  0.00
ATOM    908  C4' A      29      46.283  60.180  67.534  1.00  0.00
ATOM    909  H4' A      29      46.140  60.920  68.321  1.00  0.00
ATOM    910  O4' A      29      46.999  60.819  66.486  1.00  0.00
ATOM    911  C1' A      29      46.072  61.237  65.458  1.00  0.00
ATOM    912  H1' A      29      46.260  62.304  65.341  1.00  0.00
ATOM    913  N9  A      29      46.145  60.513  64.145  1.00  0.00
ATOM    914  C8  A      29      46.526  59.233  63.902  1.00  0.00
ATOM    915  H8  A      29      46.840  58.600  64.720  1.00  0.00
ATOM    916  N7  A      29      46.347  58.794  62.680  1.00  0.00
ATOM    917  C5  A      29      45.824  59.974  62.089  1.00  0.00
ATOM    918  C6  A      29      45.411  60.307  60.816  1.00  0.00
ATOM    919  N6  A      29      45.702  59.612  59.706  1.00  0.00
ATOM    920  H61 A      29      46.075  58.677  59.795  1.00  0.00
ATOM    921  H62 A      29      45.447  59.974  58.798  1.00  0.00
ATOM    922  N1  A      29      44.965  61.529  60.464  1.00  0.00
ATOM    923  C2  A      29      44.742  62.312  61.462  1.00  0.00
ATOM    924  H2  A      29      44.344  63.288  61.228  1.00  0.00
ATOM    925  N3  A      29      45.018  62.183  62.704  1.00  0.00
ATOM    926  C4  A      29      45.566  60.942  62.979  1.00  0.00
ATOM    927  C3' A      29      44.919  59.770  66.892  1.00  0.00
ATOM    928  H3' A      29      44.906  58.890  66.248  1.00  0.00
ATOM    929  C2' A      29      44.690  61.026  66.051  1.00  0.00
ATOM    930  H2' A      29      43.998  60.805  65.239  1.00  0.00
ATOM    931  O2' A      29      44.420  62.132  66.801  1.00  0.00
ATOM    932 HO2' A      29      44.164  61.879  67.691  1.00  0.00
ATOM    933  O3' A      29      43.918  59.601  67.926  1.00  0.00
ATOM    934  P   G      30      42.582  58.884  67.635  1.00  0.00
ATOM    935  OP1 G      30      41.925  58.590  68.927  1.00  0.00
ATOM    936  OP2 G      30      42.883  57.790  66.724  1.00  0.00
ATOM    937  O5' G      30      41.701  60.043  66.895  1.00  0.00
ATOM    938  C5' G      30      40.962  61.000  67.626  1.00  0.00
ATOM    939  H5' G      30      41.605  61.795  68.006  1.00  0.00
ATOM    940 H5'' G      30      40.301  60.490  68.327  1.00  0.00
ATOM    941  C4' G      30      40.027  61.881  66.671  1.00  0.00
ATOM    942  H4' G      30      39.477  62.587  67.293  1.00  0.00
ATOM    943  O4' G      30      40.902  62.517  65.686  1.00  0.00
ATOM    944  C1' G      30      40.233  62.419  64.430  1.00  0.00
ATOM    945  H1' G      30      40.171  63.351  63.867  1.00  0.00
ATOM    946  N9  G      30      40.882  61.435  63.528  1.00  0.00
ATOM    947  C8  G      30      41.775  60.412  63.678  1.00  0.00
ATOM    948  H8  G      30      41.947  59.929  64.629  1.00  0.00
ATOM    949  N7  G      30      42.239  59.860  62.577  1.00  0.00
ATOM    950  C5  G      30      41.689  60.628  61.557  1.00  0.00
ATOM    951  C6  G      30      41.735  60.498  60.167  1.00  0.00
ATOM    952  O6  G      30      42.475  59.851  59.462  1.00  0.00
ATOM    953  N1  G      30      40.686  61.228  59.519  1.00  0.00
ATOM    954  H1  G      30      40.581  61.305  58.518  1.00  0.00
ATOM    955  C2  G      30      39.853  62.052  60.188  1.00  0.00
ATOM    956  N2  G      30      38.870  62.623  59.494  1.00  0.00
ATOM    957  H21 G      30      38.256  63.240  60.006  1.00  0.00
ATOM    958  H22 G      30      38.653  62.398  58.533  1.00  0.00
ATOM    959  N3  G      30      39.947  62.349  61.439  1.00  0.00
ATOM    960  C4  G      30      40.866  61.543  62.157  1.00  0.00
ATOM    961  C3' G      30      39.066  60.916  65.864  1.00  0.00
ATOM    962  H3' G      30      39.621  60.011  65.618  1.00  0.00
ATOM    963  C2' G      30      38.797  61.822  64.664  1.00  0.00
ATOM    964  H2' G      30      38.402  61.192  63.868  1.00  0.00
ATOM    965  O2' G      30      37.773  62.872  64.790  1.00  0.00
ATOM    966 HO2' G      30      37.406  62.842  65.677  1.00  0.00
ATOM    967  O3' G      30      37.923  60.706  66.595  1.00  0.00
ATOM    968  P   A      31      36.988  59.434  66.277  1.00  0.00
ATOM    969  OP1 A      31      35.848  59.426  67.197  1.00  0.00
ATOM    970  OP2 A      31      37.871  58.279  66.207  1.00  0.00
ATOM    971  O5' A      31      36.414  59.685  64.813  1.00  0.00
ATOM    972  C5' A      31      35.421  60.667  64.571  1.00  0.00
ATOM    973  H5' A      31      35.663  61.718  64.729  1.00  0.00
ATOM    974 H5'' A      31      34.648  60.387  65.287  1.00  0.00
ATOM    975  C4' A      31      35.069  60.533  63.002  1.00  0.00
ATOM    976  H4' A      31      34.177  61.108  62.755  1.00  0.00
ATOM    977  O4' A      31      36.274  60.960  62.201  1.00  0.00
ATOM    978  C1' A      31      36.258  60.210  60.972  1.00  0.00
ATOM    979  H1' A      31      36.200  60.955  60.179  1.00  0.00
ATOM    980  N9  A      31      37.497  59.363  60.834  1.00  0.00
ATOM    981  C8  A      31      38.281  58.960  61.895  1.00  0.00
ATOM    982  H8  A      31      38.059  59.091  62.944  1.00  0.00
ATOM    983  N7  A      31      39.327  58.282  61.430  1.00  0.00
ATOM    984  C5  A      31      39.248  58.301  60.007  1.00  0.00
ATOM    985  C6  A      31      39.974  57.815  58.913  1.00  0.00
ATOM    986  N6  A      31      41.021  57.041  58.899  1.00  0.00
ATOM    987  H61 A      31      41.322  56.634  59.773  1.00  0.00
ATOM    988  H62 A      31      41.422  56.855  57.991  1.00  0.00
ATOM    989  N1  A      31      39.498  57.970  57.719  1.00  0.00
ATOM    990  C2  A      31      38.420  58.668  57.499  1.00  0.00
ATOM    991  H2  A      31      38.034  58.719  56.492  1.00  0.00
ATOM    992  N3  A      31      37.663  59.231  58.449  1.00  0.00
ATOM    993  C4  A      31      38.083  58.952  59.688  1.00  0.00
ATOM    994  C3' A      31      34.815  59.073  62.492  1.00  0.00
ATOM    995  H3' A      31      35.632  58.409  62.774  1.00  0.00
ATOM    996  C2' A      31      35.020  59.288  61.003  1.00  0.00
ATOM    997  H2' A      31      35.205  58.319  60.539  1.00  0.00
ATOM    998  O2' A      31      33.999  60.052  60.327  1.00  0.00
ATOM    999 HO2' A      31      33.814  59.677  59.463  1.00  0.00
ATOM   1000  O3' A      31      33.597  58.533  62.940  1.00  0.00
ATOM   1001  P   G      32      33.337  56.967  62.829  1.00  0.00
ATOM   1002  OP1 G      32      31.996  56.684  63.359  1.00  0.00
ATOM   1003  OP2 G      32      34.562  56.274  63.369  1.00  0.00
ATOM   1004  O5' G      32      33.251  56.698  61.228  1.00  0.00
ATOM   1005  C5' G      32      32.107  57.163  60.475  1.00  0.00
ATOM   1006  H5' G      32      31.927  58.216  60.692  1.00  0.00
ATOM   1007 H5'' G      32      31.180  56.613  60.638  1.00  0.00
ATOM   1008  C4' G      32      32.374  57.153  58.964  1.00  0.00
ATOM   1009  H4' G      32      31.568  57.681  58.454  1.00  0.00
ATOM   1010  O4' G      32      33.641  57.686  58.585  1.00  0.00
ATOM   1011  C1' G      32      34.162  56.888  57.529  1.00  0.00
ATOM   1012  H1' G      32      34.340  57.487  56.636  1.00  0.00
ATOM   1013  N9  G      32      35.397  56.253  57.987  1.00  0.00
ATOM   1014  C8  G      32      35.814  56.070  59.287  1.00  0.00
ATOM   1015  H8  G      32      35.218  56.380  60.132  1.00  0.00
ATOM   1016  N7  G      32      37.118  55.719  59.439  1.00  0.00
ATOM   1017  C5  G      32      37.473  55.406  58.072  1.00  0.00
ATOM   1018  C6  G      32      38.653  54.720  57.523  1.00  0.00
ATOM   1019  O6  G      32      39.548  54.180  58.138  1.00  0.00
ATOM   1020  N1  G      32      38.557  54.619  56.171  1.00  0.00
ATOM   1021  H1  G      32      39.364  54.249  55.691  1.00  0.00
ATOM   1022  C2  G      32      37.439  54.961  55.452  1.00  0.00
ATOM   1023  N2  G      32      37.576  54.817  54.143  1.00  0.00
ATOM   1024  H21 G      32      36.851  55.008  53.466  1.00  0.00
ATOM   1025  H22 G      32      38.331  54.206  53.865  1.00  0.00
ATOM   1026  N3  G      32      36.382  55.619  55.879  1.00  0.00
ATOM   1027  C4  G      32      36.467  55.805  57.224  1.00  0.00
ATOM   1028  C3' G      32      32.275  55.730  58.377  1.00  0.00
ATOM   1029  H3' G      32      32.733  55.103  59.142  1.00  0.00
ATOM   1030  C2' G      32      33.139  55.786  57.089  1.00  0.00
ATOM   1031  H2' G      32      33.644  54.886  56.736  1.00  0.00
ATOM   1032  O2' G      32      32.438  56.303  56.041  1.00  0.00
ATOM   1033 HO2' G      32      31.833  57.010  56.280  1.00  0.00
ATOM   1034  O3' G      32      30.897  55.243  58.178  1.00  0.00
ATOM   1035  P   C      33      30.592  53.687  58.374  1.00  0.00
ATOM   1036  OP1 C      33      29.203  53.510  58.032  1.00  0.00
ATOM   1037  OP2 C      33      31.133  53.297  59.704  1.00  0.00
ATOM   1038  O5' C      33      31.434  52.960  57.304  1.00  0.00
ATOM   1039  C5' C      33      31.052  53.042  55.976  1.00  0.00
ATOM   1040  H5' C      33      30.844  54.066  55.667  1.00  0.00
ATOM   1041 H5'' C      33      30.160  52.446  55.782  1.00  0.00
ATOM   1042  C4' C      33      32.090  52.486  54.962  1.00  0.00
ATOM   1043  H4' C      33      31.588  52.419  53.997  1.00  0.00
ATOM   1044  O4' C      33      33.315  53.174  55.010  1.00  0.00
ATOM   1045  C1' C      33      34.371  52.215  54.811  1.00  0.00
ATOM   1046  H1' C      33      34.971  52.436  53.928  1.00  0.00
ATOM   1047  N1  C      33      35.295  52.095  55.993  1.00  0.00
ATOM   1048  C6  C      33      34.940  52.422  57.196  1.00  0.00
ATOM   1049  H6  C      33      33.942  52.826  57.279  1.00  0.00
ATOM   1050  C5  C      33      35.866  52.213  58.191  1.00  0.00
ATOM   1051  H5  C      33      35.673  52.575  59.191  1.00  0.00
ATOM   1052  C4  C      33      37.111  51.654  57.895  1.00  0.00
ATOM   1053  N4  C      33      37.936  51.495  58.816  1.00  0.00
ATOM   1054  H41 C      33      37.746  51.892  59.725  1.00  0.00
ATOM   1055  H42 C      33      38.890  51.322  58.531  1.00  0.00
ATOM   1056  N3  C      33      37.488  51.293  56.659  1.00  0.00
ATOM   1057  C2  C      33      36.493  51.492  55.705  1.00  0.00
ATOM   1058  O2  C      33      36.703  51.037  54.549  1.00  0.00
ATOM   1059  C3' C      33      32.423  50.987  55.234  1.00  0.00
ATOM   1060  H3' C      33      32.701  50.949  56.287  1.00  0.00
ATOM   1061  C2' C      33      33.780  50.807  54.535  1.00  0.00
ATOM   1062  H2' C      33      34.300  49.974  55.008  1.00  0.00
ATOM   1063  O2' C      33      33.613  50.568  53.182  1.00  0.00
ATOM   1064 HO2' C      33      34.320  50.003  52.861  1.00  0.00
ATOM   1065  O3' C      33      31.425  50.069  54.848  1.00  0.00
ATOM   1066  P   C      34      31.356  48.542  55.204  1.00  0.00
ATOM   1067  OP1 C      34      30.197  47.921  54.515  1.00  0.00
ATOM   1068  OP2 C      34      31.455  48.414  56.678  1.00  0.00
ATOM   1069  O5' C      34      32.681  47.850  54.677  1.00  0.00
ATOM   1070  C5' C      34      32.694  47.256  53.401  1.00  0.00
ATOM   1071  H5' C      34      32.349  47.986  52.668  1.00  0.00
ATOM   1072 H5'' C      34      32.003  46.415  53.354  1.00  0.00
ATOM   1073  C4' C      34      34.047  46.773  52.970  1.00  0.00
ATOM   1074  H4' C      34      34.119  46.741  51.883  1.00  0.00
ATOM   1075  O4' C      34      35.068  47.722  53.368  1.00  0.00
ATOM   1076  C1' C      34      36.324  47.027  53.482  1.00  0.00
ATOM   1077  H1' C      34      37.063  47.461  52.808  1.00  0.00
ATOM   1078  N1  C      34      36.900  47.274  54.877  1.00  0.00
ATOM   1079  C6  C      34      36.114  47.833  55.877  1.00  0.00
ATOM   1080  H6  C      34      35.037  47.895  55.841  1.00  0.00
ATOM   1081  C5  C      34      36.649  48.048  57.108  1.00  0.00
ATOM   1082  H5  C      34      36.042  48.359  57.945  1.00  0.00
ATOM   1083  C4  C      34      38.067  47.868  57.193  1.00  0.00
ATOM   1084  N4  C      34      38.613  48.150  58.319  1.00  0.00
ATOM   1085  H41 C      34      39.588  48.064  58.570  1.00  0.00
ATOM   1086  H42 C      34      38.051  48.583  59.038  1.00  0.00
ATOM   1087  N3  C      34      38.774  47.243  56.297  1.00  0.00
ATOM   1088  C2  C      34      38.205  46.914  55.114  1.00  0.00
ATOM   1089  O2  C      34      38.901  46.241  54.282  1.00  0.00
ATOM   1090  C3' C      34      34.459  45.434  53.454  1.00  0.00
ATOM   1091  H3' C      34      34.267  45.459  54.526  1.00  0.00
ATOM   1092  C2' C      34      36.018  45.535  53.219  1.00  0.00
ATOM   1093  H2' C      34      36.656  44.876  53.808  1.00  0.00
ATOM   1094  O2' C      34      36.346  45.220  51.841  1.00  0.00
ATOM   1095 HO2' C      34      35.759  44.493  51.618  1.00  0.00
ATOM   1096  O3' C      34      33.811  44.376  52.867  1.00  0.00
ATOM   1097  P   C      35      33.907  42.915  53.448  1.00  0.00
ATOM   1098  OP1 C      35      33.569  41.902  52.352  1.00  0.00
ATOM   1099  OP2 C      35      33.055  42.898  54.682  1.00  0.00
ATOM   1100  O5' C      35      35.416  42.543  53.879  1.00  0.00
ATOM   1101  C5' C      35      36.279  41.870  52.949  1.00  0.00
ATOM   1102  H5' C      35      36.337  42.520  52.076  1.00  0.00
ATOM   1103 H5'' C      35      35.739  40.954  52.708  1.00  0.00
ATOM   1104  C4' C      35      37.667  41.557  53.391  1.00  0.00
ATOM   1105  H4' C      35      38.145  41.098  52.526  1.00  0.00
ATOM   1106  O4' C      35      38.514  42.656  53.659  1.00  0.00
ATOM   1107  C1' C      35      39.272  42.304  54.778  1.00  0.00
ATOM   1108  H1' C      35      40.350  42.423  54.661  1.00  0.00
ATOM   1109  N1  C      35      39.001  43.117  56.015  1.00  0.00
ATOM   1110  C6  C      35      37.825  43.778  56.183  1.00  0.00
ATOM   1111  H6  C      35      37.050  43.779  55.430  1.00  0.00
ATOM   1112  C5  C      35      37.662  44.522  57.365  1.00  0.00
ATOM   1113  H5  C      35      36.782  45.133  57.502  1.00  0.00
ATOM   1114  C4  C      35      38.709  44.413  58.334  1.00  0.00
ATOM   1115  N4  C      35      38.632  45.044  59.470  1.00  0.00
ATOM   1116  H41 C      35      37.818  45.638  59.526  1.00  0.00
ATOM   1117  H42 C      35      39.352  44.936  60.170  1.00  0.00
ATOM   1118  N3  C      35      39.730  43.633  58.203  1.00  0.00
ATOM   1119  C2  C      35      39.985  43.005  57.021  1.00  0.00
ATOM   1120  O2  C      35      40.974  42.258  56.921  1.00  0.00
ATOM   1121  C3' C      35      37.596  40.693  54.635  1.00  0.00
ATOM   1122  H3' C      35      36.947  41.096  55.413  1.00  0.00
ATOM   1123  C2' C      35      39.072  40.856  55.117  1.00  0.00
ATOM   1124  H2' C      35      39.213  40.574  56.161  1.00  0.00
ATOM   1125  O2' C      35      39.956  40.064  54.354  1.00  0.00
ATOM   1126 HO2' C      35      39.916  39.138  54.605  1.00  0.00
ATOM   1127  O3' C      35      37.310  39.405  54.260  1.00  0.00
ATOM   1128  P   C      36      36.413  38.481  55.140  1.00  0.00
ATOM   1129  OP1 C      36      36.162  37.319  54.312  1.00  0.00
ATOM   1130  OP2 C      36      35.267  39.136  55.854  1.00  0.00
ATOM   1131  O5' C      36      37.561  38.144  56.192  1.00  0.00
ATOM   1132  C5' C      36      38.640  37.300  55.910  1.00  0.00
ATOM   1133  H5' C      36      39.189  37.688  55.052  1.00  0.00
ATOM   1134 H5'' C      36      38.229  36.359  55.543  1.00  0.00
ATOM   1135  C4' C      36      39.621  37.228  57.065  1.00  0.00
ATOM   1136  H4' C      36      40.404  36.602  56.637  1.00  0.00
ATOM   1137  O4' C      36      40.258  38.453  57.389  1.00  0.00
ATOM   1138  C1' C      36      40.648  38.376  58.748  1.00  0.00
ATOM   1139  H1' C      36      41.696  38.652  58.860  1.00  0.00
ATOM   1140  N1  C      36      39.936  39.478  59.440  1.00  0.00
ATOM   1141  C6  C      36      38.749  40.131  58.982  1.00  0.00
ATOM   1142  H6  C      36      38.280  39.753  58.086  1.00  0.00
ATOM   1143  C5  C      36      38.144  41.030  59.762  1.00  0.00
ATOM   1144  H5  C      36      37.216  41.504  59.480  1.00  0.00
ATOM   1145  C4  C      36      38.681  41.211  61.114  1.00  0.00
ATOM   1146  N4  C      36      38.277  42.190  61.910  1.00  0.00
ATOM   1147  H41 C      36      37.529  42.774  61.564  1.00  0.00
ATOM   1148  H42 C      36      38.841  42.409  62.719  1.00  0.00
ATOM   1149  N3  C      36      39.781  40.618  61.554  1.00  0.00
ATOM   1150  C2  C      36      40.399  39.740  60.710  1.00  0.00
ATOM   1151  O2  C      36      41.312  39.124  61.246  1.00  0.00
ATOM   1152  C3' C      36      39.114  36.655  58.366  1.00  0.00
ATOM   1153  H3' C      36      38.123  37.050  58.592  1.00  0.00
ATOM   1154  C2' C      36      40.225  37.000  59.323  1.00  0.00
ATOM   1155  H2' C      36      39.898  37.162  60.350  1.00  0.00
ATOM   1156  O2' C      36      41.344  36.187  59.259  1.00  0.00
ATOM   1157 HO2' C      36      41.951  36.347  59.986  1.00  0.00
ATOM   1158  O3' C      36      38.951  35.259  58.269  1.00  0.00
ATOM   1159  P   U      37      38.012  34.360  59.200  1.00  0.00
ATOM   1160  OP1 U      37      38.520  33.001  58.973  1.00  0.00
ATOM   1161  OP2 U      37      36.586  34.645  58.906  1.00  0.00
ATOM   1162  O5' U      37      38.265  34.697  60.719  1.00  0.00
ATOM   1163  C5' U      37      39.421  34.237  61.400  1.00  0.00
ATOM   1164  H5' U      37      40.315  34.482  60.827  1.00  0.00
ATOM   1165 H5'' U      37      39.357  33.168  61.601  1.00  0.00
ATOM   1166  C4' U      37      39.580  34.964  62.772  1.00  0.00
ATOM   1167  H4' U      37      40.400  34.503  63.321  1.00  0.00
ATOM   1168  O4' U      37      39.907  36.331  62.772  1.00  0.00
ATOM   1169  C1' U      37      39.334  36.956  63.876  1.00  0.00
ATOM   1170  H1' U      37      40.053  37.553  64.439  1.00  0.00
ATOM   1171  N1  U      37      38.359  38.013  63.430  1.00  0.00
ATOM   1172  C6  U      37      37.513  37.793  62.359  1.00  0.00
ATOM   1173  H6  U      37      37.828  36.997  61.701  1.00  0.00
ATOM   1174  C5  U      37      36.385  38.527  62.165  1.00  0.00
ATOM   1175  H5  U      37      35.641  38.308  61.413  1.00  0.00
ATOM   1176  C4  U      37      36.112  39.579  63.055  1.00  0.00
ATOM   1177  O4  U      37      35.154  40.384  63.057  1.00  0.00
ATOM   1178  N3  U      37      37.005  39.802  64.091  1.00  0.00
ATOM   1179  H3  U      37      36.883  40.637  64.646  1.00  0.00
ATOM   1180  C2  U      37      38.142  39.121  64.309  1.00  0.00
ATOM   1181  O2  U      37      38.919  39.356  65.294  1.00  0.00
ATOM   1182  C3' U      37      38.375  34.741  63.676  1.00  0.00
ATOM   1183  H3' U      37      37.536  35.023  63.040  1.00  0.00
ATOM   1184  C2' U      37      38.635  35.860  64.722  1.00  0.00
ATOM   1185  H2' U      37      37.704  36.263  65.121  1.00  0.00
ATOM   1186  O2' U      37      39.513  35.591  65.773  1.00  0.00
ATOM   1187 HO2' U      37      38.914  35.177  66.399  1.00  0.00
ATOM   1188  O3' U      37      38.373  33.412  64.283  1.00  0.00
ATOM   1189  P   U      38      37.233  32.945  65.303  1.00  0.00
ATOM   1190  OP1 U      38      37.512  31.561  65.684  1.00  0.00
ATOM   1191  OP2 U      38      35.988  33.189  64.561  1.00  0.00
ATOM   1192  O5' U      38      37.343  33.788  66.692  1.00  0.00
ATOM   1193  C5' U      38      38.257  33.464  67.714  1.00  0.00
ATOM   1194  H5' U      38      39.300  33.480  67.397  1.00  0.00
ATOM   1195 H5'' U      38      38.041  32.494  68.162  1.00  0.00
ATOM   1196  C4' U      38      38.062  34.342  68.890  1.00  0.00
ATOM   1197  H4' U      38      38.717  33.910  69.647  1.00  0.00
ATOM   1198  O4' U      38      38.326  35.707  68.653  1.00  0.00
ATOM   1199  C1' U      38      37.555  36.529  69.518  1.00  0.00
ATOM   1200  H1' U      38      38.158  37.051  70.261  1.00  0.00
ATOM   1201  N1  U      38      36.696  37.472  68.706  1.00  0.00
ATOM   1202  C6  U      38      35.924  37.128  67.565  1.00  0.00
ATOM   1203  H6  U      38      35.783  36.092  67.293  1.00  0.00
ATOM   1204  C5  U      38      35.387  38.071  66.758  1.00  0.00
ATOM   1205  H5  U      38      34.833  37.790  65.875  1.00  0.00
ATOM   1206  C4  U      38      35.617  39.424  66.991  1.00  0.00
ATOM   1207  O4  U      38      35.300  40.362  66.261  1.00  0.00
ATOM   1208  N3  U      38      36.242  39.732  68.212  1.00  0.00
ATOM   1209  H3  U      38      36.164  40.686  68.536  1.00  0.00
ATOM   1210  C2  U      38      36.549  38.781  69.126  1.00  0.00
ATOM   1211  O2  U      38      36.967  39.206  70.180  1.00  0.00
ATOM   1212  C3' U      38      36.666  34.298  69.546  1.00  0.00
ATOM   1213  H3' U      38      35.861  34.509  68.842  1.00  0.00
ATOM   1214  C2' U      38      36.829  35.527  70.428  1.00  0.00
ATOM   1215  H2' U      38      35.833  35.903  70.661  1.00  0.00
ATOM   1216  O2' U      38      37.632  35.308  71.520  1.00  0.00
ATOM   1217 HO2' U      38      37.432  34.551  72.076  1.00  0.00
ATOM   1218  O3' U      38      36.335  32.998  70.025  1.00  0.00
ATOM   1219  P   A      39      34.973  32.712  70.914  1.00  0.00
ATOM   1220  OP1 A      39      34.524  31.294  70.684  1.00  0.00
ATOM   1221  OP2 A      39      34.016  33.857  70.570  1.00  0.00
ATOM   1222  O5' A      39      35.505  32.823  72.388  1.00  0.00
ATOM   1223  C5' A      39      36.543  31.876  72.740  1.00  0.00
ATOM   1224  H5' A      39      37.308  31.827  71.964  1.00  0.00
ATOM   1225 H5'' A      39      36.074  30.957  73.092  1.00  0.00
ATOM   1226  C4' A      39      37.249  32.471  74.051  1.00  0.00
ATOM   1227  H4' A      39      38.156  31.918  74.296  1.00  0.00
ATOM   1228  O4' A      39      37.644  33.775  73.939  1.00  0.00
ATOM   1229  C1' A      39      37.554  34.342  75.230  1.00  0.00
ATOM   1230  H1' A      39      38.533  34.757  75.470  1.00  0.00
ATOM   1231  N9  A      39      36.616  35.454  75.173  1.00  0.00
ATOM   1232  C8  A      39      35.683  35.820  74.208  1.00  0.00
ATOM   1233  H8  A      39      35.600  35.341  73.244  1.00  0.00
ATOM   1234  N7  A      39      35.076  37.001  74.492  1.00  0.00
ATOM   1235  C5  A      39      35.688  37.391  75.685  1.00  0.00
ATOM   1236  C6  A      39      35.519  38.514  76.547  1.00  0.00
ATOM   1237  N6  A      39      34.755  39.597  76.441  1.00  0.00
ATOM   1238  H61 A      39      33.986  39.693  75.793  1.00  0.00
ATOM   1239  H62 A      39      34.828  40.368  77.089  1.00  0.00
ATOM   1240  N1  A      39      36.374  38.702  77.559  1.00  0.00
ATOM   1241  C2  A      39      37.320  37.769  77.833  1.00  0.00
ATOM   1242  H2  A      39      37.940  37.975  78.693  1.00  0.00
ATOM   1243  N3  A      39      37.437  36.628  77.171  1.00  0.00
ATOM   1244  C4  A      39      36.558  36.443  76.138  1.00  0.00
ATOM   1245  C3' A      39      36.337  32.329  75.278  1.00  0.00
ATOM   1246  H3' A      39      35.353  32.732  75.041  1.00  0.00
ATOM   1247  C2' A      39      37.108  33.279  76.244  1.00  0.00
ATOM   1248  H2' A      39      36.466  33.649  77.044  1.00  0.00
ATOM   1249  O2' A      39      38.326  32.579  76.660  1.00  0.00
ATOM   1250 HO2' A      39      38.582  32.737  77.572  1.00  0.00
ATOM   1251  O3' A      39      36.314  31.018  75.785  1.00  0.00
ATOM   1252  P   A      40      35.143  30.507  76.777  1.00  0.00
ATOM   1253  OP1 A      40      35.270  29.056  76.998  1.00  0.00
ATOM   1254  OP2 A      40      33.807  31.084  76.424  1.00  0.00
ATOM   1255  O5' A      40      35.423  31.259  78.146  1.00  0.00
ATOM   1256  C5' A      40      36.461  30.779  78.952  1.00  0.00
ATOM   1257  H5' A      40      37.336  30.721  78.305  1.00  0.00
ATOM   1258 H5'' A      40      36.204  29.809  79.378  1.00  0.00
ATOM   1259  C4' A      40      36.830  31.803  80.021  1.00  0.00
ATOM   1260  H4' A      40      37.761  31.454  80.469  1.00  0.00
ATOM   1261  O4' A      40      37.075  33.106  79.395  1.00  0.00
ATOM   1262  C1' A      40      36.545  34.175  80.221  1.00  0.00
ATOM   1263  H1' A      40      37.334  34.915  80.351  1.00  0.00
ATOM   1264  N9  A      40      35.440  34.895  79.671  1.00  0.00
ATOM   1265  C8  A      40      34.676  34.666  78.567  1.00  0.00
ATOM   1266  H8  A      40      34.685  33.765  77.971  1.00  0.00
ATOM   1267  N7  A      40      33.842  35.664  78.341  1.00  0.00
ATOM   1268  C5  A      40      34.149  36.626  79.304  1.00  0.00
ATOM   1269  C6  A      40      33.697  37.942  79.595  1.00  0.00
ATOM   1270  N6  A      40      32.689  38.576  78.967  1.00  0.00
ATOM   1271  H61 A      40      32.448  38.403  78.001  1.00  0.00
ATOM   1272  H62 A      40      32.466  39.522  79.240  1.00  0.00
ATOM   1273  N1  A      40      34.128  38.547  80.681  1.00  0.00
ATOM   1274  C2  A      40      34.982  37.941  81.531  1.00  0.00
ATOM   1275  H2  A      40      35.316  38.516  82.382  1.00  0.00
ATOM   1276  N3  A      40      35.499  36.722  81.407  1.00  0.00
ATOM   1277  C4  A      40      35.041  36.127  80.198  1.00  0.00
ATOM   1278  C3' A      40      35.757  32.142  81.041  1.00  0.00
ATOM   1279  H3' A      40      34.913  32.291  80.367  1.00  0.00
ATOM   1280  C2' A      40      36.197  33.497  81.504  1.00  0.00
ATOM   1281  H2' A      40      35.382  33.987  82.038  1.00  0.00
ATOM   1282  O2' A      40      37.302  33.475  82.396  1.00  0.00
ATOM   1283 HO2' A      40      37.005  33.227  83.275  1.00  0.00
ATOM   1284  O3' A      40      35.395  31.210  81.989  1.00  0.00
ATOM   1285  P   U      41      33.934  30.966  82.575  1.00  0.00
ATOM   1286  OP1 U      41      34.064  29.864  83.556  1.00  0.00
ATOM   1287  OP2 U      41      33.060  30.666  81.374  1.00  0.00
ATOM   1288  O5' U      41      33.309  32.326  83.321  1.00  0.00
ATOM   1289  C5' U      41      33.690  32.718  84.605  1.00  0.00
ATOM   1290  H5' U      41      34.778  32.787  84.636  1.00  0.00
ATOM   1291 H5'' U      41      33.535  31.917  85.327  1.00  0.00
ATOM   1292  C4' U      41      32.917  34.029  84.969  1.00  0.00
ATOM   1293  H4' U      41      33.182  34.407  85.957  1.00  0.00
ATOM   1294  O4' U      41      33.140  35.072  84.012  1.00  0.00
ATOM   1295  C1' U      41      32.045  36.017  84.024  1.00  0.00
ATOM   1296  H1' U      41      32.417  36.969  84.402  1.00  0.00
ATOM   1297  N1  U      41      31.506  36.211  82.609  1.00  0.00
ATOM   1298  C6  U      41      31.633  35.220  81.707  1.00  0.00
ATOM   1299  H6  U      41      32.150  34.303  81.946  1.00  0.00
ATOM   1300  C5  U      41      31.134  35.341  80.468  1.00  0.00
ATOM   1301  H5  U      41      31.195  34.501  79.791  1.00  0.00
ATOM   1302  C4  U      41      30.551  36.579  79.977  1.00  0.00
ATOM   1303  O4  U      41      30.086  36.837  78.881  1.00  0.00
ATOM   1304  N3  U      41      30.482  37.550  80.933  1.00  0.00
ATOM   1305  H3  U      41      30.104  38.442  80.646  1.00  0.00
ATOM   1306  C2  U      41      30.917  37.453  82.237  1.00  0.00
ATOM   1307  O2  U      41      30.788  38.399  82.949  1.00  0.00
ATOM   1308  C3' U      41      31.422  33.841  85.043  1.00  0.00
ATOM   1309  H3' U      41      31.002  33.247  84.231  1.00  0.00
ATOM   1310  C2' U      41      30.950  35.302  84.849  1.00  0.00
ATOM   1311  H2' U      41      29.972  35.339  84.368  1.00  0.00
ATOM   1312  O2' U      41      30.994  36.017  86.066  1.00  0.00
ATOM   1313 HO2' U      41      30.792  35.408  86.781  1.00  0.00
ATOM   1314  O3' U      41      30.959  33.342  86.284  1.00  0.00
ATOM   1315  P   G      42      29.465  32.714  86.533  1.00  0.00
ATOM   1316  OP1 G      42      29.573  31.634  87.511  1.00  0.00
ATOM   1317  OP2 G      42      28.846  32.568  85.205  1.00  0.00
ATOM   1318  O5' G      42      28.781  33.972  87.215  1.00  0.00
ATOM   1319  C5' G      42      28.914  34.257  88.616  1.00  0.00
ATOM   1320  H5' G      42      29.929  34.572  88.858  1.00  0.00
ATOM   1321 H5'' G      42      28.550  33.393  89.172  1.00  0.00
ATOM   1322  C4' G      42      28.098  35.540  88.948  1.00  0.00
ATOM   1323  H4' G      42      28.223  35.726  90.015  1.00  0.00
ATOM   1324  O4' G      42      28.735  36.665  88.337  1.00  0.00
ATOM   1325  C1' G      42      27.743  37.534  87.899  1.00  0.00
ATOM   1326  H1' G      42      28.002  38.559  88.163  1.00  0.00
ATOM   1327  N9  G      42      27.609  37.531  86.395  1.00  0.00
ATOM   1328  C8  G      42      28.078  36.566  85.571  1.00  0.00
ATOM   1329  H8  G      42      28.629  35.699  85.905  1.00  0.00
ATOM   1330  N7  G      42      27.913  36.782  84.361  1.00  0.00
ATOM   1331  C5  G      42      27.126  37.974  84.271  1.00  0.00
ATOM   1332  C6  G      42      26.537  38.695  83.191  1.00  0.00
ATOM   1333  O6  G      42      26.524  38.465  81.938  1.00  0.00
ATOM   1334  N1  G      42      25.854  39.820  83.627  1.00  0.00
ATOM   1335  H1  G      42      25.408  40.405  82.935  1.00  0.00
ATOM   1336  C2  G      42      25.752  40.165  84.883  1.00  0.00
ATOM   1337  N2  G      42      25.100  41.300  85.096  1.00  0.00
ATOM   1338  H21 G      42      24.822  41.534  86.038  1.00  0.00
ATOM   1339  H22 G      42      24.784  41.901  84.348  1.00  0.00
ATOM   1340  N3  G      42      26.182  39.433  85.899  1.00  0.00
ATOM   1341  C4  G      42      26.958  38.447  85.547  1.00  0.00
ATOM   1342  C3' G      42      26.601  35.480  88.501  1.00  0.00
ATOM   1343  H3' G      42      26.620  35.121  87.472  1.00  0.00
ATOM   1344  C2' G      42      26.389  36.980  88.459  1.00  0.00
ATOM   1345  H2' G      42      25.520  37.058  87.805  1.00  0.00
ATOM   1346  O2' G      42      26.163  37.532  89.728  1.00  0.00
ATOM   1347 HO2' G      42      26.029  38.482  89.681  1.00  0.00
ATOM   1348  O3' G      42      25.714  34.654  89.260  1.00  0.00
ATOM   1349  P   G      43      24.374  34.074  88.570  1.00  0.00
ATOM   1350  OP1 G      43      23.489  33.399  89.514  1.00  0.00
ATOM   1351  OP2 G      43      24.672  33.331  87.363  1.00  0.00
ATOM   1352  O5' G      43      23.630  35.373  88.113  1.00  0.00
ATOM   1353  C5' G      43      23.028  36.252  89.018  1.00  0.00
ATOM   1354  H5' G      43      23.778  36.502  89.769  1.00  0.00
ATOM   1355 H5'' G      43      22.191  35.789  89.541  1.00  0.00
ATOM   1356  C4' G      43      22.391  37.512  88.480  1.00  0.00
ATOM   1357  H4' G      43      22.089  38.269  89.204  1.00  0.00
ATOM   1358  O4' G      43      23.366  38.174  87.620  1.00  0.00
ATOM   1359  C1' G      43      22.764  38.549  86.394  1.00  0.00
ATOM   1360  H1' G      43      22.931  39.625  86.346  1.00  0.00
ATOM   1361  N9  G      43      23.244  37.828  85.218  1.00  0.00
ATOM   1362  C8  G      43      24.178  36.860  85.127  1.00  0.00
ATOM   1363  H8  G      43      24.671  36.534  86.031  1.00  0.00
ATOM   1364  N7  G      43      24.403  36.474  83.899  1.00  0.00
ATOM   1365  C5  G      43      23.692  37.383  83.112  1.00  0.00
ATOM   1366  C6  G      43      23.456  37.427  81.657  1.00  0.00
ATOM   1367  O6  G      43      23.811  36.677  80.793  1.00  0.00
ATOM   1368  N1  G      43      22.697  38.539  81.274  1.00  0.00
ATOM   1369  H1  G      43      22.443  38.636  80.301  1.00  0.00
ATOM   1370  C2  G      43      22.099  39.357  82.197  1.00  0.00
ATOM   1371  N2  G      43      21.119  40.040  81.688  1.00  0.00
ATOM   1372  H21 G      43      20.660  40.685  82.316  1.00  0.00
ATOM   1373  H22 G      43      21.134  40.234  80.697  1.00  0.00
ATOM   1374  N3  G      43      22.196  39.330  83.551  1.00  0.00
ATOM   1375  C4  G      43      23.014  38.246  83.934  1.00  0.00
ATOM   1376  C3' G      43      21.288  37.129  87.540  1.00  0.00
ATOM   1377  H3' G      43      21.568  36.308  86.880  1.00  0.00
ATOM   1378  C2' G      43      21.299  38.377  86.616  1.00  0.00
ATOM   1379  H2' G      43      20.782  38.239  85.666  1.00  0.00
ATOM   1380  O2' G      43      20.754  39.594  87.182  1.00  0.00
ATOM   1381 HO2' G      43      20.214  39.235  87.889  1.00  0.00
ATOM   1382  O3' G      43      20.091  36.996  88.243  1.00  0.00
ATOM   1383  P   C      44      18.944  35.988  87.794  1.00  0.00
ATOM   1384  OP1 C      44      17.945  35.845  88.834  1.00  0.00
ATOM   1385  OP2 C      44      19.683  34.780  87.359  1.00  0.00
ATOM   1386  O5' C      44      18.213  36.602  86.502  1.00  0.00
ATOM   1387  C5' C      44      17.630  37.922  86.645  1.00  0.00
ATOM   1388  H5' C      44      18.238  38.687  87.127  1.00  0.00
ATOM   1389 H5'' C      44      16.724  37.839  87.245  1.00  0.00
ATOM   1390  C4' C      44      17.176  38.426  85.271  1.00  0.00
ATOM   1391  H4' C      44      16.544  39.309  85.366  1.00  0.00
ATOM   1392  O4' C      44      18.401  38.678  84.563  1.00  0.00
ATOM   1393  C1' C      44      18.210  38.420  83.136  1.00  0.00
ATOM   1394  H1' C      44      18.431  39.375  82.658  1.00  0.00
ATOM   1395  N1  C      44      19.118  37.316  82.703  1.00  0.00
ATOM   1396  C6  C      44      19.785  36.436  83.605  1.00  0.00
ATOM   1397  H6  C      44      19.552  36.586  84.649  1.00  0.00
ATOM   1398  C5  C      44      20.674  35.550  83.167  1.00  0.00
ATOM   1399  H5  C      44      21.174  34.874  83.845  1.00  0.00
ATOM   1400  C4  C      44      20.729  35.379  81.741  1.00  0.00
ATOM   1401  N4  C      44      21.495  34.486  81.288  1.00  0.00
ATOM   1402  H41 C      44      21.930  33.877  81.966  1.00  0.00
ATOM   1403  H42 C      44      21.623  34.467  80.287  1.00  0.00
ATOM   1404  N3  C      44      20.047  36.132  80.876  1.00  0.00
ATOM   1405  C2  C      44      19.222  37.078  81.360  1.00  0.00
ATOM   1406  O2  C      44      18.601  37.745  80.490  1.00  0.00
ATOM   1407  C3' C      44      16.451  37.417  84.364  1.00  0.00
ATOM   1408  H3' C      44      16.739  36.379  84.530  1.00  0.00
ATOM   1409  C2' C      44      16.723  37.963  82.959  1.00  0.00
ATOM   1410  H2' C      44      16.661  37.224  82.161  1.00  0.00
ATOM   1411  O2' C      44      15.995  39.102  82.649  1.00  0.00
ATOM   1412 HO2' C      44      15.386  39.219  83.382  1.00  0.00
ATOM   1413  O3' C      44      15.075  37.587  84.658  1.00  0.00
ATOM   1414  P   A      45      13.984  36.555  84.138  1.00  0.00
ATOM   1415  OP1 A      45      12.704  37.062  84.708  1.00  0.00
ATOM   1416  OP2 A      45      14.436  35.197  84.513  1.00  0.00
ATOM   1417  O5' A      45      13.909  36.634  82.582  1.00  0.00
ATOM   1418  C5' A      45      13.133  37.579  81.888  1.00  0.00
ATOM   1419  H5' A      45      13.398  38.612  82.114  1.00  0.00
ATOM   1420 H5'' A      45      12.065  37.556  82.104  1.00  0.00
ATOM   1421  C4' A      45      13.362  37.402  80.344  1.00  0.00
ATOM   1422  H4' A      45      12.740  38.204  79.947  1.00  0.00
ATOM   1423  O4' A      45      14.682  37.406  79.908  1.00  0.00
ATOM   1424  C1' A      45      14.905  36.535  78.715  1.00  0.00
ATOM   1425  H1' A      45      15.143  37.040  77.779  1.00  0.00
ATOM   1426  N9  A      45      15.908  35.552  79.054  1.00  0.00
ATOM   1427  C8  A      45      16.239  35.209  80.319  1.00  0.00
ATOM   1428  H8  A      45      15.614  35.415  81.176  1.00  0.00
ATOM   1429  N7  A      45      17.273  34.445  80.371  1.00  0.00
ATOM   1430  C5  A      45      17.678  34.334  79.010  1.00  0.00
ATOM   1431  C6  A      45      18.767  33.689  78.332  1.00  0.00
ATOM   1432  N6  A      45      19.678  33.052  78.862  1.00  0.00
ATOM   1433  H61 A      45      19.796  33.067  79.865  1.00  0.00
ATOM   1434  H62 A      45      20.356  32.773  78.167  1.00  0.00
ATOM   1435  N1  A      45      18.822  33.736  76.991  1.00  0.00
ATOM   1436  C2  A      45      17.835  34.321  76.320  1.00  0.00
ATOM   1437  H2  A      45      17.904  34.286  75.243  1.00  0.00
ATOM   1438  N3  A      45      16.737  34.847  76.827  1.00  0.00
ATOM   1439  C4  A      45      16.703  34.836  78.232  1.00  0.00
ATOM   1440  C3' A      45      12.828  36.010  79.892  1.00  0.00
ATOM   1441  H3' A      45      13.332  35.297  80.545  1.00  0.00
ATOM   1442  C2' A      45      13.495  35.887  78.517  1.00  0.00
ATOM   1443  H2' A      45      13.566  34.855  78.173  1.00  0.00
ATOM   1444  O2' A      45      12.726  36.684  77.592  1.00  0.00
ATOM   1445 HO2' A      45      11.858  36.808  77.982  1.00  0.00
ATOM   1446  O3' A      45      11.462  35.631  79.862  1.00  0.00
ATOM   1447  P   C      46      11.069  34.108  79.914  1.00  0.00
ATOM   1448  OP1 C      46       9.611  34.010  79.758  1.00  0.00
ATOM   1449  OP2 C      46      11.634  33.480  81.136  1.00  0.00
ATOM   1450  O5' C      46      11.719  33.407  78.619  1.00  0.00
ATOM   1451  C5' C      46      11.195  33.682  77.335  1.00  0.00
ATOM   1452  H5' C      46      11.261  34.749  77.123  1.00  0.00
ATOM   1453 H5'' C      46      10.161  33.335  77.337  1.00  0.00
ATOM   1454  C4' C      46      11.898  32.906  76.213  1.00  0.00
ATOM   1455  H4' C      46      11.426  33.231  75.286  1.00  0.00
ATOM   1456  O4' C      46      13.351  33.205  76.160  1.00  0.00
ATOM   1457  C1' C      46      14.051  32.018  75.656  1.00  0.00
ATOM   1458  H1' C      46      14.565  32.145  74.703  1.00  0.00
ATOM   1459  N1  C      46      14.937  31.512  76.733  1.00  0.00
ATOM   1460  C6  C      46      14.843  31.809  78.055  1.00  0.00
ATOM   1461  H6  C      46      14.010  32.429  78.349  1.00  0.00
ATOM   1462  C5  C      46      15.712  31.343  78.921  1.00  0.00
ATOM   1463  H5  C      46      15.611  31.568  79.973  1.00  0.00
ATOM   1464  C4  C      46      16.713  30.479  78.408  1.00  0.00
ATOM   1465  N4  C      46      17.761  30.171  79.013  1.00  0.00
ATOM   1466  H41 C      46      17.958  30.488  79.952  1.00  0.00
ATOM   1467  H42 C      46      18.431  29.761  78.379  1.00  0.00
ATOM   1468  N3  C      46      16.881  30.307  77.092  1.00  0.00
ATOM   1469  C2  C      46      15.961  30.728  76.212  1.00  0.00
ATOM   1470  O2  C      46      16.049  30.377  74.991  1.00  0.00
ATOM   1471  C3' C      46      11.773  31.388  76.370  1.00  0.00
ATOM   1472  H3' C      46      12.006  31.078  77.389  1.00  0.00
ATOM   1473  C2' C      46      12.928  30.965  75.466  1.00  0.00
ATOM   1474  H2' C      46      13.232  29.984  75.833  1.00  0.00
ATOM   1475  O2' C      46      12.526  30.864  74.039  1.00  0.00
ATOM   1476 HO2' C      46      12.203  29.988  73.817  1.00  0.00
ATOM   1477  O3' C      46      10.508  31.041  75.896  1.00  0.00
ATOM   1478  P   U      47       9.894  29.601  76.286  1.00  0.00
ATOM   1479  OP1 U      47       8.419  29.597  76.276  1.00  0.00
ATOM   1480  OP2 U      47      10.599  29.099  77.468  1.00  0.00
ATOM   1481  O5' U      47      10.481  28.687  75.135  1.00  0.00
ATOM   1482  C5' U      47       9.865  28.719  73.894  1.00  0.00
ATOM   1483  H5' U      47       9.846  29.735  73.499  1.00  0.00
ATOM   1484 H5'' U      47       8.799  28.497  73.864  1.00  0.00
ATOM   1485  C4' U      47      10.585  27.868  72.840  1.00  0.00
ATOM   1486  H4' U      47      10.102  27.961  71.867  1.00  0.00
ATOM   1487  O4' U      47      11.917  28.407  72.658  1.00  0.00
ATOM   1488  C1' U      47      12.863  27.406  72.395  1.00  0.00
ATOM   1489  H1' U      47      13.296  27.607  71.415  1.00  0.00
ATOM   1490  N1  U      47      13.980  27.278  73.384  1.00  0.00
ATOM   1491  C6  U      47      13.826  27.558  74.721  1.00  0.00
ATOM   1492  H6  U      47      12.808  27.655  75.069  1.00  0.00
ATOM   1493  C5  U      47      14.794  27.450  75.694  1.00  0.00
ATOM   1494  H5  U      47      14.671  27.583  76.759  1.00  0.00
ATOM   1495  C4  U      47      16.040  26.909  75.249  1.00  0.00
ATOM   1496  O4  U      47      17.014  26.694  75.998  1.00  0.00
ATOM   1497  N3  U      47      16.161  26.631  73.927  1.00  0.00
ATOM   1498  H3  U      47      17.035  26.199  73.661  1.00  0.00
ATOM   1499  C2  U      47      15.168  26.682  72.963  1.00  0.00
ATOM   1500  O2  U      47      15.411  26.236  71.848  1.00  0.00
ATOM   1501  C3' U      47      10.881  26.447  73.220  1.00  0.00
ATOM   1502  H3' U      47      11.286  26.429  74.232  1.00  0.00
ATOM   1503  C2' U      47      12.074  26.177  72.304  1.00  0.00
ATOM   1504  H2' U      47      12.674  25.327  72.629  1.00  0.00
ATOM   1505  O2' U      47      11.698  26.113  70.884  1.00  0.00
ATOM   1506 HO2' U      47      10.844  25.676  70.889  1.00  0.00
ATOM   1507  O3' U      47       9.806  25.523  73.036  1.00  0.00
ATOM   1508  P   G      48       9.551  24.357  74.148  1.00  0.00
ATOM   1509  OP1 G      48       8.258  23.828  73.699  1.00  0.00
ATOM   1510  OP2 G      48       9.662  24.955  75.519  1.00  0.00
ATOM   1511  O5' G      48      10.627  23.318  73.860  1.00  0.00
ATOM   1512  C5' G      48      10.965  22.862  72.553  1.00  0.00
ATOM   1513  H5' G      48      10.910  23.631  71.783  1.00  0.00
ATOM   1514 H5'' G      48      10.295  22.049  72.273  1.00  0.00
ATOM   1515  C4' G      48      12.313  22.108  72.602  1.00  0.00
ATOM   1516  H4' G      48      12.611  21.632  71.668  1.00  0.00
ATOM   1517  O4' G      48      13.397  23.007  72.894  1.00  0.00
ATOM   1518  C1' G      48      14.425  22.188  73.586  1.00  0.00
ATOM   1519  H1' G      48      15.371  21.961  73.094  1.00  0.00
ATOM   1520  N9  G      48      14.681  22.872  74.869  1.00  0.00
ATOM   1521  C8  G      48      13.836  23.685  75.584  1.00  0.00
ATOM   1522  H8  G      48      12.881  23.983  75.177  1.00  0.00
ATOM   1523  N7  G      48      14.376  24.104  76.668  1.00  0.00
ATOM   1524  C5  G      48      15.546  23.461  76.796  1.00  0.00
ATOM   1525  C6  G      48      16.568  23.363  77.852  1.00  0.00
ATOM   1526  O6  G      48      16.592  23.939  78.931  1.00  0.00
ATOM   1527  N1  G      48      17.584  22.485  77.551  1.00  0.00
ATOM   1528  H1  G      48      18.345  22.376  78.207  1.00  0.00
ATOM   1529  C2  G      48      17.663  21.739  76.462  1.00  0.00
ATOM   1530  N2  G      48      18.801  21.105  76.360  1.00  0.00
ATOM   1531  H21 G      48      19.168  20.596  75.569  1.00  0.00
ATOM   1532  H22 G      48      19.555  21.201  77.025  1.00  0.00
ATOM   1533  N3  G      48      16.795  21.823  75.442  1.00  0.00
ATOM   1534  C4  G      48      15.722  22.572  75.671  1.00  0.00
ATOM   1535  C3' G      48      12.391  21.125  73.701  1.00  0.00
ATOM   1536  H3' G      48      12.105  21.571  74.653  1.00  0.00
ATOM   1537  C2' G      48      13.820  20.816  73.645  1.00  0.00
ATOM   1538  H2' G      48      14.253  20.259  74.476  1.00  0.00
ATOM   1539  O2' G      48      14.219  20.099  72.496  1.00  0.00
ATOM   1540 HO2' G      48      13.493  19.535  72.220  1.00  0.00
ATOM   1541  O3' G      48      11.579  20.002  73.423  1.00  0.00
ATOM   1542  P   A      49      11.209  18.954  74.580  1.00  0.00
ATOM   1543  OP1 A      49      10.364  17.860  74.023  1.00  0.00
ATOM   1544  OP2 A      49      10.697  19.810  75.681  1.00  0.00
ATOM   1545  O5' A      49      12.505  18.285  75.151  1.00  0.00
ATOM   1546  C5' A      49      13.191  17.303  74.356  1.00  0.00
ATOM   1547  H5' A      49      13.389  17.843  73.430  1.00  0.00
ATOM   1548 H5'' A      49      12.597  16.421  74.117  1.00  0.00
ATOM   1549  C4' A      49      14.509  16.977  75.014  1.00  0.00
ATOM   1550  H4' A      49      15.017  16.270  74.359  1.00  0.00
ATOM   1551  O4' A      49      15.238  18.180  75.237  1.00  0.00
ATOM   1552  C1' A      49      15.972  18.266  76.436  1.00  0.00
ATOM   1553  H1' A      49      17.002  18.435  76.120  1.00  0.00
ATOM   1554  N9  A      49      15.384  19.357  77.308  1.00  0.00
ATOM   1555  C8  A      49      14.244  20.139  77.188  1.00  0.00
ATOM   1556  H8  A      49      13.543  20.009  76.378  1.00  0.00
ATOM   1557  N7  A      49      13.938  20.831  78.221  1.00  0.00
ATOM   1558  C5  A      49      15.032  20.587  79.086  1.00  0.00
ATOM   1559  C6  A      49      15.378  21.088  80.368  1.00  0.00
ATOM   1560  N6  A      49      14.781  22.178  80.909  1.00  0.00
ATOM   1561  H61 A      49      15.054  22.365  81.863  1.00  0.00
ATOM   1562  H62 A      49      13.889  22.521  80.583  1.00  0.00
ATOM   1563  N1  A      49      16.498  20.816  80.914  1.00  0.00
ATOM   1564  C2  A      49      17.203  19.856  80.372  1.00  0.00
ATOM   1565  H2  A      49      18.076  19.491  80.893  1.00  0.00
ATOM   1566  N3  A      49      17.060  19.241  79.143  1.00  0.00
ATOM   1567  C4  A      49      15.882  19.623  78.582  1.00  0.00
ATOM   1568  C3' A      49      14.479  16.467  76.434  1.00  0.00
ATOM   1569  H3' A      49      13.596  16.973  76.825  1.00  0.00
ATOM   1570  C2' A      49      15.809  16.900  77.052  1.00  0.00
ATOM   1571  H2' A      49      15.650  16.999  78.126  1.00  0.00
ATOM   1572  O2' A      49      16.817  16.055  76.625  1.00  0.00
ATOM   1573 HO2' A      49      16.600  15.136  76.797  1.00  0.00
ATOM   1574  O3' A      49      14.280  15.104  76.450  1.00  0.00
ATOM   1575  P   C      50      13.393  14.337  77.571  1.00  0.00
ATOM   1576  OP1 C      50      13.381  12.919  77.210  1.00  0.00
ATOM   1577  OP2 C      50      12.178  15.041  77.863  1.00  0.00
ATOM   1578  O5' C      50      14.298  14.561  78.861  1.00  0.00
ATOM   1579  C5' C      50      15.516  13.851  79.262  1.00  0.00
ATOM   1580  H5' C      50      16.364  14.086  78.619  1.00  0.00
ATOM   1581 H5'' C      50      15.279  12.808  79.051  1.00  0.00
ATOM   1582  C4' C      50      16.089  13.984  80.640  1.00  0.00
ATOM   1583  H4' C      50      16.813  13.178  80.761  1.00  0.00
ATOM   1584  O4' C      50      16.767  15.177  80.873  1.00  0.00
ATOM   1585  C1' C      50      16.480  15.512  82.286  1.00  0.00
ATOM   1586  H1' C      50      17.393  15.689  82.854  1.00  0.00
ATOM   1587  N1  C      50      15.628  16.793  82.251  1.00  0.00
ATOM   1588  C6  C      50      14.652  17.053  81.264  1.00  0.00
ATOM   1589  H6  C      50      14.616  16.466  80.358  1.00  0.00
ATOM   1590  C5  C      50      13.885  18.122  81.409  1.00  0.00
ATOM   1591  H5  C      50      13.260  18.428  80.584  1.00  0.00
ATOM   1592  C4  C      50      14.048  18.922  82.565  1.00  0.00
ATOM   1593  N4  C      50      13.456  20.019  82.733  1.00  0.00
ATOM   1594  H41 C      50      12.699  20.284  82.119  1.00  0.00
ATOM   1595  H42 C      50      13.688  20.329  83.666  1.00  0.00
ATOM   1596  N3  C      50      14.911  18.680  83.548  1.00  0.00
ATOM   1597  C2  C      50      15.681  17.558  83.375  1.00  0.00
ATOM   1598  O2  C      50      16.424  17.279  84.378  1.00  0.00
ATOM   1599  C3' C      50      15.027  13.864  81.733  1.00  0.00
ATOM   1600  H3' C      50      14.158  14.480  81.501  1.00  0.00
ATOM   1601  C2' C      50      15.646  14.468  82.948  1.00  0.00
ATOM   1602  H2' C      50      14.961  14.823  83.718  1.00  0.00
ATOM   1603  O2' C      50      16.685  13.670  83.474  1.00  0.00
ATOM   1604 HO2' C      50      17.044  14.160  84.217  1.00  0.00
ATOM   1605  O3' C      50      14.626  12.531  81.945  1.00  0.00
ATOM   1606  P   A      51      13.217  12.146  82.594  1.00  0.00
ATOM   1607  OP1 A      51      13.262  10.686  82.706  1.00  0.00
ATOM   1608  OP2 A      51      12.171  12.813  81.744  1.00  0.00
ATOM   1609  O5' A      51      13.297  12.795  84.037  1.00  0.00
ATOM   1610  C5' A      51      13.961  12.244  85.119  1.00  0.00
ATOM   1611  H5' A      51      14.974  12.020  84.785  1.00  0.00
ATOM   1612 H5'' A      51      13.382  11.387  85.465  1.00  0.00
ATOM   1613  C4' A      51      14.048  13.188  86.337  1.00  0.00
ATOM   1614  H4' A      51      14.651  12.631  87.054  1.00  0.00
ATOM   1615  O4' A      51      14.603  14.498  86.036  1.00  0.00
ATOM   1616  C1' A      51      13.911  15.445  86.867  1.00  0.00
ATOM   1617  H1' A      51      14.577  16.025  87.507  1.00  0.00
ATOM   1618  N9  A      51      13.057  16.427  86.092  1.00  0.00
ATOM   1619  C8  A      51      12.788  16.523  84.736  1.00  0.00
ATOM   1620  H8  A      51      13.146  15.790  84.028  1.00  0.00
ATOM   1621  N7  A      51      12.039  17.558  84.373  1.00  0.00
ATOM   1622  C5  A      51      11.826  18.190  85.565  1.00  0.00
ATOM   1623  C6  A      51      11.312  19.440  86.000  1.00  0.00
ATOM   1624  N6  A      51      10.553  20.257  85.236  1.00  0.00
ATOM   1625  H61 A      51      10.160  21.065  85.698  1.00  0.00
ATOM   1626  H62 A      51      10.346  19.992  84.283  1.00  0.00
ATOM   1627  N1  A      51      11.127  19.773  87.273  1.00  0.00
ATOM   1628  C2  A      51      11.696  18.992  88.136  1.00  0.00
ATOM   1629  H2  A      51      11.607  19.371  89.143  1.00  0.00
ATOM   1630  N3  A      51      12.440  17.889  87.911  1.00  0.00
ATOM   1631  C4  A      51      12.394  17.495  86.608  1.00  0.00
ATOM   1632  C3' A      51      12.634  13.489  86.997  1.00  0.00
ATOM   1633  H3' A      51      11.930  13.716  86.196  1.00  0.00
ATOM   1634  C2' A      51      12.972  14.641  87.822  1.00  0.00
ATOM   1635  H2' A      51      12.069  15.190  88.090  1.00  0.00
ATOM   1636  O2' A      51      13.616  14.363  89.013  1.00  0.00
ATOM   1637 HO2' A      51      12.966  13.930  89.570  1.00  0.00
ATOM   1638  O3' A      51      12.230  12.369  87.759  1.00  0.00
ATOM   1639  P   C      52      10.749  12.227  88.370  1.00  0.00
ATOM   1640  OP1 C      52      10.704  10.981  89.158  1.00  0.00
ATOM   1641  OP2 C      52       9.775  12.447  87.325  1.00  0.00
ATOM   1642  O5' C      52      10.602  13.372  89.444  1.00  0.00
ATOM   1643  C5' C      52       9.319  13.851  89.764  1.00  0.00
ATOM   1644  H5' C      52       8.684  13.041  90.125  1.00  0.00
ATOM   1645 H5'' C      52       8.837  14.305  88.898  1.00  0.00
ATOM   1646  C4' C      52       9.511  14.981  90.784  1.00  0.00
ATOM   1647  H4' C      52       9.959  14.612  91.707  1.00  0.00
ATOM   1648  O4' C      52      10.291  16.077  90.322  1.00  0.00
ATOM   1649  C1' C      52       9.614  17.329  90.613  1.00  0.00
ATOM   1650  H1' C      52      10.211  18.108  91.086  1.00  0.00
ATOM   1651  N1  C      52       9.041  17.934  89.354  1.00  0.00
ATOM   1652  C6  C      52       9.124  17.429  88.064  1.00  0.00
ATOM   1653  H6  C      52       9.731  16.543  87.947  1.00  0.00
ATOM   1654  C5  C      52       8.529  18.124  87.072  1.00  0.00
ATOM   1655  H5  C      52       8.703  17.854  86.041  1.00  0.00
ATOM   1656  C4  C      52       7.993  19.374  87.359  1.00  0.00
ATOM   1657  N4  C      52       7.440  20.080  86.413  1.00  0.00
ATOM   1658  H41 C      52       7.241  19.551  85.576  1.00  0.00
ATOM   1659  H42 C      52       6.978  20.940  86.672  1.00  0.00
ATOM   1660  N3  C      52       7.839  19.852  88.610  1.00  0.00
ATOM   1661  C2  C      52       8.389  19.146  89.537  1.00  0.00
ATOM   1662  O2  C      52       8.324  19.698  90.663  1.00  0.00
ATOM   1663  C3' C      52       8.161  15.595  91.062  1.00  0.00
ATOM   1664  H3' C      52       7.503  15.822  90.222  1.00  0.00
ATOM   1665  C2' C      52       8.549  16.904  91.582  1.00  0.00
ATOM   1666  H2' C      52       7.735  17.627  91.538  1.00  0.00
ATOM   1667  O2' C      52       8.958  16.809  92.941  1.00  0.00
ATOM   1668 HO2' C      52       9.513  17.557  93.171  1.00  0.00
ATOM   1669  O3' C      52       7.479  14.833  92.085  1.00  0.00
ATOM   1670  P   U      53       5.906  14.771  92.053  1.00  0.00
ATOM   1671  OP1 U      53       5.461  14.072  93.247  1.00  0.00
ATOM   1672  OP2 U      53       5.419  14.285  90.774  1.00  0.00
ATOM   1673  O5' U      53       5.542  16.311  92.176  1.00  0.00
ATOM   1674  C5' U      53       5.547  16.959  93.403  1.00  0.00
ATOM   1675  H5' U      53       6.557  17.077  93.796  1.00  0.00
ATOM   1676 H5'' U      53       4.937  16.441  94.143  1.00  0.00
ATOM   1677  C4' U      53       4.948  18.344  93.179  1.00  0.00
ATOM   1678  H4' U      53       5.054  18.870  94.128  1.00  0.00
ATOM   1679  O4' U      53       5.520  19.044  91.961  1.00  0.00
ATOM   1680  C1' U      53       4.463  19.825  91.394  1.00  0.00
ATOM   1681  H1' U      53       4.722  20.875  91.532  1.00  0.00
ATOM   1682  N1  U      53       4.235  19.511  89.923  1.00  0.00
ATOM   1683  C6  U      53       4.635  18.264  89.449  1.00  0.00
ATOM   1684  H6  U      53       4.893  17.517  90.184  1.00  0.00
ATOM   1685  C5  U      53       4.635  18.003  88.131  1.00  0.00
ATOM   1686  H5  U      53       4.918  17.039  87.734  1.00  0.00
ATOM   1687  C4  U      53       4.196  19.068  87.172  1.00  0.00
ATOM   1688  O4  U      53       4.276  18.916  85.985  1.00  0.00
ATOM   1689  N3  U      53       3.748  20.202  87.797  1.00  0.00
ATOM   1690  H3  U      53       3.330  20.898  87.197  1.00  0.00
ATOM   1691  C2  U      53       3.755  20.477  89.126  1.00  0.00
ATOM   1692  O2  U      53       3.303  21.516  89.496  1.00  0.00
ATOM   1693  C3' U      53       3.449  18.223  92.708  1.00  0.00
ATOM   1694  H3' U      53       3.425  17.449  91.940  1.00  0.00
ATOM   1695  C2' U      53       3.168  19.575  92.138  1.00  0.00
ATOM   1696  H2' U      53       2.302  19.570  91.476  1.00  0.00
ATOM   1697  O2' U      53       2.913  20.616  93.129  1.00  0.00
ATOM   1698 HO2' U      53       2.347  20.182  93.772  1.00  0.00
ATOM   1699  O3' U      53       2.494  18.013  93.810  1.00  0.00
ATOM   1700  P   G      54       1.258  17.110  93.399  1.00  0.00
ATOM   1701  OP1 G      54       0.456  16.956  94.623  1.00  0.00
ATOM   1702  OP2 G      54       1.739  15.862  92.711  1.00  0.00
ATOM   1703  O5' G      54       0.412  17.995  92.383  1.00  0.00
ATOM   1704  C5' G      54      -0.153  19.194  92.900  1.00  0.00
ATOM   1705  H5' G      54       0.585  19.867  93.337  1.00  0.00
ATOM   1706 H5'' G      54      -0.930  18.978  93.633  1.00  0.00
ATOM   1707  C4' G      54      -0.928  19.918  91.809  1.00  0.00
ATOM   1708  H4' G      54      -1.329  20.854  92.198  1.00  0.00
ATOM   1709  O4' G      54      -0.116  20.261  90.703  1.00  0.00
ATOM   1710  C1' G      54      -0.844  20.005  89.516  1.00  0.00
ATOM   1711  H1' G      54      -0.799  20.825  88.800  1.00  0.00
ATOM   1712  N9  G      54      -0.322  18.846  88.808  1.00  0.00
ATOM   1713  C8  G      54       0.861  18.180  89.151  1.00  0.00
ATOM   1714  H8  G      54       1.709  18.585  89.683  1.00  0.00
ATOM   1715  N7  G      54       0.965  17.029  88.569  1.00  0.00
ATOM   1716  C5  G      54      -0.062  17.048  87.620  1.00  0.00
ATOM   1717  C6  G      54      -0.433  16.118  86.613  1.00  0.00
ATOM   1718  O6  G      54       0.075  15.000  86.405  1.00  0.00
ATOM   1719  N1  G      54      -1.549  16.514  85.861  1.00  0.00
ATOM   1720  H1  G      54      -1.670  16.093  84.950  1.00  0.00
ATOM   1721  C2  G      54      -2.274  17.620  86.098  1.00  0.00
ATOM   1722  N2  G      54      -3.170  18.005  85.147  1.00  0.00
ATOM   1723  H21 G      54      -3.373  18.988  85.259  1.00  0.00
ATOM   1724  H22 G      54      -3.238  17.540  84.253  1.00  0.00
ATOM   1725  N3  G      54      -2.026  18.482  87.026  1.00  0.00
ATOM   1726  C4  G      54      -0.895  18.109  87.785  1.00  0.00
ATOM   1727  C3' G      54      -2.146  19.159  91.306  1.00  0.00
ATOM   1728  H3' G      54      -1.954  18.096  91.161  1.00  0.00
ATOM   1729  C2' G      54      -2.347  19.751  89.886  1.00  0.00
ATOM   1730  H2' G      54      -2.887  18.974  89.345  1.00  0.00
ATOM   1731  O2' G      54      -3.030  20.949  89.779  1.00  0.00
ATOM   1732 HO2' G      54      -3.927  20.817  90.092  1.00  0.00
ATOM   1733  O3' G      54      -3.289  19.299  92.104  1.00  0.00
ATOM   1734  P   A      55      -4.336  18.062  92.237  1.00  0.00
ATOM   1735  OP1 A      55      -5.312  18.504  93.273  1.00  0.00
ATOM   1736  OP2 A      55      -3.497  16.831  92.482  1.00  0.00
ATOM   1737  O5' A      55      -5.068  17.775  90.852  1.00  0.00
ATOM   1738  C5' A      55      -6.225  18.457  90.431  1.00  0.00
ATOM   1739  H5' A      55      -6.144  19.543  90.471  1.00  0.00
ATOM   1740 H5'' A      55      -6.963  18.177  91.183  1.00  0.00
ATOM   1741  C4' A      55      -6.724  17.893  89.043  1.00  0.00
ATOM   1742  H4' A      55      -6.996  16.847  89.184  1.00  0.00
ATOM   1743  O4' A      55      -7.877  18.593  88.666  1.00  0.00
ATOM   1744  C1' A      55      -7.635  19.279  87.442  1.00  0.00
ATOM   1745  H1' A      55      -7.925  18.767  86.524  1.00  0.00
ATOM   1746  N9  A      55      -8.273  20.610  87.605  1.00  0.00
ATOM   1747  C8  A      55      -7.712  21.843  87.488  1.00  0.00
ATOM   1748  H8  A      55      -6.647  21.986  87.384  1.00  0.00
ATOM   1749  N7  A      55      -8.535  22.874  87.553  1.00  0.00
ATOM   1750  C5  A      55      -9.768  22.302  87.771  1.00  0.00
ATOM   1751  C6  A      55     -11.073  22.820  88.030  1.00  0.00
ATOM   1752  N6  A      55     -11.459  24.021  88.327  1.00  0.00
ATOM   1753  H61 A      55     -10.819  24.782  88.152  1.00  0.00
ATOM   1754  H62 A      55     -12.405  24.120  88.668  1.00  0.00
ATOM   1755  N1  A      55     -12.098  21.981  88.167  1.00  0.00
ATOM   1756  C2  A      55     -11.848  20.689  88.095  1.00  0.00
ATOM   1757  H2  A      55     -12.581  20.005  88.497  1.00  0.00
ATOM   1758  N3  A      55     -10.703  20.070  87.859  1.00  0.00
ATOM   1759  C4  A      55      -9.643  20.918  87.648  1.00  0.00
ATOM   1760  C3' A      55      -5.718  17.983  87.902  1.00  0.00
ATOM   1761  H3' A      55      -4.672  18.062  88.198  1.00  0.00
ATOM   1762  C2' A      55      -6.110  19.381  87.407  1.00  0.00
ATOM   1763  H2' A      55      -5.746  20.186  88.046  1.00  0.00
ATOM   1764  O2' A      55      -5.693  19.699  86.101  1.00  0.00
ATOM   1765 HO2' A      55      -5.323  18.920  85.678  1.00  0.00
ATOM   1766  O3' A      55      -5.983  16.965  86.952  1.00  0.00
ATOM   1767  P   C      56      -5.614  15.437  87.150  1.00  0.00
ATOM   1768  OP1 C      56      -6.867  14.715  87.003  1.00  0.00
ATOM   1769  OP2 C      56      -4.873  15.237  88.426  1.00  0.00
ATOM   1770  O5' C      56      -4.671  15.203  85.853  1.00  0.00
ATOM   1771  C5' C      56      -4.276  13.860  85.618  1.00  0.00
ATOM   1772  H5' C      56      -4.618  13.127  86.349  1.00  0.00
ATOM   1773 H5'' C      56      -3.199  13.764  85.758  1.00  0.00
ATOM   1774  C4' C      56      -4.760  13.466  84.247  1.00  0.00
ATOM   1775  H4' C      56      -4.362  12.477  84.018  1.00  0.00
ATOM   1776  O4' C      56      -6.104  13.242  84.064  1.00  0.00
ATOM   1777  C1' C      56      -6.444  13.638  82.647  1.00  0.00
ATOM   1778  H1' C      56      -6.886  12.788  82.126  1.00  0.00
ATOM   1779  N1  C      56      -7.387  14.811  82.641  1.00  0.00
ATOM   1780  C6  C      56      -7.497  15.602  83.766  1.00  0.00
ATOM   1781  H6  C      56      -6.943  15.333  84.653  1.00  0.00
ATOM   1782  C5  C      56      -8.488  16.557  83.865  1.00  0.00
ATOM   1783  H5  C      56      -8.713  16.961  84.841  1.00  0.00
ATOM   1784  C4  C      56      -9.260  16.834  82.689  1.00  0.00
ATOM   1785  N4  C      56     -10.282  17.675  82.813  1.00  0.00
ATOM   1786  H41 C      56     -10.548  17.835  83.774  1.00  0.00
ATOM   1787  H42 C      56     -10.850  17.912  82.012  1.00  0.00
ATOM   1788  N3  C      56      -9.056  16.189  81.533  1.00  0.00
ATOM   1789  C2  C      56      -8.074  15.227  81.466  1.00  0.00
ATOM   1790  O2  C      56      -7.851  14.696  80.365  1.00  0.00
ATOM   1791  C3' C      56      -4.216  14.366  83.153  1.00  0.00
ATOM   1792  H3' C      56      -4.518  15.399  83.326  1.00  0.00
ATOM   1793  C2' C      56      -5.084  13.908  82.028  1.00  0.00
ATOM   1794  H2' C      56      -5.239  14.677  81.271  1.00  0.00
ATOM   1795  O2' C      56      -4.540  12.765  81.447  1.00  0.00
ATOM   1796 HO2' C      56      -4.110  13.139  80.674  1.00  0.00
ATOM   1797  O3' C      56      -2.884  14.200  82.916  1.00  0.00
ATOM   1798  P   A      57      -1.922  15.275  82.224  1.00  0.00
ATOM   1799  OP1 A      57      -0.648  14.662  81.965  1.00  0.00
ATOM   1800  OP2 A      57      -2.002  16.393  83.138  1.00  0.00
ATOM   1801  O5' A      57      -2.568  15.779  80.878  1.00  0.00
ATOM   1802  C5' A      57      -2.398  17.083  80.389  1.00  0.00
ATOM   1803  H5' A      57      -1.352  17.256  80.135  1.00  0.00
ATOM   1804 H5'' A      57      -2.698  17.798  81.155  1.00  0.00
ATOM   1805  C4' A      57      -3.153  17.290  79.128  1.00  0.00
ATOM   1806  H4' A      57      -2.788  16.715  78.277  1.00  0.00
ATOM   1807  O4' A      57      -4.447  16.662  79.353  1.00  0.00
ATOM   1808  C1' A      57      -5.413  17.702  79.313  1.00  0.00
ATOM   1809  H1' A      57      -6.319  17.258  78.900  1.00  0.00
ATOM   1810  N9  A      57      -5.682  18.261  80.671  1.00  0.00
ATOM   1811  C8  A      57      -5.208  17.794  81.862  1.00  0.00
ATOM   1812  H8  A      57      -4.510  16.971  81.909  1.00  0.00
ATOM   1813  N7  A      57      -5.489  18.535  82.879  1.00  0.00
ATOM   1814  C5  A      57      -6.283  19.561  82.406  1.00  0.00
ATOM   1815  C6  A      57      -7.010  20.702  82.889  1.00  0.00
ATOM   1816  N6  A      57      -7.119  21.175  84.121  1.00  0.00
ATOM   1817  H61 A      57      -7.390  22.133  84.292  1.00  0.00
ATOM   1818  H62 A      57      -6.713  20.671  84.897  1.00  0.00
ATOM   1819  N1  A      57      -7.747  21.455  82.010  1.00  0.00
ATOM   1820  C2  A      57      -7.728  21.163  80.741  1.00  0.00
ATOM   1821  H2  A      57      -8.218  21.853  80.070  1.00  0.00
ATOM   1822  N3  A      57      -7.079  20.168  80.141  1.00  0.00
ATOM   1823  C4  A      57      -6.361  19.357  81.052  1.00  0.00
ATOM   1824  C3' A      57      -3.399  18.728  78.889  1.00  0.00
ATOM   1825  H3' A      57      -3.307  19.329  79.794  1.00  0.00
ATOM   1826  C2' A      57      -4.845  18.772  78.380  1.00  0.00
ATOM   1827  H2' A      57      -5.262  19.753  78.610  1.00  0.00
ATOM   1828  O2' A      57      -4.959  18.519  76.994  1.00  0.00
ATOM   1829 HO2' A      57      -4.314  19.074  76.550  1.00  0.00
ATOM   1830  O3' A      57      -2.593  19.233  77.874  1.00  0.00
ATOM   1831  P   A      58      -1.358  20.209  78.193  1.00  0.00
ATOM   1832  OP1 A      58      -0.766  20.804  76.952  1.00  0.00
ATOM   1833  OP2 A      58      -0.451  19.429  79.079  1.00  0.00
ATOM   1834  O5' A      58      -2.041  21.401  78.979  1.00  0.00
ATOM   1835  C5' A      58      -2.873  22.311  78.265  1.00  0.00
ATOM   1836  H5' A      58      -3.502  21.686  77.632  1.00  0.00
ATOM   1837 H5'' A      58      -2.260  22.947  77.627  1.00  0.00
ATOM   1838  C4' A      58      -3.706  23.118  79.301  1.00  0.00
ATOM   1839  H4' A      58      -4.286  23.773  78.651  1.00  0.00
ATOM   1840  O4' A      58      -4.496  22.351  80.214  1.00  0.00
ATOM   1841  C1' A      58      -4.650  23.059  81.484  1.00  0.00
ATOM   1842  H1' A      58      -5.695  23.332  81.631  1.00  0.00
ATOM   1843  N9  A      58      -4.222  22.288  82.678  1.00  0.00
ATOM   1844  C8  A      58      -3.605  21.034  82.723  1.00  0.00
ATOM   1845  H8  A      58      -3.465  20.417  81.848  1.00  0.00
ATOM   1846  N7  A      58      -3.315  20.623  83.889  1.00  0.00
ATOM   1847  C5  A      58      -3.701  21.714  84.688  1.00  0.00
ATOM   1848  C6  A      58      -3.670  22.041  86.105  1.00  0.00
ATOM   1849  N6  A      58      -3.047  21.329  87.000  1.00  0.00
ATOM   1850  H61 A      58      -2.540  20.490  86.758  1.00  0.00
ATOM   1851  H62 A      58      -3.365  21.468  87.949  1.00  0.00
ATOM   1852  N1  A      58      -4.193  23.137  86.559  1.00  0.00
ATOM   1853  C2  A      58      -4.764  23.945  85.691  1.00  0.00
ATOM   1854  H2  A      58      -5.147  24.859  86.121  1.00  0.00
ATOM   1855  N3  A      58      -4.855  23.860  84.389  1.00  0.00
ATOM   1856  C4  A      58      -4.304  22.674  83.954  1.00  0.00
ATOM   1857  C3' A      58      -2.833  23.850  80.253  1.00  0.00
ATOM   1858  H3' A      58      -2.127  23.122  80.652  1.00  0.00
ATOM   1859  C2' A      58      -3.811  24.334  81.289  1.00  0.00
ATOM   1860  H2' A      58      -3.150  24.606  82.112  1.00  0.00
ATOM   1861  O2' A      58      -4.584  25.482  80.916  1.00  0.00
ATOM   1862 HO2' A      58      -3.946  26.168  80.705  1.00  0.00
ATOM   1863  O3' A      58      -2.328  24.957  79.489  1.00  0.00
ATOM   1864  P   G      59      -1.046  25.768  79.880  1.00  0.00
ATOM   1865  OP1 G      59      -0.899  26.788  78.798  1.00  0.00
ATOM   1866  OP2 G      59       0.094  24.861  80.117  1.00  0.00
ATOM   1867  O5' G      59      -1.290  26.524  81.229  1.00  0.00
ATOM   1868  C5' G      59      -2.153  27.612  81.241  1.00  0.00
ATOM   1869  H5' G      59      -3.091  27.357  80.749  1.00  0.00
ATOM   1870 H5'' G      59      -1.670  28.458  80.752  1.00  0.00
ATOM   1871  C4' G      59      -2.515  28.059  82.606  1.00  0.00
ATOM   1872  H4' G      59      -3.046  28.993  82.418  1.00  0.00
ATOM   1873  O4' G      59      -3.380  27.089  83.289  1.00  0.00
ATOM   1874  C1' G      59      -2.927  26.977  84.665  1.00  0.00
ATOM   1875  H1' G      59      -3.824  27.002  85.284  1.00  0.00
ATOM   1876  N9  G      59      -2.204  25.741  84.983  1.00  0.00
ATOM   1877  C8  G      59      -1.610  24.976  84.061  1.00  0.00
ATOM   1878  H8  G      59      -1.629  25.189  83.002  1.00  0.00
ATOM   1879  N7  G      59      -0.869  24.005  84.558  1.00  0.00
ATOM   1880  C5  G      59      -0.960  24.119  85.938  1.00  0.00
ATOM   1881  C6  G      59      -0.377  23.385  87.044  1.00  0.00
ATOM   1882  O6  G      59       0.387  22.418  87.026  1.00  0.00
ATOM   1883  N1  G      59      -0.534  23.982  88.194  1.00  0.00
ATOM   1884  H1  G      59      -0.044  23.559  88.969  1.00  0.00
ATOM   1885  C2  G      59      -1.320  25.147  88.337  1.00  0.00
ATOM   1886  N2  G      59      -1.247  25.668  89.559  1.00  0.00
ATOM   1887  H21 G      59      -1.607  26.592  89.747  1.00  0.00
ATOM   1888  H22 G      59      -0.982  25.067  90.327  1.00  0.00
ATOM   1889  N3  G      59      -1.995  25.787  87.421  1.00  0.00
ATOM   1890  C4  G      59      -1.742  25.222  86.206  1.00  0.00
ATOM   1891  C3' G      59      -1.314  28.290  83.556  1.00  0.00
ATOM   1892  H3' G      59      -0.551  27.516  83.466  1.00  0.00
ATOM   1893  C2' G      59      -1.892  28.054  84.952  1.00  0.00
ATOM   1894  H2' G      59      -1.102  27.731  85.630  1.00  0.00
ATOM   1895  O2' G      59      -2.743  29.109  85.410  1.00  0.00
ATOM   1896 HO2' G      59      -2.403  29.929  85.044  1.00  0.00
ATOM   1897  O3' G      59      -0.852  29.631  83.540  1.00  0.00
ATOM   1898  P   U      60       0.664  30.059  83.795  1.00  0.00
ATOM   1899  OP1 U      60       0.639  31.520  83.808  1.00  0.00
ATOM   1900  OP2 U      60       1.544  29.362  82.836  1.00  0.00
ATOM   1901  O5' U      60       1.194  29.600  85.206  1.00  0.00
ATOM   1902  C5' U      60       0.583  30.238  86.321  1.00  0.00
ATOM   1903  H5' U      60      -0.492  30.135  86.175  1.00  0.00
ATOM   1904 H5'' U      60       0.708  31.313  86.450  1.00  0.00
ATOM   1905  C4' U      60       0.936  29.594  87.646  1.00  0.00
ATOM   1906  H4' U      60       0.570  30.203  88.472  1.00  0.00
ATOM   1907  O4' U      60       0.435  28.241  87.834  1.00  0.00
ATOM   1908  C1' U      60       1.264  27.493  88.735  1.00  0.00
ATOM   1909  H1' U      60       0.698  27.231  89.629  1.00  0.00
ATOM   1910  N1  U      60       1.842  26.294  88.071  1.00  0.00
ATOM   1911  C6  U      60       2.026  26.274  86.678  1.00  0.00
ATOM   1912  H6  U      60       1.698  27.115  86.085  1.00  0.00
ATOM   1913  C5  U      60       2.554  25.199  85.983  1.00  0.00
ATOM   1914  H5  U      60       2.518  25.145  84.905  1.00  0.00
ATOM   1915  C4  U      60       3.061  24.032  86.714  1.00  0.00
ATOM   1916  O4  U      60       3.587  23.035  86.186  1.00  0.00
ATOM   1917  N3  U      60       2.874  24.093  88.111  1.00  0.00
ATOM   1918  H3  U      60       3.210  23.321  88.669  1.00  0.00
ATOM   1919  C2  U      60       2.355  25.186  88.765  1.00  0.00
ATOM   1920  O2  U      60       2.444  25.242  90.002  1.00  0.00
ATOM   1921  C3' U      60       2.439  29.368  87.862  1.00  0.00
ATOM   1922  H3' U      60       2.755  28.782  86.999  1.00  0.00
ATOM   1923  C2' U      60       2.413  28.451  89.076  1.00  0.00
ATOM   1924  H2' U      60       3.278  27.789  89.130  1.00  0.00
ATOM   1925  O2' U      60       2.227  29.131  90.370  1.00  0.00
ATOM   1926 HO2' U      60       3.115  29.241  90.717  1.00  0.00
ATOM   1927  O3' U      60       3.100  30.623  87.978  1.00  0.00
ATOM   1928  P   G      61       4.697  30.547  87.936  1.00  0.00
ATOM   1929  OP1 G      61       5.147  31.884  88.127  1.00  0.00
ATOM   1930  OP2 G      61       5.129  29.898  86.695  1.00  0.00
ATOM   1931  O5' G      61       5.212  29.680  89.243  1.00  0.00
ATOM   1932  C5' G      61       5.270  30.209  90.580  1.00  0.00
ATOM   1933  H5' G      61       4.248  30.533  90.776  1.00  0.00
ATOM   1934 H5'' G      61       6.038  30.968  90.731  1.00  0.00
ATOM   1935  C4' G      61       5.482  29.100  91.559  1.00  0.00
ATOM   1936  H4' G      61       5.333  29.495  92.564  1.00  0.00
ATOM   1937  O4' G      61       4.671  27.975  91.388  1.00  0.00
ATOM   1938  C1' G      61       5.524  26.908  91.719  1.00  0.00
ATOM   1939  H1' G      61       5.141  26.281  92.524  1.00  0.00
ATOM   1940  N9  G      61       5.759  26.064  90.456  1.00  0.00
ATOM   1941  C8  G      61       5.557  26.458  89.121  1.00  0.00
ATOM   1942  H8  G      61       5.303  27.490  88.928  1.00  0.00
ATOM   1943  N7  G      61       5.674  25.514  88.269  1.00  0.00
ATOM   1944  C5  G      61       6.089  24.421  89.041  1.00  0.00
ATOM   1945  C6  G      61       6.506  23.078  88.606  1.00  0.00
ATOM   1946  O6  G      61       6.562  22.611  87.507  1.00  0.00
ATOM   1947  N1  G      61       7.009  22.344  89.656  1.00  0.00
ATOM   1948  H1  G      61       7.436  21.482  89.349  1.00  0.00
ATOM   1949  C2  G      61       6.906  22.721  90.951  1.00  0.00
ATOM   1950  N2  G      61       7.052  21.827  91.832  1.00  0.00
ATOM   1951  H21 G      61       6.682  22.029  92.750  1.00  0.00
ATOM   1952  H22 G      61       7.465  20.957  91.528  1.00  0.00
ATOM   1953  N3  G      61       6.441  23.927  91.363  1.00  0.00
ATOM   1954  C4  G      61       6.105  24.742  90.366  1.00  0.00
ATOM   1955  C3' G      61       7.010  28.674  91.476  1.00  0.00
ATOM   1956  H3' G      61       7.269  28.473  90.436  1.00  0.00
ATOM   1957  C2' G      61       6.888  27.324  92.163  1.00  0.00
ATOM   1958  H2' G      61       7.702  26.663  91.863  1.00  0.00
ATOM   1959  O2' G      61       6.777  27.564  93.557  1.00  0.00
ATOM   1960 HO2' G      61       7.564  28.002  93.889  1.00  0.00
ATOM   1961  O3' G      61       7.979  29.376  92.281  1.00  0.00
ATOM   1962  P   U      62       9.350  29.738  91.677  1.00  0.00
ATOM   1963  OP1 U      62       9.988  30.575  92.694  1.00  0.00
ATOM   1964  OP2 U      62       9.125  30.267  90.291  1.00  0.00
ATOM   1965  O5' U      62      10.115  28.357  91.599  1.00  0.00
ATOM   1966  C5' U      62      10.812  27.774  92.701  1.00  0.00
ATOM   1967  H5' U      62      10.190  27.593  93.578  1.00  0.00
ATOM   1968 H5'' U      62      11.539  28.490  93.084  1.00  0.00
ATOM   1969  C4' U      62      11.520  26.475  92.317  1.00  0.00
ATOM   1970  H4' U      62      12.200  26.224  93.132  1.00  0.00
ATOM   1971  O4' U      62      10.508  25.461  92.050  1.00  0.00
ATOM   1972  C1' U      62      11.152  24.366  91.349  1.00  0.00
ATOM   1973  H1' U      62      11.208  23.452  91.941  1.00  0.00
ATOM   1974  N1  U      62      10.521  23.926  90.088  1.00  0.00
ATOM   1975  C6  U      62       9.775  24.851  89.357  1.00  0.00
ATOM   1976  H6  U      62       9.651  25.806  89.846  1.00  0.00
ATOM   1977  C5  U      62       9.353  24.535  88.091  1.00  0.00
ATOM   1978  H5  U      62       8.887  25.311  87.501  1.00  0.00
ATOM   1979  C4  U      62       9.706  23.306  87.496  1.00  0.00
ATOM   1980  O4  U      62       9.538  22.988  86.380  1.00  0.00
ATOM   1981  N3  U      62      10.348  22.372  88.313  1.00  0.00
ATOM   1982  H3  U      62      10.511  21.487  87.855  1.00  0.00
ATOM   1983  C2  U      62      10.876  22.672  89.497  1.00  0.00
ATOM   1984  O2  U      62      11.513  21.816  90.135  1.00  0.00
ATOM   1985  C3' U      62      12.508  26.422  91.147  1.00  0.00
ATOM   1986  H3' U      62      12.145  26.906  90.240  1.00  0.00
ATOM   1987  C2' U      62      12.523  24.922  91.075  1.00  0.00
ATOM   1988  H2' U      62      12.816  24.566  90.087  1.00  0.00
ATOM   1989  O2' U      62      13.550  24.437  91.989  1.00  0.00
ATOM   1990 HO2' U      62      14.188  25.150  91.922  1.00  0.00
ATOM   1991  O3' U      62      13.797  26.983  91.522  1.00  0.00
ATOM   1992  P   G      63      14.942  27.069  90.434  1.00  0.00
ATOM   1993  OP1 G      63      15.806  28.165  90.944  1.00  0.00
ATOM   1994  OP2 G      63      14.290  27.166  89.093  1.00  0.00
ATOM   1995  O5' G      63      15.651  25.645  90.529  1.00  0.00
ATOM   1996  C5' G      63      16.732  25.405  91.503  1.00  0.00
ATOM   1997  H5' G      63      16.334  25.617  92.495  1.00  0.00
ATOM   1998 H5'' G      63      17.569  26.079  91.319  1.00  0.00
ATOM   1999  C4' G      63      17.136  23.909  91.489  1.00  0.00
ATOM   2000  H4' G      63      17.749  23.716  92.369  1.00  0.00
ATOM   2001  O4' G      63      16.012  22.972  91.528  1.00  0.00
ATOM   2002  C1' G      63      16.236  21.861  90.639  1.00  0.00
ATOM   2003  H1' G      63      15.947  20.891  91.043  1.00  0.00
ATOM   2004  N9  G      63      15.530  22.071  89.372  1.00  0.00
ATOM   2005  C8  G      63      14.777  23.136  88.933  1.00  0.00
ATOM   2006  H8  G      63      14.642  24.072  89.456  1.00  0.00
ATOM   2007  N7  G      63      14.139  23.002  87.858  1.00  0.00
ATOM   2008  C5  G      63      14.555  21.795  87.433  1.00  0.00
ATOM   2009  C6  G      63      14.240  20.988  86.307  1.00  0.00
ATOM   2010  O6  G      63      13.522  21.276  85.323  1.00  0.00
ATOM   2011  N1  G      63      14.831  19.788  86.237  1.00  0.00
ATOM   2012  H1  G      63      14.642  19.240  85.410  1.00  0.00
ATOM   2013  C2  G      63      15.747  19.346  87.159  1.00  0.00
ATOM   2014  N2  G      63      16.367  18.213  86.897  1.00  0.00
ATOM   2015  H21 G      63      16.854  17.773  87.665  1.00  0.00
ATOM   2016  H22 G      63      16.470  17.839  85.965  1.00  0.00
ATOM   2017  N3  G      63      16.015  19.980  88.278  1.00  0.00
ATOM   2018  C4  G      63      15.412  21.222  88.361  1.00  0.00
ATOM   2019  C3' G      63      17.942  23.500  90.212  1.00  0.00
ATOM   2020  H3' G      63      17.529  23.896  89.284  1.00  0.00
ATOM   2021  C2' G      63      17.741  21.951  90.275  1.00  0.00
ATOM   2022  H2' G      63      17.922  21.401  89.352  1.00  0.00
ATOM   2023  O2' G      63      18.487  21.339  91.333  1.00  0.00
ATOM   2024 HO2' G      63      19.238  20.835  91.013  1.00  0.00
ATOM   2025  O3' G      63      19.298  23.960  90.444  1.00  0.00
ATOM   2026  P   U      64      20.272  24.517  89.262  1.00  0.00
ATOM   2027  OP1 U      64      21.552  24.963  89.873  1.00  0.00
ATOM   2028  OP2 U      64      19.524  25.440  88.405  1.00  0.00
ATOM   2029  O5' U      64      20.571  23.170  88.422  1.00  0.00
ATOM   2030  C5' U      64      21.301  22.068  88.979  1.00  0.00
ATOM   2031  H5' U      64      20.892  21.758  89.941  1.00  0.00
ATOM   2032 H5'' U      64      22.325  22.336  89.240  1.00  0.00
ATOM   2033  C4' U      64      21.320  20.904  88.009  1.00  0.00
ATOM   2034  H4' U      64      21.915  20.051  88.335  1.00  0.00
ATOM   2035  O4' U      64      19.943  20.587  87.803  1.00  0.00
ATOM   2036  C1' U      64      19.739  20.140  86.446  1.00  0.00
ATOM   2037  H1' U      64      19.401  19.106  86.514  1.00  0.00
ATOM   2038  N1  U      64      18.781  20.984  85.732  1.00  0.00
ATOM   2039  C6  U      64      18.510  22.286  86.170  1.00  0.00
ATOM   2040  H6  U      64      18.928  22.697  87.077  1.00  0.00
ATOM   2041  C5  U      64      17.663  23.030  85.389  1.00  0.00
ATOM   2042  H5  U      64      17.440  24.037  85.711  1.00  0.00
ATOM   2043  C4  U      64      17.043  22.589  84.190  1.00  0.00
ATOM   2044  O4  U      64      16.277  23.288  83.578  1.00  0.00
ATOM   2045  N3  U      64      17.446  21.392  83.794  1.00  0.00
ATOM   2046  H3  U      64      17.278  21.127  82.834  1.00  0.00
ATOM   2047  C2  U      64      18.331  20.568  84.483  1.00  0.00
ATOM   2048  O2  U      64      18.795  19.621  83.868  1.00  0.00
ATOM   2049  C3' U      64      21.811  21.229  86.583  1.00  0.00
ATOM   2050  H3' U      64      21.379  22.106  86.101  1.00  0.00
ATOM   2051  C2' U      64      21.135  20.087  85.823  1.00  0.00
ATOM   2052  H2' U      64      21.168  20.333  84.761  1.00  0.00
ATOM   2053  O2' U      64      21.754  18.850  86.152  1.00  0.00
ATOM   2054 HO2' U      64      22.684  18.814  85.917  1.00  0.00
ATOM   2055  O3' U      64      23.232  21.149  86.584  1.00  0.00
ATOM   2056  P   U      65      24.016  22.202  85.677  1.00  0.00
ATOM   2057  OP1 U      65      25.448  21.963  85.855  1.00  0.00
ATOM   2058  OP2 U      65      23.510  23.588  85.961  1.00  0.00
ATOM   2059  O5' U      65      23.680  21.873  84.152  1.00  0.00
ATOM   2060  C5' U      65      23.970  20.618  83.630  1.00  0.00
ATOM   2061  H5' U      65      23.515  19.915  84.327  1.00  0.00
ATOM   2062 H5'' U      65      25.042  20.425  83.644  1.00  0.00
ATOM   2063  C4' U      65      23.444  20.430  82.192  1.00  0.00
ATOM   2064  H4' U      65      23.650  19.423  81.831  1.00  0.00
ATOM   2065  O4' U      65      22.033  20.516  82.352  1.00  0.00
ATOM   2066  C1' U      65      21.577  21.030  81.067  1.00  0.00
ATOM   2067  H1' U      65      21.065  20.220  80.548  1.00  0.00
ATOM   2068  N1  U      65      20.748  22.246  81.152  1.00  0.00
ATOM   2069  C6  U      65      20.708  23.047  82.300  1.00  0.00
ATOM   2070  H6  U      65      21.475  23.024  83.061  1.00  0.00
ATOM   2071  C5  U      65      19.824  24.057  82.372  1.00  0.00
ATOM   2072  H5  U      65      19.796  24.728  83.218  1.00  0.00
ATOM   2073  C4  U      65      18.953  24.433  81.264  1.00  0.00
ATOM   2074  O4  U      65      18.104  25.333  81.295  1.00  0.00
ATOM   2075  N3  U      65      19.100  23.592  80.159  1.00  0.00
ATOM   2076  H3  U      65      18.431  23.622  79.403  1.00  0.00
ATOM   2077  C2  U      65      19.913  22.512  80.081  1.00  0.00
ATOM   2078  O2  U      65      19.848  21.770  79.055  1.00  0.00
ATOM   2079  C3' U      65      23.830  21.489  81.247  1.00  0.00
ATOM   2080  H3' U      65      23.873  22.414  81.821  1.00  0.00
ATOM   2081  C2' U      65      22.713  21.446  80.195  1.00  0.00
ATOM   2082  H2' U      65      22.497  22.402  79.719  1.00  0.00
ATOM   2083  O2' U      65      23.056  20.546  79.263  1.00  0.00
ATOM   2084 HO2' U      65      23.842  20.900  78.842  1.00  0.00
ATOM   2085  O3' U      65      25.100  21.335  80.548  1.00  0.00
ATOM   2086  P   C      66      25.817  22.441  79.729  1.00  0.00
ATOM   2087  OP1 C      66      27.217  22.047  79.759  1.00  0.00
ATOM   2088  OP2 C      66      25.419  23.784  80.203  1.00  0.00
ATOM   2089  O5' C      66      25.230  22.262  78.262  1.00  0.00
ATOM   2090  C5' C      66      25.628  21.222  77.409  1.00  0.00
ATOM   2091  H5' C      66      25.242  20.253  77.724  1.00  0.00
ATOM   2092 H5'' C      66      26.706  21.136  77.272  1.00  0.00
ATOM   2093  C4' C      66      24.868  21.448  76.070  1.00  0.00
ATOM   2094  H4' C      66      25.158  20.688  75.344  1.00  0.00
ATOM   2095  O4' C      66      23.424  21.370  76.193  1.00  0.00
ATOM   2096  C1' C      66      22.789  22.071  75.168  1.00  0.00
ATOM   2097  H1' C      66      22.240  21.400  74.507  1.00  0.00
ATOM   2098  N1  C      66      21.948  23.186  75.697  1.00  0.00
ATOM   2099  C6  C      66      22.178  23.731  76.940  1.00  0.00
ATOM   2100  H6  C      66      22.955  23.285  77.542  1.00  0.00
ATOM   2101  C5  C      66      21.357  24.662  77.475  1.00  0.00
ATOM   2102  H5  C      66      21.537  24.875  78.518  1.00  0.00
ATOM   2103  C4  C      66      20.193  24.946  76.700  1.00  0.00
ATOM   2104  N4  C      66      19.300  25.777  77.247  1.00  0.00
ATOM   2105  H41 C      66      19.451  26.366  78.054  1.00  0.00
ATOM   2106  H42 C      66      18.576  26.020  76.585  1.00  0.00
ATOM   2107  N3  C      66      19.977  24.499  75.482  1.00  0.00
ATOM   2108  C2  C      66      20.863  23.573  74.947  1.00  0.00
ATOM   2109  O2  C      66      20.723  22.974  73.902  1.00  0.00
ATOM   2110  C3' C      66      25.018  22.818  75.402  1.00  0.00
ATOM   2111  H3' C      66      24.790  23.622  76.102  1.00  0.00
ATOM   2112  C2' C      66      23.839  22.732  74.295  1.00  0.00
ATOM   2113  H2' C      66      23.424  23.700  74.017  1.00  0.00
ATOM   2114  O2' C      66      24.083  21.995  73.123  1.00  0.00
ATOM   2115 HO2' C      66      24.518  21.170  73.347  1.00  0.00
ATOM   2116  O3' C      66      26.308  22.869  74.820  1.00  0.00
ATOM   2117  P   G      67      27.000  24.234  74.683  1.00  0.00
ATOM   2118  OP1 G      67      28.274  24.074  73.965  1.00  0.00
ATOM   2119  OP2 G      67      26.996  24.849  76.026  1.00  0.00
ATOM   2120  O5' G      67      25.990  25.152  73.760  1.00  0.00
ATOM   2121  C5' G      67      25.793  24.905  72.376  1.00  0.00
ATOM   2122  H5' G      67      25.474  23.873  72.231  1.00  0.00
ATOM   2123 H5'' G      67      26.757  25.062  71.892  1.00  0.00
ATOM   2124  C4' G      67      24.710  25.782  71.773  1.00  0.00
ATOM   2125  H4' G      67      24.533  25.494  70.737  1.00  0.00
ATOM   2126  O4' G      67      23.515  25.559  72.460  1.00  0.00
ATOM   2127  C1' G      67      22.649  26.681  72.389  1.00  0.00
ATOM   2128  H1' G      67      21.702  26.364  71.952  1.00  0.00
ATOM   2129  N9  G      67      22.289  27.214  73.734  1.00  0.00
ATOM   2130  C8  G      67      23.014  26.983  74.922  1.00  0.00
ATOM   2131  H8  G      67      23.911  26.409  75.102  1.00  0.00
ATOM   2132  N7  G      67      22.526  27.486  75.990  1.00  0.00
ATOM   2133  C5  G      67      21.272  27.947  75.547  1.00  0.00
ATOM   2134  C6  G      67      20.225  28.603  76.294  1.00  0.00
ATOM   2135  O6  G      67      20.167  28.932  77.463  1.00  0.00
ATOM   2136  N1  G      67      19.190  29.037  75.541  1.00  0.00
ATOM   2137  H1  G      67      18.416  29.468  76.026  1.00  0.00
ATOM   2138  C2  G      67      19.099  28.791  74.137  1.00  0.00
ATOM   2139  N2  G      67      18.079  29.287  73.565  1.00  0.00
ATOM   2140  H21 G      67      18.219  29.513  72.590  1.00  0.00
ATOM   2141  H22 G      67      17.314  29.716  74.066  1.00  0.00
ATOM   2142  N3  G      67      20.025  28.179  73.352  1.00  0.00
ATOM   2143  C4  G      67      21.130  27.827  74.149  1.00  0.00
ATOM   2144  C3' G      67      24.845  27.279  71.881  1.00  0.00
ATOM   2145  H3' G      67      25.193  27.499  72.890  1.00  0.00
ATOM   2146  C2' G      67      23.440  27.760  71.680  1.00  0.00
ATOM   2147  H2' G      67      23.325  28.776  72.060  1.00  0.00
ATOM   2148  O2' G      67      22.949  27.578  70.346  1.00  0.00
ATOM   2149 HO2' G      67      22.241  28.216  70.234  1.00  0.00
ATOM   2150  O3' G      67      25.733  27.800  70.961  1.00  0.00
ATOM   2151  P   U      68      26.357  29.255  71.133  1.00  0.00
ATOM   2152  OP1 U      68      27.210  29.450  69.951  1.00  0.00
ATOM   2153  OP2 U      68      26.999  29.311  72.507  1.00  0.00
ATOM   2154  O5' U      68      25.154  30.275  71.182  1.00  0.00
ATOM   2155  C5' U      68      24.381  30.543  69.983  1.00  0.00
ATOM   2156  H5' U      68      24.181  29.593  69.487  1.00  0.00
ATOM   2157 H5'' U      68      25.039  31.011  69.250  1.00  0.00
ATOM   2158  C4' U      68      23.073  31.253  70.134  1.00  0.00
ATOM   2159  H4' U      68      22.614  31.332  69.149  1.00  0.00
ATOM   2160  O4' U      68      22.088  30.726  71.004  1.00  0.00
ATOM   2161  C1' U      68      21.317  31.651  71.580  1.00  0.00
ATOM   2162  H1' U      68      20.327  31.444  71.172  1.00  0.00
ATOM   2163  N1  U      68      21.371  31.586  73.077  1.00  0.00
ATOM   2164  C6  U      68      22.401  30.949  73.759  1.00  0.00
ATOM   2165  H6  U      68      23.210  30.523  73.183  1.00  0.00
ATOM   2166  C5  U      68      22.466  30.965  75.108  1.00  0.00
ATOM   2167  H5  U      68      23.272  30.473  75.633  1.00  0.00
ATOM   2168  C4  U      68      21.415  31.697  75.898  1.00  0.00
ATOM   2169  O4  U      68      21.446  31.853  77.101  1.00  0.00
ATOM   2170  N3  U      68      20.443  32.277  75.144  1.00  0.00
ATOM   2171  H3  U      68      19.810  32.938  75.570  1.00  0.00
ATOM   2172  C2  U      68      20.337  32.236  73.769  1.00  0.00
ATOM   2173  O2  U      68      19.387  32.751  73.239  1.00  0.00
ATOM   2174  C3' U      68      23.271  32.612  70.734  1.00  0.00
ATOM   2175  H3' U      68      23.756  32.537  71.707  1.00  0.00
ATOM   2176  C2' U      68      21.771  32.944  70.932  1.00  0.00
ATOM   2177  H2' U      68      21.644  33.729  71.678  1.00  0.00
ATOM   2178  O2' U      68      20.881  33.253  69.893  1.00  0.00
ATOM   2179 HO2' U      68      20.287  33.949  70.184  1.00  0.00
ATOM   2180  O3' U      68      24.118  33.432  69.970  1.00  0.00
ATOM   2181  P   G      69      24.633  34.816  70.540  1.00  0.00
ATOM   2182  OP1 G      69      25.249  35.679  69.493  1.00  0.00
ATOM   2183  OP2 G      69      25.448  34.457  71.713  1.00  0.00
ATOM   2184  O5' G      69      23.376  35.573  71.085  1.00  0.00
ATOM   2185  C5' G      69      22.524  36.267  70.235  1.00  0.00
ATOM   2186  H5' G      69      22.067  35.544  69.559  1.00  0.00
ATOM   2187 H5'' G      69      23.082  37.012  69.668  1.00  0.00
ATOM   2188  C4' G      69      21.454  37.088  70.955  1.00  0.00
ATOM   2189  H4' G      69      20.765  37.491  70.213  1.00  0.00
ATOM   2190  O4' G      69      20.798  36.139  71.789  1.00  0.00
ATOM   2191  C1' G      69      20.515  36.769  73.079  1.00  0.00
ATOM   2192  H1' G      69      19.483  36.788  73.430  1.00  0.00
ATOM   2193  N9  G      69      21.310  36.053  74.134  1.00  0.00
ATOM   2194  C8  G      69      22.331  35.125  74.050  1.00  0.00
ATOM   2195  H8  G      69      22.841  34.857  73.136  1.00  0.00
ATOM   2196  N7  G      69      22.733  34.714  75.223  1.00  0.00
ATOM   2197  C5  G      69      21.826  35.313  76.134  1.00  0.00
ATOM   2198  C6  G      69      21.658  35.318  77.599  1.00  0.00
ATOM   2199  O6  G      69      22.262  34.581  78.409  1.00  0.00
ATOM   2200  N1  G      69      20.650  36.155  78.047  1.00  0.00
ATOM   2201  H1  G      69      20.336  36.174  79.007  1.00  0.00
ATOM   2202  C2  G      69      19.882  36.922  77.207  1.00  0.00
ATOM   2203  N2  G      69      18.824  37.510  77.773  1.00  0.00
ATOM   2204  H21 G      69      18.165  38.026  77.208  1.00  0.00
ATOM   2205  H22 G      69      18.682  37.460  78.772  1.00  0.00
ATOM   2206  N3  G      69      19.940  36.904  75.903  1.00  0.00
ATOM   2207  C4  G      69      20.905  36.081  75.419  1.00  0.00
ATOM   2208  C3' G      69      22.031  38.235  71.872  1.00  0.00
ATOM   2209  H3' G      69      22.969  37.958  72.352  1.00  0.00
ATOM   2210  C2' G      69      20.956  38.273  72.976  1.00  0.00
ATOM   2211  H2' G      69      21.316  38.509  73.978  1.00  0.00
ATOM   2212  O2' G      69      19.934  39.095  72.589  1.00  0.00
ATOM   2213 HO2' G      69      20.281  39.783  72.017  1.00  0.00
ATOM   2214  O3' G      69      22.131  39.421  71.111  1.00  0.00
ATOM   2215  P   C      70      23.041  40.652  71.526  1.00  0.00
ATOM   2216  OP1 C      70      23.068  41.570  70.365  1.00  0.00
ATOM   2217  OP2 C      70      24.327  40.184  72.119  1.00  0.00
ATOM   2218  O5' C      70      22.400  41.398  72.786  1.00  0.00
ATOM   2219  C5' C      70      21.263  42.168  72.732  1.00  0.00
ATOM   2220  H5' C      70      20.406  41.792  72.175  1.00  0.00
ATOM   2221 H5'' C      70      21.447  43.163  72.326  1.00  0.00
ATOM   2222  C4' C      70      20.678  42.433  74.107  1.00  0.00
ATOM   2223  H4' C      70      19.776  43.032  73.982  1.00  0.00
ATOM   2224  O4' C      70      20.464  41.261  74.953  1.00  0.00
ATOM   2225  C1' C      70      20.802  41.443  76.306  1.00  0.00
ATOM   2226  H1' C      70      19.954  41.294  76.975  1.00  0.00
ATOM   2227  N1  C      70      21.813  40.389  76.687  1.00  0.00
ATOM   2228  C6  C      70      22.676  39.814  75.770  1.00  0.00
ATOM   2229  H6  C      70      22.626  40.157  74.746  1.00  0.00
ATOM   2230  C5  C      70      23.421  38.751  76.220  1.00  0.00
ATOM   2231  H5  C      70      24.086  38.214  75.560  1.00  0.00
ATOM   2232  C4  C      70      23.326  38.275  77.514  1.00  0.00
ATOM   2233  N4  C      70      24.053  37.304  77.936  1.00  0.00
ATOM   2234  H41 C      70      24.738  36.851  77.347  1.00  0.00
ATOM   2235  H42 C      70      23.896  37.083  78.909  1.00  0.00
ATOM   2236  N3  C      70      22.593  38.844  78.445  1.00  0.00
ATOM   2237  C2  C      70      21.938  39.952  78.047  1.00  0.00
ATOM   2238  O2  C      70      21.357  40.538  78.925  1.00  0.00
ATOM   2239  C3' C      70      21.719  43.182  74.899  1.00  0.00
ATOM   2240  H3' C      70      22.683  42.697  74.743  1.00  0.00
ATOM   2241  C2' C      70      21.185  42.896  76.238  1.00  0.00
ATOM   2242  H2' C      70      21.906  43.098  77.030  1.00  0.00
ATOM   2243  O2' C      70      19.987  43.623  76.531  1.00  0.00
ATOM   2244 HO2' C      70      20.191  44.526  76.276  1.00  0.00
ATOM   2245  O3' C      70      21.831  44.564  74.668  1.00  0.00
ATOM   2246  P   U      71      23.154  45.314  74.944  1.00  0.00
ATOM   2247  OP1 U      71      22.918  46.718  74.640  1.00  0.00
ATOM   2248  OP2 U      71      24.180  44.619  74.169  1.00  0.00
ATOM   2249  O5' U      71      23.460  45.135  76.482  1.00  0.00
ATOM   2250  C5' U      71      22.875  45.907  77.476  1.00  0.00
ATOM   2251  H5' U      71      21.809  46.085  77.330  1.00  0.00
ATOM   2252 H5'' U      71      23.267  46.924  77.481  1.00  0.00
ATOM   2253  C4' U      71      23.132  45.360  78.891  1.00  0.00
ATOM   2254  H4' U      71      22.600  46.048  79.547  1.00  0.00
ATOM   2255  O4' U      71      22.782  43.919  79.028  1.00  0.00
ATOM   2256  C1' U      71      23.698  43.341  79.963  1.00  0.00
ATOM   2257  H1' U      71      23.159  42.862  80.781  1.00  0.00
ATOM   2258  N1  U      71      24.461  42.242  79.355  1.00  0.00
ATOM   2259  C6  U      71      24.681  42.007  77.988  1.00  0.00
ATOM   2260  H6  U      71      24.266  42.705  77.277  1.00  0.00
ATOM   2261  C5  U      71      25.362  40.891  77.553  1.00  0.00
ATOM   2262  H5  U      71      25.428  40.664  76.499  1.00  0.00
ATOM   2263  C4  U      71      25.988  39.964  78.497  1.00  0.00
ATOM   2264  O4  U      71      26.658  38.998  78.176  1.00  0.00
ATOM   2265  N3  U      71      25.808  40.297  79.832  1.00  0.00
ATOM   2266  H3  U      71      26.107  39.751  80.628  1.00  0.00
ATOM   2267  C2  U      71      25.074  41.349  80.241  1.00  0.00
ATOM   2268  O2  U      71      24.874  41.516  81.474  1.00  0.00
ATOM   2269  C3' U      71      24.635  45.439  79.344  1.00  0.00
ATOM   2270  H3' U      71      25.241  45.083  78.511  1.00  0.00
ATOM   2271  C2' U      71      24.631  44.416  80.480  1.00  0.00
ATOM   2272  H2' U      71      25.584  43.962  80.748  1.00  0.00
ATOM   2273  O2' U      71      23.988  45.059  81.645  1.00  0.00
ATOM   2274 HO2' U      71      24.440  44.679  82.402  1.00  0.00
ATOM   2275  O3' U      71      25.224  46.696  79.781  1.00  0.00
ATOM   2276  P   U      72      26.829  46.996  79.741  1.00  0.00
ATOM   2277  OP1 U      72      27.074  48.404  79.774  1.00  0.00
ATOM   2278  OP2 U      72      27.465  46.209  78.691  1.00  0.00
ATOM   2279  O5' U      72      27.355  46.444  81.045  1.00  0.00
ATOM   2280  C5' U      72      26.731  46.832  82.321  1.00  0.00
ATOM   2281  H5' U      72      25.666  46.604  82.357  1.00  0.00
ATOM   2282 H5'' U      72      27.042  47.850  82.557  1.00  0.00
ATOM   2283  C4' U      72      27.309  46.045  83.503  1.00  0.00
ATOM   2284  H4' U      72      26.980  46.515  84.429  1.00  0.00
ATOM   2285  O4' U      72      26.876  44.648  83.416  1.00  0.00
ATOM   2286  C1' U      72      28.026  43.865  83.826  1.00  0.00
ATOM   2287  H1' U      72      27.716  43.172  84.608  1.00  0.00
ATOM   2288  N1  U      72      28.617  42.825  82.873  1.00  0.00
ATOM   2289  C6  U      72      28.358  43.104  81.526  1.00  0.00
ATOM   2290  H6  U      72      28.055  44.119  81.311  1.00  0.00
ATOM   2291  C5  U      72      28.619  42.184  80.588  1.00  0.00
ATOM   2292  H5  U      72      28.502  42.290  79.519  1.00  0.00
ATOM   2293  C4  U      72      28.977  40.858  81.003  1.00  0.00
ATOM   2294  O4  U      72      28.977  39.911  80.266  1.00  0.00
ATOM   2295  N3  U      72      29.443  40.729  82.318  1.00  0.00
ATOM   2296  H3  U      72      29.992  39.931  82.604  1.00  0.00
ATOM   2297  C2  U      72      29.047  41.616  83.274  1.00  0.00
ATOM   2298  O2  U      72      29.128  41.301  84.461  1.00  0.00
ATOM   2299  C3' U      72      28.817  46.034  83.482  1.00  0.00
ATOM   2300  H3' U      72      29.028  45.984  82.414  1.00  0.00
ATOM   2301  C2' U      72      29.224  44.730  84.170  1.00  0.00
ATOM   2302  H2' U      72      30.099  44.249  83.733  1.00  0.00
ATOM   2303  O2' U      72      29.259  44.854  85.612  1.00  0.00
ATOM   2304 HO2' U      72      30.101  44.507  85.917  1.00  0.00
ATOM   2305  O3' U      72      29.436  47.209  84.006  1.00  0.00
ATOM   2306  P   U      73      30.954  47.366  83.765  1.00  0.00
ATOM   2307  OP1 U      73      31.237  48.566  84.449  1.00  0.00
ATOM   2308  OP2 U      73      31.178  47.346  82.276  1.00  0.00
ATOM   2309  O5' U      73      31.792  46.147  84.322  1.00  0.00
ATOM   2310  C5' U      73      32.205  46.034  85.641  1.00  0.00
ATOM   2311  H5' U      73      31.392  45.821  86.335  1.00  0.00
ATOM   2312 H5'' U      73      32.719  46.957  85.911  1.00  0.00
ATOM   2313  C4' U      73      33.144  44.863  85.850  1.00  0.00
ATOM   2314  H4' U      73      33.489  44.831  86.884  1.00  0.00
ATOM   2315  O4' U      73      32.431  43.621  85.468  1.00  0.00
ATOM   2316  C1' U      73      33.360  42.729  84.813  1.00  0.00
ATOM   2317  H1' U      73      33.520  41.824  85.400  1.00  0.00
ATOM   2318  N1  U      73      32.864  42.344  83.471  1.00  0.00
ATOM   2319  C6  U      73      32.554  43.334  82.582  1.00  0.00
ATOM   2320  H6  U      73      32.354  44.328  82.957  1.00  0.00
ATOM   2321  C5  U      73      32.172  42.985  81.296  1.00  0.00
ATOM   2322  H5  U      73      32.049  43.792  80.590  1.00  0.00
ATOM   2323  C4  U      73      32.299  41.619  80.845  1.00  0.00
ATOM   2324  O4  U      73      32.046  41.197  79.722  1.00  0.00
ATOM   2325  N3  U      73      32.651  40.734  81.788  1.00  0.00
ATOM   2326  H3  U      73      32.825  39.790  81.473  1.00  0.00
ATOM   2327  C2  U      73      32.923  40.981  83.126  1.00  0.00
ATOM   2328  O2  U      73      33.017  40.048  83.958  1.00  0.00
ATOM   2329  C3' U      73      34.329  44.940  84.982  1.00  0.00
ATOM   2330  H3' U      73      34.067  45.462  84.061  1.00  0.00
ATOM   2331  C2' U      73      34.744  43.482  84.718  1.00  0.00
ATOM   2332  H2' U      73      35.223  43.377  83.745  1.00  0.00
ATOM   2333  O2' U      73      35.596  42.954  85.756  1.00  0.00
ATOM   2334 HO2' U      73      35.788  43.733  86.283  1.00  0.00
ATOM   2335  O3' U      73      35.478  45.641  85.572  1.00  0.00
ATOM   2336  P   U      74      36.690  46.148  84.637  1.00  0.00
ATOM   2337  OP1 U      74      37.613  46.902  85.487  1.00  0.00
ATOM   2338  OP2 U      74      35.998  46.811  83.510  1.00  0.00
ATOM   2339  O5' U      74      37.432  44.855  84.093  1.00  0.00
ATOM   2340  C5' U      74      38.423  44.231  84.935  1.00  0.00
ATOM   2341  H5' U      74      37.866  43.834  85.784  1.00  0.00
ATOM   2342 H5'' U      74      39.110  45.026  85.224  1.00  0.00
ATOM   2343  C4' U      74      39.012  43.099  84.106  1.00  0.00
ATOM   2344  H4' U      74      39.667  42.609  84.826  1.00  0.00
ATOM   2345  O4' U      74      37.930  42.354  83.650  1.00  0.00
ATOM   2346  C1' U      74      38.346  41.635  82.559  1.00  0.00
ATOM   2347  H1' U      74      38.475  40.596  82.862  1.00  0.00
ATOM   2348  N1  U      74      37.271  41.691  81.541  1.00  0.00
ATOM   2349  C6  U      74      36.398  42.788  81.422  1.00  0.00
ATOM   2350  H6  U      74      36.588  43.595  82.114  1.00  0.00
ATOM   2351  C5  U      74      35.475  42.865  80.355  1.00  0.00
ATOM   2352  H5  U      74      34.837  43.735  80.322  1.00  0.00
ATOM   2353  C4  U      74      35.478  41.815  79.325  1.00  0.00
ATOM   2354  O4  U      74      34.703  41.724  78.348  1.00  0.00
ATOM   2355  N3  U      74      36.458  40.830  79.489  1.00  0.00
ATOM   2356  H3  U      74      36.349  40.187  78.718  1.00  0.00
ATOM   2357  C2  U      74      37.295  40.661  80.542  1.00  0.00
ATOM   2358  O2  U      74      38.112  39.736  80.556  1.00  0.00
ATOM   2359  C3' U      74      39.896  43.530  82.966  1.00  0.00
ATOM   2360  H3' U      74      39.513  44.425  82.476  1.00  0.00
ATOM   2361  C2' U      74      39.632  42.284  82.024  1.00  0.00
ATOM   2362  H2' U      74      39.485  42.641  81.005  1.00  0.00
ATOM   2363  O2' U      74      40.662  41.251  82.084  1.00  0.00
ATOM   2364 HO2' U      74      41.322  41.339  81.392  1.00  0.00
ATOM   2365  O3' U      74      41.246  43.774  83.232  1.00  0.00
ATOM   2366  P   G      75      42.220  44.481  82.154  1.00  0.00
ATOM   2367  OP1 G      75      43.459  44.852  82.873  1.00  0.00
ATOM   2368  OP2 G      75      41.404  45.604  81.606  1.00  0.00
ATOM   2369  O5' G      75      42.539  43.407  80.998  1.00  0.00
ATOM   2370  C5' G      75      43.367  42.290  81.151  1.00  0.00
ATOM   2371  H5' G      75      43.064  41.729  82.036  1.00  0.00
ATOM   2372 H5'' G      75      44.338  42.757  81.314  1.00  0.00
ATOM   2373  C4' G      75      43.351  41.326  79.967  1.00  0.00
ATOM   2374  H4' G      75      44.096  40.557  80.168  1.00  0.00
ATOM   2375  O4' G      75      42.174  40.760  79.654  1.00  0.00
ATOM   2376  C1' G      75      41.935  40.839  78.255  1.00  0.00
ATOM   2377  H1' G      75      41.769  39.819  77.907  1.00  0.00
ATOM   2378  N9  G      75      40.830  41.680  77.897  1.00  0.00
ATOM   2379  C8  G      75      40.565  42.889  78.368  1.00  0.00
ATOM   2380  H8  G      75      41.233  43.402  79.044  1.00  0.00
ATOM   2381  N7  G      75      39.459  43.430  77.857  1.00  0.00
ATOM   2382  C5  G      75      38.936  42.436  77.089  1.00  0.00
ATOM   2383  C6  G      75      37.753  42.405  76.304  1.00  0.00
ATOM   2384  O6  G      75      36.868  43.254  76.166  1.00  0.00
ATOM   2385  N1  G      75      37.597  41.216  75.613  1.00  0.00
ATOM   2386  H1  G      75      36.922  41.269  74.864  1.00  0.00
ATOM   2387  C2  G      75      38.472  40.134  75.660  1.00  0.00
ATOM   2388  N2  G      75      38.304  39.162  74.833  1.00  0.00
ATOM   2389  H21 G      75      38.990  38.424  74.893  1.00  0.00
ATOM   2390  H22 G      75      37.456  39.130  74.285  1.00  0.00
ATOM   2391  N3  G      75      39.598  40.092  76.385  1.00  0.00
ATOM   2392  C4  G      75      39.775  41.304  77.086  1.00  0.00
ATOM   2393  C3' G      75      43.951  41.983  78.703  1.00  0.00
ATOM   2394  H3' G      75      43.703  43.039  78.812  1.00  0.00
ATOM   2395  C2' G      75      43.148  41.309  77.524  1.00  0.00
ATOM   2396  H2' G      75      42.908  42.123  76.840  1.00  0.00
ATOM   2397  O2' G      75      43.828  40.234  76.932  1.00  0.00
ATOM   2398 HO2' G      75      44.762  40.449  76.888  1.00  0.00
ATOM   2399  O3' G      75      45.368  41.799  78.716  1.00  0.00
ATOM   2400  P   A      76      46.275  42.333  77.507  1.00  0.00
ATOM   2401  OP1 A      76      47.590  42.484  78.098  1.00  0.00
ATOM   2402  OP2 A      76      45.632  43.500  76.947  1.00  0.00
ATOM   2403  O5' A      76      46.223  41.219  76.459  1.00  0.00
ATOM   2404  C5' A      76      47.347  40.703  75.766  1.00  0.00
ATOM   2405  H5' A      76      47.826  39.982  76.428  1.00  0.00
ATOM   2406 H5'' A      76      48.050  41.529  75.655  1.00  0.00
ATOM   2407  C4' A      76      46.874  40.015  74.500  1.00  0.00
ATOM   2408  H4' A      76      47.675  39.507  73.963  1.00  0.00
ATOM   2409  O4' A      76      45.933  38.919  74.876  1.00  0.00
ATOM   2410  C1' A      76      44.817  39.036  73.953  1.00  0.00
ATOM   2411  H1' A      76      45.085  38.539  73.020  1.00  0.00
ATOM   2412  N9  A      76      43.679  38.312  74.557  1.00  0.00
ATOM   2413  C8  A      76      42.417  38.734  74.993  1.00  0.00
ATOM   2414  H8  A      76      42.112  39.766  74.903  1.00  0.00
ATOM   2415  N7  A      76      41.584  37.847  75.290  1.00  0.00
ATOM   2416  C5  A      76      42.334  36.674  75.155  1.00  0.00
ATOM   2417  C6  A      76      42.138  35.364  75.471  1.00  0.00
ATOM   2418  N6  A      76      40.990  34.844  75.886  1.00  0.00
ATOM   2419  H61 A      76      40.250  35.477  76.154  1.00  0.00
ATOM   2420  H62 A      76      41.033  33.877  76.174  1.00  0.00
ATOM   2421  N1  A      76      43.065  34.436  75.372  1.00  0.00
ATOM   2422  C2  A      76      44.295  34.841  75.018  1.00  0.00
ATOM   2423  H2  A      76      45.076  34.096  75.051  1.00  0.00
ATOM   2424  N3  A      76      44.701  36.045  74.687  1.00  0.00
ATOM   2425  C4  A      76      43.657  36.939  74.821  1.00  0.00
ATOM   2426  C3' A      76      46.098  40.908  73.484  1.00  0.00
ATOM   2427  H3' A      76      46.137  41.990  73.615  1.00  0.00
ATOM   2428  C2' A      76      44.652  40.474  73.730  1.00  0.00
ATOM   2429  H2' A      76      44.239  40.978  74.604  1.00  0.00
ATOM   2430  O2' A      76      43.929  40.868  72.541  1.00  0.00
ATOM   2431 HO2' A      76      44.399  40.618  71.742  1.00  0.00
ATOM   2432  O3' A      76      46.371  40.621  72.153  1.00  0.00
ATOM   2433  P   C      77      47.872  40.740  71.511  1.00  0.00
ATOM   2434  OP1 C      77      48.904  41.146  72.512  1.00  0.00
ATOM   2435  OP2 C      77      47.830  41.504  70.295  1.00  0.00
ATOM   2436  O5' C      77      48.124  39.207  71.235  1.00  0.00
ATOM   2437  C5' C      77      49.328  38.552  71.587  1.00  0.00
ATOM   2438  H5' C      77      49.288  38.426  72.669  1.00  0.00
ATOM   2439 H5'' C      77      50.182  39.171  71.312  1.00  0.00
ATOM   2440  C4' C      77      49.382  37.148  70.914  1.00  0.00
ATOM   2441  H4' C      77      50.320  36.691  71.231  1.00  0.00
ATOM   2442  O4' C      77      48.234  36.375  71.289  1.00  0.00
ATOM   2443  C1' C      77      47.365  36.206  70.211  1.00  0.00
ATOM   2444  H1' C      77      47.519  35.176  69.889  1.00  0.00
ATOM   2445  N1  C      77      45.936  36.448  70.538  1.00  0.00
ATOM   2446  C6  C      77      45.309  37.647  70.426  1.00  0.00
ATOM   2447  H6  C      77      45.838  38.509  70.047  1.00  0.00
ATOM   2448  C5  C      77      43.987  37.805  70.746  1.00  0.00
ATOM   2449  H5  C      77      43.510  38.749  70.531  1.00  0.00
ATOM   2450  C4  C      77      43.298  36.657  71.181  1.00  0.00
ATOM   2451  N4  C      77      42.011  36.784  71.360  1.00  0.00
ATOM   2452  H41 C      77      41.664  37.677  71.680  1.00  0.00
ATOM   2453  H42 C      77      41.470  35.980  71.646  1.00  0.00
ATOM   2454  N3  C      77      43.892  35.478  71.341  1.00  0.00
ATOM   2455  C2  C      77      45.198  35.337  71.045  1.00  0.00
ATOM   2456  O2  C      77      45.600  34.171  71.170  1.00  0.00
ATOM   2457  C3' C      77      49.382  37.051  69.377  1.00  0.00
ATOM   2458  H3' C      77      49.760  37.972  68.931  1.00  0.00
ATOM   2459  C2' C      77      47.890  37.009  69.024  1.00  0.00
ATOM   2460  H2' C      77      47.533  38.033  69.133  1.00  0.00
ATOM   2461  O2' C      77      47.700  36.362  67.808  1.00  0.00
ATOM   2462 HO2' C      77      48.251  35.576  67.799  1.00  0.00
ATOM   2463  O3' C      77      50.080  35.892  68.954  1.00  0.00
ATOM   2464  P   G      78      51.644  35.928  68.491  1.00  0.00
ATOM   2465  OP1 G      78      52.264  34.582  68.611  1.00  0.00
ATOM   2466  OP2 G      78      52.312  37.119  69.079  1.00  0.00
ATOM   2467  O5' G      78      51.552  36.220  66.971  1.00  0.00
ATOM   2468  C5' G      78      51.342  35.210  65.985  1.00  0.00
ATOM   2469  H5' G      78      50.463  34.660  66.320  1.00  0.00
ATOM   2470 H5'' G      78      52.155  34.493  65.872  1.00  0.00
ATOM   2471  C4' G      78      51.051  35.817  64.633  1.00  0.00
ATOM   2472  H4' G      78      51.006  34.913  64.026  1.00  0.00
ATOM   2473  O4' G      78      49.821  36.497  64.431  1.00  0.00
ATOM   2474  C1' G      78      50.059  37.728  63.741  1.00  0.00
ATOM   2475  H1' G      78      49.155  37.890  63.154  1.00  0.00
ATOM   2476  N9  G      78      50.234  38.765  64.763  1.00  0.00
ATOM   2477  C8  G      78      49.829  38.723  66.050  1.00  0.00
ATOM   2478  H8  G      78      49.353  37.833  66.433  1.00  0.00
ATOM   2479  N7  G      78      50.027  39.812  66.724  1.00  0.00
ATOM   2480  C5  G      78      50.497  40.712  65.741  1.00  0.00
ATOM   2481  C6  G      78      50.823  42.096  65.900  1.00  0.00
ATOM   2482  O6  G      78      50.739  42.720  66.998  1.00  0.00
ATOM   2483  N1  G      78      51.211  42.756  64.706  1.00  0.00
ATOM   2484  H1  G      78      51.344  43.757  64.705  1.00  0.00
ATOM   2485  C2  G      78      51.282  42.005  63.551  1.00  0.00
ATOM   2486  N2  G      78      51.567  42.701  62.420  1.00  0.00
ATOM   2487  H21 G      78      51.586  42.242  61.520  1.00  0.00
ATOM   2488  H22 G      78      51.490  43.707  62.378  1.00  0.00
ATOM   2489  N3  G      78      51.033  40.675  63.423  1.00  0.00
ATOM   2490  C4  G      78      50.618  40.098  64.554  1.00  0.00
ATOM   2491  C3' G      78      52.173  36.629  63.908  1.00  0.00
ATOM   2492  H3' G      78      52.599  37.305  64.649  1.00  0.00
ATOM   2493  C2' G      78      51.364  37.547  62.997  1.00  0.00
ATOM   2494  H2' G      78      51.898  38.476  62.799  1.00  0.00
ATOM   2495  O2' G      78      51.118  36.934  61.743  1.00  0.00
ATOM   2496 HO2' G      78      51.864  36.358  61.563  1.00  0.00
ATOM   2497  O3' G      78      53.167  35.968  63.172  1.00  0.00
ATOM   2498  P   U      79      54.693  36.375  63.378  1.00  0.00
ATOM   2499  OP1 U      79      55.553  35.524  62.625  1.00  0.00
ATOM   2500  OP2 U      79      54.970  36.574  64.792  1.00  0.00
ATOM   2501  O5' U      79      54.858  37.797  62.729  1.00  0.00
ATOM   2502  C5' U      79      54.915  37.956  61.342  1.00  0.00
ATOM   2503  H5' U      79      54.132  37.418  60.807  1.00  0.00
ATOM   2504 H5'' U      79      55.863  37.548  60.991  1.00  0.00
ATOM   2505  C4' U      79      54.930  39.444  60.941  1.00  0.00
ATOM   2506  H4' U      79      54.750  39.697  59.896  1.00  0.00
ATOM   2507  O4' U      79      54.047  40.259  61.649  1.00  0.00
ATOM   2508  C1' U      79      54.605  41.578  61.820  1.00  0.00
ATOM   2509  H1' U      79      53.945  42.253  61.276  1.00  0.00
ATOM   2510  N1  U      79      54.646  41.951  63.223  1.00  0.00
ATOM   2511  C6  U      79      54.170  41.187  64.213  1.00  0.00
ATOM   2512  H6  U      79      53.710  40.255  63.919  1.00  0.00
ATOM   2513  C5  U      79      54.306  41.673  65.452  1.00  0.00
ATOM   2514  H5  U      79      53.828  40.999  66.147  1.00  0.00
ATOM   2515  C4  U      79      54.753  43.006  65.766  1.00  0.00
ATOM   2516  O4  U      79      55.076  43.421  66.925  1.00  0.00
ATOM   2517  N3  U      79      55.019  43.698  64.687  1.00  0.00
ATOM   2518  H3  U      79      55.435  44.581  64.947  1.00  0.00
ATOM   2519  C2  U      79      54.899  43.299  63.387  1.00  0.00
ATOM   2520  O2  U      79      54.901  44.115  62.496  1.00  0.00
ATOM   2521  C3' U      79      56.327  40.063  61.263  1.00  0.00
ATOM   2522  H3' U      79      56.650  39.741  62.253  1.00  0.00
ATOM   2523  C2' U      79      55.973  41.550  61.216  1.00  0.00
ATOM   2524  H2' U      79      56.699  42.105  61.811  1.00  0.00
ATOM   2525  O2' U      79      56.007  41.962  59.879  1.00  0.00
ATOM   2526 HO2' U      79      56.692  41.517  59.375  1.00  0.00
ATOM   2527  O3' U      79      57.348  39.568  60.369  1.00  0.00
ATOM   2528  P   U      80      58.846  40.096  60.328  1.00  0.00
ATOM   2529  OP1 U      80      59.597  39.126  59.531  1.00  0.00
ATOM   2530  OP2 U      80      59.295  40.318  61.705  1.00  0.00
ATOM   2531  O5' U      80      58.813  41.571  59.651  1.00  0.00
ATOM   2532  C5' U      80      58.942  41.747  58.299  1.00  0.00
ATOM   2533  H5' U      80      57.968  41.444  57.914  1.00  0.00
ATOM   2534 H5'' U      80      59.856  41.266  57.954  1.00  0.00
ATOM   2535  C4' U      80      59.039  43.231  58.011  1.00  0.00
ATOM   2536  H4' U      80      59.025  43.246  56.922  1.00  0.00
ATOM   2537  O4' U      80      57.841  43.924  58.543  1.00  0.00
ATOM   2538  C1' U      80      58.172  45.214  59.047  1.00  0.00
ATOM   2539  H1' U      80      57.533  45.910  58.503  1.00  0.00
ATOM   2540  N1  U      80      57.939  45.342  60.472  1.00  0.00
ATOM   2541  C6  U      80      58.270  44.386  61.330  1.00  0.00
ATOM   2542  H6  U      80      58.670  43.462  60.940  1.00  0.00
ATOM   2543  C5  U      80      58.103  44.452  62.643  1.00  0.00
ATOM   2544  H5  U      80      58.253  43.581  63.264  1.00  0.00
ATOM   2545  C4  U      80      57.456  45.502  63.242  1.00  0.00
ATOM   2546  O4  U      80      57.154  45.546  64.402  1.00  0.00
ATOM   2547  N3  U      80      57.169  46.538  62.402  1.00  0.00
ATOM   2548  H3  U      80      56.797  47.415  62.735  1.00  0.00
ATOM   2549  C2  U      80      57.508  46.553  61.053  1.00  0.00
ATOM   2550  O2  U      80      57.379  47.574  60.432  1.00  0.00
ATOM   2551  C3' U      80      60.257  43.944  58.591  1.00  0.00
ATOM   2552  H3' U      80      60.430  43.594  59.608  1.00  0.00
ATOM   2553  C2' U      80      59.631  45.378  58.650  1.00  0.00
ATOM   2554  H2' U      80      60.152  46.026  59.355  1.00  0.00
ATOM   2555  O2' U      80      59.564  46.095  57.472  1.00  0.00
ATOM   2556 HO2' U      80      59.986  46.923  57.711  1.00  0.00
ATOM   2557  O3' U      80      61.402  43.884  57.816  1.00  0.00
ATOM   2558  P   U      81      62.750  44.454  58.430  1.00  0.00
ATOM   2559  OP1 U      81      63.860  44.132  57.571  1.00  0.00
ATOM   2560  OP2 U      81      62.846  44.073  59.829  1.00  0.00
ATOM   2561  O5' U      81      62.446  46.017  58.356  1.00  0.00
ATOM   2562  C5' U      81      62.811  46.702  57.204  1.00  0.00
ATOM   2563  H5' U      81      62.195  46.246  56.429  1.00  0.00
ATOM   2564 H5'' U      81      63.875  46.583  56.998  1.00  0.00
ATOM   2565  C4' U      81      62.511  48.219  57.277  1.00  0.00
ATOM   2566  H4' U      81      62.784  48.691  56.333  1.00  0.00
ATOM   2567  O4' U      81      61.203  48.484  57.600  1.00  0.00
ATOM   2568  C1' U      81      61.119  49.708  58.413  1.00  0.00
ATOM   2569  H1' U      81      60.528  50.369  57.779  1.00  0.00
ATOM   2570  N1  U      81      60.352  49.409  59.599  1.00  0.00
ATOM   2571  C6  U      81      60.680  48.371  60.445  1.00  0.00
ATOM   2572  H6  U      81      61.467  47.679  60.186  1.00  0.00
ATOM   2573  C5  U      81      60.109  48.387  61.693  1.00  0.00
ATOM   2574  H5  U      81      60.405  47.663  62.437  1.00  0.00
ATOM   2575  C4  U      81      59.208  49.380  62.169  1.00  0.00
ATOM   2576  O4  U      81      58.799  49.523  63.338  1.00  0.00
ATOM   2577  N3  U      81      58.821  50.256  61.218  1.00  0.00
ATOM   2578  H3  U      81      58.322  51.084  61.509  1.00  0.00
ATOM   2579  C2  U      81      59.361  50.319  59.950  1.00  0.00
ATOM   2580  O2  U      81      58.940  51.171  59.255  1.00  0.00
ATOM   2581  C3' U      81      63.337  48.905  58.399  1.00  0.00
ATOM   2582  H3' U      81      63.377  48.181  59.212  1.00  0.00
ATOM   2583  C2' U      81      62.485  50.155  58.744  1.00  0.00
ATOM   2584  H2' U      81      62.521  50.298  59.824  1.00  0.00
ATOM   2585  O2' U      81      62.826  51.266  57.917  1.00  0.00
ATOM   2586 HO2' U      81      63.780  51.313  57.826  1.00  0.00
ATOM   2587  O3' U      81      64.644  49.002  57.895  1.00  0.00
ATOM   2588  P   A      82      65.676  49.858  58.612  1.00  0.00
ATOM   2589  OP1 A      82      66.957  49.276  58.313  1.00  0.00
ATOM   2590  OP2 A      82      65.274  50.070  60.034  1.00  0.00
ATOM   2591  O5' A      82      65.560  51.319  57.945  1.00  0.00
ATOM   2592  C5' A      82      65.911  51.578  56.574  1.00  0.00
ATOM   2593  H5' A      82      65.004  51.409  55.993  1.00  0.00
ATOM   2594 H5'' A      82      66.845  51.064  56.349  1.00  0.00
ATOM   2595  C4' A      82      66.126  53.045  56.328  1.00  0.00
ATOM   2596  H4' A      82      66.278  53.284  55.275  1.00  0.00
ATOM   2597  O4' A      82      64.893  53.735  56.799  1.00  0.00
ATOM   2598  C1' A      82      65.189  54.984  57.414  1.00  0.00
ATOM   2599  H1' A      82      64.612  55.734  56.871  1.00  0.00
ATOM   2600  N9  A      82      64.824  54.987  58.896  1.00  0.00
ATOM   2601  C8  A      82      64.074  54.060  59.549  1.00  0.00
ATOM   2602  H8  A      82      63.787  53.110  59.125  1.00  0.00
ATOM   2603  N7  A      82      63.784  54.384  60.768  1.00  0.00
ATOM   2604  C5  A      82      64.348  55.634  60.915  1.00  0.00
ATOM   2605  C6  A      82      64.458  56.591  61.946  1.00  0.00
ATOM   2606  N6  A      82      64.063  56.423  63.238  1.00  0.00
ATOM   2607  H61 A      82      63.604  55.542  63.417  1.00  0.00
ATOM   2608  H62 A      82      64.239  57.129  63.939  1.00  0.00
ATOM   2609  N1  A      82      65.047  57.803  61.685  1.00  0.00
ATOM   2610  C2  A      82      65.519  58.033  60.459  1.00  0.00
ATOM   2611  H2  A      82      66.032  58.966  60.277  1.00  0.00
ATOM   2612  N3  A      82      65.496  57.198  59.452  1.00  0.00
ATOM   2613  C4  A      82      64.861  56.067  59.717  1.00  0.00
ATOM   2614  C3' A      82      67.306  53.814  56.958  1.00  0.00
ATOM   2615  H3' A      82      67.602  53.442  57.939  1.00  0.00
ATOM   2616  C2' A      82      66.738  55.224  57.169  1.00  0.00
ATOM   2617  H2' A      82      67.133  55.832  57.983  1.00  0.00
ATOM   2618  O2' A      82      66.764  55.955  55.963  1.00  0.00
ATOM   2619 HO2' A      82      67.573  55.627  55.563  1.00  0.00
ATOM   2620  O3' A      82      68.481  53.920  56.170  1.00  0.00
ATOM   2621  P   C      83      69.765  53.325  56.755  1.00  0.00
ATOM   2622  OP1 C      83      70.834  53.475  55.730  1.00  0.00
ATOM   2623  OP2 C      83      69.391  51.996  57.297  1.00  0.00
ATOM   2624  O5' C      83      70.086  54.262  58.001  1.00  0.00
ATOM   2625  C5' C      83      70.390  55.657  58.059  1.00  0.00
ATOM   2626  H5' C      83      69.647  56.076  57.380  1.00  0.00
ATOM   2627 H5'' C      83      71.411  55.730  57.685  1.00  0.00
ATOM   2628  C4' C      83      70.186  56.334  59.443  1.00  0.00
ATOM   2629  H4' C      83      70.690  57.293  59.560  1.00  0.00
ATOM   2630  O4' C      83      68.849  56.531  59.833  1.00  0.00
ATOM   2631  C1' C      83      68.769  56.316  61.235  1.00  0.00
ATOM   2632  H1' C      83      68.295  57.120  61.798  1.00  0.00
ATOM   2633  N1  C      83      67.953  55.078  61.461  1.00  0.00
ATOM   2634  C6  C      83      67.955  54.006  60.558  1.00  0.00
ATOM   2635  H6  C      83      68.489  54.132  59.628  1.00  0.00
ATOM   2636  C5  C      83      67.161  52.949  60.763  1.00  0.00
ATOM   2637  H5  C      83      67.127  52.234  59.953  1.00  0.00
ATOM   2638  C4  C      83      66.497  52.884  62.053  1.00  0.00
ATOM   2639  N4  C      83      65.738  51.841  62.302  1.00  0.00
ATOM   2640  H41 C      83      65.377  51.330  61.510  1.00  0.00
ATOM   2641  H42 C      83      65.127  51.839  63.107  1.00  0.00
ATOM   2642  N3  C      83      66.476  53.845  62.932  1.00  0.00
ATOM   2643  C2  C      83      67.248  54.915  62.661  1.00  0.00
ATOM   2644  O2  C      83      67.299  55.752  63.596  1.00  0.00
ATOM   2645  C3' C      83      70.898  55.604  60.561  1.00  0.00
ATOM   2646  H3' C      83      70.792  54.523  60.470  1.00  0.00
ATOM   2647  C2' C      83      70.215  56.203  61.743  1.00  0.00
ATOM   2648  H2' C      83      70.195  55.483  62.561  1.00  0.00
ATOM   2649  O2' C      83      70.680  57.482  62.093  1.00  0.00
ATOM   2650 HO2' C      83      71.569  57.581  61.745  1.00  0.00
ATOM   2651  O3' C      83      72.347  55.858  60.709  1.00  0.00
ATOM   2652  P   A      84      73.274  54.840  61.494  1.00  0.00
ATOM   2653  OP1 A      84      74.618  55.492  61.600  1.00  0.00
ATOM   2654  OP2 A      84      73.189  53.491  60.908  1.00  0.00
ATOM   2655  O5' A      84      72.710  54.843  62.981  1.00  0.00
ATOM   2656  C5' A      84      73.133  55.772  63.942  1.00  0.00
ATOM   2657  H5' A      84      73.314  56.698  63.396  1.00  0.00
ATOM   2658 H5'' A      84      74.114  55.434  64.275  1.00  0.00
ATOM   2659  C4' A      84      72.236  55.829  65.226  1.00  0.00
ATOM   2660  H4' A      84      72.472  56.708  65.825  1.00  0.00
ATOM   2661  O4' A      84      70.818  55.785  64.920  1.00  0.00
ATOM   2662  C1' A      84      70.087  54.962  65.854  1.00  0.00
ATOM   2663  H1' A      84      69.234  55.528  66.229  1.00  0.00
ATOM   2664  N9  A      84      69.590  53.729  65.180  1.00  0.00
ATOM   2665  C8  A      84      69.847  53.204  63.936  1.00  0.00
ATOM   2666  H8  A      84      70.640  53.630  63.341  1.00  0.00
ATOM   2667  N7  A      84      69.197  52.180  63.667  1.00  0.00
ATOM   2668  C5  A      84      68.399  51.978  64.733  1.00  0.00
ATOM   2669  C6  A      84      67.599  50.905  65.167  1.00  0.00
ATOM   2670  N6  A      84      67.200  49.822  64.533  1.00  0.00
ATOM   2671  H61 A      84      67.486  49.680  63.575  1.00  0.00
ATOM   2672  H62 A      84      66.617  49.117  64.961  1.00  0.00
ATOM   2673  N1  A      84      67.208  50.883  66.436  1.00  0.00
ATOM   2674  C2  A      84      67.468  51.925  67.262  1.00  0.00
ATOM   2675  H2  A      84      66.999  51.890  68.234  1.00  0.00
ATOM   2676  N3  A      84      68.197  52.998  66.994  1.00  0.00
ATOM   2677  C4  A      84      68.701  52.887  65.744  1.00  0.00
ATOM   2678  C3' A      84      72.475  54.535  66.047  1.00  0.00
ATOM   2679  H3' A      84      72.490  53.720  65.323  1.00  0.00
ATOM   2680  C2' A      84      71.153  54.578  66.861  1.00  0.00
ATOM   2681  H2' A      84      70.837  53.641  67.319  1.00  0.00
ATOM   2682  O2' A      84      71.172  55.546  67.955  1.00  0.00
ATOM   2683 HO2' A      84      71.931  55.453  68.535  1.00  0.00
ATOM   2684  O3' A      84      73.669  54.593  66.741  1.00  0.00
ATOM   2685  P   A      85      74.212  53.249  67.404  1.00  0.00
ATOM   2686  OP1 A      85      75.583  53.507  67.825  1.00  0.00
ATOM   2687  OP2 A      85      73.942  52.127  66.529  1.00  0.00
ATOM   2688  O5' A      85      73.378  52.893  68.646  1.00  0.00
ATOM   2689  C5' A      85      73.524  53.466  69.927  1.00  0.00
ATOM   2690  H5' A      85      73.110  54.466  70.052  1.00  0.00
ATOM   2691 H5'' A      85      74.565  53.524  70.245  1.00  0.00
ATOM   2692  C4' A      85      72.788  52.581  70.936  1.00  0.00
ATOM   2693  H4' A      85      72.842  52.993  71.943  1.00  0.00
ATOM   2694  O4' A      85      71.424  52.622  70.741  1.00  0.00
ATOM   2695  C1' A      85      70.931  51.311  71.068  1.00  0.00
ATOM   2696  H1' A      85      70.061  51.381  71.721  1.00  0.00
ATOM   2697  N9  A      85      70.586  50.515  69.828  1.00  0.00
ATOM   2698  C8  A      85      70.785  50.854  68.538  1.00  0.00
ATOM   2699  H8  A      85      71.404  51.704  68.292  1.00  0.00
ATOM   2700  N7  A      85      70.281  49.932  67.688  1.00  0.00
ATOM   2701  C5  A      85      69.593  49.063  68.523  1.00  0.00
ATOM   2702  C6  A      85      68.765  47.915  68.336  1.00  0.00
ATOM   2703  N6  A      85      68.300  47.481  67.164  1.00  0.00
ATOM   2704  H61 A      85      68.499  47.991  66.315  1.00  0.00
ATOM   2705  H62 A      85      67.870  46.567  67.182  1.00  0.00
ATOM   2706  N1  A      85      68.222  47.265  69.398  1.00  0.00
ATOM   2707  C2  A      85      68.552  47.672  70.592  1.00  0.00
ATOM   2708  H2  A      85      67.926  47.257  71.368  1.00  0.00
ATOM   2709  N3  A      85      69.261  48.734  70.870  1.00  0.00
ATOM   2710  C4  A      85      69.816  49.375  69.792  1.00  0.00
ATOM   2711  C3' A      85      73.241  51.163  70.995  1.00  0.00
ATOM   2712  H3' A      85      73.201  50.731  69.995  1.00  0.00
ATOM   2713  C2' A      85      72.062  50.546  71.772  1.00  0.00
ATOM   2714  H2' A      85      71.947  49.462  71.758  1.00  0.00
ATOM   2715  O2' A      85      71.968  50.800  73.214  1.00  0.00
ATOM   2716 HO2' A      85      72.725  50.482  73.711  1.00  0.00
ATOM   2717  O3' A      85      74.517  51.249  71.587  1.00  0.00
ATOM   2718  P   C      86      75.589  50.065  71.388  1.00  0.00
ATOM   2719  OP1 C      86      76.834  50.347  72.173  1.00  0.00
ATOM   2720  OP2 C      86      75.665  49.745  69.948  1.00  0.00
ATOM   2721  O5' C      86      74.842  48.826  72.037  1.00  0.00
ATOM   2722  C5' C      86      74.820  48.615  73.436  1.00  0.00
ATOM   2723  H5' C      86      74.258  49.446  73.860  1.00  0.00
ATOM   2724 H5'' C      86      75.836  48.612  73.831  1.00  0.00
ATOM   2725  C4' C      86      74.035  47.351  73.836  1.00  0.00
ATOM   2726  H4' C      86      74.110  47.385  74.923  1.00  0.00
ATOM   2727  O4' C      86      72.685  47.393  73.377  1.00  0.00
ATOM   2728  C1' C      86      72.388  46.052  72.862  1.00  0.00
ATOM   2729  H1' C      86      71.470  45.751  73.368  1.00  0.00
ATOM   2730  N1  C      86      72.057  46.019  71.405  1.00  0.00
ATOM   2731  C6  C      86      72.396  47.027  70.600  1.00  0.00
ATOM   2732  H6  C      86      73.086  47.753  71.005  1.00  0.00
ATOM   2733  C5  C      86      72.081  47.063  69.289  1.00  0.00
ATOM   2734  H5  C      86      72.458  47.881  68.693  1.00  0.00
ATOM   2735  C4  C      86      71.430  45.901  68.722  1.00  0.00
ATOM   2736  N4  C      86      71.197  45.821  67.459  1.00  0.00
ATOM   2737  H41 C      86      71.356  46.644  66.896  1.00  0.00
ATOM   2738  H42 C      86      71.056  44.886  67.104  1.00  0.00
ATOM   2739  N3  C      86      71.108  44.865  69.527  1.00  0.00
ATOM   2740  C2  C      86      71.377  44.888  70.856  1.00  0.00
ATOM   2741  O2  C      86      71.027  43.979  71.606  1.00  0.00
ATOM   2742  C3' C      86      74.692  46.148  73.278  1.00  0.00
ATOM   2743  H3' C      86      74.863  46.184  72.203  1.00  0.00
ATOM   2744  C2' C      86      73.515  45.178  73.470  1.00  0.00
ATOM   2745  H2' C      86      73.573  44.283  72.851  1.00  0.00
ATOM   2746  O2' C      86      73.129  44.888  74.800  1.00  0.00
ATOM   2747 HO2' C      86      73.969  44.768  75.250  1.00  0.00
ATOM   2748  O3' C      86      75.861  45.620  73.947  1.00  0.00
ATOM   2749  P   A      87      76.932  44.577  73.315  1.00  0.00
ATOM   2750  OP1 A      87      77.994  44.567  74.295  1.00  0.00
ATOM   2751  OP2 A      87      77.213  45.045  71.925  1.00  0.00
ATOM   2752  O5' A      87      76.302  43.132  73.196  1.00  0.00
ATOM   2753  C5' A      87      75.771  42.397  74.336  1.00  0.00
ATOM   2754  H5' A      87      75.222  43.018  75.044  1.00  0.00
ATOM   2755 H5'' A      87      76.423  41.939  75.079  1.00  0.00
ATOM   2756  C4' A      87      74.903  41.323  73.737  1.00  0.00
ATOM   2757  H4' A      87      74.614  40.728  74.603  1.00  0.00
ATOM   2758  O4' A      87      73.852  41.933  73.004  1.00  0.00
ATOM   2759  C1' A      87      73.545  41.191  71.838  1.00  0.00
ATOM   2760  H1' A      87      72.511  40.849  71.886  1.00  0.00
ATOM   2761  N9  A      87      73.820  41.930  70.590  1.00  0.00
ATOM   2762  C8  A      87      74.465  43.110  70.420  1.00  0.00
ATOM   2763  H8  A      87      74.984  43.625  71.215  1.00  0.00
ATOM   2764  N7  A      87      74.264  43.675  69.269  1.00  0.00
ATOM   2765  C5  A      87      73.611  42.671  68.491  1.00  0.00
ATOM   2766  C6  A      87      73.183  42.481  67.157  1.00  0.00
ATOM   2767  N6  A      87      73.355  43.257  66.084  1.00  0.00
ATOM   2768  H61 A      87      73.091  42.917  65.170  1.00  0.00
ATOM   2769  H62 A      87      73.948  44.074  66.064  1.00  0.00
ATOM   2770  N1  A      87      72.495  41.383  66.786  1.00  0.00
ATOM   2771  C2  A      87      72.271  40.498  67.729  1.00  0.00
ATOM   2772  H2  A      87      71.745  39.613  67.404  1.00  0.00
ATOM   2773  N3  A      87      72.593  40.466  69.048  1.00  0.00
ATOM   2774  C4  A      87      73.287  41.635  69.363  1.00  0.00
ATOM   2775  C3' A      87      75.635  40.444  72.674  1.00  0.00
ATOM   2776  H3' A      87      76.258  41.096  72.062  1.00  0.00
ATOM   2777  C2' A      87      74.480  39.965  71.809  1.00  0.00
ATOM   2778  H2' A      87      74.715  39.729  70.771  1.00  0.00
ATOM   2779  O2' A      87      73.882  38.839  72.483  1.00  0.00
ATOM   2780 HO2' A      87      74.625  38.243  72.600  1.00  0.00
ATOM   2781  O3' A      87      76.442  39.443  73.219  1.00  0.00
ATOM   2782  P   A      88      77.577  38.865  72.453  1.00  0.00
ATOM   2783  OP1 A      88      78.265  37.933  73.275  1.00  0.00
ATOM   2784  OP2 A      88      78.257  40.016  71.891  1.00  0.00
ATOM   2785  O5' A      88      76.797  38.066  71.289  1.00  0.00
ATOM   2786  C5' A      88      76.262  36.815  71.500  1.00  0.00
ATOM   2787  H5' A      88      75.624  36.863  72.383  1.00  0.00
ATOM   2788 H5'' A      88      76.986  36.017  71.664  1.00  0.00
ATOM   2789  C4' A      88      75.431  36.319  70.311  1.00  0.00
ATOM   2790  H4' A      88      74.791  35.491  70.617  1.00  0.00
ATOM   2791  O4' A      88      74.581  37.284  69.756  1.00  0.00
ATOM   2792  C1' A      88      74.587  37.242  68.292  1.00  0.00
ATOM   2793  H1' A      88      73.574  37.248  67.890  1.00  0.00
ATOM   2794  N9  A      88      75.053  38.589  67.786  1.00  0.00
ATOM   2795  C8  A      88      75.883  39.468  68.398  1.00  0.00
ATOM   2796  H8  A      88      76.249  39.211  69.381  1.00  0.00
ATOM   2797  N7  A      88      75.990  40.622  67.751  1.00  0.00
ATOM   2798  C5  A      88      75.504  40.239  66.469  1.00  0.00
ATOM   2799  C6  A      88      75.421  40.923  65.171  1.00  0.00
ATOM   2800  N6  A      88      75.753  42.175  64.952  1.00  0.00
ATOM   2801  H61 A      88      75.829  42.729  65.793  1.00  0.00
ATOM   2802  H62 A      88      75.722  42.619  64.046  1.00  0.00
ATOM   2803  N1  A      88      74.980  40.293  64.098  1.00  0.00
ATOM   2804  C2  A      88      74.419  39.057  64.351  1.00  0.00
ATOM   2805  H2  A      88      73.985  38.642  63.453  1.00  0.00
ATOM   2806  N3  A      88      74.360  38.344  65.492  1.00  0.00
ATOM   2807  C4  A      88      75.003  39.001  66.472  1.00  0.00
ATOM   2808  C3' A      88      76.385  35.872  69.174  1.00  0.00
ATOM   2809  H3' A      88      77.331  36.411  69.209  1.00  0.00
ATOM   2810  C2' A      88      75.556  36.139  67.811  1.00  0.00
ATOM   2811  H2' A      88      76.255  36.501  67.057  1.00  0.00
ATOM   2812  O2' A      88      74.766  35.051  67.307  1.00  0.00
ATOM   2813 HO2' A      88      75.325  34.288  67.144  1.00  0.00
ATOM   2814  O3' A      88      76.608  34.475  69.216  1.00  0.00
ATOM   2815  P   G      89      78.084  33.805  69.131  1.00  0.00
ATOM   2816  OP1 G      89      78.132  32.424  69.710  1.00  0.00
ATOM   2817  OP2 G      89      79.034  34.783  69.644  1.00  0.00
ATOM   2818  O5' G      89      78.403  33.604  67.558  1.00  0.00
ATOM   2819  C5' G      89      77.639  32.786  66.722  1.00  0.00
ATOM   2820  H5' G      89      76.585  32.820  66.998  1.00  0.00
ATOM   2821 H5'' G      89      77.853  31.733  66.905  1.00  0.00
ATOM   2822  C4' G      89      77.917  33.182  65.240  1.00  0.00
ATOM   2823  H4' G      89      77.292  32.632  64.538  1.00  0.00
ATOM   2824  O4' G      89      77.474  34.538  65.129  1.00  0.00
ATOM   2825  C1' G      89      78.657  35.284  64.807  1.00  0.00
ATOM   2826  H1' G      89      78.816  35.468  63.744  1.00  0.00
ATOM   2827  N9  G      89      78.677  36.532  65.415  1.00  0.00
ATOM   2828  C8  G      89      78.682  36.790  66.778  1.00  0.00
ATOM   2829  H8  G      89      78.729  36.041  67.554  1.00  0.00
ATOM   2830  N7  G      89      78.749  38.096  67.115  1.00  0.00
ATOM   2831  C5  G      89      78.647  38.742  65.803  1.00  0.00
ATOM   2832  C6  G      89      78.557  40.109  65.476  1.00  0.00
ATOM   2833  O6  G      89      78.505  41.094  66.165  1.00  0.00
ATOM   2834  N1  G      89      78.445  40.363  64.121  1.00  0.00
ATOM   2835  H1  G      89      78.228  41.313  63.854  1.00  0.00
ATOM   2836  C2  G      89      78.421  39.370  63.162  1.00  0.00
ATOM   2837  N2  G      89      78.045  39.726  61.973  1.00  0.00
ATOM   2838  H21 G      89      78.037  39.001  61.270  1.00  0.00
ATOM   2839  H22 G      89      77.803  40.671  61.712  1.00  0.00
ATOM   2840  N3  G      89      78.538  38.084  63.452  1.00  0.00
ATOM   2841  C4  G      89      78.687  37.798  64.804  1.00  0.00
ATOM   2842  C3' G      89      79.364  33.096  64.829  1.00  0.00
ATOM   2843  H3' G      89      79.820  32.281  65.391  1.00  0.00
ATOM   2844  C2' G      89      79.918  34.531  65.186  1.00  0.00
ATOM   2845  H2' G      89      80.136  34.677  66.244  1.00  0.00
ATOM   2846  O2' G      89      81.035  34.820  64.395  1.00  0.00
ATOM   2847 HO2' G      89      81.129  34.122  63.743  1.00  0.00
ATOM   2848  O3' G      89      79.521  32.816  63.448  1.00  0.00
ATOM   2849  P   G      90      79.441  31.302  62.891  1.00  0.00
ATOM   2850  OP1 G      90      79.928  30.383  63.944  1.00  0.00
ATOM   2851  OP2 G      90      80.047  31.112  61.538  1.00  0.00
ATOM   2852  O5' G      90      77.932  31.044  62.761  1.00  0.00
ATOM   2853  C5' G      90      77.469  29.850  62.118  1.00  0.00
ATOM   2854  H5' G      90      78.132  29.033  62.406  1.00  0.00
ATOM   2855 H5'' G      90      77.468  30.024  61.042  1.00  0.00
ATOM   2856  C4' G      90      76.025  29.607  62.584  1.00  0.00
ATOM   2857  H4' G      90      75.811  28.683  62.048  1.00  0.00
ATOM   2858  O4' G      90      75.917  29.544  64.065  1.00  0.00
ATOM   2859  C1' G      90      74.558  29.746  64.338  1.00  0.00
ATOM   2860  H1' G      90      74.121  28.803  64.663  1.00  0.00
ATOM   2861  N9  G      90      74.446  30.611  65.547  1.00  0.00
ATOM   2862  C8  G      90      73.994  31.920  65.656  1.00  0.00
ATOM   2863  H8  G      90      73.682  32.442  64.763  1.00  0.00
ATOM   2864  N7  G      90      74.071  32.465  66.886  1.00  0.00
ATOM   2865  C5  G      90      74.525  31.285  67.620  1.00  0.00
ATOM   2866  C6  G      90      74.777  31.235  69.031  1.00  0.00
ATOM   2867  O6  G      90      74.581  32.021  69.934  1.00  0.00
ATOM   2868  N1  G      90      75.372  30.084  69.338  1.00  0.00
ATOM   2869  H1  G      90      75.622  29.952  70.308  1.00  0.00
ATOM   2870  C2  G      90      75.728  29.081  68.475  1.00  0.00
ATOM   2871  N2  G      90      76.315  28.003  68.935  1.00  0.00
ATOM   2872  H21 G      90      76.702  27.253  68.380  1.00  0.00
ATOM   2873  H22 G      90      76.634  27.971  69.893  1.00  0.00
ATOM   2874  N3  G      90      75.348  29.010  67.184  1.00  0.00
ATOM   2875  C4  G      90      74.801  30.218  66.832  1.00  0.00
ATOM   2876  C3' G      90      75.000  30.707  62.119  1.00  0.00
ATOM   2877  H3' G      90      75.288  31.695  62.478  1.00  0.00
ATOM   2878  C2' G      90      73.892  30.227  63.077  1.00  0.00
ATOM   2879  H2' G      90      73.210  31.043  63.316  1.00  0.00
ATOM   2880  O2' G      90      73.183  29.177  62.537  1.00  0.00
ATOM   2881 HO2' G      90      72.681  29.535  61.801  1.00  0.00
ATOM   2882  O3' G      90      74.599  30.602  60.780  1.00  0.00
ATOM   2883  P   A      91      73.690  31.804  60.244  1.00  0.00
ATOM   2884  OP1 A      91      73.532  31.563  58.839  1.00  0.00
ATOM   2885  OP2 A      91      74.163  33.129  60.748  1.00  0.00
ATOM   2886  O5' A      91      72.342  31.426  60.909  1.00  0.00
ATOM   2887  C5' A      91      71.318  30.808  60.175  1.00  0.00
ATOM   2888  H5' A      91      71.583  29.854  59.717  1.00  0.00
ATOM   2889 H5'' A      91      70.955  31.424  59.353  1.00  0.00
ATOM   2890  C4' A      91      70.037  30.591  60.979  1.00  0.00
ATOM   2891  H4' A      91      69.159  30.208  60.459  1.00  0.00
ATOM   2892  O4' A      91      70.332  29.606  62.005  1.00  0.00
ATOM   2893  C1' A      91      69.739  30.065  63.195  1.00  0.00
ATOM   2894  H1' A      91      68.662  29.901  63.185  1.00  0.00
ATOM   2895  N9  A      91      70.345  29.336  64.357  1.00  0.00
ATOM   2896  C8  A      91      70.796  29.851  65.542  1.00  0.00
ATOM   2897  H8  A      91      70.626  30.866  65.867  1.00  0.00
ATOM   2898  N7  A      91      71.396  29.008  66.342  1.00  0.00
ATOM   2899  C5  A      91      71.187  27.760  65.709  1.00  0.00
ATOM   2900  C6  A      91      71.527  26.409  65.990  1.00  0.00
ATOM   2901  N6  A      91      72.209  25.968  67.067  1.00  0.00
ATOM   2902  H61 A      91      72.640  26.659  67.664  1.00  0.00
ATOM   2903  H62 A      91      72.622  25.059  66.914  1.00  0.00
ATOM   2904  N1  A      91      71.262  25.444  65.096  1.00  0.00
ATOM   2905  C2  A      91      70.730  25.792  63.958  1.00  0.00
ATOM   2906  H2  A      91      70.451  25.009  63.268  1.00  0.00
ATOM   2907  N3  A      91      70.402  27.019  63.553  1.00  0.00
ATOM   2908  C4  A      91      70.647  27.999  64.497  1.00  0.00
ATOM   2909  C3' A      91      69.586  31.809  61.715  1.00  0.00
ATOM   2910  H3' A      91      70.014  32.737  61.338  1.00  0.00
ATOM   2911  C2' A      91      70.036  31.583  63.157  1.00  0.00
ATOM   2912  H2' A      91      71.122  31.672  63.118  1.00  0.00
ATOM   2913  O2' A      91      69.376  32.283  64.188  1.00  0.00
ATOM   2914 HO2' A      91      68.454  32.512  64.051  1.00  0.00
ATOM   2915  O3' A      91      68.207  31.890  61.781  1.00  0.00
ATOM   2916  P   U      92      67.255  32.534  60.631  1.00  0.00
ATOM   2917  OP1 U      92      65.873  31.932  60.803  1.00  0.00
ATOM   2918  OP2 U      92      67.949  32.382  59.290  1.00  0.00
ATOM   2919  O5' U      92      67.049  34.153  60.803  1.00  0.00
ATOM   2920  C5' U      92      68.112  35.073  60.703  1.00  0.00
ATOM   2921  H5' U      92      67.796  36.059  60.360  1.00  0.00
ATOM   2922 H5'' U      92      68.929  34.646  60.122  1.00  0.00
ATOM   2923  C4' U      92      68.550  35.353  62.182  1.00  0.00
ATOM   2924  H4' U      92      68.589  34.395  62.701  1.00  0.00
ATOM   2925  O4' U      92      69.781  36.106  62.197  1.00  0.00
ATOM   2926  C1' U      92      69.892  36.791  63.439  1.00  0.00
ATOM   2927  H1' U      92      70.590  36.243  64.072  1.00  0.00
ATOM   2928  N1  U      92      70.527  38.143  63.281  1.00  0.00
ATOM   2929  C6  U      92      70.317  38.884  62.130  1.00  0.00
ATOM   2930  H6  U      92      69.872  38.546  61.206  1.00  0.00
ATOM   2931  C5  U      92      70.831  40.108  62.016  1.00  0.00
ATOM   2932  H5  U      92      70.684  40.667  61.104  1.00  0.00
ATOM   2933  C4  U      92      71.427  40.809  63.125  1.00  0.00
ATOM   2934  O4  U      92      71.701  42.009  63.230  1.00  0.00
ATOM   2935  N3  U      92      71.515  40.107  64.234  1.00  0.00
ATOM   2936  H3  U      92      71.982  40.684  64.919  1.00  0.00
ATOM   2937  C2  U      92      71.111  38.777  64.402  1.00  0.00
ATOM   2938  O2  U      92      71.336  38.225  65.450  1.00  0.00
ATOM   2939  C3' U      92      67.661  36.324  62.852  1.00  0.00
ATOM   2940  H3' U      92      67.580  37.191  62.197  1.00  0.00
ATOM   2941  C2' U      92      68.440  36.764  64.069  1.00  0.00
ATOM   2942  H2' U      92      68.168  37.782  64.346  1.00  0.00
ATOM   2943  O2' U      92      68.436  35.895  65.205  1.00  0.00
ATOM   2944 HO2' U      92      67.633  36.084  65.695  1.00  0.00
ATOM   2945  O3' U      92      66.404  35.737  63.265  1.00  0.00
ATOM   2946  P   G      93      65.277  36.654  63.853  1.00  0.00
ATOM   2947  OP1 G      93      64.019  35.918  63.731  1.00  0.00
ATOM   2948  OP2 G      93      65.309  37.922  63.099  1.00  0.00
ATOM   2949  O5' G      93      65.714  36.823  65.379  1.00  0.00
ATOM   2950  C5' G      93      65.061  36.114  66.417  1.00  0.00
ATOM   2951  H5' G      93      65.313  35.054  66.383  1.00  0.00
ATOM   2952 H5'' G      93      63.980  36.213  66.311  1.00  0.00
ATOM   2953  C4' G      93      65.329  36.667  67.808  1.00  0.00
ATOM   2954  H4' G      93      64.831  36.058  68.562  1.00  0.00
ATOM   2955  O4' G      93      66.760  36.754  68.120  1.00  0.00
ATOM   2956  C1' G      93      67.048  37.994  68.756  1.00  0.00
ATOM   2957  H1' G      93      67.505  37.830  69.732  1.00  0.00
ATOM   2958  N9  G      93      67.703  38.965  67.868  1.00  0.00
ATOM   2959  C8  G      93      67.570  39.219  66.551  1.00  0.00
ATOM   2960  H8  G      93      67.027  38.575  65.874  1.00  0.00
ATOM   2961  N7  G      93      68.193  40.275  66.131  1.00  0.00
ATOM   2962  C5  G      93      68.767  40.725  67.330  1.00  0.00
ATOM   2963  C6  G      93      69.427  42.000  67.675  1.00  0.00
ATOM   2964  O6  G      93      69.617  42.938  66.928  1.00  0.00
ATOM   2965  N1  G      93      69.831  42.071  68.990  1.00  0.00
ATOM   2966  H1  G      93      70.173  42.939  69.380  1.00  0.00
ATOM   2967  C2  G      93      69.624  41.108  69.907  1.00  0.00
ATOM   2968  N2  G      93      70.266  41.219  71.047  1.00  0.00
ATOM   2969  H21 G      93      70.203  40.467  71.718  1.00  0.00
ATOM   2970  H22 G      93      70.843  42.034  71.198  1.00  0.00
ATOM   2971  N3  G      93      68.979  39.984  69.695  1.00  0.00
ATOM   2972  C4  G      93      68.497  39.913  68.401  1.00  0.00
ATOM   2973  C3' G      93      64.723  38.015  68.085  1.00  0.00
ATOM   2974  H3' G      93      64.678  38.662  67.209  1.00  0.00
ATOM   2975  C2' G      93      65.684  38.566  69.119  1.00  0.00
ATOM   2976  H2' G      93      65.604  39.650  69.045  1.00  0.00
ATOM   2977  O2' G      93      65.423  38.034  70.416  1.00  0.00
ATOM   2978 HO2' G      93      64.716  37.391  70.328  1.00  0.00
ATOM   2979  O3' G      93      63.434  37.972  68.542  1.00  0.00
ATOM   2980  P   U      94      62.583  39.251  68.495  1.00  0.00
ATOM   2981  OP1 U      94      61.242  38.944  68.915  1.00  0.00
ATOM   2982  OP2 U      94      62.742  39.916  67.182  1.00  0.00
ATOM   2983  O5' U      94      63.306  40.059  69.498  1.00  0.00
ATOM   2984  C5' U      94      63.087  39.898  70.883  1.00  0.00
ATOM   2985  H5' U      94      63.278  38.884  71.234  1.00  0.00
ATOM   2986 H5'' U      94      62.033  40.074  71.095  1.00  0.00
ATOM   2987  C4' U      94      63.989  40.866  71.670  1.00  0.00
ATOM   2988  H4' U      94      64.082  40.542  72.707  1.00  0.00
ATOM   2989  O4' U      94      65.347  40.906  71.174  1.00  0.00
ATOM   2990  C1' U      94      65.780  42.312  71.311  1.00  0.00
ATOM   2991  H1' U      94      66.648  42.386  71.966  1.00  0.00
ATOM   2992  N1  U      94      66.167  42.931  70.057  1.00  0.00
ATOM   2993  C6  U      94      65.394  42.722  68.989  1.00  0.00
ATOM   2994  H6  U      94      64.596  41.995  68.965  1.00  0.00
ATOM   2995  C5  U      94      65.706  43.277  67.812  1.00  0.00
ATOM   2996  H5  U      94      65.143  43.031  66.923  1.00  0.00
ATOM   2997  C4  U      94      66.773  44.220  67.684  1.00  0.00
ATOM   2998  O4  U      94      67.146  44.752  66.662  1.00  0.00
ATOM   2999  N3  U      94      67.543  44.323  68.797  1.00  0.00
ATOM   3000  H3  U      94      68.222  45.070  68.827  1.00  0.00
ATOM   3001  C2  U      94      67.272  43.723  70.018  1.00  0.00
ATOM   3002  O2  U      94      67.987  43.928  70.975  1.00  0.00
ATOM   3003  C3' U      94      63.458  42.321  71.586  1.00  0.00
ATOM   3004  H3' U      94      63.125  42.451  70.557  1.00  0.00
ATOM   3005  C2' U      94      64.695  43.199  71.847  1.00  0.00
ATOM   3006  H2' U      94      64.528  44.137  71.317  1.00  0.00
ATOM   3007  O2' U      94      65.010  43.445  73.237  1.00  0.00
ATOM   3008 HO2' U      94      64.544  42.786  73.756  1.00  0.00
ATOM   3009  O3' U      94      62.450  42.465  72.538  1.00  0.00
ATOM   3010  P   U      95      61.210  43.504  72.305  1.00  0.00
ATOM   3011  OP1 U      95      60.339  43.443  73.541  1.00  0.00
ATOM   3012  OP2 U      95      60.531  43.105  71.022  1.00  0.00
ATOM   3013  O5' U      95      61.752  45.023  72.229  1.00  0.00
ATOM   3014  C5' U      95      62.425  45.589  73.363  1.00  0.00
ATOM   3015  H5' U      95      63.128  44.865  73.773  1.00  0.00
ATOM   3016 H5'' U      95      61.713  45.760  74.171  1.00  0.00
ATOM   3017  C4' U      95      63.108  46.818  72.920  1.00  0.00
ATOM   3018  H4' U      95      63.587  47.323  73.759  1.00  0.00
ATOM   3019  O4' U      95      64.303  46.604  72.041  1.00  0.00
ATOM   3020  C1' U      95      64.567  47.853  71.365  1.00  0.00
ATOM   3021  H1' U      95      65.484  48.334  71.706  1.00  0.00
ATOM   3022  N1  U      95      64.764  47.770  69.939  1.00  0.00
ATOM   3023  C6  U      95      64.166  46.765  69.254  1.00  0.00
ATOM   3024  H6  U      95      63.619  45.970  69.740  1.00  0.00
ATOM   3025  C5  U      95      64.216  46.825  67.911  1.00  0.00
ATOM   3026  H5  U      95      63.614  46.120  67.357  1.00  0.00
ATOM   3027  C4  U      95      64.916  47.861  67.129  1.00  0.00
ATOM   3028  O4  U      95      64.965  47.995  65.894  1.00  0.00
ATOM   3029  N3  U      95      65.508  48.779  67.964  1.00  0.00
ATOM   3030  H3  U      95      66.073  49.461  67.478  1.00  0.00
ATOM   3031  C2  U      95      65.401  48.807  69.291  1.00  0.00
ATOM   3032  O2  U      95      65.870  49.779  69.856  1.00  0.00
ATOM   3033  C3' U      95      62.237  47.868  72.233  1.00  0.00
ATOM   3034  H3' U      95      61.722  47.265  71.484  1.00  0.00
ATOM   3035  C2' U      95      63.313  48.773  71.612  1.00  0.00
ATOM   3036  H2' U      95      62.949  49.191  70.673  1.00  0.00
ATOM   3037  O2' U      95      63.769  49.781  72.455  1.00  0.00
ATOM   3038 HO2' U      95      62.989  50.077  72.930  1.00  0.00
ATOM   3039  O3' U      95      61.247  48.648  72.937  1.00  0.00
ATOM   3040  P   G      96      60.229  49.521  72.134  1.00  0.00
ATOM   3041  OP1 G      96      59.113  49.841  73.012  1.00  0.00
ATOM   3042  OP2 G      96      59.845  48.816  70.895  1.00  0.00
ATOM   3043  O5' G      96      61.090  50.795  71.721  1.00  0.00
ATOM   3044  C5' G      96      61.353  51.847  72.683  1.00  0.00
ATOM   3045  H5' G      96      61.948  51.383  73.470  1.00  0.00
ATOM   3046 H5'' G      96      60.385  52.105  73.113  1.00  0.00
ATOM   3047  C4' G      96      62.197  53.026  72.200  1.00  0.00
ATOM   3048  H4' G      96      62.588  53.623  73.024  1.00  0.00
ATOM   3049  O4' G      96      63.357  52.541  71.621  1.00  0.00
ATOM   3050  C1' G      96      63.716  53.368  70.615  1.00  0.00
ATOM   3051  H1' G      96      64.731  53.724  70.789  1.00  0.00
ATOM   3052  N9  G      96      63.768  52.708  69.333  1.00  0.00
ATOM   3053  C8  G      96      63.042  51.613  68.878  1.00  0.00
ATOM   3054  H8  G      96      62.370  51.054  69.512  1.00  0.00
ATOM   3055  N7  G      96      63.139  51.272  67.604  1.00  0.00
ATOM   3056  C5  G      96      63.933  52.290  67.135  1.00  0.00
ATOM   3057  C6  G      96      64.244  52.670  65.780  1.00  0.00
ATOM   3058  O6  G      96      63.923  52.074  64.734  1.00  0.00
ATOM   3059  N1  G      96      65.139  53.696  65.693  1.00  0.00
ATOM   3060  H1  G      96      65.665  53.771  64.835  1.00  0.00
ATOM   3061  C2  G      96      65.452  54.458  66.767  1.00  0.00
ATOM   3062  N2  G      96      66.257  55.447  66.585  1.00  0.00
ATOM   3063  H21 G      96      66.389  56.031  67.398  1.00  0.00
ATOM   3064  H22 G      96      66.612  55.648  65.661  1.00  0.00
ATOM   3065  N3  G      96      65.066  54.257  68.051  1.00  0.00
ATOM   3066  C4  G      96      64.388  53.104  68.194  1.00  0.00
ATOM   3067  C3' G      96      61.459  53.907  71.168  1.00  0.00
ATOM   3068  H3' G      96      60.969  53.323  70.389  1.00  0.00
ATOM   3069  C2' G      96      62.679  54.573  70.580  1.00  0.00
ATOM   3070  H2' G      96      62.444  55.076  69.641  1.00  0.00
ATOM   3071  O2' G      96      63.286  55.558  71.476  1.00  0.00
ATOM   3072 HO2' G      96      62.606  55.852  72.087  1.00  0.00
ATOM   3073  O3' G      96      60.604  54.872  71.660  1.00  0.00
ATOM   3074  P   C      97      59.305  55.281  70.875  1.00  0.00
ATOM   3075  OP1 C      97      58.620  56.296  71.673  1.00  0.00
ATOM   3076  OP2 C      97      58.518  54.053  70.742  1.00  0.00
ATOM   3077  O5' C      97      59.686  55.766  69.483  1.00  0.00
ATOM   3078  C5' C      97      60.393  57.063  69.329  1.00  0.00
ATOM   3079  H5' C      97      61.257  57.135  69.989  1.00  0.00
ATOM   3080 H5'' C      97      59.732  57.902  69.544  1.00  0.00
ATOM   3081  C4' C      97      61.033  57.104  67.980  1.00  0.00
ATOM   3082  H4' C      97      61.527  58.075  68.015  1.00  0.00
ATOM   3083  O4' C      97      61.975  56.076  67.663  1.00  0.00
ATOM   3084  C1' C      97      61.832  55.634  66.323  1.00  0.00
ATOM   3085  H1' C      97      62.785  55.657  65.794  1.00  0.00
ATOM   3086  N1  C      97      61.276  54.276  66.243  1.00  0.00
ATOM   3087  C6  C      97      60.866  53.609  67.370  1.00  0.00
ATOM   3088  H6  C      97      61.193  53.859  68.368  1.00  0.00
ATOM   3089  C5  C      97      60.007  52.610  67.173  1.00  0.00
ATOM   3090  H5  C      97      59.471  52.184  68.008  1.00  0.00
ATOM   3091  C4  C      97      59.554  52.324  65.841  1.00  0.00
ATOM   3092  N4  C      97      58.720  51.377  65.575  1.00  0.00
ATOM   3093  H41 C      97      58.170  51.013  66.340  1.00  0.00
ATOM   3094  H42 C      97      58.829  50.981  64.652  1.00  0.00
ATOM   3095  N3  C      97      60.207  52.733  64.745  1.00  0.00
ATOM   3096  C2  C      97      61.084  53.766  64.940  1.00  0.00
ATOM   3097  O2  C      97      61.657  54.275  63.914  1.00  0.00
ATOM   3098  C3' C      97      60.028  57.229  66.814  1.00  0.00
ATOM   3099  H3' C      97      59.265  56.451  66.850  1.00  0.00
ATOM   3100  C2' C      97      60.991  56.808  65.681  1.00  0.00
ATOM   3101  H2' C      97      60.343  56.507  64.857  1.00  0.00
ATOM   3102  O2' C      97      61.979  57.802  65.338  1.00  0.00
ATOM   3103 HO2' C      97      61.477  58.275  64.671  1.00  0.00
ATOM   3104  O3' C      97      59.311  58.477  66.679  1.00  0.00
ATOM   3105  P   A      98      58.159  58.776  65.653  1.00  0.00
ATOM   3106  OP1 A      98      57.383  59.944  66.191  1.00  0.00
ATOM   3107  OP2 A      98      57.348  57.520  65.437  1.00  0.00
ATOM   3108  O5' A      98      58.895  59.148  64.276  1.00  0.00
ATOM   3109  C5' A      98      59.760  60.241  64.215  1.00  0.00
ATOM   3110  H5' A      98      60.571  60.070  64.923  1.00  0.00
ATOM   3111 H5'' A      98      59.200  61.134  64.493  1.00  0.00
ATOM   3112  C4' A      98      60.374  60.345  62.873  1.00  0.00
ATOM   3113  H4' A      98      61.129  61.129  62.929  1.00  0.00
ATOM   3114  O4' A      98      61.017  59.123  62.593  1.00  0.00
ATOM   3115  C1' A      98      61.242  58.964  61.247  1.00  0.00
ATOM   3116  H1' A      98      62.292  59.106  60.992  1.00  0.00
ATOM   3117  N9  A      98      60.969  57.561  60.796  1.00  0.00
ATOM   3118  C8  A      98      60.256  56.606  61.528  1.00  0.00
ATOM   3119  H8  A      98      59.802  56.859  62.475  1.00  0.00
ATOM   3120  N7  A      98      60.154  55.438  60.903  1.00  0.00
ATOM   3121  C5  A      98      60.763  55.661  59.659  1.00  0.00
ATOM   3122  C6  A      98      61.018  54.933  58.450  1.00  0.00
ATOM   3123  N6  A      98      60.840  53.620  58.361  1.00  0.00
ATOM   3124  H61 A      98      60.477  53.102  59.148  1.00  0.00
ATOM   3125  H62 A      98      61.179  53.112  57.557  1.00  0.00
ATOM   3126  N1  A      98      61.676  55.466  57.354  1.00  0.00
ATOM   3127  C2  A      98      61.993  56.756  57.475  1.00  0.00
ATOM   3128  H2  A      98      62.392  57.186  56.568  1.00  0.00
ATOM   3129  N3  A      98      61.794  57.556  58.488  1.00  0.00
ATOM   3130  C4  A      98      61.187  56.969  59.583  1.00  0.00
ATOM   3131  C3' A      98      59.462  60.645  61.667  1.00  0.00
ATOM   3132  H3' A      98      58.527  60.085  61.694  1.00  0.00
ATOM   3133  C2' A      98      60.359  59.979  60.531  1.00  0.00
ATOM   3134  H2' A      98      59.708  59.603  59.742  1.00  0.00
ATOM   3135  O2' A      98      61.231  60.828  59.879  1.00  0.00
ATOM   3136 HO2' A      98      60.844  61.706  59.874  1.00  0.00
ATOM   3137  O3' A      98      59.256  62.079  61.458  1.00  0.00
ATOM   3138  P   U      99      57.923  62.793  61.955  1.00  0.00
ATOM   3139  OP1 U      99      58.289  64.176  62.287  1.00  0.00
ATOM   3140  OP2 U      99      57.130  61.947  62.863  1.00  0.00
ATOM   3141  O5' U      99      57.134  62.838  60.561  1.00  0.00
ATOM   3142  C5' U      99      57.037  61.739  59.749  1.00  0.00
ATOM   3143  H5' U      99      56.648  60.873  60.284  1.00  0.00
ATOM   3144 H5'' U      99      57.945  61.406  59.246  1.00  0.00
ATOM   3145  C4' U      99      56.221  62.197  58.515  1.00  0.00
ATOM   3146  H4' U      99      56.144  61.440  57.733  1.00  0.00
ATOM   3147  O4' U      99      54.909  62.505  58.840  1.00  0.00
ATOM   3148  C1' U      99      54.436  63.786  58.405  1.00  0.00
ATOM   3149  H1' U      99      53.507  63.653  57.850  1.00  0.00
ATOM   3150  N1  U      99      54.260  64.801  59.484  1.00  0.00
ATOM   3151  C6  U      99      54.349  64.465  60.807  1.00  0.00
ATOM   3152  H6  U      99      54.513  63.446  61.123  1.00  0.00
ATOM   3153  C5  U      99      54.175  65.336  61.808  1.00  0.00
ATOM   3154  H5  U      99      54.361  65.041  62.831  1.00  0.00
ATOM   3155  C4  U      99      53.919  66.699  61.518  1.00  0.00
ATOM   3156  O4  U      99      53.977  67.605  62.296  1.00  0.00
ATOM   3157  N3  U      99      53.744  66.926  60.180  1.00  0.00
ATOM   3158  H3  U      99      53.860  67.879  59.866  1.00  0.00
ATOM   3159  C2  U      99      53.819  66.014  59.142  1.00  0.00
ATOM   3160  O2  U      99      53.550  66.365  58.007  1.00  0.00
ATOM   3161  C3' U      99      56.792  63.511  57.928  1.00  0.00
ATOM   3162  H3' U      99      57.391  64.101  58.622  1.00  0.00
ATOM   3163  C2' U      99      55.513  64.166  57.434  1.00  0.00
ATOM   3164  H2' U      99      55.746  65.228  57.510  1.00  0.00
ATOM   3165  O2' U      99      55.106  63.756  56.058  1.00  0.00
ATOM   3166 HO2' U      99      55.939  63.433  55.707  1.00  0.00
ATOM   3167  O3' U      99      57.599  63.201  56.776  1.00  0.00
ATOM   3168  P   G     100      58.875  64.034  56.370  1.00  0.00
ATOM   3169  OP1 G     100      59.287  64.915  57.507  1.00  0.00
ATOM   3170  OP2 G     100      58.395  64.699  55.124  1.00  0.00
ATOM   3171  O5' G     100      59.956  63.010  55.913  1.00  0.00
ATOM   3172  C5' G     100      60.467  62.002  56.768  1.00  0.00
ATOM   3173  H5' G     100      59.691  61.735  57.485  1.00  0.00
ATOM   3174 H5'' G     100      61.169  62.632  57.313  1.00  0.00
ATOM   3175  C4' G     100      61.084  60.699  56.177  1.00  0.00
ATOM   3176  H4' G     100      61.758  60.214  56.884  1.00  0.00
ATOM   3177  O4' G     100      60.075  59.777  55.867  1.00  0.00
ATOM   3178  C1' G     100      60.078  59.472  54.489  1.00  0.00
ATOM   3179  H1' G     100      59.853  58.411  54.379  1.00  0.00
ATOM   3180  N9  G     100      59.025  60.251  53.800  1.00  0.00
ATOM   3181  C8  G     100      57.936  60.998  54.325  1.00  0.00
ATOM   3182  H8  G     100      57.849  61.269  55.367  1.00  0.00
ATOM   3183  N7  G     100      57.035  61.329  53.491  1.00  0.00
ATOM   3184  C5  G     100      57.498  60.807  52.298  1.00  0.00
ATOM   3185  C6  G     100      56.897  60.784  50.968  1.00  0.00
ATOM   3186  O6  G     100      55.869  61.365  50.598  1.00  0.00
ATOM   3187  N1  G     100      57.599  60.119  50.018  1.00  0.00
ATOM   3188  H1  G     100      57.048  59.811  49.230  1.00  0.00
ATOM   3189  C2  G     100      58.718  59.471  50.246  1.00  0.00
ATOM   3190  N2  G     100      59.010  58.594  49.368  1.00  0.00
ATOM   3191  H21 G     100      59.799  58.002  49.587  1.00  0.00
ATOM   3192  H22 G     100      58.815  58.749  48.389  1.00  0.00
ATOM   3193  N3  G     100      59.341  59.358  51.462  1.00  0.00
ATOM   3194  C4  G     100      58.685  60.106  52.477  1.00  0.00
ATOM   3195  C3' G     100      61.922  60.958  54.897  1.00  0.00
ATOM   3196  H3' G     100      61.717  61.792  54.227  1.00  0.00
ATOM   3197  C2' G     100      61.601  59.726  54.090  1.00  0.00
ATOM   3198  H2' G     100      61.691  59.915  53.020  1.00  0.00
ATOM   3199  O2' G     100      62.344  58.513  54.262  1.00  0.00
ATOM   3200 HO2' G     100      63.240  58.728  54.530  1.00  0.00
ATOM   3201  O3' G     100      63.268  61.044  55.277  1.00  0.00
ATOM   3202  P   U     101      64.117  62.309  54.798  1.00  0.00
ATOM   3203  OP1 U     101      65.523  62.310  55.225  1.00  0.00
ATOM   3204  OP2 U     101      63.366  63.495  55.226  1.00  0.00
ATOM   3205  O5' U     101      64.035  62.110  53.239  1.00  0.00
ATOM   3206  C5' U     101      64.777  61.147  52.550  1.00  0.00
ATOM   3207  H5' U     101      64.688  60.186  53.057  1.00  0.00
ATOM   3208 H5'' U     101      65.817  61.468  52.605  1.00  0.00
ATOM   3209  C4' U     101      64.176  61.034  51.136  1.00  0.00
ATOM   3210  H4' U     101      64.697  60.283  50.542  1.00  0.00
ATOM   3211  O4' U     101      62.868  60.571  51.134  1.00  0.00
ATOM   3212  C1' U     101      62.214  61.183  50.062  1.00  0.00
ATOM   3213  H1' U     101      61.684  60.389  49.536  1.00  0.00
ATOM   3214  N1  U     101      61.186  62.175  50.527  1.00  0.00
ATOM   3215  C6  U     101      61.127  62.897  51.761  1.00  0.00
ATOM   3216  H6  U     101      61.947  62.817  52.461  1.00  0.00
ATOM   3217  C5  U     101      59.962  63.520  52.100  1.00  0.00
ATOM   3218  H5  U     101      59.961  63.962  53.085  1.00  0.00
ATOM   3219  C4  U     101      58.859  63.710  51.255  1.00  0.00
ATOM   3220  O4  U     101      57.836  64.250  51.566  1.00  0.00
ATOM   3221  N3  U     101      58.994  63.058  50.070  1.00  0.00
ATOM   3222  H3  U     101      58.126  63.062  49.554  1.00  0.00
ATOM   3223  C2  U     101      60.121  62.361  49.605  1.00  0.00
ATOM   3224  O2  U     101      60.092  61.797  48.497  1.00  0.00
ATOM   3225  C3' U     101      64.262  62.232  50.229  1.00  0.00
ATOM   3226  H3' U     101      63.995  63.119  50.804  1.00  0.00
ATOM   3227  C2' U     101      63.192  61.876  49.152  1.00  0.00
ATOM   3228  H2' U     101      62.758  62.756  48.677  1.00  0.00
ATOM   3229  O2' U     101      63.657  60.942  48.182  1.00  0.00
ATOM   3230 HO2' U     101      62.986  60.745  47.525  1.00  0.00
ATOM   3231  O3' U     101      65.617  62.399  49.665  1.00  0.00
ATOM   3232  P   A     102      66.122  63.775  48.967  1.00  0.00
ATOM   3233  OP1 A     102      67.560  63.577  48.569  1.00  0.00
ATOM   3234  OP2 A     102      65.779  64.959  49.745  1.00  0.00
ATOM   3235  O5' A     102      65.306  63.867  47.571  1.00  0.00
ATOM   3236  C5' A     102      65.621  63.236  46.331  1.00  0.00
ATOM   3237  H5' A     102      65.536  62.154  46.431  1.00  0.00
ATOM   3238 H5'' A     102      66.637  63.524  46.060  1.00  0.00
ATOM   3239  C4' A     102      64.686  63.764  45.275  1.00  0.00
ATOM   3240  H4' A     102      65.167  63.401  44.367  1.00  0.00
ATOM   3241  O4' A     102      63.421  63.206  45.426  1.00  0.00
ATOM   3242  C1' A     102      62.459  64.105  44.900  1.00  0.00
ATOM   3243  H1' A     102      61.830  63.743  44.086  1.00  0.00
ATOM   3244  N9  A     102      61.579  64.760  45.938  1.00  0.00
ATOM   3245  C8  A     102      61.916  64.944  47.254  1.00  0.00
ATOM   3246  H8  A     102      62.850  64.536  47.613  1.00  0.00
ATOM   3247  N7  A     102      60.967  65.477  48.009  1.00  0.00
ATOM   3248  C5  A     102      59.993  65.754  47.073  1.00  0.00
ATOM   3249  C6  A     102      58.791  66.537  47.054  1.00  0.00
ATOM   3250  N6  A     102      58.054  66.880  48.079  1.00  0.00
ATOM   3251  H61 A     102      58.377  66.625  49.002  1.00  0.00
ATOM   3252  H62 A     102      57.078  67.119  47.973  1.00  0.00
ATOM   3253  N1  A     102      58.160  66.813  45.915  1.00  0.00
ATOM   3254  C2  A     102      58.732  66.337  44.789  1.00  0.00
ATOM   3255  H2  A     102      58.226  66.647  43.887  1.00  0.00
ATOM   3256  N3  A     102      59.776  65.548  44.616  1.00  0.00
ATOM   3257  C4  A     102      60.352  65.310  45.803  1.00  0.00
ATOM   3258  C3' A     102      64.522  65.250  45.157  1.00  0.00
ATOM   3259  H3' A     102      64.274  65.688  46.124  1.00  0.00
ATOM   3260  C2' A     102      63.261  65.258  44.313  1.00  0.00
ATOM   3261  H2' A     102      62.720  66.194  44.456  1.00  0.00
ATOM   3262  O2' A     102      63.560  64.965  42.917  1.00  0.00
ATOM   3263 HO2' A     102      64.517  65.034  42.884  1.00  0.00
ATOM   3264  O3' A     102      65.596  65.885  44.461  1.00  0.00
ATOM   3265  P   U     103      65.852  67.521  44.561  1.00  0.00
ATOM   3266  OP1 U     103      67.018  67.824  43.709  1.00  0.00
ATOM   3267  OP2 U     103      65.869  68.010  45.954  1.00  0.00
ATOM   3268  O5' U     103      64.652  68.254  43.945  1.00  0.00
ATOM   3269  C5' U     103      64.508  68.179  42.495  1.00  0.00
ATOM   3270  H5' U     103      64.466  67.213  41.992  1.00  0.00
ATOM   3271 H5'' U     103      65.347  68.711  42.048  1.00  0.00
ATOM   3272  C4' U     103      63.194  68.943  42.197  1.00  0.00
ATOM   3273  H4' U     103      63.047  68.937  41.117  1.00  0.00
ATOM   3274  O4' U     103      62.164  68.251  42.810  1.00  0.00
ATOM   3275  C1' U     103      61.138  69.220  42.984  1.00  0.00
ATOM   3276  H1' U     103      60.292  68.954  42.351  1.00  0.00
ATOM   3277  N1  U     103      60.760  69.383  44.450  1.00  0.00
ATOM   3278  C6  U     103      61.477  68.768  45.514  1.00  0.00
ATOM   3279  H6  U     103      62.414  68.277  45.301  1.00  0.00
ATOM   3280  C5  U     103      61.033  68.807  46.812  1.00  0.00
ATOM   3281  H5  U     103      61.663  68.360  47.568  1.00  0.00
ATOM   3282  C4  U     103      59.799  69.531  47.105  1.00  0.00
ATOM   3283  O4  U     103      59.228  69.641  48.253  1.00  0.00
ATOM   3284  N3  U     103      59.247  70.165  46.089  1.00  0.00
ATOM   3285  H3  U     103      58.359  70.545  46.384  1.00  0.00
ATOM   3286  C2  U     103      59.647  70.136  44.770  1.00  0.00
ATOM   3287  O2  U     103      58.985  70.705  43.985  1.00  0.00
ATOM   3288  C3' U     103      63.122  70.371  42.731  1.00  0.00
ATOM   3289  H3' U     103      63.371  70.388  43.792  1.00  0.00
ATOM   3290  C2' U     103      61.635  70.642  42.554  1.00  0.00
ATOM   3291  H2' U     103      61.303  71.478  43.170  1.00  0.00
ATOM   3292  O2' U     103      61.447  70.936  41.124  1.00  0.00
ATOM   3293 HO2' U     103      60.572  71.316  41.015  1.00  0.00
ATOM   3294  O3' U     103      63.977  71.162  41.955  1.00  0.00
ATOM   3295  P   U     104      64.373  72.612  42.598  1.00  0.00
ATOM   3296  OP1 U     104      65.304  73.272  41.614  1.00  0.00
ATOM   3297  OP2 U     104      64.895  72.242  43.947  1.00  0.00
ATOM   3298  O5' U     104      63.066  73.523  42.725  1.00  0.00
ATOM   3299  C5' U     104      62.440  74.071  41.541  1.00  0.00
ATOM   3300  H5' U     104      62.274  73.279  40.811  1.00  0.00
ATOM   3301 H5'' U     104      63.018  74.849  41.044  1.00  0.00
ATOM   3302  C4' U     104      61.087  74.636  41.908  1.00  0.00
ATOM   3303  H4' U     104      60.496  74.624  40.993  1.00  0.00
ATOM   3304  O4' U     104      60.366  73.812  42.843  1.00  0.00
ATOM   3305  C1' U     104      60.259  74.548  44.088  1.00  0.00
ATOM   3306  H1' U     104      59.218  74.872  44.085  1.00  0.00
ATOM   3307  N1  U     104      60.540  73.699  45.327  1.00  0.00
ATOM   3308  C6  U     104      61.727  73.017  45.645  1.00  0.00
ATOM   3309  H6  U     104      62.527  72.991  44.920  1.00  0.00
ATOM   3310  C5  U     104      61.968  72.482  46.838  1.00  0.00
ATOM   3311  H5  U     104      62.987  72.173  47.018  1.00  0.00
ATOM   3312  C4  U     104      61.008  72.640  47.870  1.00  0.00
ATOM   3313  O4  U     104      61.174  72.437  49.039  1.00  0.00
ATOM   3314  N3  U     104      59.776  73.030  47.466  1.00  0.00
ATOM   3315  H3  U     104      59.017  72.975  48.130  1.00  0.00
ATOM   3316  C2  U     104      59.510  73.682  46.273  1.00  0.00
ATOM   3317  O2  U     104      58.389  74.149  46.033  1.00  0.00
ATOM   3318  C3' U     104      61.141  76.081  42.515  1.00  0.00
ATOM   3319  H3' U     104      61.973  76.608  42.047  1.00  0.00
ATOM   3320  C2' U     104      61.236  75.787  44.030  1.00  0.00
ATOM   3321  H2' U     104      62.216  75.342  44.202  1.00  0.00
ATOM   3322  O2' U     104      61.062  76.796  45.008  1.00  0.00
ATOM   3323 HO2' U     104      60.216  77.224  44.858  1.00  0.00
ATOM   3324  O3' U     104      59.898  76.675  42.085  1.00  0.00
ATOM   3325  P   G3    105      59.595  78.246  42.243  1.00  0.00
ATOM   3326  OP1 G3    105      58.577  78.477  41.190  1.00  0.00
ATOM   3327  OP2 G3    105      60.845  78.961  42.196  1.00  0.00
ATOM   3328  O5' G3    105      58.954  78.468  43.659  1.00  0.00
ATOM   3329  C5' G3    105      57.598  78.342  43.857  1.00  0.00
ATOM   3330  H5' G3    105      57.327  77.324  43.578  1.00  0.00
ATOM   3331 H5'' G3    105      57.017  79.124  43.367  1.00  0.00
ATOM   3332  C4' G3    105      57.300  78.412  45.378  1.00  0.00
ATOM   3333  H4' G3    105      56.215  78.390  45.478  1.00  0.00
ATOM   3334  O4' G3    105      57.933  77.515  46.277  1.00  0.00
ATOM   3335  C1' G3    105      57.691  77.963  47.509  1.00  0.00
ATOM   3336  H1' G3    105      56.611  77.824  47.575  1.00  0.00
ATOM   3337  N9  G3    105      58.404  77.136  48.551  1.00  0.00
ATOM   3338  C8  G3    105      59.572  76.464  48.424  1.00  0.00
ATOM   3339  H8  G3    105      60.192  76.469  47.539  1.00  0.00
ATOM   3340  N7  G3    105      59.913  75.866  49.529  1.00  0.00
ATOM   3341  C5  G3    105      58.961  76.162  50.484  1.00  0.00
ATOM   3342  C6  G3    105      58.713  75.711  51.840  1.00  0.00
ATOM   3343  O6  G3    105      59.431  75.059  52.509  1.00  0.00
ATOM   3344  N1  G3    105      57.512  76.216  52.265  1.00  0.00
ATOM   3345  H1  G3    105      57.165  76.082  53.203  1.00  0.00
ATOM   3346  C2  G3    105      56.744  77.171  51.592  1.00  0.00
ATOM   3347  N2  G3    105      55.694  77.473  52.298  1.00  0.00
ATOM   3348  H21 G3    105      55.545  77.222  53.265  1.00  0.00
ATOM   3349  H22 G3    105      55.120  78.202  51.900  1.00  0.00
ATOM   3350  N3  G3    105      56.817  77.516  50.330  1.00  0.00
ATOM   3351  C4  G3    105      57.982  76.941  49.824  1.00  0.00
ATOM   3352  C3' G3    105      57.650  79.798  46.003  1.00  0.00
ATOM   3353  H3' G3    105      58.604  80.142  45.602  1.00  0.00
ATOM   3354  C2' G3    105      57.993  79.454  47.491  1.00  0.00
ATOM   3355  H2' G3    105      57.382  79.902  48.275  1.00  0.00
ATOM   3356  O2' G3    105      59.298  79.852  47.763  1.00  0.00
ATOM   3357 HO2' G3    105      60.044  79.282  47.561  1.00  0.00
ATOM   3358  O3' G3    105      56.652  80.756  45.786  1.00  0.00
ATOM   3359 HO3' G3    105      56.834  81.622  46.157  1.00  0.00
TER   
END   
