# Supplementary material for: Modelling the structures of frameshift-stimulatory pseudoknots from representative bat coronaviruses
Source: PLoS Comput Biol. 2023 May 19;19(5):e1011124. doi: 10.1371/journal.pcbi.1011124 (PMC10234561; doi:10.1371/journal.pcbi.1011124)
Supplement: S3 Data — PDB files for the top 3 representative clusters from each conformer (threaded/unthreaded) of each pseudoknot described in the main text, along with PDB files for the representative clusters shown in S8–S18 Figs. (ZIP) [file pcbi.1011124.s003.zip › SI_Model_PDB_files/Anlong-44_threaded_noMg_cluster3.pdb]

ATOM      1 HO5' G5      1      15.178  44.218  65.111  1.00  0.00
ATOM      2  O5' G5      1      14.780  44.861  65.703  1.00  0.00
ATOM      3  C5' G5      1      13.801  45.567  65.022  1.00  0.00
ATOM      4  H5' G5      1      12.798  45.179  65.200  1.00  0.00
ATOM      5 H5'' G5      1      14.022  45.584  63.955  1.00  0.00
ATOM      6  C4' G5      1      13.788  47.059  65.429  1.00  0.00
ATOM      7  H4' G5      1      13.121  47.508  64.694  1.00  0.00
ATOM      8  O4' G5      1      13.200  47.291  66.680  1.00  0.00
ATOM      9  C1' G5      1      14.106  48.199  67.380  1.00  0.00
ATOM     10  H1' G5      1      13.518  48.989  67.847  1.00  0.00
ATOM     11  N9  G5      1      14.827  47.610  68.576  1.00  0.00
ATOM     12  C8  G5      1      15.027  46.278  68.883  1.00  0.00
ATOM     13  H8  G5      1      14.622  45.492  68.264  1.00  0.00
ATOM     14  N7  G5      1      15.540  46.065  70.064  1.00  0.00
ATOM     15  C5  G5      1      15.814  47.366  70.560  1.00  0.00
ATOM     16  C6  G5      1      16.356  47.874  71.754  1.00  0.00
ATOM     17  O6  G5      1      16.680  47.246  72.734  1.00  0.00
ATOM     18  N1  G5      1      16.471  49.233  71.812  1.00  0.00
ATOM     19  H1  G5      1      16.841  49.517  72.708  1.00  0.00
ATOM     20  C2  G5      1      16.249  50.061  70.741  1.00  0.00
ATOM     21  N2  G5      1      16.740  51.271  70.801  1.00  0.00
ATOM     22  H21 G5      1      17.316  51.560  71.579  1.00  0.00
ATOM     23  H22 G5      1      16.363  52.018  70.236  1.00  0.00
ATOM     24  N3  G5      1      15.757  49.676  69.564  1.00  0.00
ATOM     25  C4  G5      1      15.482  48.306  69.560  1.00  0.00
ATOM     26  C3' G5      1      15.166  47.630  65.379  1.00  0.00
ATOM     27  H3' G5      1      15.873  46.932  65.827  1.00  0.00
ATOM     28  C2' G5      1      15.028  48.851  66.259  1.00  0.00
ATOM     29  H2' G5      1      16.024  49.028  66.666  1.00  0.00
ATOM     30  O2' G5      1      14.384  49.896  65.594  1.00  0.00
ATOM     31 HO2' G5      1      14.704  50.743  65.914  1.00  0.00
ATOM     32  O3' G5      1      15.628  47.895  64.036  1.00  0.00
ATOM     33  P   A       2      17.133  47.970  63.567  1.00  0.00
ATOM     34  OP1 A       2      17.188  48.443  62.194  1.00  0.00
ATOM     35  OP2 A       2      17.803  46.688  63.873  1.00  0.00
ATOM     36  O5' A       2      17.713  49.075  64.618  1.00  0.00
ATOM     37  C5' A       2      17.452  50.474  64.462  1.00  0.00
ATOM     38  H5' A       2      16.371  50.610  64.418  1.00  0.00
ATOM     39 H5'' A       2      17.933  50.821  63.548  1.00  0.00
ATOM     40  C4' A       2      18.128  51.357  65.577  1.00  0.00
ATOM     41  H4' A       2      17.954  52.418  65.400  1.00  0.00
ATOM     42  O4' A       2      17.707  50.922  66.915  1.00  0.00
ATOM     43  C1' A       2      18.871  51.110  67.752  1.00  0.00
ATOM     44  H1' A       2      18.688  51.879  68.503  1.00  0.00
ATOM     45  N9  A       2      19.193  49.902  68.598  1.00  0.00
ATOM     46  C8  A       2      18.704  48.604  68.453  1.00  0.00
ATOM     47  H8  A       2      18.126  48.258  67.608  1.00  0.00
ATOM     48  N7  A       2      18.942  47.798  69.431  1.00  0.00
ATOM     49  C5  A       2      19.522  48.615  70.375  1.00  0.00
ATOM     50  C6  A       2      19.986  48.402  71.679  1.00  0.00
ATOM     51  N6  A       2      19.834  47.324  72.371  1.00  0.00
ATOM     52  H61 A       2      19.300  46.571  71.961  1.00  0.00
ATOM     53  H62 A       2      20.209  47.385  73.306  1.00  0.00
ATOM     54  N1  A       2      20.605  49.338  72.398  1.00  0.00
ATOM     55  C2  A       2      20.753  50.585  71.812  1.00  0.00
ATOM     56  H2  A       2      21.250  51.300  72.451  1.00  0.00
ATOM     57  N3  A       2      20.243  50.987  70.621  1.00  0.00
ATOM     58  C4  A       2      19.615  49.942  69.928  1.00  0.00
ATOM     59  C3' A       2      19.670  51.176  65.561  1.00  0.00
ATOM     60  H3' A       2      19.843  50.103  65.485  1.00  0.00
ATOM     61  C2' A       2      20.079  51.578  66.925  1.00  0.00
ATOM     62  H2' A       2      21.001  51.073  67.213  1.00  0.00
ATOM     63  O2' A       2      20.148  52.990  67.120  1.00  0.00
ATOM     64 HO2' A       2      20.636  53.440  66.426  1.00  0.00
ATOM     65  O3' A       2      20.259  51.798  64.369  1.00  0.00
ATOM     66  P   G       3      21.534  51.090  63.732  1.00  0.00
ATOM     67  OP1 G       3      22.102  51.893  62.664  1.00  0.00
ATOM     68  OP2 G       3      21.109  49.651  63.511  1.00  0.00
ATOM     69  O5' G       3      22.603  51.156  64.881  1.00  0.00
ATOM     70  C5' G       3      23.397  52.257  65.133  1.00  0.00
ATOM     71  H5' G       3      22.784  53.158  65.114  1.00  0.00
ATOM     72 H5'' G       3      24.195  52.137  64.400  1.00  0.00
ATOM     73  C4' G       3      24.040  52.026  66.482  1.00  0.00
ATOM     74  H4' G       3      24.427  52.974  66.857  1.00  0.00
ATOM     75  O4' G       3      23.150  51.578  67.445  1.00  0.00
ATOM     76  C1' G       3      23.680  50.580  68.390  1.00  0.00
ATOM     77  H1' G       3      23.505  50.923  69.410  1.00  0.00
ATOM     78  N9  G       3      23.071  49.215  68.209  1.00  0.00
ATOM     79  C8  G       3      22.522  48.520  67.101  1.00  0.00
ATOM     80  H8  G       3      22.552  49.039  66.154  1.00  0.00
ATOM     81  N7  G       3      21.977  47.343  67.397  1.00  0.00
ATOM     82  C5  G       3      22.284  47.204  68.759  1.00  0.00
ATOM     83  C6  G       3      22.101  46.048  69.588  1.00  0.00
ATOM     84  O6  G       3      21.481  44.970  69.423  1.00  0.00
ATOM     85  N1  G       3      22.520  46.213  70.883  1.00  0.00
ATOM     86  H1  G       3      22.054  45.681  71.605  1.00  0.00
ATOM     87  C2  G       3      23.277  47.263  71.236  1.00  0.00
ATOM     88  N2  G       3      23.882  47.095  72.409  1.00  0.00
ATOM     89  H21 G       3      24.564  47.780  72.700  1.00  0.00
ATOM     90  H22 G       3      23.546  46.429  73.090  1.00  0.00
ATOM     91  N3  G       3      23.606  48.306  70.453  1.00  0.00
ATOM     92  C4  G       3      22.950  48.281  69.266  1.00  0.00
ATOM     93  C3' G       3      25.117  50.896  66.575  1.00  0.00
ATOM     94  H3' G       3      24.838  50.083  65.905  1.00  0.00
ATOM     95  C2' G       3      25.137  50.547  68.043  1.00  0.00
ATOM     96  H2' G       3      25.526  49.543  68.210  1.00  0.00
ATOM     97  O2' G       3      25.758  51.567  68.885  1.00  0.00
ATOM     98 HO2' G       3      25.981  52.394  68.452  1.00  0.00
ATOM     99  O3' G       3      26.434  51.398  66.113  1.00  0.00
ATOM    100  P   U       4      27.306  50.756  65.040  1.00  0.00
ATOM    101  OP1 U       4      28.147  51.827  64.401  1.00  0.00
ATOM    102  OP2 U       4      26.462  49.981  64.126  1.00  0.00
ATOM    103  O5' U       4      28.244  49.848  65.849  1.00  0.00
ATOM    104  C5' U       4      29.237  50.357  66.740  1.00  0.00
ATOM    105  H5' U       4      28.727  51.295  66.960  1.00  0.00
ATOM    106 H5'' U       4      30.157  50.524  66.180  1.00  0.00
ATOM    107  C4' U       4      29.459  49.394  67.960  1.00  0.00
ATOM    108  H4' U       4      30.160  49.686  68.742  1.00  0.00
ATOM    109  O4' U       4      28.241  49.062  68.572  1.00  0.00
ATOM    110  C1' U       4      28.254  47.748  69.141  1.00  0.00
ATOM    111  H1' U       4      28.204  47.762  70.230  1.00  0.00
ATOM    112  N1  U       4      27.052  46.942  68.702  1.00  0.00
ATOM    113  C6  U       4      26.590  46.876  67.401  1.00  0.00
ATOM    114  H6  U       4      27.099  47.450  66.641  1.00  0.00
ATOM    115  C5  U       4      25.527  46.146  66.990  1.00  0.00
ATOM    116  H5  U       4      25.161  46.231  65.977  1.00  0.00
ATOM    117  C4  U       4      24.850  45.270  67.953  1.00  0.00
ATOM    118  O4  U       4      23.986  44.507  67.704  1.00  0.00
ATOM    119  N3  U       4      25.337  45.352  69.263  1.00  0.00
ATOM    120  H3  U       4      24.884  44.828  69.998  1.00  0.00
ATOM    121  C2  U       4      26.418  46.128  69.665  1.00  0.00
ATOM    122  O2  U       4      26.725  46.126  70.812  1.00  0.00
ATOM    123  C3' U       4      29.979  47.976  67.501  1.00  0.00
ATOM    124  H3' U       4      29.588  47.661  66.534  1.00  0.00
ATOM    125  C2' U       4      29.556  47.070  68.598  1.00  0.00
ATOM    126  H2' U       4      29.365  46.031  68.328  1.00  0.00
ATOM    127  O2' U       4      30.355  47.162  69.763  1.00  0.00
ATOM    128 HO2' U       4      31.224  46.791  69.596  1.00  0.00
ATOM    129  O3' U       4      31.425  48.076  67.403  1.00  0.00
ATOM    130  P   G       5      32.375  46.814  67.029  1.00  0.00
ATOM    131  OP1 G       5      33.696  47.271  66.467  1.00  0.00
ATOM    132  OP2 G       5      31.670  45.757  66.309  1.00  0.00
ATOM    133  O5' G       5      32.676  46.240  68.446  1.00  0.00
ATOM    134  C5' G       5      33.558  46.928  69.339  1.00  0.00
ATOM    135  H5' G       5      33.293  47.959  69.572  1.00  0.00
ATOM    136 H5'' G       5      34.550  47.065  68.908  1.00  0.00
ATOM    137  C4' G       5      33.698  46.183  70.699  1.00  0.00
ATOM    138  H4' G       5      34.481  46.710  71.246  1.00  0.00
ATOM    139  O4' G       5      32.530  46.164  71.516  1.00  0.00
ATOM    140  C1' G       5      32.603  44.928  72.045  1.00  0.00
ATOM    141  H1' G       5      33.339  44.926  72.850  1.00  0.00
ATOM    142  N9  G       5      31.320  44.659  72.665  1.00  0.00
ATOM    143  C8  G       5      30.111  44.205  72.145  1.00  0.00
ATOM    144  H8  G       5      29.953  43.978  71.101  1.00  0.00
ATOM    145  N7  G       5      29.149  44.227  72.994  1.00  0.00
ATOM    146  C5  G       5      29.705  44.639  74.201  1.00  0.00
ATOM    147  C6  G       5      29.127  44.832  75.549  1.00  0.00
ATOM    148  O6  G       5      27.964  44.692  75.872  1.00  0.00
ATOM    149  N1  G       5      30.055  45.252  76.537  1.00  0.00
ATOM    150  H1  G       5      29.621  45.512  77.411  1.00  0.00
ATOM    151  C2  G       5      31.318  45.618  76.173  1.00  0.00
ATOM    152  N2  G       5      32.120  46.047  77.155  1.00  0.00
ATOM    153  H21 G       5      33.109  45.972  76.960  1.00  0.00
ATOM    154  H22 G       5      31.753  46.283  78.065  1.00  0.00
ATOM    155  N3  G       5      31.861  45.405  75.014  1.00  0.00
ATOM    156  C4  G       5      31.033  44.916  74.016  1.00  0.00
ATOM    157  C3' G       5      34.302  44.782  70.437  1.00  0.00
ATOM    158  H3' G       5      34.396  44.600  69.366  1.00  0.00
ATOM    159  C2' G       5      33.230  43.933  71.062  1.00  0.00
ATOM    160  H2' G       5      32.470  43.691  70.318  1.00  0.00
ATOM    161  O2' G       5      33.747  42.753  71.661  1.00  0.00
ATOM    162 HO2' G       5      34.247  42.327  70.961  1.00  0.00
ATOM    163  O3' G       5      35.542  44.584  71.048  1.00  0.00
ATOM    164  P   C       6      36.894  45.328  70.562  1.00  0.00
ATOM    165  OP1 C       6      37.166  46.467  71.469  1.00  0.00
ATOM    166  OP2 C       6      36.773  45.450  69.094  1.00  0.00
ATOM    167  O5' C       6      37.969  44.161  70.928  1.00  0.00
ATOM    168  C5' C       6      38.285  43.832  72.202  1.00  0.00
ATOM    169  H5' C       6      37.338  43.816  72.741  1.00  0.00
ATOM    170 H5'' C       6      38.933  44.616  72.594  1.00  0.00
ATOM    171  C4' C       6      39.099  42.553  72.372  1.00  0.00
ATOM    172  H4' C       6      39.337  42.313  73.408  1.00  0.00
ATOM    173  O4' C       6      38.481  41.440  71.782  1.00  0.00
ATOM    174  C1' C       6      39.575  40.608  71.314  1.00  0.00
ATOM    175  H1' C       6      39.632  39.775  72.015  1.00  0.00
ATOM    176  N1  C       6      39.302  39.997  69.980  1.00  0.00
ATOM    177  C6  C       6      38.475  40.510  69.058  1.00  0.00
ATOM    178  H6  C       6      37.914  41.406  69.279  1.00  0.00
ATOM    179  C5  C       6      38.414  39.987  67.828  1.00  0.00
ATOM    180  H5  C       6      37.786  40.437  67.073  1.00  0.00
ATOM    181  C4  C       6      39.077  38.819  67.553  1.00  0.00
ATOM    182  N4  C       6      39.054  38.217  66.452  1.00  0.00
ATOM    183  H41 C       6      38.599  38.726  65.707  1.00  0.00
ATOM    184  H42 C       6      39.745  37.483  66.389  1.00  0.00
ATOM    185  N3  C       6      39.730  38.163  68.491  1.00  0.00
ATOM    186  C2  C       6      39.892  38.718  69.665  1.00  0.00
ATOM    187  O2  C       6      40.547  37.984  70.508  1.00  0.00
ATOM    188  C3' C       6      40.400  42.741  71.505  1.00  0.00
ATOM    189  H3' C       6      40.089  43.083  70.517  1.00  0.00
ATOM    190  C2' C       6      40.921  41.286  71.333  1.00  0.00
ATOM    191  H2' C       6      41.516  41.091  70.440  1.00  0.00
ATOM    192  O2' C       6      41.718  40.812  72.396  1.00  0.00
ATOM    193 HO2' C       6      42.378  41.422  72.734  1.00  0.00
ATOM    194  O3' C       6      41.365  43.662  72.071  1.00  0.00
ATOM    195  P   G       7      42.454  44.383  71.112  1.00  0.00
ATOM    196  OP1 G       7      43.603  44.753  72.004  1.00  0.00
ATOM    197  OP2 G       7      41.726  45.408  70.351  1.00  0.00
ATOM    198  O5' G       7      43.016  43.294  69.982  1.00  0.00
ATOM    199  C5' G       7      44.152  42.448  70.251  1.00  0.00
ATOM    200  H5' G       7      43.954  41.913  71.179  1.00  0.00
ATOM    201 H5'' G       7      44.978  43.139  70.415  1.00  0.00
ATOM    202  C4' G       7      44.515  41.580  69.054  1.00  0.00
ATOM    203  H4' G       7      45.399  41.008  69.333  1.00  0.00
ATOM    204  O4' G       7      43.472  40.664  68.696  1.00  0.00
ATOM    205  C1' G       7      43.336  40.639  67.300  1.00  0.00
ATOM    206  H1' G       7      43.254  39.607  66.959  1.00  0.00
ATOM    207  N9  G       7      42.116  41.330  66.763  1.00  0.00
ATOM    208  C8  G       7      41.306  42.317  67.395  1.00  0.00
ATOM    209  H8  G       7      41.654  42.965  68.186  1.00  0.00
ATOM    210  N7  G       7      40.231  42.669  66.767  1.00  0.00
ATOM    211  C5  G       7      40.326  41.886  65.600  1.00  0.00
ATOM    212  C6  G       7      39.461  41.897  64.457  1.00  0.00
ATOM    213  O6  G       7      38.499  42.637  64.251  1.00  0.00
ATOM    214  N1  G       7      39.857  41.018  63.409  1.00  0.00
ATOM    215  H1  G       7      39.365  41.123  62.534  1.00  0.00
ATOM    216  C2  G       7      40.992  40.291  63.467  1.00  0.00
ATOM    217  N2  G       7      41.310  39.613  62.409  1.00  0.00
ATOM    218  H21 G       7      40.734  39.560  61.581  1.00  0.00
ATOM    219  H22 G       7      42.148  39.053  62.350  1.00  0.00
ATOM    220  N3  G       7      41.747  40.237  64.564  1.00  0.00
ATOM    221  C4  G       7      41.426  41.104  65.605  1.00  0.00
ATOM    222  C3' G       7      44.761  42.461  67.795  1.00  0.00
ATOM    223  H3' G       7      43.998  43.238  67.748  1.00  0.00
ATOM    224  C2' G       7      44.576  41.377  66.787  1.00  0.00
ATOM    225  H2' G       7      44.279  41.829  65.841  1.00  0.00
ATOM    226  O2' G       7      45.635  40.458  66.605  1.00  0.00
ATOM    227 HO2' G       7      45.753  40.007  67.444  1.00  0.00
ATOM    228  O3' G       7      45.971  43.184  67.569  1.00  0.00
ATOM    229  P   G       8      46.166  44.440  66.613  1.00  0.00
ATOM    230  OP1 G       8      47.459  45.133  66.800  1.00  0.00
ATOM    231  OP2 G       8      44.946  45.283  66.668  1.00  0.00
ATOM    232  O5' G       8      46.212  43.824  65.163  1.00  0.00
ATOM    233  C5' G       8      47.143  42.812  64.789  1.00  0.00
ATOM    234  H5' G       8      47.243  42.067  65.579  1.00  0.00
ATOM    235 H5'' G       8      48.148  43.195  64.609  1.00  0.00
ATOM    236  C4' G       8      46.718  42.185  63.437  1.00  0.00
ATOM    237  H4' G       8      47.512  41.484  63.176  1.00  0.00
ATOM    238  O4' G       8      45.524  41.438  63.386  1.00  0.00
ATOM    239  C1' G       8      44.871  41.654  62.145  1.00  0.00
ATOM    240  H1' G       8      44.571  40.697  61.718  1.00  0.00
ATOM    241  N9  G       8      43.640  42.474  62.391  1.00  0.00
ATOM    242  C8  G       8      43.282  43.237  63.461  1.00  0.00
ATOM    243  H8  G       8      43.855  43.384  64.364  1.00  0.00
ATOM    244  N7  G       8      42.187  43.882  63.305  1.00  0.00
ATOM    245  C5  G       8      41.784  43.529  62.006  1.00  0.00
ATOM    246  C6  G       8      40.659  43.959  61.207  1.00  0.00
ATOM    247  O6  G       8      39.859  44.885  61.395  1.00  0.00
ATOM    248  N1  G       8      40.533  43.255  60.057  1.00  0.00
ATOM    249  H1  G       8      39.850  43.555  59.376  1.00  0.00
ATOM    250  C2  G       8      41.415  42.274  59.654  1.00  0.00
ATOM    251  N2  G       8      41.132  41.663  58.490  1.00  0.00
ATOM    252  H21 G       8      41.726  40.867  58.307  1.00  0.00
ATOM    253  H22 G       8      40.360  41.898  57.882  1.00  0.00
ATOM    254  N3  G       8      42.429  41.866  60.392  1.00  0.00
ATOM    255  C4  G       8      42.658  42.600  61.457  1.00  0.00
ATOM    256  C3' G       8      46.638  43.120  62.243  1.00  0.00
ATOM    257  H3' G       8      46.061  44.003  62.518  1.00  0.00
ATOM    258  C2' G       8      45.851  42.399  61.233  1.00  0.00
ATOM    259  H2' G       8      45.411  43.114  60.537  1.00  0.00
ATOM    260  O2' G       8      46.620  41.400  60.629  1.00  0.00
ATOM    261 HO2' G       8      47.555  41.617  60.654  1.00  0.00
ATOM    262  O3' G       8      47.851  43.475  61.710  1.00  0.00
ATOM    263  P   G       9      48.139  44.892  61.044  1.00  0.00
ATOM    264  OP1 G       9      49.546  45.035  60.771  1.00  0.00
ATOM    265  OP2 G       9      47.462  45.960  61.842  1.00  0.00
ATOM    266  O5' G       9      47.417  44.795  59.585  1.00  0.00
ATOM    267  C5' G       9      48.001  43.961  58.608  1.00  0.00
ATOM    268  H5' G       9      48.403  43.023  58.991  1.00  0.00
ATOM    269 H5'' G       9      48.926  44.439  58.285  1.00  0.00
ATOM    270  C4' G       9      47.075  43.702  57.425  1.00  0.00
ATOM    271  H4' G       9      47.348  42.923  56.713  1.00  0.00
ATOM    272  O4' G       9      45.861  43.195  57.963  1.00  0.00
ATOM    273  C1' G       9      44.778  43.791  57.242  1.00  0.00
ATOM    274  H1' G       9      44.017  43.148  56.799  1.00  0.00
ATOM    275  N9  G       9      43.915  44.715  58.098  1.00  0.00
ATOM    276  C8  G       9      44.199  45.297  59.342  1.00  0.00
ATOM    277  H8  G       9      45.182  45.212  59.781  1.00  0.00
ATOM    278  N7  G       9      43.217  46.034  59.817  1.00  0.00
ATOM    279  C5  G       9      42.231  46.008  58.769  1.00  0.00
ATOM    280  C6  G       9      41.001  46.699  58.648  1.00  0.00
ATOM    281  O6  G       9      40.476  47.426  59.457  1.00  0.00
ATOM    282  N1  G       9      40.399  46.523  57.414  1.00  0.00
ATOM    283  H1  G       9      39.537  47.013  57.223  1.00  0.00
ATOM    284  C2  G       9      40.836  45.691  56.456  1.00  0.00
ATOM    285  N2  G       9      40.206  45.675  55.314  1.00  0.00
ATOM    286  H21 G       9      40.618  44.985  54.701  1.00  0.00
ATOM    287  H22 G       9      39.343  46.170  55.145  1.00  0.00
ATOM    288  N3  G       9      41.981  44.941  56.574  1.00  0.00
ATOM    289  C4  G       9      42.661  45.143  57.743  1.00  0.00
ATOM    290  C3' G       9      46.694  45.074  56.727  1.00  0.00
ATOM    291  H3' G       9      46.619  45.847  57.492  1.00  0.00
ATOM    292  C2' G       9      45.366  44.733  56.162  1.00  0.00
ATOM    293  H2' G       9      44.667  45.556  56.012  1.00  0.00
ATOM    294  O2' G       9      45.648  44.006  54.997  1.00  0.00
ATOM    295 HO2' G       9      46.558  44.098  54.704  1.00  0.00
ATOM    296  O3' G       9      47.719  45.417  55.808  1.00  0.00
ATOM    297  P   G      10      47.921  46.860  55.168  1.00  0.00
ATOM    298  OP1 G      10      49.251  46.763  54.503  1.00  0.00
ATOM    299  OP2 G      10      47.791  47.848  56.275  1.00  0.00
ATOM    300  O5' G      10      46.673  47.127  54.214  1.00  0.00
ATOM    301  C5' G      10      46.523  46.516  52.967  1.00  0.00
ATOM    302  H5' G      10      46.513  45.428  52.900  1.00  0.00
ATOM    303 H5'' G      10      47.157  46.955  52.198  1.00  0.00
ATOM    304  C4' G      10      45.047  46.799  52.603  1.00  0.00
ATOM    305  H4' G      10      44.832  46.320  51.647  1.00  0.00
ATOM    306  O4' G      10      44.094  46.290  53.586  1.00  0.00
ATOM    307  C1' G      10      42.931  47.171  53.654  1.00  0.00
ATOM    308  H1' G      10      42.035  46.557  53.564  1.00  0.00
ATOM    309  N9  G      10      42.997  48.050  54.903  1.00  0.00
ATOM    310  C8  G      10      43.948  48.179  55.950  1.00  0.00
ATOM    311  H8  G      10      44.864  47.608  55.933  1.00  0.00
ATOM    312  N7  G      10      43.612  48.864  56.998  1.00  0.00
ATOM    313  C5  G      10      42.298  49.243  56.656  1.00  0.00
ATOM    314  C6  G      10      41.342  50.174  57.260  1.00  0.00
ATOM    315  O6  G      10      41.475  50.658  58.415  1.00  0.00
ATOM    316  N1  G      10      40.219  50.439  56.602  1.00  0.00
ATOM    317  H1  G      10      39.534  51.073  56.988  1.00  0.00
ATOM    318  C2  G      10      39.957  49.937  55.407  1.00  0.00
ATOM    319  N2  G      10      38.867  50.325  54.842  1.00  0.00
ATOM    320  H21 G      10      38.128  50.749  55.385  1.00  0.00
ATOM    321  H22 G      10      38.622  49.802  54.013  1.00  0.00
ATOM    322  N3  G      10      40.773  49.101  54.658  1.00  0.00
ATOM    323  C4  G      10      41.919  48.759  55.392  1.00  0.00
ATOM    324  C3' G      10      44.669  48.282  52.345  1.00  0.00
ATOM    325  H3' G      10      45.095  48.859  53.166  1.00  0.00
ATOM    326  C2' G      10      43.163  48.110  52.463  1.00  0.00
ATOM    327  H2' G      10      42.672  49.059  52.676  1.00  0.00
ATOM    328  O2' G      10      42.503  47.511  51.370  1.00  0.00
ATOM    329 HO2' G      10      41.627  47.877  51.229  1.00  0.00
ATOM    330  O3' G      10      45.016  48.880  51.170  1.00  0.00
ATOM    331  P   C      11      45.067  50.444  50.852  1.00  0.00
ATOM    332  OP1 C      11      45.783  50.562  49.634  1.00  0.00
ATOM    333  OP2 C      11      45.684  51.116  51.990  1.00  0.00
ATOM    334  O5' C      11      43.652  51.051  50.610  1.00  0.00
ATOM    335  C5' C      11      42.804  50.542  49.531  1.00  0.00
ATOM    336  H5' C      11      42.741  49.461  49.661  1.00  0.00
ATOM    337 H5'' C      11      43.306  50.770  48.591  1.00  0.00
ATOM    338  C4' C      11      41.487  51.272  49.696  1.00  0.00
ATOM    339  H4' C      11      40.822  51.041  48.864  1.00  0.00
ATOM    340  O4' C      11      40.753  50.945  50.889  1.00  0.00
ATOM    341  C1' C      11      40.161  52.097  51.420  1.00  0.00
ATOM    342  H1' C      11      39.125  51.807  51.598  1.00  0.00
ATOM    343  N1  C      11      40.802  52.419  52.729  1.00  0.00
ATOM    344  C6  C      11      42.033  51.847  53.170  1.00  0.00
ATOM    345  H6  C      11      42.560  51.089  52.609  1.00  0.00
ATOM    346  C5  C      11      42.484  52.114  54.444  1.00  0.00
ATOM    347  H5  C      11      43.295  51.540  54.869  1.00  0.00
ATOM    348  C4  C      11      41.809  53.125  55.217  1.00  0.00
ATOM    349  N4  C      11      42.251  53.352  56.445  1.00  0.00
ATOM    350  H41 C      11      42.989  52.722  56.723  1.00  0.00
ATOM    351  H42 C      11      41.758  54.007  57.035  1.00  0.00
ATOM    352  N3  C      11      40.692  53.714  54.832  1.00  0.00
ATOM    353  C2  C      11      40.154  53.327  53.610  1.00  0.00
ATOM    354  O2  C      11      39.099  53.873  53.190  1.00  0.00
ATOM    355  C3' C      11      41.763  52.795  49.693  1.00  0.00
ATOM    356  H3' C      11      42.518  53.026  50.444  1.00  0.00
ATOM    357  C2' C      11      40.451  53.178  50.399  1.00  0.00
ATOM    358  H2' C      11      40.441  54.129  50.933  1.00  0.00
ATOM    359  O2' C      11      39.450  53.210  49.408  1.00  0.00
ATOM    360 HO2' C      11      39.724  53.575  48.564  1.00  0.00
ATOM    361  O3' C      11      42.003  53.365  48.391  1.00  0.00
ATOM    362  P   U      12      42.567  54.903  48.338  1.00  0.00
ATOM    363  OP1 U      12      42.355  55.412  47.005  1.00  0.00
ATOM    364  OP2 U      12      43.937  54.759  48.840  1.00  0.00
ATOM    365  O5' U      12      41.774  55.848  49.371  1.00  0.00
ATOM    366  C5' U      12      40.530  56.450  48.980  1.00  0.00
ATOM    367  H5' U      12      39.704  55.758  48.818  1.00  0.00
ATOM    368 H5'' U      12      40.750  57.050  48.096  1.00  0.00
ATOM    369  C4' U      12      40.101  57.353  50.116  1.00  0.00
ATOM    370  H4' U      12      39.190  57.871  49.815  1.00  0.00
ATOM    371  O4' U      12      39.940  56.734  51.372  1.00  0.00
ATOM    372  C1' U      12      40.240  57.644  52.389  1.00  0.00
ATOM    373  H1' U      12      39.321  57.881  52.925  1.00  0.00
ATOM    374  N1  U      12      41.224  57.071  53.361  1.00  0.00
ATOM    375  C6  U      12      42.266  56.302  52.925  1.00  0.00
ATOM    376  H6  U      12      42.229  55.899  51.924  1.00  0.00
ATOM    377  C5  U      12      43.363  56.013  53.714  1.00  0.00
ATOM    378  H5  U      12      44.240  55.472  53.388  1.00  0.00
ATOM    379  C4  U      12      43.338  56.491  55.113  1.00  0.00
ATOM    380  O4  U      12      44.045  56.075  56.078  1.00  0.00
ATOM    381  N3  U      12      42.226  57.247  55.404  1.00  0.00
ATOM    382  H3  U      12      42.225  57.580  56.357  1.00  0.00
ATOM    383  C2  U      12      41.126  57.511  54.691  1.00  0.00
ATOM    384  O2  U      12      40.148  58.105  55.212  1.00  0.00
ATOM    385  C3' U      12      41.119  58.466  50.399  1.00  0.00
ATOM    386  H3' U      12      42.124  58.054  50.487  1.00  0.00
ATOM    387  C2' U      12      40.742  58.970  51.791  1.00  0.00
ATOM    388  H2' U      12      41.636  59.300  52.319  1.00  0.00
ATOM    389  O2' U      12      39.740  59.965  51.880  1.00  0.00
ATOM    390 HO2' U      12      40.168  60.819  51.971  1.00  0.00
ATOM    391  O3' U      12      41.120  59.403  49.352  1.00  0.00
ATOM    392  P   C      13      42.310  60.518  49.232  1.00  0.00
ATOM    393  OP1 C      13      41.972  61.173  47.980  1.00  0.00
ATOM    394  OP2 C      13      43.546  59.759  49.351  1.00  0.00
ATOM    395  O5' C      13      42.111  61.460  50.515  1.00  0.00
ATOM    396  C5' C      13      41.355  62.656  50.467  1.00  0.00
ATOM    397  H5' C      13      40.400  62.557  49.950  1.00  0.00
ATOM    398 H5'' C      13      41.877  63.461  49.951  1.00  0.00
ATOM    399  C4' C      13      41.108  63.206  51.864  1.00  0.00
ATOM    400  H4' C      13      40.162  63.744  51.809  1.00  0.00
ATOM    401  O4' C      13      40.811  62.138  52.773  1.00  0.00
ATOM    402  C1' C      13      41.193  62.584  54.061  1.00  0.00
ATOM    403  H1' C      13      40.310  62.543  54.700  1.00  0.00
ATOM    404  N1  C      13      42.340  61.759  54.743  1.00  0.00
ATOM    405  C6  C      13      43.103  60.860  53.969  1.00  0.00
ATOM    406  H6  C      13      43.103  60.818  52.890  1.00  0.00
ATOM    407  C5  C      13      43.881  60.017  54.585  1.00  0.00
ATOM    408  H5  C      13      44.424  59.368  53.914  1.00  0.00
ATOM    409  C4  C      13      43.979  60.023  55.977  1.00  0.00
ATOM    410  N4  C      13      44.692  59.197  56.672  1.00  0.00
ATOM    411  H41 C      13      45.365  58.625  56.183  1.00  0.00
ATOM    412  H42 C      13      44.544  59.146  57.670  1.00  0.00
ATOM    413  N3  C      13      43.253  60.841  56.753  1.00  0.00
ATOM    414  C2  C      13      42.419  61.744  56.137  1.00  0.00
ATOM    415  O2  C      13      41.877  62.654  56.738  1.00  0.00
ATOM    416  C3' C      13      42.120  64.055  52.560  1.00  0.00
ATOM    417  H3' C      13      43.073  63.533  52.644  1.00  0.00
ATOM    418  C2' C      13      41.569  64.030  53.963  1.00  0.00
ATOM    419  H2' C      13      42.453  64.295  54.542  1.00  0.00
ATOM    420  O2' C      13      40.447  64.840  54.072  1.00  0.00
ATOM    421 HO2' C      13      40.576  65.286  54.912  1.00  0.00
ATOM    422  O3' C      13      42.188  65.359  51.999  1.00  0.00
ATOM    423  P   U      14      43.407  66.295  52.195  1.00  0.00
ATOM    424  OP1 U      14      43.160  67.523  51.400  1.00  0.00
ATOM    425  OP2 U      14      44.563  65.451  51.965  1.00  0.00
ATOM    426  O5' U      14      43.339  66.569  53.753  1.00  0.00
ATOM    427  C5' U      14      42.454  67.524  54.353  1.00  0.00
ATOM    428  H5' U      14      41.384  67.446  54.157  1.00  0.00
ATOM    429 H5'' U      14      42.781  68.502  54.000  1.00  0.00
ATOM    430  C4' U      14      42.739  67.394  55.824  1.00  0.00
ATOM    431  H4' U      14      41.971  67.933  56.379  1.00  0.00
ATOM    432  O4' U      14      42.657  66.022  56.354  1.00  0.00
ATOM    433  C1' U      14      43.531  65.938  57.481  1.00  0.00
ATOM    434  H1' U      14      42.920  65.826  58.377  1.00  0.00
ATOM    435  N1  U      14      44.560  64.910  57.238  1.00  0.00
ATOM    436  C6  U      14      44.966  64.492  55.980  1.00  0.00
ATOM    437  H6  U      14      44.662  65.033  55.096  1.00  0.00
ATOM    438  C5  U      14      45.809  63.471  55.794  1.00  0.00
ATOM    439  H5  U      14      46.260  63.167  54.861  1.00  0.00
ATOM    440  C4  U      14      46.207  62.629  56.908  1.00  0.00
ATOM    441  O4  U      14      46.940  61.682  56.829  1.00  0.00
ATOM    442  N3  U      14      45.815  63.166  58.163  1.00  0.00
ATOM    443  H3  U      14      46.389  62.770  58.894  1.00  0.00
ATOM    444  C2  U      14      45.027  64.238  58.383  1.00  0.00
ATOM    445  O2  U      14      44.668  64.544  59.530  1.00  0.00
ATOM    446  C3' U      14      44.107  67.927  56.236  1.00  0.00
ATOM    447  H3' U      14      44.925  67.581  55.604  1.00  0.00
ATOM    448  C2' U      14      44.327  67.239  57.536  1.00  0.00
ATOM    449  H2' U      14      45.387  66.990  57.593  1.00  0.00
ATOM    450  O2' U      14      43.896  67.931  58.649  1.00  0.00
ATOM    451 HO2' U      14      44.379  67.566  59.394  1.00  0.00
ATOM    452  O3' U      14      44.199  69.321  56.420  1.00  0.00
ATOM    453  P   A      15      45.512  70.162  56.101  1.00  0.00
ATOM    454  OP1 A      15      45.087  71.566  56.250  1.00  0.00
ATOM    455  OP2 A      15      46.008  69.683  54.823  1.00  0.00
ATOM    456  O5' A      15      46.553  69.825  57.299  1.00  0.00
ATOM    457  C5' A      15      46.357  70.323  58.587  1.00  0.00
ATOM    458  H5' A      15      45.319  70.087  58.822  1.00  0.00
ATOM    459 H5'' A      15      46.565  71.383  58.443  1.00  0.00
ATOM    460  C4' A      15      47.258  69.833  59.657  1.00  0.00
ATOM    461  H4' A      15      46.976  70.414  60.536  1.00  0.00
ATOM    462  O4' A      15      47.077  68.440  59.903  1.00  0.00
ATOM    463  C1' A      15      48.280  67.891  60.327  1.00  0.00
ATOM    464  H1' A      15      48.171  67.602  61.372  1.00  0.00
ATOM    465  N9  A      15      48.575  66.755  59.482  1.00  0.00
ATOM    466  C8  A      15      48.338  66.457  58.151  1.00  0.00
ATOM    467  H8  A      15      47.836  67.164  57.507  1.00  0.00
ATOM    468  N7  A      15      48.953  65.412  57.673  1.00  0.00
ATOM    469  C5  A      15      49.607  64.881  58.787  1.00  0.00
ATOM    470  C6  A      15      50.250  63.652  59.080  1.00  0.00
ATOM    471  N6  A      15      50.648  62.670  58.253  1.00  0.00
ATOM    472  H61 A      15      51.041  61.801  58.588  1.00  0.00
ATOM    473  H62 A      15      50.368  62.720  57.284  1.00  0.00
ATOM    474  N1  A      15      50.581  63.387  60.349  1.00  0.00
ATOM    475  C2  A      15      50.189  64.217  61.289  1.00  0.00
ATOM    476  H2  A      15      50.548  63.987  62.281  1.00  0.00
ATOM    477  N3  A      15      49.639  65.385  61.190  1.00  0.00
ATOM    478  C4  A      15      49.294  65.657  59.908  1.00  0.00
ATOM    479  C3' A      15      48.750  70.060  59.367  1.00  0.00
ATOM    480  H3' A      15      49.105  69.747  58.385  1.00  0.00
ATOM    481  C2' A      15      49.301  68.993  60.247  1.00  0.00
ATOM    482  H2' A      15      50.228  68.593  59.836  1.00  0.00
ATOM    483  O2' A      15      49.336  69.481  61.593  1.00  0.00
ATOM    484 HO2' A      15      49.875  70.274  61.645  1.00  0.00
ATOM    485  O3' A      15      49.372  71.344  59.672  1.00  0.00
ATOM    486  P   G      16      50.869  71.733  59.269  1.00  0.00
ATOM    487  OP1 G      16      50.968  73.214  59.512  1.00  0.00
ATOM    488  OP2 G      16      51.114  71.151  57.960  1.00  0.00
ATOM    489  O5' G      16      51.717  70.876  60.372  1.00  0.00
ATOM    490  C5' G      16      51.911  71.345  61.636  1.00  0.00
ATOM    491  H5' G      16      50.979  71.314  62.200  1.00  0.00
ATOM    492 H5'' G      16      52.275  72.366  61.520  1.00  0.00
ATOM    493  C4' G      16      52.937  70.429  62.264  1.00  0.00
ATOM    494  H4' G      16      52.979  70.740  63.308  1.00  0.00
ATOM    495  O4' G      16      52.514  69.104  62.217  1.00  0.00
ATOM    496  C1' G      16      53.690  68.269  62.182  1.00  0.00
ATOM    497  H1' G      16      53.732  67.740  63.135  1.00  0.00
ATOM    498  N9  G      16      53.482  67.460  60.918  1.00  0.00
ATOM    499  C8  G      16      52.897  67.853  59.735  1.00  0.00
ATOM    500  H8  G      16      52.393  68.783  59.518  1.00  0.00
ATOM    501  N7  G      16      52.919  66.915  58.826  1.00  0.00
ATOM    502  C5  G      16      53.452  65.820  59.473  1.00  0.00
ATOM    503  C6  G      16      53.754  64.470  59.019  1.00  0.00
ATOM    504  O6  G      16      53.445  63.941  57.983  1.00  0.00
ATOM    505  N1  G      16      54.575  63.726  59.913  1.00  0.00
ATOM    506  H1  G      16      54.862  62.764  59.800  1.00  0.00
ATOM    507  C2  G      16      54.861  64.202  61.169  1.00  0.00
ATOM    508  N2  G      16      55.819  63.623  61.757  1.00  0.00
ATOM    509  H21 G      16      56.140  64.033  62.623  1.00  0.00
ATOM    510  H22 G      16      56.363  62.831  61.445  1.00  0.00
ATOM    511  N3  G      16      54.647  65.390  61.634  1.00  0.00
ATOM    512  C4  G      16      53.957  66.165  60.718  1.00  0.00
ATOM    513  C3' G      16      54.284  70.435  61.519  1.00  0.00
ATOM    514  H3' G      16      54.153  70.243  60.454  1.00  0.00
ATOM    515  C2' G      16      54.884  69.164  62.075  1.00  0.00
ATOM    516  H2' G      16      55.775  68.775  61.583  1.00  0.00
ATOM    517  O2' G      16      55.289  69.249  63.391  1.00  0.00
ATOM    518 HO2' G      16      56.242  69.146  63.447  1.00  0.00
ATOM    519  O3' G      16      55.009  71.605  61.737  1.00  0.00
ATOM    520  P   U      17      56.172  72.035  60.690  1.00  0.00
ATOM    521  OP1 U      17      56.751  70.811  60.101  1.00  0.00
ATOM    522  OP2 U      17      57.045  73.103  61.338  1.00  0.00
ATOM    523  O5' U      17      55.322  72.719  59.543  1.00  0.00
ATOM    524  C5' U      17      54.497  73.857  60.003  1.00  0.00
ATOM    525  H5' U      17      55.119  74.464  60.661  1.00  0.00
ATOM    526 H5'' U      17      53.523  73.510  60.349  1.00  0.00
ATOM    527  C4' U      17      54.056  74.793  58.782  1.00  0.00
ATOM    528  H4' U      17      53.449  75.597  59.198  1.00  0.00
ATOM    529  O4' U      17      55.315  75.356  58.345  1.00  0.00
ATOM    530  C1' U      17      55.426  75.094  56.927  1.00  0.00
ATOM    531  H1' U      17      55.087  75.943  56.334  1.00  0.00
ATOM    532  N1  U      17      56.863  74.840  56.618  1.00  0.00
ATOM    533  C6  U      17      57.570  73.801  57.137  1.00  0.00
ATOM    534  H6  U      17      57.075  73.246  57.920  1.00  0.00
ATOM    535  C5  U      17      58.814  73.512  56.780  1.00  0.00
ATOM    536  H5  U      17      59.295  72.717  57.332  1.00  0.00
ATOM    537  C4  U      17      59.464  74.234  55.704  1.00  0.00
ATOM    538  O4  U      17      60.640  74.009  55.279  1.00  0.00
ATOM    539  N3  U      17      58.742  75.294  55.174  1.00  0.00
ATOM    540  H3  U      17      59.100  75.741  54.342  1.00  0.00
ATOM    541  C2  U      17      57.473  75.625  55.606  1.00  0.00
ATOM    542  O2  U      17      56.888  76.515  54.928  1.00  0.00
ATOM    543  C3' U      17      53.313  74.091  57.567  1.00  0.00
ATOM    544  H3' U      17      52.852  73.155  57.881  1.00  0.00
ATOM    545  C2' U      17      54.557  73.804  56.688  1.00  0.00
ATOM    546  H2' U      17      55.052  72.913  57.073  1.00  0.00
ATOM    547  O2' U      17      54.197  73.445  55.366  1.00  0.00
ATOM    548 HO2' U      17      53.237  73.428  55.345  1.00  0.00
ATOM    549  O3' U      17      52.343  75.002  56.981  1.00  0.00
ATOM    550  P   G      18      51.363  74.630  55.901  1.00  0.00
ATOM    551  OP1 G      18      49.999  75.056  56.384  1.00  0.00
ATOM    552  OP2 G      18      51.524  73.202  55.596  1.00  0.00
ATOM    553  O5' G      18      51.857  75.419  54.613  1.00  0.00
ATOM    554  C5' G      18      51.175  76.655  54.258  1.00  0.00
ATOM    555  H5' G      18      51.310  77.473  54.966  1.00  0.00
ATOM    556 H5'' G      18      50.093  76.520  54.281  1.00  0.00
ATOM    557  C4' G      18      51.702  77.123  52.927  1.00  0.00
ATOM    558  H4' G      18      51.070  77.943  52.589  1.00  0.00
ATOM    559  O4' G      18      53.031  77.497  52.865  1.00  0.00
ATOM    560  C1' G      18      53.588  77.098  51.621  1.00  0.00
ATOM    561  H1' G      18      54.082  77.912  51.090  1.00  0.00
ATOM    562  N9  G      18      54.523  75.979  51.748  1.00  0.00
ATOM    563  C8  G      18      54.769  75.110  52.783  1.00  0.00
ATOM    564  H8  G      18      54.304  75.268  53.746  1.00  0.00
ATOM    565  N7  G      18      55.753  74.229  52.442  1.00  0.00
ATOM    566  C5  G      18      55.993  74.425  51.112  1.00  0.00
ATOM    567  C6  G      18      56.948  73.796  50.301  1.00  0.00
ATOM    568  O6  G      18      57.803  72.974  50.583  1.00  0.00
ATOM    569  N1  G      18      56.971  74.242  49.030  1.00  0.00
ATOM    570  H1  G      18      57.630  73.880  48.356  1.00  0.00
ATOM    571  C2  G      18      56.091  75.217  48.654  1.00  0.00
ATOM    572  N2  G      18      56.162  75.732  47.407  1.00  0.00
ATOM    573  H21 G      18      55.593  76.557  47.284  1.00  0.00
ATOM    574  H22 G      18      56.755  75.337  46.691  1.00  0.00
ATOM    575  N3  G      18      55.256  75.923  49.379  1.00  0.00
ATOM    576  C4  G      18      55.287  75.473  50.645  1.00  0.00
ATOM    577  C3' G      18      51.494  76.079  51.825  1.00  0.00
ATOM    578  H3' G      18      51.769  75.056  52.085  1.00  0.00
ATOM    579  C2' G      18      52.352  76.742  50.776  1.00  0.00
ATOM    580  H2' G      18      52.603  76.006  50.012  1.00  0.00
ATOM    581  O2' G      18      51.829  77.866  50.041  1.00  0.00
ATOM    582 HO2' G      18      50.989  77.749  49.591  1.00  0.00
ATOM    583  O3' G      18      50.095  76.063  51.543  1.00  0.00
ATOM    584  P   A      19      49.278  74.813  51.001  1.00  0.00
ATOM    585  OP1 A      19      47.846  75.170  50.918  1.00  0.00
ATOM    586  OP2 A      19      49.626  73.640  51.884  1.00  0.00
ATOM    587  O5' A      19      49.816  74.592  49.509  1.00  0.00
ATOM    588  C5' A      19      49.482  75.485  48.440  1.00  0.00
ATOM    589  H5' A      19      49.851  76.482  48.679  1.00  0.00
ATOM    590 H5'' A      19      48.400  75.565  48.541  1.00  0.00
ATOM    591  C4' A      19      50.109  75.122  47.070  1.00  0.00
ATOM    592  H4' A      19      49.622  75.695  46.281  1.00  0.00
ATOM    593  O4' A      19      51.478  75.420  47.186  1.00  0.00
ATOM    594  C1' A      19      52.190  74.517  46.360  1.00  0.00
ATOM    595  H1' A      19      52.760  75.116  45.650  1.00  0.00
ATOM    596  N9  A      19      53.019  73.646  47.135  1.00  0.00
ATOM    597  C8  A      19      53.062  73.392  48.500  1.00  0.00
ATOM    598  H8  A      19      52.353  73.740  49.238  1.00  0.00
ATOM    599  N7  A      19      54.124  72.661  48.839  1.00  0.00
ATOM    600  C5  A      19      54.794  72.419  47.613  1.00  0.00
ATOM    601  C6  A      19      55.927  71.674  47.176  1.00  0.00
ATOM    602  N6  A      19      56.702  70.872  47.835  1.00  0.00
ATOM    603  H61 A      19      56.430  70.650  48.782  1.00  0.00
ATOM    604  H62 A      19      57.336  70.375  47.226  1.00  0.00
ATOM    605  N1  A      19      56.266  71.596  45.879  1.00  0.00
ATOM    606  C2  A      19      55.514  72.275  45.007  1.00  0.00
ATOM    607  H2  A      19      55.740  72.178  43.956  1.00  0.00
ATOM    608  N3  A      19      54.433  72.976  45.312  1.00  0.00
ATOM    609  C4  A      19      54.079  72.989  46.613  1.00  0.00
ATOM    610  C3' A      19      50.039  73.668  46.654  1.00  0.00
ATOM    611  H3' A      19      50.209  73.024  47.517  1.00  0.00
ATOM    612  C2' A      19      51.200  73.739  45.598  1.00  0.00
ATOM    613  H2' A      19      51.621  72.755  45.390  1.00  0.00
ATOM    614  O2' A      19      50.952  74.400  44.334  1.00  0.00
ATOM    615 HO2' A      19      50.068  74.233  44.000  1.00  0.00
ATOM    616  O3' A      19      48.722  73.287  46.109  1.00  0.00
ATOM    617  P   U      20      48.343  71.739  46.019  1.00  0.00
ATOM    618  OP1 U      20      46.991  71.625  45.443  1.00  0.00
ATOM    619  OP2 U      20      48.603  71.188  47.376  1.00  0.00
ATOM    620  O5' U      20      49.408  71.065  45.077  1.00  0.00
ATOM    621  C5' U      20      49.418  71.144  43.695  1.00  0.00
ATOM    622  H5' U      20      49.375  72.204  43.447  1.00  0.00
ATOM    623 H5'' U      20      48.527  70.618  43.349  1.00  0.00
ATOM    624  C4' U      20      50.667  70.475  43.028  1.00  0.00
ATOM    625  H4' U      20      50.798  70.714  41.973  1.00  0.00
ATOM    626  O4' U      20      51.784  70.816  43.733  1.00  0.00
ATOM    627  C1' U      20      52.775  69.763  43.738  1.00  0.00
ATOM    628  H1' U      20      53.667  70.033  43.173  1.00  0.00
ATOM    629  N1  U      20      53.278  69.495  45.015  1.00  0.00
ATOM    630  C6  U      20      52.552  69.890  46.148  1.00  0.00
ATOM    631  H6  U      20      51.623  70.427  46.029  1.00  0.00
ATOM    632  C5  U      20      53.026  69.533  47.371  1.00  0.00
ATOM    633  H5  U      20      52.491  69.862  48.250  1.00  0.00
ATOM    634  C4  U      20      54.168  68.723  47.618  1.00  0.00
ATOM    635  O4  U      20      54.640  68.407  48.669  1.00  0.00
ATOM    636  N3  U      20      54.836  68.451  46.452  1.00  0.00
ATOM    637  H3  U      20      55.593  67.791  46.555  1.00  0.00
ATOM    638  C2  U      20      54.419  68.824  45.126  1.00  0.00
ATOM    639  O2  U      20      55.029  68.441  44.124  1.00  0.00
ATOM    640  C3' U      20      50.586  68.956  43.118  1.00  0.00
ATOM    641  H3' U      20      50.254  68.584  44.087  1.00  0.00
ATOM    642  C2' U      20      52.093  68.570  42.940  1.00  0.00
ATOM    643  H2' U      20      52.338  67.642  43.457  1.00  0.00
ATOM    644  O2' U      20      52.593  68.676  41.554  1.00  0.00
ATOM    645 HO2' U      20      52.151  68.033  40.995  1.00  0.00
ATOM    646  O3' U      20      49.861  68.294  42.104  1.00  0.00
ATOM    647  P   G      21      49.335  66.883  42.268  1.00  0.00
ATOM    648  OP1 G      21      48.088  66.737  41.490  1.00  0.00
ATOM    649  OP2 G      21      49.357  66.527  43.694  1.00  0.00
ATOM    650  O5' G      21      50.418  65.869  41.567  1.00  0.00
ATOM    651  C5' G      21      50.565  65.718  40.144  1.00  0.00
ATOM    652  H5' G      21      50.736  66.728  39.772  1.00  0.00
ATOM    653 H5'' G      21      49.727  65.215  39.662  1.00  0.00
ATOM    654  C4' G      21      51.680  64.839  39.712  1.00  0.00
ATOM    655  H4' G      21      51.571  64.952  38.634  1.00  0.00
ATOM    656  O4' G      21      52.907  65.395  40.215  1.00  0.00
ATOM    657  C1' G      21      53.646  64.321  40.638  1.00  0.00
ATOM    658  H1' G      21      54.623  64.468  40.178  1.00  0.00
ATOM    659  N9  G      21      53.938  64.380  42.117  1.00  0.00
ATOM    660  C8  G      21      53.235  64.968  43.113  1.00  0.00
ATOM    661  H8  G      21      52.321  65.529  42.983  1.00  0.00
ATOM    662  N7  G      21      53.811  64.928  44.312  1.00  0.00
ATOM    663  C5  G      21      54.942  64.190  44.089  1.00  0.00
ATOM    664  C6  G      21      56.077  63.838  44.892  1.00  0.00
ATOM    665  O6  G      21      56.244  63.993  46.116  1.00  0.00
ATOM    666  N1  G      21      57.069  63.223  44.216  1.00  0.00
ATOM    667  H1  G      21      57.948  63.050  44.683  1.00  0.00
ATOM    668  C2  G      21      57.070  62.907  42.966  1.00  0.00
ATOM    669  N2  G      21      58.119  62.195  42.588  1.00  0.00
ATOM    670  H21 G      21      58.112  62.143  41.579  1.00  0.00
ATOM    671  H22 G      21      58.806  61.819  43.225  1.00  0.00
ATOM    672  N3  G      21      56.128  63.213  42.119  1.00  0.00
ATOM    673  C4  G      21      55.078  63.936  42.711  1.00  0.00
ATOM    674  C3' G      21      51.552  63.423  40.243  1.00  0.00
ATOM    675  H3' G      21      51.265  63.516  41.291  1.00  0.00
ATOM    676  C2' G      21      53.044  62.972  40.186  1.00  0.00
ATOM    677  H2' G      21      53.377  62.235  40.916  1.00  0.00
ATOM    678  O2' G      21      53.432  62.554  38.860  1.00  0.00
ATOM    679 HO2' G      21      54.261  62.070  38.856  1.00  0.00
ATOM    680  O3' G      21      50.715  62.518  39.586  1.00  0.00
ATOM    681  P   C      22      50.199  61.255  40.390  1.00  0.00
ATOM    682  OP1 C      22      49.549  60.310  39.518  1.00  0.00
ATOM    683  OP2 C      22      49.351  61.668  41.534  1.00  0.00
ATOM    684  O5' C      22      51.556  60.586  41.015  1.00  0.00
ATOM    685  C5' C      22      52.301  59.624  40.225  1.00  0.00
ATOM    686  H5' C      22      52.512  60.054  39.246  1.00  0.00
ATOM    687 H5'' C      22      51.625  58.769  40.193  1.00  0.00
ATOM    688  C4' C      22      53.472  59.002  40.942  1.00  0.00
ATOM    689  H4' C      22      54.078  58.473  40.207  1.00  0.00
ATOM    690  O4' C      22      54.297  60.014  41.573  1.00  0.00
ATOM    691  C1' C      22      54.930  59.421  42.705  1.00  0.00
ATOM    692  H1' C      22      56.002  59.428  42.508  1.00  0.00
ATOM    693  N1  C      22      54.705  60.223  43.920  1.00  0.00
ATOM    694  C6  C      22      53.459  60.653  44.225  1.00  0.00
ATOM    695  H6  C      22      52.598  60.490  43.593  1.00  0.00
ATOM    696  C5  C      22      53.274  61.280  45.443  1.00  0.00
ATOM    697  H5  C      22      52.308  61.750  45.554  1.00  0.00
ATOM    698  C4  C      22      54.288  61.286  46.368  1.00  0.00
ATOM    699  N4  C      22      54.157  61.805  47.557  1.00  0.00
ATOM    700  H41 C      22      53.262  62.187  47.827  1.00  0.00
ATOM    701  H42 C      22      54.917  61.838  48.222  1.00  0.00
ATOM    702  N3  C      22      55.446  60.711  46.121  1.00  0.00
ATOM    703  C2  C      22      55.688  60.171  44.934  1.00  0.00
ATOM    704  O2  C      22      56.821  59.815  44.665  1.00  0.00
ATOM    705  C3' C      22      53.034  58.072  42.060  1.00  0.00
ATOM    706  H3' C      22      52.246  58.574  42.621  1.00  0.00
ATOM    707  C2' C      22      54.360  58.034  42.902  1.00  0.00
ATOM    708  H2' C      22      54.203  57.787  43.952  1.00  0.00
ATOM    709  O2' C      22      55.355  57.119  42.503  1.00  0.00
ATOM    710 HO2' C      22      55.362  56.386  43.123  1.00  0.00
ATOM    711  O3' C      22      52.845  56.760  41.585  1.00  0.00
ATOM    712  P   U      23      52.238  55.606  42.529  1.00  0.00
ATOM    713  OP1 U      23      51.613  54.592  41.681  1.00  0.00
ATOM    714  OP2 U      23      51.348  56.344  43.527  1.00  0.00
ATOM    715  O5' U      23      53.455  54.954  43.309  1.00  0.00
ATOM    716  C5' U      23      54.324  53.991  42.712  1.00  0.00
ATOM    717  H5' U      23      54.852  54.291  41.807  1.00  0.00
ATOM    718 H5'' U      23      53.704  53.179  42.332  1.00  0.00
ATOM    719  C4' U      23      55.256  53.508  43.829  1.00  0.00
ATOM    720  H4' U      23      55.831  52.691  43.392  1.00  0.00
ATOM    721  O4' U      23      56.111  54.526  44.285  1.00  0.00
ATOM    722  C1' U      23      56.426  54.364  45.621  1.00  0.00
ATOM    723  H1' U      23      57.505  54.206  45.633  1.00  0.00
ATOM    724  N1  U      23      55.985  55.605  46.428  1.00  0.00
ATOM    725  C6  U      23      54.869  56.373  45.998  1.00  0.00
ATOM    726  H6  U      23      54.430  56.164  45.034  1.00  0.00
ATOM    727  C5  U      23      54.386  57.374  46.818  1.00  0.00
ATOM    728  H5  U      23      53.500  57.885  46.472  1.00  0.00
ATOM    729  C4  U      23      55.021  57.739  48.044  1.00  0.00
ATOM    730  O4  U      23      54.642  58.637  48.714  1.00  0.00
ATOM    731  N3  U      23      56.139  57.002  48.381  1.00  0.00
ATOM    732  H3  U      23      56.734  57.289  49.145  1.00  0.00
ATOM    733  C2  U      23      56.698  56.005  47.583  1.00  0.00
ATOM    734  O2  U      23      57.647  55.370  47.961  1.00  0.00
ATOM    735  C3' U      23      54.647  52.895  45.052  1.00  0.00
ATOM    736  H3' U      23      53.764  53.480  45.310  1.00  0.00
ATOM    737  C2' U      23      55.725  53.145  46.080  1.00  0.00
ATOM    738  H2' U      23      55.360  53.324  47.091  1.00  0.00
ATOM    739  O2' U      23      56.637  52.011  46.167  1.00  0.00
ATOM    740 HO2' U      23      56.329  51.254  45.663  1.00  0.00
ATOM    741  O3' U      23      54.287  51.514  44.860  1.00  0.00
ATOM    742  P   C      24      53.404  50.706  45.901  1.00  0.00
ATOM    743  OP1 C      24      52.332  50.170  45.053  1.00  0.00
ATOM    744  OP2 C      24      53.091  51.547  47.080  1.00  0.00
ATOM    745  O5' C      24      54.554  49.603  46.290  1.00  0.00
ATOM    746  C5' C      24      54.272  48.231  46.028  1.00  0.00
ATOM    747  H5' C      24      53.991  48.103  44.983  1.00  0.00
ATOM    748 H5'' C      24      53.446  47.993  46.697  1.00  0.00
ATOM    749  C4' C      24      55.590  47.419  46.196  1.00  0.00
ATOM    750  H4' C      24      55.349  46.356  46.242  1.00  0.00
ATOM    751  O4' C      24      56.298  47.671  45.038  1.00  0.00
ATOM    752  C1' C      24      57.654  47.311  45.233  1.00  0.00
ATOM    753  H1' C      24      57.917  46.438  44.635  1.00  0.00
ATOM    754  N1  C      24      58.501  48.462  44.812  1.00  0.00
ATOM    755  C6  C      24      57.991  49.600  44.213  1.00  0.00
ATOM    756  H6  C      24      56.920  49.643  44.079  1.00  0.00
ATOM    757  C5  C      24      58.841  50.599  43.775  1.00  0.00
ATOM    758  H5  C      24      58.459  51.468  43.260  1.00  0.00
ATOM    759  C4  C      24      60.213  50.419  43.984  1.00  0.00
ATOM    760  N4  C      24      61.034  51.367  43.732  1.00  0.00
ATOM    761  H41 C      24      60.673  52.303  43.610  1.00  0.00
ATOM    762  H42 C      24      61.982  51.306  44.076  1.00  0.00
ATOM    763  N3  C      24      60.805  49.262  44.459  1.00  0.00
ATOM    764  C2  C      24      59.929  48.288  44.771  1.00  0.00
ATOM    765  O2  C      24      60.475  47.244  45.136  1.00  0.00
ATOM    766  C3' C      24      56.506  47.785  47.286  1.00  0.00
ATOM    767  H3' C      24      56.603  48.866  47.190  1.00  0.00
ATOM    768  C2' C      24      57.805  47.075  46.750  1.00  0.00
ATOM    769  H2' C      24      58.694  47.542  47.173  1.00  0.00
ATOM    770  O2' C      24      57.774  45.668  46.938  1.00  0.00
ATOM    771 HO2' C      24      57.613  45.627  47.883  1.00  0.00
ATOM    772  O3' C      24      55.961  47.345  48.559  1.00  0.00
ATOM    773  P   G      25      56.626  47.887  49.903  1.00  0.00
ATOM    774  OP1 G      25      57.943  47.229  50.029  1.00  0.00
ATOM    775  OP2 G      25      55.698  47.720  51.013  1.00  0.00
ATOM    776  O5' G      25      56.811  49.422  49.686  1.00  0.00
ATOM    777  C5' G      25      55.786  50.328  49.664  1.00  0.00
ATOM    778  H5' G      25      55.278  50.173  50.615  1.00  0.00
ATOM    779 H5'' G      25      55.228  50.145  48.745  1.00  0.00
ATOM    780  C4' G      25      56.427  51.728  49.651  1.00  0.00
ATOM    781  H4' G      25      57.066  51.932  48.791  1.00  0.00
ATOM    782  O4' G      25      55.317  52.584  49.688  1.00  0.00
ATOM    783  C1' G      25      55.753  53.763  50.283  1.00  0.00
ATOM    784  H1' G      25      56.523  54.241  49.678  1.00  0.00
ATOM    785  N9  G      25      54.734  54.816  50.500  1.00  0.00
ATOM    786  C8  G      25      54.612  55.787  51.480  1.00  0.00
ATOM    787  H8  G      25      55.356  55.901  52.255  1.00  0.00
ATOM    788  N7  G      25      53.535  56.500  51.400  1.00  0.00
ATOM    789  C5  G      25      52.854  56.022  50.337  1.00  0.00
ATOM    790  C6  G      25      51.657  56.474  49.606  1.00  0.00
ATOM    791  O6  G      25      50.867  57.417  49.975  1.00  0.00
ATOM    792  N1  G      25      51.349  55.828  48.430  1.00  0.00
ATOM    793  H1  G      25      50.708  56.276  47.790  1.00  0.00
ATOM    794  C2  G      25      52.140  54.838  47.975  1.00  0.00
ATOM    795  N2  G      25      51.939  54.301  46.779  1.00  0.00
ATOM    796  H21 G      25      52.372  53.417  46.553  1.00  0.00
ATOM    797  H22 G      25      51.260  54.696  46.144  1.00  0.00
ATOM    798  N3  G      25      53.244  54.390  48.492  1.00  0.00
ATOM    799  C4  G      25      53.588  55.019  49.736  1.00  0.00
ATOM    800  C3' G      25      57.121  52.031  50.978  1.00  0.00
ATOM    801  H3' G      25      56.980  51.199  51.667  1.00  0.00
ATOM    802  C2' G      25      56.333  53.243  51.519  1.00  0.00
ATOM    803  H2' G      25      55.557  52.962  52.230  1.00  0.00
ATOM    804  O2' G      25      57.193  54.265  52.053  1.00  0.00
ATOM    805 HO2' G      25      57.982  53.846  52.404  1.00  0.00
ATOM    806  O3' G      25      58.528  52.239  50.693  1.00  0.00
ATOM    807  P   A      26      59.671  52.060  51.766  1.00  0.00
ATOM    808  OP1 A      26      60.972  52.272  51.085  1.00  0.00
ATOM    809  OP2 A      26      59.536  50.756  52.397  1.00  0.00
ATOM    810  O5' A      26      59.459  53.210  52.822  1.00  0.00
ATOM    811  C5' A      26      60.513  53.574  53.716  1.00  0.00
ATOM    812  H5' A      26      61.451  53.624  53.164  1.00  0.00
ATOM    813 H5'' A      26      60.766  52.818  54.458  1.00  0.00
ATOM    814  C4' A      26      60.229  54.966  54.398  1.00  0.00
ATOM    815  H4' A      26      61.007  55.214  55.120  1.00  0.00
ATOM    816  O4' A      26      60.260  56.052  53.459  1.00  0.00
ATOM    817  C1' A      26      59.558  57.160  53.965  1.00  0.00
ATOM    818  H1' A      26      60.260  57.952  54.228  1.00  0.00
ATOM    819  N9  A      26      58.562  57.564  52.980  1.00  0.00
ATOM    820  C8  A      26      58.516  57.277  51.654  1.00  0.00
ATOM    821  H8  A      26      59.098  56.524  51.142  1.00  0.00
ATOM    822  N7  A      26      57.446  57.722  51.080  1.00  0.00
ATOM    823  C5  A      26      56.854  58.644  51.918  1.00  0.00
ATOM    824  C6  A      26      55.885  59.721  51.837  1.00  0.00
ATOM    825  N6  A      26      55.165  60.112  50.832  1.00  0.00
ATOM    826  H61 A      26      55.325  59.852  49.869  1.00  0.00
ATOM    827  H62 A      26      54.538  60.854  51.109  1.00  0.00
ATOM    828  N1  A      26      55.683  60.526  52.890  1.00  0.00
ATOM    829  C2  A      26      56.460  60.374  53.946  1.00  0.00
ATOM    830  H2  A      26      56.284  61.063  54.759  1.00  0.00
ATOM    831  N3  A      26      57.387  59.433  54.167  1.00  0.00
ATOM    832  C4  A      26      57.549  58.594  53.099  1.00  0.00
ATOM    833  C3' A      26      58.884  55.160  55.029  1.00  0.00
ATOM    834  H3' A      26      58.146  54.896  54.271  1.00  0.00
ATOM    835  C2' A      26      58.832  56.732  55.216  1.00  0.00
ATOM    836  H2' A      26      57.805  57.085  55.315  1.00  0.00
ATOM    837  O2' A      26      59.619  57.170  56.258  1.00  0.00
ATOM    838 HO2' A      26      59.168  56.995  57.087  1.00  0.00
ATOM    839  O3' A      26      58.747  54.323  56.220  1.00  0.00
ATOM    840  P   C      27      57.603  54.418  57.261  1.00  0.00
ATOM    841  OP1 C      27      57.487  53.181  58.065  1.00  0.00
ATOM    842  OP2 C      27      56.358  54.694  56.454  1.00  0.00
ATOM    843  O5' C      27      57.860  55.654  58.260  1.00  0.00
ATOM    844  C5' C      27      58.932  55.548  59.209  1.00  0.00
ATOM    845  H5' C      27      59.858  55.501  58.637  1.00  0.00
ATOM    846 H5'' C      27      58.798  54.745  59.934  1.00  0.00
ATOM    847  C4' C      27      59.075  56.809  60.054  1.00  0.00
ATOM    848  H4' C      27      59.983  56.649  60.635  1.00  0.00
ATOM    849  O4' C      27      59.173  58.006  59.269  1.00  0.00
ATOM    850  C1' C      27      58.416  59.047  59.887  1.00  0.00
ATOM    851  H1' C      27      59.057  59.911  60.064  1.00  0.00
ATOM    852  N1  C      27      57.147  59.473  59.247  1.00  0.00
ATOM    853  C6  C      27      56.763  58.862  58.106  1.00  0.00
ATOM    854  H6  C      27      57.125  57.912  57.744  1.00  0.00
ATOM    855  C5  C      27      55.730  59.419  57.353  1.00  0.00
ATOM    856  H5  C      27      55.500  58.925  56.420  1.00  0.00
ATOM    857  C4  C      27      55.190  60.596  57.782  1.00  0.00
ATOM    858  N4  C      27      54.253  61.051  57.077  1.00  0.00
ATOM    859  H41 C      27      53.883  60.458  56.347  1.00  0.00
ATOM    860  H42 C      27      53.793  61.864  57.461  1.00  0.00
ATOM    861  N3  C      27      55.521  61.230  58.857  1.00  0.00
ATOM    862  C2  C      27      56.577  60.721  59.607  1.00  0.00
ATOM    863  O2  C      27      57.036  61.383  60.564  1.00  0.00
ATOM    864  C3' C      27      57.887  56.991  60.949  1.00  0.00
ATOM    865  H3' C      27      56.986  56.872  60.347  1.00  0.00
ATOM    866  C2' C      27      58.125  58.499  61.195  1.00  0.00
ATOM    867  H2' C      27      57.186  58.921  61.552  1.00  0.00
ATOM    868  O2' C      27      59.141  58.803  62.151  1.00  0.00
ATOM    869 HO2' C      27      59.030  59.744  62.302  1.00  0.00
ATOM    870  O3' C      27      57.942  56.178  62.116  1.00  0.00
ATOM    871  P   U      28      56.582  55.650  62.777  1.00  0.00
ATOM    872  OP1 U      28      57.025  54.788  63.815  1.00  0.00
ATOM    873  OP2 U      28      55.621  55.132  61.734  1.00  0.00
ATOM    874  O5' U      28      55.961  56.954  63.292  1.00  0.00
ATOM    875  C5' U      28      56.404  57.576  64.511  1.00  0.00
ATOM    876  H5' U      28      57.429  57.901  64.334  1.00  0.00
ATOM    877 H5'' U      28      56.212  56.912  65.354  1.00  0.00
ATOM    878  C4' U      28      55.579  58.816  64.794  1.00  0.00
ATOM    879  H4' U      28      56.074  59.289  65.642  1.00  0.00
ATOM    880  O4' U      28      55.671  59.783  63.680  1.00  0.00
ATOM    881  C1' U      28      54.483  60.581  63.637  1.00  0.00
ATOM    882  H1' U      28      54.559  61.658  63.790  1.00  0.00
ATOM    883  N1  U      28      53.795  60.431  62.402  1.00  0.00
ATOM    884  C6  U      28      54.022  59.325  61.574  1.00  0.00
ATOM    885  H6  U      28      54.625  58.473  61.849  1.00  0.00
ATOM    886  C5  U      28      53.304  59.195  60.468  1.00  0.00
ATOM    887  H5  U      28      53.312  58.275  59.903  1.00  0.00
ATOM    888  C4  U      28      52.326  60.199  60.026  1.00  0.00
ATOM    889  O4  U      28      51.673  60.121  59.034  1.00  0.00
ATOM    890  N3  U      28      52.289  61.310  60.848  1.00  0.00
ATOM    891  H3  U      28      51.655  62.038  60.552  1.00  0.00
ATOM    892  C2  U      28      52.941  61.476  62.059  1.00  0.00
ATOM    893  O2  U      28      52.808  62.513  62.680  1.00  0.00
ATOM    894  C3' U      28      54.101  58.615  64.988  1.00  0.00
ATOM    895  H3' U      28      53.834  58.024  64.112  1.00  0.00
ATOM    896  C2' U      28      53.566  60.023  64.780  1.00  0.00
ATOM    897  H2' U      28      52.518  59.900  64.506  1.00  0.00
ATOM    898  O2' U      28      53.650  60.737  66.020  1.00  0.00
ATOM    899 HO2' U      28      53.490  60.075  66.696  1.00  0.00
ATOM    900  O3' U      28      53.748  57.978  66.211  1.00  0.00
ATOM    901  P   A      29      52.326  57.265  66.284  1.00  0.00
ATOM    902  OP1 A      29      52.193  56.581  67.635  1.00  0.00
ATOM    903  OP2 A      29      52.102  56.426  65.058  1.00  0.00
ATOM    904  O5' A      29      51.238  58.418  66.255  1.00  0.00
ATOM    905  C5' A      29      51.048  59.275  67.361  1.00  0.00
ATOM    906  H5' A      29      52.026  59.612  67.703  1.00  0.00
ATOM    907 H5'' A      29      50.672  58.724  68.223  1.00  0.00
ATOM    908  C4' A      29      50.182  60.488  67.085  1.00  0.00
ATOM    909  H4' A      29      50.216  61.176  67.930  1.00  0.00
ATOM    910  O4' A      29      50.531  61.129  65.896  1.00  0.00
ATOM    911  C1' A      29      49.387  61.557  65.131  1.00  0.00
ATOM    912  H1' A      29      49.505  62.629  64.973  1.00  0.00
ATOM    913  N9  A      29      49.350  61.038  63.755  1.00  0.00
ATOM    914  C8  A      29      49.872  59.883  63.324  1.00  0.00
ATOM    915  H8  A      29      50.484  59.217  63.914  1.00  0.00
ATOM    916  N7  A      29      49.604  59.582  62.115  1.00  0.00
ATOM    917  C5  A      29      48.758  60.641  61.691  1.00  0.00
ATOM    918  C6  A      29      47.937  60.832  60.575  1.00  0.00
ATOM    919  N6  A      29      47.881  60.089  59.547  1.00  0.00
ATOM    920  H61 A      29      48.469  59.277  59.671  1.00  0.00
ATOM    921  H62 A      29      47.274  60.341  58.781  1.00  0.00
ATOM    922  N1  A      29      47.085  61.908  60.495  1.00  0.00
ATOM    923  C2  A      29      47.059  62.743  61.528  1.00  0.00
ATOM    924  H2  A      29      46.510  63.669  61.433  1.00  0.00
ATOM    925  N3  A      29      47.705  62.641  62.679  1.00  0.00
ATOM    926  C4  A      29      48.489  61.513  62.688  1.00  0.00
ATOM    927  C3' A      29      48.810  60.098  66.747  1.00  0.00
ATOM    928  H3' A      29      48.965  59.292  66.031  1.00  0.00
ATOM    929  C2' A      29      48.166  61.301  66.033  1.00  0.00
ATOM    930  H2' A      29      47.350  60.984  65.383  1.00  0.00
ATOM    931  O2' A      29      48.026  62.340  66.964  1.00  0.00
ATOM    932 HO2' A      29      47.809  61.925  67.802  1.00  0.00
ATOM    933  O3' A      29      48.021  59.572  67.757  1.00  0.00
ATOM    934  P   G      30      46.769  58.632  67.386  1.00  0.00
ATOM    935  OP1 G      30      46.386  58.030  68.669  1.00  0.00
ATOM    936  OP2 G      30      47.252  57.668  66.355  1.00  0.00
ATOM    937  O5' G      30      45.711  59.675  66.847  1.00  0.00
ATOM    938  C5' G      30      44.905  60.542  67.656  1.00  0.00
ATOM    939  H5' G      30      45.570  61.032  68.367  1.00  0.00
ATOM    940 H5'' G      30      44.240  59.922  68.256  1.00  0.00
ATOM    941  C4' G      30      44.126  61.497  66.760  1.00  0.00
ATOM    942  H4' G      30      43.802  62.303  67.418  1.00  0.00
ATOM    943  O4' G      30      44.950  62.093  65.760  1.00  0.00
ATOM    944  C1' G      30      44.159  62.187  64.581  1.00  0.00
ATOM    945  H1' G      30      44.326  63.194  64.200  1.00  0.00
ATOM    946  N9  G      30      44.482  61.130  63.575  1.00  0.00
ATOM    947  C8  G      30      45.465  60.077  63.628  1.00  0.00
ATOM    948  H8  G      30      46.041  59.773  64.489  1.00  0.00
ATOM    949  N7  G      30      45.547  59.418  62.478  1.00  0.00
ATOM    950  C5  G      30      44.811  60.199  61.614  1.00  0.00
ATOM    951  C6  G      30      44.663  60.038  60.203  1.00  0.00
ATOM    952  O6  G      30      45.155  59.110  59.567  1.00  0.00
ATOM    953  N1  G      30      43.796  60.995  59.657  1.00  0.00
ATOM    954  H1  G      30      43.509  60.959  58.690  1.00  0.00
ATOM    955  C2  G      30      43.203  61.941  60.422  1.00  0.00
ATOM    956  N2  G      30      42.273  62.662  59.853  1.00  0.00
ATOM    957  H21 G      30      41.801  63.338  60.438  1.00  0.00
ATOM    958  H22 G      30      42.073  62.659  58.863  1.00  0.00
ATOM    959  N3  G      30      43.328  62.102  61.706  1.00  0.00
ATOM    960  C4  G      30      44.151  61.197  62.257  1.00  0.00
ATOM    961  C3' G      30      42.787  61.072  66.126  1.00  0.00
ATOM    962  H3' G      30      43.124  60.092  65.787  1.00  0.00
ATOM    963  C2' G      30      42.669  62.079  65.045  1.00  0.00
ATOM    964  H2' G      30      42.123  61.591  64.238  1.00  0.00
ATOM    965  O2' G      30      42.119  63.343  65.452  1.00  0.00
ATOM    966 HO2' G      30      42.671  63.699  66.152  1.00  0.00
ATOM    967  O3' G      30      41.819  61.014  67.147  1.00  0.00
ATOM    968  P   A      31      40.661  60.026  66.916  1.00  0.00
ATOM    969  OP1 A      31      39.649  60.151  67.964  1.00  0.00
ATOM    970  OP2 A      31      41.187  58.681  66.559  1.00  0.00
ATOM    971  O5' A      31      40.032  60.522  65.585  1.00  0.00
ATOM    972  C5' A      31      39.226  61.680  65.403  1.00  0.00
ATOM    973  H5' A      31      39.804  62.591  65.558  1.00  0.00
ATOM    974 H5'' A      31      38.422  61.774  66.133  1.00  0.00
ATOM    975  C4' A      31      38.807  61.727  64.003  1.00  0.00
ATOM    976  H4' A      31      38.130  62.551  63.779  1.00  0.00
ATOM    977  O4' A      31      39.893  61.754  63.148  1.00  0.00
ATOM    978  C1' A      31      39.573  61.206  61.872  1.00  0.00
ATOM    979  H1' A      31      39.695  61.836  60.992  1.00  0.00
ATOM    980  N9  A      31      40.397  60.047  61.639  1.00  0.00
ATOM    981  C8  A      31      41.223  59.356  62.519  1.00  0.00
ATOM    982  H8  A      31      41.319  59.634  63.559  1.00  0.00
ATOM    983  N7  A      31      41.909  58.378  62.017  1.00  0.00
ATOM    984  C5  A      31      41.598  58.491  60.656  1.00  0.00
ATOM    985  C6  A      31      42.001  57.875  59.425  1.00  0.00
ATOM    986  N6  A      31      42.849  56.927  59.356  1.00  0.00
ATOM    987  H61 A      31      43.375  56.524  60.119  1.00  0.00
ATOM    988  H62 A      31      43.135  56.708  58.412  1.00  0.00
ATOM    989  N1  A      31      41.549  58.215  58.226  1.00  0.00
ATOM    990  C2  A      31      40.744  59.292  58.211  1.00  0.00
ATOM    991  H2  A      31      40.339  59.569  57.249  1.00  0.00
ATOM    992  N3  A      31      40.289  60.041  59.217  1.00  0.00
ATOM    993  C4  A      31      40.780  59.580  60.445  1.00  0.00
ATOM    994  C3' A      31      37.947  60.525  63.565  1.00  0.00
ATOM    995  H3' A      31      38.384  59.582  63.893  1.00  0.00
ATOM    996  C2' A      31      38.065  60.697  62.001  1.00  0.00
ATOM    997  H2' A      31      37.882  59.758  61.480  1.00  0.00
ATOM    998  O2' A      31      37.319  61.763  61.483  1.00  0.00
ATOM    999 HO2' A      31      36.530  61.731  62.030  1.00  0.00
ATOM   1000  O3' A      31      36.644  60.655  64.008  1.00  0.00
ATOM   1001  P   G      32      35.647  59.386  64.044  1.00  0.00
ATOM   1002  OP1 G      32      34.467  59.899  64.777  1.00  0.00
ATOM   1003  OP2 G      32      36.179  58.093  64.574  1.00  0.00
ATOM   1004  O5' G      32      35.266  58.998  62.545  1.00  0.00
ATOM   1005  C5' G      32      34.370  59.760  61.747  1.00  0.00
ATOM   1006  H5' G      32      34.694  60.798  61.677  1.00  0.00
ATOM   1007 H5'' G      32      33.419  59.703  62.276  1.00  0.00
ATOM   1008  C4' G      32      34.332  59.346  60.294  1.00  0.00
ATOM   1009  H4' G      32      33.561  59.865  59.724  1.00  0.00
ATOM   1010  O4' G      32      35.556  59.419  59.585  1.00  0.00
ATOM   1011  C1' G      32      35.689  58.439  58.595  1.00  0.00
ATOM   1012  H1' G      32      35.944  58.871  57.627  1.00  0.00
ATOM   1013  N9  G      32      36.816  57.509  58.953  1.00  0.00
ATOM   1014  C8  G      32      37.477  57.410  60.201  1.00  0.00
ATOM   1015  H8  G      32      37.118  57.826  61.130  1.00  0.00
ATOM   1016  N7  G      32      38.636  56.843  60.157  1.00  0.00
ATOM   1017  C5  G      32      38.689  56.363  58.869  1.00  0.00
ATOM   1018  C6  G      32      39.663  55.539  58.112  1.00  0.00
ATOM   1019  O6  G      32      40.635  54.842  58.500  1.00  0.00
ATOM   1020  N1  G      32      39.339  55.364  56.754  1.00  0.00
ATOM   1021  H1  G      32      39.971  54.856  56.152  1.00  0.00
ATOM   1022  C2  G      32      38.211  55.795  56.236  1.00  0.00
ATOM   1023  N2  G      32      37.852  55.473  55.041  1.00  0.00
ATOM   1024  H21 G      32      37.044  55.944  54.658  1.00  0.00
ATOM   1025  H22 G      32      38.399  54.884  54.430  1.00  0.00
ATOM   1026  N3  G      32      37.310  56.569  56.799  1.00  0.00
ATOM   1027  C4  G      32      37.577  56.828  58.125  1.00  0.00
ATOM   1028  C3' G      32      33.864  57.897  59.963  1.00  0.00
ATOM   1029  H3' G      32      34.363  57.206  60.644  1.00  0.00
ATOM   1030  C2' G      32      34.395  57.700  58.524  1.00  0.00
ATOM   1031  H2' G      32      34.440  56.624  58.352  1.00  0.00
ATOM   1032  O2' G      32      33.472  58.272  57.581  1.00  0.00
ATOM   1033 HO2' G      32      32.578  58.165  57.913  1.00  0.00
ATOM   1034  O3' G      32      32.439  57.729  59.926  1.00  0.00
ATOM   1035  P   C      33      31.789  56.238  60.165  1.00  0.00
ATOM   1036  OP1 C      33      30.297  56.224  60.034  1.00  0.00
ATOM   1037  OP2 C      33      32.332  55.780  61.498  1.00  0.00
ATOM   1038  O5' C      33      32.449  55.443  58.980  1.00  0.00
ATOM   1039  C5' C      33      31.965  55.439  57.677  1.00  0.00
ATOM   1040  H5' C      33      31.792  56.439  57.277  1.00  0.00
ATOM   1041 H5'' C      33      30.964  55.008  57.686  1.00  0.00
ATOM   1042  C4' C      33      32.838  54.635  56.742  1.00  0.00
ATOM   1043  H4' C      33      32.566  54.798  55.699  1.00  0.00
ATOM   1044  O4' C      33      34.217  54.890  57.034  1.00  0.00
ATOM   1045  C1' C      33      35.042  53.831  56.479  1.00  0.00
ATOM   1046  H1' C      33      35.595  54.139  55.591  1.00  0.00
ATOM   1047  N1  C      33      36.044  53.392  57.443  1.00  0.00
ATOM   1048  C6  C      33      35.983  53.640  58.823  1.00  0.00
ATOM   1049  H6  C      33      35.212  54.229  59.299  1.00  0.00
ATOM   1050  C5  C      33      37.082  53.258  59.580  1.00  0.00
ATOM   1051  H5  C      33      37.167  53.516  60.625  1.00  0.00
ATOM   1052  C4  C      33      38.110  52.481  58.957  1.00  0.00
ATOM   1053  N4  C      33      39.038  51.879  59.619  1.00  0.00
ATOM   1054  H41 C      33      39.298  52.156  60.555  1.00  0.00
ATOM   1055  H42 C      33      39.639  51.283  59.067  1.00  0.00
ATOM   1056  N3  C      33      38.094  52.105  57.718  1.00  0.00
ATOM   1057  C2  C      33      37.041  52.530  56.942  1.00  0.00
ATOM   1058  O2  C      33      37.037  52.124  55.806  1.00  0.00
ATOM   1059  C3' C      33      32.745  53.160  56.861  1.00  0.00
ATOM   1060  H3' C      33      32.797  53.045  57.944  1.00  0.00
ATOM   1061  C2' C      33      34.042  52.716  56.158  1.00  0.00
ATOM   1062  H2' C      33      34.282  51.701  56.476  1.00  0.00
ATOM   1063  O2' C      33      33.862  52.735  54.769  1.00  0.00
ATOM   1064 HO2' C      33      33.094  53.239  54.492  1.00  0.00
ATOM   1065  O3' C      33      31.526  52.606  56.285  1.00  0.00
ATOM   1066  P   C      34      31.133  51.134  56.633  1.00  0.00
ATOM   1067  OP1 C      34      29.862  50.980  55.861  1.00  0.00
ATOM   1068  OP2 C      34      31.134  50.979  58.099  1.00  0.00
ATOM   1069  O5' C      34      32.237  50.151  55.925  1.00  0.00
ATOM   1070  C5' C      34      32.109  50.083  54.536  1.00  0.00
ATOM   1071  H5' C      34      32.190  51.111  54.183  1.00  0.00
ATOM   1072 H5'' C      34      31.131  49.742  54.198  1.00  0.00
ATOM   1073  C4' C      34      33.180  49.156  53.944  1.00  0.00
ATOM   1074  H4' C      34      33.161  49.235  52.857  1.00  0.00
ATOM   1075  O4' C      34      34.502  49.619  54.327  1.00  0.00
ATOM   1076  C1' C      34      35.361  48.507  54.435  1.00  0.00
ATOM   1077  H1' C      34      36.247  48.696  53.828  1.00  0.00
ATOM   1078  N1  C      34      35.862  48.289  55.851  1.00  0.00
ATOM   1079  C6  C      34      35.251  48.933  56.897  1.00  0.00
ATOM   1080  H6  C      34      34.264  49.362  56.811  1.00  0.00
ATOM   1081  C5  C      34      35.857  49.104  58.098  1.00  0.00
ATOM   1082  H5  C      34      35.276  49.699  58.788  1.00  0.00
ATOM   1083  C4  C      34      37.139  48.552  58.184  1.00  0.00
ATOM   1084  N4  C      34      37.842  48.753  59.250  1.00  0.00
ATOM   1085  H41 C      34      38.677  48.187  59.307  1.00  0.00
ATOM   1086  H42 C      34      37.462  49.361  59.962  1.00  0.00
ATOM   1087  N3  C      34      37.711  47.855  57.249  1.00  0.00
ATOM   1088  C2  C      34      37.101  47.675  56.062  1.00  0.00
ATOM   1089  O2  C      34      37.697  47.056  55.175  1.00  0.00
ATOM   1090  C3' C      34      33.240  47.665  54.326  1.00  0.00
ATOM   1091  H3' C      34      33.149  47.544  55.405  1.00  0.00
ATOM   1092  C2' C      34      34.593  47.302  53.889  1.00  0.00
ATOM   1093  H2' C      34      34.862  46.371  54.388  1.00  0.00
ATOM   1094  O2' C      34      34.857  47.301  52.502  1.00  0.00
ATOM   1095 HO2' C      34      35.754  46.964  52.444  1.00  0.00
ATOM   1096  O3' C      34      32.253  46.924  53.638  1.00  0.00
ATOM   1097  P   C      35      31.768  45.528  54.161  1.00  0.00
ATOM   1098  OP1 C      35      30.933  44.907  53.170  1.00  0.00
ATOM   1099  OP2 C      35      31.257  45.693  55.551  1.00  0.00
ATOM   1100  O5' C      35      33.113  44.668  54.402  1.00  0.00
ATOM   1101  C5' C      35      33.830  44.082  53.253  1.00  0.00
ATOM   1102  H5' C      35      34.043  44.822  52.482  1.00  0.00
ATOM   1103 H5'' C      35      33.167  43.393  52.729  1.00  0.00
ATOM   1104  C4' C      35      35.123  43.297  53.684  1.00  0.00
ATOM   1105  H4' C      35      35.663  42.966  52.797  1.00  0.00
ATOM   1106  O4' C      35      35.985  44.182  54.361  1.00  0.00
ATOM   1107  C1' C      35      36.815  43.415  55.178  1.00  0.00
ATOM   1108  H1' C      35      37.782  43.489  54.680  1.00  0.00
ATOM   1109  N1  C      35      36.841  44.007  56.556  1.00  0.00
ATOM   1110  C6  C      35      35.803  44.894  56.960  1.00  0.00
ATOM   1111  H6  C      35      34.978  45.035  56.278  1.00  0.00
ATOM   1112  C5  C      35      35.849  45.334  58.206  1.00  0.00
ATOM   1113  H5  C      35      35.019  45.885  58.622  1.00  0.00
ATOM   1114  C4  C      35      37.036  45.070  59.003  1.00  0.00
ATOM   1115  N4  C      35      37.181  45.611  60.160  1.00  0.00
ATOM   1116  H41 C      35      36.660  46.469  60.274  1.00  0.00
ATOM   1117  H42 C      35      37.974  45.445  60.762  1.00  0.00
ATOM   1118  N3  C      35      37.906  44.200  58.641  1.00  0.00
ATOM   1119  C2  C      35      37.863  43.636  57.387  1.00  0.00
ATOM   1120  O2  C      35      38.725  42.781  57.182  1.00  0.00
ATOM   1121  C3' C      35      34.885  42.143  54.712  1.00  0.00
ATOM   1122  H3' C      35      34.372  42.525  55.594  1.00  0.00
ATOM   1123  C2' C      35      36.336  41.962  55.227  1.00  0.00
ATOM   1124  H2' C      35      36.277  41.531  56.227  1.00  0.00
ATOM   1125  O2' C      35      37.197  41.284  54.329  1.00  0.00
ATOM   1126 HO2' C      35      37.942  40.971  54.846  1.00  0.00
ATOM   1127  O3' C      35      34.366  41.003  54.027  1.00  0.00
ATOM   1128  P   C      36      33.623  39.908  54.911  1.00  0.00
ATOM   1129  OP1 C      36      33.231  38.801  53.961  1.00  0.00
ATOM   1130  OP2 C      36      32.667  40.610  55.759  1.00  0.00
ATOM   1131  O5' C      36      34.702  39.221  55.847  1.00  0.00
ATOM   1132  C5' C      36      35.652  38.313  55.307  1.00  0.00
ATOM   1133  H5' C      36      35.925  38.570  54.283  1.00  0.00
ATOM   1134 H5'' C      36      35.168  37.340  55.232  1.00  0.00
ATOM   1135  C4' C      36      36.893  38.118  56.037  1.00  0.00
ATOM   1136  H4' C      36      37.475  37.610  55.268  1.00  0.00
ATOM   1137  O4' C      36      37.547  39.331  56.555  1.00  0.00
ATOM   1138  C1' C      36      38.158  39.142  57.858  1.00  0.00
ATOM   1139  H1' C      36      39.202  39.363  57.633  1.00  0.00
ATOM   1140  N1  C      36      37.730  40.091  58.921  1.00  0.00
ATOM   1141  C6  C      36      36.591  40.752  58.836  1.00  0.00
ATOM   1142  H6  C      36      35.937  40.356  58.073  1.00  0.00
ATOM   1143  C5  C      36      36.270  41.699  59.771  1.00  0.00
ATOM   1144  H5  C      36      35.327  42.206  59.629  1.00  0.00
ATOM   1145  C4  C      36      37.172  41.944  60.858  1.00  0.00
ATOM   1146  N4  C      36      36.803  42.718  61.812  1.00  0.00
ATOM   1147  H41 C      36      35.953  43.256  61.719  1.00  0.00
ATOM   1148  H42 C      36      37.359  43.005  62.605  1.00  0.00
ATOM   1149  N3  C      36      38.276  41.202  61.047  1.00  0.00
ATOM   1150  C2  C      36      38.556  40.242  60.125  1.00  0.00
ATOM   1151  O2  C      36      39.561  39.540  60.273  1.00  0.00
ATOM   1152  C3' C      36      36.628  37.284  57.287  1.00  0.00
ATOM   1153  H3' C      36      35.726  37.619  57.800  1.00  0.00
ATOM   1154  C2' C      36      37.866  37.683  58.188  1.00  0.00
ATOM   1155  H2' C      36      37.554  37.622  59.230  1.00  0.00
ATOM   1156  O2' C      36      39.072  36.921  57.925  1.00  0.00
ATOM   1157 HO2' C      36      38.840  36.210  57.322  1.00  0.00
ATOM   1158  O3' C      36      36.621  35.900  57.203  1.00  0.00
ATOM   1159  P   U      37      35.813  35.091  58.355  1.00  0.00
ATOM   1160  OP1 U      37      36.076  33.730  58.047  1.00  0.00
ATOM   1161  OP2 U      37      34.430  35.617  58.458  1.00  0.00
ATOM   1162  O5' U      37      36.594  35.483  59.704  1.00  0.00
ATOM   1163  C5' U      37      37.807  34.918  60.207  1.00  0.00
ATOM   1164  H5' U      37      38.660  35.041  59.539  1.00  0.00
ATOM   1165 H5'' U      37      37.742  33.851  60.416  1.00  0.00
ATOM   1166  C4' U      37      38.217  35.575  61.515  1.00  0.00
ATOM   1167  H4' U      37      39.187  35.135  61.750  1.00  0.00
ATOM   1168  O4' U      37      38.345  36.967  61.466  1.00  0.00
ATOM   1169  C1' U      37      37.933  37.489  62.755  1.00  0.00
ATOM   1170  H1' U      37      38.767  37.987  63.250  1.00  0.00
ATOM   1171  N1  U      37      36.740  38.412  62.609  1.00  0.00
ATOM   1172  C6  U      37      35.800  38.246  61.586  1.00  0.00
ATOM   1173  H6  U      37      35.916  37.368  60.968  1.00  0.00
ATOM   1174  C5  U      37      34.821  39.171  61.461  1.00  0.00
ATOM   1175  H5  U      37      34.076  39.185  60.678  1.00  0.00
ATOM   1176  C4  U      37      34.646  40.186  62.482  1.00  0.00
ATOM   1177  O4  U      37      33.906  41.191  62.405  1.00  0.00
ATOM   1178  N3  U      37      35.454  40.142  63.585  1.00  0.00
ATOM   1179  H3  U      37      35.382  40.954  64.181  1.00  0.00
ATOM   1180  C2  U      37      36.587  39.371  63.638  1.00  0.00
ATOM   1181  O2  U      37      37.306  39.468  64.638  1.00  0.00
ATOM   1182  C3' U      37      37.183  35.204  62.566  1.00  0.00
ATOM   1183  H3' U      37      36.200  35.438  62.158  1.00  0.00
ATOM   1184  C2' U      37      37.546  36.279  63.674  1.00  0.00
ATOM   1185  H2' U      37      36.706  36.609  64.285  1.00  0.00
ATOM   1186  O2' U      37      38.590  35.866  64.543  1.00  0.00
ATOM   1187 HO2' U      37      38.239  35.048  64.903  1.00  0.00
ATOM   1188  O3' U      37      37.392  33.897  62.939  1.00  0.00
ATOM   1189  P   U      38      36.352  33.167  63.742  1.00  0.00
ATOM   1190  OP1 U      38      36.578  31.732  63.586  1.00  0.00
ATOM   1191  OP2 U      38      35.008  33.696  63.380  1.00  0.00
ATOM   1192  O5' U      38      36.704  33.512  65.242  1.00  0.00
ATOM   1193  C5' U      38      37.743  33.008  65.975  1.00  0.00
ATOM   1194  H5' U      38      38.687  33.206  65.468  1.00  0.00
ATOM   1195 H5'' U      38      37.705  31.933  66.147  1.00  0.00
ATOM   1196  C4' U      38      37.855  33.616  67.359  1.00  0.00
ATOM   1197  H4' U      38      38.581  33.108  67.994  1.00  0.00
ATOM   1198  O4' U      38      38.186  34.989  67.334  1.00  0.00
ATOM   1199  C1' U      38      37.497  35.651  68.406  1.00  0.00
ATOM   1200  H1' U      38      38.210  36.199  69.022  1.00  0.00
ATOM   1201  N1  U      38      36.511  36.711  68.021  1.00  0.00
ATOM   1202  C6  U      38      35.832  36.744  66.852  1.00  0.00
ATOM   1203  H6  U      38      35.880  35.861  66.231  1.00  0.00
ATOM   1204  C5  U      38      35.138  37.806  66.409  1.00  0.00
ATOM   1205  H5  U      38      34.631  37.824  65.456  1.00  0.00
ATOM   1206  C4  U      38      34.990  38.957  67.254  1.00  0.00
ATOM   1207  O4  U      38      34.272  39.887  67.042  1.00  0.00
ATOM   1208  N3  U      38      35.713  38.874  68.439  1.00  0.00
ATOM   1209  H3  U      38      35.594  39.679  69.037  1.00  0.00
ATOM   1210  C2  U      38      36.383  37.806  68.915  1.00  0.00
ATOM   1211  O2  U      38      36.756  37.740  70.091  1.00  0.00
ATOM   1212  C3' U      38      36.597  33.443  68.180  1.00  0.00
ATOM   1213  H3' U      38      35.804  33.805  67.525  1.00  0.00
ATOM   1214  C2' U      38      36.911  34.503  69.238  1.00  0.00
ATOM   1215  H2' U      38      35.957  34.860  69.626  1.00  0.00
ATOM   1216  O2' U      38      37.897  34.158  70.222  1.00  0.00
ATOM   1217 HO2' U      38      37.500  33.656  70.938  1.00  0.00
ATOM   1218  O3' U      38      36.393  32.123  68.514  1.00  0.00
ATOM   1219  P   A      39      35.081  31.656  69.230  1.00  0.00
ATOM   1220  OP1 A      39      34.990  30.199  69.106  1.00  0.00
ATOM   1221  OP2 A      39      33.966  32.526  68.755  1.00  0.00
ATOM   1222  O5' A      39      35.525  31.913  70.742  1.00  0.00
ATOM   1223  C5' A      39      36.648  31.269  71.271  1.00  0.00
ATOM   1224  H5' A      39      37.527  31.471  70.660  1.00  0.00
ATOM   1225 H5'' A      39      36.532  30.189  71.355  1.00  0.00
ATOM   1226  C4' A      39      36.856  31.768  72.760  1.00  0.00
ATOM   1227  H4' A      39      37.688  31.197  73.173  1.00  0.00
ATOM   1228  O4' A      39      37.215  33.210  72.832  1.00  0.00
ATOM   1229  C1' A      39      36.945  33.727  74.152  1.00  0.00
ATOM   1230  H1' A      39      37.794  34.124  74.709  1.00  0.00
ATOM   1231  N9  A      39      36.000  34.811  73.898  1.00  0.00
ATOM   1232  C8  A      39      34.978  34.857  72.948  1.00  0.00
ATOM   1233  H8  A      39      34.872  34.106  72.179  1.00  0.00
ATOM   1234  N7  A      39      34.267  35.927  73.135  1.00  0.00
ATOM   1235  C5  A      39      34.750  36.555  74.210  1.00  0.00
ATOM   1236  C6  A      39      34.390  37.710  74.969  1.00  0.00
ATOM   1237  N6  A      39      33.527  38.636  74.633  1.00  0.00
ATOM   1238  H61 A      39      33.366  38.648  73.636  1.00  0.00
ATOM   1239  H62 A      39      33.408  39.492  75.157  1.00  0.00
ATOM   1240  N1  A      39      35.080  38.063  76.103  1.00  0.00
ATOM   1241  C2  A      39      36.132  37.333  76.475  1.00  0.00
ATOM   1242  H2  A      39      36.687  37.863  77.236  1.00  0.00
ATOM   1243  N3  A      39      36.590  36.252  75.856  1.00  0.00
ATOM   1244  C4  A      39      35.810  35.867  74.739  1.00  0.00
ATOM   1245  C3' A      39      35.716  31.617  73.734  1.00  0.00
ATOM   1246  H3' A      39      34.771  31.896  73.267  1.00  0.00
ATOM   1247  C2' A      39      36.260  32.586  74.885  1.00  0.00
ATOM   1248  H2' A      39      35.469  32.792  75.605  1.00  0.00
ATOM   1249  O2' A      39      37.308  32.005  75.595  1.00  0.00
ATOM   1250 HO2' A      39      37.374  32.485  76.423  1.00  0.00
ATOM   1251  O3' A      39      35.549  30.244  74.030  1.00  0.00
ATOM   1252  P   A      40      34.211  29.744  74.740  1.00  0.00
ATOM   1253  OP1 A      40      34.222  28.285  74.648  1.00  0.00
ATOM   1254  OP2 A      40      33.110  30.350  73.993  1.00  0.00
ATOM   1255  O5' A      40      34.163  30.275  76.191  1.00  0.00
ATOM   1256  C5' A      40      34.985  29.808  77.227  1.00  0.00
ATOM   1257  H5' A      40      36.022  29.713  76.905  1.00  0.00
ATOM   1258 H5'' A      40      34.671  28.792  77.464  1.00  0.00
ATOM   1259  C4' A      40      35.050  30.772  78.422  1.00  0.00
ATOM   1260  H4' A      40      35.834  30.468  79.116  1.00  0.00
ATOM   1261  O4' A      40      35.353  32.040  77.901  1.00  0.00
ATOM   1262  C1' A      40      34.807  33.018  78.821  1.00  0.00
ATOM   1263  H1' A      40      35.717  33.515  79.157  1.00  0.00
ATOM   1264  N9  A      40      34.025  33.964  78.026  1.00  0.00
ATOM   1265  C8  A      40      33.248  33.844  76.872  1.00  0.00
ATOM   1266  H8  A      40      33.231  32.985  76.219  1.00  0.00
ATOM   1267  N7  A      40      32.591  34.938  76.611  1.00  0.00
ATOM   1268  C5  A      40      32.921  35.738  77.697  1.00  0.00
ATOM   1269  C6  A      40      32.570  37.086  78.030  1.00  0.00
ATOM   1270  N6  A      40      31.788  37.883  77.315  1.00  0.00
ATOM   1271  H61 A      40      31.364  37.564  76.456  1.00  0.00
ATOM   1272  H62 A      40      31.770  38.829  77.668  1.00  0.00
ATOM   1273  N1  A      40      33.078  37.658  79.098  1.00  0.00
ATOM   1274  C2  A      40      33.836  36.962  79.930  1.00  0.00
ATOM   1275  H2  A      40      34.330  37.544  80.693  1.00  0.00
ATOM   1276  N3  A      40      34.283  35.746  79.759  1.00  0.00
ATOM   1277  C4  A      40      33.808  35.189  78.563  1.00  0.00
ATOM   1278  C3' A      40      33.785  30.892  79.267  1.00  0.00
ATOM   1279  H3' A      40      32.922  30.969  78.606  1.00  0.00
ATOM   1280  C2' A      40      34.080  32.270  79.911  1.00  0.00
ATOM   1281  H2' A      40      33.150  32.778  80.166  1.00  0.00
ATOM   1282  O2' A      40      34.967  32.300  81.001  1.00  0.00
ATOM   1283 HO2' A      40      34.559  31.813  81.720  1.00  0.00
ATOM   1284  O3' A      40      33.768  29.890  80.275  1.00  0.00
ATOM   1285  P   U      41      32.378  29.478  81.101  1.00  0.00
ATOM   1286  OP1 U      41      32.717  28.495  82.172  1.00  0.00
ATOM   1287  OP2 U      41      31.344  29.064  80.113  1.00  0.00
ATOM   1288  O5' U      41      31.858  30.747  81.854  1.00  0.00
ATOM   1289  C5' U      41      32.498  31.132  83.067  1.00  0.00
ATOM   1290  H5' U      41      33.576  31.096  82.911  1.00  0.00
ATOM   1291 H5'' U      41      32.302  30.399  83.849  1.00  0.00
ATOM   1292  C4' U      41      32.113  32.491  83.503  1.00  0.00
ATOM   1293  H4' U      41      32.702  32.737  84.387  1.00  0.00
ATOM   1294  O4' U      41      32.399  33.478  82.513  1.00  0.00
ATOM   1295  C1' U      41      31.516  34.559  82.684  1.00  0.00
ATOM   1296  H1' U      41      32.134  35.431  82.896  1.00  0.00
ATOM   1297  N1  U      41      30.832  34.829  81.316  1.00  0.00
ATOM   1298  C6  U      41      30.451  33.825  80.447  1.00  0.00
ATOM   1299  H6  U      41      30.780  32.853  80.781  1.00  0.00
ATOM   1300  C5  U      41      29.739  33.988  79.333  1.00  0.00
ATOM   1301  H5  U      41      29.455  33.175  78.681  1.00  0.00
ATOM   1302  C4  U      41      29.383  35.331  78.907  1.00  0.00
ATOM   1303  O4  U      41      28.625  35.588  77.982  1.00  0.00
ATOM   1304  N3  U      41      29.703  36.305  79.872  1.00  0.00
ATOM   1305  H3  U      41      29.643  37.277  79.603  1.00  0.00
ATOM   1306  C2  U      41      30.302  36.095  81.103  1.00  0.00
ATOM   1307  O2  U      41      30.486  37.111  81.735  1.00  0.00
ATOM   1308  C3' U      41      30.646  32.648  83.781  1.00  0.00
ATOM   1309  H3' U      41      30.036  32.286  82.954  1.00  0.00
ATOM   1310  C2' U      41      30.545  34.195  83.808  1.00  0.00
ATOM   1311  H2' U      41      29.526  34.501  83.571  1.00  0.00
ATOM   1312  O2' U      41      30.940  34.810  85.069  1.00  0.00
ATOM   1313 HO2' U      41      30.766  34.199  85.789  1.00  0.00
ATOM   1314  O3' U      41      30.219  32.037  85.033  1.00  0.00
ATOM   1315  P   G      42      28.664  32.079  85.477  1.00  0.00
ATOM   1316  OP1 G      42      28.447  31.121  86.609  1.00  0.00
ATOM   1317  OP2 G      42      27.905  31.961  84.211  1.00  0.00
ATOM   1318  O5' G      42      28.461  33.597  85.931  1.00  0.00
ATOM   1319  C5' G      42      28.736  33.918  87.298  1.00  0.00
ATOM   1320  H5' G      42      29.810  34.103  87.288  1.00  0.00
ATOM   1321 H5'' G      42      28.393  33.160  88.003  1.00  0.00
ATOM   1322  C4' G      42      28.227  35.324  87.729  1.00  0.00
ATOM   1323  H4' G      42      28.398  35.517  88.788  1.00  0.00
ATOM   1324  O4' G      42      28.796  36.351  86.964  1.00  0.00
ATOM   1325  C1' G      42      27.827  37.370  86.781  1.00  0.00
ATOM   1326  H1' G      42      28.170  38.361  87.076  1.00  0.00
ATOM   1327  N9  G      42      27.521  37.438  85.361  1.00  0.00
ATOM   1328  C8  G      42      27.832  36.494  84.416  1.00  0.00
ATOM   1329  H8  G      42      28.273  35.560  84.733  1.00  0.00
ATOM   1330  N7  G      42      27.421  36.749  83.227  1.00  0.00
ATOM   1331  C5  G      42      26.794  37.997  83.321  1.00  0.00
ATOM   1332  C6  G      42      26.018  38.698  82.368  1.00  0.00
ATOM   1333  O6  G      42      25.958  38.483  81.198  1.00  0.00
ATOM   1334  N1  G      42      25.323  39.759  82.921  1.00  0.00
ATOM   1335  H1  G      42      24.761  40.311  82.288  1.00  0.00
ATOM   1336  C2  G      42      25.569  40.238  84.139  1.00  0.00
ATOM   1337  N2  G      42      24.949  41.336  84.384  1.00  0.00
ATOM   1338  H21 G      42      25.175  41.800  85.253  1.00  0.00
ATOM   1339  H22 G      42      24.504  41.871  83.652  1.00  0.00
ATOM   1340  N3  G      42      26.165  39.570  85.111  1.00  0.00
ATOM   1341  C4  G      42      26.861  38.470  84.625  1.00  0.00
ATOM   1342  C3' G      42      26.676  35.489  87.536  1.00  0.00
ATOM   1343  H3' G      42      26.443  35.042  86.569  1.00  0.00
ATOM   1344  C2' G      42      26.492  37.032  87.477  1.00  0.00
ATOM   1345  H2' G      42      25.611  37.442  86.984  1.00  0.00
ATOM   1346  O2' G      42      26.447  37.616  88.758  1.00  0.00
ATOM   1347 HO2' G      42      26.209  38.539  88.641  1.00  0.00
ATOM   1348  O3' G      42      25.872  34.754  88.411  1.00  0.00
ATOM   1349  P   G      43      24.478  34.223  87.951  1.00  0.00
ATOM   1350  OP1 G      43      23.828  33.579  89.149  1.00  0.00
ATOM   1351  OP2 G      43      24.659  33.403  86.735  1.00  0.00
ATOM   1352  O5' G      43      23.564  35.437  87.497  1.00  0.00
ATOM   1353  C5' G      43      23.015  36.402  88.349  1.00  0.00
ATOM   1354  H5' G      43      23.742  36.798  89.058  1.00  0.00
ATOM   1355 H5'' G      43      22.284  35.972  89.032  1.00  0.00
ATOM   1356  C4' G      43      22.335  37.576  87.586  1.00  0.00
ATOM   1357  H4' G      43      22.015  38.316  88.320  1.00  0.00
ATOM   1358  O4' G      43      23.169  38.242  86.592  1.00  0.00
ATOM   1359  C1' G      43      22.338  38.722  85.560  1.00  0.00
ATOM   1360  H1' G      43      22.564  39.787  85.512  1.00  0.00
ATOM   1361  N9  G      43      22.645  37.859  84.356  1.00  0.00
ATOM   1362  C8  G      43      23.400  36.702  84.149  1.00  0.00
ATOM   1363  H8  G      43      23.857  36.153  84.959  1.00  0.00
ATOM   1364  N7  G      43      23.522  36.344  82.855  1.00  0.00
ATOM   1365  C5  G      43      22.833  37.316  82.132  1.00  0.00
ATOM   1366  C6  G      43      22.611  37.552  80.701  1.00  0.00
ATOM   1367  O6  G      43      23.062  36.985  79.705  1.00  0.00
ATOM   1368  N1  G      43      21.689  38.612  80.488  1.00  0.00
ATOM   1369  H1  G      43      21.457  38.808  79.525  1.00  0.00
ATOM   1370  C2  G      43      21.237  39.479  81.441  1.00  0.00
ATOM   1371  N2  G      43      20.526  40.450  81.001  1.00  0.00
ATOM   1372  H21 G      43      20.325  41.184  81.665  1.00  0.00
ATOM   1373  H22 G      43      20.304  40.526  80.018  1.00  0.00
ATOM   1374  N3  G      43      21.515  39.396  82.780  1.00  0.00
ATOM   1375  C4  G      43      22.261  38.224  83.012  1.00  0.00
ATOM   1376  C3' G      43      21.006  37.182  86.910  1.00  0.00
ATOM   1377  H3' G      43      21.124  36.266  86.332  1.00  0.00
ATOM   1378  C2' G      43      20.839  38.457  85.989  1.00  0.00
ATOM   1379  H2' G      43      20.217  38.205  85.131  1.00  0.00
ATOM   1380  O2' G      43      20.311  39.571  86.708  1.00  0.00
ATOM   1381 HO2' G      43      19.843  39.090  87.394  1.00  0.00
ATOM   1382  O3' G      43      19.969  37.048  87.905  1.00  0.00
ATOM   1383  P   C      44      18.706  36.110  87.500  1.00  0.00
ATOM   1384  OP1 C      44      17.881  36.401  88.682  1.00  0.00
ATOM   1385  OP2 C      44      19.111  34.728  87.245  1.00  0.00
ATOM   1386  O5' C      44      18.134  36.656  86.179  1.00  0.00
ATOM   1387  C5' C      44      17.445  37.839  86.021  1.00  0.00
ATOM   1388  H5' C      44      18.053  38.528  86.607  1.00  0.00
ATOM   1389 H5'' C      44      16.526  37.652  86.577  1.00  0.00
ATOM   1390  C4' C      44      17.100  38.296  84.589  1.00  0.00
ATOM   1391  H4' C      44      16.807  39.344  84.517  1.00  0.00
ATOM   1392  O4' C      44      18.240  38.037  83.819  1.00  0.00
ATOM   1393  C1' C      44      17.916  37.998  82.455  1.00  0.00
ATOM   1394  H1' C      44      18.022  39.029  82.118  1.00  0.00
ATOM   1395  N1  C      44      18.651  37.067  81.602  1.00  0.00
ATOM   1396  C6  C      44      19.515  36.163  82.083  1.00  0.00
ATOM   1397  H6  C      44      19.829  36.120  83.116  1.00  0.00
ATOM   1398  C5  C      44      20.046  35.193  81.233  1.00  0.00
ATOM   1399  H5  C      44      20.584  34.333  81.605  1.00  0.00
ATOM   1400  C4  C      44      19.808  35.323  79.870  1.00  0.00
ATOM   1401  N4  C      44      20.359  34.472  79.052  1.00  0.00
ATOM   1402  H41 C      44      20.892  33.740  79.500  1.00  0.00
ATOM   1403  H42 C      44      20.166  34.506  78.061  1.00  0.00
ATOM   1404  N3  C      44      19.116  36.310  79.336  1.00  0.00
ATOM   1405  C2  C      44      18.478  37.180  80.245  1.00  0.00
ATOM   1406  O2  C      44      17.679  38.005  79.707  1.00  0.00
ATOM   1407  C3' C      44      15.962  37.485  83.911  1.00  0.00
ATOM   1408  H3' C      44      16.069  36.426  84.148  1.00  0.00
ATOM   1409  C2' C      44      16.408  37.636  82.431  1.00  0.00
ATOM   1410  H2' C      44      16.180  36.745  81.846  1.00  0.00
ATOM   1411  O2' C      44      15.886  38.826  81.865  1.00  0.00
ATOM   1412 HO2' C      44      14.987  38.563  81.656  1.00  0.00
ATOM   1413  O3' C      44      14.676  38.047  84.155  1.00  0.00
ATOM   1414  P   A      45      13.379  37.319  83.664  1.00  0.00
ATOM   1415  OP1 A      45      12.242  37.770  84.418  1.00  0.00
ATOM   1416  OP2 A      45      13.677  35.871  83.782  1.00  0.00
ATOM   1417  O5' A      45      13.248  37.516  82.224  1.00  0.00
ATOM   1418  C5' A      45      12.583  38.705  81.686  1.00  0.00
ATOM   1419  H5' A      45      13.328  39.467  81.916  1.00  0.00
ATOM   1420 H5'' A      45      11.558  38.877  82.015  1.00  0.00
ATOM   1421  C4' A      45      12.453  38.640  80.185  1.00  0.00
ATOM   1422  H4' A      45      11.787  39.429  79.835  1.00  0.00
ATOM   1423  O4' A      45      13.771  38.637  79.636  1.00  0.00
ATOM   1424  C1' A      45      13.578  38.037  78.372  1.00  0.00
ATOM   1425  H1' A      45      13.934  38.823  77.705  1.00  0.00
ATOM   1426  N9  A      45      14.612  36.890  78.243  1.00  0.00
ATOM   1427  C8  A      45      15.223  36.227  79.266  1.00  0.00
ATOM   1428  H8  A      45      14.916  36.505  80.264  1.00  0.00
ATOM   1429  N7  A      45      15.817  35.155  78.884  1.00  0.00
ATOM   1430  C5  A      45      15.819  35.227  77.486  1.00  0.00
ATOM   1431  C6  A      45      16.366  34.512  76.391  1.00  0.00
ATOM   1432  N6  A      45      17.108  33.444  76.555  1.00  0.00
ATOM   1433  H61 A      45      17.203  33.066  77.487  1.00  0.00
ATOM   1434  H62 A      45      17.493  32.898  75.797  1.00  0.00
ATOM   1435  N1  A      45      16.021  34.821  75.122  1.00  0.00
ATOM   1436  C2  A      45      15.126  35.783  74.910  1.00  0.00
ATOM   1437  H2  A      45      14.986  35.966  73.855  1.00  0.00
ATOM   1438  N3  A      45      14.685  36.644  75.753  1.00  0.00
ATOM   1439  C4  A      45      14.965  36.242  77.046  1.00  0.00
ATOM   1440  C3' A      45      11.723  37.384  79.718  1.00  0.00
ATOM   1441  H3' A      45      12.151  36.579  80.315  1.00  0.00
ATOM   1442  C2' A      45      12.116  37.505  78.236  1.00  0.00
ATOM   1443  H2' A      45      12.116  36.537  77.736  1.00  0.00
ATOM   1444  O2' A      45      11.330  38.434  77.445  1.00  0.00
ATOM   1445 HO2' A      45      11.737  38.587  76.589  1.00  0.00
ATOM   1446  O3' A      45      10.325  37.565  79.982  1.00  0.00
ATOM   1447  P   C      46       9.284  36.326  80.171  1.00  0.00
ATOM   1448  OP1 C      46       7.866  36.852  80.386  1.00  0.00
ATOM   1449  OP2 C      46       9.916  35.485  81.170  1.00  0.00
ATOM   1450  O5' C      46       9.282  35.501  78.809  1.00  0.00
ATOM   1451  C5' C      46       8.718  36.271  77.653  1.00  0.00
ATOM   1452  H5' C      46       9.030  37.315  77.691  1.00  0.00
ATOM   1453 H5'' C      46       7.628  36.290  77.644  1.00  0.00
ATOM   1454  C4' C      46       9.131  35.711  76.304  1.00  0.00
ATOM   1455  H4' C      46       8.782  36.481  75.616  1.00  0.00
ATOM   1456  O4' C      46      10.491  35.644  76.143  1.00  0.00
ATOM   1457  C1' C      46      10.800  34.609  75.111  1.00  0.00
ATOM   1458  H1' C      46      11.068  35.125  74.189  1.00  0.00
ATOM   1459  N1  C      46      11.890  33.601  75.646  1.00  0.00
ATOM   1460  C6  C      46      12.459  33.672  76.901  1.00  0.00
ATOM   1461  H6  C      46      12.069  34.406  77.590  1.00  0.00
ATOM   1462  C5  C      46      13.551  32.885  77.180  1.00  0.00
ATOM   1463  H5  C      46      13.966  32.909  78.176  1.00  0.00
ATOM   1464  C4  C      46      14.021  31.975  76.186  1.00  0.00
ATOM   1465  N4  C      46      15.040  31.267  76.383  1.00  0.00
ATOM   1466  H41 C      46      15.550  31.333  77.252  1.00  0.00
ATOM   1467  H42 C      46      15.251  30.621  75.636  1.00  0.00
ATOM   1468  N3  C      46      13.468  31.839  75.012  1.00  0.00
ATOM   1469  C2  C      46      12.407  32.695  74.715  1.00  0.00
ATOM   1470  O2  C      46      12.000  32.602  73.526  1.00  0.00
ATOM   1471  C3' C      46       8.624  34.297  76.080  1.00  0.00
ATOM   1472  H3' C      46       8.851  33.610  76.895  1.00  0.00
ATOM   1473  C2' C      46       9.420  33.973  74.874  1.00  0.00
ATOM   1474  H2' C      46       9.438  32.903  74.665  1.00  0.00
ATOM   1475  O2' C      46       8.958  34.614  73.675  1.00  0.00
ATOM   1476 HO2' C      46       9.227  34.138  72.885  1.00  0.00
ATOM   1477  O3' C      46       7.282  34.171  75.694  1.00  0.00
ATOM   1478  P   U      47       6.434  32.909  76.074  1.00  0.00
ATOM   1479  OP1 U      47       5.022  33.146  75.648  1.00  0.00
ATOM   1480  OP2 U      47       6.633  32.619  77.486  1.00  0.00
ATOM   1481  O5' U      47       7.191  31.772  75.271  1.00  0.00
ATOM   1482  C5' U      47       6.845  31.486  73.875  1.00  0.00
ATOM   1483  H5' U      47       6.948  32.404  73.298  1.00  0.00
ATOM   1484 H5'' U      47       5.833  31.083  73.851  1.00  0.00
ATOM   1485  C4' U      47       7.849  30.484  73.427  1.00  0.00
ATOM   1486  H4' U      47       7.634  30.280  72.378  1.00  0.00
ATOM   1487  O4' U      47       9.278  30.869  73.620  1.00  0.00
ATOM   1488  C1' U      47      10.051  29.685  73.833  1.00  0.00
ATOM   1489  H1' U      47      10.781  29.665  73.024  1.00  0.00
ATOM   1490  N1  U      47      10.756  29.605  75.160  1.00  0.00
ATOM   1491  C6  U      47      10.279  30.264  76.274  1.00  0.00
ATOM   1492  H6  U      47       9.326  30.744  76.109  1.00  0.00
ATOM   1493  C5  U      47      10.944  30.293  77.425  1.00  0.00
ATOM   1494  H5  U      47      10.444  30.777  78.252  1.00  0.00
ATOM   1495  C4  U      47      12.164  29.539  77.570  1.00  0.00
ATOM   1496  O4  U      47      12.881  29.469  78.604  1.00  0.00
ATOM   1497  N3  U      47      12.603  28.851  76.487  1.00  0.00
ATOM   1498  H3  U      47      13.282  28.117  76.633  1.00  0.00
ATOM   1499  C2  U      47      12.027  28.897  75.224  1.00  0.00
ATOM   1500  O2  U      47      12.579  28.356  74.210  1.00  0.00
ATOM   1501  C3' U      47       7.612  29.116  74.061  1.00  0.00
ATOM   1502  H3' U      47       7.578  29.261  75.140  1.00  0.00
ATOM   1503  C2' U      47       8.978  28.535  73.693  1.00  0.00
ATOM   1504  H2' U      47       9.298  27.670  74.274  1.00  0.00
ATOM   1505  O2' U      47       8.931  28.099  72.384  1.00  0.00
ATOM   1506 HO2' U      47       8.413  27.307  72.220  1.00  0.00
ATOM   1507  O3' U      47       6.526  28.396  73.501  1.00  0.00
ATOM   1508  P   G      48       6.013  27.015  74.218  1.00  0.00
ATOM   1509  OP1 G      48       4.597  26.799  73.921  1.00  0.00
ATOM   1510  OP2 G      48       6.599  26.954  75.548  1.00  0.00
ATOM   1511  O5' G      48       6.875  26.047  73.413  1.00  0.00
ATOM   1512  C5' G      48       6.612  25.964  72.098  1.00  0.00
ATOM   1513  H5' G      48       6.810  26.877  71.536  1.00  0.00
ATOM   1514 H5'' G      48       5.587  25.668  71.875  1.00  0.00
ATOM   1515  C4' G      48       7.480  24.876  71.559  1.00  0.00
ATOM   1516  H4' G      48       7.084  24.713  70.557  1.00  0.00
ATOM   1517  O4' G      48       8.814  25.372  71.392  1.00  0.00
ATOM   1518  C1' G      48       9.705  24.282  71.629  1.00  0.00
ATOM   1519  H1' G      48      10.456  24.209  70.841  1.00  0.00
ATOM   1520  N9  G      48      10.320  24.339  72.927  1.00  0.00
ATOM   1521  C8  G      48       9.999  25.210  73.980  1.00  0.00
ATOM   1522  H8  G      48       9.147  25.865  73.868  1.00  0.00
ATOM   1523  N7  G      48      10.844  25.123  74.923  1.00  0.00
ATOM   1524  C5  G      48      11.703  24.119  74.480  1.00  0.00
ATOM   1525  C6  G      48      12.890  23.631  75.155  1.00  0.00
ATOM   1526  O6  G      48      13.281  24.015  76.250  1.00  0.00
ATOM   1527  N1  G      48      13.531  22.546  74.464  1.00  0.00
ATOM   1528  H1  G      48      14.284  22.057  74.927  1.00  0.00
ATOM   1529  C2  G      48      13.076  22.110  73.219  1.00  0.00
ATOM   1530  N2  G      48      13.819  21.289  72.595  1.00  0.00
ATOM   1531  H21 G      48      13.590  21.030  71.647  1.00  0.00
ATOM   1532  H22 G      48      14.609  20.859  73.054  1.00  0.00
ATOM   1533  N3  G      48      12.055  22.654  72.527  1.00  0.00
ATOM   1534  C4  G      48      11.442  23.648  73.259  1.00  0.00
ATOM   1535  C3' G      48       7.474  23.564  72.311  1.00  0.00
ATOM   1536  H3' G      48       7.502  23.734  73.387  1.00  0.00
ATOM   1537  C2' G      48       8.779  23.039  71.585  1.00  0.00
ATOM   1538  H2' G      48       9.214  22.136  72.012  1.00  0.00
ATOM   1539  O2' G      48       8.503  22.681  70.244  1.00  0.00
ATOM   1540 HO2' G      48       7.836  21.994  70.312  1.00  0.00
ATOM   1541  O3' G      48       6.316  22.705  72.076  1.00  0.00
ATOM   1542  P   A      49       5.664  21.835  73.234  1.00  0.00
ATOM   1543  OP1 A      49       4.503  21.174  72.658  1.00  0.00
ATOM   1544  OP2 A      49       5.407  22.802  74.311  1.00  0.00
ATOM   1545  O5' A      49       6.550  20.582  73.842  1.00  0.00
ATOM   1546  C5' A      49       7.021  19.523  72.993  1.00  0.00
ATOM   1547  H5' A      49       7.355  20.065  72.108  1.00  0.00
ATOM   1548 H5'' A      49       6.167  18.852  72.899  1.00  0.00
ATOM   1549  C4' A      49       8.349  18.988  73.546  1.00  0.00
ATOM   1550  H4' A      49       8.754  18.138  72.996  1.00  0.00
ATOM   1551  O4' A      49       9.329  19.945  73.713  1.00  0.00
ATOM   1552  C1' A      49      10.280  19.495  74.590  1.00  0.00
ATOM   1553  H1' A      49      11.224  19.222  74.118  1.00  0.00
ATOM   1554  N9  A      49      10.611  20.600  75.556  1.00  0.00
ATOM   1555  C8  A      49       9.908  21.778  75.692  1.00  0.00
ATOM   1556  H8  A      49       9.095  22.055  75.038  1.00  0.00
ATOM   1557  N7  A      49      10.330  22.506  76.685  1.00  0.00
ATOM   1558  C5  A      49      11.379  21.720  77.320  1.00  0.00
ATOM   1559  C6  A      49      12.257  21.785  78.416  1.00  0.00
ATOM   1560  N6  A      49      12.235  22.703  79.381  1.00  0.00
ATOM   1561  H61 A      49      12.751  22.569  80.239  1.00  0.00
ATOM   1562  H62 A      49      11.360  23.207  79.387  1.00  0.00
ATOM   1563  N1  A      49      13.096  20.812  78.717  1.00  0.00
ATOM   1564  C2  A      49      13.111  19.764  77.911  1.00  0.00
ATOM   1565  H2  A      49      13.839  18.996  78.127  1.00  0.00
ATOM   1566  N3  A      49      12.416  19.528  76.835  1.00  0.00
ATOM   1567  C4  A      49      11.562  20.554  76.572  1.00  0.00
ATOM   1568  C3' A      49       8.141  18.364  74.935  1.00  0.00
ATOM   1569  H3' A      49       7.583  18.989  75.631  1.00  0.00
ATOM   1570  C2' A      49       9.635  18.282  75.362  1.00  0.00
ATOM   1571  H2' A      49       9.670  18.433  76.441  1.00  0.00
ATOM   1572  O2' A      49      10.323  17.091  74.965  1.00  0.00
ATOM   1573 HO2' A      49      10.508  16.658  75.802  1.00  0.00
ATOM   1574  O3' A      49       7.530  17.041  74.874  1.00  0.00
ATOM   1575  P   C      50       6.932  16.282  76.134  1.00  0.00
ATOM   1576  OP1 C      50       6.365  15.057  75.553  1.00  0.00
ATOM   1577  OP2 C      50       5.916  17.223  76.729  1.00  0.00
ATOM   1578  O5' C      50       8.126  15.949  77.130  1.00  0.00
ATOM   1579  C5' C      50       8.967  14.816  77.037  1.00  0.00
ATOM   1580  H5' C      50       9.125  14.603  75.980  1.00  0.00
ATOM   1581 H5'' C      50       8.387  14.031  77.522  1.00  0.00
ATOM   1582  C4' C      50      10.351  14.916  77.766  1.00  0.00
ATOM   1583  H4' C      50      11.175  14.333  77.353  1.00  0.00
ATOM   1584  O4' C      50      10.746  16.272  77.957  1.00  0.00
ATOM   1585  C1' C      50      11.551  16.290  79.198  1.00  0.00
ATOM   1586  H1' C      50      12.604  16.181  78.939  1.00  0.00
ATOM   1587  N1  C      50      11.382  17.517  80.008  1.00  0.00
ATOM   1588  C6  C      50      10.437  18.435  79.712  1.00  0.00
ATOM   1589  H6  C      50       9.659  18.141  79.023  1.00  0.00
ATOM   1590  C5  C      50      10.487  19.668  80.363  1.00  0.00
ATOM   1591  H5  C      50       9.692  20.375  80.178  1.00  0.00
ATOM   1592  C4  C      50      11.584  19.989  81.227  1.00  0.00
ATOM   1593  N4  C      50      11.486  21.061  81.926  1.00  0.00
ATOM   1594  H41 C      50      10.709  21.705  81.914  1.00  0.00
ATOM   1595  H42 C      50      12.274  21.279  82.519  1.00  0.00
ATOM   1596  N3  C      50      12.471  19.048  81.515  1.00  0.00
ATOM   1597  C2  C      50      12.461  17.830  80.870  1.00  0.00
ATOM   1598  O2  C      50      13.295  17.087  81.277  1.00  0.00
ATOM   1599  C3' C      50       9.949  14.551  79.226  1.00  0.00
ATOM   1600  H3' C      50       9.058  15.066  79.586  1.00  0.00
ATOM   1601  C2' C      50      11.184  15.047  80.051  1.00  0.00
ATOM   1602  H2' C      50      10.801  15.281  81.044  1.00  0.00
ATOM   1603  O2' C      50      12.249  14.153  80.174  1.00  0.00
ATOM   1604 HO2' C      50      12.022  13.683  80.980  1.00  0.00
ATOM   1605  O3' C      50       9.786  13.134  79.237  1.00  0.00
ATOM   1606  P   A      51       9.235  12.339  80.526  1.00  0.00
ATOM   1607  OP1 A      51       9.226  10.906  80.133  1.00  0.00
ATOM   1608  OP2 A      51       8.017  12.941  81.060  1.00  0.00
ATOM   1609  O5' A      51      10.317  12.498  81.727  1.00  0.00
ATOM   1610  C5' A      51      11.303  11.512  81.984  1.00  0.00
ATOM   1611  H5' A      51      11.693  11.102  81.053  1.00  0.00
ATOM   1612 H5'' A      51      10.858  10.623  82.432  1.00  0.00
ATOM   1613  C4' A      51      12.293  11.964  83.111  1.00  0.00
ATOM   1614  H4' A      51      13.126  11.262  83.146  1.00  0.00
ATOM   1615  O4' A      51      12.733  13.235  82.973  1.00  0.00
ATOM   1616  C1' A      51      12.947  13.768  84.238  1.00  0.00
ATOM   1617  H1' A      51      13.992  14.080  84.258  1.00  0.00
ATOM   1618  N9  A      51      12.043  14.976  84.377  1.00  0.00
ATOM   1619  C8  A      51      11.072  15.480  83.531  1.00  0.00
ATOM   1620  H8  A      51      10.775  14.822  82.728  1.00  0.00
ATOM   1621  N7  A      51      10.575  16.636  83.789  1.00  0.00
ATOM   1622  C5  A      51      11.332  16.993  84.894  1.00  0.00
ATOM   1623  C6  A      51      11.355  18.135  85.772  1.00  0.00
ATOM   1624  N6  A      51      10.711  19.252  85.457  1.00  0.00
ATOM   1625  H61 A      51      10.894  20.040  86.061  1.00  0.00
ATOM   1626  H62 A      51      10.285  19.369  84.549  1.00  0.00
ATOM   1627  N1  A      51      12.231  18.181  86.765  1.00  0.00
ATOM   1628  C2  A      51      13.049  17.174  86.949  1.00  0.00
ATOM   1629  H2  A      51      13.772  17.167  87.751  1.00  0.00
ATOM   1630  N3  A      51      13.203  16.065  86.240  1.00  0.00
ATOM   1631  C4  A      51      12.302  16.000  85.240  1.00  0.00
ATOM   1632  C3' A      51      11.530  12.041  84.383  1.00  0.00
ATOM   1633  H3' A      51      10.652  12.678  84.275  1.00  0.00
ATOM   1634  C2' A      51      12.570  12.776  85.286  1.00  0.00
ATOM   1635  H2' A      51      12.008  13.281  86.071  1.00  0.00
ATOM   1636  O2' A      51      13.650  11.916  85.745  1.00  0.00
ATOM   1637 HO2' A      51      14.059  12.317  86.516  1.00  0.00
ATOM   1638  O3' A      51      11.126  10.788  84.890  1.00  0.00
ATOM   1639  P   C      52       9.878  10.476  85.848  1.00  0.00
ATOM   1640  OP1 C      52       9.800   8.988  85.980  1.00  0.00
ATOM   1641  OP2 C      52       8.648  11.105  85.388  1.00  0.00
ATOM   1642  O5' C      52      10.297  11.081  87.233  1.00  0.00
ATOM   1643  C5' C      52      11.193  10.423  88.114  1.00  0.00
ATOM   1644  H5' C      52      12.044  10.099  87.514  1.00  0.00
ATOM   1645 H5'' C      52      10.720   9.578  88.614  1.00  0.00
ATOM   1646  C4' C      52      11.697  11.307  89.237  1.00  0.00
ATOM   1647  H4' C      52      12.360  10.732  89.883  1.00  0.00
ATOM   1648  O4' C      52      12.352  12.462  88.743  1.00  0.00
ATOM   1649  C1' C      52      12.000  13.583  89.597  1.00  0.00
ATOM   1650  H1' C      52      12.914  14.032  89.986  1.00  0.00
ATOM   1651  N1  C      52      11.131  14.586  88.880  1.00  0.00
ATOM   1652  C6  C      52      10.219  14.226  87.911  1.00  0.00
ATOM   1653  H6  C      52      10.090  13.239  87.492  1.00  0.00
ATOM   1654  C5  C      52       9.437  15.172  87.377  1.00  0.00
ATOM   1655  H5  C      52       8.732  14.890  86.609  1.00  0.00
ATOM   1656  C4  C      52       9.524  16.510  87.868  1.00  0.00
ATOM   1657  N4  C      52       8.726  17.441  87.391  1.00  0.00
ATOM   1658  H41 C      52       8.119  17.250  86.607  1.00  0.00
ATOM   1659  H42 C      52       8.817  18.342  87.837  1.00  0.00
ATOM   1660  N3  C      52      10.295  16.844  88.865  1.00  0.00
ATOM   1661  C2  C      52      11.130  15.953  89.376  1.00  0.00
ATOM   1662  O2  C      52      11.878  16.257  90.329  1.00  0.00
ATOM   1663  C3' C      52      10.603  11.798  90.205  1.00  0.00
ATOM   1664  H3' C      52       9.667  11.979  89.677  1.00  0.00
ATOM   1665  C2' C      52      11.221  13.016  90.788  1.00  0.00
ATOM   1666  H2' C      52      10.436  13.675  91.159  1.00  0.00
ATOM   1667  O2' C      52      12.213  12.710  91.775  1.00  0.00
ATOM   1668 HO2' C      52      11.953  11.837  92.078  1.00  0.00
ATOM   1669  O3' C      52      10.413  10.805  91.196  1.00  0.00
ATOM   1670  P   U      53       9.086  10.798  92.140  1.00  0.00
ATOM   1671  OP1 U      53       9.409   9.784  93.238  1.00  0.00
ATOM   1672  OP2 U      53       7.903  10.565  91.278  1.00  0.00
ATOM   1673  O5' U      53       9.059  12.221  92.755  1.00  0.00
ATOM   1674  C5' U      53       9.682  12.488  93.976  1.00  0.00
ATOM   1675  H5' U      53      10.746  12.265  93.900  1.00  0.00
ATOM   1676 H5'' U      53       9.242  11.808  94.705  1.00  0.00
ATOM   1677  C4' U      53       9.392  13.933  94.432  1.00  0.00
ATOM   1678  H4' U      53      10.139  14.192  95.182  1.00  0.00
ATOM   1679  O4' U      53       9.614  14.887  93.383  1.00  0.00
ATOM   1680  C1' U      53       9.039  16.114  93.750  1.00  0.00
ATOM   1681  H1' U      53       9.820  16.827  94.013  1.00  0.00
ATOM   1682  N1  U      53       8.221  16.574  92.571  1.00  0.00
ATOM   1683  C6  U      53       7.688  15.682  91.704  1.00  0.00
ATOM   1684  H6  U      53       7.786  14.610  91.791  1.00  0.00
ATOM   1685  C5  U      53       6.939  16.129  90.685  1.00  0.00
ATOM   1686  H5  U      53       6.506  15.455  89.960  1.00  0.00
ATOM   1687  C4  U      53       6.830  17.519  90.425  1.00  0.00
ATOM   1688  O4  U      53       6.347  17.946  89.385  1.00  0.00
ATOM   1689  N3  U      53       7.279  18.369  91.367  1.00  0.00
ATOM   1690  H3  U      53       7.167  19.358  91.199  1.00  0.00
ATOM   1691  C2  U      53       7.811  17.909  92.551  1.00  0.00
ATOM   1692  O2  U      53       8.018  18.696  93.445  1.00  0.00
ATOM   1693  C3' U      53       8.057  14.254  94.942  1.00  0.00
ATOM   1694  H3' U      53       7.307  13.873  94.248  1.00  0.00
ATOM   1695  C2' U      53       8.200  15.860  95.022  1.00  0.00
ATOM   1696  H2' U      53       7.232  16.358  94.953  1.00  0.00
ATOM   1697  O2' U      53       8.948  16.359  96.088  1.00  0.00
ATOM   1698 HO2' U      53       8.538  16.093  96.914  1.00  0.00
ATOM   1699  O3' U      53       7.742  13.736  96.242  1.00  0.00
ATOM   1700  P   G      54       6.411  12.918  96.480  1.00  0.00
ATOM   1701  OP1 G      54       6.277  12.651  97.916  1.00  0.00
ATOM   1702  OP2 G      54       6.475  11.822  95.516  1.00  0.00
ATOM   1703  O5' G      54       5.329  13.986  96.011  1.00  0.00
ATOM   1704  C5' G      54       4.972  15.149  96.818  1.00  0.00
ATOM   1705  H5' G      54       5.912  15.649  97.048  1.00  0.00
ATOM   1706 H5'' G      54       4.431  14.778  97.689  1.00  0.00
ATOM   1707  C4' G      54       4.042  16.086  95.928  1.00  0.00
ATOM   1708  H4' G      54       3.886  16.992  96.514  1.00  0.00
ATOM   1709  O4' G      54       4.646  16.499  94.731  1.00  0.00
ATOM   1710  C1' G      54       3.699  16.756  93.746  1.00  0.00
ATOM   1711  H1' G      54       3.838  17.762  93.349  1.00  0.00
ATOM   1712  N9  G      54       3.941  15.768  92.591  1.00  0.00
ATOM   1713  C8  G      54       4.610  14.625  92.528  1.00  0.00
ATOM   1714  H8  G      54       5.138  14.369  93.435  1.00  0.00
ATOM   1715  N7  G      54       4.502  13.970  91.387  1.00  0.00
ATOM   1716  C5  G      54       3.747  14.818  90.609  1.00  0.00
ATOM   1717  C6  G      54       3.427  14.840  89.243  1.00  0.00
ATOM   1718  O6  G      54       3.682  14.026  88.322  1.00  0.00
ATOM   1719  N1  G      54       2.546  15.872  88.846  1.00  0.00
ATOM   1720  H1  G      54       2.189  15.812  87.903  1.00  0.00
ATOM   1721  C2  G      54       2.013  16.797  89.683  1.00  0.00
ATOM   1722  N2  G      54       0.950  17.498  89.302  1.00  0.00
ATOM   1723  H21 G      54       0.599  18.080  90.048  1.00  0.00
ATOM   1724  H22 G      54       0.484  17.397  88.411  1.00  0.00
ATOM   1725  N3  G      54       2.542  16.998  90.894  1.00  0.00
ATOM   1726  C4  G      54       3.291  15.930  91.341  1.00  0.00
ATOM   1727  C3' G      54       2.616  15.610  95.473  1.00  0.00
ATOM   1728  H3' G      54       2.781  14.604  95.087  1.00  0.00
ATOM   1729  C2' G      54       2.323  16.545  94.294  1.00  0.00
ATOM   1730  H2' G      54       1.753  15.937  93.592  1.00  0.00
ATOM   1731  O2' G      54       1.718  17.711  94.784  1.00  0.00
ATOM   1732 HO2' G      54       0.884  17.491  95.206  1.00  0.00
ATOM   1733  O3' G      54       1.606  15.557  96.479  1.00  0.00
ATOM   1734  P   A      55       0.291  14.797  96.110  1.00  0.00
ATOM   1735  OP1 A      55      -0.508  14.692  97.331  1.00  0.00
ATOM   1736  OP2 A      55       0.505  13.618  95.252  1.00  0.00
ATOM   1737  O5' A      55      -0.408  15.846  95.176  1.00  0.00
ATOM   1738  C5' A      55      -1.777  16.227  95.296  1.00  0.00
ATOM   1739  H5' A      55      -1.804  16.821  96.209  1.00  0.00
ATOM   1740 H5'' A      55      -2.334  15.290  95.315  1.00  0.00
ATOM   1741  C4' A      55      -2.265  17.188  94.196  1.00  0.00
ATOM   1742  H4' A      55      -3.350  17.291  94.182  1.00  0.00
ATOM   1743  O4' A      55      -1.801  18.494  94.424  1.00  0.00
ATOM   1744  C1' A      55      -1.259  19.097  93.233  1.00  0.00
ATOM   1745  H1' A      55      -2.110  19.567  92.741  1.00  0.00
ATOM   1746  N9  A      55      -0.254  20.117  93.507  1.00  0.00
ATOM   1747  C8  A      55       1.063  20.086  93.154  1.00  0.00
ATOM   1748  H8  A      55       1.479  19.259  92.598  1.00  0.00
ATOM   1749  N7  A      55       1.786  21.107  93.614  1.00  0.00
ATOM   1750  C5  A      55       0.850  21.896  94.257  1.00  0.00
ATOM   1751  C6  A      55       0.861  23.239  94.800  1.00  0.00
ATOM   1752  N6  A      55       2.033  23.917  95.012  1.00  0.00
ATOM   1753  H61 A      55       2.888  23.464  94.724  1.00  0.00
ATOM   1754  H62 A      55       2.098  24.842  95.413  1.00  0.00
ATOM   1755  N1  A      55      -0.264  23.882  95.143  1.00  0.00
ATOM   1756  C2  A      55      -1.374  23.143  95.015  1.00  0.00
ATOM   1757  H2  A      55      -2.237  23.721  95.310  1.00  0.00
ATOM   1758  N3  A      55      -1.533  21.894  94.614  1.00  0.00
ATOM   1759  C4  A      55      -0.402  21.282  94.278  1.00  0.00
ATOM   1760  C3' A      55      -1.843  16.882  92.791  1.00  0.00
ATOM   1761  H3' A      55      -1.315  15.929  92.769  1.00  0.00
ATOM   1762  C2' A      55      -0.866  17.888  92.320  1.00  0.00
ATOM   1763  H2' A      55       0.148  17.541  92.523  1.00  0.00
ATOM   1764  O2' A      55      -1.024  18.341  90.977  1.00  0.00
ATOM   1765 HO2' A      55      -1.964  18.414  90.795  1.00  0.00
ATOM   1766  O3' A      55      -2.904  16.868  91.904  1.00  0.00
ATOM   1767  P   C      56      -3.624  15.402  91.500  1.00  0.00
ATOM   1768  OP1 C      56      -5.111  15.682  91.217  1.00  0.00
ATOM   1769  OP2 C      56      -3.396  14.487  92.676  1.00  0.00
ATOM   1770  O5' C      56      -2.965  14.727  90.136  1.00  0.00
ATOM   1771  C5' C      56      -3.139  15.313  88.867  1.00  0.00
ATOM   1772  H5' C      56      -2.891  16.368  88.980  1.00  0.00
ATOM   1773 H5'' C      56      -4.170  15.318  88.514  1.00  0.00
ATOM   1774  C4' C      56      -2.253  14.699  87.764  1.00  0.00
ATOM   1775  H4' C      56      -2.564  15.111  86.804  1.00  0.00
ATOM   1776  O4' C      56      -0.871  15.016  87.942  1.00  0.00
ATOM   1777  C1' C      56      -0.066  13.828  87.991  1.00  0.00
ATOM   1778  H1' C      56       0.864  14.019  87.456  1.00  0.00
ATOM   1779  N1  C      56       0.321  13.512  89.409  1.00  0.00
ATOM   1780  C6  C      56       0.118  14.420  90.441  1.00  0.00
ATOM   1781  H6  C      56      -0.306  15.409  90.347  1.00  0.00
ATOM   1782  C5  C      56       0.573  14.089  91.683  1.00  0.00
ATOM   1783  H5  C      56       0.402  14.765  92.507  1.00  0.00
ATOM   1784  C4  C      56       1.143  12.815  91.912  1.00  0.00
ATOM   1785  N4  C      56       1.554  12.442  93.067  1.00  0.00
ATOM   1786  H41 C      56       1.357  13.044  93.854  1.00  0.00
ATOM   1787  H42 C      56       2.104  11.597  93.123  1.00  0.00
ATOM   1788  N3  C      56       1.295  11.877  90.942  1.00  0.00
ATOM   1789  C2  C      56       0.925  12.247  89.709  1.00  0.00
ATOM   1790  O2  C      56       1.125  11.416  88.797  1.00  0.00
ATOM   1791  C3' C      56      -2.325  13.192  87.679  1.00  0.00
ATOM   1792  H3' C      56      -2.473  12.757  88.667  1.00  0.00
ATOM   1793  C2' C      56      -0.952  12.823  87.279  1.00  0.00
ATOM   1794  H2' C      56      -0.739  11.817  87.641  1.00  0.00
ATOM   1795  O2' C      56      -0.774  13.127  85.915  1.00  0.00
ATOM   1796 HO2' C      56      -1.402  12.557  85.464  1.00  0.00
ATOM   1797  O3' C      56      -3.155  12.726  86.614  1.00  0.00
ATOM   1798  P   A      57      -4.760  12.841  86.661  1.00  0.00
ATOM   1799  OP1 A      57      -5.170  13.070  88.096  1.00  0.00
ATOM   1800  OP2 A      57      -5.303  11.748  85.910  1.00  0.00
ATOM   1801  O5' A      57      -4.997  14.203  85.861  1.00  0.00
ATOM   1802  C5' A      57      -6.314  14.715  85.875  1.00  0.00
ATOM   1803  H5' A      57      -6.805  14.585  86.840  1.00  0.00
ATOM   1804 H5'' A      57      -6.828  14.121  85.119  1.00  0.00
ATOM   1805  C4' A      57      -6.359  16.185  85.442  1.00  0.00
ATOM   1806  H4' A      57      -5.973  16.273  84.426  1.00  0.00
ATOM   1807  O4' A      57      -7.625  16.687  85.666  1.00  0.00
ATOM   1808  C1' A      57      -7.583  17.706  86.649  1.00  0.00
ATOM   1809  H1' A      57      -7.493  18.687  86.182  1.00  0.00
ATOM   1810  N9  A      57      -8.907  17.666  87.365  1.00  0.00
ATOM   1811  C8  A      57      -9.248  17.037  88.532  1.00  0.00
ATOM   1812  H8  A      57      -8.521  16.532  89.151  1.00  0.00
ATOM   1813  N7  A      57     -10.554  16.933  88.657  1.00  0.00
ATOM   1814  C5  A      57     -11.094  17.746  87.642  1.00  0.00
ATOM   1815  C6  A      57     -12.356  18.184  87.179  1.00  0.00
ATOM   1816  N6  A      57     -13.559  17.848  87.781  1.00  0.00
ATOM   1817  H61 A      57     -14.432  18.063  87.322  1.00  0.00
ATOM   1818  H62 A      57     -13.522  17.473  88.718  1.00  0.00
ATOM   1819  N1  A      57     -12.598  18.958  86.127  1.00  0.00
ATOM   1820  C2  A      57     -11.517  19.366  85.477  1.00  0.00
ATOM   1821  H2  A      57     -11.693  20.011  84.629  1.00  0.00
ATOM   1822  N3  A      57     -10.247  19.045  85.727  1.00  0.00
ATOM   1823  C4  A      57     -10.070  18.267  86.866  1.00  0.00
ATOM   1824  C3' A      57      -5.452  17.019  86.322  1.00  0.00
ATOM   1825  H3' A      57      -4.571  16.435  86.587  1.00  0.00
ATOM   1826  C2' A      57      -6.355  17.436  87.450  1.00  0.00
ATOM   1827  H2' A      57      -6.614  16.651  88.160  1.00  0.00
ATOM   1828  O2' A      57      -5.862  18.588  88.125  1.00  0.00
ATOM   1829 HO2' A      57      -5.627  19.286  87.509  1.00  0.00
ATOM   1830  O3' A      57      -5.024  18.099  85.523  1.00  0.00
ATOM   1831  P   A      58      -3.801  18.962  85.974  1.00  0.00
ATOM   1832  OP1 A      58      -3.017  19.506  84.866  1.00  0.00
ATOM   1833  OP2 A      58      -3.059  18.158  87.017  1.00  0.00
ATOM   1834  O5' A      58      -4.446  20.198  86.725  1.00  0.00
ATOM   1835  C5' A      58      -4.847  21.322  85.998  1.00  0.00
ATOM   1836  H5' A      58      -5.290  21.055  85.039  1.00  0.00
ATOM   1837 H5'' A      58      -3.942  21.927  85.934  1.00  0.00
ATOM   1838  C4' A      58      -5.842  22.162  86.765  1.00  0.00
ATOM   1839  H4' A      58      -6.146  23.100  86.299  1.00  0.00
ATOM   1840  O4' A      58      -6.933  21.349  87.119  1.00  0.00
ATOM   1841  C1' A      58      -7.448  21.873  88.304  1.00  0.00
ATOM   1842  H1' A      58      -7.827  22.889  88.195  1.00  0.00
ATOM   1843  N9  A      58      -8.542  21.070  88.895  1.00  0.00
ATOM   1844  C8  A      58      -8.491  20.058  89.828  1.00  0.00
ATOM   1845  H8  A      58      -7.551  19.672  90.194  1.00  0.00
ATOM   1846  N7  A      58      -9.697  19.766  90.281  1.00  0.00
ATOM   1847  C5  A      58     -10.578  20.543  89.564  1.00  0.00
ATOM   1848  C6  A      58     -11.974  20.710  89.472  1.00  0.00
ATOM   1849  N6  A      58     -12.929  20.110  90.084  1.00  0.00
ATOM   1850  H61 A      58     -12.632  19.336  90.660  1.00  0.00
ATOM   1851  H62 A      58     -13.838  20.434  89.785  1.00  0.00
ATOM   1852  N1  A      58     -12.509  21.579  88.622  1.00  0.00
ATOM   1853  C2  A      58     -11.698  22.256  87.864  1.00  0.00
ATOM   1854  H2  A      58     -12.154  22.991  87.217  1.00  0.00
ATOM   1855  N3  A      58     -10.316  22.241  87.790  1.00  0.00
ATOM   1856  C4  A      58      -9.845  21.352  88.696  1.00  0.00
ATOM   1857  C3' A      58      -5.263  22.612  88.129  1.00  0.00
ATOM   1858  H3' A      58      -4.256  22.270  88.370  1.00  0.00
ATOM   1859  C2' A      58      -6.168  21.834  89.092  1.00  0.00
ATOM   1860  H2' A      58      -5.797  20.814  89.198  1.00  0.00
ATOM   1861  O2' A      58      -6.318  22.366  90.380  1.00  0.00
ATOM   1862 HO2' A      58      -5.484  22.378  90.854  1.00  0.00
ATOM   1863  O3' A      58      -5.330  23.986  88.383  1.00  0.00
ATOM   1864  P   G      59      -4.174  24.883  87.810  1.00  0.00
ATOM   1865  OP1 G      59      -4.599  26.309  88.140  1.00  0.00
ATOM   1866  OP2 G      59      -3.950  24.502  86.468  1.00  0.00
ATOM   1867  O5' G      59      -2.818  24.571  88.625  1.00  0.00
ATOM   1868  C5' G      59      -2.657  25.195  89.853  1.00  0.00
ATOM   1869  H5' G      59      -3.558  25.117  90.461  1.00  0.00
ATOM   1870 H5'' G      59      -2.391  26.249  89.772  1.00  0.00
ATOM   1871  C4' G      59      -1.507  24.491  90.557  1.00  0.00
ATOM   1872  H4' G      59      -1.538  24.912  91.562  1.00  0.00
ATOM   1873  O4' G      59      -1.623  23.057  90.707  1.00  0.00
ATOM   1874  C1' G      59      -0.282  22.510  90.638  1.00  0.00
ATOM   1875  H1' G      59       0.016  21.962  91.532  1.00  0.00
ATOM   1876  N9  G      59      -0.175  21.670  89.382  1.00  0.00
ATOM   1877  C8  G      59      -0.949  21.636  88.241  1.00  0.00
ATOM   1878  H8  G      59      -1.896  22.144  88.134  1.00  0.00
ATOM   1879  N7  G      59      -0.458  20.859  87.310  1.00  0.00
ATOM   1880  C5  G      59       0.760  20.464  87.866  1.00  0.00
ATOM   1881  C6  G      59       1.775  19.742  87.180  1.00  0.00
ATOM   1882  O6  G      59       1.709  19.330  86.040  1.00  0.00
ATOM   1883  N1  G      59       2.882  19.525  87.939  1.00  0.00
ATOM   1884  H1  G      59       3.597  18.898  87.597  1.00  0.00
ATOM   1885  C2  G      59       3.020  19.948  89.197  1.00  0.00
ATOM   1886  N2  G      59       4.008  19.617  89.969  1.00  0.00
ATOM   1887  H21 G      59       4.022  19.994  90.906  1.00  0.00
ATOM   1888  H22 G      59       4.597  18.821  89.767  1.00  0.00
ATOM   1889  N3  G      59       2.077  20.728  89.856  1.00  0.00
ATOM   1890  C4  G      59       1.000  20.953  89.077  1.00  0.00
ATOM   1891  C3' G      59      -0.167  24.794  89.929  1.00  0.00
ATOM   1892  H3' G      59      -0.259  24.752  88.844  1.00  0.00
ATOM   1893  C2' G      59       0.682  23.706  90.552  1.00  0.00
ATOM   1894  H2' G      59       1.432  23.517  89.784  1.00  0.00
ATOM   1895  O2' G      59       1.171  24.006  91.833  1.00  0.00
ATOM   1896 HO2' G      59       2.002  24.431  91.607  1.00  0.00
ATOM   1897  O3' G      59       0.275  26.064  90.381  1.00  0.00
ATOM   1898  P   U      60       1.534  26.760  89.678  1.00  0.00
ATOM   1899  OP1 U      60       1.459  28.176  90.034  1.00  0.00
ATOM   1900  OP2 U      60       1.759  26.352  88.250  1.00  0.00
ATOM   1901  O5' U      60       2.714  26.071  90.416  1.00  0.00
ATOM   1902  C5' U      60       3.082  26.323  91.736  1.00  0.00
ATOM   1903  H5' U      60       2.199  26.140  92.349  1.00  0.00
ATOM   1904 H5'' U      60       3.316  27.386  91.674  1.00  0.00
ATOM   1905  C4' U      60       4.278  25.467  92.147  1.00  0.00
ATOM   1906  H4' U      60       4.427  25.461  93.227  1.00  0.00
ATOM   1907  O4' U      60       4.044  24.057  91.734  1.00  0.00
ATOM   1908  C1' U      60       5.322  23.444  91.564  1.00  0.00
ATOM   1909  H1' U      60       5.540  22.693  92.324  1.00  0.00
ATOM   1910  N1  U      60       5.544  22.871  90.185  1.00  0.00
ATOM   1911  C6  U      60       4.686  23.232  89.106  1.00  0.00
ATOM   1912  H6  U      60       4.060  24.113  89.096  1.00  0.00
ATOM   1913  C5  U      60       4.669  22.526  87.980  1.00  0.00
ATOM   1914  H5  U      60       4.035  22.789  87.147  1.00  0.00
ATOM   1915  C4  U      60       5.519  21.426  87.792  1.00  0.00
ATOM   1916  O4  U      60       5.526  20.768  86.730  1.00  0.00
ATOM   1917  N3  U      60       6.388  21.133  88.798  1.00  0.00
ATOM   1918  H3  U      60       6.874  20.255  88.688  1.00  0.00
ATOM   1919  C2  U      60       6.327  21.737  90.005  1.00  0.00
ATOM   1920  O2  U      60       6.924  21.208  90.929  1.00  0.00
ATOM   1921  C3' U      60       5.593  25.780  91.363  1.00  0.00
ATOM   1922  H3' U      60       5.348  25.848  90.303  1.00  0.00
ATOM   1923  C2' U      60       6.397  24.475  91.719  1.00  0.00
ATOM   1924  H2' U      60       7.276  24.401  91.078  1.00  0.00
ATOM   1925  O2' U      60       6.847  24.369  93.058  1.00  0.00
ATOM   1926 HO2' U      60       7.648  24.898  93.027  1.00  0.00
ATOM   1927  O3' U      60       6.130  27.017  91.815  1.00  0.00
ATOM   1928  P   G      61       7.460  27.528  91.448  1.00  0.00
ATOM   1929  OP1 G      61       7.524  28.798  92.200  1.00  0.00
ATOM   1930  OP2 G      61       7.502  27.551  89.991  1.00  0.00
ATOM   1931  O5' G      61       8.666  26.690  91.916  1.00  0.00
ATOM   1932  C5' G      61       9.516  27.021  93.009  1.00  0.00
ATOM   1933  H5' G      61       8.820  27.246  93.816  1.00  0.00
ATOM   1934 H5'' G      61      10.216  27.849  92.897  1.00  0.00
ATOM   1935  C4' G      61      10.386  25.800  93.426  1.00  0.00
ATOM   1936  H4' G      61      10.613  25.855  94.491  1.00  0.00
ATOM   1937  O4' G      61       9.683  24.577  93.254  1.00  0.00
ATOM   1938  C1' G      61      10.557  23.552  92.851  1.00  0.00
ATOM   1939  H1' G      61      10.574  22.728  93.564  1.00  0.00
ATOM   1940  N9  G      61      10.210  23.049  91.544  1.00  0.00
ATOM   1941  C8  G      61       9.619  23.687  90.451  1.00  0.00
ATOM   1942  H8  G      61       9.461  24.755  90.482  1.00  0.00
ATOM   1943  N7  G      61       9.460  22.884  89.420  1.00  0.00
ATOM   1944  C5  G      61       9.845  21.623  89.938  1.00  0.00
ATOM   1945  C6  G      61       9.777  20.341  89.309  1.00  0.00
ATOM   1946  O6  G      61       9.384  20.076  88.137  1.00  0.00
ATOM   1947  N1  G      61      10.254  19.350  90.149  1.00  0.00
ATOM   1948  H1  G      61      10.388  18.420  89.779  1.00  0.00
ATOM   1949  C2  G      61      10.816  19.525  91.364  1.00  0.00
ATOM   1950  N2  G      61      11.377  18.484  91.949  1.00  0.00
ATOM   1951  H21 G      61      11.741  18.644  92.877  1.00  0.00
ATOM   1952  H22 G      61      11.571  17.624  91.456  1.00  0.00
ATOM   1953  N3  G      61      10.771  20.685  91.957  1.00  0.00
ATOM   1954  C4  G      61      10.340  21.731  91.195  1.00  0.00
ATOM   1955  C3' G      61      11.742  25.586  92.653  1.00  0.00
ATOM   1956  H3' G      61      11.545  25.786  91.600  1.00  0.00
ATOM   1957  C2' G      61      11.982  24.043  92.851  1.00  0.00
ATOM   1958  H2' G      61      12.504  23.586  92.010  1.00  0.00
ATOM   1959  O2' G      61      12.575  23.769  94.068  1.00  0.00
ATOM   1960 HO2' G      61      13.207  24.472  94.234  1.00  0.00
ATOM   1961  O3' G      61      12.854  26.380  93.149  1.00  0.00
ATOM   1962  P   U      62      14.112  26.647  92.231  1.00  0.00
ATOM   1963  OP1 U      62      15.136  27.292  93.113  1.00  0.00
ATOM   1964  OP2 U      62      13.536  27.229  91.023  1.00  0.00
ATOM   1965  O5' U      62      14.606  25.151  92.006  1.00  0.00
ATOM   1966  C5' U      62      15.711  24.512  92.765  1.00  0.00
ATOM   1967  H5' U      62      15.514  24.807  93.796  1.00  0.00
ATOM   1968 H5'' U      62      16.683  24.959  92.555  1.00  0.00
ATOM   1969  C4' U      62      15.888  23.008  92.560  1.00  0.00
ATOM   1970  H4' U      62      16.527  22.650  93.366  1.00  0.00
ATOM   1971  O4' U      62      14.728  22.220  92.474  1.00  0.00
ATOM   1972  C1' U      62      14.977  21.201  91.566  1.00  0.00
ATOM   1973  H1' U      62      14.859  20.232  92.051  1.00  0.00
ATOM   1974  N1  U      62      14.040  21.291  90.415  1.00  0.00
ATOM   1975  C6  U      62      13.723  22.518  89.907  1.00  0.00
ATOM   1976  H6  U      62      14.203  23.376  90.355  1.00  0.00
ATOM   1977  C5  U      62      12.916  22.615  88.831  1.00  0.00
ATOM   1978  H5  U      62      12.728  23.632  88.521  1.00  0.00
ATOM   1979  C4  U      62      12.573  21.487  88.034  1.00  0.00
ATOM   1980  O4  U      62      11.976  21.591  86.980  1.00  0.00
ATOM   1981  N3  U      62      12.866  20.292  88.548  1.00  0.00
ATOM   1982  H3  U      62      12.623  19.503  87.967  1.00  0.00
ATOM   1983  C2  U      62      13.665  20.115  89.707  1.00  0.00
ATOM   1984  O2  U      62      14.017  18.999  90.045  1.00  0.00
ATOM   1985  C3' U      62      16.708  22.834  91.289  1.00  0.00
ATOM   1986  H3' U      62      16.271  23.424  90.483  1.00  0.00
ATOM   1987  C2' U      62      16.445  21.360  91.187  1.00  0.00
ATOM   1988  H2' U      62      16.699  20.991  90.194  1.00  0.00
ATOM   1989  O2' U      62      17.161  20.558  92.104  1.00  0.00
ATOM   1990 HO2' U      62      18.108  20.646  91.976  1.00  0.00
ATOM   1991  O3' U      62      18.089  23.123  91.339  1.00  0.00
ATOM   1992  P   G      63      18.835  23.429  89.918  1.00  0.00
ATOM   1993  OP1 G      63      20.225  23.647  90.378  1.00  0.00
ATOM   1994  OP2 G      63      18.089  24.479  89.186  1.00  0.00
ATOM   1995  O5' G      63      18.777  21.933  89.131  1.00  0.00
ATOM   1996  C5' G      63      19.643  20.860  89.573  1.00  0.00
ATOM   1997  H5' G      63      19.512  20.630  90.630  1.00  0.00
ATOM   1998 H5'' G      63      20.711  21.063  89.500  1.00  0.00
ATOM   1999  C4' G      63      19.384  19.606  88.665  1.00  0.00
ATOM   2000  H4' G      63      20.150  18.893  88.971  1.00  0.00
ATOM   2001  O4' G      63      18.086  19.088  88.751  1.00  0.00
ATOM   2002  C1' G      63      17.725  18.698  87.364  1.00  0.00
ATOM   2003  H1' G      63      17.259  17.714  87.324  1.00  0.00
ATOM   2004  N9  G      63      16.691  19.631  86.794  1.00  0.00
ATOM   2005  C8  G      63      16.247  20.880  87.167  1.00  0.00
ATOM   2006  H8  G      63      16.580  21.293  88.108  1.00  0.00
ATOM   2007  N7  G      63      15.347  21.401  86.388  1.00  0.00
ATOM   2008  C5  G      63      15.123  20.397  85.488  1.00  0.00
ATOM   2009  C6  G      63      14.187  20.343  84.389  1.00  0.00
ATOM   2010  O6  G      63      13.358  21.187  84.120  1.00  0.00
ATOM   2011  N1  G      63      14.337  19.176  83.645  1.00  0.00
ATOM   2012  H1  G      63      13.727  19.028  82.853  1.00  0.00
ATOM   2013  C2  G      63      15.202  18.175  83.978  1.00  0.00
ATOM   2014  N2  G      63      15.251  17.056  83.201  1.00  0.00
ATOM   2015  H21 G      63      15.722  16.241  83.567  1.00  0.00
ATOM   2016  H22 G      63      14.528  16.939  82.505  1.00  0.00
ATOM   2017  N3  G      63      16.114  18.271  84.996  1.00  0.00
ATOM   2018  C4  G      63      16.004  19.400  85.631  1.00  0.00
ATOM   2019  C3' G      63      19.682  19.888  87.213  1.00  0.00
ATOM   2020  H3' G      63      19.146  20.743  86.802  1.00  0.00
ATOM   2021  C2' G      63      18.931  18.731  86.475  1.00  0.00
ATOM   2022  H2' G      63      18.702  18.947  85.432  1.00  0.00
ATOM   2023  O2' G      63      19.595  17.467  86.631  1.00  0.00
ATOM   2024 HO2' G      63      20.510  17.757  86.651  1.00  0.00
ATOM   2025  O3' G      63      21.095  19.785  86.934  1.00  0.00
ATOM   2026  P   U      64      21.717  20.347  85.655  1.00  0.00
ATOM   2027  OP1 U      64      23.066  19.908  85.587  1.00  0.00
ATOM   2028  OP2 U      64      21.644  21.861  85.574  1.00  0.00
ATOM   2029  O5' U      64      20.956  19.732  84.435  1.00  0.00
ATOM   2030  C5' U      64      21.308  18.438  83.893  1.00  0.00
ATOM   2031  H5' U      64      21.154  17.633  84.611  1.00  0.00
ATOM   2032 H5'' U      64      22.341  18.290  83.580  1.00  0.00
ATOM   2033  C4' U      64      20.436  18.114  82.692  1.00  0.00
ATOM   2034  H4' U      64      20.639  17.085  82.395  1.00  0.00
ATOM   2035  O4' U      64      19.056  18.283  82.944  1.00  0.00
ATOM   2036  C1' U      64      18.344  18.360  81.680  1.00  0.00
ATOM   2037  H1' U      64      17.693  17.497  81.540  1.00  0.00
ATOM   2038  N1  U      64      17.281  19.467  81.626  1.00  0.00
ATOM   2039  C6  U      64      17.392  20.585  82.447  1.00  0.00
ATOM   2040  H6  U      64      18.112  20.646  83.250  1.00  0.00
ATOM   2041  C5  U      64      16.583  21.677  82.280  1.00  0.00
ATOM   2042  H5  U      64      16.629  22.556  82.906  1.00  0.00
ATOM   2043  C4  U      64      15.421  21.593  81.412  1.00  0.00
ATOM   2044  O4  U      64      14.571  22.457  81.281  1.00  0.00
ATOM   2045  N3  U      64      15.328  20.437  80.760  1.00  0.00
ATOM   2046  H3  U      64      14.532  20.390  80.141  1.00  0.00
ATOM   2047  C2  U      64      16.287  19.410  80.649  1.00  0.00
ATOM   2048  O2  U      64      16.333  18.685  79.690  1.00  0.00
ATOM   2049  C3' U      64      20.555  19.081  81.527  1.00  0.00
ATOM   2050  H3' U      64      20.269  20.062  81.905  1.00  0.00
ATOM   2051  C2' U      64      19.440  18.570  80.675  1.00  0.00
ATOM   2052  H2' U      64      19.205  19.269  79.872  1.00  0.00
ATOM   2053  O2' U      64      19.498  17.255  80.077  1.00  0.00
ATOM   2054 HO2' U      64      20.359  17.026  79.719  1.00  0.00
ATOM   2055  O3' U      64      21.852  18.935  80.913  1.00  0.00
ATOM   2056  P   U      65      22.374  20.169  80.093  1.00  0.00
ATOM   2057  OP1 U      65      23.655  19.740  79.508  1.00  0.00
ATOM   2058  OP2 U      65      22.370  21.361  80.930  1.00  0.00
ATOM   2059  O5' U      65      21.384  20.353  78.873  1.00  0.00
ATOM   2060  C5' U      65      21.413  19.473  77.861  1.00  0.00
ATOM   2061  H5' U      65      21.280  18.471  78.269  1.00  0.00
ATOM   2062 H5'' U      65      22.319  19.690  77.296  1.00  0.00
ATOM   2063  C4' U      65      20.302  19.684  76.899  1.00  0.00
ATOM   2064  H4' U      65      20.355  18.828  76.227  1.00  0.00
ATOM   2065  O4' U      65      18.978  19.702  77.521  1.00  0.00
ATOM   2066  C1' U      65      18.009  20.408  76.737  1.00  0.00
ATOM   2067  H1' U      65      17.269  19.782  76.240  1.00  0.00
ATOM   2068  N1  U      65      17.202  21.364  77.521  1.00  0.00
ATOM   2069  C6  U      65      17.737  21.872  78.649  1.00  0.00
ATOM   2070  H6  U      65      18.668  21.490  79.042  1.00  0.00
ATOM   2071  C5  U      65      17.203  23.001  79.303  1.00  0.00
ATOM   2072  H5  U      65      17.730  23.409  80.153  1.00  0.00
ATOM   2073  C4  U      65      16.004  23.612  78.788  1.00  0.00
ATOM   2074  O4  U      65      15.584  24.669  79.190  1.00  0.00
ATOM   2075  N3  U      65      15.422  22.858  77.823  1.00  0.00
ATOM   2076  H3  U      65      14.672  23.250  77.271  1.00  0.00
ATOM   2077  C2  U      65      16.028  21.866  77.091  1.00  0.00
ATOM   2078  O2  U      65      15.453  21.494  76.108  1.00  0.00
ATOM   2079  C3' U      65      20.259  21.014  76.211  1.00  0.00
ATOM   2080  H3' U      65      20.394  21.811  76.942  1.00  0.00
ATOM   2081  C2' U      65      18.837  21.183  75.697  1.00  0.00
ATOM   2082  H2' U      65      18.568  22.234  75.592  1.00  0.00
ATOM   2083  O2' U      65      18.682  20.506  74.436  1.00  0.00
ATOM   2084 HO2' U      65      18.804  21.109  73.699  1.00  0.00
ATOM   2085  O3' U      65      21.334  21.024  75.317  1.00  0.00
ATOM   2086  P   C      66      21.518  22.299  74.325  1.00  0.00
ATOM   2087  OP1 C      66      22.804  21.995  73.639  1.00  0.00
ATOM   2088  OP2 C      66      21.319  23.501  75.152  1.00  0.00
ATOM   2089  O5' C      66      20.380  22.299  73.306  1.00  0.00
ATOM   2090  C5' C      66      20.379  21.366  72.198  1.00  0.00
ATOM   2091  H5' C      66      20.248  20.345  72.558  1.00  0.00
ATOM   2092 H5'' C      66      21.232  21.292  71.523  1.00  0.00
ATOM   2093  C4' C      66      19.178  21.755  71.281  1.00  0.00
ATOM   2094  H4' C      66      19.121  21.026  70.473  1.00  0.00
ATOM   2095  O4' C      66      17.936  21.682  71.975  1.00  0.00
ATOM   2096  C1' C      66      17.083  22.628  71.332  1.00  0.00
ATOM   2097  H1' C      66      16.303  22.106  70.777  1.00  0.00
ATOM   2098  N1  C      66      16.583  23.672  72.356  1.00  0.00
ATOM   2099  C6  C      66      17.241  23.950  73.523  1.00  0.00
ATOM   2100  H6  C      66      18.119  23.431  73.880  1.00  0.00
ATOM   2101  C5  C      66      16.768  24.967  74.292  1.00  0.00
ATOM   2102  H5  C      66      17.310  25.183  75.200  1.00  0.00
ATOM   2103  C4  C      66      15.537  25.629  73.924  1.00  0.00
ATOM   2104  N4  C      66      15.069  26.602  74.691  1.00  0.00
ATOM   2105  H41 C      66      15.469  26.749  75.607  1.00  0.00
ATOM   2106  H42 C      66      14.175  26.943  74.367  1.00  0.00
ATOM   2107  N3  C      66      14.920  25.426  72.804  1.00  0.00
ATOM   2108  C2  C      66      15.423  24.387  72.024  1.00  0.00
ATOM   2109  O2  C      66      14.788  24.190  71.004  1.00  0.00
ATOM   2110  C3' C      66      19.257  23.198  70.790  1.00  0.00
ATOM   2111  H3' C      66      19.568  23.873  71.588  1.00  0.00
ATOM   2112  C2' C      66      17.825  23.407  70.249  1.00  0.00
ATOM   2113  H2' C      66      17.606  24.475  70.229  1.00  0.00
ATOM   2114  O2' C      66      17.603  22.791  69.004  1.00  0.00
ATOM   2115 HO2' C      66      18.473  22.700  68.607  1.00  0.00
ATOM   2116  O3' C      66      20.269  23.385  69.834  1.00  0.00
ATOM   2117  P   G      67      20.874  24.891  69.683  1.00  0.00
ATOM   2118  OP1 G      67      21.964  24.974  68.692  1.00  0.00
ATOM   2119  OP2 G      67      21.190  25.388  71.009  1.00  0.00
ATOM   2120  O5' G      67      19.686  25.823  69.138  1.00  0.00
ATOM   2121  C5' G      67      19.262  25.708  67.779  1.00  0.00
ATOM   2122  H5' G      67      19.077  24.700  67.406  1.00  0.00
ATOM   2123 H5'' G      67      20.068  26.071  67.141  1.00  0.00
ATOM   2124  C4' G      67      18.010  26.538  67.601  1.00  0.00
ATOM   2125  H4' G      67      17.573  26.240  66.647  1.00  0.00
ATOM   2126  O4' G      67      17.013  26.277  68.560  1.00  0.00
ATOM   2127  C1' G      67      16.227  27.449  68.788  1.00  0.00
ATOM   2128  H1' G      67      15.186  27.301  68.500  1.00  0.00
ATOM   2129  N9  G      67      16.462  27.951  70.136  1.00  0.00
ATOM   2130  C8  G      67      17.433  27.384  70.948  1.00  0.00
ATOM   2131  H8  G      67      18.134  26.614  70.662  1.00  0.00
ATOM   2132  N7  G      67      17.490  27.933  72.147  1.00  0.00
ATOM   2133  C5  G      67      16.442  28.832  72.128  1.00  0.00
ATOM   2134  C6  G      67      15.896  29.643  73.144  1.00  0.00
ATOM   2135  O6  G      67      16.208  29.799  74.352  1.00  0.00
ATOM   2136  N1  G      67      14.797  30.338  72.739  1.00  0.00
ATOM   2137  H1  G      67      14.234  30.711  73.491  1.00  0.00
ATOM   2138  C2  G      67      14.333  30.427  71.506  1.00  0.00
ATOM   2139  N2  G      67      13.206  31.113  71.374  1.00  0.00
ATOM   2140  H21 G      67      12.885  31.251  70.427  1.00  0.00
ATOM   2141  H22 G      67      12.863  31.548  72.218  1.00  0.00
ATOM   2142  N3  G      67      14.787  29.734  70.414  1.00  0.00
ATOM   2143  C4  G      67      15.812  28.953  70.856  1.00  0.00
ATOM   2144  C3' G      67      18.187  28.036  67.724  1.00  0.00
ATOM   2145  H3' G      67      18.764  28.196  68.635  1.00  0.00
ATOM   2146  C2' G      67      16.767  28.545  67.907  1.00  0.00
ATOM   2147  H2' G      67      16.803  29.549  68.331  1.00  0.00
ATOM   2148  O2' G      67      16.024  28.541  66.726  1.00  0.00
ATOM   2149 HO2' G      67      15.446  29.307  66.702  1.00  0.00
ATOM   2150  O3' G      67      18.897  28.569  66.571  1.00  0.00
ATOM   2151  P   U      68      19.745  29.948  66.785  1.00  0.00
ATOM   2152  OP1 U      68      20.142  30.357  65.404  1.00  0.00
ATOM   2153  OP2 U      68      20.837  29.654  67.763  1.00  0.00
ATOM   2154  O5' U      68      18.788  31.138  67.327  1.00  0.00
ATOM   2155  C5' U      68      17.717  31.623  66.512  1.00  0.00
ATOM   2156  H5' U      68      17.035  30.832  66.202  1.00  0.00
ATOM   2157 H5'' U      68      18.180  32.120  65.660  1.00  0.00
ATOM   2158  C4' U      68      16.885  32.683  67.357  1.00  0.00
ATOM   2159  H4' U      68      16.030  32.975  66.746  1.00  0.00
ATOM   2160  O4' U      68      16.198  32.063  68.535  1.00  0.00
ATOM   2161  C1' U      68      16.010  33.076  69.530  1.00  0.00
ATOM   2162  H1' U      68      14.931  33.164  69.658  1.00  0.00
ATOM   2163  N1  U      68      16.823  32.870  70.726  1.00  0.00
ATOM   2164  C6  U      68      17.842  31.956  70.753  1.00  0.00
ATOM   2165  H6  U      68      18.165  31.500  69.829  1.00  0.00
ATOM   2166  C5  U      68      18.462  31.600  71.944  1.00  0.00
ATOM   2167  H5  U      68      19.380  31.034  71.989  1.00  0.00
ATOM   2168  C4  U      68      17.917  32.017  73.208  1.00  0.00
ATOM   2169  O4  U      68      18.428  31.671  74.282  1.00  0.00
ATOM   2170  N3  U      68      16.816  32.799  73.108  1.00  0.00
ATOM   2171  H3  U      68      16.569  33.400  73.881  1.00  0.00
ATOM   2172  C2  U      68      16.256  33.249  71.950  1.00  0.00
ATOM   2173  O2  U      68      15.255  33.971  72.039  1.00  0.00
ATOM   2174  C3' U      68      17.621  33.849  67.884  1.00  0.00
ATOM   2175  H3' U      68      18.454  33.469  68.475  1.00  0.00
ATOM   2176  C2' U      68      16.547  34.340  68.789  1.00  0.00
ATOM   2177  H2' U      68      16.956  35.002  69.553  1.00  0.00
ATOM   2178  O2' U      68      15.420  34.974  68.220  1.00  0.00
ATOM   2179 HO2' U      68      14.983  35.354  68.985  1.00  0.00
ATOM   2180  O3' U      68      18.044  34.762  66.891  1.00  0.00
ATOM   2181  P   G      69      19.280  35.688  67.014  1.00  0.00
ATOM   2182  OP1 G      69      19.406  36.583  65.839  1.00  0.00
ATOM   2183  OP2 G      69      20.429  34.769  67.299  1.00  0.00
ATOM   2184  O5' G      69      18.881  36.527  68.263  1.00  0.00
ATOM   2185  C5' G      69      18.167  37.780  68.225  1.00  0.00
ATOM   2186  H5' G      69      17.200  37.675  67.733  1.00  0.00
ATOM   2187 H5'' G      69      18.745  38.516  67.666  1.00  0.00
ATOM   2188  C4' G      69      17.743  38.344  69.580  1.00  0.00
ATOM   2189  H4' G      69      17.056  39.186  69.495  1.00  0.00
ATOM   2190  O4' G      69      17.209  37.270  70.362  1.00  0.00
ATOM   2191  C1' G      69      17.369  37.749  71.715  1.00  0.00
ATOM   2192  H1' G      69      16.446  38.001  72.238  1.00  0.00
ATOM   2193  N9  G      69      17.973  36.639  72.467  1.00  0.00
ATOM   2194  C8  G      69      18.769  35.590  72.073  1.00  0.00
ATOM   2195  H8  G      69      18.730  35.222  71.058  1.00  0.00
ATOM   2196  N7  G      69      19.295  34.876  73.149  1.00  0.00
ATOM   2197  C5  G      69      19.042  35.670  74.223  1.00  0.00
ATOM   2198  C6  G      69      19.379  35.548  75.625  1.00  0.00
ATOM   2199  O6  G      69      20.219  34.742  76.157  1.00  0.00
ATOM   2200  N1  G      69      18.832  36.557  76.373  1.00  0.00
ATOM   2201  H1  G      69      18.992  36.478  77.367  1.00  0.00
ATOM   2202  C2  G      69      18.081  37.536  75.945  1.00  0.00
ATOM   2203  N2  G      69      17.626  38.396  76.785  1.00  0.00
ATOM   2204  H21 G      69      17.060  39.131  76.386  1.00  0.00
ATOM   2205  H22 G      69      17.750  38.249  77.777  1.00  0.00
ATOM   2206  N3  G      69      17.724  37.691  74.617  1.00  0.00
ATOM   2207  C4  G      69      18.202  36.699  73.822  1.00  0.00
ATOM   2208  C3' G      69      19.019  38.811  70.392  1.00  0.00
ATOM   2209  H3' G      69      19.800  38.062  70.524  1.00  0.00
ATOM   2210  C2' G      69      18.321  38.926  71.741  1.00  0.00
ATOM   2211  H2' G      69      19.049  38.861  72.550  1.00  0.00
ATOM   2212  O2' G      69      17.461  40.097  71.931  1.00  0.00
ATOM   2213 HO2' G      69      17.123  40.086  72.830  1.00  0.00
ATOM   2214  O3' G      69      19.425  40.046  69.917  1.00  0.00
ATOM   2215  P   C      70      20.667  40.764  70.634  1.00  0.00
ATOM   2216  OP1 C      70      20.871  41.985  69.744  1.00  0.00
ATOM   2217  OP2 C      70      21.755  39.760  70.717  1.00  0.00
ATOM   2218  O5' C      70      20.350  41.380  72.141  1.00  0.00
ATOM   2219  C5' C      70      19.588  42.583  72.366  1.00  0.00
ATOM   2220  H5' C      70      18.774  42.625  71.643  1.00  0.00
ATOM   2221 H5'' C      70      20.233  43.415  72.084  1.00  0.00
ATOM   2222  C4' C      70      19.063  42.768  73.790  1.00  0.00
ATOM   2223  H4' C      70      18.256  43.492  73.676  1.00  0.00
ATOM   2224  O4' C      70      18.530  41.632  74.482  1.00  0.00
ATOM   2225  C1' C      70      18.929  41.597  75.846  1.00  0.00
ATOM   2226  H1' C      70      18.064  41.521  76.505  1.00  0.00
ATOM   2227  N1  C      70      19.955  40.530  76.018  1.00  0.00
ATOM   2228  C6  C      70      20.368  39.657  74.972  1.00  0.00
ATOM   2229  H6  C      70      20.200  39.829  73.919  1.00  0.00
ATOM   2230  C5  C      70      21.086  38.585  75.278  1.00  0.00
ATOM   2231  H5  C      70      21.321  37.831  74.541  1.00  0.00
ATOM   2232  C4  C      70      21.524  38.350  76.611  1.00  0.00
ATOM   2233  N4  C      70      22.205  37.330  77.064  1.00  0.00
ATOM   2234  H41 C      70      22.378  36.590  76.399  1.00  0.00
ATOM   2235  H42 C      70      22.655  37.280  77.967  1.00  0.00
ATOM   2236  N3  C      70      21.178  39.132  77.577  1.00  0.00
ATOM   2237  C2  C      70      20.393  40.227  77.354  1.00  0.00
ATOM   2238  O2  C      70      19.921  40.874  78.279  1.00  0.00
ATOM   2239  C3' C      70      20.161  43.360  74.675  1.00  0.00
ATOM   2240  H3' C      70      21.132  42.873  74.767  1.00  0.00
ATOM   2241  C2' C      70      19.511  43.052  76.038  1.00  0.00
ATOM   2242  H2' C      70      20.351  43.106  76.731  1.00  0.00
ATOM   2243  O2' C      70      18.450  43.956  76.359  1.00  0.00
ATOM   2244 HO2' C      70      18.705  44.744  75.873  1.00  0.00
ATOM   2245  O3' C      70      20.251  44.757  74.548  1.00  0.00
ATOM   2246  P   U      71      21.585  45.527  74.802  1.00  0.00
ATOM   2247  OP1 U      71      21.300  46.950  74.735  1.00  0.00
ATOM   2248  OP2 U      71      22.582  45.081  73.811  1.00  0.00
ATOM   2249  O5' U      71      22.150  45.046  76.241  1.00  0.00
ATOM   2250  C5' U      71      21.601  45.680  77.426  1.00  0.00
ATOM   2251  H5' U      71      20.528  45.759  77.253  1.00  0.00
ATOM   2252 H5'' U      71      21.965  46.707  77.466  1.00  0.00
ATOM   2253  C4' U      71      21.856  44.970  78.785  1.00  0.00
ATOM   2254  H4' U      71      21.407  45.580  79.569  1.00  0.00
ATOM   2255  O4' U      71      21.456  43.676  78.770  1.00  0.00
ATOM   2256  C1' U      71      22.356  42.948  79.622  1.00  0.00
ATOM   2257  H1' U      71      21.807  42.596  80.495  1.00  0.00
ATOM   2258  N1  U      71      23.089  41.894  78.853  1.00  0.00
ATOM   2259  C6  U      71      23.133  41.905  77.466  1.00  0.00
ATOM   2260  H6  U      71      22.622  42.661  76.888  1.00  0.00
ATOM   2261  C5  U      71      23.811  40.918  76.794  1.00  0.00
ATOM   2262  H5  U      71      23.910  40.859  75.720  1.00  0.00
ATOM   2263  C4  U      71      24.572  39.947  77.487  1.00  0.00
ATOM   2264  O4  U      71      25.247  39.027  77.009  1.00  0.00
ATOM   2265  N3  U      71      24.520  40.030  78.845  1.00  0.00
ATOM   2266  H3  U      71      25.054  39.266  79.233  1.00  0.00
ATOM   2267  C2  U      71      23.811  40.926  79.585  1.00  0.00
ATOM   2268  O2  U      71      23.877  40.903  80.794  1.00  0.00
ATOM   2269  C3' U      71      23.375  44.989  79.019  1.00  0.00
ATOM   2270  H3' U      71      23.878  44.767  78.077  1.00  0.00
ATOM   2271  C2' U      71      23.394  43.924  80.150  1.00  0.00
ATOM   2272  H2' U      71      24.399  43.532  80.304  1.00  0.00
ATOM   2273  O2' U      71      22.892  44.540  81.340  1.00  0.00
ATOM   2274 HO2' U      71      22.840  43.841  81.997  1.00  0.00
ATOM   2275  O3' U      71      23.814  46.259  79.477  1.00  0.00
ATOM   2276  P   U      72      25.405  46.640  79.676  1.00  0.00
ATOM   2277  OP1 U      72      25.480  48.054  80.080  1.00  0.00
ATOM   2278  OP2 U      72      26.122  46.292  78.398  1.00  0.00
ATOM   2279  O5' U      72      26.128  45.756  80.841  1.00  0.00
ATOM   2280  C5' U      72      25.838  45.766  82.155  1.00  0.00
ATOM   2281  H5' U      72      24.801  45.479  82.328  1.00  0.00
ATOM   2282 H5'' U      72      25.940  46.769  82.569  1.00  0.00
ATOM   2283  C4' U      72      26.692  44.812  82.870  1.00  0.00
ATOM   2284  H4' U      72      26.655  44.999  83.944  1.00  0.00
ATOM   2285  O4' U      72      26.356  43.464  82.632  1.00  0.00
ATOM   2286  C1' U      72      27.531  42.667  82.967  1.00  0.00
ATOM   2287  H1' U      72      27.469  42.109  83.901  1.00  0.00
ATOM   2288  N1  U      72      28.056  41.840  81.881  1.00  0.00
ATOM   2289  C6  U      72      27.747  42.013  80.563  1.00  0.00
ATOM   2290  H6  U      72      27.303  42.974  80.344  1.00  0.00
ATOM   2291  C5  U      72      28.014  41.031  79.684  1.00  0.00
ATOM   2292  H5  U      72      27.725  41.260  78.669  1.00  0.00
ATOM   2293  C4  U      72      28.570  39.718  80.070  1.00  0.00
ATOM   2294  O4  U      72      28.687  38.754  79.360  1.00  0.00
ATOM   2295  N3  U      72      28.933  39.719  81.360  1.00  0.00
ATOM   2296  H3  U      72      29.426  38.896  81.676  1.00  0.00
ATOM   2297  C2  U      72      28.811  40.730  82.259  1.00  0.00
ATOM   2298  O2  U      72      29.327  40.464  83.368  1.00  0.00
ATOM   2299  C3' U      72      28.167  45.070  82.618  1.00  0.00
ATOM   2300  H3' U      72      28.221  45.129  81.531  1.00  0.00
ATOM   2301  C2' U      72      28.704  43.733  83.224  1.00  0.00
ATOM   2302  H2' U      72      29.587  43.515  82.622  1.00  0.00
ATOM   2303  O2' U      72      29.043  43.686  84.589  1.00  0.00
ATOM   2304 HO2' U      72      29.903  43.312  84.795  1.00  0.00
ATOM   2305  O3' U      72      28.726  46.161  83.266  1.00  0.00
ATOM   2306  P   U      73      29.963  46.870  82.658  1.00  0.00
ATOM   2307  OP1 U      73      30.384  47.963  83.596  1.00  0.00
ATOM   2308  OP2 U      73      29.647  47.137  81.286  1.00  0.00
ATOM   2309  O5' U      73      31.043  45.686  82.801  1.00  0.00
ATOM   2310  C5' U      73      31.926  45.578  83.861  1.00  0.00
ATOM   2311  H5' U      73      31.281  45.746  84.723  1.00  0.00
ATOM   2312 H5'' U      73      32.618  46.420  83.841  1.00  0.00
ATOM   2313  C4' U      73      32.646  44.289  83.924  1.00  0.00
ATOM   2314  H4' U      73      33.002  44.157  84.945  1.00  0.00
ATOM   2315  O4' U      73      31.771  43.231  83.598  1.00  0.00
ATOM   2316  C1' U      73      32.583  42.254  82.996  1.00  0.00
ATOM   2317  H1' U      73      32.646  41.296  83.513  1.00  0.00
ATOM   2318  N1  U      73      32.095  41.916  81.660  1.00  0.00
ATOM   2319  C6  U      73      31.384  42.823  80.867  1.00  0.00
ATOM   2320  H6  U      73      31.073  43.781  81.258  1.00  0.00
ATOM   2321  C5  U      73      30.942  42.372  79.634  1.00  0.00
ATOM   2322  H5  U      73      30.292  42.989  79.031  1.00  0.00
ATOM   2323  C4  U      73      31.243  41.101  79.090  1.00  0.00
ATOM   2324  O4  U      73      30.890  40.735  77.990  1.00  0.00
ATOM   2325  N3  U      73      31.971  40.292  79.960  1.00  0.00
ATOM   2326  H3  U      73      32.418  39.509  79.505  1.00  0.00
ATOM   2327  C2  U      73      32.466  40.677  81.205  1.00  0.00
ATOM   2328  O2  U      73      33.303  39.924  81.733  1.00  0.00
ATOM   2329  C3' U      73      33.792  44.296  82.952  1.00  0.00
ATOM   2330  H3' U      73      33.481  44.485  81.924  1.00  0.00
ATOM   2331  C2' U      73      34.010  42.814  82.954  1.00  0.00
ATOM   2332  H2' U      73      34.601  42.487  82.099  1.00  0.00
ATOM   2333  O2' U      73      34.696  42.414  84.144  1.00  0.00
ATOM   2334 HO2' U      73      35.634  42.474  83.950  1.00  0.00
ATOM   2335  O3' U      73      34.897  45.069  83.395  1.00  0.00
ATOM   2336  P   U      74      35.626  46.029  82.431  1.00  0.00
ATOM   2337  OP1 U      74      36.330  46.965  83.318  1.00  0.00
ATOM   2338  OP2 U      74      34.721  46.582  81.426  1.00  0.00
ATOM   2339  O5' U      74      36.692  44.983  81.747  1.00  0.00
ATOM   2340  C5' U      74      37.823  44.617  82.453  1.00  0.00
ATOM   2341  H5' U      74      37.607  44.582  83.521  1.00  0.00
ATOM   2342 H5'' U      74      38.591  45.332  82.158  1.00  0.00
ATOM   2343  C4' U      74      38.197  43.217  81.941  1.00  0.00
ATOM   2344  H4' U      74      38.933  42.694  82.553  1.00  0.00
ATOM   2345  O4' U      74      37.040  42.392  81.714  1.00  0.00
ATOM   2346  C1' U      74      37.179  41.420  80.723  1.00  0.00
ATOM   2347  H1' U      74      37.251  40.467  81.246  1.00  0.00
ATOM   2348  N1  U      74      36.018  41.385  79.788  1.00  0.00
ATOM   2349  C6  U      74      35.374  42.516  79.423  1.00  0.00
ATOM   2350  H6  U      74      35.560  43.428  79.972  1.00  0.00
ATOM   2351  C5  U      74      34.637  42.488  78.207  1.00  0.00
ATOM   2352  H5  U      74      34.206  43.367  77.753  1.00  0.00
ATOM   2353  C4  U      74      34.402  41.280  77.458  1.00  0.00
ATOM   2354  O4  U      74      33.757  41.133  76.462  1.00  0.00
ATOM   2355  N3  U      74      34.980  40.180  78.053  1.00  0.00
ATOM   2356  H3  U      74      34.895  39.315  77.538  1.00  0.00
ATOM   2357  C2  U      74      35.799  40.168  79.154  1.00  0.00
ATOM   2358  O2  U      74      36.505  39.221  79.344  1.00  0.00
ATOM   2359  C3' U      74      38.748  43.267  80.514  1.00  0.00
ATOM   2360  H3' U      74      38.014  43.891  80.005  1.00  0.00
ATOM   2361  C2' U      74      38.551  41.804  80.083  1.00  0.00
ATOM   2362  H2' U      74      38.602  41.640  79.006  1.00  0.00
ATOM   2363  O2' U      74      39.463  40.870  80.590  1.00  0.00
ATOM   2364 HO2' U      74      39.811  40.427  79.813  1.00  0.00
ATOM   2365  O3' U      74      40.085  43.784  80.439  1.00  0.00
ATOM   2366  P   G      75      40.535  44.258  79.017  1.00  0.00
ATOM   2367  OP1 G      75      41.741  44.992  79.225  1.00  0.00
ATOM   2368  OP2 G      75      39.369  44.930  78.397  1.00  0.00
ATOM   2369  O5' G      75      40.845  42.972  78.223  1.00  0.00
ATOM   2370  C5' G      75      41.887  42.031  78.545  1.00  0.00
ATOM   2371  H5' G      75      41.831  41.836  79.615  1.00  0.00
ATOM   2372 H5'' G      75      42.841  42.514  78.334  1.00  0.00
ATOM   2373  C4' G      75      41.875  40.720  77.770  1.00  0.00
ATOM   2374  H4' G      75      42.652  40.032  78.103  1.00  0.00
ATOM   2375  O4' G      75      40.607  40.120  77.787  1.00  0.00
ATOM   2376  C1' G      75      40.457  39.493  76.566  1.00  0.00
ATOM   2377  H1' G      75      40.453  38.417  76.743  1.00  0.00
ATOM   2378  N9  G      75      39.240  39.999  75.875  1.00  0.00
ATOM   2379  C8  G      75      38.613  41.143  76.146  1.00  0.00
ATOM   2380  H8  G      75      39.007  41.820  76.890  1.00  0.00
ATOM   2381  N7  G      75      37.549  41.366  75.425  1.00  0.00
ATOM   2382  C5  G      75      37.487  40.308  74.525  1.00  0.00
ATOM   2383  C6  G      75      36.531  39.891  73.519  1.00  0.00
ATOM   2384  O6  G      75      35.483  40.477  73.230  1.00  0.00
ATOM   2385  N1  G      75      36.907  38.744  72.873  1.00  0.00
ATOM   2386  H1  G      75      36.300  38.256  72.229  1.00  0.00
ATOM   2387  C2  G      75      38.002  38.009  73.229  1.00  0.00
ATOM   2388  N2  G      75      38.264  36.884  72.539  1.00  0.00
ATOM   2389  H21 G      75      39.171  36.527  72.804  1.00  0.00
ATOM   2390  H22 G      75      37.952  36.787  71.583  1.00  0.00
ATOM   2391  N3  G      75      38.957  38.396  74.135  1.00  0.00
ATOM   2392  C4  G      75      38.554  39.501  74.768  1.00  0.00
ATOM   2393  C3' G      75      42.275  41.128  76.359  1.00  0.00
ATOM   2394  H3' G      75      41.667  41.924  75.931  1.00  0.00
ATOM   2395  C2' G      75      41.718  39.826  75.640  1.00  0.00
ATOM   2396  H2' G      75      41.405  40.006  74.611  1.00  0.00
ATOM   2397  O2' G      75      42.654  38.799  75.493  1.00  0.00
ATOM   2398 HO2' G      75      43.256  39.053  74.789  1.00  0.00
ATOM   2399  O3' G      75      43.683  41.359  76.168  1.00  0.00
ATOM   2400  P   A      76      44.306  41.661  74.720  1.00  0.00
ATOM   2401  OP1 A      76      45.641  42.252  74.970  1.00  0.00
ATOM   2402  OP2 A      76      43.373  42.450  73.972  1.00  0.00
ATOM   2403  O5' A      76      44.419  40.320  73.927  1.00  0.00
ATOM   2404  C5' A      76      45.705  39.643  73.970  1.00  0.00
ATOM   2405  H5' A      76      46.020  39.448  74.996  1.00  0.00
ATOM   2406 H5'' A      76      46.508  40.133  73.419  1.00  0.00
ATOM   2407  C4' A      76      45.614  38.306  73.215  1.00  0.00
ATOM   2408  H4' A      76      46.626  37.903  73.170  1.00  0.00
ATOM   2409  O4' A      76      44.746  37.351  73.740  1.00  0.00
ATOM   2410  C1' A      76      44.022  36.802  72.674  1.00  0.00
ATOM   2411  H1' A      76      44.653  36.115  72.110  1.00  0.00
ATOM   2412  N9  A      76      42.748  36.037  73.166  1.00  0.00
ATOM   2413  C8  A      76      41.403  36.389  73.211  1.00  0.00
ATOM   2414  H8  A      76      41.011  37.338  72.875  1.00  0.00
ATOM   2415  N7  A      76      40.571  35.396  73.391  1.00  0.00
ATOM   2416  C5  A      76      41.420  34.345  73.673  1.00  0.00
ATOM   2417  C6  A      76      41.263  33.014  74.100  1.00  0.00
ATOM   2418  N6  A      76      40.133  32.375  74.283  1.00  0.00
ATOM   2419  H61 A      76      39.293  32.732  73.852  1.00  0.00
ATOM   2420  H62 A      76      40.099  31.390  74.507  1.00  0.00
ATOM   2421  N1  A      76      42.310  32.194  74.254  1.00  0.00
ATOM   2422  C2  A      76      43.522  32.639  74.065  1.00  0.00
ATOM   2423  H2  A      76      44.309  31.900  74.109  1.00  0.00
ATOM   2424  N3  A      76      43.830  33.847  73.812  1.00  0.00
ATOM   2425  C4  A      76      42.748  34.693  73.566  1.00  0.00
ATOM   2426  C3' A      76      45.142  38.542  71.745  1.00  0.00
ATOM   2427  H3' A      76      45.065  39.609  71.534  1.00  0.00
ATOM   2428  C2' A      76      43.722  37.931  71.762  1.00  0.00
ATOM   2429  H2' A      76      43.026  38.596  72.275  1.00  0.00
ATOM   2430  O2' A      76      43.261  37.380  70.553  1.00  0.00
ATOM   2431 HO2' A      76      42.302  37.407  70.596  1.00  0.00
ATOM   2432  O3' A      76      46.015  37.893  70.813  1.00  0.00
ATOM   2433  P   C      77      47.289  38.644  70.105  1.00  0.00
ATOM   2434  OP1 C      77      47.885  39.651  71.059  1.00  0.00
ATOM   2435  OP2 C      77      46.880  39.127  68.757  1.00  0.00
ATOM   2436  O5' C      77      48.167  37.355  69.926  1.00  0.00
ATOM   2437  C5' C      77      48.954  36.891  70.964  1.00  0.00
ATOM   2438  H5' C      77      48.788  37.479  71.866  1.00  0.00
ATOM   2439 H5'' C      77      49.997  37.103  70.726  1.00  0.00
ATOM   2440  C4' C      77      48.829  35.398  71.308  1.00  0.00
ATOM   2441  H4' C      77      49.504  35.142  72.124  1.00  0.00
ATOM   2442  O4' C      77      47.495  35.015  71.678  1.00  0.00
ATOM   2443  C1' C      77      47.248  33.734  71.025  1.00  0.00
ATOM   2444  H1' C      77      47.596  33.004  71.756  1.00  0.00
ATOM   2445  N1  C      77      45.803  33.564  70.788  1.00  0.00
ATOM   2446  C6  C      77      45.099  34.535  70.073  1.00  0.00
ATOM   2447  H6  C      77      45.528  35.464  69.727  1.00  0.00
ATOM   2448  C5  C      77      43.762  34.311  69.815  1.00  0.00
ATOM   2449  H5  C      77      43.230  35.129  69.352  1.00  0.00
ATOM   2450  C4  C      77      43.179  33.094  70.316  1.00  0.00
ATOM   2451  N4  C      77      41.917  32.796  70.222  1.00  0.00
ATOM   2452  H41 C      77      41.300  33.558  69.982  1.00  0.00
ATOM   2453  H42 C      77      41.634  32.045  70.836  1.00  0.00
ATOM   2454  N3  C      77      43.879  32.083  70.893  1.00  0.00
ATOM   2455  C2  C      77      45.241  32.355  71.129  1.00  0.00
ATOM   2456  O2  C      77      45.957  31.425  71.534  1.00  0.00
ATOM   2457  C3' C      77      49.335  34.491  70.235  1.00  0.00
ATOM   2458  H3' C      77      49.706  35.148  69.449  1.00  0.00
ATOM   2459  C2' C      77      48.113  33.683  69.736  1.00  0.00
ATOM   2460  H2' C      77      47.693  34.231  68.893  1.00  0.00
ATOM   2461  O2' C      77      48.365  32.311  69.493  1.00  0.00
ATOM   2462 HO2' C      77      48.875  32.010  70.249  1.00  0.00
ATOM   2463  O3' C      77      50.379  33.626  70.767  1.00  0.00
ATOM   2464  P   G      78      51.877  33.958  71.191  1.00  0.00
ATOM   2465  OP1 G      78      52.664  32.734  71.464  1.00  0.00
ATOM   2466  OP2 G      78      51.878  35.037  72.172  1.00  0.00
ATOM   2467  O5' G      78      52.465  34.595  69.877  1.00  0.00
ATOM   2468  C5' G      78      52.739  33.724  68.799  1.00  0.00
ATOM   2469  H5' G      78      51.889  33.049  68.695  1.00  0.00
ATOM   2470 H5'' G      78      53.632  33.177  69.101  1.00  0.00
ATOM   2471  C4' G      78      52.935  34.493  67.434  1.00  0.00
ATOM   2472  H4' G      78      53.016  33.748  66.643  1.00  0.00
ATOM   2473  O4' G      78      51.669  35.149  67.183  1.00  0.00
ATOM   2474  C1' G      78      51.983  36.408  66.557  1.00  0.00
ATOM   2475  H1' G      78      51.411  36.590  65.647  1.00  0.00
ATOM   2476  N9  G      78      51.598  37.670  67.388  1.00  0.00
ATOM   2477  C8  G      78      51.756  37.873  68.748  1.00  0.00
ATOM   2478  H8  G      78      52.106  37.131  69.450  1.00  0.00
ATOM   2479  N7  G      78      51.566  39.136  69.073  1.00  0.00
ATOM   2480  C5  G      78      51.244  39.725  67.828  1.00  0.00
ATOM   2481  C6  G      78      51.041  41.120  67.536  1.00  0.00
ATOM   2482  O6  G      78      50.946  42.083  68.274  1.00  0.00
ATOM   2483  N1  G      78      50.885  41.433  66.151  1.00  0.00
ATOM   2484  H1  G      78      51.058  42.406  65.940  1.00  0.00
ATOM   2485  C2  G      78      51.050  40.434  65.200  1.00  0.00
ATOM   2486  N2  G      78      50.842  40.846  63.927  1.00  0.00
ATOM   2487  H21 G      78      50.778  40.085  63.266  1.00  0.00
ATOM   2488  H22 G      78      50.700  41.812  63.671  1.00  0.00
ATOM   2489  N3  G      78      51.250  39.163  65.452  1.00  0.00
ATOM   2490  C4  G      78      51.417  38.881  66.781  1.00  0.00
ATOM   2491  C3' G      78      54.100  35.517  67.298  1.00  0.00
ATOM   2492  H3' G      78      54.115  36.117  68.208  1.00  0.00
ATOM   2493  C2' G      78      53.469  36.378  66.153  1.00  0.00
ATOM   2494  H2' G      78      53.830  37.403  66.235  1.00  0.00
ATOM   2495  O2' G      78      53.659  35.751  64.918  1.00  0.00
ATOM   2496 HO2' G      78      54.181  34.949  64.981  1.00  0.00
ATOM   2497  O3' G      78      55.385  34.960  67.141  1.00  0.00
ATOM   2498  P   U      79      56.691  35.830  67.382  1.00  0.00
ATOM   2499  OP1 U      79      57.742  34.889  66.954  1.00  0.00
ATOM   2500  OP2 U      79      56.751  36.345  68.765  1.00  0.00
ATOM   2501  O5' U      79      56.686  37.101  66.393  1.00  0.00
ATOM   2502  C5' U      79      56.822  36.891  65.025  1.00  0.00
ATOM   2503  H5' U      79      56.096  36.136  64.727  1.00  0.00
ATOM   2504 H5'' U      79      57.799  36.424  64.897  1.00  0.00
ATOM   2505  C4' U      79      56.638  38.160  64.126  1.00  0.00
ATOM   2506  H4' U      79      56.888  37.952  63.086  1.00  0.00
ATOM   2507  O4' U      79      55.376  38.736  64.424  1.00  0.00
ATOM   2508  C1' U      79      55.440  40.103  64.068  1.00  0.00
ATOM   2509  H1' U      79      54.884  40.216  63.137  1.00  0.00
ATOM   2510  N1  U      79      55.009  41.040  65.138  1.00  0.00
ATOM   2511  C6  U      79      54.930  40.694  66.455  1.00  0.00
ATOM   2512  H6  U      79      55.021  39.649  66.712  1.00  0.00
ATOM   2513  C5  U      79      54.598  41.593  67.424  1.00  0.00
ATOM   2514  H5  U      79      54.577  41.335  68.472  1.00  0.00
ATOM   2515  C4  U      79      54.245  42.964  67.114  1.00  0.00
ATOM   2516  O4  U      79      53.858  43.819  67.814  1.00  0.00
ATOM   2517  N3  U      79      54.214  43.152  65.717  1.00  0.00
ATOM   2518  H3  U      79      53.739  43.997  65.431  1.00  0.00
ATOM   2519  C2  U      79      54.715  42.355  64.706  1.00  0.00
ATOM   2520  O2  U      79      54.833  42.816  63.605  1.00  0.00
ATOM   2521  C3' U      79      57.657  39.241  64.454  1.00  0.00
ATOM   2522  H3' U      79      57.748  39.337  65.536  1.00  0.00
ATOM   2523  C2' U      79      56.932  40.419  63.813  1.00  0.00
ATOM   2524  H2' U      79      57.093  41.340  64.374  1.00  0.00
ATOM   2525  O2' U      79      57.207  40.566  62.467  1.00  0.00
ATOM   2526 HO2' U      79      58.136  40.668  62.249  1.00  0.00
ATOM   2527  O3' U      79      58.908  38.805  63.907  1.00  0.00
ATOM   2528  P   U      80      60.126  39.784  63.930  1.00  0.00
ATOM   2529  OP1 U      80      61.336  38.898  63.560  1.00  0.00
ATOM   2530  OP2 U      80      60.140  40.588  65.139  1.00  0.00
ATOM   2531  O5' U      80      59.918  40.791  62.677  1.00  0.00
ATOM   2532  C5' U      80      60.370  40.541  61.319  1.00  0.00
ATOM   2533  H5' U      80      59.694  39.790  60.910  1.00  0.00
ATOM   2534 H5'' U      80      61.393  40.168  61.267  1.00  0.00
ATOM   2535  C4' U      80      60.298  41.797  60.455  1.00  0.00
ATOM   2536  H4' U      80      60.646  41.492  59.469  1.00  0.00
ATOM   2537  O4' U      80      58.998  42.369  60.299  1.00  0.00
ATOM   2538  C1' U      80      59.125  43.816  60.280  1.00  0.00
ATOM   2539  H1' U      80      58.589  44.182  59.405  1.00  0.00
ATOM   2540  N1  U      80      58.496  44.531  61.490  1.00  0.00
ATOM   2541  C6  U      80      58.055  43.859  62.575  1.00  0.00
ATOM   2542  H6  U      80      58.090  42.788  62.442  1.00  0.00
ATOM   2543  C5  U      80      57.563  44.531  63.591  1.00  0.00
ATOM   2544  H5  U      80      57.215  43.982  64.454  1.00  0.00
ATOM   2545  C4  U      80      57.392  45.999  63.589  1.00  0.00
ATOM   2546  O4  U      80      57.023  46.721  64.473  1.00  0.00
ATOM   2547  N3  U      80      57.771  46.593  62.395  1.00  0.00
ATOM   2548  H3  U      80      57.397  47.529  62.340  1.00  0.00
ATOM   2549  C2  U      80      58.232  45.902  61.297  1.00  0.00
ATOM   2550  O2  U      80      58.479  46.481  60.263  1.00  0.00
ATOM   2551  C3' U      80      61.232  42.942  61.002  1.00  0.00
ATOM   2552  H3' U      80      61.121  42.931  62.086  1.00  0.00
ATOM   2553  C2' U      80      60.662  44.185  60.259  1.00  0.00
ATOM   2554  H2' U      80      60.825  45.089  60.846  1.00  0.00
ATOM   2555  O2' U      80      61.187  44.290  58.866  1.00  0.00
ATOM   2556 HO2' U      80      61.964  44.846  58.772  1.00  0.00
ATOM   2557  O3' U      80      62.587  42.674  60.606  1.00  0.00
ATOM   2558  P   U      81      63.868  43.356  61.182  1.00  0.00
ATOM   2559  OP1 U      81      64.987  42.583  60.680  1.00  0.00
ATOM   2560  OP2 U      81      63.717  43.649  62.623  1.00  0.00
ATOM   2561  O5' U      81      63.836  44.675  60.390  1.00  0.00
ATOM   2562  C5' U      81      64.185  44.825  59.030  1.00  0.00
ATOM   2563  H5' U      81      63.676  44.008  58.518  1.00  0.00
ATOM   2564 H5'' U      81      65.243  44.570  58.979  1.00  0.00
ATOM   2565  C4' U      81      63.975  46.145  58.342  1.00  0.00
ATOM   2566  H4' U      81      64.433  46.070  57.356  1.00  0.00
ATOM   2567  O4' U      81      62.650  46.676  58.334  1.00  0.00
ATOM   2568  C1' U      81      62.647  48.058  58.664  1.00  0.00
ATOM   2569  H1' U      81      62.246  48.582  57.796  1.00  0.00
ATOM   2570  N1  U      81      61.744  48.270  59.864  1.00  0.00
ATOM   2571  C6  U      81      61.895  47.445  60.950  1.00  0.00
ATOM   2572  H6  U      81      62.658  46.680  60.956  1.00  0.00
ATOM   2573  C5  U      81      61.181  47.697  62.062  1.00  0.00
ATOM   2574  H5  U      81      61.355  47.076  62.929  1.00  0.00
ATOM   2575  C4  U      81      60.300  48.794  62.219  1.00  0.00
ATOM   2576  O4  U      81      59.555  48.981  63.145  1.00  0.00
ATOM   2577  N3  U      81      60.179  49.661  61.050  1.00  0.00
ATOM   2578  H3  U      81      59.787  50.581  61.194  1.00  0.00
ATOM   2579  C2  U      81      60.866  49.414  59.922  1.00  0.00
ATOM   2580  O2  U      81      60.770  50.180  58.967  1.00  0.00
ATOM   2581  C3' U      81      64.813  47.254  59.065  1.00  0.00
ATOM   2582  H3' U      81      64.951  46.905  60.089  1.00  0.00
ATOM   2583  C2' U      81      64.060  48.535  58.929  1.00  0.00
ATOM   2584  H2' U      81      64.154  49.194  59.792  1.00  0.00
ATOM   2585  O2' U      81      64.421  49.290  57.799  1.00  0.00
ATOM   2586 HO2' U      81      65.379  49.270  57.744  1.00  0.00
ATOM   2587  O3' U      81      66.083  47.289  58.408  1.00  0.00
ATOM   2588  P   A      82      67.340  48.067  58.966  1.00  0.00
ATOM   2589  OP1 A      82      68.481  47.324  58.418  1.00  0.00
ATOM   2590  OP2 A      82      67.154  48.256  60.378  1.00  0.00
ATOM   2591  O5' A      82      67.116  49.494  58.161  1.00  0.00
ATOM   2592  C5' A      82      67.375  49.651  56.720  1.00  0.00
ATOM   2593  H5' A      82      66.620  49.009  56.267  1.00  0.00
ATOM   2594 H5'' A      82      68.333  49.232  56.414  1.00  0.00
ATOM   2595  C4' A      82      67.291  51.112  56.396  1.00  0.00
ATOM   2596  H4' A      82      67.324  51.198  55.310  1.00  0.00
ATOM   2597  O4' A      82      66.082  51.670  56.881  1.00  0.00
ATOM   2598  C1' A      82      66.303  53.068  57.219  1.00  0.00
ATOM   2599  H1' A      82      65.697  53.760  56.634  1.00  0.00
ATOM   2600  N9  A      82      65.891  53.194  58.680  1.00  0.00
ATOM   2601  C8  A      82      65.342  52.309  59.589  1.00  0.00
ATOM   2602  H8  A      82      64.888  51.369  59.311  1.00  0.00
ATOM   2603  N7  A      82      65.331  52.805  60.826  1.00  0.00
ATOM   2604  C5  A      82      65.912  54.099  60.669  1.00  0.00
ATOM   2605  C6  A      82      66.097  55.202  61.525  1.00  0.00
ATOM   2606  N6  A      82      65.728  55.330  62.771  1.00  0.00
ATOM   2607  H61 A      82      65.368  54.507  63.232  1.00  0.00
ATOM   2608  H62 A      82      65.836  56.211  63.254  1.00  0.00
ATOM   2609  N1  A      82      66.648  56.285  61.133  1.00  0.00
ATOM   2610  C2  A      82      66.975  56.403  59.896  1.00  0.00
ATOM   2611  H2  A      82      67.420  57.316  59.531  1.00  0.00
ATOM   2612  N3  A      82      66.855  55.463  58.957  1.00  0.00
ATOM   2613  C4  A      82      66.305  54.263  59.417  1.00  0.00
ATOM   2614  C3' A      82      68.382  51.967  56.956  1.00  0.00
ATOM   2615  H3' A      82      68.647  51.636  57.960  1.00  0.00
ATOM   2616  C2' A      82      67.753  53.401  56.938  1.00  0.00
ATOM   2617  H2' A      82      68.306  53.977  57.680  1.00  0.00
ATOM   2618  O2' A      82      67.784  54.011  55.706  1.00  0.00
ATOM   2619 HO2' A      82      68.722  54.096  55.524  1.00  0.00
ATOM   2620  O3' A      82      69.507  51.888  56.166  1.00  0.00
ATOM   2621  P   C      83      70.897  51.705  56.935  1.00  0.00
ATOM   2622  OP1 C      83      71.986  52.010  55.980  1.00  0.00
ATOM   2623  OP2 C      83      70.861  50.340  57.474  1.00  0.00
ATOM   2624  O5' C      83      71.125  52.797  58.123  1.00  0.00
ATOM   2625  C5' C      83      71.325  54.161  57.876  1.00  0.00
ATOM   2626  H5' C      83      70.592  54.556  57.173  1.00  0.00
ATOM   2627 H5'' C      83      72.313  54.326  57.446  1.00  0.00
ATOM   2628  C4' C      83      71.271  54.935  59.198  1.00  0.00
ATOM   2629  H4' C      83      71.655  55.929  58.972  1.00  0.00
ATOM   2630  O4' C      83      69.916  55.039  59.684  1.00  0.00
ATOM   2631  C1' C      83      70.052  55.130  61.097  1.00  0.00
ATOM   2632  H1' C      83      69.656  56.091  61.426  1.00  0.00
ATOM   2633  N1  C      83      69.373  53.936  61.802  1.00  0.00
ATOM   2634  C6  C      83      69.060  52.774  61.132  1.00  0.00
ATOM   2635  H6  C      83      69.391  52.664  60.109  1.00  0.00
ATOM   2636  C5  C      83      68.359  51.811  61.801  1.00  0.00
ATOM   2637  H5  C      83      68.046  50.904  61.306  1.00  0.00
ATOM   2638  C4  C      83      67.809  52.143  63.115  1.00  0.00
ATOM   2639  N4  C      83      66.990  51.363  63.777  1.00  0.00
ATOM   2640  H41 C      83      66.586  50.639  63.201  1.00  0.00
ATOM   2641  H42 C      83      66.566  51.637  64.652  1.00  0.00
ATOM   2642  N3  C      83      68.135  53.290  63.700  1.00  0.00
ATOM   2643  C2  C      83      68.867  54.218  63.076  1.00  0.00
ATOM   2644  O2  C      83      69.054  55.327  63.670  1.00  0.00
ATOM   2645  C3' C      83      72.242  54.415  60.257  1.00  0.00
ATOM   2646  H3' C      83      72.027  53.362  60.438  1.00  0.00
ATOM   2647  C2' C      83      71.575  55.196  61.439  1.00  0.00
ATOM   2648  H2' C      83      71.835  54.765  62.405  1.00  0.00
ATOM   2649  O2' C      83      71.983  56.553  61.464  1.00  0.00
ATOM   2650 HO2' C      83      71.206  57.020  61.780  1.00  0.00
ATOM   2651  O3' C      83      73.625  54.645  60.109  1.00  0.00
ATOM   2652  P   A      84      74.623  53.507  60.412  1.00  0.00
ATOM   2653  OP1 A      84      75.937  53.928  59.913  1.00  0.00
ATOM   2654  OP2 A      84      74.027  52.220  59.953  1.00  0.00
ATOM   2655  O5' A      84      74.546  53.671  62.003  1.00  0.00
ATOM   2656  C5' A      84      75.013  54.836  62.600  1.00  0.00
ATOM   2657  H5' A      84      74.570  55.751  62.208  1.00  0.00
ATOM   2658 H5'' A      84      76.079  54.803  62.375  1.00  0.00
ATOM   2659  C4' A      84      74.834  54.964  64.167  1.00  0.00
ATOM   2660  H4' A      84      75.283  55.927  64.408  1.00  0.00
ATOM   2661  O4' A      84      73.472  55.117  64.491  1.00  0.00
ATOM   2662  C1' A      84      73.310  54.549  65.813  1.00  0.00
ATOM   2663  H1' A      84      72.862  55.210  66.555  1.00  0.00
ATOM   2664  N9  A      84      72.443  53.397  65.623  1.00  0.00
ATOM   2665  C8  A      84      72.208  52.670  64.463  1.00  0.00
ATOM   2666  H8  A      84      72.796  52.761  63.562  1.00  0.00
ATOM   2667  N7  A      84      71.171  51.826  64.577  1.00  0.00
ATOM   2668  C5  A      84      70.700  52.121  65.896  1.00  0.00
ATOM   2669  C6  A      84      69.618  51.627  66.704  1.00  0.00
ATOM   2670  N6  A      84      68.609  50.867  66.206  1.00  0.00
ATOM   2671  H61 A      84      68.596  50.597  65.233  1.00  0.00
ATOM   2672  H62 A      84      67.834  50.675  66.825  1.00  0.00
ATOM   2673  N1  A      84      69.423  52.076  67.952  1.00  0.00
ATOM   2674  C2  A      84      70.306  52.987  68.423  1.00  0.00
ATOM   2675  H2  A      84      70.246  53.258  69.467  1.00  0.00
ATOM   2676  N3  A      84      71.352  53.461  67.820  1.00  0.00
ATOM   2677  C4  A      84      71.462  53.051  66.514  1.00  0.00
ATOM   2678  C3' A      84      75.359  53.756  65.073  1.00  0.00
ATOM   2679  H3' A      84      75.052  52.832  64.582  1.00  0.00
ATOM   2680  C2' A      84      74.601  53.990  66.353  1.00  0.00
ATOM   2681  H2' A      84      74.493  53.035  66.867  1.00  0.00
ATOM   2682  O2' A      84      75.191  54.937  67.231  1.00  0.00
ATOM   2683 HO2' A      84      75.566  54.349  67.889  1.00  0.00
ATOM   2684  O3' A      84      76.765  53.608  65.217  1.00  0.00
ATOM   2685  P   A      85      77.490  52.170  65.488  1.00  0.00
ATOM   2686  OP1 A      85      78.947  52.419  65.544  1.00  0.00
ATOM   2687  OP2 A      85      76.892  51.274  64.482  1.00  0.00
ATOM   2688  O5' A      85      76.940  51.760  66.919  1.00  0.00
ATOM   2689  C5' A      85      77.510  52.530  68.004  1.00  0.00
ATOM   2690  H5' A      85      77.637  53.578  67.732  1.00  0.00
ATOM   2691 H5'' A      85      78.496  52.181  68.310  1.00  0.00
ATOM   2692  C4' A      85      76.651  52.335  69.311  1.00  0.00
ATOM   2693  H4' A      85      77.024  53.024  70.070  1.00  0.00
ATOM   2694  O4' A      85      75.246  52.631  69.038  1.00  0.00
ATOM   2695  C1' A      85      74.414  51.815  69.768  1.00  0.00
ATOM   2696  H1' A      85      73.631  52.336  70.319  1.00  0.00
ATOM   2697  N9  A      85      73.606  50.805  68.934  1.00  0.00
ATOM   2698  C8  A      85      73.884  50.344  67.673  1.00  0.00
ATOM   2699  H8  A      85      74.807  50.504  67.136  1.00  0.00
ATOM   2700  N7  A      85      72.922  49.619  67.134  1.00  0.00
ATOM   2701  C5  A      85      71.970  49.536  68.113  1.00  0.00
ATOM   2702  C6  A      85      70.644  49.018  68.237  1.00  0.00
ATOM   2703  N6  A      85      69.991  48.393  67.291  1.00  0.00
ATOM   2704  H61 A      85      70.478  48.046  66.477  1.00  0.00
ATOM   2705  H62 A      85      69.045  48.069  67.431  1.00  0.00
ATOM   2706  N1  A      85      70.020  49.084  69.427  1.00  0.00
ATOM   2707  C2  A      85      70.538  49.714  70.408  1.00  0.00
ATOM   2708  H2  A      85      69.823  49.867  71.203  1.00  0.00
ATOM   2709  N3  A      85      71.704  50.408  70.360  1.00  0.00
ATOM   2710  C4  A      85      72.382  50.223  69.210  1.00  0.00
ATOM   2711  C3' A      85      76.551  50.939  69.916  1.00  0.00
ATOM   2712  H3' A      85      76.273  50.145  69.223  1.00  0.00
ATOM   2713  C2' A      85      75.290  51.042  70.750  1.00  0.00
ATOM   2714  H2' A      85      74.905  50.053  70.998  1.00  0.00
ATOM   2715  O2' A      85      75.511  51.856  71.930  1.00  0.00
ATOM   2716 HO2' A      85      76.285  51.591  72.433  1.00  0.00
ATOM   2717  O3' A      85      77.717  50.609  70.680  1.00  0.00
ATOM   2718  P   C      86      78.087  49.058  70.882  1.00  0.00
ATOM   2719  OP1 C      86      79.407  49.032  71.551  1.00  0.00
ATOM   2720  OP2 C      86      78.029  48.415  69.536  1.00  0.00
ATOM   2721  O5' C      86      77.020  48.378  71.834  1.00  0.00
ATOM   2722  C5' C      86      76.889  48.637  73.230  1.00  0.00
ATOM   2723  H5' C      86      77.080  49.681  73.481  1.00  0.00
ATOM   2724 H5'' C      86      77.716  48.135  73.732  1.00  0.00
ATOM   2725  C4' C      86      75.540  48.204  73.752  1.00  0.00
ATOM   2726  H4' C      86      75.466  48.513  74.795  1.00  0.00
ATOM   2727  O4' C      86      74.403  48.590  73.003  1.00  0.00
ATOM   2728  C1' C      86      73.324  47.631  73.159  1.00  0.00
ATOM   2729  H1' C      86      72.540  48.111  73.746  1.00  0.00
ATOM   2730  N1  C      86      72.958  46.995  71.874  1.00  0.00
ATOM   2731  C6  C      86      73.780  46.930  70.760  1.00  0.00
ATOM   2732  H6  C      86      74.779  47.318  70.891  1.00  0.00
ATOM   2733  C5  C      86      73.358  46.474  69.603  1.00  0.00
ATOM   2734  H5  C      86      74.041  46.412  68.769  1.00  0.00
ATOM   2735  C4  C      86      72.010  46.020  69.566  1.00  0.00
ATOM   2736  N4  C      86      71.713  45.393  68.471  1.00  0.00
ATOM   2737  H41 C      86      72.486  45.205  67.850  1.00  0.00
ATOM   2738  H42 C      86      71.079  44.615  68.587  1.00  0.00
ATOM   2739  N3  C      86      71.244  46.004  70.630  1.00  0.00
ATOM   2740  C2  C      86      71.669  46.415  71.813  1.00  0.00
ATOM   2741  O2  C      86      71.042  46.283  72.852  1.00  0.00
ATOM   2742  C3' C      86      75.465  46.735  73.892  1.00  0.00
ATOM   2743  H3' C      86      75.795  46.279  72.959  1.00  0.00
ATOM   2744  C2' C      86      73.980  46.498  74.016  1.00  0.00
ATOM   2745  H2' C      86      73.690  45.516  73.641  1.00  0.00
ATOM   2746  O2' C      86      73.526  46.586  75.319  1.00  0.00
ATOM   2747 HO2' C      86      74.239  46.241  75.862  1.00  0.00
ATOM   2748  O3' C      86      76.166  46.199  75.039  1.00  0.00
ATOM   2749  P   A      87      76.908  44.825  75.074  1.00  0.00
ATOM   2750  OP1 A      87      77.557  44.677  76.397  1.00  0.00
ATOM   2751  OP2 A      87      77.770  44.806  73.893  1.00  0.00
ATOM   2752  O5' A      87      75.734  43.730  74.899  1.00  0.00
ATOM   2753  C5' A      87      75.045  43.229  76.051  1.00  0.00
ATOM   2754  H5' A      87      74.852  44.126  76.640  1.00  0.00
ATOM   2755 H5'' A      87      75.689  42.565  76.627  1.00  0.00
ATOM   2756  C4' A      87      73.784  42.430  75.748  1.00  0.00
ATOM   2757  H4' A      87      73.186  42.167  76.620  1.00  0.00
ATOM   2758  O4' A      87      72.940  43.096  74.838  1.00  0.00
ATOM   2759  C1' A      87      72.327  42.112  74.015  1.00  0.00
ATOM   2760  H1' A      87      71.245  42.221  74.093  1.00  0.00
ATOM   2761  N9  A      87      72.686  42.387  72.641  1.00  0.00
ATOM   2762  C8  A      87      73.727  43.202  72.168  1.00  0.00
ATOM   2763  H8  A      87      74.313  43.856  72.797  1.00  0.00
ATOM   2764  N7  A      87      73.968  43.140  70.900  1.00  0.00
ATOM   2765  C5  A      87      72.990  42.127  70.514  1.00  0.00
ATOM   2766  C6  A      87      72.752  41.472  69.237  1.00  0.00
ATOM   2767  N6  A      87      73.491  41.684  68.115  1.00  0.00
ATOM   2768  H61 A      87      73.339  41.018  67.371  1.00  0.00
ATOM   2769  H62 A      87      74.334  42.239  68.091  1.00  0.00
ATOM   2770  N1  A      87      71.849  40.456  69.213  1.00  0.00
ATOM   2771  C2  A      87      71.226  40.102  70.321  1.00  0.00
ATOM   2772  H2  A      87      70.567  39.269  70.127  1.00  0.00
ATOM   2773  N3  A      87      71.273  40.625  71.533  1.00  0.00
ATOM   2774  C4  A      87      72.212  41.635  71.549  1.00  0.00
ATOM   2775  C3' A      87      74.194  41.158  75.037  1.00  0.00
ATOM   2776  H3' A      87      74.799  41.446  74.178  1.00  0.00
ATOM   2777  C2' A      87      72.867  40.777  74.438  1.00  0.00
ATOM   2778  H2' A      87      72.947  40.081  73.602  1.00  0.00
ATOM   2779  O2' A      87      71.944  40.133  75.377  1.00  0.00
ATOM   2780 HO2' A      87      71.139  39.891  74.913  1.00  0.00
ATOM   2781  O3' A      87      74.800  40.159  75.806  1.00  0.00
ATOM   2782  P   A      88      75.884  39.281  75.248  1.00  0.00
ATOM   2783  OP1 A      88      76.115  38.218  76.145  1.00  0.00
ATOM   2784  OP2 A      88      77.031  40.077  74.926  1.00  0.00
ATOM   2785  O5' A      88      75.423  38.757  73.933  1.00  0.00
ATOM   2786  C5' A      88      74.390  37.725  73.790  1.00  0.00
ATOM   2787  H5' A      88      73.434  38.039  74.210  1.00  0.00
ATOM   2788 H5'' A      88      74.644  36.797  74.301  1.00  0.00
ATOM   2789  C4' A      88      74.177  37.272  72.389  1.00  0.00
ATOM   2790  H4' A      88      73.438  36.475  72.468  1.00  0.00
ATOM   2791  O4' A      88      73.772  38.358  71.626  1.00  0.00
ATOM   2792  C1' A      88      74.465  38.400  70.366  1.00  0.00
ATOM   2793  H1' A      88      73.656  38.582  69.659  1.00  0.00
ATOM   2794  N9  A      88      75.394  39.512  70.314  1.00  0.00
ATOM   2795  C8  A      88      75.624  40.409  71.358  1.00  0.00
ATOM   2796  H8  A      88      75.191  40.359  72.346  1.00  0.00
ATOM   2797  N7  A      88      76.499  41.280  71.100  1.00  0.00
ATOM   2798  C5  A      88      76.745  41.091  69.748  1.00  0.00
ATOM   2799  C6  A      88      77.492  41.734  68.751  1.00  0.00
ATOM   2800  N6  A      88      78.287  42.696  68.976  1.00  0.00
ATOM   2801  H61 A      88      78.501  43.009  69.912  1.00  0.00
ATOM   2802  H62 A      88      78.581  43.239  68.177  1.00  0.00
ATOM   2803  N1  A      88      77.569  41.318  67.456  1.00  0.00
ATOM   2804  C2  A      88      76.878  40.203  67.128  1.00  0.00
ATOM   2805  H2  A      88      77.013  39.846  66.118  1.00  0.00
ATOM   2806  N3  A      88      76.149  39.422  68.004  1.00  0.00
ATOM   2807  C4  A      88      76.109  39.953  69.244  1.00  0.00
ATOM   2808  C3' A      88      75.386  36.679  71.653  1.00  0.00
ATOM   2809  H3' A      88      76.342  37.105  71.957  1.00  0.00
ATOM   2810  C2' A      88      75.229  37.079  70.250  1.00  0.00
ATOM   2811  H2' A      88      76.214  37.184  69.796  1.00  0.00
ATOM   2812  O2' A      88      74.322  36.162  69.571  1.00  0.00
ATOM   2813 HO2' A      88      74.298  35.371  70.115  1.00  0.00
ATOM   2814  O3' A      88      75.237  35.275  71.924  1.00  0.00
ATOM   2815  P   G      89      76.243  34.270  72.719  1.00  0.00
ATOM   2816  OP1 G      89      75.457  33.089  73.152  1.00  0.00
ATOM   2817  OP2 G      89      77.010  35.069  73.747  1.00  0.00
ATOM   2818  O5' G      89      77.199  33.971  71.463  1.00  0.00
ATOM   2819  C5' G      89      76.811  33.262  70.214  1.00  0.00
ATOM   2820  H5' G      89      75.799  33.589  69.977  1.00  0.00
ATOM   2821 H5'' G      89      76.808  32.175  70.296  1.00  0.00
ATOM   2822  C4' G      89      77.728  33.658  68.984  1.00  0.00
ATOM   2823  H4' G      89      77.431  33.007  68.161  1.00  0.00
ATOM   2824  O4' G      89      77.503  34.950  68.548  1.00  0.00
ATOM   2825  C1' G      89      78.640  35.678  68.219  1.00  0.00
ATOM   2826  H1' G      89      78.519  36.083  67.215  1.00  0.00
ATOM   2827  N9  G      89      78.851  36.838  69.089  1.00  0.00
ATOM   2828  C8  G      89      78.801  36.849  70.440  1.00  0.00
ATOM   2829  H8  G      89      78.334  36.070  71.025  1.00  0.00
ATOM   2830  N7  G      89      79.377  37.885  71.044  1.00  0.00
ATOM   2831  C5  G      89      79.763  38.613  69.942  1.00  0.00
ATOM   2832  C6  G      89      80.415  39.894  69.871  1.00  0.00
ATOM   2833  O6  G      89      80.754  40.616  70.845  1.00  0.00
ATOM   2834  N1  G      89      80.624  40.348  68.618  1.00  0.00
ATOM   2835  H1  G      89      81.054  41.250  68.471  1.00  0.00
ATOM   2836  C2  G      89      80.255  39.700  67.467  1.00  0.00
ATOM   2837  N2  G      89      80.602  40.185  66.305  1.00  0.00
ATOM   2838  H21 G      89      80.299  39.803  65.420  1.00  0.00
ATOM   2839  H22 G      89      81.233  40.959  66.155  1.00  0.00
ATOM   2840  N3  G      89      79.606  38.502  67.485  1.00  0.00
ATOM   2841  C4  G      89      79.429  38.054  68.743  1.00  0.00
ATOM   2842  C3' G      89      79.255  33.514  69.168  1.00  0.00
ATOM   2843  H3' G      89      79.564  33.785  70.178  1.00  0.00
ATOM   2844  C2' G      89      79.705  34.633  68.270  1.00  0.00
ATOM   2845  H2' G      89      80.596  35.045  68.744  1.00  0.00
ATOM   2846  O2' G      89      80.144  34.304  66.954  1.00  0.00
ATOM   2847 HO2' G      89      80.466  33.409  67.085  1.00  0.00
ATOM   2848  O3' G      89      79.717  32.285  68.672  1.00  0.00
ATOM   2849  P   G      90      79.513  30.840  69.374  1.00  0.00
ATOM   2850  OP1 G      90      79.384  30.924  70.841  1.00  0.00
ATOM   2851  OP2 G      90      80.649  29.991  68.895  1.00  0.00
ATOM   2852  O5' G      90      78.114  30.468  68.797  1.00  0.00
ATOM   2853  C5' G      90      78.057  29.769  67.550  1.00  0.00
ATOM   2854  H5' G      90      78.824  29.000  67.455  1.00  0.00
ATOM   2855 H5'' G      90      78.244  30.507  66.770  1.00  0.00
ATOM   2856  C4' G      90      76.756  29.001  67.218  1.00  0.00
ATOM   2857  H4' G      90      77.068  28.349  66.402  1.00  0.00
ATOM   2858  O4' G      90      76.396  28.069  68.159  1.00  0.00
ATOM   2859  C1' G      90      74.989  28.054  68.100  1.00  0.00
ATOM   2860  H1' G      90      74.654  27.018  68.043  1.00  0.00
ATOM   2861  N9  G      90      74.514  28.657  69.353  1.00  0.00
ATOM   2862  C8  G      90      75.239  29.314  70.327  1.00  0.00
ATOM   2863  H8  G      90      76.241  29.645  70.098  1.00  0.00
ATOM   2864  N7  G      90      74.503  29.747  71.326  1.00  0.00
ATOM   2865  C5  G      90      73.233  29.260  71.056  1.00  0.00
ATOM   2866  C6  G      90      71.953  29.343  71.718  1.00  0.00
ATOM   2867  O6  G      90      71.711  29.695  72.845  1.00  0.00
ATOM   2868  N1  G      90      70.914  28.786  70.993  1.00  0.00
ATOM   2869  H1  G      90      70.017  28.838  71.456  1.00  0.00
ATOM   2870  C2  G      90      71.023  28.298  69.748  1.00  0.00
ATOM   2871  N2  G      90      70.012  27.826  69.072  1.00  0.00
ATOM   2872  H21 G      90      70.155  27.503  68.126  1.00  0.00
ATOM   2873  H22 G      90      69.107  27.713  69.507  1.00  0.00
ATOM   2874  N3  G      90      72.161  28.083  69.145  1.00  0.00
ATOM   2875  C4  G      90      73.216  28.687  69.788  1.00  0.00
ATOM   2876  C3' G      90      75.648  29.926  66.814  1.00  0.00
ATOM   2877  H3' G      90      75.424  30.676  67.573  1.00  0.00
ATOM   2878  C2' G      90      74.463  28.882  66.922  1.00  0.00
ATOM   2879  H2' G      90      73.550  29.387  67.237  1.00  0.00
ATOM   2880  O2' G      90      74.499  28.104  65.738  1.00  0.00
ATOM   2881 HO2' G      90      75.179  28.466  65.166  1.00  0.00
ATOM   2882  O3' G      90      75.896  30.468  65.536  1.00  0.00
ATOM   2883  P   A      91      75.409  31.974  65.158  1.00  0.00
ATOM   2884  OP1 A      91      75.427  32.104  63.693  1.00  0.00
ATOM   2885  OP2 A      91      76.267  32.863  65.949  1.00  0.00
ATOM   2886  O5' A      91      73.973  32.213  65.791  1.00  0.00
ATOM   2887  C5' A      91      72.877  31.653  65.129  1.00  0.00
ATOM   2888  H5' A      91      72.999  30.616  64.816  1.00  0.00
ATOM   2889 H5'' A      91      72.750  32.130  64.157  1.00  0.00
ATOM   2890  C4' A      91      71.544  31.669  65.913  1.00  0.00
ATOM   2891  H4' A      91      70.816  31.247  65.219  1.00  0.00
ATOM   2892  O4' A      91      71.536  30.920  67.074  1.00  0.00
ATOM   2893  C1' A      91      70.785  31.562  68.077  1.00  0.00
ATOM   2894  H1' A      91      70.029  30.892  68.486  1.00  0.00
ATOM   2895  N9  A      91      71.605  32.101  69.174  1.00  0.00
ATOM   2896  C8  A      91      72.896  32.513  69.276  1.00  0.00
ATOM   2897  H8  A      91      73.597  32.347  68.471  1.00  0.00
ATOM   2898  N7  A      91      73.225  33.171  70.337  1.00  0.00
ATOM   2899  C5  A      91      72.123  32.987  71.131  1.00  0.00
ATOM   2900  C6  A      91      71.825  33.230  72.494  1.00  0.00
ATOM   2901  N6  A      91      72.570  33.851  73.359  1.00  0.00
ATOM   2902  H61 A      91      73.479  34.110  73.005  1.00  0.00
ATOM   2903  H62 A      91      72.140  34.068  74.247  1.00  0.00
ATOM   2904  N1  A      91      70.687  32.838  73.005  1.00  0.00
ATOM   2905  C2  A      91      69.819  32.189  72.268  1.00  0.00
ATOM   2906  H2  A      91      68.868  31.927  72.705  1.00  0.00
ATOM   2907  N3  A      91      69.956  31.903  70.970  1.00  0.00
ATOM   2908  C4  A      91      71.138  32.314  70.446  1.00  0.00
ATOM   2909  C3' A      91      71.055  33.123  66.313  1.00  0.00
ATOM   2910  H3' A      91      71.921  33.695  66.648  1.00  0.00
ATOM   2911  C2' A      91      70.140  32.775  67.440  1.00  0.00
ATOM   2912  H2' A      91      70.022  33.528  68.220  1.00  0.00
ATOM   2913  O2' A      91      68.871  32.330  67.008  1.00  0.00
ATOM   2914 HO2' A      91      68.678  32.561  66.096  1.00  0.00
ATOM   2915  O3' A      91      70.261  33.698  65.315  1.00  0.00
ATOM   2916  P   U      92      69.850  35.119  65.403  1.00  0.00
ATOM   2917  OP1 U      92      69.146  35.521  64.173  1.00  0.00
ATOM   2918  OP2 U      92      71.030  35.833  65.794  1.00  0.00
ATOM   2919  O5' U      92      68.676  35.308  66.606  1.00  0.00
ATOM   2920  C5' U      92      67.335  35.019  66.449  1.00  0.00
ATOM   2921  H5' U      92      67.290  33.994  66.080  1.00  0.00
ATOM   2922 H5'' U      92      66.877  35.589  65.640  1.00  0.00
ATOM   2923  C4' U      92      66.511  35.089  67.753  1.00  0.00
ATOM   2924  H4' U      92      65.533  34.617  67.657  1.00  0.00
ATOM   2925  O4' U      92      67.186  34.287  68.733  1.00  0.00
ATOM   2926  C1' U      92      66.925  34.803  70.020  1.00  0.00
ATOM   2927  H1' U      92      66.285  34.116  70.573  1.00  0.00
ATOM   2928  N1  U      92      68.153  35.173  70.734  1.00  0.00
ATOM   2929  C6  U      92      69.183  35.826  70.094  1.00  0.00
ATOM   2930  H6  U      92      69.166  35.841  69.014  1.00  0.00
ATOM   2931  C5  U      92      70.045  36.618  70.838  1.00  0.00
ATOM   2932  H5  U      92      70.871  37.150  70.388  1.00  0.00
ATOM   2933  C4  U      92      70.073  36.484  72.261  1.00  0.00
ATOM   2934  O4  U      92      70.757  37.004  73.103  1.00  0.00
ATOM   2935  N3  U      92      69.212  35.588  72.771  1.00  0.00
ATOM   2936  H3  U      92      69.357  35.244  73.709  1.00  0.00
ATOM   2937  C2  U      92      68.117  35.042  72.148  1.00  0.00
ATOM   2938  O2  U      92      67.276  34.309  72.762  1.00  0.00
ATOM   2939  C3' U      92      66.297  36.490  68.392  1.00  0.00
ATOM   2940  H3' U      92      67.168  37.102  68.159  1.00  0.00
ATOM   2941  C2' U      92      66.070  36.067  69.849  1.00  0.00
ATOM   2942  H2' U      92      66.413  36.887  70.480  1.00  0.00
ATOM   2943  O2' U      92      64.748  35.723  70.137  1.00  0.00
ATOM   2944 HO2' U      92      64.299  36.040  69.350  1.00  0.00
ATOM   2945  O3' U      92      65.058  37.000  67.927  1.00  0.00
ATOM   2946  P   G      93      64.895  38.597  67.818  1.00  0.00
ATOM   2947  OP1 G      93      63.598  38.835  67.153  1.00  0.00
ATOM   2948  OP2 G      93      66.118  39.212  67.176  1.00  0.00
ATOM   2949  O5' G      93      64.786  39.261  69.363  1.00  0.00
ATOM   2950  C5' G      93      63.667  39.004  70.193  1.00  0.00
ATOM   2951  H5' G      93      63.481  37.931  70.148  1.00  0.00
ATOM   2952 H5'' G      93      62.821  39.640  69.929  1.00  0.00
ATOM   2953  C4' G      93      64.132  39.229  71.654  1.00  0.00
ATOM   2954  H4' G      93      63.351  38.929  72.353  1.00  0.00
ATOM   2955  O4' G      93      65.443  38.698  71.965  1.00  0.00
ATOM   2956  C1' G      93      66.289  39.794  72.302  1.00  0.00
ATOM   2957  H1' G      93      66.948  39.499  73.120  1.00  0.00
ATOM   2958  N9  G      93      67.161  40.367  71.283  1.00  0.00
ATOM   2959  C8  G      93      67.474  39.891  70.075  1.00  0.00
ATOM   2960  H8  G      93      67.024  39.012  69.636  1.00  0.00
ATOM   2961  N7  G      93      68.161  40.640  69.270  1.00  0.00
ATOM   2962  C5  G      93      68.508  41.715  70.133  1.00  0.00
ATOM   2963  C6  G      93      69.381  42.818  69.991  1.00  0.00
ATOM   2964  O6  G      93      70.101  43.134  69.041  1.00  0.00
ATOM   2965  N1  G      93      69.572  43.629  71.141  1.00  0.00
ATOM   2966  H1  G      93      70.249  44.377  71.095  1.00  0.00
ATOM   2967  C2  G      93      69.028  43.296  72.352  1.00  0.00
ATOM   2968  N2  G      93      69.414  44.017  73.365  1.00  0.00
ATOM   2969  H21 G      93      69.229  43.678  74.298  1.00  0.00
ATOM   2970  H22 G      93      70.053  44.785  73.213  1.00  0.00
ATOM   2971  N3  G      93      68.250  42.274  72.546  1.00  0.00
ATOM   2972  C4  G      93      67.971  41.505  71.422  1.00  0.00
ATOM   2973  C3' G      93      64.274  40.767  71.768  1.00  0.00
ATOM   2974  H3' G      93      64.602  41.298  70.875  1.00  0.00
ATOM   2975  C2' G      93      65.359  40.856  72.879  1.00  0.00
ATOM   2976  H2' G      93      65.786  41.846  73.047  1.00  0.00
ATOM   2977  O2' G      93      64.832  40.440  74.138  1.00  0.00
ATOM   2978 HO2' G      93      63.878  40.543  74.132  1.00  0.00
ATOM   2979  O3' G      93      62.994  41.133  72.144  1.00  0.00
ATOM   2980  P   U      94      62.259  42.356  71.371  1.00  0.00
ATOM   2981  OP1 U      94      60.877  42.335  71.826  1.00  0.00
ATOM   2982  OP2 U      94      62.570  42.337  69.902  1.00  0.00
ATOM   2983  O5' U      94      62.946  43.579  72.015  1.00  0.00
ATOM   2984  C5' U      94      62.998  43.688  73.374  1.00  0.00
ATOM   2985  H5' U      94      63.159  42.715  73.837  1.00  0.00
ATOM   2986 H5'' U      94      62.080  44.089  73.804  1.00  0.00
ATOM   2987  C4' U      94      64.099  44.663  73.940  1.00  0.00
ATOM   2988  H4' U      94      64.202  44.620  75.025  1.00  0.00
ATOM   2989  O4' U      94      65.425  44.523  73.369  1.00  0.00
ATOM   2990  C1' U      94      66.086  45.777  73.203  1.00  0.00
ATOM   2991  H1' U      94      67.045  45.815  73.719  1.00  0.00
ATOM   2992  N1  U      94      66.519  46.062  71.807  1.00  0.00
ATOM   2993  C6  U      94      66.042  45.207  70.777  1.00  0.00
ATOM   2994  H6  U      94      65.329  44.443  71.050  1.00  0.00
ATOM   2995  C5  U      94      66.594  45.379  69.514  1.00  0.00
ATOM   2996  H5  U      94      66.171  44.783  68.720  1.00  0.00
ATOM   2997  C4  U      94      67.435  46.457  69.149  1.00  0.00
ATOM   2998  O4  U      94      67.642  46.725  67.970  1.00  0.00
ATOM   2999  N3  U      94      67.755  47.280  70.215  1.00  0.00
ATOM   3000  H3  U      94      68.441  47.981  69.973  1.00  0.00
ATOM   3001  C2  U      94      67.369  47.092  71.560  1.00  0.00
ATOM   3002  O2  U      94      67.699  47.954  72.397  1.00  0.00
ATOM   3003  C3' U      94      63.704  46.141  73.462  1.00  0.00
ATOM   3004  H3' U      94      63.456  46.351  72.421  1.00  0.00
ATOM   3005  C2' U      94      65.041  46.857  73.673  1.00  0.00
ATOM   3006  H2' U      94      65.070  47.751  73.049  1.00  0.00
ATOM   3007  O2' U      94      65.275  47.261  75.007  1.00  0.00
ATOM   3008 HO2' U      94      65.171  48.208  74.894  1.00  0.00
ATOM   3009  O3' U      94      62.685  46.660  74.318  1.00  0.00
ATOM   3010  P   U      95      61.873  47.944  73.940  1.00  0.00
ATOM   3011  OP1 U      95      60.996  48.187  75.116  1.00  0.00
ATOM   3012  OP2 U      95      61.323  47.734  72.544  1.00  0.00
ATOM   3013  O5' U      95      62.979  49.047  73.928  1.00  0.00
ATOM   3014  C5' U      95      63.332  49.764  75.101  1.00  0.00
ATOM   3015  H5' U      95      63.760  49.099  75.850  1.00  0.00
ATOM   3016 H5'' U      95      62.425  50.207  75.513  1.00  0.00
ATOM   3017  C4' U      95      64.333  50.854  74.877  1.00  0.00
ATOM   3018  H4' U      95      64.546  51.237  75.875  1.00  0.00
ATOM   3019  O4' U      95      65.543  50.308  74.276  1.00  0.00
ATOM   3020  C1' U      95      66.090  51.343  73.426  1.00  0.00
ATOM   3021  H1' U      95      67.107  51.562  73.752  1.00  0.00
ATOM   3022  N1  U      95      66.124  50.967  71.937  1.00  0.00
ATOM   3023  C6  U      95      65.176  50.227  71.291  1.00  0.00
ATOM   3024  H6  U      95      64.233  49.980  71.756  1.00  0.00
ATOM   3025  C5  U      95      65.245  49.957  69.977  1.00  0.00
ATOM   3026  H5  U      95      64.415  49.416  69.546  1.00  0.00
ATOM   3027  C4  U      95      66.444  50.325  69.222  1.00  0.00
ATOM   3028  O4  U      95      66.584  50.073  67.974  1.00  0.00
ATOM   3029  N3  U      95      67.359  50.983  69.897  1.00  0.00
ATOM   3030  H3  U      95      68.216  51.168  69.396  1.00  0.00
ATOM   3031  C2  U      95      67.236  51.416  71.179  1.00  0.00
ATOM   3032  O2  U      95      68.053  52.211  71.612  1.00  0.00
ATOM   3033  C3' U      95      63.812  51.980  74.043  1.00  0.00
ATOM   3034  H3' U      95      63.247  51.553  73.215  1.00  0.00
ATOM   3035  C2' U      95      65.197  52.540  73.589  1.00  0.00
ATOM   3036  H2' U      95      65.259  53.091  72.651  1.00  0.00
ATOM   3037  O2' U      95      65.843  53.372  74.574  1.00  0.00
ATOM   3038 HO2' U      95      65.253  53.385  75.331  1.00  0.00
ATOM   3039  O3' U      95      62.957  52.943  74.683  1.00  0.00
ATOM   3040  P   G      96      62.020  53.877  73.776  1.00  0.00
ATOM   3041  OP1 G      96      61.219  54.626  74.697  1.00  0.00
ATOM   3042  OP2 G      96      61.312  53.174  72.688  1.00  0.00
ATOM   3043  O5' G      96      63.007  54.947  72.946  1.00  0.00
ATOM   3044  C5' G      96      63.806  55.895  73.575  1.00  0.00
ATOM   3045  H5' G      96      64.127  55.435  74.510  1.00  0.00
ATOM   3046 H5'' G      96      63.258  56.776  73.910  1.00  0.00
ATOM   3047  C4' G      96      65.080  56.415  72.759  1.00  0.00
ATOM   3048  H4' G      96      65.656  57.085  73.398  1.00  0.00
ATOM   3049  O4' G      96      65.894  55.308  72.422  1.00  0.00
ATOM   3050  C1' G      96      66.551  55.571  71.070  1.00  0.00
ATOM   3051  H1' G      96      67.628  55.415  71.126  1.00  0.00
ATOM   3052  N9  G      96      66.042  54.526  70.124  1.00  0.00
ATOM   3053  C8  G      96      64.831  53.844  70.115  1.00  0.00
ATOM   3054  H8  G      96      64.212  53.939  70.994  1.00  0.00
ATOM   3055  N7  G      96      64.699  53.091  69.044  1.00  0.00
ATOM   3056  C5  G      96      65.779  53.449  68.244  1.00  0.00
ATOM   3057  C6  G      96      66.092  53.156  66.817  1.00  0.00
ATOM   3058  O6  G      96      65.504  52.433  66.016  1.00  0.00
ATOM   3059  N1  G      96      67.091  53.868  66.334  1.00  0.00
ATOM   3060  H1  G      96      67.539  53.670  65.451  1.00  0.00
ATOM   3061  C2  G      96      67.857  54.672  67.072  1.00  0.00
ATOM   3062  N2  G      96      68.862  55.152  66.417  1.00  0.00
ATOM   3063  H21 G      96      69.511  55.738  66.923  1.00  0.00
ATOM   3064  H22 G      96      68.976  55.085  65.416  1.00  0.00
ATOM   3065  N3  G      96      67.649  54.999  68.339  1.00  0.00
ATOM   3066  C4  G      96      66.588  54.337  68.897  1.00  0.00
ATOM   3067  C3' G      96      64.872  57.123  71.428  1.00  0.00
ATOM   3068  H3' G      96      64.076  56.620  70.878  1.00  0.00
ATOM   3069  C2' G      96      66.145  56.953  70.660  1.00  0.00
ATOM   3070  H2' G      96      65.883  56.926  69.602  1.00  0.00
ATOM   3071  O2' G      96      67.169  57.894  70.975  1.00  0.00
ATOM   3072 HO2' G      96      66.823  58.667  71.425  1.00  0.00
ATOM   3073  O3' G      96      64.562  58.460  71.526  1.00  0.00
ATOM   3074  P   C      97      63.544  59.272  70.577  1.00  0.00
ATOM   3075  OP1 C      97      63.877  60.698  70.632  1.00  0.00
ATOM   3076  OP2 C      97      62.148  58.815  70.977  1.00  0.00
ATOM   3077  O5' C      97      63.857  58.770  69.089  1.00  0.00
ATOM   3078  C5' C      97      64.974  59.146  68.315  1.00  0.00
ATOM   3079  H5' C      97      65.975  58.960  68.704  1.00  0.00
ATOM   3080 H5'' C      97      64.938  60.224  68.158  1.00  0.00
ATOM   3081  C4' C      97      64.879  58.515  66.947  1.00  0.00
ATOM   3082  H4' C      97      65.736  58.897  66.392  1.00  0.00
ATOM   3083  O4' C      97      65.065  57.111  67.093  1.00  0.00
ATOM   3084  C1' C      97      64.439  56.456  65.978  1.00  0.00
ATOM   3085  H1' C      97      65.211  56.016  65.346  1.00  0.00
ATOM   3086  N1  C      97      63.418  55.510  66.335  1.00  0.00
ATOM   3087  C6  C      97      62.834  55.672  67.591  1.00  0.00
ATOM   3088  H6  C      97      63.001  56.542  68.208  1.00  0.00
ATOM   3089  C5  C      97      62.002  54.723  68.108  1.00  0.00
ATOM   3090  H5  C      97      61.658  54.804  69.129  1.00  0.00
ATOM   3091  C4  C      97      61.758  53.593  67.232  1.00  0.00
ATOM   3092  N4  C      97      61.081  52.610  67.785  1.00  0.00
ATOM   3093  H41 C      97      60.874  52.595  68.773  1.00  0.00
ATOM   3094  H42 C      97      60.973  51.734  67.294  1.00  0.00
ATOM   3095  N3  C      97      62.204  53.475  66.012  1.00  0.00
ATOM   3096  C2  C      97      63.152  54.343  65.556  1.00  0.00
ATOM   3097  O2  C      97      63.542  54.079  64.407  1.00  0.00
ATOM   3098  C3' C      97      63.534  58.638  66.173  1.00  0.00
ATOM   3099  H3' C      97      62.699  58.436  66.843  1.00  0.00
ATOM   3100  C2' C      97      63.739  57.513  65.165  1.00  0.00
ATOM   3101  H2' C      97      62.746  57.232  64.812  1.00  0.00
ATOM   3102  O2' C      97      64.602  57.865  64.020  1.00  0.00
ATOM   3103 HO2' C      97      64.091  58.460  63.465  1.00  0.00
ATOM   3104  O3' C      97      63.402  59.908  65.542  1.00  0.00
ATOM   3105  P   A      98      62.076  60.172  64.538  1.00  0.00
ATOM   3106  OP1 A      98      61.990  61.654  64.691  1.00  0.00
ATOM   3107  OP2 A      98      60.953  59.358  65.028  1.00  0.00
ATOM   3108  O5' A      98      62.583  59.875  63.051  1.00  0.00
ATOM   3109  C5' A      98      63.498  60.704  62.485  1.00  0.00
ATOM   3110  H5' A      98      64.386  60.774  63.113  1.00  0.00
ATOM   3111 H5'' A      98      63.054  61.699  62.448  1.00  0.00
ATOM   3112  C4' A      98      63.884  60.221  61.145  1.00  0.00
ATOM   3113  H4' A      98      64.677  60.867  60.766  1.00  0.00
ATOM   3114  O4' A      98      64.300  58.920  61.123  1.00  0.00
ATOM   3115  C1' A      98      63.912  58.241  59.946  1.00  0.00
ATOM   3116  H1' A      98      64.798  58.196  59.312  1.00  0.00
ATOM   3117  N9  A      98      63.226  56.955  60.189  1.00  0.00
ATOM   3118  C8  A      98      62.772  56.396  61.335  1.00  0.00
ATOM   3119  H8  A      98      62.821  56.938  62.268  1.00  0.00
ATOM   3120  N7  A      98      62.285  55.167  61.223  1.00  0.00
ATOM   3121  C5  A      98      62.577  54.816  59.928  1.00  0.00
ATOM   3122  C6  A      98      62.451  53.644  59.075  1.00  0.00
ATOM   3123  N6  A      98      62.029  52.489  59.551  1.00  0.00
ATOM   3124  H61 A      98      61.885  52.397  60.547  1.00  0.00
ATOM   3125  H62 A      98      61.948  51.651  58.995  1.00  0.00
ATOM   3126  N1  A      98      62.857  53.730  57.789  1.00  0.00
ATOM   3127  C2  A      98      63.387  54.854  57.364  1.00  0.00
ATOM   3128  H2  A      98      63.647  54.910  56.317  1.00  0.00
ATOM   3129  N3  A      98      63.504  56.059  57.981  1.00  0.00
ATOM   3130  C4  A      98      63.141  55.912  59.291  1.00  0.00
ATOM   3131  C3' A      98      62.694  60.334  60.209  1.00  0.00
ATOM   3132  H3' A      98      61.738  60.116  60.686  1.00  0.00
ATOM   3133  C2' A      98      62.962  59.227  59.188  1.00  0.00
ATOM   3134  H2' A      98      62.034  58.750  58.873  1.00  0.00
ATOM   3135  O2' A      98      63.777  59.578  58.060  1.00  0.00
ATOM   3136 HO2' A      98      63.613  60.495  57.832  1.00  0.00
ATOM   3137  O3' A      98      62.578  61.510  59.518  1.00  0.00
ATOM   3138  P   U      99      61.411  62.545  59.873  1.00  0.00
ATOM   3139  OP1 U      99      61.974  63.842  60.212  1.00  0.00
ATOM   3140  OP2 U      99      60.321  61.956  60.681  1.00  0.00
ATOM   3141  O5' U      99      60.796  62.680  58.342  1.00  0.00
ATOM   3142  C5' U      99      60.498  61.588  57.585  1.00  0.00
ATOM   3143  H5' U      99      60.113  60.847  58.285  1.00  0.00
ATOM   3144 H5'' U      99      61.394  61.253  57.063  1.00  0.00
ATOM   3145  C4' U      99      59.298  61.874  56.710  1.00  0.00
ATOM   3146  H4' U      99      59.075  61.003  56.093  1.00  0.00
ATOM   3147  O4' U      99      58.223  62.075  57.607  1.00  0.00
ATOM   3148  C1' U      99      57.528  63.235  57.205  1.00  0.00
ATOM   3149  H1' U      99      56.497  62.880  57.185  1.00  0.00
ATOM   3150  N1  U      99      57.651  64.356  58.200  1.00  0.00
ATOM   3151  C6  U      99      58.224  64.137  59.438  1.00  0.00
ATOM   3152  H6  U      99      58.588  63.173  59.763  1.00  0.00
ATOM   3153  C5  U      99      58.404  65.226  60.270  1.00  0.00
ATOM   3154  H5  U      99      58.829  65.037  61.246  1.00  0.00
ATOM   3155  C4  U      99      57.917  66.510  59.915  1.00  0.00
ATOM   3156  O4  U      99      58.065  67.527  60.571  1.00  0.00
ATOM   3157  N3  U      99      57.261  66.625  58.703  1.00  0.00
ATOM   3158  H3  U      99      56.714  67.465  58.581  1.00  0.00
ATOM   3159  C2  U      99      57.028  65.598  57.835  1.00  0.00
ATOM   3160  O2  U      99      56.351  65.756  56.834  1.00  0.00
ATOM   3161  C3' U      99      59.513  63.128  55.857  1.00  0.00
ATOM   3162  H3' U      99      60.074  63.879  56.413  1.00  0.00
ATOM   3163  C2' U      99      58.099  63.662  55.829  1.00  0.00
ATOM   3164  H2' U      99      58.288  64.732  55.737  1.00  0.00
ATOM   3165  O2' U      99      57.359  63.170  54.741  1.00  0.00
ATOM   3166 HO2' U      99      58.023  62.986  54.072  1.00  0.00
ATOM   3167  O3' U      99      60.001  62.816  54.641  1.00  0.00
ATOM   3168  P   G     100      61.307  63.572  54.077  1.00  0.00
ATOM   3169  OP1 G     100      62.096  64.035  55.220  1.00  0.00
ATOM   3170  OP2 G     100      60.822  64.624  53.182  1.00  0.00
ATOM   3171  O5' G     100      62.041  62.435  53.191  1.00  0.00
ATOM   3172  C5' G     100      62.769  61.322  53.764  1.00  0.00
ATOM   3173  H5' G     100      62.269  60.702  54.508  1.00  0.00
ATOM   3174 H5'' G     100      63.624  61.828  54.211  1.00  0.00
ATOM   3175  C4' G     100      63.118  60.248  52.767  1.00  0.00
ATOM   3176  H4' G     100      63.935  59.656  53.180  1.00  0.00
ATOM   3177  O4' G     100      62.152  59.205  52.528  1.00  0.00
ATOM   3178  C1' G     100      61.754  59.119  51.194  1.00  0.00
ATOM   3179  H1' G     100      61.507  58.119  50.836  1.00  0.00
ATOM   3180  N9  G     100      60.441  59.850  50.981  1.00  0.00
ATOM   3181  C8  G     100      59.846  60.786  51.849  1.00  0.00
ATOM   3182  H8  G     100      60.279  60.971  52.821  1.00  0.00
ATOM   3183  N7  G     100      58.784  61.403  51.389  1.00  0.00
ATOM   3184  C5  G     100      58.705  60.856  50.140  1.00  0.00
ATOM   3185  C6  G     100      57.662  61.181  49.166  1.00  0.00
ATOM   3186  O6  G     100      56.635  61.913  49.242  1.00  0.00
ATOM   3187  N1  G     100      57.811  60.493  47.959  1.00  0.00
ATOM   3188  H1  G     100      57.017  60.608  47.345  1.00  0.00
ATOM   3189  C2  G     100      58.994  59.825  47.718  1.00  0.00
ATOM   3190  N2  G     100      59.265  59.543  46.458  1.00  0.00
ATOM   3191  H21 G     100      60.138  59.068  46.278  1.00  0.00
ATOM   3192  H22 G     100      58.590  59.875  45.785  1.00  0.00
ATOM   3193  N3  G     100      59.883  59.493  48.616  1.00  0.00
ATOM   3194  C4  G     100      59.694  59.937  49.871  1.00  0.00
ATOM   3195  C3' G     100      63.525  60.761  51.413  1.00  0.00
ATOM   3196  H3' G     100      63.000  61.684  51.171  1.00  0.00
ATOM   3197  C2' G     100      62.938  59.743  50.425  1.00  0.00
ATOM   3198  H2' G     100      62.599  60.203  49.497  1.00  0.00
ATOM   3199  O2' G     100      63.903  58.678  50.202  1.00  0.00
ATOM   3200 HO2' G     100      64.654  58.767  50.794  1.00  0.00
ATOM   3201  O3' G     100      64.909  61.038  51.223  1.00  0.00
ATOM   3202  P   U     101      65.375  62.387  50.573  1.00  0.00
ATOM   3203  OP1 U     101      66.846  62.246  50.325  1.00  0.00
ATOM   3204  OP2 U     101      64.851  63.552  51.266  1.00  0.00
ATOM   3205  O5' U     101      64.651  62.301  49.166  1.00  0.00
ATOM   3206  C5' U     101      64.961  61.346  48.142  1.00  0.00
ATOM   3207  H5' U     101      65.012  60.360  48.603  1.00  0.00
ATOM   3208 H5'' U     101      65.995  61.480  47.825  1.00  0.00
ATOM   3209  C4' U     101      64.065  61.479  46.903  1.00  0.00
ATOM   3210  H4' U     101      64.331  60.793  46.099  1.00  0.00
ATOM   3211  O4' U     101      62.728  61.117  47.182  1.00  0.00
ATOM   3212  C1' U     101      61.814  61.861  46.361  1.00  0.00
ATOM   3213  H1' U     101      61.367  61.054  45.781  1.00  0.00
ATOM   3214  N1  U     101      60.907  62.652  47.158  1.00  0.00
ATOM   3215  C6  U     101      61.109  63.023  48.455  1.00  0.00
ATOM   3216  H6  U     101      62.028  62.793  48.973  1.00  0.00
ATOM   3217  C5  U     101      60.264  63.860  49.096  1.00  0.00
ATOM   3218  H5  U     101      60.547  64.218  50.075  1.00  0.00
ATOM   3219  C4  U     101      59.052  64.337  48.442  1.00  0.00
ATOM   3220  O4  U     101      58.274  65.019  48.983  1.00  0.00
ATOM   3221  N3  U     101      58.871  63.753  47.223  1.00  0.00
ATOM   3222  H3  U     101      57.988  63.946  46.772  1.00  0.00
ATOM   3223  C2  U     101      59.747  62.989  46.528  1.00  0.00
ATOM   3224  O2  U     101      59.465  62.688  45.354  1.00  0.00
ATOM   3225  C3' U     101      63.915  62.890  46.347  1.00  0.00
ATOM   3226  H3' U     101      63.550  63.559  47.126  1.00  0.00
ATOM   3227  C2' U     101      62.640  62.715  45.556  1.00  0.00
ATOM   3228  H2' U     101      62.106  63.654  45.406  1.00  0.00
ATOM   3229  O2' U     101      62.824  62.128  44.266  1.00  0.00
ATOM   3230 HO2' U     101      63.532  62.614  43.835  1.00  0.00
ATOM   3231  O3' U     101      65.030  63.212  45.467  1.00  0.00
ATOM   3232  P   A     102      65.019  64.620  44.763  1.00  0.00
ATOM   3233  OP1 A     102      66.450  64.744  44.552  1.00  0.00
ATOM   3234  OP2 A     102      64.246  65.570  45.586  1.00  0.00
ATOM   3235  O5' A     102      64.266  64.501  43.472  1.00  0.00
ATOM   3236  C5' A     102      64.777  63.970  42.253  1.00  0.00
ATOM   3237  H5' A     102      64.927  62.891  42.265  1.00  0.00
ATOM   3238 H5'' A     102      65.748  64.448  42.125  1.00  0.00
ATOM   3239  C4' A     102      63.884  64.257  41.004  1.00  0.00
ATOM   3240  H4' A     102      64.312  63.936  40.054  1.00  0.00
ATOM   3241  O4' A     102      62.597  63.654  41.042  1.00  0.00
ATOM   3242  C1' A     102      61.634  64.506  40.496  1.00  0.00
ATOM   3243  H1' A     102      61.015  64.129  39.682  1.00  0.00
ATOM   3244  N9  A     102      60.696  64.867  41.571  1.00  0.00
ATOM   3245  C8  A     102      60.878  64.715  42.914  1.00  0.00
ATOM   3246  H8  A     102      61.737  64.343  43.453  1.00  0.00
ATOM   3247  N7  A     102      59.957  65.317  43.613  1.00  0.00
ATOM   3248  C5  A     102      59.076  65.798  42.637  1.00  0.00
ATOM   3249  C6  A     102      57.837  66.395  42.686  1.00  0.00
ATOM   3250  N6  A     102      57.108  66.539  43.833  1.00  0.00
ATOM   3251  H61 A     102      57.417  66.294  44.763  1.00  0.00
ATOM   3252  H62 A     102      56.115  66.719  43.823  1.00  0.00
ATOM   3253  N1  A     102      57.088  66.545  41.561  1.00  0.00
ATOM   3254  C2  A     102      57.609  66.098  40.394  1.00  0.00
ATOM   3255  H2  A     102      56.965  66.342  39.562  1.00  0.00
ATOM   3256  N3  A     102      58.777  65.564  40.179  1.00  0.00
ATOM   3257  C4  A     102      59.475  65.459  41.380  1.00  0.00
ATOM   3258  C3' A     102      63.639  65.757  40.966  1.00  0.00
ATOM   3259  H3' A     102      63.370  66.084  41.970  1.00  0.00
ATOM   3260  C2' A     102      62.403  65.768  39.989  1.00  0.00
ATOM   3261  H2' A     102      61.809  66.679  40.070  1.00  0.00
ATOM   3262  O2' A     102      62.754  65.642  38.606  1.00  0.00
ATOM   3263 HO2' A     102      63.281  64.853  38.463  1.00  0.00
ATOM   3264  O3' A     102      64.688  66.609  40.476  1.00  0.00
ATOM   3265  P   U     103      64.754  68.117  40.833  1.00  0.00
ATOM   3266  OP1 U     103      65.646  68.769  39.881  1.00  0.00
ATOM   3267  OP2 U     103      65.168  68.246  42.234  1.00  0.00
ATOM   3268  O5' U     103      63.315  68.801  40.770  1.00  0.00
ATOM   3269  C5' U     103      62.704  69.160  39.543  1.00  0.00
ATOM   3270  H5' U     103      62.783  68.338  38.831  1.00  0.00
ATOM   3271 H5'' U     103      63.340  69.977  39.203  1.00  0.00
ATOM   3272  C4' U     103      61.270  69.551  39.714  1.00  0.00
ATOM   3273  H4' U     103      60.814  69.436  38.731  1.00  0.00
ATOM   3274  O4' U     103      60.519  68.726  40.541  1.00  0.00
ATOM   3275  C1' U     103      59.353  69.471  40.983  1.00  0.00
ATOM   3276  H1' U     103      58.493  69.029  40.478  1.00  0.00
ATOM   3277  N1  U     103      59.378  69.365  42.560  1.00  0.00
ATOM   3278  C6  U     103      60.467  68.943  43.290  1.00  0.00
ATOM   3279  H6  U     103      61.397  68.540  42.919  1.00  0.00
ATOM   3280  C5  U     103      60.460  69.091  44.674  1.00  0.00
ATOM   3281  H5  U     103      61.327  68.770  45.232  1.00  0.00
ATOM   3282  C4  U     103      59.335  69.671  45.378  1.00  0.00
ATOM   3283  O4  U     103      59.283  69.976  46.561  1.00  0.00
ATOM   3284  N3  U     103      58.234  69.950  44.545  1.00  0.00
ATOM   3285  H3  U     103      57.554  70.463  45.088  1.00  0.00
ATOM   3286  C2  U     103      58.325  69.946  43.215  1.00  0.00
ATOM   3287  O2  U     103      57.371  70.439  42.558  1.00  0.00
ATOM   3288  C3' U     103      61.133  70.963  40.300  1.00  0.00
ATOM   3289  H3' U     103      61.537  71.074  41.306  1.00  0.00
ATOM   3290  C2' U     103      59.607  70.956  40.472  1.00  0.00
ATOM   3291  H2' U     103      59.240  71.669  41.211  1.00  0.00
ATOM   3292  O2' U     103      58.970  70.960  39.174  1.00  0.00
ATOM   3293 HO2' U     103      58.097  71.348  39.267  1.00  0.00
ATOM   3294  O3' U     103      61.547  71.966  39.417  1.00  0.00
ATOM   3295  P   U     104      62.024  73.342  39.981  1.00  0.00
ATOM   3296  OP1 U     104      62.195  74.223  38.825  1.00  0.00
ATOM   3297  OP2 U     104      63.226  72.847  40.785  1.00  0.00
ATOM   3298  O5' U     104      60.870  73.877  41.007  1.00  0.00
ATOM   3299  C5' U     104      59.680  74.451  40.492  1.00  0.00
ATOM   3300  H5' U     104      59.264  73.715  39.804  1.00  0.00
ATOM   3301 H5'' U     104      59.990  75.402  40.060  1.00  0.00
ATOM   3302  C4' U     104      58.806  74.761  41.721  1.00  0.00
ATOM   3303  H4' U     104      57.839  75.177  41.441  1.00  0.00
ATOM   3304  O4' U     104      58.603  73.657  42.536  1.00  0.00
ATOM   3305  C1' U     104      58.769  74.050  43.890  1.00  0.00
ATOM   3306  H1' U     104      57.841  73.748  44.374  1.00  0.00
ATOM   3307  N1  U     104      59.758  73.300  44.729  1.00  0.00
ATOM   3308  C6  U     104      60.753  72.575  44.186  1.00  0.00
ATOM   3309  H6  U     104      60.845  72.537  43.111  1.00  0.00
ATOM   3310  C5  U     104      61.627  71.904  44.933  1.00  0.00
ATOM   3311  H5  U     104      62.496  71.404  44.530  1.00  0.00
ATOM   3312  C4  U     104      61.690  72.098  46.386  1.00  0.00
ATOM   3313  O4  U     104      62.459  71.589  47.190  1.00  0.00
ATOM   3314  N3  U     104      60.527  72.677  46.896  1.00  0.00
ATOM   3315  H3  U     104      60.337  72.600  47.885  1.00  0.00
ATOM   3316  C2  U     104      59.627  73.386  46.094  1.00  0.00
ATOM   3317  O2  U     104      58.820  74.153  46.626  1.00  0.00
ATOM   3318  C3' U     104      59.458  75.841  42.623  1.00  0.00
ATOM   3319  H3' U     104      60.513  75.578  42.695  1.00  0.00
ATOM   3320  C2' U     104      58.886  75.550  44.040  1.00  0.00
ATOM   3321  H2' U     104      59.577  75.847  44.829  1.00  0.00
ATOM   3322  O2' U     104      57.588  76.197  44.269  1.00  0.00
ATOM   3323 HO2' U     104      57.728  77.147  44.284  1.00  0.00
ATOM   3324  O3' U     104      59.143  77.112  42.237  1.00  0.00
ATOM   3325  P   G3    105      60.011  78.333  42.902  1.00  0.00
ATOM   3326  OP1 G3    105      59.878  79.442  42.011  1.00  0.00
ATOM   3327  OP2 G3    105      61.382  77.851  43.313  1.00  0.00
ATOM   3328  O5' G3    105      59.361  78.672  44.306  1.00  0.00
ATOM   3329  C5' G3    105      58.288  79.556  44.444  1.00  0.00
ATOM   3330  H5' G3    105      57.412  79.034  44.058  1.00  0.00
ATOM   3331 H5'' G3    105      58.445  80.454  43.846  1.00  0.00
ATOM   3332  C4' G3    105      57.988  80.034  45.847  1.00  0.00
ATOM   3333  H4' G3    105      57.162  80.733  45.716  1.00  0.00
ATOM   3334  O4' G3    105      57.655  78.978  46.744  1.00  0.00
ATOM   3335  C1' G3    105      58.470  79.130  47.925  1.00  0.00
ATOM   3336  H1' G3    105      57.927  79.878  48.503  1.00  0.00
ATOM   3337  N9  G3    105      58.600  77.835  48.657  1.00  0.00
ATOM   3338  C8  G3    105      59.432  76.750  48.310  1.00  0.00
ATOM   3339  H8  G3    105      59.959  76.667  47.371  1.00  0.00
ATOM   3340  N7  G3    105      59.729  75.950  49.300  1.00  0.00
ATOM   3341  C5  G3    105      58.952  76.494  50.355  1.00  0.00
ATOM   3342  C6  G3    105      58.826  76.134  51.710  1.00  0.00
ATOM   3343  O6  G3    105      59.483  75.295  52.385  1.00  0.00
ATOM   3344  N1  G3    105      57.862  76.793  52.428  1.00  0.00
ATOM   3345  H1  G3    105      57.735  76.597  53.410  1.00  0.00
ATOM   3346  C2  G3    105      57.226  77.904  52.001  1.00  0.00
ATOM   3347  N2  G3    105      56.388  78.431  52.878  1.00  0.00
ATOM   3348  H21 G3    105      56.094  77.886  53.676  1.00  0.00
ATOM   3349  H22 G3    105      55.956  79.322  52.683  1.00  0.00
ATOM   3350  N3  G3    105      57.393  78.374  50.756  1.00  0.00
ATOM   3351  C4  G3    105      58.250  77.589  49.963  1.00  0.00
ATOM   3352  C3' G3    105      59.215  80.904  46.277  1.00  0.00
ATOM   3353  H3' G3    105      59.896  81.110  45.451  1.00  0.00
ATOM   3354  C2' G3    105      59.717  79.906  47.322  1.00  0.00
ATOM   3355  H2' G3    105      60.281  80.429  48.095  1.00  0.00
ATOM   3356  O2' G3    105      60.631  79.067  46.738  1.00  0.00
ATOM   3357 HO2' G3    105      60.304  78.954  45.843  1.00  0.00
ATOM   3358  O3' G3    105      58.765  82.060  46.948  1.00  0.00
ATOM   3359 HO3' G3    105      59.460  82.651  47.247  1.00  0.00
TER   
END   
