# Supplementary material for: Modelling the structures of frameshift-stimulatory pseudoknots from representative bat coronaviruses
Source: PLoS Comput Biol. 2023 May 19;19(5):e1011124. doi: 10.1371/journal.pcbi.1011124 (PMC10234561; doi:10.1371/journal.pcbi.1011124)
Supplement: S3 Data — PDB files for the top 3 representative clusters from each conformer (threaded/unthreaded) of each pseudoknot described in the main text, along with PDB files for the representative clusters shown in S8–S18 Figs. (ZIP) [file pcbi.1011124.s003.zip › SI_Model_PDB_files/Anlong-44_unthreaded_Mg_cluster1.pdb]

ATOM      1 HO5' G5      1      55.303  51.525  62.335  1.00  0.00
ATOM      2  O5' G5      1      55.887  50.830  62.647  1.00  0.00
ATOM      3  C5' G5      1      56.124  50.711  64.011  1.00  0.00
ATOM      4  H5' G5      1      55.187  50.505  64.527  1.00  0.00
ATOM      5 H5'' G5      1      56.576  51.639  64.360  1.00  0.00
ATOM      6  C4' G5      1      57.067  49.559  64.296  1.00  0.00
ATOM      7  H4' G5      1      57.355  49.512  65.346  1.00  0.00
ATOM      8  O4' G5      1      56.370  48.332  63.971  1.00  0.00
ATOM      9  C1' G5      1      57.304  47.421  63.539  1.00  0.00
ATOM     10  H1' G5      1      57.247  46.429  63.988  1.00  0.00
ATOM     11  N9  G5      1      57.112  47.095  62.106  1.00  0.00
ATOM     12  C8  G5      1      56.131  47.595  61.237  1.00  0.00
ATOM     13  H8  G5      1      55.526  48.482  61.356  1.00  0.00
ATOM     14  N7  G5      1      55.986  46.884  60.127  1.00  0.00
ATOM     15  C5  G5      1      56.864  45.820  60.303  1.00  0.00
ATOM     16  C6  G5      1      57.228  44.687  59.493  1.00  0.00
ATOM     17  O6  G5      1      56.742  44.316  58.444  1.00  0.00
ATOM     18  N1  G5      1      58.130  43.894  60.070  1.00  0.00
ATOM     19  H1  G5      1      58.283  43.137  59.419  1.00  0.00
ATOM     20  C2  G5      1      58.807  44.157  61.229  1.00  0.00
ATOM     21  N2  G5      1      59.642  43.276  61.649  1.00  0.00
ATOM     22  H21 G5      1      60.178  43.544  62.462  1.00  0.00
ATOM     23  H22 G5      1      59.606  42.359  61.226  1.00  0.00
ATOM     24  N3  G5      1      58.528  45.172  62.044  1.00  0.00
ATOM     25  C4  G5      1      57.592  45.949  61.498  1.00  0.00
ATOM     26  C3' G5      1      58.402  49.508  63.577  1.00  0.00
ATOM     27  H3' G5      1      58.437  49.812  62.531  1.00  0.00
ATOM     28  C2' G5      1      58.702  48.004  63.702  1.00  0.00
ATOM     29  H2' G5      1      59.386  47.586  62.963  1.00  0.00
ATOM     30  O2' G5      1      59.187  47.640  64.982  1.00  0.00
ATOM     31 HO2' G5      1      59.586  46.785  64.807  1.00  0.00
ATOM     32  O3' G5      1      59.380  50.285  64.259  1.00  0.00
ATOM     33  P   A       2      60.623  50.901  63.654  1.00  0.00
ATOM     34  OP1 A       2      61.343  51.401  64.827  1.00  0.00
ATOM     35  OP2 A       2      60.271  51.801  62.520  1.00  0.00
ATOM     36  O5' A       2      61.307  49.632  62.974  1.00  0.00
ATOM     37  C5' A       2      62.244  48.888  63.710  1.00  0.00
ATOM     38  H5' A       2      61.886  48.488  64.659  1.00  0.00
ATOM     39 H5'' A       2      62.996  49.655  63.898  1.00  0.00
ATOM     40  C4' A       2      62.848  47.763  62.940  1.00  0.00
ATOM     41  H4' A       2      63.527  47.251  63.621  1.00  0.00
ATOM     42  O4' A       2      61.812  46.829  62.589  1.00  0.00
ATOM     43  C1' A       2      62.215  46.112  61.450  1.00  0.00
ATOM     44  H1' A       2      62.337  45.042  61.618  1.00  0.00
ATOM     45  N9  A       2      61.193  46.322  60.359  1.00  0.00
ATOM     46  C8  A       2      60.327  47.363  60.222  1.00  0.00
ATOM     47  H8  A       2      60.382  48.220  60.876  1.00  0.00
ATOM     48  N7  A       2      59.525  47.197  59.239  1.00  0.00
ATOM     49  C5  A       2      59.957  46.071  58.581  1.00  0.00
ATOM     50  C6  A       2      59.638  45.460  57.266  1.00  0.00
ATOM     51  N6  A       2      58.761  45.896  56.399  1.00  0.00
ATOM     52  H61 A       2      58.172  46.677  56.652  1.00  0.00
ATOM     53  H62 A       2      58.634  45.397  55.530  1.00  0.00
ATOM     54  N1  A       2      60.297  44.356  56.896  1.00  0.00
ATOM     55  C2  A       2      61.256  43.917  57.724  1.00  0.00
ATOM     56  H2  A       2      61.699  43.030  57.294  1.00  0.00
ATOM     57  N3  A       2      61.754  44.421  58.823  1.00  0.00
ATOM     58  C4  A       2      61.064  45.528  59.257  1.00  0.00
ATOM     59  C3' A       2      63.495  48.118  61.576  1.00  0.00
ATOM     60  H3' A       2      62.841  48.773  61.000  1.00  0.00
ATOM     61  C2' A       2      63.560  46.682  61.017  1.00  0.00
ATOM     62  H2' A       2      63.681  46.763  59.937  1.00  0.00
ATOM     63  O2' A       2      64.530  45.807  61.555  1.00  0.00
ATOM     64 HO2' A       2      65.280  45.842  60.957  1.00  0.00
ATOM     65  O3' A       2      64.889  48.624  61.609  1.00  0.00
ATOM     66  P   G       3      65.397  49.643  60.563  1.00  0.00
ATOM     67  OP1 G       3      66.892  49.735  60.658  1.00  0.00
ATOM     68  OP2 G       3      64.577  50.859  60.669  1.00  0.00
ATOM     69  O5' G       3      65.102  49.038  59.069  1.00  0.00
ATOM     70  C5' G       3      65.885  47.965  58.607  1.00  0.00
ATOM     71  H5' G       3      65.769  47.117  59.282  1.00  0.00
ATOM     72 H5'' G       3      66.884  48.346  58.397  1.00  0.00
ATOM     73  C4' G       3      65.384  47.402  57.313  1.00  0.00
ATOM     74  H4' G       3      66.059  46.598  57.020  1.00  0.00
ATOM     75  O4' G       3      64.039  46.932  57.409  1.00  0.00
ATOM     76  C1' G       3      63.332  47.185  56.172  1.00  0.00
ATOM     77  H1' G       3      62.804  46.308  55.798  1.00  0.00
ATOM     78  N9  G       3      62.280  48.214  56.446  1.00  0.00
ATOM     79  C8  G       3      62.152  49.141  57.519  1.00  0.00
ATOM     80  H8  G       3      62.694  49.042  58.447  1.00  0.00
ATOM     81  N7  G       3      61.082  49.867  57.491  1.00  0.00
ATOM     82  C5  G       3      60.629  49.707  56.207  1.00  0.00
ATOM     83  C6  G       3      59.520  50.334  55.503  1.00  0.00
ATOM     84  O6  G       3      58.725  51.163  55.855  1.00  0.00
ATOM     85  N1  G       3      59.388  49.842  54.230  1.00  0.00
ATOM     86  H1  G       3      58.657  50.172  53.615  1.00  0.00
ATOM     87  C2  G       3      60.153  48.893  53.637  1.00  0.00
ATOM     88  N2  G       3      59.985  48.750  52.343  1.00  0.00
ATOM     89  H21 G       3      59.328  49.318  51.827  1.00  0.00
ATOM     90  H22 G       3      60.519  48.045  51.857  1.00  0.00
ATOM     91  N3  G       3      61.157  48.324  54.270  1.00  0.00
ATOM     92  C4  G       3      61.343  48.746  55.540  1.00  0.00
ATOM     93  C3' G       3      65.255  48.407  56.137  1.00  0.00
ATOM     94  H3' G       3      64.844  49.366  56.453  1.00  0.00
ATOM     95  C2' G       3      64.279  47.707  55.160  1.00  0.00
ATOM     96  H2' G       3      63.831  48.437  54.487  1.00  0.00
ATOM     97  O2' G       3      64.754  46.625  54.396  1.00  0.00
ATOM     98 HO2' G       3      65.595  46.956  54.073  1.00  0.00
ATOM     99  O3' G       3      66.429  48.630  55.373  1.00  0.00
ATOM    100  P   U       4      66.749  50.093  54.790  1.00  0.00
ATOM    101  OP1 U       4      68.132  50.051  54.310  1.00  0.00
ATOM    102  OP2 U       4      66.346  51.142  55.789  1.00  0.00
ATOM    103  O5' U       4      65.750  50.277  53.577  1.00  0.00
ATOM    104  C5' U       4      65.918  49.609  52.303  1.00  0.00
ATOM    105  H5' U       4      65.795  48.535  52.443  1.00  0.00
ATOM    106 H5'' U       4      66.870  49.859  51.834  1.00  0.00
ATOM    107  C4' U       4      64.787  50.101  51.391  1.00  0.00
ATOM    108  H4' U       4      64.855  49.408  50.553  1.00  0.00
ATOM    109  O4' U       4      63.417  49.863  51.811  1.00  0.00
ATOM    110  C1' U       4      62.567  51.011  51.586  1.00  0.00
ATOM    111  H1' U       4      61.679  50.681  51.047  1.00  0.00
ATOM    112  N1  U       4      62.078  51.769  52.714  1.00  0.00
ATOM    113  C6  U       4      62.802  51.819  53.889  1.00  0.00
ATOM    114  H6  U       4      63.578  51.074  53.984  1.00  0.00
ATOM    115  C5  U       4      62.493  52.709  54.895  1.00  0.00
ATOM    116  H5  U       4      62.963  52.740  55.867  1.00  0.00
ATOM    117  C4  U       4      61.286  53.594  54.849  1.00  0.00
ATOM    118  O4  U       4      60.818  54.297  55.646  1.00  0.00
ATOM    119  N3  U       4      60.553  53.375  53.738  1.00  0.00
ATOM    120  H3  U       4      59.711  53.930  53.776  1.00  0.00
ATOM    121  C2  U       4      60.892  52.462  52.668  1.00  0.00
ATOM    122  O2  U       4      60.161  52.421  51.703  1.00  0.00
ATOM    123  C3' U       4      64.818  51.507  50.881  1.00  0.00
ATOM    124  H3' U       4      65.105  52.135  51.725  1.00  0.00
ATOM    125  C2' U       4      63.425  51.817  50.539  1.00  0.00
ATOM    126  H2' U       4      63.346  52.903  50.488  1.00  0.00
ATOM    127  O2' U       4      63.016  51.334  49.277  1.00  0.00
ATOM    128 HO2' U       4      63.367  51.951  48.631  1.00  0.00
ATOM    129  O3' U       4      65.750  51.637  49.801  1.00  0.00
ATOM    130  P   G       5      66.317  53.036  49.443  1.00  0.00
ATOM    131  OP1 G       5      67.540  52.843  48.691  1.00  0.00
ATOM    132  OP2 G       5      66.400  53.767  50.730  1.00  0.00
ATOM    133  O5' G       5      65.267  53.749  48.450  1.00  0.00
ATOM    134  C5' G       5      65.114  53.235  47.133  1.00  0.00
ATOM    135  H5' G       5      65.090  52.146  47.188  1.00  0.00
ATOM    136 H5'' G       5      66.010  53.464  46.556  1.00  0.00
ATOM    137  C4' G       5      63.837  53.809  46.484  1.00  0.00
ATOM    138  H4' G       5      63.652  53.459  45.468  1.00  0.00
ATOM    139  O4' G       5      62.731  53.465  47.228  1.00  0.00
ATOM    140  C1' G       5      61.793  54.524  47.309  1.00  0.00
ATOM    141  H1' G       5      60.836  54.157  46.938  1.00  0.00
ATOM    142  N9  G       5      61.730  54.913  48.771  1.00  0.00
ATOM    143  C8  G       5      62.667  55.391  49.560  1.00  0.00
ATOM    144  H8  G       5      63.706  55.496  49.282  1.00  0.00
ATOM    145  N7  G       5      62.222  55.728  50.739  1.00  0.00
ATOM    146  C5  G       5      60.882  55.580  50.744  1.00  0.00
ATOM    147  C6  G       5      59.801  55.901  51.593  1.00  0.00
ATOM    148  O6  G       5      59.808  56.506  52.627  1.00  0.00
ATOM    149  N1  G       5      58.584  55.509  51.084  1.00  0.00
ATOM    150  H1  G       5      57.734  55.674  51.604  1.00  0.00
ATOM    151  C2  G       5      58.428  55.076  49.815  1.00  0.00
ATOM    152  N2  G       5      57.190  54.851  49.505  1.00  0.00
ATOM    153  H21 G       5      56.525  55.259  50.146  1.00  0.00
ATOM    154  H22 G       5      56.998  54.676  48.529  1.00  0.00
ATOM    155  N3  G       5      59.375  54.679  48.965  1.00  0.00
ATOM    156  C4  G       5      60.582  54.940  49.514  1.00  0.00
ATOM    157  C3' G       5      63.909  55.309  46.277  1.00  0.00
ATOM    158  H3' G       5      64.398  55.769  47.136  1.00  0.00
ATOM    159  C2' G       5      62.403  55.639  46.361  1.00  0.00
ATOM    160  H2' G       5      62.321  56.571  46.921  1.00  0.00
ATOM    161  O2' G       5      61.744  55.592  45.118  1.00  0.00
ATOM    162 HO2' G       5      60.899  56.045  45.152  1.00  0.00
ATOM    163  O3' G       5      64.475  55.629  45.016  1.00  0.00
ATOM    164  P   C       6      66.056  55.590  44.710  1.00  0.00
ATOM    165  OP1 C       6      66.775  55.768  45.933  1.00  0.00
ATOM    166  OP2 C       6      66.371  56.519  43.612  1.00  0.00
ATOM    167  O5' C       6      66.220  54.155  44.176  1.00  0.00
ATOM    168  C5' C       6      65.541  53.712  43.026  1.00  0.00
ATOM    169  H5' C       6      65.385  54.495  42.284  1.00  0.00
ATOM    170 H5'' C       6      64.548  53.384  43.333  1.00  0.00
ATOM    171  C4' C       6      66.196  52.495  42.463  1.00  0.00
ATOM    172  H4' C       6      65.698  52.288  41.517  1.00  0.00
ATOM    173  O4' C       6      67.604  52.611  42.234  1.00  0.00
ATOM    174  C1' C       6      68.350  51.787  43.089  1.00  0.00
ATOM    175  H1' C       6      68.675  50.839  42.660  1.00  0.00
ATOM    176  N1  C       6      69.557  52.502  43.577  1.00  0.00
ATOM    177  C6  C       6      69.550  53.837  43.881  1.00  0.00
ATOM    178  H6  C       6      68.593  54.335  43.923  1.00  0.00
ATOM    179  C5  C       6      70.719  54.571  44.070  1.00  0.00
ATOM    180  H5  C       6      70.564  55.631  44.212  1.00  0.00
ATOM    181  C4  C       6      71.926  53.930  43.830  1.00  0.00
ATOM    182  N4  C       6      73.073  54.545  43.796  1.00  0.00
ATOM    183  H41 C       6      73.803  53.886  43.565  1.00  0.00
ATOM    184  H42 C       6      73.263  55.535  43.852  1.00  0.00
ATOM    185  N3  C       6      71.964  52.633  43.482  1.00  0.00
ATOM    186  C2  C       6      70.816  51.941  43.395  1.00  0.00
ATOM    187  O2  C       6      70.925  50.763  43.050  1.00  0.00
ATOM    188  C3' C       6      66.106  51.333  43.474  1.00  0.00
ATOM    189  H3' C       6      65.398  51.554  44.273  1.00  0.00
ATOM    190  C2' C       6      67.386  51.409  44.207  1.00  0.00
ATOM    191  H2' C       6      67.221  52.189  44.950  1.00  0.00
ATOM    192  O2' C       6      67.852  50.161  44.756  1.00  0.00
ATOM    193 HO2' C       6      67.412  49.968  45.587  1.00  0.00
ATOM    194  O3' C       6      65.853  50.091  42.955  1.00  0.00
ATOM    195  P   G       7      64.415  49.742  42.333  1.00  0.00
ATOM    196  OP1 G       7      64.393  48.436  41.613  1.00  0.00
ATOM    197  OP2 G       7      63.820  50.856  41.562  1.00  0.00
ATOM    198  O5' G       7      63.487  49.613  43.595  1.00  0.00
ATOM    199  C5' G       7      63.666  48.721  44.654  1.00  0.00
ATOM    200  H5' G       7      64.577  48.915  45.220  1.00  0.00
ATOM    201 H5'' G       7      63.665  47.698  44.278  1.00  0.00
ATOM    202  C4' G       7      62.594  48.972  45.671  1.00  0.00
ATOM    203  H4' G       7      62.774  48.313  46.521  1.00  0.00
ATOM    204  O4' G       7      62.768  50.268  46.255  1.00  0.00
ATOM    205  C1' G       7      61.451  50.628  46.465  1.00  0.00
ATOM    206  H1' G       7      61.360  51.080  47.452  1.00  0.00
ATOM    207  N9  G       7      61.075  51.685  45.428  1.00  0.00
ATOM    208  C8  G       7      61.699  51.939  44.187  1.00  0.00
ATOM    209  H8  G       7      62.693  51.592  43.947  1.00  0.00
ATOM    210  N7  G       7      61.056  52.771  43.467  1.00  0.00
ATOM    211  C5  G       7      59.847  53.006  44.175  1.00  0.00
ATOM    212  C6  G       7      58.786  53.911  43.933  1.00  0.00
ATOM    213  O6  G       7      58.688  54.821  43.030  1.00  0.00
ATOM    214  N1  G       7      57.899  53.988  44.973  1.00  0.00
ATOM    215  H1  G       7      57.336  54.827  44.947  1.00  0.00
ATOM    216  C2  G       7      57.892  53.090  46.000  1.00  0.00
ATOM    217  N2  G       7      56.895  53.082  46.817  1.00  0.00
ATOM    218  H21 G       7      56.062  53.565  46.514  1.00  0.00
ATOM    219  H22 G       7      56.828  52.376  47.536  1.00  0.00
ATOM    220  N3  G       7      58.842  52.202  46.292  1.00  0.00
ATOM    221  C4  G       7      59.868  52.286  45.389  1.00  0.00
ATOM    222  C3' G       7      61.179  48.592  45.218  1.00  0.00
ATOM    223  H3' G       7      61.009  49.044  44.241  1.00  0.00
ATOM    224  C2' G       7      60.476  49.421  46.329  1.00  0.00
ATOM    225  H2' G       7      59.556  49.786  45.871  1.00  0.00
ATOM    226  O2' G       7      60.289  48.781  47.649  1.00  0.00
ATOM    227 HO2' G       7      59.536  49.164  48.104  1.00  0.00
ATOM    228  O3' G       7      60.956  47.230  45.129  1.00  0.00
ATOM    229  P   G       8      59.645  46.689  44.271  1.00  0.00
ATOM    230  OP1 G       8      59.526  45.279  44.432  1.00  0.00
ATOM    231  OP2 G       8      59.721  47.252  42.969  1.00  0.00
ATOM    232  O5' G       8      58.444  47.385  45.065  1.00  0.00
ATOM    233  C5' G       8      57.906  46.778  46.241  1.00  0.00
ATOM    234  H5' G       8      58.609  46.923  47.061  1.00  0.00
ATOM    235 H5'' G       8      57.710  45.715  46.097  1.00  0.00
ATOM    236  C4' G       8      56.628  47.469  46.724  1.00  0.00
ATOM    237  H4' G       8      56.321  47.001  47.660  1.00  0.00
ATOM    238  O4' G       8      56.803  48.928  46.904  1.00  0.00
ATOM    239  C1' G       8      55.677  49.602  46.353  1.00  0.00
ATOM    240  H1' G       8      55.282  50.352  47.038  1.00  0.00
ATOM    241  N9  G       8      56.006  50.271  45.069  1.00  0.00
ATOM    242  C8  G       8      57.192  50.205  44.383  1.00  0.00
ATOM    243  H8  G       8      57.946  49.548  44.788  1.00  0.00
ATOM    244  N7  G       8      57.250  50.989  43.335  1.00  0.00
ATOM    245  C5  G       8      56.048  51.727  43.404  1.00  0.00
ATOM    246  C6  G       8      55.498  52.801  42.631  1.00  0.00
ATOM    247  O6  G       8      55.981  53.426  41.665  1.00  0.00
ATOM    248  N1  G       8      54.290  53.356  43.168  1.00  0.00
ATOM    249  H1  G       8      53.791  54.122  42.739  1.00  0.00
ATOM    250  C2  G       8      53.718  52.800  44.270  1.00  0.00
ATOM    251  N2  G       8      52.551  53.286  44.668  1.00  0.00
ATOM    252  H21 G       8      52.062  52.929  45.477  1.00  0.00
ATOM    253  H22 G       8      52.096  53.941  44.050  1.00  0.00
ATOM    254  N3  G       8      54.189  51.753  44.925  1.00  0.00
ATOM    255  C4  G       8      55.307  51.260  44.472  1.00  0.00
ATOM    256  C3' G       8      55.522  47.326  45.745  1.00  0.00
ATOM    257  H3' G       8      55.910  47.510  44.743  1.00  0.00
ATOM    258  C2' G       8      54.627  48.535  46.014  1.00  0.00
ATOM    259  H2' G       8      54.067  48.766  45.108  1.00  0.00
ATOM    260  O2' G       8      53.810  48.362  47.174  1.00  0.00
ATOM    261 HO2' G       8      53.572  47.435  47.258  1.00  0.00
ATOM    262  O3' G       8      54.776  46.096  45.878  1.00  0.00
ATOM    263  P   G       9      53.946  45.429  44.698  1.00  0.00
ATOM    264  OP1 G       9      53.345  44.238  45.342  1.00  0.00
ATOM    265  OP2 G       9      54.861  45.407  43.513  1.00  0.00
ATOM    266  O5' G       9      52.789  46.561  44.440  1.00  0.00
ATOM    267  C5' G       9      51.605  46.641  45.186  1.00  0.00
ATOM    268  H5' G       9      51.875  46.747  46.237  1.00  0.00
ATOM    269 H5'' G       9      51.078  45.704  45.001  1.00  0.00
ATOM    270  C4' G       9      50.588  47.774  44.832  1.00  0.00
ATOM    271  H4' G       9      49.796  47.712  45.578  1.00  0.00
ATOM    272  O4' G       9      51.278  49.073  44.918  1.00  0.00
ATOM    273  C1' G       9      50.786  49.852  43.774  1.00  0.00
ATOM    274  H1' G       9      50.565  50.866  44.106  1.00  0.00
ATOM    275  N9  G       9      51.851  49.966  42.812  1.00  0.00
ATOM    276  C8  G       9      53.050  49.339  42.529  1.00  0.00
ATOM    277  H8  G       9      53.433  48.485  43.067  1.00  0.00
ATOM    278  N7  G       9      53.682  49.893  41.519  1.00  0.00
ATOM    279  C5  G       9      52.834  50.956  41.127  1.00  0.00
ATOM    280  C6  G       9      52.985  52.029  40.123  1.00  0.00
ATOM    281  O6  G       9      54.035  52.292  39.549  1.00  0.00
ATOM    282  N1  G       9      51.892  52.906  40.051  1.00  0.00
ATOM    283  H1  G       9      52.078  53.728  39.495  1.00  0.00
ATOM    284  C2  G       9      50.830  52.849  40.821  1.00  0.00
ATOM    285  N2  G       9      49.961  53.858  40.660  1.00  0.00
ATOM    286  H21 G       9      49.967  54.444  39.838  1.00  0.00
ATOM    287  H22 G       9      49.124  53.788  41.221  1.00  0.00
ATOM    288  N3  G       9      50.682  51.911  41.789  1.00  0.00
ATOM    289  C4  G       9      51.695  50.999  41.928  1.00  0.00
ATOM    290  C3' G       9      49.962  47.708  43.384  1.00  0.00
ATOM    291  H3' G       9      50.739  47.617  42.625  1.00  0.00
ATOM    292  C2' G       9      49.460  49.126  43.317  1.00  0.00
ATOM    293  H2' G       9      49.176  49.432  42.310  1.00  0.00
ATOM    294  O2' G       9      48.447  49.359  44.300  1.00  0.00
ATOM    295 HO2' G       9      47.969  50.164  44.088  1.00  0.00
ATOM    296  O3' G       9      48.866  46.838  43.209  1.00  0.00
ATOM    297  P   G      10      48.477  46.567  41.687  1.00  0.00
ATOM    298  OP1 G      10      47.455  45.519  41.755  1.00  0.00
ATOM    299  OP2 G      10      49.706  46.194  40.983  1.00  0.00
ATOM    300  O5' G      10      47.881  47.854  41.001  1.00  0.00
ATOM    301  C5' G      10      46.620  48.462  41.395  1.00  0.00
ATOM    302  H5' G      10      46.735  48.797  42.425  1.00  0.00
ATOM    303 H5'' G      10      45.737  47.825  41.328  1.00  0.00
ATOM    304  C4' G      10      46.428  49.775  40.493  1.00  0.00
ATOM    305  H4' G      10      45.631  50.339  40.978  1.00  0.00
ATOM    306  O4' G      10      47.641  50.556  40.584  1.00  0.00
ATOM    307  C1' G      10      47.975  51.073  39.299  1.00  0.00
ATOM    308  H1' G      10      48.031  52.160  39.364  1.00  0.00
ATOM    309  N9  G      10      49.318  50.762  38.775  1.00  0.00
ATOM    310  C8  G      10      50.203  49.862  39.159  1.00  0.00
ATOM    311  H8  G      10      49.990  49.318  40.068  1.00  0.00
ATOM    312  N7  G      10      51.347  49.829  38.471  1.00  0.00
ATOM    313  C5  G      10      51.120  50.880  37.545  1.00  0.00
ATOM    314  C6  G      10      51.903  51.450  36.484  1.00  0.00
ATOM    315  O6  G      10      53.085  51.183  36.096  1.00  0.00
ATOM    316  N1  G      10      51.238  52.391  35.740  1.00  0.00
ATOM    317  H1  G      10      51.718  52.845  34.976  1.00  0.00
ATOM    318  C2  G      10      50.019  52.912  36.021  1.00  0.00
ATOM    319  N2  G      10      49.395  53.770  35.191  1.00  0.00
ATOM    320  H21 G      10      48.465  54.013  35.501  1.00  0.00
ATOM    321  H22 G      10      49.867  54.164  34.389  1.00  0.00
ATOM    322  N3  G      10      49.246  52.386  36.973  1.00  0.00
ATOM    323  C4  G      10      49.874  51.375  37.697  1.00  0.00
ATOM    324  C3' G      10      46.196  49.404  39.005  1.00  0.00
ATOM    325  H3' G      10      46.798  48.526  38.771  1.00  0.00
ATOM    326  C2' G      10      46.780  50.655  38.350  1.00  0.00
ATOM    327  H2' G      10      47.144  50.309  37.382  1.00  0.00
ATOM    328  O2' G      10      45.678  51.617  38.254  1.00  0.00
ATOM    329 HO2' G      10      45.142  51.274  37.535  1.00  0.00
ATOM    330  O3' G      10      44.789  49.073  38.788  1.00  0.00
ATOM    331  P   C      11      44.313  48.292  37.601  1.00  0.00
ATOM    332  OP1 C      11      42.819  48.297  37.527  1.00  0.00
ATOM    333  OP2 C      11      44.958  47.010  37.779  1.00  0.00
ATOM    334  O5' C      11      44.969  49.076  36.394  1.00  0.00
ATOM    335  C5' C      11      44.192  49.988  35.700  1.00  0.00
ATOM    336  H5' C      11      43.815  50.754  36.378  1.00  0.00
ATOM    337 H5'' C      11      43.382  49.444  35.214  1.00  0.00
ATOM    338  C4' C      11      44.954  50.639  34.532  1.00  0.00
ATOM    339  H4' C      11      44.452  51.503  34.096  1.00  0.00
ATOM    340  O4' C      11      46.183  51.139  35.009  1.00  0.00
ATOM    341  C1' C      11      47.041  51.430  33.891  1.00  0.00
ATOM    342  H1' C      11      47.120  52.517  33.877  1.00  0.00
ATOM    343  N1  C      11      48.413  50.720  34.065  1.00  0.00
ATOM    344  C6  C      11      48.601  49.735  35.001  1.00  0.00
ATOM    345  H6  C      11      47.842  49.467  35.721  1.00  0.00
ATOM    346  C5  C      11      49.795  49.056  35.056  1.00  0.00
ATOM    347  H5  C      11      49.936  48.309  35.823  1.00  0.00
ATOM    348  C4  C      11      50.754  49.523  34.097  1.00  0.00
ATOM    349  N4  C      11      51.969  48.929  34.044  1.00  0.00
ATOM    350  H41 C      11      52.214  48.098  34.563  1.00  0.00
ATOM    351  H42 C      11      52.748  49.451  33.671  1.00  0.00
ATOM    352  N3  C      11      50.597  50.435  33.161  1.00  0.00
ATOM    353  C2  C      11      49.395  50.978  33.106  1.00  0.00
ATOM    354  O2  C      11      49.103  51.640  32.167  1.00  0.00
ATOM    355  C3' C      11      45.307  49.872  33.327  1.00  0.00
ATOM    356  H3' C      11      45.966  49.035  33.560  1.00  0.00
ATOM    357  C2' C      11      46.294  50.835  32.682  1.00  0.00
ATOM    358  H2' C      11      46.911  50.162  32.087  1.00  0.00
ATOM    359  O2' C      11      45.670  51.856  31.996  1.00  0.00
ATOM    360 HO2' C      11      44.890  52.130  32.484  1.00  0.00
ATOM    361  O3' C      11      44.271  49.366  32.565  1.00  0.00
ATOM    362  P   U      12      44.442  48.218  31.455  1.00  0.00
ATOM    363  OP1 U      12      43.138  48.152  30.760  1.00  0.00
ATOM    364  OP2 U      12      45.046  47.006  32.055  1.00  0.00
ATOM    365  O5' U      12      45.524  48.821  30.418  1.00  0.00
ATOM    366  C5' U      12      45.145  49.737  29.425  1.00  0.00
ATOM    367  H5' U      12      44.735  50.632  29.893  1.00  0.00
ATOM    368 H5'' U      12      44.319  49.417  28.790  1.00  0.00
ATOM    369  C4' U      12      46.341  50.240  28.546  1.00  0.00
ATOM    370  H4' U      12      46.022  50.987  27.819  1.00  0.00
ATOM    371  O4' U      12      47.426  50.652  29.339  1.00  0.00
ATOM    372  C1' U      12      48.620  50.353  28.699  1.00  0.00
ATOM    373  H1' U      12      49.056  51.253  28.265  1.00  0.00
ATOM    374  N1  U      12      49.653  49.680  29.587  1.00  0.00
ATOM    375  C6  U      12      49.225  48.766  30.513  1.00  0.00
ATOM    376  H6  U      12      48.254  48.848  30.979  1.00  0.00
ATOM    377  C5  U      12      50.135  47.930  31.145  1.00  0.00
ATOM    378  H5  U      12      49.743  47.396  31.998  1.00  0.00
ATOM    379  C4  U      12      51.504  47.933  30.726  1.00  0.00
ATOM    380  O4  U      12      52.306  47.149  31.194  1.00  0.00
ATOM    381  N3  U      12      51.833  48.812  29.731  1.00  0.00
ATOM    382  H3  U      12      52.801  48.981  29.499  1.00  0.00
ATOM    383  C2  U      12      50.953  49.634  29.087  1.00  0.00
ATOM    384  O2  U      12      51.361  50.318  28.092  1.00  0.00
ATOM    385  C3' U      12      46.858  49.001  27.782  1.00  0.00
ATOM    386  H3' U      12      46.836  48.137  28.447  1.00  0.00
ATOM    387  C2' U      12      48.326  49.440  27.476  1.00  0.00
ATOM    388  H2' U      12      48.880  48.502  27.512  1.00  0.00
ATOM    389  O2' U      12      48.445  50.128  26.252  1.00  0.00
ATOM    390 HO2' U      12      48.616  49.425  25.621  1.00  0.00
ATOM    391  O3' U      12      46.170  48.823  26.561  1.00  0.00
ATOM    392  P   C      13      45.993  47.420  25.840  1.00  0.00
ATOM    393  OP1 C      13      45.099  47.542  24.693  1.00  0.00
ATOM    394  OP2 C      13      45.718  46.342  26.814  1.00  0.00
ATOM    395  O5' C      13      47.497  47.159  25.301  1.00  0.00
ATOM    396  C5' C      13      47.994  47.799  24.145  1.00  0.00
ATOM    397  H5' C      13      47.678  48.837  24.255  1.00  0.00
ATOM    398 H5'' C      13      47.446  47.389  23.296  1.00  0.00
ATOM    399  C4' C      13      49.459  47.693  23.868  1.00  0.00
ATOM    400  H4' C      13      49.768  48.315  23.027  1.00  0.00
ATOM    401  O4' C      13      50.098  48.110  25.063  1.00  0.00
ATOM    402  C1' C      13      51.395  47.498  25.103  1.00  0.00
ATOM    403  H1' C      13      52.117  48.304  24.972  1.00  0.00
ATOM    404  N1  C      13      51.825  46.968  26.467  1.00  0.00
ATOM    405  C6  C      13      50.914  46.630  27.400  1.00  0.00
ATOM    406  H6  C      13      49.868  46.862  27.260  1.00  0.00
ATOM    407  C5  C      13      51.281  45.833  28.452  1.00  0.00
ATOM    408  H5  C      13      50.527  45.472  29.135  1.00  0.00
ATOM    409  C4  C      13      52.620  45.377  28.494  1.00  0.00
ATOM    410  N4  C      13      53.003  44.705  29.570  1.00  0.00
ATOM    411  H41 C      13      52.315  44.522  30.286  1.00  0.00
ATOM    412  H42 C      13      53.932  44.321  29.670  1.00  0.00
ATOM    413  N3  C      13      53.550  45.919  27.683  1.00  0.00
ATOM    414  C2  C      13      53.161  46.642  26.587  1.00  0.00
ATOM    415  O2  C      13      54.029  46.987  25.773  1.00  0.00
ATOM    416  C3' C      13      49.993  46.275  23.704  1.00  0.00
ATOM    417  H3' C      13      49.673  45.555  24.457  1.00  0.00
ATOM    418  C2' C      13      51.506  46.447  23.939  1.00  0.00
ATOM    419  H2' C      13      52.001  45.500  24.156  1.00  0.00
ATOM    420  O2' C      13      52.102  47.021  22.783  1.00  0.00
ATOM    421 HO2' C      13      51.804  46.526  22.016  1.00  0.00
ATOM    422  O3' C      13      49.742  45.799  22.389  1.00  0.00
ATOM    423  P   U      14      49.593  44.261  22.231  1.00  0.00
ATOM    424  OP1 U      14      49.134  44.036  20.855  1.00  0.00
ATOM    425  OP2 U      14      48.804  43.720  23.361  1.00  0.00
ATOM    426  O5' U      14      51.111  43.704  22.366  1.00  0.00
ATOM    427  C5' U      14      52.051  43.984  21.345  1.00  0.00
ATOM    428  H5' U      14      52.030  45.029  21.037  1.00  0.00
ATOM    429 H5'' U      14      51.980  43.429  20.410  1.00  0.00
ATOM    430  C4' U      14      53.482  43.702  21.751  1.00  0.00
ATOM    431  H4' U      14      54.104  44.195  21.005  1.00  0.00
ATOM    432  O4' U      14      53.763  44.236  23.009  1.00  0.00
ATOM    433  C1' U      14      54.872  43.592  23.536  1.00  0.00
ATOM    434  H1' U      14      55.674  44.281  23.801  1.00  0.00
ATOM    435  N1  U      14      54.550  42.968  24.844  1.00  0.00
ATOM    436  C6  U      14      53.238  42.668  25.195  1.00  0.00
ATOM    437  H6  U      14      52.431  43.008  24.563  1.00  0.00
ATOM    438  C5  U      14      52.940  42.023  26.359  1.00  0.00
ATOM    439  H5  U      14      51.977  41.725  26.747  1.00  0.00
ATOM    440  C4  U      14      54.032  41.653  27.304  1.00  0.00
ATOM    441  O4  U      14      53.891  41.218  28.427  1.00  0.00
ATOM    442  N3  U      14      55.290  41.955  26.871  1.00  0.00
ATOM    443  H3  U      14      56.029  41.620  27.471  1.00  0.00
ATOM    444  C2  U      14      55.624  42.561  25.679  1.00  0.00
ATOM    445  O2  U      14      56.788  42.851  25.441  1.00  0.00
ATOM    446  C3' U      14      53.873  42.253  21.899  1.00  0.00
ATOM    447  H3' U      14      53.292  41.666  22.610  1.00  0.00
ATOM    448  C2' U      14      55.238  42.425  22.591  1.00  0.00
ATOM    449  H2' U      14      55.398  41.527  23.187  1.00  0.00
ATOM    450  O2' U      14      56.377  42.681  21.790  1.00  0.00
ATOM    451 HO2' U      14      57.007  43.253  22.233  1.00  0.00
ATOM    452  O3' U      14      54.021  41.557  20.627  1.00  0.00
ATOM    453  P   A      15      54.112  40.030  20.471  1.00  0.00
ATOM    454  OP1 A      15      53.910  39.671  19.102  1.00  0.00
ATOM    455  OP2 A      15      53.171  39.407  21.447  1.00  0.00
ATOM    456  O5' A      15      55.580  39.581  20.908  1.00  0.00
ATOM    457  C5' A      15      56.587  39.494  20.069  1.00  0.00
ATOM    458  H5' A      15      56.866  40.498  19.748  1.00  0.00
ATOM    459 H5'' A      15      56.295  38.873  19.221  1.00  0.00
ATOM    460  C4' A      15      57.763  38.817  20.816  1.00  0.00
ATOM    461  H4' A      15      58.649  38.731  20.187  1.00  0.00
ATOM    462  O4' A      15      58.175  39.487  21.972  1.00  0.00
ATOM    463  C1' A      15      58.512  38.549  23.012  1.00  0.00
ATOM    464  H1' A      15      59.415  38.653  23.614  1.00  0.00
ATOM    465  N9  A      15      57.473  38.631  24.029  1.00  0.00
ATOM    466  C8  A      15      56.165  39.059  23.983  1.00  0.00
ATOM    467  H8  A      15      55.824  39.531  23.074  1.00  0.00
ATOM    468  N7  A      15      55.457  38.864  25.038  1.00  0.00
ATOM    469  C5  A      15      56.413  38.239  25.920  1.00  0.00
ATOM    470  C6  A      15      56.396  37.849  27.288  1.00  0.00
ATOM    471  N6  A      15      55.332  37.993  28.056  1.00  0.00
ATOM    472  H61 A      15      54.481  38.474  27.800  1.00  0.00
ATOM    473  H62 A      15      55.421  37.818  29.046  1.00  0.00
ATOM    474  N1  A      15      57.361  37.151  27.916  1.00  0.00
ATOM    475  C2  A      15      58.485  37.094  27.203  1.00  0.00
ATOM    476  H2  A      15      59.374  36.588  27.550  1.00  0.00
ATOM    477  N3  A      15      58.709  37.500  25.943  1.00  0.00
ATOM    478  C4  A      15      57.616  38.068  25.348  1.00  0.00
ATOM    479  C3' A      15      57.396  37.412  21.289  1.00  0.00
ATOM    480  H3' A      15      56.453  37.482  21.831  1.00  0.00
ATOM    481  C2' A      15      58.547  37.162  22.291  1.00  0.00
ATOM    482  H2' A      15      58.280  36.367  22.988  1.00  0.00
ATOM    483  O2' A      15      59.787  36.973  21.630  1.00  0.00
ATOM    484 HO2' A      15      60.419  37.462  22.161  1.00  0.00
ATOM    485  O3' A      15      57.328  36.537  20.183  1.00  0.00
ATOM    486  P   G      16      56.507  35.191  20.212  1.00  0.00
ATOM    487  OP1 G      16      56.886  34.410  19.008  1.00  0.00
ATOM    488  OP2 G      16      55.022  35.532  20.397  1.00  0.00
ATOM    489  O5' G      16      57.082  34.535  21.465  1.00  0.00
ATOM    490  C5' G      16      58.387  33.932  21.485  1.00  0.00
ATOM    491  H5' G      16      59.187  34.644  21.281  1.00  0.00
ATOM    492 H5'' G      16      58.502  33.131  20.755  1.00  0.00
ATOM    493  C4' G      16      58.659  33.183  22.793  1.00  0.00
ATOM    494  H4' G      16      59.637  32.701  22.791  1.00  0.00
ATOM    495  O4' G      16      58.599  34.067  23.931  1.00  0.00
ATOM    496  C1' G      16      58.108  33.350  25.010  1.00  0.00
ATOM    497  H1' G      16      58.767  33.356  25.878  1.00  0.00
ATOM    498  N9  G      16      56.930  34.000  25.593  1.00  0.00
ATOM    499  C8  G      16      55.928  34.711  24.993  1.00  0.00
ATOM    500  H8  G      16      55.892  34.812  23.918  1.00  0.00
ATOM    501  N7  G      16      54.991  35.138  25.750  1.00  0.00
ATOM    502  C5  G      16      55.328  34.654  26.973  1.00  0.00
ATOM    503  C6  G      16      54.563  34.568  28.172  1.00  0.00
ATOM    504  O6  G      16      53.462  35.020  28.435  1.00  0.00
ATOM    505  N1  G      16      55.171  33.920  29.225  1.00  0.00
ATOM    506  H1  G      16      54.702  33.791  30.110  1.00  0.00
ATOM    507  C2  G      16      56.462  33.429  29.075  1.00  0.00
ATOM    508  N2  G      16      56.978  32.909  30.201  1.00  0.00
ATOM    509  H21 G      16      56.361  32.759  30.986  1.00  0.00
ATOM    510  H22 G      16      57.929  32.589  30.314  1.00  0.00
ATOM    511  N3  G      16      57.076  33.254  27.916  1.00  0.00
ATOM    512  C4  G      16      56.457  33.932  26.913  1.00  0.00
ATOM    513  C3' G      16      57.656  32.057  23.074  1.00  0.00
ATOM    514  H3' G      16      56.636  32.389  22.878  1.00  0.00
ATOM    515  C2' G      16      57.807  31.903  24.609  1.00  0.00
ATOM    516  H2' G      16      56.875  31.556  25.054  1.00  0.00
ATOM    517  O2' G      16      58.930  31.196  24.996  1.00  0.00
ATOM    518 HO2' G      16      59.023  30.507  24.333  1.00  0.00
ATOM    519  O3' G      16      57.909  30.856  22.395  1.00  0.00
ATOM    520  P   U      17      56.710  29.802  22.110  1.00  0.00
ATOM    521  OP1 U      17      57.132  28.871  21.028  1.00  0.00
ATOM    522  OP2 U      17      55.501  30.537  21.672  1.00  0.00
ATOM    523  O5' U      17      56.443  29.120  23.504  1.00  0.00
ATOM    524  C5' U      17      57.426  28.372  24.160  1.00  0.00
ATOM    525  H5' U      17      58.364  28.925  24.127  1.00  0.00
ATOM    526 H5'' U      17      57.622  27.468  23.582  1.00  0.00
ATOM    527  C4' U      17      57.046  27.980  25.607  1.00  0.00
ATOM    528  H4' U      17      57.806  27.452  26.185  1.00  0.00
ATOM    529  O4' U      17      56.706  29.179  26.341  1.00  0.00
ATOM    530  C1' U      17      55.743  28.827  27.397  1.00  0.00
ATOM    531  H1' U      17      56.236  28.812  28.369  1.00  0.00
ATOM    532  N1  U      17      54.637  29.918  27.220  1.00  0.00
ATOM    533  C6  U      17      54.163  30.338  25.976  1.00  0.00
ATOM    534  H6  U      17      54.670  30.062  25.063  1.00  0.00
ATOM    535  C5  U      17      53.144  31.251  25.943  1.00  0.00
ATOM    536  H5  U      17      52.992  31.722  24.983  1.00  0.00
ATOM    537  C4  U      17      52.454  31.768  27.135  1.00  0.00
ATOM    538  O4  U      17      51.578  32.697  27.109  1.00  0.00
ATOM    539  N3  U      17      52.930  31.217  28.287  1.00  0.00
ATOM    540  H3  U      17      52.554  31.617  29.135  1.00  0.00
ATOM    541  C2  U      17      54.041  30.369  28.400  1.00  0.00
ATOM    542  O2  U      17      54.374  30.020  29.541  1.00  0.00
ATOM    543  C3' U      17      55.768  27.175  25.639  1.00  0.00
ATOM    544  H3' U      17      55.035  27.486  24.895  1.00  0.00
ATOM    545  C2' U      17      55.180  27.408  27.031  1.00  0.00
ATOM    546  H2' U      17      54.091  27.391  27.013  1.00  0.00
ATOM    547  O2' U      17      55.769  26.576  28.040  1.00  0.00
ATOM    548 HO2' U      17      55.880  25.731  27.599  1.00  0.00
ATOM    549  O3' U      17      55.956  25.704  25.532  1.00  0.00
ATOM    550  P   G      18      55.083  24.810  24.620  1.00  0.00
ATOM    551  OP1 G      18      53.612  24.981  24.902  1.00  0.00
ATOM    552  OP2 G      18      55.684  23.428  24.625  1.00  0.00
ATOM    553  O5' G      18      55.387  25.412  23.154  1.00  0.00
ATOM    554  C5' G      18      54.597  26.373  22.422  1.00  0.00
ATOM    555  H5' G      18      55.000  27.377  22.556  1.00  0.00
ATOM    556 H5'' G      18      53.554  26.316  22.732  1.00  0.00
ATOM    557  C4' G      18      54.741  25.982  20.946  1.00  0.00
ATOM    558  H4' G      18      55.748  26.328  20.714  1.00  0.00
ATOM    559  O4' G      18      54.713  24.622  20.674  1.00  0.00
ATOM    560  C1' G      18      54.331  24.366  19.310  1.00  0.00
ATOM    561  H1' G      18      55.204  23.970  18.791  1.00  0.00
ATOM    562  N9  G      18      53.190  23.414  19.259  1.00  0.00
ATOM    563  C8  G      18      52.836  22.667  20.320  1.00  0.00
ATOM    564  H8  G      18      53.494  22.533  21.166  1.00  0.00
ATOM    565  N7  G      18      51.694  22.098  20.096  1.00  0.00
ATOM    566  C5  G      18      51.406  22.330  18.722  1.00  0.00
ATOM    567  C6  G      18      50.510  21.674  17.801  1.00  0.00
ATOM    568  O6  G      18      49.573  20.944  18.064  1.00  0.00
ATOM    569  N1  G      18      50.542  22.171  16.486  1.00  0.00
ATOM    570  H1  G      18      49.999  21.630  15.828  1.00  0.00
ATOM    571  C2  G      18      51.667  22.841  16.054  1.00  0.00
ATOM    572  N2  G      18      51.618  23.128  14.708  1.00  0.00
ATOM    573  H21 G      18      52.290  23.790  14.344  1.00  0.00
ATOM    574  H22 G      18      50.877  22.842  14.085  1.00  0.00
ATOM    575  N3  G      18      52.549  23.444  16.848  1.00  0.00
ATOM    576  C4  G      18      52.337  23.176  18.203  1.00  0.00
ATOM    577  C3' G      18      53.794  26.633  19.931  1.00  0.00
ATOM    578  H3' G      18      52.790  26.395  20.283  1.00  0.00
ATOM    579  C2' G      18      54.014  25.711  18.673  1.00  0.00
ATOM    580  H2' G      18      53.066  25.662  18.138  1.00  0.00
ATOM    581  O2' G      18      55.057  26.331  17.866  1.00  0.00
ATOM    582 HO2' G      18      55.184  25.735  17.124  1.00  0.00
ATOM    583  O3' G      18      53.962  28.054  19.767  1.00  0.00
ATOM    584  P   A      19      52.780  28.957  19.371  1.00  0.00
ATOM    585  OP1 A      19      53.394  30.284  19.082  1.00  0.00
ATOM    586  OP2 A      19      51.727  28.958  20.404  1.00  0.00
ATOM    587  O5' A      19      52.184  28.347  18.084  1.00  0.00
ATOM    588  C5' A      19      52.623  28.664  16.772  1.00  0.00
ATOM    589  H5' A      19      53.658  28.322  16.750  1.00  0.00
ATOM    590 H5'' A      19      52.581  29.753  16.751  1.00  0.00
ATOM    591  C4' A      19      51.789  27.938  15.713  1.00  0.00
ATOM    592  H4' A      19      52.264  28.258  14.785  1.00  0.00
ATOM    593  O4' A      19      51.762  26.527  15.834  1.00  0.00
ATOM    594  C1' A      19      50.473  26.087  15.409  1.00  0.00
ATOM    595  H1' A      19      50.618  25.481  14.515  1.00  0.00
ATOM    596  N9  A      19      49.763  25.503  16.513  1.00  0.00
ATOM    597  C8  A      19      50.040  25.691  17.854  1.00  0.00
ATOM    598  H8  A      19      50.910  26.240  18.182  1.00  0.00
ATOM    599  N7  A      19      49.386  24.783  18.585  1.00  0.00
ATOM    600  C5  A      19      48.424  24.250  17.661  1.00  0.00
ATOM    601  C6  A      19      47.213  23.430  17.767  1.00  0.00
ATOM    602  N6  A      19      46.874  22.677  18.772  1.00  0.00
ATOM    603  H61 A      19      47.374  22.695  19.649  1.00  0.00
ATOM    604  H62 A      19      46.004  22.165  18.735  1.00  0.00
ATOM    605  N1  A      19      46.445  23.230  16.681  1.00  0.00
ATOM    606  C2  A      19      46.808  23.735  15.510  1.00  0.00
ATOM    607  H2  A      19      46.185  23.498  14.660  1.00  0.00
ATOM    608  N3  A      19      47.874  24.474  15.267  1.00  0.00
ATOM    609  C4  A      19      48.596  24.745  16.405  1.00  0.00
ATOM    610  C3' A      19      50.427  28.480  15.564  1.00  0.00
ATOM    611  H3' A      19      50.091  28.650  16.587  1.00  0.00
ATOM    612  C2' A      19      49.713  27.282  14.922  1.00  0.00
ATOM    613  H2' A      19      48.753  27.182  15.429  1.00  0.00
ATOM    614  O2' A      19      49.686  27.423  13.536  1.00  0.00
ATOM    615 HO2' A      19      49.666  28.373  13.398  1.00  0.00
ATOM    616  O3' A      19      50.511  29.675  14.884  1.00  0.00
ATOM    617  P   U      20      49.339  30.768  15.086  1.00  0.00
ATOM    618  OP1 U      20      49.477  31.870  14.089  1.00  0.00
ATOM    619  OP2 U      20      49.263  30.993  16.564  1.00  0.00
ATOM    620  O5' U      20      48.068  30.039  14.667  1.00  0.00
ATOM    621  C5' U      20      47.579  30.016  13.300  1.00  0.00
ATOM    622  H5' U      20      48.301  29.640  12.574  1.00  0.00
ATOM    623 H5'' U      20      47.360  31.051  13.038  1.00  0.00
ATOM    624  C4' U      20      46.269  29.178  13.054  1.00  0.00
ATOM    625  H4' U      20      45.997  29.238  12.000  1.00  0.00
ATOM    626  O4' U      20      46.280  27.821  13.541  1.00  0.00
ATOM    627  C1' U      20      45.081  27.423  14.038  1.00  0.00
ATOM    628  H1' U      20      44.589  26.653  13.444  1.00  0.00
ATOM    629  N1  U      20      45.195  26.914  15.382  1.00  0.00
ATOM    630  C6  U      20      46.189  27.482  16.254  1.00  0.00
ATOM    631  H6  U      20      46.790  28.332  15.968  1.00  0.00
ATOM    632  C5  U      20      46.375  26.935  17.482  1.00  0.00
ATOM    633  H5  U      20      47.059  27.393  18.181  1.00  0.00
ATOM    634  C4  U      20      45.463  25.925  18.047  1.00  0.00
ATOM    635  O4  U      20      45.571  25.504  19.236  1.00  0.00
ATOM    636  N3  U      20      44.435  25.576  17.216  1.00  0.00
ATOM    637  H3  U      20      43.659  25.013  17.533  1.00  0.00
ATOM    638  C2  U      20      44.259  25.970  15.904  1.00  0.00
ATOM    639  O2  U      20      43.312  25.540  15.298  1.00  0.00
ATOM    640  C3' U      20      45.199  29.753  13.965  1.00  0.00
ATOM    641  H3' U      20      45.611  29.839  14.970  1.00  0.00
ATOM    642  C2' U      20      44.141  28.654  13.986  1.00  0.00
ATOM    643  H2' U      20      43.583  28.655  14.923  1.00  0.00
ATOM    644  O2' U      20      43.383  28.562  12.832  1.00  0.00
ATOM    645 HO2' U      20      42.473  28.360  13.061  1.00  0.00
ATOM    646  O3' U      20      44.674  31.014  13.519  1.00  0.00
ATOM    647  P   G      21      44.545  32.280  14.648  1.00  0.00
ATOM    648  OP1 G      21      44.407  33.504  13.830  1.00  0.00
ATOM    649  OP2 G      21      45.686  32.254  15.557  1.00  0.00
ATOM    650  O5' G      21      43.174  31.913  15.460  1.00  0.00
ATOM    651  C5' G      21      42.025  31.733  14.686  1.00  0.00
ATOM    652  H5' G      21      42.285  31.125  13.820  1.00  0.00
ATOM    653 H5'' G      21      41.661  32.679  14.286  1.00  0.00
ATOM    654  C4' G      21      40.974  31.124  15.526  1.00  0.00
ATOM    655  H4' G      21      40.020  31.187  15.002  1.00  0.00
ATOM    656  O4' G      21      41.322  29.757  15.682  1.00  0.00
ATOM    657  C1' G      21      40.681  29.405  16.936  1.00  0.00
ATOM    658  H1' G      21      40.096  28.525  16.670  1.00  0.00
ATOM    659  N9  G      21      41.751  28.897  17.810  1.00  0.00
ATOM    660  C8  G      21      43.061  29.277  17.856  1.00  0.00
ATOM    661  H8  G      21      43.561  29.918  17.144  1.00  0.00
ATOM    662  N7  G      21      43.702  28.589  18.728  1.00  0.00
ATOM    663  C5  G      21      42.763  27.868  19.437  1.00  0.00
ATOM    664  C6  G      21      42.819  26.879  20.547  1.00  0.00
ATOM    665  O6  G      21      43.721  26.486  21.357  1.00  0.00
ATOM    666  N1  G      21      41.607  26.430  20.883  1.00  0.00
ATOM    667  H1  G      21      41.600  25.835  21.699  1.00  0.00
ATOM    668  C2  G      21      40.422  26.652  20.253  1.00  0.00
ATOM    669  N2  G      21      39.423  26.212  20.923  1.00  0.00
ATOM    670  H21 G      21      39.689  25.444  21.523  1.00  0.00
ATOM    671  H22 G      21      38.480  26.412  20.623  1.00  0.00
ATOM    672  N3  G      21      40.275  27.462  19.151  1.00  0.00
ATOM    673  C4  G      21      41.524  28.053  18.879  1.00  0.00
ATOM    674  C3' G      21      40.708  31.697  16.997  1.00  0.00
ATOM    675  H3' G      21      41.622  31.721  17.590  1.00  0.00
ATOM    676  C2' G      21      39.853  30.592  17.590  1.00  0.00
ATOM    677  H2' G      21      39.932  30.566  18.677  1.00  0.00
ATOM    678  O2' G      21      38.516  30.496  17.152  1.00  0.00
ATOM    679 HO2' G      21      38.326  31.395  16.874  1.00  0.00
ATOM    680  O3' G      21      39.999  32.956  17.043  1.00  0.00
ATOM    681  P   C      22      40.225  34.107  18.011  1.00  0.00
ATOM    682  OP1 C      22      39.762  35.401  17.403  1.00  0.00
ATOM    683  OP2 C      22      41.612  34.106  18.360  1.00  0.00
ATOM    684  O5' C      22      39.382  33.892  19.283  1.00  0.00
ATOM    685  C5' C      22      37.922  33.979  19.226  1.00  0.00
ATOM    686  H5' C      22      37.521  33.758  18.237  1.00  0.00
ATOM    687 H5'' C      22      37.546  34.974  19.464  1.00  0.00
ATOM    688  C4' C      22      37.223  33.028  20.132  1.00  0.00
ATOM    689  H4' C      22      36.159  32.993  19.898  1.00  0.00
ATOM    690  O4' C      22      37.763  31.671  20.010  1.00  0.00
ATOM    691  C1' C      22      37.799  30.967  21.258  1.00  0.00
ATOM    692  H1' C      22      37.098  30.132  21.263  1.00  0.00
ATOM    693  N1  C      22      39.174  30.507  21.559  1.00  0.00
ATOM    694  C6  C      22      40.203  31.408  21.402  1.00  0.00
ATOM    695  H6  C      22      40.141  32.343  20.865  1.00  0.00
ATOM    696  C5  C      22      41.432  31.074  21.859  1.00  0.00
ATOM    697  H5  C      22      42.224  31.808  21.844  1.00  0.00
ATOM    698  C4  C      22      41.568  29.814  22.559  1.00  0.00
ATOM    699  N4  C      22      42.684  29.473  23.104  1.00  0.00
ATOM    700  H41 C      22      43.534  29.887  22.748  1.00  0.00
ATOM    701  H42 C      22      42.581  28.554  23.511  1.00  0.00
ATOM    702  N3  C      22      40.603  28.948  22.694  1.00  0.00
ATOM    703  C2  C      22      39.342  29.317  22.186  1.00  0.00
ATOM    704  O2  C      22      38.361  28.640  22.537  1.00  0.00
ATOM    705  C3' C      22      37.474  33.421  21.609  1.00  0.00
ATOM    706  H3' C      22      38.487  33.810  21.712  1.00  0.00
ATOM    707  C2' C      22      37.257  32.015  22.297  1.00  0.00
ATOM    708  H2' C      22      37.773  31.834  23.240  1.00  0.00
ATOM    709  O2' C      22      35.876  31.640  22.297  1.00  0.00
ATOM    710 HO2' C      22      35.458  31.847  23.136  1.00  0.00
ATOM    711  O3' C      22      36.562  34.476  22.086  1.00  0.00
ATOM    712  P   U      23      36.861  35.194  23.449  1.00  0.00
ATOM    713  OP1 U      23      35.861  36.322  23.675  1.00  0.00
ATOM    714  OP2 U      23      38.270  35.615  23.486  1.00  0.00
ATOM    715  O5' U      23      36.576  34.059  24.645  1.00  0.00
ATOM    716  C5' U      23      35.246  34.017  25.121  1.00  0.00
ATOM    717  H5' U      23      34.580  33.677  24.327  1.00  0.00
ATOM    718 H5'' U      23      34.873  34.985  25.455  1.00  0.00
ATOM    719  C4' U      23      35.264  33.216  26.385  1.00  0.00
ATOM    720  H4' U      23      34.322  33.355  26.915  1.00  0.00
ATOM    721  O4' U      23      35.401  31.840  26.127  1.00  0.00
ATOM    722  C1' U      23      36.005  31.202  27.227  1.00  0.00
ATOM    723  H1' U      23      35.251  30.507  27.598  1.00  0.00
ATOM    724  N1  U      23      37.247  30.545  26.778  1.00  0.00
ATOM    725  C6  U      23      38.062  31.034  25.841  1.00  0.00
ATOM    726  H6  U      23      37.978  32.030  25.431  1.00  0.00
ATOM    727  C5  U      23      39.194  30.468  25.436  1.00  0.00
ATOM    728  H5  U      23      39.798  30.902  24.653  1.00  0.00
ATOM    729  C4  U      23      39.605  29.211  26.075  1.00  0.00
ATOM    730  O4  U      23      40.720  28.731  25.849  1.00  0.00
ATOM    731  N3  U      23      38.671  28.596  26.924  1.00  0.00
ATOM    732  H3  U      23      39.052  27.765  27.355  1.00  0.00
ATOM    733  C2  U      23      37.496  29.258  27.307  1.00  0.00
ATOM    734  O2  U      23      36.805  28.643  28.139  1.00  0.00
ATOM    735  C3' U      23      36.289  33.624  27.466  1.00  0.00
ATOM    736  H3' U      23      37.269  33.904  27.080  1.00  0.00
ATOM    737  C2' U      23      36.271  32.327  28.232  1.00  0.00
ATOM    738  H2' U      23      37.236  32.137  28.702  1.00  0.00
ATOM    739  O2' U      23      35.210  32.299  29.216  1.00  0.00
ATOM    740 HO2' U      23      34.818  33.175  29.244  1.00  0.00
ATOM    741  O3' U      23      35.760  34.713  28.229  1.00  0.00
ATOM    742  P   C      24      36.730  35.820  28.920  1.00  0.00
ATOM    743  OP1 C      24      36.007  36.308  30.102  1.00  0.00
ATOM    744  OP2 C      24      37.042  36.785  27.862  1.00  0.00
ATOM    745  O5' C      24      37.937  35.029  29.449  1.00  0.00
ATOM    746  C5' C      24      37.872  34.358  30.733  1.00  0.00
ATOM    747  H5' C      24      36.975  33.741  30.680  1.00  0.00
ATOM    748 H5'' C      24      37.701  35.080  31.532  1.00  0.00
ATOM    749  C4' C      24      39.038  33.526  31.076  1.00  0.00
ATOM    750  H4' C      24      38.959  33.179  32.106  1.00  0.00
ATOM    751  O4' C      24      39.286  32.408  30.117  1.00  0.00
ATOM    752  C1' C      24      40.636  32.143  30.061  1.00  0.00
ATOM    753  H1' C      24      40.857  31.131  30.399  1.00  0.00
ATOM    754  N1  C      24      41.088  32.231  28.658  1.00  0.00
ATOM    755  C6  C      24      40.558  33.163  27.786  1.00  0.00
ATOM    756  H6  C      24      39.768  33.830  28.097  1.00  0.00
ATOM    757  C5  C      24      40.914  33.184  26.495  1.00  0.00
ATOM    758  H5  C      24      40.361  33.890  25.893  1.00  0.00
ATOM    759  C4  C      24      41.897  32.230  26.126  1.00  0.00
ATOM    760  N4  C      24      42.245  32.028  24.917  1.00  0.00
ATOM    761  H41 C      24      42.654  31.108  24.842  1.00  0.00
ATOM    762  H42 C      24      42.009  32.667  24.171  1.00  0.00
ATOM    763  N3  C      24      42.328  31.280  26.852  1.00  0.00
ATOM    764  C2  C      24      41.980  31.301  28.179  1.00  0.00
ATOM    765  O2  C      24      42.526  30.511  28.931  1.00  0.00
ATOM    766  C3' C      24      40.390  34.315  30.969  1.00  0.00
ATOM    767  H3' C      24      40.606  34.782  30.008  1.00  0.00
ATOM    768  C2' C      24      41.333  33.138  30.935  1.00  0.00
ATOM    769  H2' C      24      42.264  33.471  30.477  1.00  0.00
ATOM    770  O2' C      24      41.561  32.666  32.314  1.00  0.00
ATOM    771 HO2' C      24      41.753  33.461  32.816  1.00  0.00
ATOM    772  O3' C      24      40.645  35.151  32.105  1.00  0.00
ATOM    773  P   G      25      41.984  35.976  32.239  1.00  0.00
ATOM    774  OP1 G      25      41.746  37.181  33.110  1.00  0.00
ATOM    775  OP2 G      25      42.610  36.121  30.917  1.00  0.00
ATOM    776  O5' G      25      42.875  35.025  33.110  1.00  0.00
ATOM    777  C5' G      25      42.539  34.702  34.450  1.00  0.00
ATOM    778  H5' G      25      41.545  34.286  34.612  1.00  0.00
ATOM    779 H5'' G      25      42.575  35.635  35.012  1.00  0.00
ATOM    780  C4' G      25      43.547  33.765  35.186  1.00  0.00
ATOM    781  H4' G      25      43.042  33.634  36.143  1.00  0.00
ATOM    782  O4' G      25      43.488  32.532  34.424  1.00  0.00
ATOM    783  C1' G      25      44.839  31.989  34.336  1.00  0.00
ATOM    784  H1' G      25      44.917  30.960  34.686  1.00  0.00
ATOM    785  N9  G      25      45.424  32.189  32.983  1.00  0.00
ATOM    786  C8  G      25      44.973  32.827  31.862  1.00  0.00
ATOM    787  H8  G      25      44.054  33.392  31.917  1.00  0.00
ATOM    788  N7  G      25      45.810  32.765  30.872  1.00  0.00
ATOM    789  C5  G      25      46.771  31.871  31.308  1.00  0.00
ATOM    790  C6  G      25      47.961  31.332  30.691  1.00  0.00
ATOM    791  O6  G      25      48.341  31.268  29.529  1.00  0.00
ATOM    792  N1  G      25      48.710  30.557  31.562  1.00  0.00
ATOM    793  H1  G      25      49.520  30.103  31.164  1.00  0.00
ATOM    794  C2  G      25      48.443  30.240  32.871  1.00  0.00
ATOM    795  N2  G      25      49.216  29.307  33.412  1.00  0.00
ATOM    796  H21 G      25      50.088  29.030  32.985  1.00  0.00
ATOM    797  H22 G      25      48.965  28.683  34.166  1.00  0.00
ATOM    798  N3  G      25      47.416  30.792  33.493  1.00  0.00
ATOM    799  C4  G      25      46.634  31.586  32.625  1.00  0.00
ATOM    800  C3' G      25      44.911  34.220  35.400  1.00  0.00
ATOM    801  H3' G      25      45.200  34.824  34.540  1.00  0.00
ATOM    802  C2' G      25      45.615  32.840  35.365  1.00  0.00
ATOM    803  H2' G      25      46.642  32.995  35.034  1.00  0.00
ATOM    804  O2' G      25      45.571  32.314  36.652  1.00  0.00
ATOM    805 HO2' G      25      45.301  33.116  37.105  1.00  0.00
ATOM    806  O3' G      25      45.083  34.820  36.640  1.00  0.00
ATOM    807  P   A      26      46.047  36.021  36.744  1.00  0.00
ATOM    808  OP1 A      26      46.144  36.561  38.059  1.00  0.00
ATOM    809  OP2 A      26      45.902  36.932  35.580  1.00  0.00
ATOM    810  O5' A      26      47.464  35.181  36.710  1.00  0.00
ATOM    811  C5' A      26      47.861  34.326  37.777  1.00  0.00
ATOM    812  H5' A      26      46.996  33.678  37.920  1.00  0.00
ATOM    813 H5'' A      26      48.093  34.903  38.672  1.00  0.00
ATOM    814  C4' A      26      49.022  33.533  37.229  1.00  0.00
ATOM    815  H4' A      26      49.325  32.821  37.997  1.00  0.00
ATOM    816  O4' A      26      48.880  32.815  36.043  1.00  0.00
ATOM    817  C1' A      26      50.062  32.714  35.391  1.00  0.00
ATOM    818  H1' A      26      50.370  31.669  35.352  1.00  0.00
ATOM    819  N9  A      26      49.867  33.380  34.056  1.00  0.00
ATOM    820  C8  A      26      48.828  34.162  33.553  1.00  0.00
ATOM    821  H8  A      26      48.045  34.506  34.212  1.00  0.00
ATOM    822  N7  A      26      48.941  34.483  32.286  1.00  0.00
ATOM    823  C5  A      26      50.055  33.727  31.922  1.00  0.00
ATOM    824  C6  A      26      50.759  33.440  30.666  1.00  0.00
ATOM    825  N6  A      26      50.468  33.835  29.487  1.00  0.00
ATOM    826  H61 A      26      49.680  34.456  29.367  1.00  0.00
ATOM    827  H62 A      26      51.034  33.698  28.661  1.00  0.00
ATOM    828  N1  A      26      51.805  32.655  30.712  1.00  0.00
ATOM    829  C2  A      26      52.233  32.024  31.793  1.00  0.00
ATOM    830  H2  A      26      53.030  31.304  31.677  1.00  0.00
ATOM    831  N3  A      26      51.679  32.138  33.020  1.00  0.00
ATOM    832  C4  A      26      50.619  33.062  32.986  1.00  0.00
ATOM    833  C3' A      26      50.229  34.465  36.986  1.00  0.00
ATOM    834  H3' A      26      49.916  35.190  36.235  1.00  0.00
ATOM    835  C2' A      26      51.138  33.495  36.283  1.00  0.00
ATOM    836  H2' A      26      51.803  34.138  35.708  1.00  0.00
ATOM    837  O2' A      26      51.816  32.673  37.272  1.00  0.00
ATOM    838 HO2' A      26      52.737  32.870  37.087  1.00  0.00
ATOM    839  O3' A      26      50.724  35.005  38.203  1.00  0.00
ATOM    840  P   C      27      51.750  36.212  38.239  1.00  0.00
ATOM    841  OP1 C      27      51.874  36.708  39.652  1.00  0.00
ATOM    842  OP2 C      27      51.299  37.185  37.179  1.00  0.00
ATOM    843  O5' C      27      53.128  35.668  37.784  1.00  0.00
ATOM    844  C5' C      27      53.859  34.818  38.617  1.00  0.00
ATOM    845  H5' C      27      53.292  34.039  39.126  1.00  0.00
ATOM    846 H5'' C      27      54.284  35.445  39.400  1.00  0.00
ATOM    847  C4' C      27      54.971  34.195  37.759  1.00  0.00
ATOM    848  H4' C      27      55.432  33.397  38.341  1.00  0.00
ATOM    849  O4' C      27      54.417  33.635  36.518  1.00  0.00
ATOM    850  C1' C      27      55.301  33.611  35.520  1.00  0.00
ATOM    851  H1' C      27      55.617  32.607  35.237  1.00  0.00
ATOM    852  N1  C      27      54.740  34.402  34.364  1.00  0.00
ATOM    853  C6  C      27      53.801  35.403  34.502  1.00  0.00
ATOM    854  H6  C      27      53.623  35.854  35.467  1.00  0.00
ATOM    855  C5  C      27      53.059  35.734  33.433  1.00  0.00
ATOM    856  H5  C      27      52.206  36.384  33.558  1.00  0.00
ATOM    857  C4  C      27      53.401  35.312  32.141  1.00  0.00
ATOM    858  N4  C      27      52.772  35.747  31.050  1.00  0.00
ATOM    859  H41 C      27      53.026  35.235  30.217  1.00  0.00
ATOM    860  H42 C      27      51.928  36.300  31.081  1.00  0.00
ATOM    861  N3  C      27      54.301  34.402  32.019  1.00  0.00
ATOM    862  C2  C      27      54.990  33.870  33.113  1.00  0.00
ATOM    863  O2  C      27      55.785  32.891  32.861  1.00  0.00
ATOM    864  C3' C      27      56.011  35.183  37.215  1.00  0.00
ATOM    865  H3' C      27      55.503  36.115  36.967  1.00  0.00
ATOM    866  C2' C      27      56.537  34.399  36.042  1.00  0.00
ATOM    867  H2' C      27      56.918  35.130  35.328  1.00  0.00
ATOM    868  O2' C      27      57.496  33.430  36.455  1.00  0.00
ATOM    869 HO2' C      27      57.697  33.699  37.354  1.00  0.00
ATOM    870  O3' C      27      56.960  35.440  38.258  1.00  0.00
ATOM    871  P   U      28      57.879  36.721  38.351  1.00  0.00
ATOM    872  OP1 U      28      58.721  36.462  39.487  1.00  0.00
ATOM    873  OP2 U      28      56.976  37.889  38.437  1.00  0.00
ATOM    874  O5' U      28      58.774  36.582  37.016  1.00  0.00
ATOM    875  C5' U      28      59.967  35.783  37.042  1.00  0.00
ATOM    876  H5' U      28      59.685  34.815  37.456  1.00  0.00
ATOM    877 H5'' U      28      60.730  36.211  37.693  1.00  0.00
ATOM    878  C4' U      28      60.545  35.584  35.617  1.00  0.00
ATOM    879  H4' U      28      61.433  34.968  35.762  1.00  0.00
ATOM    880  O4' U      28      59.602  34.925  34.764  1.00  0.00
ATOM    881  C1' U      28      59.805  35.409  33.472  1.00  0.00
ATOM    882  H1' U      28      60.225  34.654  32.808  1.00  0.00
ATOM    883  N1  U      28      58.574  35.930  32.895  1.00  0.00
ATOM    884  C6  U      28      57.684  36.706  33.587  1.00  0.00
ATOM    885  H6  U      28      57.852  36.855  34.644  1.00  0.00
ATOM    886  C5  U      28      56.632  37.329  32.918  1.00  0.00
ATOM    887  H5  U      28      55.933  37.945  33.464  1.00  0.00
ATOM    888  C4  U      28      56.396  37.160  31.549  1.00  0.00
ATOM    889  O4  U      28      55.428  37.600  30.969  1.00  0.00
ATOM    890  N3  U      28      57.438  36.579  30.874  1.00  0.00
ATOM    891  H3  U      28      57.405  36.597  29.865  1.00  0.00
ATOM    892  C2  U      28      58.523  35.911  31.483  1.00  0.00
ATOM    893  O2  U      28      59.449  35.463  30.790  1.00  0.00
ATOM    894  C3' U      28      60.918  36.916  34.981  1.00  0.00
ATOM    895  H3' U      28      60.135  37.661  35.122  1.00  0.00
ATOM    896  C2' U      28      60.868  36.491  33.545  1.00  0.00
ATOM    897  H2' U      28      60.630  37.370  32.946  1.00  0.00
ATOM    898  O2' U      28      62.117  35.981  33.060  1.00  0.00
ATOM    899 HO2' U      28      62.785  36.664  33.150  1.00  0.00
ATOM    900  O3' U      28      62.186  37.249  35.417  1.00  0.00
ATOM    901  P   A      29      62.662  38.703  35.377  1.00  0.00
ATOM    902  OP1 A      29      64.042  38.762  35.949  1.00  0.00
ATOM    903  OP2 A      29      61.562  39.538  35.945  1.00  0.00
ATOM    904  O5' A      29      62.819  39.143  33.935  1.00  0.00
ATOM    905  C5' A      29      63.918  38.780  33.166  1.00  0.00
ATOM    906  H5' A      29      64.115  37.708  33.178  1.00  0.00
ATOM    907 H5'' A      29      64.752  39.344  33.583  1.00  0.00
ATOM    908  C4' A      29      63.729  39.064  31.695  1.00  0.00
ATOM    909  H4' A      29      64.640  38.704  31.216  1.00  0.00
ATOM    910  O4' A      29      62.604  38.438  31.161  1.00  0.00
ATOM    911  C1' A      29      61.974  39.295  30.196  1.00  0.00
ATOM    912  H1' A      29      61.936  38.832  29.210  1.00  0.00
ATOM    913  N9  A      29      60.624  39.610  30.655  1.00  0.00
ATOM    914  C8  A      29      60.030  39.544  31.891  1.00  0.00
ATOM    915  H8  A      29      60.480  39.175  32.801  1.00  0.00
ATOM    916  N7  A      29      58.734  39.766  31.904  1.00  0.00
ATOM    917  C5  A      29      58.516  40.263  30.604  1.00  0.00
ATOM    918  C6  A      29      57.388  40.725  29.838  1.00  0.00
ATOM    919  N6  A      29      56.199  40.723  30.354  1.00  0.00
ATOM    920  H61 A      29      55.451  40.974  29.723  1.00  0.00
ATOM    921  H62 A      29      56.075  40.666  31.355  1.00  0.00
ATOM    922  N1  A      29      57.391  41.092  28.533  1.00  0.00
ATOM    923  C2  A      29      58.546  41.027  27.964  1.00  0.00
ATOM    924  H2  A      29      58.627  41.290  26.920  1.00  0.00
ATOM    925  N3  A      29      59.755  40.619  28.539  1.00  0.00
ATOM    926  C4  A      29      59.593  40.194  29.831  1.00  0.00
ATOM    927  C3' A      29      63.500  40.610  31.543  1.00  0.00
ATOM    928  H3' A      29      62.774  40.921  32.294  1.00  0.00
ATOM    929  C2' A      29      62.883  40.570  30.133  1.00  0.00
ATOM    930  H2' A      29      62.192  41.397  29.973  1.00  0.00
ATOM    931  O2' A      29      63.831  40.288  29.101  1.00  0.00
ATOM    932 HO2' A      29      64.680  40.282  29.549  1.00  0.00
ATOM    933  O3' A      29      64.660  41.462  31.682  1.00  0.00
ATOM    934  P   G      30      64.439  43.013  32.241  1.00  0.00
ATOM    935  OP1 G      30      65.768  43.645  32.417  1.00  0.00
ATOM    936  OP2 G      30      63.561  42.948  33.462  1.00  0.00
ATOM    937  O5' G      30      63.689  43.793  31.097  1.00  0.00
ATOM    938  C5' G      30      64.373  44.095  29.883  1.00  0.00
ATOM    939  H5' G      30      64.896  43.216  29.506  1.00  0.00
ATOM    940 H5'' G      30      65.063  44.900  30.135  1.00  0.00
ATOM    941  C4' G      30      63.410  44.614  28.815  1.00  0.00
ATOM    942  H4' G      30      63.994  44.776  27.909  1.00  0.00
ATOM    943  O4' G      30      62.383  43.719  28.534  1.00  0.00
ATOM    944  C1' G      30      61.249  44.401  28.060  1.00  0.00
ATOM    945  H1' G      30      60.907  44.062  27.082  1.00  0.00
ATOM    946  N9  G      30      60.096  44.180  29.008  1.00  0.00
ATOM    947  C8  G      30      60.042  43.780  30.341  1.00  0.00
ATOM    948  H8  G      30      60.938  43.632  30.926  1.00  0.00
ATOM    949  N7  G      30      58.809  43.726  30.858  1.00  0.00
ATOM    950  C5  G      30      58.021  44.227  29.794  1.00  0.00
ATOM    951  C6  G      30      56.617  44.338  29.718  1.00  0.00
ATOM    952  O6  G      30      55.686  44.051  30.524  1.00  0.00
ATOM    953  N1  G      30      56.203  44.875  28.539  1.00  0.00
ATOM    954  H1  G      30      55.221  45.044  28.380  1.00  0.00
ATOM    955  C2  G      30      57.077  45.253  27.486  1.00  0.00
ATOM    956  N2  G      30      56.604  45.789  26.395  1.00  0.00
ATOM    957  H21 G      30      55.622  45.997  26.287  1.00  0.00
ATOM    958  H22 G      30      57.277  46.005  25.673  1.00  0.00
ATOM    959  N3  G      30      58.389  45.037  27.485  1.00  0.00
ATOM    960  C4  G      30      58.784  44.464  28.664  1.00  0.00
ATOM    961  C3' G      30      62.667  45.906  29.232  1.00  0.00
ATOM    962  H3' G      30      62.317  45.846  30.263  1.00  0.00
ATOM    963  C2' G      30      61.442  45.938  28.235  1.00  0.00
ATOM    964  H2' G      30      60.565  46.377  28.711  1.00  0.00
ATOM    965  O2' G      30      61.696  46.553  27.036  1.00  0.00
ATOM    966 HO2' G      30      62.318  47.268  27.186  1.00  0.00
ATOM    967  O3' G      30      63.528  47.055  28.985  1.00  0.00
ATOM    968  P   A      31      63.219  48.473  29.509  1.00  0.00
ATOM    969  OP1 A      31      64.457  49.297  29.371  1.00  0.00
ATOM    970  OP2 A      31      62.570  48.281  30.835  1.00  0.00
ATOM    971  O5' A      31      62.165  49.172  28.608  1.00  0.00
ATOM    972  C5' A      31      62.504  49.730  27.355  1.00  0.00
ATOM    973  H5' A      31      62.900  48.888  26.787  1.00  0.00
ATOM    974 H5'' A      31      63.330  50.441  27.359  1.00  0.00
ATOM    975  C4' A      31      61.292  50.196  26.528  1.00  0.00
ATOM    976  H4' A      31      61.732  50.391  25.550  1.00  0.00
ATOM    977  O4' A      31      60.262  49.252  26.352  1.00  0.00
ATOM    978  C1' A      31      58.992  49.763  26.633  1.00  0.00
ATOM    979  H1' A      31      58.278  49.572  25.832  1.00  0.00
ATOM    980  N9  A      31      58.348  49.243  27.864  1.00  0.00
ATOM    981  C8  A      31      58.920  48.365  28.765  1.00  0.00
ATOM    982  H8  A      31      59.964  48.107  28.859  1.00  0.00
ATOM    983  N7  A      31      58.054  47.925  29.661  1.00  0.00
ATOM    984  C5  A      31      56.831  48.468  29.240  1.00  0.00
ATOM    985  C6  A      31      55.423  48.364  29.583  1.00  0.00
ATOM    986  N6  A      31      54.981  47.623  30.575  1.00  0.00
ATOM    987  H61 A      31      55.598  47.260  31.288  1.00  0.00
ATOM    988  H62 A      31      53.983  47.471  30.608  1.00  0.00
ATOM    989  N1  A      31      54.459  48.922  28.858  1.00  0.00
ATOM    990  C2  A      31      54.809  49.583  27.811  1.00  0.00
ATOM    991  H2  A      31      54.003  50.008  27.232  1.00  0.00
ATOM    992  N3  A      31      56.005  49.842  27.372  1.00  0.00
ATOM    993  C4  A      31      57.008  49.175  28.104  1.00  0.00
ATOM    994  C3' A      31      60.633  51.391  27.166  1.00  0.00
ATOM    995  H3' A      31      60.650  51.098  28.216  1.00  0.00
ATOM    996  C2' A      31      59.231  51.282  26.677  1.00  0.00
ATOM    997  H2' A      31      58.647  51.698  27.498  1.00  0.00
ATOM    998  O2' A      31      58.917  51.792  25.422  1.00  0.00
ATOM    999 HO2' A      31      59.588  52.409  25.118  1.00  0.00
ATOM   1000  O3' A      31      61.225  52.675  27.020  1.00  0.00
ATOM   1001  P   G      32      61.070  53.796  28.087  1.00  0.00
ATOM   1002  OP1 G      32      61.842  54.917  27.572  1.00  0.00
ATOM   1003  OP2 G      32      61.565  53.356  29.423  1.00  0.00
ATOM   1004  O5' G      32      59.542  54.038  28.187  1.00  0.00
ATOM   1005  C5' G      32      58.898  54.799  27.220  1.00  0.00
ATOM   1006  H5' G      32      59.141  54.222  26.327  1.00  0.00
ATOM   1007 H5'' G      32      59.339  55.794  27.164  1.00  0.00
ATOM   1008  C4' G      32      57.343  54.945  27.286  1.00  0.00
ATOM   1009  H4' G      32      56.986  55.379  26.352  1.00  0.00
ATOM   1010  O4' G      32      56.607  53.728  27.293  1.00  0.00
ATOM   1011  C1' G      32      55.433  53.800  28.090  1.00  0.00
ATOM   1012  H1' G      32      54.641  53.410  27.451  1.00  0.00
ATOM   1013  N9  G      32      55.539  52.949  29.293  1.00  0.00
ATOM   1014  C8  G      32      56.589  52.229  29.789  1.00  0.00
ATOM   1015  H8  G      32      57.616  52.351  29.477  1.00  0.00
ATOM   1016  N7  G      32      56.295  51.410  30.720  1.00  0.00
ATOM   1017  C5  G      32      54.910  51.597  30.862  1.00  0.00
ATOM   1018  C6  G      32      54.061  50.795  31.634  1.00  0.00
ATOM   1019  O6  G      32      54.312  50.014  32.571  1.00  0.00
ATOM   1020  N1  G      32      52.791  51.305  31.550  1.00  0.00
ATOM   1021  H1  G      32      52.022  51.006  32.134  1.00  0.00
ATOM   1022  C2  G      32      52.452  52.367  30.779  1.00  0.00
ATOM   1023  N2  G      32      51.216  52.682  30.694  1.00  0.00
ATOM   1024  H21 G      32      50.446  52.150  31.072  1.00  0.00
ATOM   1025  H22 G      32      50.947  53.352  29.988  1.00  0.00
ATOM   1026  N3  G      32      53.231  52.927  29.859  1.00  0.00
ATOM   1027  C4  G      32      54.459  52.502  29.982  1.00  0.00
ATOM   1028  C3' G      32      56.750  55.682  28.512  1.00  0.00
ATOM   1029  H3' G      32      57.104  55.375  29.496  1.00  0.00
ATOM   1030  C2' G      32      55.276  55.318  28.428  1.00  0.00
ATOM   1031  H2' G      32      54.717  55.347  29.363  1.00  0.00
ATOM   1032  O2' G      32      54.487  55.811  27.314  1.00  0.00
ATOM   1033 HO2' G      32      54.995  56.398  26.749  1.00  0.00
ATOM   1034  O3' G      32      56.923  57.032  28.330  1.00  0.00
ATOM   1035  P   C      33      56.866  58.039  29.505  1.00  0.00
ATOM   1036  OP1 C      33      57.002  59.364  28.891  1.00  0.00
ATOM   1037  OP2 C      33      57.946  57.590  30.343  1.00  0.00
ATOM   1038  O5' C      33      55.452  58.033  30.237  1.00  0.00
ATOM   1039  C5' C      33      54.392  58.857  29.781  1.00  0.00
ATOM   1040  H5' C      33      54.403  58.703  28.702  1.00  0.00
ATOM   1041 H5'' C      33      54.621  59.893  30.031  1.00  0.00
ATOM   1042  C4' C      33      53.003  58.490  30.260  1.00  0.00
ATOM   1043  H4' C      33      52.210  58.996  29.711  1.00  0.00
ATOM   1044  O4' C      33      52.796  57.069  30.156  1.00  0.00
ATOM   1045  C1' C      33      52.043  56.576  31.263  1.00  0.00
ATOM   1046  H1' C      33      51.080  56.144  30.990  1.00  0.00
ATOM   1047  N1  C      33      52.671  55.609  32.142  1.00  0.00
ATOM   1048  C6  C      33      54.067  55.563  32.029  1.00  0.00
ATOM   1049  H6  C      33      54.759  56.246  31.558  1.00  0.00
ATOM   1050  C5  C      33      54.737  54.633  32.712  1.00  0.00
ATOM   1051  H5  C      33      55.817  54.607  32.690  1.00  0.00
ATOM   1052  C4  C      33      54.002  53.750  33.538  1.00  0.00
ATOM   1053  N4  C      33      54.646  52.936  34.366  1.00  0.00
ATOM   1054  H41 C      33      55.638  53.109  34.430  1.00  0.00
ATOM   1055  H42 C      33      54.104  52.523  35.111  1.00  0.00
ATOM   1056  N3  C      33      52.716  53.915  33.799  1.00  0.00
ATOM   1057  C2  C      33      52.040  54.773  33.020  1.00  0.00
ATOM   1058  O2  C      33      50.840  54.872  33.103  1.00  0.00
ATOM   1059  C3' C      33      52.712  58.830  31.677  1.00  0.00
ATOM   1060  H3' C      33      53.635  58.797  32.257  1.00  0.00
ATOM   1061  C2' C      33      51.699  57.752  32.192  1.00  0.00
ATOM   1062  H2' C      33      51.893  57.479  33.229  1.00  0.00
ATOM   1063  O2' C      33      50.356  58.163  31.900  1.00  0.00
ATOM   1064 HO2' C      33      50.059  58.972  32.322  1.00  0.00
ATOM   1065  O3' C      33      52.075  60.143  31.753  1.00  0.00
ATOM   1066  P   C      34      52.292  61.103  33.024  1.00  0.00
ATOM   1067  OP1 C      34      51.563  62.322  32.663  1.00  0.00
ATOM   1068  OP2 C      34      53.673  61.074  33.579  1.00  0.00
ATOM   1069  O5' C      34      51.452  60.349  34.124  1.00  0.00
ATOM   1070  C5' C      34      50.100  60.731  34.389  1.00  0.00
ATOM   1071  H5' C      34      49.522  60.471  33.502  1.00  0.00
ATOM   1072 H5'' C      34      50.045  61.754  34.761  1.00  0.00
ATOM   1073  C4' C      34      49.496  59.892  35.518  1.00  0.00
ATOM   1074  H4' C      34      48.413  60.005  35.457  1.00  0.00
ATOM   1075  O4' C      34      49.825  58.490  35.358  1.00  0.00
ATOM   1076  C1' C      34      49.922  57.790  36.665  1.00  0.00
ATOM   1077  H1' C      34      49.066  57.179  36.952  1.00  0.00
ATOM   1078  N1  C      34      51.177  57.017  36.854  1.00  0.00
ATOM   1079  C6  C      34      52.268  57.285  36.035  1.00  0.00
ATOM   1080  H6  C      34      52.246  58.146  35.383  1.00  0.00
ATOM   1081  C5  C      34      53.279  56.414  35.971  1.00  0.00
ATOM   1082  H5  C      34      54.167  56.536  35.368  1.00  0.00
ATOM   1083  C4  C      34      53.243  55.292  36.835  1.00  0.00
ATOM   1084  N4  C      34      54.198  54.426  36.884  1.00  0.00
ATOM   1085  H41 C      34      55.047  54.684  36.402  1.00  0.00
ATOM   1086  H42 C      34      54.144  53.687  37.571  1.00  0.00
ATOM   1087  N3  C      34      52.213  55.024  37.629  1.00  0.00
ATOM   1088  C2  C      34      51.219  55.882  37.613  1.00  0.00
ATOM   1089  O2  C      34      50.272  55.579  38.370  1.00  0.00
ATOM   1090  C3' C      34      50.012  60.187  36.932  1.00  0.00
ATOM   1091  H3' C      34      51.090  60.288  36.806  1.00  0.00
ATOM   1092  C2' C      34      49.802  58.889  37.727  1.00  0.00
ATOM   1093  H2' C      34      50.640  58.740  38.408  1.00  0.00
ATOM   1094  O2' C      34      48.466  58.982  38.370  1.00  0.00
ATOM   1095 HO2' C      34      48.543  59.357  39.250  1.00  0.00
ATOM   1096  O3' C      34      49.276  61.332  37.463  1.00  0.00
ATOM   1097  P   C      35      49.838  62.063  38.777  1.00  0.00
ATOM   1098  OP1 C      35      48.792  63.107  38.999  1.00  0.00
ATOM   1099  OP2 C      35      51.237  62.457  38.534  1.00  0.00
ATOM   1100  O5' C      35      49.894  61.037  40.019  1.00  0.00
ATOM   1101  C5' C      35      48.761  60.753  40.901  1.00  0.00
ATOM   1102  H5' C      35      47.955  60.402  40.256  1.00  0.00
ATOM   1103 H5'' C      35      48.492  61.596  41.538  1.00  0.00
ATOM   1104  C4' C      35      48.979  59.673  41.944  1.00  0.00
ATOM   1105  H4' C      35      48.036  59.529  42.471  1.00  0.00
ATOM   1106  O4' C      35      49.219  58.397  41.299  1.00  0.00
ATOM   1107  C1' C      35      50.018  57.664  42.134  1.00  0.00
ATOM   1108  H1' C      35      49.451  56.782  42.432  1.00  0.00
ATOM   1109  N1  C      35      51.292  57.114  41.475  1.00  0.00
ATOM   1110  C6  C      35      51.908  57.909  40.542  1.00  0.00
ATOM   1111  H6  C      35      51.534  58.896  40.313  1.00  0.00
ATOM   1112  C5  C      35      53.077  57.466  39.971  1.00  0.00
ATOM   1113  H5  C      35      53.621  58.106  39.292  1.00  0.00
ATOM   1114  C4  C      35      53.652  56.293  40.452  1.00  0.00
ATOM   1115  N4  C      35      54.813  55.970  40.074  1.00  0.00
ATOM   1116  H41 C      35      55.292  56.382  39.286  1.00  0.00
ATOM   1117  H42 C      35      55.131  55.102  40.481  1.00  0.00
ATOM   1118  N3  C      35      53.071  55.604  41.435  1.00  0.00
ATOM   1119  C2  C      35      51.920  55.955  41.966  1.00  0.00
ATOM   1120  O2  C      35      51.500  55.294  42.908  1.00  0.00
ATOM   1121  C3' C      35      50.195  59.877  42.920  1.00  0.00
ATOM   1122  H3' C      35      51.095  60.257  42.436  1.00  0.00
ATOM   1123  C2' C      35      50.344  58.474  43.372  1.00  0.00
ATOM   1124  H2' C      35      51.340  58.229  43.742  1.00  0.00
ATOM   1125  O2' C      35      49.395  58.129  44.355  1.00  0.00
ATOM   1126 HO2' C      35      49.310  58.642  45.162  1.00  0.00
ATOM   1127  O3' C      35      49.855  60.740  44.018  1.00  0.00
ATOM   1128  P   C      36      51.016  61.416  44.815  1.00  0.00
ATOM   1129  OP1 C      36      50.384  62.521  45.540  1.00  0.00
ATOM   1130  OP2 C      36      52.118  61.731  43.794  1.00  0.00
ATOM   1131  O5' C      36      51.574  60.272  45.838  1.00  0.00
ATOM   1132  C5' C      36      50.808  59.768  46.947  1.00  0.00
ATOM   1133  H5' C      36      49.806  59.402  46.720  1.00  0.00
ATOM   1134 H5'' C      36      50.594  60.599  47.620  1.00  0.00
ATOM   1135  C4' C      36      51.501  58.676  47.630  1.00  0.00
ATOM   1136  H4' C      36      50.813  58.435  48.440  1.00  0.00
ATOM   1137  O4' C      36      51.678  57.495  46.813  1.00  0.00
ATOM   1138  C1' C      36      52.909  56.868  47.112  1.00  0.00
ATOM   1139  H1' C      36      52.786  55.850  47.481  1.00  0.00
ATOM   1140  N1  C      36      53.895  57.027  46.078  1.00  0.00
ATOM   1141  C6  C      36      53.771  57.995  45.076  1.00  0.00
ATOM   1142  H6  C      36      52.954  58.699  45.124  1.00  0.00
ATOM   1143  C5  C      36      54.583  58.077  43.989  1.00  0.00
ATOM   1144  H5  C      36      54.379  58.819  43.231  1.00  0.00
ATOM   1145  C4  C      36      55.593  57.088  43.919  1.00  0.00
ATOM   1146  N4  C      36      56.491  56.988  42.991  1.00  0.00
ATOM   1147  H41 C      36      56.985  56.108  42.944  1.00  0.00
ATOM   1148  H42 C      36      56.496  57.637  42.217  1.00  0.00
ATOM   1149  N3  C      36      55.737  56.159  44.875  1.00  0.00
ATOM   1150  C2  C      36      54.884  56.069  45.928  1.00  0.00
ATOM   1151  O2  C      36      55.133  55.244  46.809  1.00  0.00
ATOM   1152  C3' C      36      52.827  59.120  48.130  1.00  0.00
ATOM   1153  H3' C      36      53.327  59.723  47.372  1.00  0.00
ATOM   1154  C2' C      36      53.445  57.727  48.228  1.00  0.00
ATOM   1155  H2' C      36      54.522  57.891  48.202  1.00  0.00
ATOM   1156  O2' C      36      53.207  57.148  49.551  1.00  0.00
ATOM   1157 HO2' C      36      52.791  57.874  50.021  1.00  0.00
ATOM   1158  O3' C      36      52.797  59.791  49.396  1.00  0.00
ATOM   1159  P   U      37      53.795  60.940  49.637  1.00  0.00
ATOM   1160  OP1 U      37      53.781  61.317  51.056  1.00  0.00
ATOM   1161  OP2 U      37      53.583  61.922  48.566  1.00  0.00
ATOM   1162  O5' U      37      55.201  60.275  49.173  1.00  0.00
ATOM   1163  C5' U      37      55.882  59.398  50.088  1.00  0.00
ATOM   1164  H5' U      37      55.214  58.606  50.427  1.00  0.00
ATOM   1165 H5'' U      37      56.021  59.952  51.016  1.00  0.00
ATOM   1166  C4' U      37      57.139  58.768  49.566  1.00  0.00
ATOM   1167  H4' U      37      57.481  57.961  50.214  1.00  0.00
ATOM   1168  O4' U      37      56.972  58.168  48.286  1.00  0.00
ATOM   1169  C1' U      37      58.258  58.018  47.669  1.00  0.00
ATOM   1170  H1' U      37      58.670  57.012  47.594  1.00  0.00
ATOM   1171  N1  U      37      58.120  58.576  46.238  1.00  0.00
ATOM   1172  C6  U      37      57.472  59.808  45.974  1.00  0.00
ATOM   1173  H6  U      37      56.959  60.347  46.757  1.00  0.00
ATOM   1174  C5  U      37      57.473  60.317  44.730  1.00  0.00
ATOM   1175  H5  U      37      56.939  61.200  44.413  1.00  0.00
ATOM   1176  C4  U      37      58.296  59.743  43.617  1.00  0.00
ATOM   1177  O4  U      37      58.436  60.183  42.484  1.00  0.00
ATOM   1178  N3  U      37      59.086  58.720  44.049  1.00  0.00
ATOM   1179  H3  U      37      59.861  58.550  43.424  1.00  0.00
ATOM   1180  C2  U      37      58.969  58.070  45.224  1.00  0.00
ATOM   1181  O2  U      37      59.452  56.951  45.320  1.00  0.00
ATOM   1182  C3' U      37      58.386  59.727  49.500  1.00  0.00
ATOM   1183  H3' U      37      58.028  60.622  48.991  1.00  0.00
ATOM   1184  C2' U      37      59.239  58.933  48.496  1.00  0.00
ATOM   1185  H2' U      37      59.691  59.601  47.762  1.00  0.00
ATOM   1186  O2' U      37      60.274  58.154  49.118  1.00  0.00
ATOM   1187 HO2' U      37      60.971  58.715  49.465  1.00  0.00
ATOM   1188  O3' U      37      58.906  59.869  50.784  1.00  0.00
ATOM   1189  P   U      38      60.072  60.902  51.053  1.00  0.00
ATOM   1190  OP1 U      38      60.294  60.964  52.520  1.00  0.00
ATOM   1191  OP2 U      38      59.874  62.156  50.343  1.00  0.00
ATOM   1192  O5' U      38      61.367  60.231  50.479  1.00  0.00
ATOM   1193  C5' U      38      62.093  59.231  51.256  1.00  0.00
ATOM   1194  H5' U      38      61.499  58.326  51.383  1.00  0.00
ATOM   1195 H5'' U      38      62.148  59.592  52.283  1.00  0.00
ATOM   1196  C4' U      38      63.449  58.997  50.677  1.00  0.00
ATOM   1197  H4' U      38      64.015  58.289  51.283  1.00  0.00
ATOM   1198  O4' U      38      63.329  58.607  49.345  1.00  0.00
ATOM   1199  C1' U      38      64.217  59.290  48.560  1.00  0.00
ATOM   1200  H1' U      38      65.212  58.847  48.609  1.00  0.00
ATOM   1201  N1  U      38      63.708  59.364  47.229  1.00  0.00
ATOM   1202  C6  U      38      62.426  59.759  47.010  1.00  0.00
ATOM   1203  H6  U      38      61.821  60.050  47.856  1.00  0.00
ATOM   1204  C5  U      38      61.861  59.706  45.784  1.00  0.00
ATOM   1205  H5  U      38      60.887  60.150  45.638  1.00  0.00
ATOM   1206  C4  U      38      62.570  59.233  44.643  1.00  0.00
ATOM   1207  O4  U      38      62.086  59.111  43.512  1.00  0.00
ATOM   1208  N3  U      38      63.910  58.956  44.894  1.00  0.00
ATOM   1209  H3  U      38      64.535  58.619  44.175  1.00  0.00
ATOM   1210  C2  U      38      64.526  58.976  46.128  1.00  0.00
ATOM   1211  O2  U      38      65.762  58.691  46.196  1.00  0.00
ATOM   1212  C3' U      38      64.321  60.245  50.663  1.00  0.00
ATOM   1213  H3' U      38      63.752  61.011  51.192  1.00  0.00
ATOM   1214  C2' U      38      64.390  60.667  49.214  1.00  0.00
ATOM   1215  H2' U      38      63.567  61.373  49.100  1.00  0.00
ATOM   1216  O2' U      38      65.609  61.240  48.745  1.00  0.00
ATOM   1217 HO2' U      38      66.216  61.077  49.471  1.00  0.00
ATOM   1218  O3' U      38      65.495  59.988  51.347  1.00  0.00
ATOM   1219  P   A      39      66.323  61.031  52.073  1.00  0.00
ATOM   1220  OP1 A      39      65.512  61.958  52.908  1.00  0.00
ATOM   1221  OP2 A      39      67.137  61.576  51.002  1.00  0.00
ATOM   1222  O5' A      39      67.237  60.244  53.100  1.00  0.00
ATOM   1223  C5' A      39      66.621  59.452  54.084  1.00  0.00
ATOM   1224  H5' A      39      65.995  58.795  53.480  1.00  0.00
ATOM   1225 H5'' A      39      65.985  60.007  54.773  1.00  0.00
ATOM   1226  C4' A      39      67.661  58.659  54.924  1.00  0.00
ATOM   1227  H4' A      39      67.183  58.057  55.697  1.00  0.00
ATOM   1228  O4' A      39      68.208  57.729  54.072  1.00  0.00
ATOM   1229  C1' A      39      69.586  57.495  54.436  1.00  0.00
ATOM   1230  H1' A      39      69.795  56.449  54.658  1.00  0.00
ATOM   1231  N9  A      39      70.363  57.920  53.272  1.00  0.00
ATOM   1232  C8  A      39      69.945  58.730  52.230  1.00  0.00
ATOM   1233  H8  A      39      68.921  58.787  51.892  1.00  0.00
ATOM   1234  N7  A      39      70.919  59.017  51.415  1.00  0.00
ATOM   1235  C5  A      39      72.036  58.679  52.157  1.00  0.00
ATOM   1236  C6  A      39      73.453  58.760  51.929  1.00  0.00
ATOM   1237  N6  A      39      74.006  59.310  50.882  1.00  0.00
ATOM   1238  H61 A      39      74.967  59.077  50.674  1.00  0.00
ATOM   1239  H62 A      39      73.416  59.812  50.233  1.00  0.00
ATOM   1240  N1  A      39      74.353  58.298  52.806  1.00  0.00
ATOM   1241  C2  A      39      73.909  57.661  53.915  1.00  0.00
ATOM   1242  H2  A      39      74.602  57.133  54.553  1.00  0.00
ATOM   1243  N3  A      39      72.637  57.509  54.181  1.00  0.00
ATOM   1244  C4  A      39      71.770  58.007  53.259  1.00  0.00
ATOM   1245  C3' A      39      68.752  59.526  55.503  1.00  0.00
ATOM   1246  H3' A      39      69.063  60.224  54.725  1.00  0.00
ATOM   1247  C2' A      39      69.867  58.433  55.610  1.00  0.00
ATOM   1248  H2' A      39      70.784  59.021  55.577  1.00  0.00
ATOM   1249  O2' A      39      69.705  57.606  56.803  1.00  0.00
ATOM   1250 HO2' A      39      69.285  58.087  57.520  1.00  0.00
ATOM   1251  O3' A      39      68.437  60.114  56.790  1.00  0.00
ATOM   1252  P   A      40      69.170  61.388  57.289  1.00  0.00
ATOM   1253  OP1 A      40      68.883  61.528  58.726  1.00  0.00
ATOM   1254  OP2 A      40      68.902  62.515  56.357  1.00  0.00
ATOM   1255  O5' A      40      70.754  61.013  57.186  1.00  0.00
ATOM   1256  C5' A      40      71.498  60.285  58.162  1.00  0.00
ATOM   1257  H5' A      40      71.196  59.239  58.182  1.00  0.00
ATOM   1258 H5'' A      40      71.302  60.666  59.164  1.00  0.00
ATOM   1259  C4' A      40      73.001  60.308  58.004  1.00  0.00
ATOM   1260  H4' A      40      73.542  59.828  58.820  1.00  0.00
ATOM   1261  O4' A      40      73.404  59.606  56.840  1.00  0.00
ATOM   1262  C1' A      40      74.615  60.246  56.377  1.00  0.00
ATOM   1263  H1' A      40      75.378  59.505  56.138  1.00  0.00
ATOM   1264  N9  A      40      74.364  61.043  55.147  1.00  0.00
ATOM   1265  C8  A      40      73.135  61.461  54.569  1.00  0.00
ATOM   1266  H8  A      40      72.175  61.178  54.974  1.00  0.00
ATOM   1267  N7  A      40      73.189  61.911  53.362  1.00  0.00
ATOM   1268  C5  A      40      74.581  61.910  53.153  1.00  0.00
ATOM   1269  C6  A      40      75.514  62.308  52.152  1.00  0.00
ATOM   1270  N6  A      40      75.092  62.659  50.929  1.00  0.00
ATOM   1271  H61 A      40      75.752  63.019  50.254  1.00  0.00
ATOM   1272  H62 A      40      74.162  62.399  50.632  1.00  0.00
ATOM   1273  N1  A      40      76.757  62.136  52.153  1.00  0.00
ATOM   1274  C2  A      40      77.258  61.636  53.276  1.00  0.00
ATOM   1275  H2  A      40      78.303  61.376  53.366  1.00  0.00
ATOM   1276  N3  A      40      76.617  61.241  54.333  1.00  0.00
ATOM   1277  C4  A      40      75.260  61.339  54.189  1.00  0.00
ATOM   1278  C3' A      40      73.712  61.633  57.896  1.00  0.00
ATOM   1279  H3' A      40      73.237  62.264  57.145  1.00  0.00
ATOM   1280  C2' A      40      75.093  61.224  57.424  1.00  0.00
ATOM   1281  H2' A      40      75.620  62.080  57.002  1.00  0.00
ATOM   1282  O2' A      40      75.791  60.529  58.370  1.00  0.00
ATOM   1283 HO2' A      40      75.867  60.884  59.259  1.00  0.00
ATOM   1284  O3' A      40      73.805  62.368  59.141  1.00  0.00
ATOM   1285  P   U      41      73.441  63.848  59.147  1.00  0.00
ATOM   1286  OP1 U      41      73.661  64.332  60.539  1.00  0.00
ATOM   1287  OP2 U      41      72.113  64.042  58.557  1.00  0.00
ATOM   1288  O5' U      41      74.492  64.504  58.196  1.00  0.00
ATOM   1289  C5' U      41      75.821  64.315  58.441  1.00  0.00
ATOM   1290  H5' U      41      76.140  63.283  58.585  1.00  0.00
ATOM   1291 H5'' U      41      76.066  64.791  59.390  1.00  0.00
ATOM   1292  C4' U      41      76.657  64.882  57.347  1.00  0.00
ATOM   1293  H4' U      41      77.725  64.826  57.555  1.00  0.00
ATOM   1294  O4' U      41      76.500  64.234  56.105  1.00  0.00
ATOM   1295  C1' U      41      76.737  65.157  55.040  1.00  0.00
ATOM   1296  H1' U      41      77.552  64.913  54.359  1.00  0.00
ATOM   1297  N1  U      41      75.582  65.389  54.117  1.00  0.00
ATOM   1298  C6  U      41      74.365  64.894  54.470  1.00  0.00
ATOM   1299  H6  U      41      74.270  64.407  55.430  1.00  0.00
ATOM   1300  C5  U      41      73.272  65.127  53.754  1.00  0.00
ATOM   1301  H5  U      41      72.314  64.752  54.082  1.00  0.00
ATOM   1302  C4  U      41      73.397  65.712  52.435  1.00  0.00
ATOM   1303  O4  U      41      72.492  65.852  51.591  1.00  0.00
ATOM   1304  N3  U      41      74.700  66.032  52.058  1.00  0.00
ATOM   1305  H3  U      41      74.893  66.293  51.101  1.00  0.00
ATOM   1306  C2  U      41      75.753  65.979  52.879  1.00  0.00
ATOM   1307  O2  U      41      76.829  66.471  52.521  1.00  0.00
ATOM   1308  C3' U      41      76.342  66.387  57.062  1.00  0.00
ATOM   1309  H3' U      41      75.266  66.559  57.051  1.00  0.00
ATOM   1310  C2' U      41      77.007  66.519  55.686  1.00  0.00
ATOM   1311  H2' U      41      76.543  67.348  55.152  1.00  0.00
ATOM   1312  O2' U      41      78.442  66.743  55.693  1.00  0.00
ATOM   1313 HO2' U      41      78.730  66.780  56.608  1.00  0.00
ATOM   1314  O3' U      41      76.961  67.281  57.978  1.00  0.00
ATOM   1315  P   G      42      76.454  68.774  58.183  1.00  0.00
ATOM   1316  OP1 G      42      77.358  69.329  59.215  1.00  0.00
ATOM   1317  OP2 G      42      75.041  68.711  58.534  1.00  0.00
ATOM   1318  O5' G      42      76.680  69.447  56.782  1.00  0.00
ATOM   1319  C5' G      42      77.986  69.929  56.385  1.00  0.00
ATOM   1320  H5' G      42      78.682  69.111  56.570  1.00  0.00
ATOM   1321 H5'' G      42      78.284  70.810  56.954  1.00  0.00
ATOM   1322  C4' G      42      78.074  70.275  54.861  1.00  0.00
ATOM   1323  H4' G      42      79.052  70.647  54.555  1.00  0.00
ATOM   1324  O4' G      42      77.611  69.230  54.056  1.00  0.00
ATOM   1325  C1' G      42      76.917  69.663  52.893  1.00  0.00
ATOM   1326  H1' G      42      77.521  69.360  52.037  1.00  0.00
ATOM   1327  N9  G      42      75.456  69.202  52.808  1.00  0.00
ATOM   1328  C8  G      42      74.466  68.901  53.721  1.00  0.00
ATOM   1329  H8  G      42      74.634  68.598  54.744  1.00  0.00
ATOM   1330  N7  G      42      73.332  68.763  53.190  1.00  0.00
ATOM   1331  C5  G      42      73.477  69.135  51.922  1.00  0.00
ATOM   1332  C6  G      42      72.445  69.328  50.930  1.00  0.00
ATOM   1333  O6  G      42      71.255  68.954  50.963  1.00  0.00
ATOM   1334  N1  G      42      72.943  69.864  49.768  1.00  0.00
ATOM   1335  H1  G      42      72.311  70.147  49.033  1.00  0.00
ATOM   1336  C2  G      42      74.282  70.166  49.565  1.00  0.00
ATOM   1337  N2  G      42      74.526  70.581  48.348  1.00  0.00
ATOM   1338  H21 G      42      73.760  70.874  47.758  1.00  0.00
ATOM   1339  H22 G      42      75.469  70.928  48.250  1.00  0.00
ATOM   1340  N3  G      42      75.257  69.904  50.476  1.00  0.00
ATOM   1341  C4  G      42      74.792  69.385  51.608  1.00  0.00
ATOM   1342  C3' G      42      77.083  71.388  54.585  1.00  0.00
ATOM   1343  H3' G      42      76.113  71.153  55.025  1.00  0.00
ATOM   1344  C2' G      42      77.009  71.183  53.016  1.00  0.00
ATOM   1345  H2' G      42      76.128  71.754  52.725  1.00  0.00
ATOM   1346  O2' G      42      78.125  71.642  52.258  1.00  0.00
ATOM   1347 HO2' G      42      78.511  72.304  52.836  1.00  0.00
ATOM   1348  O3' G      42      77.555  72.608  55.120  1.00  0.00
ATOM   1349  P   G      43      76.601  73.830  55.387  1.00  0.00
ATOM   1350  OP1 G      43      77.480  74.919  55.771  1.00  0.00
ATOM   1351  OP2 G      43      75.558  73.284  56.316  1.00  0.00
ATOM   1352  O5' G      43      76.007  74.196  53.964  1.00  0.00
ATOM   1353  C5' G      43      76.813  74.769  52.941  1.00  0.00
ATOM   1354  H5' G      43      77.681  74.121  52.821  1.00  0.00
ATOM   1355 H5'' G      43      77.173  75.725  53.322  1.00  0.00
ATOM   1356  C4' G      43      76.088  74.979  51.555  1.00  0.00
ATOM   1357  H4' G      43      76.775  75.300  50.771  1.00  0.00
ATOM   1358  O4' G      43      75.648  73.774  51.144  1.00  0.00
ATOM   1359  C1' G      43      74.360  74.019  50.547  1.00  0.00
ATOM   1360  H1' G      43      74.256  73.693  49.512  1.00  0.00
ATOM   1361  N9  G      43      73.349  73.252  51.312  1.00  0.00
ATOM   1362  C8  G      43      73.333  72.912  52.584  1.00  0.00
ATOM   1363  H8  G      43      74.185  73.165  53.198  1.00  0.00
ATOM   1364  N7  G      43      72.262  72.255  52.981  1.00  0.00
ATOM   1365  C5  G      43      71.414  72.318  51.879  1.00  0.00
ATOM   1366  C6  G      43      70.104  71.808  51.601  1.00  0.00
ATOM   1367  O6  G      43      69.253  71.258  52.295  1.00  0.00
ATOM   1368  N1  G      43      69.763  72.042  50.285  1.00  0.00
ATOM   1369  H1  G      43      68.814  71.829  50.014  1.00  0.00
ATOM   1370  C2  G      43      70.498  72.635  49.378  1.00  0.00
ATOM   1371  N2  G      43      69.889  72.954  48.253  1.00  0.00
ATOM   1372  H21 G      43      70.429  73.323  47.484  1.00  0.00
ATOM   1373  H22 G      43      68.901  72.757  48.172  1.00  0.00
ATOM   1374  N3  G      43      71.717  73.087  49.533  1.00  0.00
ATOM   1375  C4  G      43      72.180  72.860  50.807  1.00  0.00
ATOM   1376  C3' G      43      74.902  75.972  51.696  1.00  0.00
ATOM   1377  H3' G      43      74.552  75.813  52.716  1.00  0.00
ATOM   1378  C2' G      43      73.890  75.532  50.598  1.00  0.00
ATOM   1379  H2' G      43      72.888  75.548  51.028  1.00  0.00
ATOM   1380  O2' G      43      74.162  76.050  49.339  1.00  0.00
ATOM   1381 HO2' G      43      73.643  75.610  48.662  1.00  0.00
ATOM   1382  O3' G      43      75.276  77.285  51.613  1.00  0.00
ATOM   1383  P   C      44      74.377  78.468  52.186  1.00  0.00
ATOM   1384  OP1 C      44      75.175  79.756  52.121  1.00  0.00
ATOM   1385  OP2 C      44      73.914  78.090  53.592  1.00  0.00
ATOM   1386  O5' C      44      73.121  78.766  51.273  1.00  0.00
ATOM   1387  C5' C      44      73.241  79.015  49.843  1.00  0.00
ATOM   1388  H5' C      44      73.989  78.311  49.478  1.00  0.00
ATOM   1389 H5'' C      44      73.572  80.033  49.635  1.00  0.00
ATOM   1390  C4' C      44      71.830  78.885  49.249  1.00  0.00
ATOM   1391  H4' C      44      71.777  79.282  48.235  1.00  0.00
ATOM   1392  O4' C      44      71.484  77.500  49.212  1.00  0.00
ATOM   1393  C1' C      44      70.084  77.399  49.429  1.00  0.00
ATOM   1394  H1' C      44      69.591  76.972  48.556  1.00  0.00
ATOM   1395  N1  C      44      69.685  76.636  50.653  1.00  0.00
ATOM   1396  C6  C      44      70.501  76.448  51.728  1.00  0.00
ATOM   1397  H6  C      44      71.484  76.889  51.804  1.00  0.00
ATOM   1398  C5  C      44      70.134  75.619  52.707  1.00  0.00
ATOM   1399  H5  C      44      70.832  75.477  53.518  1.00  0.00
ATOM   1400  C4  C      44      68.788  75.081  52.712  1.00  0.00
ATOM   1401  N4  C      44      68.367  74.331  53.680  1.00  0.00
ATOM   1402  H41 C      44      67.452  73.913  53.596  1.00  0.00
ATOM   1403  H42 C      44      68.871  74.316  54.555  1.00  0.00
ATOM   1404  N3  C      44      68.006  75.302  51.708  1.00  0.00
ATOM   1405  C2  C      44      68.441  76.054  50.621  1.00  0.00
ATOM   1406  O2  C      44      67.718  76.308  49.645  1.00  0.00
ATOM   1407  C3' C      44      70.697  79.673  49.910  1.00  0.00
ATOM   1408  H3' C      44      70.790  79.689  50.996  1.00  0.00
ATOM   1409  C2' C      44      69.541  78.860  49.494  1.00  0.00
ATOM   1410  H2' C      44      68.669  78.919  50.145  1.00  0.00
ATOM   1411  O2' C      44      69.129  79.129  48.154  1.00  0.00
ATOM   1412 HO2' C      44      68.183  78.976  48.101  1.00  0.00
ATOM   1413  O3' C      44      70.834  81.087  49.459  1.00  0.00
ATOM   1414  P   A      45      70.044  82.180  50.385  1.00  0.00
ATOM   1415  OP1 A      45      70.212  83.496  49.695  1.00  0.00
ATOM   1416  OP2 A      45      70.668  82.109  51.705  1.00  0.00
ATOM   1417  O5' A      45      68.512  81.744  50.366  1.00  0.00
ATOM   1418  C5' A      45      67.738  81.941  49.259  1.00  0.00
ATOM   1419  H5' A      45      68.192  81.648  48.312  1.00  0.00
ATOM   1420 H5'' A      45      67.590  83.014  49.131  1.00  0.00
ATOM   1421  C4' A      45      66.420  81.176  49.346  1.00  0.00
ATOM   1422  H4' A      45      65.938  81.367  48.387  1.00  0.00
ATOM   1423  O4' A      45      66.520  79.766  49.548  1.00  0.00
ATOM   1424  C1' A      45      65.281  79.228  50.086  1.00  0.00
ATOM   1425  H1' A      45      64.861  78.531  49.361  1.00  0.00
ATOM   1426  N9  A      45      65.484  78.605  51.432  1.00  0.00
ATOM   1427  C8  A      45      66.590  78.780  52.221  1.00  0.00
ATOM   1428  H8  A      45      67.353  79.493  51.944  1.00  0.00
ATOM   1429  N7  A      45      66.621  78.014  53.272  1.00  0.00
ATOM   1430  C5  A      45      65.473  77.224  53.136  1.00  0.00
ATOM   1431  C6  A      45      64.945  76.109  53.842  1.00  0.00
ATOM   1432  N6  A      45      65.598  75.542  54.842  1.00  0.00
ATOM   1433  H61 A      45      65.197  74.742  55.310  1.00  0.00
ATOM   1434  H62 A      45      66.244  76.118  55.363  1.00  0.00
ATOM   1435  N1  A      45      63.854  75.473  53.484  1.00  0.00
ATOM   1436  C2  A      45      63.314  75.895  52.349  1.00  0.00
ATOM   1437  H2  A      45      62.499  75.308  51.954  1.00  0.00
ATOM   1438  N3  A      45      63.703  76.918  51.509  1.00  0.00
ATOM   1439  C4  A      45      64.777  77.529  52.000  1.00  0.00
ATOM   1440  C3' A      45      65.504  81.655  50.406  1.00  0.00
ATOM   1441  H3' A      45      66.014  81.761  51.363  1.00  0.00
ATOM   1442  C2' A      45      64.494  80.558  50.283  1.00  0.00
ATOM   1443  H2' A      45      63.889  80.567  51.190  1.00  0.00
ATOM   1444  O2' A      45      63.601  80.827  49.228  1.00  0.00
ATOM   1445 HO2' A      45      62.787  80.370  49.455  1.00  0.00
ATOM   1446  O3' A      45      64.993  82.940  50.148  1.00  0.00
ATOM   1447  P   C      46      64.507  83.798  51.394  1.00  0.00
ATOM   1448  OP1 C      46      63.953  85.104  50.999  1.00  0.00
ATOM   1449  OP2 C      46      65.474  83.894  52.468  1.00  0.00
ATOM   1450  O5' C      46      63.301  82.944  52.081  1.00  0.00
ATOM   1451  C5' C      46      61.988  82.917  51.381  1.00  0.00
ATOM   1452  H5' C      46      62.098  82.647  50.331  1.00  0.00
ATOM   1453 H5'' C      46      61.603  83.935  51.443  1.00  0.00
ATOM   1454  C4' C      46      61.051  81.906  52.110  1.00  0.00
ATOM   1455  H4' C      46      60.106  81.834  51.570  1.00  0.00
ATOM   1456  O4' C      46      61.672  80.529  52.138  1.00  0.00
ATOM   1457  C1' C      46      61.155  79.839  53.264  1.00  0.00
ATOM   1458  H1' C      46      60.530  79.008  52.938  1.00  0.00
ATOM   1459  N1  C      46      62.254  79.428  54.177  1.00  0.00
ATOM   1460  C6  C      46      63.556  80.063  54.175  1.00  0.00
ATOM   1461  H6  C      46      63.842  80.810  53.449  1.00  0.00
ATOM   1462  C5  C      46      64.511  79.644  55.054  1.00  0.00
ATOM   1463  H5  C      46      65.481  80.118  55.033  1.00  0.00
ATOM   1464  C4  C      46      64.144  78.640  55.994  1.00  0.00
ATOM   1465  N4  C      46      64.967  78.243  56.847  1.00  0.00
ATOM   1466  H41 C      46      65.890  78.650  56.905  1.00  0.00
ATOM   1467  H42 C      46      64.654  77.456  57.397  1.00  0.00
ATOM   1468  N3  C      46      62.995  77.991  55.943  1.00  0.00
ATOM   1469  C2  C      46      62.079  78.304  55.032  1.00  0.00
ATOM   1470  O2  C      46      60.984  77.648  54.914  1.00  0.00
ATOM   1471  C3' C      46      60.797  82.175  53.604  1.00  0.00
ATOM   1472  H3' C      46      61.793  82.353  54.009  1.00  0.00
ATOM   1473  C2' C      46      60.293  80.803  53.984  1.00  0.00
ATOM   1474  H2' C      46      60.459  80.759  55.060  1.00  0.00
ATOM   1475  O2' C      46      58.879  80.666  53.640  1.00  0.00
ATOM   1476 HO2' C      46      58.406  81.276  54.211  1.00  0.00
ATOM   1477  O3' C      46      59.874  83.243  53.817  1.00  0.00
ATOM   1478  P   U      47      60.219  84.269  55.011  1.00  0.00
ATOM   1479  OP1 U      47      59.042  85.178  55.030  1.00  0.00
ATOM   1480  OP2 U      47      61.557  84.812  54.895  1.00  0.00
ATOM   1481  O5' U      47      59.977  83.223  56.174  1.00  0.00
ATOM   1482  C5' U      47      58.699  82.823  56.663  1.00  0.00
ATOM   1483  H5' U      47      58.044  82.526  55.845  1.00  0.00
ATOM   1484 H5'' U      47      58.242  83.664  57.184  1.00  0.00
ATOM   1485  C4' U      47      58.798  81.650  57.609  1.00  0.00
ATOM   1486  H4' U      47      57.832  81.198  57.835  1.00  0.00
ATOM   1487  O4' U      47      59.660  80.492  57.276  1.00  0.00
ATOM   1488  C1' U      47      60.415  80.145  58.388  1.00  0.00
ATOM   1489  H1' U      47      60.240  79.107  58.670  1.00  0.00
ATOM   1490  N1  U      47      61.874  80.309  58.156  1.00  0.00
ATOM   1491  C6  U      47      62.510  81.308  57.478  1.00  0.00
ATOM   1492  H6  U      47      61.859  81.995  56.959  1.00  0.00
ATOM   1493  C5  U      47      63.812  81.635  57.665  1.00  0.00
ATOM   1494  H5  U      47      64.206  82.519  57.186  1.00  0.00
ATOM   1495  C4  U      47      64.671  80.900  58.592  1.00  0.00
ATOM   1496  O4  U      47      65.834  81.171  58.869  1.00  0.00
ATOM   1497  N3  U      47      64.034  79.843  59.259  1.00  0.00
ATOM   1498  H3  U      47      64.574  79.332  59.942  1.00  0.00
ATOM   1499  C2  U      47      62.703  79.576  59.035  1.00  0.00
ATOM   1500  O2  U      47      62.194  78.649  59.614  1.00  0.00
ATOM   1501  C3' U      47      59.237  82.207  58.908  1.00  0.00
ATOM   1502  H3' U      47      59.971  82.989  58.715  1.00  0.00
ATOM   1503  C2' U      47      59.902  80.985  59.589  1.00  0.00
ATOM   1504  H2' U      47      60.762  81.277  60.190  1.00  0.00
ATOM   1505  O2' U      47      58.963  80.228  60.374  1.00  0.00
ATOM   1506 HO2' U      47      58.850  80.801  61.136  1.00  0.00
ATOM   1507  O3' U      47      58.193  82.682  59.679  1.00  0.00
ATOM   1508  P   G      48      58.369  83.657  60.928  1.00  0.00
ATOM   1509  OP1 G      48      57.109  84.301  61.209  1.00  0.00
ATOM   1510  OP2 G      48      59.592  84.475  60.662  1.00  0.00
ATOM   1511  O5' G      48      58.635  82.705  62.201  1.00  0.00
ATOM   1512  C5' G      48      57.611  82.249  63.047  1.00  0.00
ATOM   1513  H5' G      48      56.832  81.965  62.340  1.00  0.00
ATOM   1514 H5'' G      48      57.237  83.088  63.634  1.00  0.00
ATOM   1515  C4' G      48      58.008  80.987  63.855  1.00  0.00
ATOM   1516  H4' G      48      57.082  80.435  64.021  1.00  0.00
ATOM   1517  O4' G      48      58.931  80.183  63.055  1.00  0.00
ATOM   1518  C1' G      48      59.780  79.422  63.870  1.00  0.00
ATOM   1519  H1' G      48      59.577  78.367  63.686  1.00  0.00
ATOM   1520  N9  G      48      61.164  79.641  63.467  1.00  0.00
ATOM   1521  C8  G      48      61.619  80.519  62.514  1.00  0.00
ATOM   1522  H8  G      48      61.011  81.291  62.065  1.00  0.00
ATOM   1523  N7  G      48      62.940  80.518  62.405  1.00  0.00
ATOM   1524  C5  G      48      63.353  79.426  63.181  1.00  0.00
ATOM   1525  C6  G      48      64.656  78.940  63.530  1.00  0.00
ATOM   1526  O6  G      48      65.762  79.217  63.054  1.00  0.00
ATOM   1527  N1  G      48      64.642  77.979  64.497  1.00  0.00
ATOM   1528  H1  G      48      65.519  77.556  64.763  1.00  0.00
ATOM   1529  C2  G      48      63.489  77.538  65.039  1.00  0.00
ATOM   1530  N2  G      48      63.656  76.583  65.952  1.00  0.00
ATOM   1531  H21 G      48      62.809  76.379  66.462  1.00  0.00
ATOM   1532  H22 G      48      64.546  76.136  66.124  1.00  0.00
ATOM   1533  N3  G      48      62.247  77.974  64.847  1.00  0.00
ATOM   1534  C4  G      48      62.281  78.879  63.841  1.00  0.00
ATOM   1535  C3' G      48      58.759  81.170  65.118  1.00  0.00
ATOM   1536  H3' G      48      59.427  82.017  64.964  1.00  0.00
ATOM   1537  C2' G      48      59.464  79.833  65.302  1.00  0.00
ATOM   1538  H2' G      48      60.398  80.003  65.838  1.00  0.00
ATOM   1539  O2' G      48      58.720  78.770  65.905  1.00  0.00
ATOM   1540 HO2' G      48      59.237  77.961  65.926  1.00  0.00
ATOM   1541  O3' G      48      57.828  81.457  66.161  1.00  0.00
ATOM   1542  P   A      49      58.158  82.468  67.331  1.00  0.00
ATOM   1543  OP1 A      49      57.134  82.298  68.385  1.00  0.00
ATOM   1544  OP2 A      49      58.345  83.725  66.540  1.00  0.00
ATOM   1545  O5' A      49      59.532  81.974  67.849  1.00  0.00
ATOM   1546  C5' A      49      59.660  80.949  68.843  1.00  0.00
ATOM   1547  H5' A      49      59.035  80.087  68.609  1.00  0.00
ATOM   1548 H5'' A      49      59.175  81.339  69.738  1.00  0.00
ATOM   1549  C4' A      49      61.039  80.340  69.090  1.00  0.00
ATOM   1550  H4' A      49      60.827  79.455  69.690  1.00  0.00
ATOM   1551  O4' A      49      61.715  79.968  67.842  1.00  0.00
ATOM   1552  C1' A      49      63.064  79.849  68.096  1.00  0.00
ATOM   1553  H1' A      49      63.450  78.867  67.822  1.00  0.00
ATOM   1554  N9  A      49      63.795  80.697  67.114  1.00  0.00
ATOM   1555  C8  A      49      63.238  81.692  66.326  1.00  0.00
ATOM   1556  H8  A      49      62.204  82.000  66.376  1.00  0.00
ATOM   1557  N7  A      49      64.160  82.255  65.526  1.00  0.00
ATOM   1558  C5  A      49      65.313  81.515  65.746  1.00  0.00
ATOM   1559  C6  A      49      66.627  81.396  65.176  1.00  0.00
ATOM   1560  N6  A      49      67.194  82.117  64.254  1.00  0.00
ATOM   1561  H61 A      49      66.566  82.721  63.745  1.00  0.00
ATOM   1562  H62 A      49      68.158  82.417  64.289  1.00  0.00
ATOM   1563  N1  A      49      67.507  80.567  65.780  1.00  0.00
ATOM   1564  C2  A      49      67.133  79.777  66.765  1.00  0.00
ATOM   1565  H2  A      49      67.818  79.140  67.305  1.00  0.00
ATOM   1566  N3  A      49      65.955  79.655  67.291  1.00  0.00
ATOM   1567  C4  A      49      65.138  80.635  66.832  1.00  0.00
ATOM   1568  C3' A      49      62.069  81.175  69.833  1.00  0.00
ATOM   1569  H3' A      49      62.183  82.158  69.376  1.00  0.00
ATOM   1570  C2' A      49      63.333  80.318  69.482  1.00  0.00
ATOM   1571  H2' A      49      64.236  80.925  69.427  1.00  0.00
ATOM   1572  O2' A      49      63.694  79.138  70.259  1.00  0.00
ATOM   1573 HO2' A      49      64.240  79.341  71.022  1.00  0.00
ATOM   1574  O3' A      49      61.733  81.027  71.154  1.00  0.00
ATOM   1575  P   C      50      62.214  82.143  72.165  1.00  0.00
ATOM   1576  OP1 C      50      61.278  81.944  73.278  1.00  0.00
ATOM   1577  OP2 C      50      62.311  83.415  71.406  1.00  0.00
ATOM   1578  O5' C      50      63.669  81.590  72.568  1.00  0.00
ATOM   1579  C5' C      50      63.872  80.536  73.558  1.00  0.00
ATOM   1580  H5' C      50      63.133  79.751  73.401  1.00  0.00
ATOM   1581 H5'' C      50      63.736  80.762  74.616  1.00  0.00
ATOM   1582  C4' C      50      65.227  79.899  73.491  1.00  0.00
ATOM   1583  H4' C      50      65.253  78.951  74.029  1.00  0.00
ATOM   1584  O4' C      50      65.610  79.404  72.199  1.00  0.00
ATOM   1585  C1' C      50      66.912  79.827  71.819  1.00  0.00
ATOM   1586  H1' C      50      67.385  78.945  71.386  1.00  0.00
ATOM   1587  N1  C      50      66.986  80.900  70.791  1.00  0.00
ATOM   1588  C6  C      50      66.242  82.049  70.805  1.00  0.00
ATOM   1589  H6  C      50      65.498  82.101  71.586  1.00  0.00
ATOM   1590  C5  C      50      66.527  83.055  69.976  1.00  0.00
ATOM   1591  H5  C      50      65.977  83.984  70.006  1.00  0.00
ATOM   1592  C4  C      50      67.629  82.900  69.119  1.00  0.00
ATOM   1593  N4  C      50      67.892  83.830  68.306  1.00  0.00
ATOM   1594  H41 C      50      67.398  84.709  68.362  1.00  0.00
ATOM   1595  H42 C      50      68.535  83.665  67.544  1.00  0.00
ATOM   1596  N3  C      50      68.343  81.854  69.002  1.00  0.00
ATOM   1597  C2  C      50      68.086  80.923  69.883  1.00  0.00
ATOM   1598  O2  C      50      68.844  79.980  69.834  1.00  0.00
ATOM   1599  C3' C      50      66.315  80.853  74.006  1.00  0.00
ATOM   1600  H3' C      50      66.217  81.868  73.621  1.00  0.00
ATOM   1601  C2' C      50      67.512  80.245  73.180  1.00  0.00
ATOM   1602  H2' C      50      68.293  80.988  73.021  1.00  0.00
ATOM   1603  O2' C      50      67.970  79.082  73.852  1.00  0.00
ATOM   1604 HO2' C      50      67.513  79.096  74.696  1.00  0.00
ATOM   1605  O3' C      50      66.609  80.907  75.397  1.00  0.00
ATOM   1606  P   A      51      67.543  82.023  76.062  1.00  0.00
ATOM   1607  OP1 A      51      67.638  81.859  77.533  1.00  0.00
ATOM   1608  OP2 A      51      67.219  83.421  75.546  1.00  0.00
ATOM   1609  O5' A      51      68.980  81.715  75.480  1.00  0.00
ATOM   1610  C5' A      51      69.945  80.766  76.039  1.00  0.00
ATOM   1611  H5' A      51      69.769  79.718  75.795  1.00  0.00
ATOM   1612 H5'' A      51      70.031  80.734  77.125  1.00  0.00
ATOM   1613  C4' A      51      71.313  81.087  75.408  1.00  0.00
ATOM   1614  H4' A      51      72.050  80.323  75.654  1.00  0.00
ATOM   1615  O4' A      51      71.158  80.910  74.005  1.00  0.00
ATOM   1616  C1' A      51      71.957  81.881  73.242  1.00  0.00
ATOM   1617  H1' A      51      72.596  81.472  72.459  1.00  0.00
ATOM   1618  N9  A      51      71.097  82.891  72.435  1.00  0.00
ATOM   1619  C8  A      51      69.814  83.260  72.624  1.00  0.00
ATOM   1620  H8  A      51      69.184  82.786  73.362  1.00  0.00
ATOM   1621  N7  A      51      69.324  84.090  71.736  1.00  0.00
ATOM   1622  C5  A      51      70.485  84.403  70.938  1.00  0.00
ATOM   1623  C6  A      51      70.854  85.355  69.922  1.00  0.00
ATOM   1624  N6  A      51      70.095  86.093  69.181  1.00  0.00
ATOM   1625  H61 A      51      69.144  86.288  69.457  1.00  0.00
ATOM   1626  H62 A      51      70.553  86.702  68.518  1.00  0.00
ATOM   1627  N1  A      51      72.122  85.425  69.509  1.00  0.00
ATOM   1628  C2  A      51      73.021  84.706  70.142  1.00  0.00
ATOM   1629  H2  A      51      74.009  84.949  69.780  1.00  0.00
ATOM   1630  N3  A      51      72.891  83.868  71.121  1.00  0.00
ATOM   1631  C4  A      51      71.584  83.747  71.461  1.00  0.00
ATOM   1632  C3' A      51      71.948  82.484  75.570  1.00  0.00
ATOM   1633  H3' A      51      71.082  83.144  75.515  1.00  0.00
ATOM   1634  C2' A      51      72.787  82.614  74.371  1.00  0.00
ATOM   1635  H2' A      51      72.900  83.668  74.117  1.00  0.00
ATOM   1636  O2' A      51      74.001  81.951  74.619  1.00  0.00
ATOM   1637 HO2' A      51      74.114  82.150  75.551  1.00  0.00
ATOM   1638  O3' A      51      72.669  82.780  76.791  1.00  0.00
ATOM   1639  P   C      52      72.503  84.254  77.338  1.00  0.00
ATOM   1640  OP1 C      52      73.211  84.385  78.606  1.00  0.00
ATOM   1641  OP2 C      52      71.068  84.613  77.346  1.00  0.00
ATOM   1642  O5' C      52      73.195  85.076  76.248  1.00  0.00
ATOM   1643  C5' C      52      74.603  84.999  76.159  1.00  0.00
ATOM   1644  H5' C      52      74.881  83.977  75.905  1.00  0.00
ATOM   1645 H5'' C      52      75.099  85.233  77.101  1.00  0.00
ATOM   1646  C4' C      52      75.227  85.987  75.156  1.00  0.00
ATOM   1647  H4' C      52      76.298  85.807  75.063  1.00  0.00
ATOM   1648  O4' C      52      74.670  85.759  73.949  1.00  0.00
ATOM   1649  C1' C      52      74.590  86.958  73.161  1.00  0.00
ATOM   1650  H1' C      52      75.197  86.928  72.256  1.00  0.00
ATOM   1651  N1  C      52      73.184  87.442  72.778  1.00  0.00
ATOM   1652  C6  C      52      72.021  86.918  73.279  1.00  0.00
ATOM   1653  H6  C      52      72.107  86.237  74.113  1.00  0.00
ATOM   1654  C5  C      52      70.842  87.291  72.709  1.00  0.00
ATOM   1655  H5  C      52      69.907  86.969  73.142  1.00  0.00
ATOM   1656  C4  C      52      70.889  88.177  71.539  1.00  0.00
ATOM   1657  N4  C      52      69.838  88.456  70.836  1.00  0.00
ATOM   1658  H41 C      52      68.929  88.348  71.262  1.00  0.00
ATOM   1659  H42 C      52      70.020  89.084  70.066  1.00  0.00
ATOM   1660  N3  C      52      71.996  88.711  71.156  1.00  0.00
ATOM   1661  C2  C      52      73.157  88.297  71.722  1.00  0.00
ATOM   1662  O2  C      52      74.146  88.780  71.210  1.00  0.00
ATOM   1663  C3' C      52      75.053  87.499  75.452  1.00  0.00
ATOM   1664  H3' C      52      74.052  87.675  75.844  1.00  0.00
ATOM   1665  C2' C      52      75.217  88.074  74.051  1.00  0.00
ATOM   1666  H2' C      52      74.704  89.032  73.964  1.00  0.00
ATOM   1667  O2' C      52      76.559  88.155  73.703  1.00  0.00
ATOM   1668 HO2' C      52      76.870  88.803  74.340  1.00  0.00
ATOM   1669  O3' C      52      75.962  87.952  76.422  1.00  0.00
ATOM   1670  P   U      53      75.614  89.218  77.268  1.00  0.00
ATOM   1671  OP1 U      53      76.731  89.604  78.101  1.00  0.00
ATOM   1672  OP2 U      53      74.257  88.955  77.820  1.00  0.00
ATOM   1673  O5' U      53      75.573  90.446  76.223  1.00  0.00
ATOM   1674  C5' U      53      76.804  90.977  75.584  1.00  0.00
ATOM   1675  H5' U      53      77.397  90.233  75.052  1.00  0.00
ATOM   1676 H5'' U      53      77.425  91.450  76.344  1.00  0.00
ATOM   1677  C4' U      53      76.407  91.975  74.517  1.00  0.00
ATOM   1678  H4' U      53      77.276  92.429  74.042  1.00  0.00
ATOM   1679  O4' U      53      75.561  91.393  73.565  1.00  0.00
ATOM   1680  C1' U      53      74.839  92.480  72.969  1.00  0.00
ATOM   1681  H1' U      53      75.183  92.691  71.956  1.00  0.00
ATOM   1682  N1  U      53      73.362  92.047  72.853  1.00  0.00
ATOM   1683  C6  U      53      72.558  91.612  73.910  1.00  0.00
ATOM   1684  H6  U      53      72.970  91.607  74.909  1.00  0.00
ATOM   1685  C5  U      53      71.249  91.202  73.702  1.00  0.00
ATOM   1686  H5  U      53      70.566  90.885  74.476  1.00  0.00
ATOM   1687  C4  U      53      70.695  91.247  72.375  1.00  0.00
ATOM   1688  O4  U      53      69.528  91.017  72.130  1.00  0.00
ATOM   1689  N3  U      53      71.513  91.788  71.431  1.00  0.00
ATOM   1690  H3  U      53      71.115  92.169  70.585  1.00  0.00
ATOM   1691  C2  U      53      72.863  92.060  71.554  1.00  0.00
ATOM   1692  O2  U      53      73.447  92.404  70.526  1.00  0.00
ATOM   1693  C3' U      53      75.640  93.094  75.145  1.00  0.00
ATOM   1694  H3' U      53      74.834  92.767  75.801  1.00  0.00
ATOM   1695  C2' U      53      74.998  93.673  73.899  1.00  0.00
ATOM   1696  H2' U      53      74.072  94.153  74.217  1.00  0.00
ATOM   1697  O2' U      53      75.927  94.483  73.240  1.00  0.00
ATOM   1698 HO2' U      53      76.625  94.673  73.871  1.00  0.00
ATOM   1699  O3' U      53      76.461  94.094  75.746  1.00  0.00
ATOM   1700  P   G      54      75.853  94.876  76.991  1.00  0.00
ATOM   1701  OP1 G      54      76.855  95.856  77.412  1.00  0.00
ATOM   1702  OP2 G      54      75.398  93.849  77.949  1.00  0.00
ATOM   1703  O5' G      54      74.589  95.643  76.408  1.00  0.00
ATOM   1704  C5' G      54      74.678  96.900  75.883  1.00  0.00
ATOM   1705  H5' G      54      75.394  96.846  75.063  1.00  0.00
ATOM   1706 H5'' G      54      74.996  97.567  76.684  1.00  0.00
ATOM   1707  C4' G      54      73.338  97.349  75.304  1.00  0.00
ATOM   1708  H4' G      54      73.667  98.145  74.636  1.00  0.00
ATOM   1709  O4' G      54      72.638  96.387  74.599  1.00  0.00
ATOM   1710  C1' G      54      71.221  96.571  74.689  1.00  0.00
ATOM   1711  H1' G      54      70.863  96.885  73.709  1.00  0.00
ATOM   1712  N9  G      54      70.572  95.269  74.977  1.00  0.00
ATOM   1713  C8  G      54      70.605  94.642  76.203  1.00  0.00
ATOM   1714  H8  G      54      71.268  94.892  77.018  1.00  0.00
ATOM   1715  N7  G      54      69.623  93.723  76.238  1.00  0.00
ATOM   1716  C5  G      54      69.147  93.663  74.948  1.00  0.00
ATOM   1717  C6  G      54      68.150  92.807  74.416  1.00  0.00
ATOM   1718  O6  G      54      67.596  91.866  74.893  1.00  0.00
ATOM   1719  N1  G      54      67.806  93.137  73.127  1.00  0.00
ATOM   1720  H1  G      54      67.212  92.443  72.696  1.00  0.00
ATOM   1721  C2  G      54      68.452  94.014  72.390  1.00  0.00
ATOM   1722  N2  G      54      68.298  93.999  71.123  1.00  0.00
ATOM   1723  H21 G      54      68.943  94.610  70.643  1.00  0.00
ATOM   1724  H22 G      54      67.503  93.546  70.697  1.00  0.00
ATOM   1725  N3  G      54      69.400  94.809  72.840  1.00  0.00
ATOM   1726  C4  G      54      69.659  94.664  74.152  1.00  0.00
ATOM   1727  C3' G      54      72.331  97.788  76.431  1.00  0.00
ATOM   1728  H3' G      54      72.268  97.021  77.202  1.00  0.00
ATOM   1729  C2' G      54      70.888  97.614  75.748  1.00  0.00
ATOM   1730  H2' G      54      70.120  97.340  76.471  1.00  0.00
ATOM   1731  O2' G      54      70.683  98.837  75.096  1.00  0.00
ATOM   1732 HO2' G      54      71.154  99.440  75.675  1.00  0.00
ATOM   1733  O3' G      54      72.716  99.028  76.899  1.00  0.00
ATOM   1734  P   A      55      72.262  99.604  78.230  1.00  0.00
ATOM   1735  OP1 A      55      72.976 100.941  78.403  1.00  0.00
ATOM   1736  OP2 A      55      72.457  98.574  79.288  1.00  0.00
ATOM   1737  O5' A      55      70.756  99.861  77.972  1.00  0.00
ATOM   1738  C5' A      55      69.907 100.216  79.033  1.00  0.00
ATOM   1739  H5' A      55      70.168 101.213  79.388  1.00  0.00
ATOM   1740 H5'' A      55      69.937  99.524  79.875  1.00  0.00
ATOM   1741  C4' A      55      68.411 100.298  78.574  1.00  0.00
ATOM   1742  H4' A      55      67.768 100.594  79.403  1.00  0.00
ATOM   1743  O4' A      55      68.244 101.255  77.475  1.00  0.00
ATOM   1744  C1' A      55      67.000 101.042  76.802  1.00  0.00
ATOM   1745  H1' A      55      66.373 101.810  77.254  1.00  0.00
ATOM   1746  N9  A      55      66.934 101.142  75.338  1.00  0.00
ATOM   1747  C8  A      55      67.875 100.565  74.512  1.00  0.00
ATOM   1748  H8  A      55      68.747 100.044  74.879  1.00  0.00
ATOM   1749  N7  A      55      67.598 100.877  73.259  1.00  0.00
ATOM   1750  C5  A      55      66.373 101.617  73.273  1.00  0.00
ATOM   1751  C6  A      55      65.565 102.306  72.300  1.00  0.00
ATOM   1752  N6  A      55      65.793 102.381  70.985  1.00  0.00
ATOM   1753  H61 A      55      65.264 103.027  70.416  1.00  0.00
ATOM   1754  H62 A      55      66.469 101.781  70.535  1.00  0.00
ATOM   1755  N1  A      55      64.435 102.947  72.715  1.00  0.00
ATOM   1756  C2  A      55      64.248 103.039  74.001  1.00  0.00
ATOM   1757  H2  A      55      63.309 103.452  74.338  1.00  0.00
ATOM   1758  N3  A      55      64.965 102.515  74.980  1.00  0.00
ATOM   1759  C4  A      55      66.023 101.823  74.531  1.00  0.00
ATOM   1760  C3' A      55      67.923  99.041  77.977  1.00  0.00
ATOM   1761  H3' A      55      68.626  98.727  77.205  1.00  0.00
ATOM   1762  C2' A      55      66.633  99.639  77.322  1.00  0.00
ATOM   1763  H2' A      55      66.244  99.107  76.453  1.00  0.00
ATOM   1764  O2' A      55      65.540  99.824  78.283  1.00  0.00
ATOM   1765 HO2' A      55      65.196  98.944  78.456  1.00  0.00
ATOM   1766  O3' A      55      67.725  97.901  78.848  1.00  0.00
ATOM   1767  P   C      56      66.993  96.583  78.441  1.00  0.00
ATOM   1768  OP1 C      56      67.289  95.540  79.487  1.00  0.00
ATOM   1769  OP2 C      56      67.503  96.179  77.109  1.00  0.00
ATOM   1770  O5' C      56      65.430  96.880  78.283  1.00  0.00
ATOM   1771  C5' C      56      64.565  96.649  79.418  1.00  0.00
ATOM   1772  H5' C      56      64.857  97.256  80.275  1.00  0.00
ATOM   1773 H5'' C      56      64.529  95.586  79.659  1.00  0.00
ATOM   1774  C4' C      56      63.175  97.043  78.918  1.00  0.00
ATOM   1775  H4' C      56      62.493  97.008  79.768  1.00  0.00
ATOM   1776  O4' C      56      63.120  98.282  78.366  1.00  0.00
ATOM   1777  C1' C      56      62.056  98.383  77.455  1.00  0.00
ATOM   1778  H1' C      56      61.373  99.114  77.888  1.00  0.00
ATOM   1779  N1  C      56      62.457  98.749  76.056  1.00  0.00
ATOM   1780  C6  C      56      63.672  98.515  75.537  1.00  0.00
ATOM   1781  H6  C      56      64.403  97.951  76.097  1.00  0.00
ATOM   1782  C5  C      56      63.972  99.024  74.359  1.00  0.00
ATOM   1783  H5  C      56      64.873  98.747  73.833  1.00  0.00
ATOM   1784  C4  C      56      62.945  99.692  73.615  1.00  0.00
ATOM   1785  N4  C      56      63.197 100.225  72.474  1.00  0.00
ATOM   1786  H41 C      56      62.425 100.661  71.989  1.00  0.00
ATOM   1787  H42 C      56      63.966  99.812  71.966  1.00  0.00
ATOM   1788  N3  C      56      61.740  99.979  74.076  1.00  0.00
ATOM   1789  C2  C      56      61.476  99.437  75.309  1.00  0.00
ATOM   1790  O2  C      56      60.362  99.623  75.721  1.00  0.00
ATOM   1791  C3' C      56      62.578  96.070  77.862  1.00  0.00
ATOM   1792  H3' C      56      63.376  95.816  77.165  1.00  0.00
ATOM   1793  C2' C      56      61.503  96.968  77.320  1.00  0.00
ATOM   1794  H2' C      56      61.246  96.692  76.298  1.00  0.00
ATOM   1795  O2' C      56      60.398  96.815  78.111  1.00  0.00
ATOM   1796 HO2' C      56      60.372  95.918  78.451  1.00  0.00
ATOM   1797  O3' C      56      62.066  94.909  78.496  1.00  0.00
ATOM   1798  P   A      57      61.759  93.581  77.774  1.00  0.00
ATOM   1799  OP1 A      57      61.560  92.625  78.818  1.00  0.00
ATOM   1800  OP2 A      57      62.747  93.361  76.646  1.00  0.00
ATOM   1801  O5' A      57      60.383  93.874  76.982  1.00  0.00
ATOM   1802  C5' A      57      59.165  93.900  77.610  1.00  0.00
ATOM   1803  H5' A      57      59.209  94.759  78.279  1.00  0.00
ATOM   1804 H5'' A      57      59.041  92.999  78.212  1.00  0.00
ATOM   1805  C4' A      57      57.949  93.953  76.639  1.00  0.00
ATOM   1806  H4' A      57      57.954  93.022  76.072  1.00  0.00
ATOM   1807  O4' A      57      56.734  94.076  77.361  1.00  0.00
ATOM   1808  C1' A      57      56.009  95.279  77.146  1.00  0.00
ATOM   1809  H1' A      57      55.241  95.090  76.396  1.00  0.00
ATOM   1810  N9  A      57      55.568  95.754  78.479  1.00  0.00
ATOM   1811  C8  A      57      54.246  95.985  78.894  1.00  0.00
ATOM   1812  H8  A      57      53.398  95.816  78.248  1.00  0.00
ATOM   1813  N7  A      57      54.154  96.331  80.144  1.00  0.00
ATOM   1814  C5  A      57      55.587  96.287  80.536  1.00  0.00
ATOM   1815  C6  A      57      56.298  96.493  81.787  1.00  0.00
ATOM   1816  N6  A      57      55.785  96.680  82.953  1.00  0.00
ATOM   1817  H61 A      57      56.353  97.183  83.620  1.00  0.00
ATOM   1818  H62 A      57      54.785  96.806  83.018  1.00  0.00
ATOM   1819  N1  A      57      57.704  96.493  81.821  1.00  0.00
ATOM   1820  C2  A      57      58.313  96.228  80.636  1.00  0.00
ATOM   1821  H2  A      57      59.392  96.251  80.677  1.00  0.00
ATOM   1822  N3  A      57      57.795  95.999  79.458  1.00  0.00
ATOM   1823  C4  A      57      56.421  96.032  79.506  1.00  0.00
ATOM   1824  C3' A      57      57.960  95.161  75.751  1.00  0.00
ATOM   1825  H3' A      57      58.935  95.633  75.632  1.00  0.00
ATOM   1826  C2' A      57      57.024  96.140  76.363  1.00  0.00
ATOM   1827  H2' A      57      57.434  96.905  77.022  1.00  0.00
ATOM   1828  O2' A      57      56.332  96.763  75.316  1.00  0.00
ATOM   1829 HO2' A      57      56.625  96.217  74.583  1.00  0.00
ATOM   1830  O3' A      57      57.416  94.725  74.473  1.00  0.00
ATOM   1831  P   A      58      58.242  93.936  73.401  1.00  0.00
ATOM   1832  OP1 A      58      57.185  93.133  72.689  1.00  0.00
ATOM   1833  OP2 A      58      59.420  93.218  74.031  1.00  0.00
ATOM   1834  O5' A      58      58.926  94.849  72.292  1.00  0.00
ATOM   1835  C5' A      58      58.162  95.478  71.231  1.00  0.00
ATOM   1836  H5' A      58      57.518  96.194  71.743  1.00  0.00
ATOM   1837 H5'' A      58      57.561  94.860  70.564  1.00  0.00
ATOM   1838  C4' A      58      59.161  96.353  70.392  1.00  0.00
ATOM   1839  H4' A      58      58.583  96.945  69.683  1.00  0.00
ATOM   1840  O4' A      58      59.723  97.282  71.241  1.00  0.00
ATOM   1841  C1' A      58      61.161  97.250  71.082  1.00  0.00
ATOM   1842  H1' A      58      61.550  98.261  70.959  1.00  0.00
ATOM   1843  N9  A      58      61.830  96.672  72.332  1.00  0.00
ATOM   1844  C8  A      58      61.096  96.225  73.425  1.00  0.00
ATOM   1845  H8  A      58      60.059  96.350  73.702  1.00  0.00
ATOM   1846  N7  A      58      61.914  95.639  74.287  1.00  0.00
ATOM   1847  C5  A      58      63.188  95.685  73.700  1.00  0.00
ATOM   1848  C6  A      58      64.494  95.217  74.016  1.00  0.00
ATOM   1849  N6  A      58      64.737  94.491  75.122  1.00  0.00
ATOM   1850  H61 A      58      63.983  94.403  75.788  1.00  0.00
ATOM   1851  H62 A      58      65.663  94.092  75.190  1.00  0.00
ATOM   1852  N1  A      58      65.488  95.414  73.200  1.00  0.00
ATOM   1853  C2  A      58      65.310  96.110  72.092  1.00  0.00
ATOM   1854  H2  A      58      66.154  96.406  71.487  1.00  0.00
ATOM   1855  N3  A      58      64.206  96.798  71.714  1.00  0.00
ATOM   1856  C4  A      58      63.161  96.412  72.561  1.00  0.00
ATOM   1857  C3' A      58      60.255  95.494  69.695  1.00  0.00
ATOM   1858  H3' A      58      60.448  94.600  70.289  1.00  0.00
ATOM   1859  C2' A      58      61.415  96.507  69.773  1.00  0.00
ATOM   1860  H2' A      58      62.402  96.044  69.762  1.00  0.00
ATOM   1861  O2' A      58      61.440  97.423  68.617  1.00  0.00
ATOM   1862 HO2' A      58      61.982  97.027  67.931  1.00  0.00
ATOM   1863  O3' A      58      60.094  95.180  68.310  1.00  0.00
ATOM   1864  P   G      59      61.249  94.327  67.548  1.00  0.00
ATOM   1865  OP1 G      59      60.582  93.593  66.486  1.00  0.00
ATOM   1866  OP2 G      59      62.056  93.558  68.492  1.00  0.00
ATOM   1867  O5' G      59      62.289  95.407  66.975  1.00  0.00
ATOM   1868  C5' G      59      62.138  96.101  65.725  1.00  0.00
ATOM   1869  H5' G      59      61.122  96.484  65.631  1.00  0.00
ATOM   1870 H5'' G      59      62.152  95.367  64.920  1.00  0.00
ATOM   1871  C4' G      59      63.280  97.165  65.416  1.00  0.00
ATOM   1872  H4' G      59      62.994  97.942  64.707  1.00  0.00
ATOM   1873  O4' G      59      63.676  97.922  66.508  1.00  0.00
ATOM   1874  C1' G      59      65.018  98.202  66.324  1.00  0.00
ATOM   1875  H1' G      59      65.310  99.252  66.341  1.00  0.00
ATOM   1876  N9  G      59      65.856  97.519  67.377  1.00  0.00
ATOM   1877  C8  G      59      65.511  96.518  68.278  1.00  0.00
ATOM   1878  H8  G      59      64.489  96.195  68.413  1.00  0.00
ATOM   1879  N7  G      59      66.502  96.152  69.046  1.00  0.00
ATOM   1880  C5  G      59      67.553  96.985  68.593  1.00  0.00
ATOM   1881  C6  G      59      68.918  97.080  69.064  1.00  0.00
ATOM   1882  O6  G      59      69.396  96.431  69.948  1.00  0.00
ATOM   1883  N1  G      59      69.664  98.030  68.331  1.00  0.00
ATOM   1884  H1  G      59      70.515  98.347  68.774  1.00  0.00
ATOM   1885  C2  G      59      69.222  98.591  67.215  1.00  0.00
ATOM   1886  N2  G      59      70.005  99.354  66.547  1.00  0.00
ATOM   1887  H21 G      59      69.616  99.946  65.827  1.00  0.00
ATOM   1888  H22 G      59      70.988  99.275  66.766  1.00  0.00
ATOM   1889  N3  G      59      67.967  98.638  66.828  1.00  0.00
ATOM   1890  C4  G      59      67.150  97.836  67.639  1.00  0.00
ATOM   1891  C3' G      59      64.549  96.508  64.879  1.00  0.00
ATOM   1892  H3' G      59      64.879  95.710  65.544  1.00  0.00
ATOM   1893  C2' G      59      65.445  97.618  64.916  1.00  0.00
ATOM   1894  H2' G      59      66.426  97.159  65.038  1.00  0.00
ATOM   1895  O2' G      59      65.412  98.607  63.957  1.00  0.00
ATOM   1896 HO2' G      59      66.234  99.082  64.097  1.00  0.00
ATOM   1897  O3' G      59      64.394  95.958  63.644  1.00  0.00
ATOM   1898  P   U      60      65.207  94.687  63.395  1.00  0.00
ATOM   1899  OP1 U      60      64.979  94.371  61.974  1.00  0.00
ATOM   1900  OP2 U      60      64.975  93.632  64.433  1.00  0.00
ATOM   1901  O5' U      60      66.695  95.155  63.406  1.00  0.00
ATOM   1902  C5' U      60      67.303  96.028  62.457  1.00  0.00
ATOM   1903  H5' U      60      66.653  96.900  62.381  1.00  0.00
ATOM   1904 H5'' U      60      67.379  95.655  61.436  1.00  0.00
ATOM   1905  C4' U      60      68.775  96.510  62.949  1.00  0.00
ATOM   1906  H4' U      60      69.110  97.394  62.407  1.00  0.00
ATOM   1907  O4' U      60      68.889  96.849  64.260  1.00  0.00
ATOM   1908  C1' U      60      70.175  96.420  64.751  1.00  0.00
ATOM   1909  H1' U      60      70.746  97.316  64.998  1.00  0.00
ATOM   1910  N1  U      60      70.179  95.486  65.975  1.00  0.00
ATOM   1911  C6  U      60      69.023  94.912  66.411  1.00  0.00
ATOM   1912  H6  U      60      68.112  95.032  65.844  1.00  0.00
ATOM   1913  C5  U      60      69.100  94.020  67.432  1.00  0.00
ATOM   1914  H5  U      60      68.212  93.525  67.797  1.00  0.00
ATOM   1915  C4  U      60      70.318  93.690  68.125  1.00  0.00
ATOM   1916  O4  U      60      70.443  92.862  69.053  1.00  0.00
ATOM   1917  N3  U      60      71.433  94.329  67.593  1.00  0.00
ATOM   1918  H3  U      60      72.329  94.177  68.034  1.00  0.00
ATOM   1919  C2  U      60      71.418  95.271  66.668  1.00  0.00
ATOM   1920  O2  U      60      72.543  95.717  66.337  1.00  0.00
ATOM   1921  C3' U      60      69.700  95.352  62.758  1.00  0.00
ATOM   1922  H3' U      60      69.230  94.416  63.060  1.00  0.00
ATOM   1923  C2' U      60      70.900  95.781  63.533  1.00  0.00
ATOM   1924  H2' U      60      71.408  94.849  63.781  1.00  0.00
ATOM   1925  O2' U      60      71.679  96.671  62.716  1.00  0.00
ATOM   1926 HO2' U      60      71.514  96.341  61.829  1.00  0.00
ATOM   1927  O3' U      60      70.060  95.218  61.421  1.00  0.00
ATOM   1928  P   G      61      70.379  93.807  60.824  1.00  0.00
ATOM   1929  OP1 G      61      70.702  94.028  59.421  1.00  0.00
ATOM   1930  OP2 G      61      69.302  92.889  61.040  1.00  0.00
ATOM   1931  O5' G      61      71.736  93.272  61.523  1.00  0.00
ATOM   1932  C5' G      61      73.039  93.746  61.134  1.00  0.00
ATOM   1933  H5' G      61      73.222  94.813  61.009  1.00  0.00
ATOM   1934 H5'' G      61      73.252  93.268  60.177  1.00  0.00
ATOM   1935  C4' G      61      74.019  93.240  62.255  1.00  0.00
ATOM   1936  H4' G      61      75.014  93.642  62.062  1.00  0.00
ATOM   1937  O4' G      61      73.670  93.688  63.539  1.00  0.00
ATOM   1938  C1' G      61      74.109  92.712  64.425  1.00  0.00
ATOM   1939  H1' G      61      74.649  93.224  65.221  1.00  0.00
ATOM   1940  N9  G      61      73.016  92.040  65.119  1.00  0.00
ATOM   1941  C8  G      61      71.607  92.054  64.769  1.00  0.00
ATOM   1942  H8  G      61      71.256  92.371  63.798  1.00  0.00
ATOM   1943  N7  G      61      70.847  91.429  65.635  1.00  0.00
ATOM   1944  C5  G      61      71.741  91.066  66.618  1.00  0.00
ATOM   1945  C6  G      61      71.554  90.347  67.895  1.00  0.00
ATOM   1946  O6  G      61      70.538  89.863  68.331  1.00  0.00
ATOM   1947  N1  G      61      72.761  90.097  68.566  1.00  0.00
ATOM   1948  H1  G      61      72.772  89.459  69.348  1.00  0.00
ATOM   1949  C2  G      61      73.951  90.565  68.186  1.00  0.00
ATOM   1950  N2  G      61      74.968  90.120  68.822  1.00  0.00
ATOM   1951  H21 G      61      74.793  89.434  69.542  1.00  0.00
ATOM   1952  H22 G      61      75.924  90.205  68.508  1.00  0.00
ATOM   1953  N3  G      61      74.161  91.255  67.083  1.00  0.00
ATOM   1954  C4  G      61      73.038  91.467  66.339  1.00  0.00
ATOM   1955  C3' G      61      74.238  91.699  62.358  1.00  0.00
ATOM   1956  H3' G      61      73.196  91.378  62.346  1.00  0.00
ATOM   1957  C2' G      61      74.935  91.652  63.635  1.00  0.00
ATOM   1958  H2' G      61      74.804  90.657  64.059  1.00  0.00
ATOM   1959  O2' G      61      76.351  92.025  63.676  1.00  0.00
ATOM   1960 HO2' G      61      76.850  91.544  64.340  1.00  0.00
ATOM   1961  O3' G      61      74.956  91.123  61.279  1.00  0.00
ATOM   1962  P   U      62      74.984  89.623  60.977  1.00  0.00
ATOM   1963  OP1 U      62      75.665  89.401  59.723  1.00  0.00
ATOM   1964  OP2 U      62      73.598  89.163  61.175  1.00  0.00
ATOM   1965  O5' U      62      75.731  88.936  62.172  1.00  0.00
ATOM   1966  C5' U      62      77.054  88.987  62.314  1.00  0.00
ATOM   1967  H5' U      62      77.319  90.030  62.486  1.00  0.00
ATOM   1968 H5'' U      62      77.615  88.554  61.486  1.00  0.00
ATOM   1969  C4' U      62      77.506  88.269  63.589  1.00  0.00
ATOM   1970  H4' U      62      78.586  88.289  63.738  1.00  0.00
ATOM   1971  O4' U      62      76.866  88.788  64.758  1.00  0.00
ATOM   1972  C1' U      62      76.619  87.784  65.735  1.00  0.00
ATOM   1973  H1' U      62      77.050  88.011  66.710  1.00  0.00
ATOM   1974  N1  U      62      75.145  87.797  66.024  1.00  0.00
ATOM   1975  C6  U      62      74.255  88.241  65.063  1.00  0.00
ATOM   1976  H6  U      62      74.545  88.475  64.049  1.00  0.00
ATOM   1977  C5  U      62      72.929  88.003  65.208  1.00  0.00
ATOM   1978  H5  U      62      72.243  88.240  64.408  1.00  0.00
ATOM   1979  C4  U      62      72.387  87.605  66.439  1.00  0.00
ATOM   1980  O4  U      62      71.159  87.582  66.682  1.00  0.00
ATOM   1981  N3  U      62      73.270  87.232  67.409  1.00  0.00
ATOM   1982  H3  U      62      72.814  86.716  68.149  1.00  0.00
ATOM   1983  C2  U      62      74.633  87.290  67.254  1.00  0.00
ATOM   1984  O2  U      62      75.365  86.859  68.127  1.00  0.00
ATOM   1985  C3' U      62      77.020  86.794  63.613  1.00  0.00
ATOM   1986  H3' U      62      75.971  86.686  63.339  1.00  0.00
ATOM   1987  C2' U      62      77.063  86.421  65.095  1.00  0.00
ATOM   1988  H2' U      62      76.521  85.544  65.449  1.00  0.00
ATOM   1989  O2' U      62      78.409  86.263  65.451  1.00  0.00
ATOM   1990 HO2' U      62      78.453  85.839  66.311  1.00  0.00
ATOM   1991  O3' U      62      77.677  85.941  62.620  1.00  0.00
ATOM   1992  P   G      63      76.924  84.652  61.978  1.00  0.00
ATOM   1993  OP1 G      63      77.817  84.089  60.989  1.00  0.00
ATOM   1994  OP2 G      63      75.542  84.963  61.686  1.00  0.00
ATOM   1995  O5' G      63      76.944  83.584  63.220  1.00  0.00
ATOM   1996  C5' G      63      78.157  83.118  63.816  1.00  0.00
ATOM   1997  H5' G      63      78.723  84.037  63.967  1.00  0.00
ATOM   1998 H5'' G      63      78.736  82.453  63.175  1.00  0.00
ATOM   1999  C4' G      63      77.842  82.467  65.188  1.00  0.00
ATOM   2000  H4' G      63      78.733  82.159  65.735  1.00  0.00
ATOM   2001  O4' G      63      77.000  83.227  66.108  1.00  0.00
ATOM   2002  C1' G      63      76.003  82.400  66.713  1.00  0.00
ATOM   2003  H1' G      63      76.007  82.337  67.801  1.00  0.00
ATOM   2004  N9  G      63      74.645  82.904  66.402  1.00  0.00
ATOM   2005  C8  G      63      74.282  83.619  65.235  1.00  0.00
ATOM   2006  H8  G      63      75.031  84.019  64.568  1.00  0.00
ATOM   2007  N7  G      63      72.992  83.794  65.127  1.00  0.00
ATOM   2008  C5  G      63      72.449  83.062  66.269  1.00  0.00
ATOM   2009  C6  G      63      71.093  82.943  66.680  1.00  0.00
ATOM   2010  O6  G      63      70.084  83.453  66.182  1.00  0.00
ATOM   2011  N1  G      63      70.952  82.064  67.715  1.00  0.00
ATOM   2012  H1  G      63      69.988  81.980  68.005  1.00  0.00
ATOM   2013  C2  G      63      72.001  81.578  68.428  1.00  0.00
ATOM   2014  N2  G      63      71.675  80.782  69.427  1.00  0.00
ATOM   2015  H21 G      63      70.767  80.345  69.496  1.00  0.00
ATOM   2016  H22 G      63      72.426  80.541  70.058  1.00  0.00
ATOM   2017  N3  G      63      73.263  81.777  68.134  1.00  0.00
ATOM   2018  C4  G      63      73.431  82.469  66.990  1.00  0.00
ATOM   2019  C3' G      63      76.996  81.214  64.930  1.00  0.00
ATOM   2020  H3' G      63      76.205  81.427  64.211  1.00  0.00
ATOM   2021  C2' G      63      76.304  80.996  66.290  1.00  0.00
ATOM   2022  H2' G      63      75.392  80.401  66.231  1.00  0.00
ATOM   2023  O2' G      63      77.142  80.427  67.249  1.00  0.00
ATOM   2024 HO2' G      63      76.673  80.003  67.971  1.00  0.00
ATOM   2025  O3' G      63      77.772  80.113  64.380  1.00  0.00
ATOM   2026  P   U      64      77.132  79.139  63.322  1.00  0.00
ATOM   2027  OP1 U      64      78.036  78.009  62.981  1.00  0.00
ATOM   2028  OP2 U      64      76.466  79.907  62.225  1.00  0.00
ATOM   2029  O5' U      64      76.070  78.400  64.298  1.00  0.00
ATOM   2030  C5' U      64      76.442  77.532  65.311  1.00  0.00
ATOM   2031  H5' U      64      77.252  77.966  65.898  1.00  0.00
ATOM   2032 H5'' U      64      76.933  76.606  65.013  1.00  0.00
ATOM   2033  C4' U      64      75.230  77.244  66.239  1.00  0.00
ATOM   2034  H4' U      64      75.536  76.873  67.217  1.00  0.00
ATOM   2035  O4' U      64      74.568  78.445  66.505  1.00  0.00
ATOM   2036  C1' U      64      73.159  78.287  66.638  1.00  0.00
ATOM   2037  H1' U      64      72.745  78.353  67.644  1.00  0.00
ATOM   2038  N1  U      64      72.392  79.124  65.724  1.00  0.00
ATOM   2039  C6  U      64      72.860  79.554  64.538  1.00  0.00
ATOM   2040  H6  U      64      73.821  79.213  64.182  1.00  0.00
ATOM   2041  C5  U      64      72.070  80.198  63.631  1.00  0.00
ATOM   2042  H5  U      64      72.396  80.517  62.652  1.00  0.00
ATOM   2043  C4  U      64      70.726  80.578  64.012  1.00  0.00
ATOM   2044  O4  U      64      70.120  81.401  63.283  1.00  0.00
ATOM   2045  N3  U      64      70.229  79.985  65.144  1.00  0.00
ATOM   2046  H3  U      64      69.297  80.285  65.392  1.00  0.00
ATOM   2047  C2  U      64      70.976  79.229  65.946  1.00  0.00
ATOM   2048  O2  U      64      70.406  78.678  66.913  1.00  0.00
ATOM   2049  C3' U      64      74.184  76.297  65.642  1.00  0.00
ATOM   2050  H3' U      64      73.992  76.483  64.585  1.00  0.00
ATOM   2051  C2' U      64      72.921  76.820  66.311  1.00  0.00
ATOM   2052  H2' U      64      72.027  76.644  65.713  1.00  0.00
ATOM   2053  O2' U      64      72.781  76.231  67.595  1.00  0.00
ATOM   2054 HO2' U      64      72.714  75.294  67.400  1.00  0.00
ATOM   2055  O3' U      64      74.489  74.895  65.885  1.00  0.00
ATOM   2056  P   U      65      73.935  73.850  64.893  1.00  0.00
ATOM   2057  OP1 U      65      74.656  72.593  65.190  1.00  0.00
ATOM   2058  OP2 U      65      73.974  74.366  63.450  1.00  0.00
ATOM   2059  O5' U      65      72.403  73.676  65.272  1.00  0.00
ATOM   2060  C5' U      65      71.891  73.026  66.417  1.00  0.00
ATOM   2061  H5' U      65      72.571  73.169  67.257  1.00  0.00
ATOM   2062 H5'' U      65      71.842  71.990  66.082  1.00  0.00
ATOM   2063  C4' U      65      70.462  73.486  66.764  1.00  0.00
ATOM   2064  H4' U      65      70.146  73.017  67.696  1.00  0.00
ATOM   2065  O4' U      65      70.283  74.873  66.776  1.00  0.00
ATOM   2066  C1' U      65      69.008  75.163  66.222  1.00  0.00
ATOM   2067  H1' U      65      68.418  75.661  66.992  1.00  0.00
ATOM   2068  N1  U      65      69.049  75.965  65.015  1.00  0.00
ATOM   2069  C6  U      65      70.030  75.711  64.078  1.00  0.00
ATOM   2070  H6  U      65      70.841  75.006  64.183  1.00  0.00
ATOM   2071  C5  U      65      69.936  76.291  62.870  1.00  0.00
ATOM   2072  H5  U      65      70.573  75.966  62.060  1.00  0.00
ATOM   2073  C4  U      65      68.842  77.259  62.583  1.00  0.00
ATOM   2074  O4  U      65      68.662  77.895  61.555  1.00  0.00
ATOM   2075  N3  U      65      67.891  77.441  63.568  1.00  0.00
ATOM   2076  H3  U      65      67.093  78.032  63.384  1.00  0.00
ATOM   2077  C2  U      65      67.956  76.848  64.753  1.00  0.00
ATOM   2078  O2  U      65      67.008  76.929  65.554  1.00  0.00
ATOM   2079  C3' U      65      69.512  72.940  65.734  1.00  0.00
ATOM   2080  H3' U      65      69.846  73.180  64.724  1.00  0.00
ATOM   2081  C2' U      65      68.315  73.847  65.992  1.00  0.00
ATOM   2082  H2' U      65      67.629  73.832  65.144  1.00  0.00
ATOM   2083  O2' U      65      67.672  73.531  67.164  1.00  0.00
ATOM   2084 HO2' U      65      66.826  73.980  67.097  1.00  0.00
ATOM   2085  O3' U      65      69.146  71.547  65.726  1.00  0.00
ATOM   2086  P   C      66      68.220  70.931  64.652  1.00  0.00
ATOM   2087  OP1 C      66      68.219  69.499  64.883  1.00  0.00
ATOM   2088  OP2 C      66      68.663  71.449  63.347  1.00  0.00
ATOM   2089  O5' C      66      66.733  71.450  64.822  1.00  0.00
ATOM   2090  C5' C      66      65.943  71.036  65.934  1.00  0.00
ATOM   2091  H5' C      66      66.444  71.578  66.736  1.00  0.00
ATOM   2092 H5'' C      66      65.930  69.966  66.141  1.00  0.00
ATOM   2093  C4' C      66      64.533  71.454  65.800  1.00  0.00
ATOM   2094  H4' C      66      63.986  71.076  66.663  1.00  0.00
ATOM   2095  O4' C      66      64.298  72.826  65.896  1.00  0.00
ATOM   2096  C1' C      66      63.129  73.179  65.117  1.00  0.00
ATOM   2097  H1' C      66      62.381  73.669  65.741  1.00  0.00
ATOM   2098  N1  C      66      63.498  74.123  63.961  1.00  0.00
ATOM   2099  C6  C      66      64.785  74.355  63.624  1.00  0.00
ATOM   2100  H6  C      66      65.523  73.781  64.165  1.00  0.00
ATOM   2101  C5  C      66      65.083  75.327  62.709  1.00  0.00
ATOM   2102  H5  C      66      66.092  75.654  62.507  1.00  0.00
ATOM   2103  C4  C      66      64.031  75.989  62.039  1.00  0.00
ATOM   2104  N4  C      66      64.298  76.927  61.172  1.00  0.00
ATOM   2105  H41 C      66      63.427  77.126  60.701  1.00  0.00
ATOM   2106  H42 C      66      65.205  77.232  60.849  1.00  0.00
ATOM   2107  N3  C      66      62.813  75.804  62.320  1.00  0.00
ATOM   2108  C2  C      66      62.494  74.823  63.238  1.00  0.00
ATOM   2109  O2  C      66      61.325  74.742  63.639  1.00  0.00
ATOM   2110  C3' C      66      63.820  71.108  64.494  1.00  0.00
ATOM   2111  H3' C      66      64.329  71.550  63.637  1.00  0.00
ATOM   2112  C2' C      66      62.524  71.904  64.607  1.00  0.00
ATOM   2113  H2' C      66      62.172  72.073  63.590  1.00  0.00
ATOM   2114  O2' C      66      61.564  71.334  65.488  1.00  0.00
ATOM   2115 HO2' C      66      61.882  70.523  65.890  1.00  0.00
ATOM   2116  O3' C      66      63.490  69.717  64.314  1.00  0.00
ATOM   2117  P   G      67      63.426  69.076  62.945  1.00  0.00
ATOM   2118  OP1 G      67      63.146  67.606  63.114  1.00  0.00
ATOM   2119  OP2 G      67      64.585  69.380  62.120  1.00  0.00
ATOM   2120  O5' G      67      62.166  69.789  62.313  1.00  0.00
ATOM   2121  C5' G      67      60.870  69.458  62.695  1.00  0.00
ATOM   2122  H5' G      67      60.754  69.568  63.773  1.00  0.00
ATOM   2123 H5'' G      67      60.642  68.423  62.443  1.00  0.00
ATOM   2124  C4' G      67      59.890  70.264  61.823  1.00  0.00
ATOM   2125  H4' G      67      58.863  70.134  62.167  1.00  0.00
ATOM   2126  O4' G      67      60.078  71.673  61.971  1.00  0.00
ATOM   2127  C1' G      67      59.909  72.159  60.606  1.00  0.00
ATOM   2128  H1' G      67      59.270  73.042  60.562  1.00  0.00
ATOM   2129  N9  G      67      61.167  72.706  60.077  1.00  0.00
ATOM   2130  C8  G      67      62.464  72.475  60.529  1.00  0.00
ATOM   2131  H8  G      67      62.725  71.733  61.269  1.00  0.00
ATOM   2132  N7  G      67      63.393  73.221  59.935  1.00  0.00
ATOM   2133  C5  G      67      62.632  74.088  59.171  1.00  0.00
ATOM   2134  C6  G      67      63.028  75.234  58.382  1.00  0.00
ATOM   2135  O6  G      67      64.142  75.734  58.133  1.00  0.00
ATOM   2136  N1  G      67      61.956  75.829  57.706  1.00  0.00
ATOM   2137  H1  G      67      62.127  76.595  57.071  1.00  0.00
ATOM   2138  C2  G      67      60.710  75.398  57.774  1.00  0.00
ATOM   2139  N2  G      67      59.816  75.984  57.049  1.00  0.00
ATOM   2140  H21 G      67      60.077  76.589  56.284  1.00  0.00
ATOM   2141  H22 G      67      58.994  75.409  56.937  1.00  0.00
ATOM   2142  N3  G      67      60.329  74.332  58.472  1.00  0.00
ATOM   2143  C4  G      67      61.330  73.754  59.185  1.00  0.00
ATOM   2144  C3' G      67      59.925  69.942  60.304  1.00  0.00
ATOM   2145  H3' G      67      60.983  69.771  60.109  1.00  0.00
ATOM   2146  C2' G      67      59.335  71.151  59.665  1.00  0.00
ATOM   2147  H2' G      67      59.721  71.105  58.647  1.00  0.00
ATOM   2148  O2' G      67      57.893  71.253  59.819  1.00  0.00
ATOM   2149 HO2' G      67      57.430  71.650  59.078  1.00  0.00
ATOM   2150  O3' G      67      59.301  68.698  60.002  1.00  0.00
ATOM   2151  P   U      68      59.728  67.925  58.579  1.00  0.00
ATOM   2152  OP1 U      68      58.903  66.724  58.556  1.00  0.00
ATOM   2153  OP2 U      68      61.208  67.748  58.590  1.00  0.00
ATOM   2154  O5' U      68      59.338  68.845  57.401  1.00  0.00
ATOM   2155  C5' U      68      58.019  68.964  56.822  1.00  0.00
ATOM   2156  H5' U      68      57.369  68.979  57.697  1.00  0.00
ATOM   2157 H5'' U      68      57.869  68.006  56.324  1.00  0.00
ATOM   2158  C4' U      68      57.882  70.180  55.888  1.00  0.00
ATOM   2159  H4' U      68      56.823  70.288  55.656  1.00  0.00
ATOM   2160  O4' U      68      58.346  71.412  56.422  1.00  0.00
ATOM   2161  C1' U      68      59.081  71.998  55.416  1.00  0.00
ATOM   2162  H1' U      68      58.634  72.957  55.154  1.00  0.00
ATOM   2163  N1  U      68      60.460  72.298  55.783  1.00  0.00
ATOM   2164  C6  U      68      61.304  71.315  56.289  1.00  0.00
ATOM   2165  H6  U      68      60.914  70.328  56.494  1.00  0.00
ATOM   2166  C5  U      68      62.605  71.582  56.379  1.00  0.00
ATOM   2167  H5  U      68      63.196  70.786  56.809  1.00  0.00
ATOM   2168  C4  U      68      63.254  72.764  55.855  1.00  0.00
ATOM   2169  O4  U      68      64.406  73.029  55.791  1.00  0.00
ATOM   2170  N3  U      68      62.364  73.602  55.203  1.00  0.00
ATOM   2171  H3  U      68      62.755  74.450  54.818  1.00  0.00
ATOM   2172  C2  U      68      60.973  73.476  55.254  1.00  0.00
ATOM   2173  O2  U      68      60.278  74.390  54.688  1.00  0.00
ATOM   2174  C3' U      68      58.619  69.849  54.591  1.00  0.00
ATOM   2175  H3' U      68      59.456  69.187  54.814  1.00  0.00
ATOM   2176  C2' U      68      58.999  71.222  54.107  1.00  0.00
ATOM   2177  H2' U      68      59.871  71.141  53.458  1.00  0.00
ATOM   2178  O2' U      68      57.956  71.700  53.348  1.00  0.00
ATOM   2179 HO2' U      68      57.310  70.995  53.261  1.00  0.00
ATOM   2180  O3' U      68      57.736  69.178  53.706  1.00  0.00
ATOM   2181  P   G      69      58.306  67.971  52.824  1.00  0.00
ATOM   2182  OP1 G      69      57.157  67.380  52.204  1.00  0.00
ATOM   2183  OP2 G      69      59.165  67.063  53.683  1.00  0.00
ATOM   2184  O5' G      69      59.191  68.726  51.680  1.00  0.00
ATOM   2185  C5' G      69      58.474  69.605  50.841  1.00  0.00
ATOM   2186  H5' G      69      57.746  70.030  51.533  1.00  0.00
ATOM   2187 H5'' G      69      57.879  68.953  50.202  1.00  0.00
ATOM   2188  C4' G      69      59.250  70.572  49.999  1.00  0.00
ATOM   2189  H4' G      69      58.520  70.963  49.290  1.00  0.00
ATOM   2190  O4' G      69      59.698  71.755  50.640  1.00  0.00
ATOM   2191  C1' G      69      60.918  72.116  49.990  1.00  0.00
ATOM   2192  H1' G      69      60.878  73.150  49.648  1.00  0.00
ATOM   2193  N9  G      69      62.023  72.027  51.012  1.00  0.00
ATOM   2194  C8  G      69      62.016  71.282  52.092  1.00  0.00
ATOM   2195  H8  G      69      61.322  70.486  52.316  1.00  0.00
ATOM   2196  N7  G      69      63.165  71.273  52.766  1.00  0.00
ATOM   2197  C5  G      69      63.947  72.266  52.031  1.00  0.00
ATOM   2198  C6  G      69      65.314  72.774  52.229  1.00  0.00
ATOM   2199  O6  G      69      66.114  72.574  53.122  1.00  0.00
ATOM   2200  N1  G      69      65.620  73.796  51.326  1.00  0.00
ATOM   2201  H1  G      69      66.448  74.350  51.490  1.00  0.00
ATOM   2202  C2  G      69      64.879  74.091  50.219  1.00  0.00
ATOM   2203  N2  G      69      65.353  74.888  49.362  1.00  0.00
ATOM   2204  H21 G      69      66.260  75.295  49.542  1.00  0.00
ATOM   2205  H22 G      69      64.797  75.249  48.599  1.00  0.00
ATOM   2206  N3  G      69      63.662  73.585  49.970  1.00  0.00
ATOM   2207  C4  G      69      63.252  72.643  50.927  1.00  0.00
ATOM   2208  C3' G      69      60.348  69.975  49.073  1.00  0.00
ATOM   2209  H3' G      69      61.036  69.305  49.588  1.00  0.00
ATOM   2210  C2' G      69      61.043  71.224  48.697  1.00  0.00
ATOM   2211  H2' G      69      62.084  71.079  48.410  1.00  0.00
ATOM   2212  O2' G      69      60.249  71.945  47.704  1.00  0.00
ATOM   2213 HO2' G      69      60.737  72.704  47.377  1.00  0.00
ATOM   2214  O3' G      69      59.767  69.164  47.985  1.00  0.00
ATOM   2215  P   C      70      60.705  68.319  47.051  1.00  0.00
ATOM   2216  OP1 C      70      59.925  67.898  45.875  1.00  0.00
ATOM   2217  OP2 C      70      61.201  67.232  47.929  1.00  0.00
ATOM   2218  O5' C      70      61.929  69.273  46.628  1.00  0.00
ATOM   2219  C5' C      70      61.788  70.118  45.483  1.00  0.00
ATOM   2220  H5' C      70      61.016  70.883  45.568  1.00  0.00
ATOM   2221 H5'' C      70      61.599  69.527  44.586  1.00  0.00
ATOM   2222  C4' C      70      63.069  70.955  45.169  1.00  0.00
ATOM   2223  H4' C      70      62.815  71.596  44.325  1.00  0.00
ATOM   2224  O4' C      70      63.336  71.897  46.268  1.00  0.00
ATOM   2225  C1' C      70      64.759  71.886  46.574  1.00  0.00
ATOM   2226  H1' C      70      65.100  72.920  46.627  1.00  0.00
ATOM   2227  N1  C      70      65.224  71.294  47.911  1.00  0.00
ATOM   2228  C6  C      70      64.537  70.308  48.512  1.00  0.00
ATOM   2229  H6  C      70      63.515  70.128  48.210  1.00  0.00
ATOM   2230  C5  C      70      64.996  69.725  49.642  1.00  0.00
ATOM   2231  H5  C      70      64.447  68.893  50.058  1.00  0.00
ATOM   2232  C4  C      70      66.295  70.019  50.072  1.00  0.00
ATOM   2233  N4  C      70      66.801  69.525  51.162  1.00  0.00
ATOM   2234  H41 C      70      66.197  68.853  51.613  1.00  0.00
ATOM   2235  H42 C      70      67.492  70.112  51.608  1.00  0.00
ATOM   2236  N3  C      70      67.001  70.997  49.530  1.00  0.00
ATOM   2237  C2  C      70      66.572  71.602  48.375  1.00  0.00
ATOM   2238  O2  C      70      67.295  72.417  47.801  1.00  0.00
ATOM   2239  C3' C      70      64.326  70.214  44.838  1.00  0.00
ATOM   2240  H3' C      70      64.295  69.313  45.449  1.00  0.00
ATOM   2241  C2' C      70      65.410  71.145  45.374  1.00  0.00
ATOM   2242  H2' C      70      66.278  70.543  45.644  1.00  0.00
ATOM   2243  O2' C      70      65.838  72.059  44.405  1.00  0.00
ATOM   2244 HO2' C      70      66.669  71.738  44.048  1.00  0.00
ATOM   2245  O3' C      70      64.456  69.928  43.397  1.00  0.00
ATOM   2246  P   U      71      65.327  68.763  42.740  1.00  0.00
ATOM   2247  OP1 U      71      65.122  68.700  41.256  1.00  0.00
ATOM   2248  OP2 U      71      65.068  67.594  43.536  1.00  0.00
ATOM   2249  O5' U      71      66.788  69.157  43.128  1.00  0.00
ATOM   2250  C5' U      71      67.494  70.217  42.362  1.00  0.00
ATOM   2251  H5' U      71      66.873  71.083  42.134  1.00  0.00
ATOM   2252 H5'' U      71      67.831  69.776  41.424  1.00  0.00
ATOM   2253  C4' U      71      68.722  70.699  43.244  1.00  0.00
ATOM   2254  H4' U      71      69.183  71.612  42.869  1.00  0.00
ATOM   2255  O4' U      71      68.383  70.858  44.601  1.00  0.00
ATOM   2256  C1' U      71      69.566  70.505  45.413  1.00  0.00
ATOM   2257  H1' U      71      69.975  71.396  45.888  1.00  0.00
ATOM   2258  N1  U      71      69.132  69.403  46.416  1.00  0.00
ATOM   2259  C6  U      71      68.069  68.542  46.209  1.00  0.00
ATOM   2260  H6  U      71      67.500  68.596  45.292  1.00  0.00
ATOM   2261  C5  U      71      67.683  67.675  47.244  1.00  0.00
ATOM   2262  H5  U      71      66.850  66.998  47.123  1.00  0.00
ATOM   2263  C4  U      71      68.429  67.640  48.488  1.00  0.00
ATOM   2264  O4  U      71      68.167  66.802  49.355  1.00  0.00
ATOM   2265  N3  U      71      69.481  68.520  48.593  1.00  0.00
ATOM   2266  H3  U      71      70.133  68.443  49.361  1.00  0.00
ATOM   2267  C2  U      71      69.890  69.331  47.575  1.00  0.00
ATOM   2268  O2  U      71      70.885  70.026  47.778  1.00  0.00
ATOM   2269  C3' U      71      69.845  69.672  43.283  1.00  0.00
ATOM   2270  H3' U      71      69.389  68.693  43.429  1.00  0.00
ATOM   2271  C2' U      71      70.670  70.056  44.461  1.00  0.00
ATOM   2272  H2' U      71      71.277  69.195  44.740  1.00  0.00
ATOM   2273  O2' U      71      71.530  71.151  44.198  1.00  0.00
ATOM   2274 HO2' U      71      71.772  71.477  45.068  1.00  0.00
ATOM   2275  O3' U      71      70.581  69.626  42.082  1.00  0.00
ATOM   2276  P   U      72      71.284  68.282  41.761  1.00  0.00
ATOM   2277  OP1 U      72      72.024  68.530  40.552  1.00  0.00
ATOM   2278  OP2 U      72      70.317  67.180  41.722  1.00  0.00
ATOM   2279  O5' U      72      72.364  68.025  42.967  1.00  0.00
ATOM   2280  C5' U      72      73.708  68.495  42.851  1.00  0.00
ATOM   2281  H5' U      72      73.696  69.547  43.136  1.00  0.00
ATOM   2282 H5'' U      72      74.063  68.278  41.843  1.00  0.00
ATOM   2283  C4' U      72      74.623  67.857  43.891  1.00  0.00
ATOM   2284  H4' U      72      75.623  68.286  43.831  1.00  0.00
ATOM   2285  O4' U      72      73.961  68.081  45.125  1.00  0.00
ATOM   2286  C1' U      72      74.477  67.049  45.978  1.00  0.00
ATOM   2287  H1' U      72      75.236  67.510  46.611  1.00  0.00
ATOM   2288  N1  U      72      73.271  66.622  46.789  1.00  0.00
ATOM   2289  C6  U      72      71.996  66.378  46.298  1.00  0.00
ATOM   2290  H6  U      72      71.784  66.537  45.251  1.00  0.00
ATOM   2291  C5  U      72      70.967  66.023  47.098  1.00  0.00
ATOM   2292  H5  U      72      69.989  65.880  46.662  1.00  0.00
ATOM   2293  C4  U      72      71.173  65.714  48.462  1.00  0.00
ATOM   2294  O4  U      72      70.352  65.221  49.261  1.00  0.00
ATOM   2295  N3  U      72      72.415  65.996  48.939  1.00  0.00
ATOM   2296  H3  U      72      72.521  66.188  49.925  1.00  0.00
ATOM   2297  C2  U      72      73.533  66.302  48.123  1.00  0.00
ATOM   2298  O2  U      72      74.648  66.412  48.672  1.00  0.00
ATOM   2299  C3' U      72      74.650  66.311  43.679  1.00  0.00
ATOM   2300  H3' U      72      73.638  65.931  43.538  1.00  0.00
ATOM   2301  C2' U      72      75.125  65.878  45.128  1.00  0.00
ATOM   2302  H2' U      72      74.801  64.879  45.417  1.00  0.00
ATOM   2303  O2' U      72      76.518  66.117  45.209  1.00  0.00
ATOM   2304 HO2' U      72      76.802  65.944  44.309  1.00  0.00
ATOM   2305  O3' U      72      75.536  65.829  42.647  1.00  0.00
ATOM   2306  P   U      73      75.333  64.328  42.041  1.00  0.00
ATOM   2307  OP1 U      73      76.460  64.067  41.120  1.00  0.00
ATOM   2308  OP2 U      73      73.990  64.297  41.438  1.00  0.00
ATOM   2309  O5' U      73      75.306  63.210  43.143  1.00  0.00
ATOM   2310  C5' U      73      76.509  62.944  43.902  1.00  0.00
ATOM   2311  H5' U      73      76.953  63.868  44.272  1.00  0.00
ATOM   2312 H5'' U      73      77.361  62.572  43.332  1.00  0.00
ATOM   2313  C4' U      73      76.197  62.055  45.097  1.00  0.00
ATOM   2314  H4' U      73      77.084  61.798  45.675  1.00  0.00
ATOM   2315  O4' U      73      75.213  62.693  45.945  1.00  0.00
ATOM   2316  C1' U      73      74.421  61.761  46.653  1.00  0.00
ATOM   2317  H1' U      73      74.790  61.778  47.679  1.00  0.00
ATOM   2318  N1  U      73      73.004  62.159  46.690  1.00  0.00
ATOM   2319  C6  U      73      72.376  62.774  45.621  1.00  0.00
ATOM   2320  H6  U      73      72.992  63.048  44.777  1.00  0.00
ATOM   2321  C5  U      73      71.016  62.933  45.642  1.00  0.00
ATOM   2322  H5  U      73      70.508  63.317  44.770  1.00  0.00
ATOM   2323  C4  U      73      70.219  62.556  46.785  1.00  0.00
ATOM   2324  O4  U      73      69.046  62.593  46.980  1.00  0.00
ATOM   2325  N3  U      73      70.961  62.076  47.858  1.00  0.00
ATOM   2326  H3  U      73      70.499  61.564  48.596  1.00  0.00
ATOM   2327  C2  U      73      72.322  61.943  47.885  1.00  0.00
ATOM   2328  O2  U      73      72.914  61.680  48.905  1.00  0.00
ATOM   2329  C3' U      73      75.514  60.732  44.716  1.00  0.00
ATOM   2330  H3' U      73      74.811  60.822  43.888  1.00  0.00
ATOM   2331  C2' U      73      74.771  60.373  45.978  1.00  0.00
ATOM   2332  H2' U      73      73.865  59.850  45.671  1.00  0.00
ATOM   2333  O2' U      73      75.526  59.677  46.910  1.00  0.00
ATOM   2334 HO2' U      73      75.919  58.961  46.405  1.00  0.00
ATOM   2335  O3' U      73      76.546  59.813  44.443  1.00  0.00
ATOM   2336  P   U      74      76.276  58.496  43.745  1.00  0.00
ATOM   2337  OP1 U      74      77.447  58.193  42.873  1.00  0.00
ATOM   2338  OP2 U      74      74.979  58.504  43.083  1.00  0.00
ATOM   2339  O5' U      74      76.175  57.397  44.955  1.00  0.00
ATOM   2340  C5' U      74      77.338  56.895  45.552  1.00  0.00
ATOM   2341  H5' U      74      77.974  57.653  46.009  1.00  0.00
ATOM   2342 H5'' U      74      78.056  56.420  44.883  1.00  0.00
ATOM   2343  C4' U      74      76.750  55.945  46.657  1.00  0.00
ATOM   2344  H4' U      74      77.555  55.499  47.242  1.00  0.00
ATOM   2345  O4' U      74      75.904  56.548  47.578  1.00  0.00
ATOM   2346  C1' U      74      75.055  55.534  48.088  1.00  0.00
ATOM   2347  H1' U      74      75.337  55.273  49.108  1.00  0.00
ATOM   2348  N1  U      74      73.641  56.013  48.115  1.00  0.00
ATOM   2349  C6  U      74      73.020  56.371  46.964  1.00  0.00
ATOM   2350  H6  U      74      73.583  56.350  46.042  1.00  0.00
ATOM   2351  C5  U      74      71.758  56.846  47.060  1.00  0.00
ATOM   2352  H5  U      74      71.200  57.120  46.178  1.00  0.00
ATOM   2353  C4  U      74      71.000  56.937  48.324  1.00  0.00
ATOM   2354  O4  U      74      69.828  57.177  48.451  1.00  0.00
ATOM   2355  N3  U      74      71.770  56.679  49.442  1.00  0.00
ATOM   2356  H3  U      74      71.422  56.843  50.376  1.00  0.00
ATOM   2357  C2  U      74      73.068  56.201  49.370  1.00  0.00
ATOM   2358  O2  U      74      73.624  55.890  50.388  1.00  0.00
ATOM   2359  C3' U      74      76.015  54.812  46.002  1.00  0.00
ATOM   2360  H3' U      74      75.439  55.164  45.147  1.00  0.00
ATOM   2361  C2' U      74      75.131  54.333  47.092  1.00  0.00
ATOM   2362  H2' U      74      74.206  53.960  46.650  1.00  0.00
ATOM   2363  O2' U      74      75.687  53.347  47.923  1.00  0.00
ATOM   2364 HO2' U      74      75.429  52.489  47.577  1.00  0.00
ATOM   2365  O3' U      74      76.969  53.836  45.489  1.00  0.00
ATOM   2366  P   G      75      76.481  52.569  44.564  1.00  0.00
ATOM   2367  OP1 G      75      77.691  52.137  43.815  1.00  0.00
ATOM   2368  OP2 G      75      75.226  52.889  43.763  1.00  0.00
ATOM   2369  O5' G      75      76.096  51.364  45.624  1.00  0.00
ATOM   2370  C5' G      75      77.182  50.711  46.293  1.00  0.00
ATOM   2371  H5' G      75      78.019  51.361  46.549  1.00  0.00
ATOM   2372 H5'' G      75      77.513  49.988  45.548  1.00  0.00
ATOM   2373  C4' G      75      76.795  49.946  47.495  1.00  0.00
ATOM   2374  H4' G      75      77.647  49.308  47.731  1.00  0.00
ATOM   2375  O4' G      75      76.317  50.851  48.513  1.00  0.00
ATOM   2376  C1' G      75      75.475  50.062  49.316  1.00  0.00
ATOM   2377  H1' G      75      75.977  49.802  50.248  1.00  0.00
ATOM   2378  N9  G      75      74.463  50.929  49.863  1.00  0.00
ATOM   2379  C8  G      75      74.252  51.205  51.182  1.00  0.00
ATOM   2380  H8  G      75      74.979  50.975  51.946  1.00  0.00
ATOM   2381  N7  G      75      73.184  51.851  51.405  1.00  0.00
ATOM   2382  C5  G      75      72.709  52.181  50.183  1.00  0.00
ATOM   2383  C6  G      75      71.646  53.036  49.795  1.00  0.00
ATOM   2384  O6  G      75      70.829  53.713  50.403  1.00  0.00
ATOM   2385  N1  G      75      71.529  53.106  48.420  1.00  0.00
ATOM   2386  H1  G      75      70.903  53.735  47.939  1.00  0.00
ATOM   2387  C2  G      75      72.174  52.327  47.601  1.00  0.00
ATOM   2388  N2  G      75      71.734  52.352  46.363  1.00  0.00
ATOM   2389  H21 G      75      72.213  51.836  45.639  1.00  0.00
ATOM   2390  H22 G      75      70.862  52.857  46.294  1.00  0.00
ATOM   2391  N3  G      75      73.194  51.583  47.899  1.00  0.00
ATOM   2392  C4  G      75      73.449  51.532  49.211  1.00  0.00
ATOM   2393  C3' G      75      75.629  48.954  47.216  1.00  0.00
ATOM   2394  H3' G      75      74.943  49.375  46.482  1.00  0.00
ATOM   2395  C2' G      75      74.942  48.860  48.571  1.00  0.00
ATOM   2396  H2' G      75      73.855  48.924  48.531  1.00  0.00
ATOM   2397  O2' G      75      75.359  47.752  49.345  1.00  0.00
ATOM   2398 HO2' G      75      74.890  46.964  49.061  1.00  0.00
ATOM   2399  O3' G      75      76.170  47.716  46.764  1.00  0.00
ATOM   2400  P   A      76      75.230  46.792  45.897  1.00  0.00
ATOM   2401  OP1 A      76      76.109  45.775  45.402  1.00  0.00
ATOM   2402  OP2 A      76      74.513  47.684  44.950  1.00  0.00
ATOM   2403  O5' A      76      74.235  46.096  46.921  1.00  0.00
ATOM   2404  C5' A      76      74.348  44.735  47.374  1.00  0.00
ATOM   2405  H5' A      76      75.341  44.710  47.822  1.00  0.00
ATOM   2406 H5'' A      76      74.282  44.015  46.558  1.00  0.00
ATOM   2407  C4' A      76      73.289  44.502  48.440  1.00  0.00
ATOM   2408  H4' A      76      73.496  43.552  48.933  1.00  0.00
ATOM   2409  O4' A      76      73.334  45.581  49.396  1.00  0.00
ATOM   2410  C1' A      76      72.005  45.689  49.891  1.00  0.00
ATOM   2411  H1' A      76      72.107  45.242  50.880  1.00  0.00
ATOM   2412  N9  A      76      71.623  47.112  50.161  1.00  0.00
ATOM   2413  C8  A      76      71.548  47.707  51.390  1.00  0.00
ATOM   2414  H8  A      76      71.982  47.124  52.189  1.00  0.00
ATOM   2415  N7  A      76      70.881  48.806  51.387  1.00  0.00
ATOM   2416  C5  A      76      70.584  49.056  50.077  1.00  0.00
ATOM   2417  C6  A      76      69.829  50.038  49.397  1.00  0.00
ATOM   2418  N6  A      76      69.340  51.117  49.935  1.00  0.00
ATOM   2419  H61 A      76      68.830  51.716  49.301  1.00  0.00
ATOM   2420  H62 A      76      69.320  51.369  50.913  1.00  0.00
ATOM   2421  N1  A      76      69.771  50.051  48.077  1.00  0.00
ATOM   2422  C2  A      76      70.383  49.061  47.370  1.00  0.00
ATOM   2423  H2  A      76      70.427  49.013  46.292  1.00  0.00
ATOM   2424  N3  A      76      71.078  48.025  47.910  1.00  0.00
ATOM   2425  C4  A      76      71.096  48.092  49.287  1.00  0.00
ATOM   2426  C3' A      76      71.823  44.463  47.904  1.00  0.00
ATOM   2427  H3' A      76      71.754  45.262  47.167  1.00  0.00
ATOM   2428  C2' A      76      71.028  44.897  49.092  1.00  0.00
ATOM   2429  H2' A      76      70.211  45.565  48.820  1.00  0.00
ATOM   2430  O2' A      76      70.500  43.811  49.843  1.00  0.00
ATOM   2431 HO2' A      76      69.560  43.935  49.994  1.00  0.00
ATOM   2432  O3' A      76      71.583  43.166  47.313  1.00  0.00
ATOM   2433  P   C      77      70.564  43.091  46.057  1.00  0.00
ATOM   2434  OP1 C      77      69.637  44.174  45.922  1.00  0.00
ATOM   2435  OP2 C      77      70.060  41.684  46.203  1.00  0.00
ATOM   2436  O5' C      77      71.366  43.024  44.673  1.00  0.00
ATOM   2437  C5' C      77      71.820  44.184  44.096  1.00  0.00
ATOM   2438  H5' C      77      72.333  44.766  44.862  1.00  0.00
ATOM   2439 H5'' C      77      71.026  44.838  43.734  1.00  0.00
ATOM   2440  C4' C      77      72.855  44.048  42.966  1.00  0.00
ATOM   2441  H4' C      77      73.172  45.062  42.724  1.00  0.00
ATOM   2442  O4' C      77      74.055  43.317  43.384  1.00  0.00
ATOM   2443  C1' C      77      74.756  42.788  42.247  1.00  0.00
ATOM   2444  H1' C      77      75.539  43.443  41.865  1.00  0.00
ATOM   2445  N1  C      77      75.442  41.453  42.541  1.00  0.00
ATOM   2446  C6  C      77      75.783  41.097  43.790  1.00  0.00
ATOM   2447  H6  C      77      75.412  41.690  44.614  1.00  0.00
ATOM   2448  C5  C      77      76.466  39.988  44.039  1.00  0.00
ATOM   2449  H5  C      77      76.680  39.561  45.008  1.00  0.00
ATOM   2450  C4  C      77      76.777  39.183  42.890  1.00  0.00
ATOM   2451  N4  C      77      77.364  38.028  43.077  1.00  0.00
ATOM   2452  H41 C      77      77.845  37.673  42.263  1.00  0.00
ATOM   2453  H42 C      77      77.566  37.653  43.992  1.00  0.00
ATOM   2454  N3  C      77      76.531  39.464  41.690  1.00  0.00
ATOM   2455  C2  C      77      75.833  40.632  41.470  1.00  0.00
ATOM   2456  O2  C      77      75.611  40.837  40.291  1.00  0.00
ATOM   2457  C3' C      77      72.391  43.244  41.818  1.00  0.00
ATOM   2458  H3' C      77      71.944  42.280  42.061  1.00  0.00
ATOM   2459  C2' C      77      73.678  42.992  41.087  1.00  0.00
ATOM   2460  H2' C      77      73.560  42.053  40.545  1.00  0.00
ATOM   2461  O2' C      77      73.979  44.046  40.195  1.00  0.00
ATOM   2462 HO2' C      77      73.063  44.216  39.965  1.00  0.00
ATOM   2463  O3' C      77      71.532  43.951  40.867  1.00  0.00
ATOM   2464  P   G      78      70.333  43.217  40.144  1.00  0.00
ATOM   2465  OP1 G      78      69.978  43.982  38.910  1.00  0.00
ATOM   2466  OP2 G      78      69.279  42.934  41.194  1.00  0.00
ATOM   2467  O5' G      78      71.008  41.815  39.715  1.00  0.00
ATOM   2468  C5' G      78      71.682  41.537  38.535  1.00  0.00
ATOM   2469  H5' G      78      72.497  42.250  38.410  1.00  0.00
ATOM   2470 H5'' G      78      70.956  41.690  37.736  1.00  0.00
ATOM   2471  C4' G      78      72.203  40.156  38.350  1.00  0.00
ATOM   2472  H4' G      78      72.598  40.122  37.335  1.00  0.00
ATOM   2473  O4' G      78      73.295  39.856  39.124  1.00  0.00
ATOM   2474  C1' G      78      73.199  38.538  39.682  1.00  0.00
ATOM   2475  H1' G      78      74.140  38.000  39.564  1.00  0.00
ATOM   2476  N9  G      78      72.945  38.454  41.174  1.00  0.00
ATOM   2477  C8  G      78      72.152  39.289  42.003  1.00  0.00
ATOM   2478  H8  G      78      71.560  40.136  41.691  1.00  0.00
ATOM   2479  N7  G      78      72.314  39.069  43.254  1.00  0.00
ATOM   2480  C5  G      78      73.182  37.989  43.276  1.00  0.00
ATOM   2481  C6  G      78      73.749  37.255  44.440  1.00  0.00
ATOM   2482  O6  G      78      73.625  37.551  45.626  1.00  0.00
ATOM   2483  N1  G      78      74.634  36.262  44.126  1.00  0.00
ATOM   2484  H1  G      78      75.028  35.729  44.888  1.00  0.00
ATOM   2485  C2  G      78      74.823  35.893  42.797  1.00  0.00
ATOM   2486  N2  G      78      75.570  34.844  42.578  1.00  0.00
ATOM   2487  H21 G      78      75.576  34.450  41.648  1.00  0.00
ATOM   2488  H22 G      78      75.944  34.307  43.348  1.00  0.00
ATOM   2489  N3  G      78      74.271  36.399  41.688  1.00  0.00
ATOM   2490  C4  G      78      73.481  37.516  42.012  1.00  0.00
ATOM   2491  C3' G      78      71.187  39.025  38.593  1.00  0.00
ATOM   2492  H3' G      78      70.613  39.260  39.489  1.00  0.00
ATOM   2493  C2' G      78      72.200  37.826  38.835  1.00  0.00
ATOM   2494  H2' G      78      71.658  37.039  39.361  1.00  0.00
ATOM   2495  O2' G      78      72.764  37.270  37.696  1.00  0.00
ATOM   2496 HO2' G      78      72.235  37.496  36.927  1.00  0.00
ATOM   2497  O3' G      78      70.285  38.869  37.461  1.00  0.00
ATOM   2498  P   U      79      68.784  38.300  37.666  1.00  0.00
ATOM   2499  OP1 U      79      68.318  38.104  36.230  1.00  0.00
ATOM   2500  OP2 U      79      68.055  39.184  38.576  1.00  0.00
ATOM   2501  O5' U      79      69.067  36.907  38.293  1.00  0.00
ATOM   2502  C5' U      79      69.591  35.867  37.449  1.00  0.00
ATOM   2503  H5' U      79      70.476  36.200  36.906  1.00  0.00
ATOM   2504 H5'' U      79      68.862  35.656  36.667  1.00  0.00
ATOM   2505  C4' U      79      69.935  34.568  38.145  1.00  0.00
ATOM   2506  H4' U      79      70.373  33.944  37.366  1.00  0.00
ATOM   2507  O4' U      79      70.901  34.880  39.130  1.00  0.00
ATOM   2508  C1' U      79      70.768  33.890  40.116  1.00  0.00
ATOM   2509  H1' U      79      71.581  33.165  40.078  1.00  0.00
ATOM   2510  N1  U      79      70.668  34.540  41.491  1.00  0.00
ATOM   2511  C6  U      79      70.034  35.775  41.675  1.00  0.00
ATOM   2512  H6  U      79      69.731  36.276  40.768  1.00  0.00
ATOM   2513  C5  U      79      69.921  36.293  42.927  1.00  0.00
ATOM   2514  H5  U      79      69.576  37.310  43.045  1.00  0.00
ATOM   2515  C4  U      79      70.443  35.621  44.093  1.00  0.00
ATOM   2516  O4  U      79      70.364  35.853  45.260  1.00  0.00
ATOM   2517  N3  U      79      71.133  34.494  43.788  1.00  0.00
ATOM   2518  H3  U      79      71.474  33.916  44.542  1.00  0.00
ATOM   2519  C2  U      79      71.369  33.957  42.538  1.00  0.00
ATOM   2520  O2  U      79      72.100  32.996  42.475  1.00  0.00
ATOM   2521  C3' U      79      68.720  33.930  38.858  1.00  0.00
ATOM   2522  H3' U      79      68.171  34.746  39.327  1.00  0.00
ATOM   2523  C2' U      79      69.470  33.114  39.902  1.00  0.00
ATOM   2524  H2' U      79      68.869  32.941  40.794  1.00  0.00
ATOM   2525  O2' U      79      69.872  31.802  39.480  1.00  0.00
ATOM   2526 HO2' U      79      69.058  31.362  39.223  1.00  0.00
ATOM   2527  O3' U      79      67.902  33.250  38.000  1.00  0.00
ATOM   2528  P   U      80      66.459  32.648  38.375  1.00  0.00
ATOM   2529  OP1 U      80      65.554  32.700  37.121  1.00  0.00
ATOM   2530  OP2 U      80      66.043  33.337  39.579  1.00  0.00
ATOM   2531  O5' U      80      66.861  31.134  38.759  1.00  0.00
ATOM   2532  C5' U      80      67.110  30.119  37.883  1.00  0.00
ATOM   2533  H5' U      80      67.902  30.526  37.254  1.00  0.00
ATOM   2534 H5'' U      80      66.241  29.919  37.257  1.00  0.00
ATOM   2535  C4' U      80      67.588  28.830  38.509  1.00  0.00
ATOM   2536  H4' U      80      67.996  28.149  37.763  1.00  0.00
ATOM   2537  O4' U      80      68.581  29.039  39.508  1.00  0.00
ATOM   2538  C1' U      80      68.319  28.009  40.543  1.00  0.00
ATOM   2539  H1' U      80      69.220  27.420  40.711  1.00  0.00
ATOM   2540  N1  U      80      67.722  28.643  41.777  1.00  0.00
ATOM   2541  C6  U      80      67.004  29.820  41.827  1.00  0.00
ATOM   2542  H6  U      80      66.963  30.421  40.931  1.00  0.00
ATOM   2543  C5  U      80      66.466  30.275  43.020  1.00  0.00
ATOM   2544  H5  U      80      66.062  31.276  43.036  1.00  0.00
ATOM   2545  C4  U      80      66.657  29.562  44.288  1.00  0.00
ATOM   2546  O4  U      80      66.352  29.923  45.414  1.00  0.00
ATOM   2547  N3  U      80      67.236  28.329  44.127  1.00  0.00
ATOM   2548  H3  U      80      67.569  27.797  44.918  1.00  0.00
ATOM   2549  C2  U      80      67.823  27.819  42.963  1.00  0.00
ATOM   2550  O2  U      80      68.431  26.723  42.984  1.00  0.00
ATOM   2551  C3' U      80      66.311  28.110  39.062  1.00  0.00
ATOM   2552  H3' U      80      65.771  28.670  39.825  1.00  0.00
ATOM   2553  C2' U      80      67.209  27.166  39.936  1.00  0.00
ATOM   2554  H2' U      80      66.669  26.644  40.725  1.00  0.00
ATOM   2555  O2' U      80      67.746  26.063  39.218  1.00  0.00
ATOM   2556 HO2' U      80      67.054  25.660  38.689  1.00  0.00
ATOM   2557  O3' U      80      65.484  27.508  38.072  1.00  0.00
ATOM   2558  P   U      81      64.369  26.393  38.488  1.00  0.00
ATOM   2559  OP1 U      81      64.995  25.353  39.336  1.00  0.00
ATOM   2560  OP2 U      81      63.685  25.919  37.264  1.00  0.00
ATOM   2561  O5' U      81      63.335  27.191  39.323  1.00  0.00
ATOM   2562  C5' U      81      62.070  27.635  38.802  1.00  0.00
ATOM   2563  H5' U      81      61.329  26.837  38.809  1.00  0.00
ATOM   2564 H5'' U      81      62.118  27.930  37.754  1.00  0.00
ATOM   2565  C4' U      81      61.612  28.863  39.520  1.00  0.00
ATOM   2566  H4' U      81      60.634  29.101  39.102  1.00  0.00
ATOM   2567  O4' U      81      61.445  28.447  40.927  1.00  0.00
ATOM   2568  C1' U      81      62.173  29.266  41.824  1.00  0.00
ATOM   2569  H1' U      81      61.580  30.136  42.105  1.00  0.00
ATOM   2570  N1  U      81      62.709  28.559  42.998  1.00  0.00
ATOM   2571  C6  U      81      63.458  27.387  42.871  1.00  0.00
ATOM   2572  H6  U      81      63.539  26.921  41.900  1.00  0.00
ATOM   2573  C5  U      81      64.041  26.804  43.883  1.00  0.00
ATOM   2574  H5  U      81      64.587  25.877  43.790  1.00  0.00
ATOM   2575  C4  U      81      63.955  27.442  45.177  1.00  0.00
ATOM   2576  O4  U      81      64.553  27.043  46.196  1.00  0.00
ATOM   2577  N3  U      81      63.071  28.597  45.258  1.00  0.00
ATOM   2578  H3  U      81      62.822  28.997  46.151  1.00  0.00
ATOM   2579  C2  U      81      62.501  29.201  44.189  1.00  0.00
ATOM   2580  O2  U      81      61.790  30.162  44.374  1.00  0.00
ATOM   2581  C3' U      81      62.568  30.066  39.625  1.00  0.00
ATOM   2582  H3' U      81      63.282  29.960  38.808  1.00  0.00
ATOM   2583  C2' U      81      63.297  29.904  40.944  1.00  0.00
ATOM   2584  H2' U      81      64.100  29.180  40.804  1.00  0.00
ATOM   2585  O2' U      81      63.851  31.073  41.540  1.00  0.00
ATOM   2586 HO2' U      81      63.310  31.860  41.440  1.00  0.00
ATOM   2587  O3' U      81      61.933  31.255  39.632  1.00  0.00
ATOM   2588  P   A      82      61.164  31.763  38.326  1.00  0.00
ATOM   2589  OP1 A      82      61.431  30.918  37.144  1.00  0.00
ATOM   2590  OP2 A      82      61.393  33.212  38.348  1.00  0.00
ATOM   2591  O5' A      82      59.680  31.406  38.769  1.00  0.00
ATOM   2592  C5' A      82      59.068  32.107  39.902  1.00  0.00
ATOM   2593  H5' A      82      58.846  33.140  39.633  1.00  0.00
ATOM   2594 H5'' A      82      59.727  32.103  40.770  1.00  0.00
ATOM   2595  C4' A      82      57.731  31.433  40.387  1.00  0.00
ATOM   2596  H4' A      82      57.348  31.917  41.285  1.00  0.00
ATOM   2597  O4' A      82      56.849  31.621  39.258  1.00  0.00
ATOM   2598  C1' A      82      56.279  30.373  39.079  1.00  0.00
ATOM   2599  H1' A      82      55.338  30.324  39.627  1.00  0.00
ATOM   2600  N9  A      82      55.990  30.277  37.649  1.00  0.00
ATOM   2601  C8  A      82      56.809  30.205  36.615  1.00  0.00
ATOM   2602  H8  A      82      57.889  30.187  36.613  1.00  0.00
ATOM   2603  N7  A      82      56.194  30.206  35.453  1.00  0.00
ATOM   2604  C5  A      82      54.846  30.144  35.804  1.00  0.00
ATOM   2605  C6  A      82      53.624  29.911  35.103  1.00  0.00
ATOM   2606  N6  A      82      53.514  29.858  33.788  1.00  0.00
ATOM   2607  H61 A      82      52.597  29.885  33.366  1.00  0.00
ATOM   2608  H62 A      82      54.263  30.146  33.175  1.00  0.00
ATOM   2609  N1  A      82      52.431  29.761  35.789  1.00  0.00
ATOM   2610  C2  A      82      52.509  29.706  37.078  1.00  0.00
ATOM   2611  H2  A      82      51.597  29.525  37.627  1.00  0.00
ATOM   2612  N3  A      82      53.628  29.915  37.820  1.00  0.00
ATOM   2613  C4  A      82      54.771  30.155  37.163  1.00  0.00
ATOM   2614  C3' A      82      57.974  29.869  40.682  1.00  0.00
ATOM   2615  H3' A      82      59.034  29.656  40.544  1.00  0.00
ATOM   2616  C2' A      82      57.148  29.218  39.550  1.00  0.00
ATOM   2617  H2' A      82      57.829  28.918  38.753  1.00  0.00
ATOM   2618  O2' A      82      56.309  28.146  39.977  1.00  0.00
ATOM   2619 HO2' A      82      56.803  27.659  40.640  1.00  0.00
ATOM   2620  O3' A      82      57.440  29.625  41.894  1.00  0.00
ATOM   2621  P   C      83      58.118  30.011  43.194  1.00  0.00
ATOM   2622  OP1 C      83      57.120  29.842  44.311  1.00  0.00
ATOM   2623  OP2 C      83      58.710  31.401  43.058  1.00  0.00
ATOM   2624  O5' C      83      59.305  29.001  43.470  1.00  0.00
ATOM   2625  C5' C      83      59.064  27.633  43.716  1.00  0.00
ATOM   2626  H5' C      83      58.484  27.486  44.627  1.00  0.00
ATOM   2627 H5'' C      83      60.023  27.159  43.923  1.00  0.00
ATOM   2628  C4' C      83      58.250  26.801  42.691  1.00  0.00
ATOM   2629  H4' C      83      57.221  27.139  42.812  1.00  0.00
ATOM   2630  O4' C      83      58.669  27.024  41.329  1.00  0.00
ATOM   2631  C1' C      83      58.461  25.901  40.518  1.00  0.00
ATOM   2632  H1' C      83      57.850  26.121  39.642  1.00  0.00
ATOM   2633  N1  C      83      59.787  25.183  40.137  1.00  0.00
ATOM   2634  C6  C      83      61.006  25.450  40.856  1.00  0.00
ATOM   2635  H6  C      83      61.059  26.120  41.701  1.00  0.00
ATOM   2636  C5  C      83      62.123  24.755  40.431  1.00  0.00
ATOM   2637  H5  C      83      63.060  24.920  40.943  1.00  0.00
ATOM   2638  C4  C      83      62.011  23.833  39.350  1.00  0.00
ATOM   2639  N4  C      83      62.992  23.319  38.740  1.00  0.00
ATOM   2640  H41 C      83      63.887  23.764  38.890  1.00  0.00
ATOM   2641  H42 C      83      62.795  22.716  37.954  1.00  0.00
ATOM   2642  N3  C      83      60.880  23.624  38.740  1.00  0.00
ATOM   2643  C2  C      83      59.760  24.232  39.138  1.00  0.00
ATOM   2644  O2  C      83      58.698  23.683  38.754  1.00  0.00
ATOM   2645  C3' C      83      58.315  25.310  42.848  1.00  0.00
ATOM   2646  H3' C      83      59.342  24.946  42.822  1.00  0.00
ATOM   2647  C2' C      83      57.735  24.879  41.460  1.00  0.00
ATOM   2648  H2' C      83      58.069  23.883  41.169  1.00  0.00
ATOM   2649  O2' C      83      56.342  25.179  41.354  1.00  0.00
ATOM   2650 HO2' C      83      55.937  25.180  42.225  1.00  0.00
ATOM   2651  O3' C      83      57.657  24.862  43.998  1.00  0.00
ATOM   2652  P   A      84      58.047  23.439  44.648  1.00  0.00
ATOM   2653  OP1 A      84      57.189  23.305  45.841  1.00  0.00
ATOM   2654  OP2 A      84      59.485  23.255  44.826  1.00  0.00
ATOM   2655  O5' A      84      57.678  22.334  43.613  1.00  0.00
ATOM   2656  C5' A      84      56.351  22.079  43.194  1.00  0.00
ATOM   2657  H5' A      84      55.743  22.957  42.973  1.00  0.00
ATOM   2658 H5'' A      84      55.904  21.602  44.066  1.00  0.00
ATOM   2659  C4' A      84      56.258  21.009  42.116  1.00  0.00
ATOM   2660  H4' A      84      55.196  20.863  41.919  1.00  0.00
ATOM   2661  O4' A      84      56.821  21.447  40.891  1.00  0.00
ATOM   2662  C1' A      84      57.578  20.363  40.348  1.00  0.00
ATOM   2663  H1' A      84      57.311  20.301  39.293  1.00  0.00
ATOM   2664  N9  A      84      59.066  20.492  40.440  1.00  0.00
ATOM   2665  C8  A      84      59.846  21.286  41.270  1.00  0.00
ATOM   2666  H8  A      84      59.370  21.907  42.014  1.00  0.00
ATOM   2667  N7  A      84      61.135  21.217  40.999  1.00  0.00
ATOM   2668  C5  A      84      61.227  20.426  39.890  1.00  0.00
ATOM   2669  C6  A      84      62.262  19.983  39.016  1.00  0.00
ATOM   2670  N6  A      84      63.530  20.345  39.129  1.00  0.00
ATOM   2671  H61 A      84      63.710  20.633  40.080  1.00  0.00
ATOM   2672  H62 A      84      64.279  20.021  38.534  1.00  0.00
ATOM   2673  N1  A      84      61.987  19.095  38.066  1.00  0.00
ATOM   2674  C2  A      84      60.705  18.746  37.862  1.00  0.00
ATOM   2675  H2  A      84      60.650  17.987  37.095  1.00  0.00
ATOM   2676  N3  A      84      59.576  19.114  38.503  1.00  0.00
ATOM   2677  C4  A      84      59.970  19.932  39.525  1.00  0.00
ATOM   2678  C3' A      84      56.918  19.663  42.408  1.00  0.00
ATOM   2679  H3' A      84      57.880  19.838  42.889  1.00  0.00
ATOM   2680  C2' A      84      57.100  19.129  40.941  1.00  0.00
ATOM   2681  H2' A      84      57.957  18.458  40.987  1.00  0.00
ATOM   2682  O2' A      84      55.957  18.716  40.165  1.00  0.00
ATOM   2683 HO2' A      84      56.139  17.986  39.569  1.00  0.00
ATOM   2684  O3' A      84      56.118  18.778  43.275  1.00  0.00
ATOM   2685  P   A      85      56.863  17.819  44.363  1.00  0.00
ATOM   2686  OP1 A      85      55.864  16.879  44.960  1.00  0.00
ATOM   2687  OP2 A      85      57.749  18.663  45.228  1.00  0.00
ATOM   2688  O5' A      85      57.747  16.898  43.561  1.00  0.00
ATOM   2689  C5' A      85      57.210  16.013  42.546  1.00  0.00
ATOM   2690  H5' A      85      56.679  16.661  41.849  1.00  0.00
ATOM   2691 H5'' A      85      56.459  15.314  42.915  1.00  0.00
ATOM   2692  C4' A      85      58.312  15.372  41.639  1.00  0.00
ATOM   2693  H4' A      85      57.729  14.905  40.845  1.00  0.00
ATOM   2694  O4' A      85      59.212  16.301  41.017  1.00  0.00
ATOM   2695  C1' A      85      60.239  15.536  40.469  1.00  0.00
ATOM   2696  H1' A      85      60.079  15.331  39.410  1.00  0.00
ATOM   2697  N9  A      85      61.556  16.235  40.551  1.00  0.00
ATOM   2698  C8  A      85      62.037  16.951  41.592  1.00  0.00
ATOM   2699  H8  A      85      61.575  17.043  42.564  1.00  0.00
ATOM   2700  N7  A      85      63.215  17.482  41.350  1.00  0.00
ATOM   2701  C5  A      85      63.474  17.111  40.070  1.00  0.00
ATOM   2702  C6  A      85      64.511  17.256  39.065  1.00  0.00
ATOM   2703  N6  A      85      65.648  17.971  39.206  1.00  0.00
ATOM   2704  H61 A      85      65.854  18.399  40.097  1.00  0.00
ATOM   2705  H62 A      85      66.284  17.987  38.421  1.00  0.00
ATOM   2706  N1  A      85      64.504  16.726  37.840  1.00  0.00
ATOM   2707  C2  A      85      63.464  15.907  37.536  1.00  0.00
ATOM   2708  H2  A      85      63.334  15.595  36.510  1.00  0.00
ATOM   2709  N3  A      85      62.454  15.621  38.341  1.00  0.00
ATOM   2710  C4  A      85      62.498  16.262  39.575  1.00  0.00
ATOM   2711  C3' A      85      59.238  14.316  42.261  1.00  0.00
ATOM   2712  H3' A      85      59.874  14.733  43.041  1.00  0.00
ATOM   2713  C2' A      85      60.159  14.069  41.080  1.00  0.00
ATOM   2714  H2' A      85      61.135  13.695  41.390  1.00  0.00
ATOM   2715  O2' A      85      59.517  13.183  40.079  1.00  0.00
ATOM   2716 HO2' A      85      60.066  12.398  40.140  1.00  0.00
ATOM   2717  O3' A      85      58.507  13.179  42.655  1.00  0.00
ATOM   2718  P   C      86      59.219  12.119  43.597  1.00  0.00
ATOM   2719  OP1 C      86      58.225  11.160  44.125  1.00  0.00
ATOM   2720  OP2 C      86      59.984  12.943  44.592  1.00  0.00
ATOM   2721  O5' C      86      60.360  11.383  42.741  1.00  0.00
ATOM   2722  C5' C      86      60.021  10.286  41.962  1.00  0.00
ATOM   2723  H5' C      86      59.224  10.538  41.262  1.00  0.00
ATOM   2724 H5'' C      86      59.641   9.413  42.493  1.00  0.00
ATOM   2725  C4' C      86      61.195   9.795  40.998  1.00  0.00
ATOM   2726  H4' C      86      60.756   9.067  40.315  1.00  0.00
ATOM   2727  O4' C      86      61.624  10.919  40.199  1.00  0.00
ATOM   2728  C1' C      86      63.030  10.813  39.873  1.00  0.00
ATOM   2729  H1' C      86      63.035  10.835  38.783  1.00  0.00
ATOM   2730  N1  C      86      63.835  11.998  40.282  1.00  0.00
ATOM   2731  C6  C      86      63.921  12.373  41.590  1.00  0.00
ATOM   2732  H6  C      86      63.378  11.883  42.384  1.00  0.00
ATOM   2733  C5  C      86      64.572  13.477  41.999  1.00  0.00
ATOM   2734  H5  C      86      64.628  13.649  43.064  1.00  0.00
ATOM   2735  C4  C      86      65.245  14.164  41.013  1.00  0.00
ATOM   2736  N4  C      86      65.929  15.173  41.312  1.00  0.00
ATOM   2737  H41 C      86      66.561  15.585  40.641  1.00  0.00
ATOM   2738  H42 C      86      66.212  15.274  42.277  1.00  0.00
ATOM   2739  N3  C      86      65.358  13.746  39.800  1.00  0.00
ATOM   2740  C2  C      86      64.647  12.700  39.312  1.00  0.00
ATOM   2741  O2  C      86      64.908  12.315  38.213  1.00  0.00
ATOM   2742  C3' C      86      62.457   9.178  41.639  1.00  0.00
ATOM   2743  H3' C      86      62.606   9.788  42.530  1.00  0.00
ATOM   2744  C2' C      86      63.523   9.507  40.478  1.00  0.00
ATOM   2745  H2' C      86      64.534   9.669  40.853  1.00  0.00
ATOM   2746  O2' C      86      63.486   8.460  39.488  1.00  0.00
ATOM   2747 HO2' C      86      64.364   8.077  39.418  1.00  0.00
ATOM   2748  O3' C      86      62.389   7.794  41.944  1.00  0.00
ATOM   2749  P   A      87      63.419   7.111  42.891  1.00  0.00
ATOM   2750  OP1 A      87      62.996   5.743  43.222  1.00  0.00
ATOM   2751  OP2 A      87      63.596   7.997  44.065  1.00  0.00
ATOM   2752  O5' A      87      64.796   6.947  42.073  1.00  0.00
ATOM   2753  C5' A      87      64.921   6.017  41.083  1.00  0.00
ATOM   2754  H5' A      87      63.997   6.100  40.510  1.00  0.00
ATOM   2755 H5'' A      87      65.065   5.037  41.536  1.00  0.00
ATOM   2756  C4' A      87      66.210   6.218  40.223  1.00  0.00
ATOM   2757  H4' A      87      66.320   5.502  39.409  1.00  0.00
ATOM   2758  O4' A      87      66.226   7.513  39.735  1.00  0.00
ATOM   2759  C1' A      87      67.511   8.072  39.564  1.00  0.00
ATOM   2760  H1' A      87      67.601   8.452  38.546  1.00  0.00
ATOM   2761  N9  A      87      67.627   9.275  40.484  1.00  0.00
ATOM   2762  C8  A      87      67.001   9.589  41.687  1.00  0.00
ATOM   2763  H8  A      87      66.462   8.855  42.268  1.00  0.00
ATOM   2764  N7  A      87      67.290  10.774  42.196  1.00  0.00
ATOM   2765  C5  A      87      68.096  11.276  41.227  1.00  0.00
ATOM   2766  C6  A      87      68.680  12.572  41.014  1.00  0.00
ATOM   2767  N6  A      87      68.463  13.645  41.832  1.00  0.00
ATOM   2768  H61 A      87      67.868  13.464  42.628  1.00  0.00
ATOM   2769  H62 A      87      69.326  14.168  41.874  1.00  0.00
ATOM   2770  N1  A      87      69.523  12.797  40.059  1.00  0.00
ATOM   2771  C2  A      87      69.715  11.778  39.183  1.00  0.00
ATOM   2772  H2  A      87      70.380  12.024  38.368  1.00  0.00
ATOM   2773  N3  A      87      69.102  10.560  39.113  1.00  0.00
ATOM   2774  C4  A      87      68.342  10.399  40.190  1.00  0.00
ATOM   2775  C3' A      87      67.553   6.259  41.030  1.00  0.00
ATOM   2776  H3' A      87      67.513   6.850  41.945  1.00  0.00
ATOM   2777  C2' A      87      68.445   6.961  40.006  1.00  0.00
ATOM   2778  H2' A      87      69.361   7.416  40.382  1.00  0.00
ATOM   2779  O2' A      87      68.779   6.146  38.883  1.00  0.00
ATOM   2780 HO2' A      87      69.111   5.259  39.040  1.00  0.00
ATOM   2781  O3' A      87      67.926   4.874  41.179  1.00  0.00
ATOM   2782  P   A      88      68.973   4.552  42.324  1.00  0.00
ATOM   2783  OP1 A      88      70.322   4.916  41.849  1.00  0.00
ATOM   2784  OP2 A      88      68.784   3.155  42.722  1.00  0.00
ATOM   2785  O5' A      88      68.660   5.374  43.547  1.00  0.00
ATOM   2786  C5' A      88      69.328   5.154  44.813  1.00  0.00
ATOM   2787  H5' A      88      70.291   4.700  44.581  1.00  0.00
ATOM   2788 H5'' A      88      68.778   4.389  45.361  1.00  0.00
ATOM   2789  C4' A      88      69.507   6.451  45.564  1.00  0.00
ATOM   2790  H4' A      88      70.079   6.209  46.460  1.00  0.00
ATOM   2791  O4' A      88      70.441   7.191  44.727  1.00  0.00
ATOM   2792  C1' A      88      69.915   8.523  44.622  1.00  0.00
ATOM   2793  H1' A      88      70.265   9.128  45.459  1.00  0.00
ATOM   2794  N9  A      88      70.458   9.153  43.315  1.00  0.00
ATOM   2795  C8  A      88      70.788   8.480  42.153  1.00  0.00
ATOM   2796  H8  A      88      70.672   7.406  42.142  1.00  0.00
ATOM   2797  N7  A      88      71.466   9.178  41.208  1.00  0.00
ATOM   2798  C5  A      88      71.497  10.461  41.843  1.00  0.00
ATOM   2799  C6  A      88      72.066  11.722  41.590  1.00  0.00
ATOM   2800  N6  A      88      72.664  12.005  40.473  1.00  0.00
ATOM   2801  H61 A      88      72.600  11.292  39.760  1.00  0.00
ATOM   2802  H62 A      88      72.971  12.946  40.273  1.00  0.00
ATOM   2803  N1  A      88      71.991  12.768  42.411  1.00  0.00
ATOM   2804  C2  A      88      71.383  12.560  43.559  1.00  0.00
ATOM   2805  H2  A      88      71.393  13.426  44.204  1.00  0.00
ATOM   2806  N3  A      88      70.726  11.446  43.974  1.00  0.00
ATOM   2807  C4  A      88      70.937  10.421  43.060  1.00  0.00
ATOM   2808  C3' A      88      68.207   7.370  45.767  1.00  0.00
ATOM   2809  H3' A      88      67.286   6.790  45.708  1.00  0.00
ATOM   2810  C2' A      88      68.351   8.423  44.680  1.00  0.00
ATOM   2811  H2' A      88      67.959   8.039  43.738  1.00  0.00
ATOM   2812  O2' A      88      67.762   9.635  45.043  1.00  0.00
ATOM   2813 HO2' A      88      66.855   9.434  45.287  1.00  0.00
ATOM   2814  O3' A      88      68.388   7.932  47.085  1.00  0.00
ATOM   2815  P   G      89      67.065   8.557  47.843  1.00  0.00
ATOM   2816  OP1 G      89      66.634   7.498  48.790  1.00  0.00
ATOM   2817  OP2 G      89      66.023   9.146  46.951  1.00  0.00
ATOM   2818  O5' G      89      67.613   9.752  48.807  1.00  0.00
ATOM   2819  C5' G      89      66.828  10.295  49.831  1.00  0.00
ATOM   2820  H5' G      89      66.551   9.591  50.616  1.00  0.00
ATOM   2821 H5'' G      89      65.867  10.559  49.389  1.00  0.00
ATOM   2822  C4' G      89      67.383  11.484  50.601  1.00  0.00
ATOM   2823  H4' G      89      66.506  11.807  51.162  1.00  0.00
ATOM   2824  O4' G      89      68.341  11.015  51.571  1.00  0.00
ATOM   2825  C1' G      89      69.231  12.112  51.709  1.00  0.00
ATOM   2826  H1' G      89      69.217  12.418  52.755  1.00  0.00
ATOM   2827  N9  G      89      70.558  11.694  51.217  1.00  0.00
ATOM   2828  C8  G      89      70.841  10.497  50.623  1.00  0.00
ATOM   2829  H8  G      89      70.152   9.672  50.726  1.00  0.00
ATOM   2830  N7  G      89      72.078  10.361  50.126  1.00  0.00
ATOM   2831  C5  G      89      72.595  11.674  50.488  1.00  0.00
ATOM   2832  C6  G      89      73.892  12.113  50.365  1.00  0.00
ATOM   2833  O6  G      89      74.856  11.582  49.788  1.00  0.00
ATOM   2834  N1  G      89      74.136  13.328  50.913  1.00  0.00
ATOM   2835  H1  G      89      75.049  13.722  50.734  1.00  0.00
ATOM   2836  C2  G      89      73.155  14.145  51.387  1.00  0.00
ATOM   2837  N2  G      89      73.481  15.321  51.747  1.00  0.00
ATOM   2838  H21 G      89      72.790  15.936  52.152  1.00  0.00
ATOM   2839  H22 G      89      74.370  15.730  51.495  1.00  0.00
ATOM   2840  N3  G      89      71.877  13.748  51.624  1.00  0.00
ATOM   2841  C4  G      89      71.693  12.480  51.108  1.00  0.00
ATOM   2842  C3' G      89      67.995  12.638  49.876  1.00  0.00
ATOM   2843  H3' G      89      68.622  12.185  49.109  1.00  0.00
ATOM   2844  C2' G      89      68.678  13.403  50.983  1.00  0.00
ATOM   2845  H2' G      89      69.457  14.061  50.596  1.00  0.00
ATOM   2846  O2' G      89      67.824  14.154  51.787  1.00  0.00
ATOM   2847 HO2' G      89      67.043  13.657  52.041  1.00  0.00
ATOM   2848  O3' G      89      67.083  13.359  49.184  1.00  0.00
ATOM   2849  P   G      90      67.598  14.063  47.857  1.00  0.00
ATOM   2850  OP1 G      90      66.473  14.827  47.353  1.00  0.00
ATOM   2851  OP2 G      90      68.219  13.072  47.020  1.00  0.00
ATOM   2852  O5' G      90      68.681  15.262  48.159  1.00  0.00
ATOM   2853  C5' G      90      68.455  16.587  48.663  1.00  0.00
ATOM   2854  H5' G      90      67.908  16.458  49.597  1.00  0.00
ATOM   2855 H5'' G      90      67.912  17.103  47.871  1.00  0.00
ATOM   2856  C4' G      90      69.729  17.489  48.909  1.00  0.00
ATOM   2857  H4' G      90      69.434  18.304  49.569  1.00  0.00
ATOM   2858  O4' G      90      70.704  16.698  49.690  1.00  0.00
ATOM   2859  C1' G      90      72.008  16.941  49.186  1.00  0.00
ATOM   2860  H1' G      90      72.728  17.201  49.962  1.00  0.00
ATOM   2861  N9  G      90      72.463  15.696  48.531  1.00  0.00
ATOM   2862  C8  G      90      71.739  14.560  48.353  1.00  0.00
ATOM   2863  H8  G      90      70.784  14.543  48.857  1.00  0.00
ATOM   2864  N7  G      90      72.268  13.647  47.581  1.00  0.00
ATOM   2865  C5  G      90      73.540  14.125  47.371  1.00  0.00
ATOM   2866  C6  G      90      74.693  13.523  46.696  1.00  0.00
ATOM   2867  O6  G      90      74.817  12.400  46.226  1.00  0.00
ATOM   2868  N1  G      90      75.726  14.385  46.610  1.00  0.00
ATOM   2869  H1  G      90      76.497  14.180  45.991  1.00  0.00
ATOM   2870  C2  G      90      75.757  15.639  47.160  1.00  0.00
ATOM   2871  N2  G      90      76.893  16.288  47.197  1.00  0.00
ATOM   2872  H21 G      90      76.826  17.190  47.646  1.00  0.00
ATOM   2873  H22 G      90      77.793  15.876  46.994  1.00  0.00
ATOM   2874  N3  G      90      74.730  16.239  47.827  1.00  0.00
ATOM   2875  C4  G      90      73.676  15.386  47.927  1.00  0.00
ATOM   2876  C3' G      90      70.464  17.986  47.657  1.00  0.00
ATOM   2877  H3' G      90      70.515  17.248  46.856  1.00  0.00
ATOM   2878  C2' G      90      71.903  18.113  48.246  1.00  0.00
ATOM   2879  H2' G      90      72.619  18.159  47.426  1.00  0.00
ATOM   2880  O2' G      90      72.259  19.322  48.993  1.00  0.00
ATOM   2881 HO2' G      90      71.477  19.877  49.028  1.00  0.00
ATOM   2882  O3' G      90      70.049  19.242  47.155  1.00  0.00
ATOM   2883  P   A      91      70.356  19.652  45.555  1.00  0.00
ATOM   2884  OP1 A      91      69.789  20.965  45.180  1.00  0.00
ATOM   2885  OP2 A      91      69.976  18.462  44.806  1.00  0.00
ATOM   2886  O5' A      91      71.865  19.865  45.421  1.00  0.00
ATOM   2887  C5' A      91      72.631  20.979  45.627  1.00  0.00
ATOM   2888  H5' A      91      72.490  21.183  46.688  1.00  0.00
ATOM   2889 H5'' A      91      72.231  21.845  45.100  1.00  0.00
ATOM   2890  C4' A      91      74.094  20.809  45.254  1.00  0.00
ATOM   2891  H4' A      91      74.678  21.700  45.483  1.00  0.00
ATOM   2892  O4' A      91      74.537  19.619  45.856  1.00  0.00
ATOM   2893  C1' A      91      75.419  18.898  44.957  1.00  0.00
ATOM   2894  H1' A      91      76.351  18.781  45.511  1.00  0.00
ATOM   2895  N9  A      91      74.902  17.589  44.536  1.00  0.00
ATOM   2896  C8  A      91      73.661  17.021  44.737  1.00  0.00
ATOM   2897  H8  A      91      72.805  17.575  45.093  1.00  0.00
ATOM   2898  N7  A      91      73.439  15.827  44.327  1.00  0.00
ATOM   2899  C5  A      91      74.720  15.559  43.750  1.00  0.00
ATOM   2900  C6  A      91      75.267  14.478  42.982  1.00  0.00
ATOM   2901  N6  A      91      74.716  13.390  42.640  1.00  0.00
ATOM   2902  H61 A      91      75.347  12.700  42.258  1.00  0.00
ATOM   2903  H62 A      91      73.728  13.260  42.806  1.00  0.00
ATOM   2904  N1  A      91      76.543  14.396  42.756  1.00  0.00
ATOM   2905  C2  A      91      77.318  15.433  43.054  1.00  0.00
ATOM   2906  H2  A      91      78.367  15.344  42.812  1.00  0.00
ATOM   2907  N3  A      91      76.931  16.619  43.514  1.00  0.00
ATOM   2908  C4  A      91      75.583  16.622  43.856  1.00  0.00
ATOM   2909  C3' A      91      74.285  20.644  43.796  1.00  0.00
ATOM   2910  H3' A      91      73.510  20.009  43.367  1.00  0.00
ATOM   2911  C2' A      91      75.626  19.878  43.802  1.00  0.00
ATOM   2912  H2' A      91      75.828  19.398  42.844  1.00  0.00
ATOM   2913  O2' A      91      76.746  20.679  44.048  1.00  0.00
ATOM   2914 HO2' A      91      76.482  21.533  44.398  1.00  0.00
ATOM   2915  O3' A      91      74.496  21.937  43.188  1.00  0.00
ATOM   2916  P   U      92      74.172  22.116  41.652  1.00  0.00
ATOM   2917  OP1 U      92      75.062  23.248  41.412  1.00  0.00
ATOM   2918  OP2 U      92      72.720  22.293  41.643  1.00  0.00
ATOM   2919  O5' U      92      74.464  20.839  40.809  1.00  0.00
ATOM   2920  C5' U      92      75.783  20.569  40.291  1.00  0.00
ATOM   2921  H5' U      92      76.602  20.876  40.942  1.00  0.00
ATOM   2922 H5'' U      92      75.939  21.255  39.459  1.00  0.00
ATOM   2923  C4' U      92      75.985  19.197  39.696  1.00  0.00
ATOM   2924  H4' U      92      77.032  19.111  39.407  1.00  0.00
ATOM   2925  O4' U      92      75.741  18.249  40.666  1.00  0.00
ATOM   2926  C1' U      92      75.091  17.157  40.068  1.00  0.00
ATOM   2927  H1' U      92      75.719  16.287  40.257  1.00  0.00
ATOM   2928  N1  U      92      73.753  16.899  40.586  1.00  0.00
ATOM   2929  C6  U      92      72.929  17.968  40.897  1.00  0.00
ATOM   2930  H6  U      92      73.301  18.969  40.735  1.00  0.00
ATOM   2931  C5  U      92      71.634  17.703  41.326  1.00  0.00
ATOM   2932  H5  U      92      70.918  18.435  41.670  1.00  0.00
ATOM   2933  C4  U      92      71.107  16.377  41.492  1.00  0.00
ATOM   2934  O4  U      92      70.085  15.982  42.071  1.00  0.00
ATOM   2935  N3  U      92      71.988  15.403  41.015  1.00  0.00
ATOM   2936  H3  U      92      71.739  14.433  41.151  1.00  0.00
ATOM   2937  C2  U      92      73.190  15.666  40.396  1.00  0.00
ATOM   2938  O2  U      92      73.721  14.789  39.714  1.00  0.00
ATOM   2939  C3' U      92      75.157  18.900  38.490  1.00  0.00
ATOM   2940  H3' U      92      74.153  19.254  38.720  1.00  0.00
ATOM   2941  C2' U      92      75.240  17.353  38.541  1.00  0.00
ATOM   2942  H2' U      92      74.356  17.086  37.961  1.00  0.00
ATOM   2943  O2' U      92      76.527  16.924  38.049  1.00  0.00
ATOM   2944 HO2' U      92      76.888  17.685  37.589  1.00  0.00
ATOM   2945  O3' U      92      75.668  19.395  37.273  1.00  0.00
ATOM   2946  P   G      93      74.725  19.499  35.944  1.00  0.00
ATOM   2947  OP1 G      93      75.548  19.889  34.789  1.00  0.00
ATOM   2948  OP2 G      93      73.596  20.398  36.376  1.00  0.00
ATOM   2949  O5' G      93      74.064  18.018  35.672  1.00  0.00
ATOM   2950  C5' G      93      74.843  17.032  35.024  1.00  0.00
ATOM   2951  H5' G      93      75.760  16.779  35.557  1.00  0.00
ATOM   2952 H5'' G      93      74.999  17.359  33.996  1.00  0.00
ATOM   2953  C4' G      93      74.087  15.619  34.866  1.00  0.00
ATOM   2954  H4' G      93      74.708  14.812  34.478  1.00  0.00
ATOM   2955  O4' G      93      73.500  15.188  36.104  1.00  0.00
ATOM   2956  C1' G      93      72.316  14.565  35.904  1.00  0.00
ATOM   2957  H1' G      93      72.404  13.517  36.190  1.00  0.00
ATOM   2958  N9  G      93      71.398  15.302  36.832  1.00  0.00
ATOM   2959  C8  G      93      71.622  16.604  37.365  1.00  0.00
ATOM   2960  H8  G      93      72.555  17.122  37.200  1.00  0.00
ATOM   2961  N7  G      93      70.682  16.998  38.155  1.00  0.00
ATOM   2962  C5  G      93      69.747  15.919  38.077  1.00  0.00
ATOM   2963  C6  G      93      68.481  15.755  38.730  1.00  0.00
ATOM   2964  O6  G      93      67.999  16.360  39.688  1.00  0.00
ATOM   2965  N1  G      93      67.705  14.674  38.240  1.00  0.00
ATOM   2966  H1  G      93      66.881  14.398  38.755  1.00  0.00
ATOM   2967  C2  G      93      68.222  13.830  37.270  1.00  0.00
ATOM   2968  N2  G      93      67.331  12.952  36.858  1.00  0.00
ATOM   2969  H21 G      93      66.434  12.876  37.315  1.00  0.00
ATOM   2970  H22 G      93      67.485  12.266  36.133  1.00  0.00
ATOM   2971  N3  G      93      69.370  13.949  36.689  1.00  0.00
ATOM   2972  C4  G      93      70.074  15.008  37.129  1.00  0.00
ATOM   2973  C3' G      93      72.859  15.885  33.978  1.00  0.00
ATOM   2974  H3' G      93      72.339  16.811  34.222  1.00  0.00
ATOM   2975  C2' G      93      72.030  14.705  34.378  1.00  0.00
ATOM   2976  H2' G      93      70.966  14.808  34.167  1.00  0.00
ATOM   2977  O2' G      93      72.481  13.589  33.714  1.00  0.00
ATOM   2978 HO2' G      93      72.378  13.840  32.793  1.00  0.00
ATOM   2979  O3' G      93      73.349  15.923  32.634  1.00  0.00
ATOM   2980  P   U      94      72.710  16.848  31.466  1.00  0.00
ATOM   2981  OP1 U      94      73.397  16.524  30.214  1.00  0.00
ATOM   2982  OP2 U      94      72.710  18.265  31.961  1.00  0.00
ATOM   2983  O5' U      94      71.235  16.324  31.367  1.00  0.00
ATOM   2984  C5' U      94      70.894  15.032  30.933  1.00  0.00
ATOM   2985  H5' U      94      71.496  14.314  31.492  1.00  0.00
ATOM   2986 H5'' U      94      70.967  15.012  29.846  1.00  0.00
ATOM   2987  C4' U      94      69.408  14.695  31.196  1.00  0.00
ATOM   2988  H4' U      94      69.091  13.763  30.730  1.00  0.00
ATOM   2989  O4' U      94      69.297  14.527  32.585  1.00  0.00
ATOM   2990  C1' U      94      67.918  14.831  32.909  1.00  0.00
ATOM   2991  H1' U      94      67.537  13.936  33.402  1.00  0.00
ATOM   2992  N1  U      94      67.904  15.946  33.879  1.00  0.00
ATOM   2993  C6  U      94      68.906  16.922  34.099  1.00  0.00
ATOM   2994  H6  U      94      69.695  17.019  33.367  1.00  0.00
ATOM   2995  C5  U      94      68.864  17.754  35.134  1.00  0.00
ATOM   2996  H5  U      94      69.669  18.466  35.237  1.00  0.00
ATOM   2997  C4  U      94      67.776  17.727  36.107  1.00  0.00
ATOM   2998  O4  U      94      67.674  18.450  37.041  1.00  0.00
ATOM   2999  N3  U      94      66.836  16.783  35.867  1.00  0.00
ATOM   3000  H3  U      94      66.030  16.835  36.473  1.00  0.00
ATOM   3001  C2  U      94      66.805  15.956  34.725  1.00  0.00
ATOM   3002  O2  U      94      65.802  15.279  34.531  1.00  0.00
ATOM   3003  C3' U      94      68.379  15.740  30.773  1.00  0.00
ATOM   3004  H3' U      94      68.699  16.743  31.056  1.00  0.00
ATOM   3005  C2' U      94      67.206  15.207  31.617  1.00  0.00
ATOM   3006  H2' U      94      66.487  15.998  31.830  1.00  0.00
ATOM   3007  O2' U      94      66.668  13.930  31.223  1.00  0.00
ATOM   3008 HO2' U      94      66.742  13.874  30.267  1.00  0.00
ATOM   3009  O3' U      94      68.083  15.793  29.324  1.00  0.00
ATOM   3010  P   U      95      67.159  16.871  28.692  1.00  0.00
ATOM   3011  OP1 U      95      66.740  16.340  27.402  1.00  0.00
ATOM   3012  OP2 U      95      67.742  18.194  28.700  1.00  0.00
ATOM   3013  O5' U      95      65.786  16.830  29.585  1.00  0.00
ATOM   3014  C5' U      95      64.771  15.966  29.242  1.00  0.00
ATOM   3015  H5' U      95      65.074  14.932  29.401  1.00  0.00
ATOM   3016 H5'' U      95      64.445  16.101  28.210  1.00  0.00
ATOM   3017  C4' U      95      63.557  16.152  30.159  1.00  0.00
ATOM   3018  H4' U      95      62.860  15.401  29.789  1.00  0.00
ATOM   3019  O4' U      95      63.638  15.864  31.535  1.00  0.00
ATOM   3020  C1' U      95      62.725  16.704  32.275  1.00  0.00
ATOM   3021  H1' U      95      62.064  16.048  32.842  1.00  0.00
ATOM   3022  N1  U      95      63.350  17.522  33.259  1.00  0.00
ATOM   3023  C6  U      95      64.641  17.906  33.174  1.00  0.00
ATOM   3024  H6  U      95      65.263  17.515  32.382  1.00  0.00
ATOM   3025  C5  U      95      65.161  18.711  34.167  1.00  0.00
ATOM   3026  H5  U      95      66.221  18.920  34.137  1.00  0.00
ATOM   3027  C4  U      95      64.407  19.176  35.286  1.00  0.00
ATOM   3028  O4  U      95      64.864  19.999  36.088  1.00  0.00
ATOM   3029  N3  U      95      63.177  18.565  35.386  1.00  0.00
ATOM   3030  H3  U      95      62.525  18.868  36.095  1.00  0.00
ATOM   3031  C2  U      95      62.644  17.692  34.460  1.00  0.00
ATOM   3032  O2  U      95      61.455  17.316  34.623  1.00  0.00
ATOM   3033  C3' U      95      62.887  17.565  30.051  1.00  0.00
ATOM   3034  H3' U      95      63.649  18.284  30.352  1.00  0.00
ATOM   3035  C2' U      95      61.988  17.558  31.274  1.00  0.00
ATOM   3036  H2' U      95      61.786  18.582  31.589  1.00  0.00
ATOM   3037  O2' U      95      60.788  16.816  31.022  1.00  0.00
ATOM   3038 HO2' U      95      60.675  16.782  30.069  1.00  0.00
ATOM   3039  O3' U      95      62.377  17.855  28.754  1.00  0.00
ATOM   3040  P   G      96      61.943  19.251  28.286  1.00  0.00
ATOM   3041  OP1 G      96      61.676  19.263  26.843  1.00  0.00
ATOM   3042  OP2 G      96      63.082  20.129  28.777  1.00  0.00
ATOM   3043  O5' G      96      60.549  19.674  29.053  1.00  0.00
ATOM   3044  C5' G      96      59.353  19.158  28.675  1.00  0.00
ATOM   3045  H5' G      96      59.252  18.075  28.601  1.00  0.00
ATOM   3046 H5'' G      96      59.017  19.747  27.822  1.00  0.00
ATOM   3047  C4' G      96      58.315  19.407  29.813  1.00  0.00
ATOM   3048  H4' G      96      57.432  18.830  29.540  1.00  0.00
ATOM   3049  O4' G      96      58.817  18.956  31.111  1.00  0.00
ATOM   3050  C1' G      96      58.351  19.843  32.164  1.00  0.00
ATOM   3051  H1' G      96      57.839  19.268  32.936  1.00  0.00
ATOM   3052  N9  G      96      59.462  20.524  32.813  1.00  0.00
ATOM   3053  C8  G      96      60.705  20.844  32.346  1.00  0.00
ATOM   3054  H8  G      96      60.969  20.428  31.385  1.00  0.00
ATOM   3055  N7  G      96      61.562  21.368  33.164  1.00  0.00
ATOM   3056  C5  G      96      60.734  21.500  34.336  1.00  0.00
ATOM   3057  C6  G      96      61.019  22.076  35.650  1.00  0.00
ATOM   3058  O6  G      96      62.006  22.635  36.135  1.00  0.00
ATOM   3059  N1  G      96      59.936  21.894  36.534  1.00  0.00
ATOM   3060  H1  G      96      59.845  22.473  37.356  1.00  0.00
ATOM   3061  C2  G      96      58.733  21.400  36.177  1.00  0.00
ATOM   3062  N2  G      96      57.777  21.663  36.993  1.00  0.00
ATOM   3063  H21 G      96      57.925  22.150  37.866  1.00  0.00
ATOM   3064  H22 G      96      56.890  21.420  36.577  1.00  0.00
ATOM   3065  N3  G      96      58.449  20.927  34.971  1.00  0.00
ATOM   3066  C4  G      96      59.464  20.969  34.118  1.00  0.00
ATOM   3067  C3' G      96      58.011  20.898  29.965  1.00  0.00
ATOM   3068  H3' G      96      58.961  21.431  29.921  1.00  0.00
ATOM   3069  C2' G      96      57.453  20.838  31.414  1.00  0.00
ATOM   3070  H2' G      96      57.473  21.822  31.883  1.00  0.00
ATOM   3071  O2' G      96      56.053  20.594  31.364  1.00  0.00
ATOM   3072 HO2' G      96      55.682  20.972  30.564  1.00  0.00
ATOM   3073  O3' G      96      57.073  21.435  29.005  1.00  0.00
ATOM   3074  P   C      97      57.223  22.931  28.547  1.00  0.00
ATOM   3075  OP1 C      97      56.328  23.167  27.403  1.00  0.00
ATOM   3076  OP2 C      97      58.638  23.313  28.510  1.00  0.00
ATOM   3077  O5' C      97      56.669  23.674  29.873  1.00  0.00
ATOM   3078  C5' C      97      55.251  23.610  30.059  1.00  0.00
ATOM   3079  H5' C      97      54.929  22.600  30.312  1.00  0.00
ATOM   3080 H5'' C      97      54.689  23.866  29.161  1.00  0.00
ATOM   3081  C4' C      97      54.839  24.472  31.242  1.00  0.00
ATOM   3082  H4' C      97      55.540  24.206  32.034  1.00  0.00
ATOM   3083  O4' C      97      54.914  25.895  30.969  1.00  0.00
ATOM   3084  C1' C      97      53.773  26.510  31.666  1.00  0.00
ATOM   3085  H1' C      97      54.124  27.210  32.424  1.00  0.00
ATOM   3086  N1  C      97      52.734  27.151  30.729  1.00  0.00
ATOM   3087  C6  C      97      52.698  26.907  29.343  1.00  0.00
ATOM   3088  H6  C      97      53.397  26.247  28.850  1.00  0.00
ATOM   3089  C5  C      97      51.853  27.717  28.579  1.00  0.00
ATOM   3090  H5  C      97      51.829  27.510  27.520  1.00  0.00
ATOM   3091  C4  C      97      50.957  28.671  29.264  1.00  0.00
ATOM   3092  N4  C      97      50.262  29.599  28.638  1.00  0.00
ATOM   3093  H41 C      97      49.730  30.318  29.107  1.00  0.00
ATOM   3094  H42 C      97      50.106  29.535  27.642  1.00  0.00
ATOM   3095  N3  C      97      50.968  28.780  30.576  1.00  0.00
ATOM   3096  C2  C      97      51.822  28.061  31.331  1.00  0.00
ATOM   3097  O2  C      97      51.799  28.275  32.531  1.00  0.00
ATOM   3098  C3' C      97      53.397  24.161  31.686  1.00  0.00
ATOM   3099  H3' C      97      52.832  24.208  30.755  1.00  0.00
ATOM   3100  C2' C      97      53.163  25.411  32.472  1.00  0.00
ATOM   3101  H2' C      97      52.090  25.597  32.520  1.00  0.00
ATOM   3102  O2' C      97      53.840  25.293  33.709  1.00  0.00
ATOM   3103 HO2' C      97      53.453  24.641  34.298  1.00  0.00
ATOM   3104  O3' C      97      53.296  22.942  32.404  1.00  0.00
ATOM   3105  P   A      98      51.980  22.094  32.333  1.00  0.00
ATOM   3106  OP1 A      98      51.993  21.167  33.422  1.00  0.00
ATOM   3107  OP2 A      98      51.939  21.628  30.944  1.00  0.00
ATOM   3108  O5' A      98      50.732  23.128  32.503  1.00  0.00
ATOM   3109  C5' A      98      50.505  23.564  33.853  1.00  0.00
ATOM   3110  H5' A      98      51.396  24.105  34.170  1.00  0.00
ATOM   3111 H5'' A      98      50.439  22.737  34.559  1.00  0.00
ATOM   3112  C4' A      98      49.246  24.465  33.907  1.00  0.00
ATOM   3113  H4' A      98      49.058  24.808  34.925  1.00  0.00
ATOM   3114  O4' A      98      49.444  25.574  33.040  1.00  0.00
ATOM   3115  C1' A      98      48.194  26.123  32.546  1.00  0.00
ATOM   3116  H1' A      98      48.000  27.061  33.067  1.00  0.00
ATOM   3117  N9  A      98      48.203  26.359  31.068  1.00  0.00
ATOM   3118  C8  A      98      48.911  25.761  30.023  1.00  0.00
ATOM   3119  H8  A      98      49.645  24.995  30.226  1.00  0.00
ATOM   3120  N7  A      98      48.629  26.213  28.778  1.00  0.00
ATOM   3121  C5  A      98      47.623  27.182  29.011  1.00  0.00
ATOM   3122  C6  A      98      46.929  28.118  28.253  1.00  0.00
ATOM   3123  N6  A      98      47.072  28.310  26.968  1.00  0.00
ATOM   3124  H61 A      98      47.587  27.628  26.430  1.00  0.00
ATOM   3125  H62 A      98      46.803  29.182  26.535  1.00  0.00
ATOM   3126  N1  A      98      46.041  28.966  28.784  1.00  0.00
ATOM   3127  C2  A      98      45.838  28.862  30.095  1.00  0.00
ATOM   3128  H2  A      98      45.187  29.610  30.523  1.00  0.00
ATOM   3129  N3  A      98      46.408  28.011  30.944  1.00  0.00
ATOM   3130  C4  A      98      47.318  27.228  30.379  1.00  0.00
ATOM   3131  C3' A      98      47.960  23.907  33.363  1.00  0.00
ATOM   3132  H3' A      98      48.182  23.349  32.453  1.00  0.00
ATOM   3133  C2' A      98      47.117  25.087  32.995  1.00  0.00
ATOM   3134  H2' A      98      46.437  24.863  32.174  1.00  0.00
ATOM   3135  O2' A      98      46.466  25.572  34.112  1.00  0.00
ATOM   3136 HO2' A      98      46.455  24.879  34.776  1.00  0.00
ATOM   3137  O3' A      98      47.397  23.056  34.364  1.00  0.00
ATOM   3138  P   U      99      46.492  21.844  33.911  1.00  0.00
ATOM   3139  OP1 U      99      45.812  21.330  35.050  1.00  0.00
ATOM   3140  OP2 U      99      47.394  20.993  33.145  1.00  0.00
ATOM   3141  O5' U      99      45.463  22.441  32.963  1.00  0.00
ATOM   3142  C5' U      99      44.257  23.111  33.534  1.00  0.00
ATOM   3143  H5' U      99      44.566  23.876  34.246  1.00  0.00
ATOM   3144 H5'' U      99      43.751  22.315  34.080  1.00  0.00
ATOM   3145  C4' U      99      43.363  23.768  32.473  1.00  0.00
ATOM   3146  H4' U      99      42.586  24.248  33.069  1.00  0.00
ATOM   3147  O4' U      99      43.991  24.740  31.694  1.00  0.00
ATOM   3148  C1' U      99      43.205  24.862  30.523  1.00  0.00
ATOM   3149  H1' U      99      42.732  25.836  30.646  1.00  0.00
ATOM   3150  N1  U      99      44.127  24.900  29.362  1.00  0.00
ATOM   3151  C6  U      99      45.324  24.207  29.365  1.00  0.00
ATOM   3152  H6  U      99      45.497  23.517  30.178  1.00  0.00
ATOM   3153  C5  U      99      46.186  24.276  28.300  1.00  0.00
ATOM   3154  H5  U      99      47.137  23.769  28.228  1.00  0.00
ATOM   3155  C4  U      99      45.859  25.103  27.103  1.00  0.00
ATOM   3156  O4  U      99      46.639  25.266  26.216  1.00  0.00
ATOM   3157  N3  U      99      44.593  25.734  27.188  1.00  0.00
ATOM   3158  H3  U      99      44.146  26.098  26.359  1.00  0.00
ATOM   3159  C2  U      99      43.684  25.615  28.223  1.00  0.00
ATOM   3160  O2  U      99      42.642  26.166  28.252  1.00  0.00
ATOM   3161  C3' U      99      42.739  22.807  31.459  1.00  0.00
ATOM   3162  H3' U      99      43.618  22.307  31.052  1.00  0.00
ATOM   3163  C2' U      99      42.221  23.727  30.441  1.00  0.00
ATOM   3164  H2' U      99      42.279  23.317  29.432  1.00  0.00
ATOM   3165  O2' U      99      40.959  24.272  30.739  1.00  0.00
ATOM   3166 HO2' U      99      40.320  23.579  30.916  1.00  0.00
ATOM   3167  O3' U      99      41.880  21.908  32.151  1.00  0.00
ATOM   3168  P   G     100      41.016  20.864  31.478  1.00  0.00
ATOM   3169  OP1 G     100      40.251  20.273  32.543  1.00  0.00
ATOM   3170  OP2 G     100      41.829  19.944  30.659  1.00  0.00
ATOM   3171  O5' G     100      40.011  21.590  30.600  1.00  0.00
ATOM   3172  C5' G     100      38.655  21.834  31.114  1.00  0.00
ATOM   3173  H5' G     100      38.613  22.479  31.992  1.00  0.00
ATOM   3174 H5'' G     100      38.183  20.918  31.470  1.00  0.00
ATOM   3175  C4' G     100      37.881  22.499  30.025  1.00  0.00
ATOM   3176  H4' G     100      36.879  22.648  30.425  1.00  0.00
ATOM   3177  O4' G     100      38.462  23.715  29.667  1.00  0.00
ATOM   3178  C1' G     100      37.961  23.912  28.336  1.00  0.00
ATOM   3179  H1' G     100      37.315  24.789  28.292  1.00  0.00
ATOM   3180  N9  G     100      39.118  24.088  27.375  1.00  0.00
ATOM   3181  C8  G     100      40.362  23.528  27.361  1.00  0.00
ATOM   3182  H8  G     100      40.740  22.899  28.154  1.00  0.00
ATOM   3183  N7  G     100      41.131  23.971  26.357  1.00  0.00
ATOM   3184  C5  G     100      40.288  24.892  25.674  1.00  0.00
ATOM   3185  C6  G     100      40.454  25.799  24.541  1.00  0.00
ATOM   3186  O6  G     100      41.467  25.946  23.834  1.00  0.00
ATOM   3187  N1  G     100      39.330  26.602  24.247  1.00  0.00
ATOM   3188  H1  G     100      39.464  27.378  23.614  1.00  0.00
ATOM   3189  C2  G     100      38.164  26.444  24.892  1.00  0.00
ATOM   3190  N2  G     100      37.226  27.194  24.413  1.00  0.00
ATOM   3191  H21 G     100      36.358  27.179  24.929  1.00  0.00
ATOM   3192  H22 G     100      37.381  27.757  23.589  1.00  0.00
ATOM   3193  N3  G     100      37.922  25.643  25.888  1.00  0.00
ATOM   3194  C4  G     100      39.056  24.932  26.319  1.00  0.00
ATOM   3195  C3' G     100      37.838  21.606  28.763  1.00  0.00
ATOM   3196  H3' G     100      38.887  21.404  28.549  1.00  0.00
ATOM   3197  C2' G     100      37.247  22.674  27.855  1.00  0.00
ATOM   3198  H2' G     100      37.314  22.460  26.788  1.00  0.00
ATOM   3199  O2' G     100      35.865  22.801  28.178  1.00  0.00
ATOM   3200 HO2' G     100      35.389  21.997  27.955  1.00  0.00
ATOM   3201  O3' G     100      37.225  20.378  28.715  1.00  0.00
ATOM   3202  P   U     101      37.723  19.219  27.581  1.00  0.00
ATOM   3203  OP1 U     101      36.628  18.254  27.618  1.00  0.00
ATOM   3204  OP2 U     101      39.039  18.737  27.848  1.00  0.00
ATOM   3205  O5' U     101      37.702  19.802  26.127  1.00  0.00
ATOM   3206  C5' U     101      36.514  20.251  25.414  1.00  0.00
ATOM   3207  H5' U     101      36.048  21.058  25.980  1.00  0.00
ATOM   3208 H5'' U     101      35.812  19.425  25.296  1.00  0.00
ATOM   3209  C4' U     101      36.894  20.795  24.018  1.00  0.00
ATOM   3210  H4' U     101      35.954  21.184  23.627  1.00  0.00
ATOM   3211  O4' U     101      37.827  21.866  24.267  1.00  0.00
ATOM   3212  C1' U     101      38.728  21.990  23.126  1.00  0.00
ATOM   3213  H1' U     101      38.362  22.925  22.701  1.00  0.00
ATOM   3214  N1  U     101      40.208  22.062  23.442  1.00  0.00
ATOM   3215  C6  U     101      40.762  21.152  24.333  1.00  0.00
ATOM   3216  H6  U     101      40.147  20.424  24.839  1.00  0.00
ATOM   3217  C5  U     101      42.043  21.278  24.718  1.00  0.00
ATOM   3218  H5  U     101      42.427  20.654  25.511  1.00  0.00
ATOM   3219  C4  U     101      42.916  22.316  24.152  1.00  0.00
ATOM   3220  O4  U     101      44.065  22.554  24.304  1.00  0.00
ATOM   3221  N3  U     101      42.323  23.038  23.201  1.00  0.00
ATOM   3222  H3  U     101      42.961  23.644  22.704  1.00  0.00
ATOM   3223  C2  U     101      41.047  23.040  22.829  1.00  0.00
ATOM   3224  O2  U     101      40.616  23.824  21.971  1.00  0.00
ATOM   3225  C3' U     101      37.535  19.858  23.016  1.00  0.00
ATOM   3226  H3' U     101      38.197  19.146  23.509  1.00  0.00
ATOM   3227  C2' U     101      38.460  20.838  22.218  1.00  0.00
ATOM   3228  H2' U     101      39.360  20.300  21.920  1.00  0.00
ATOM   3229  O2' U     101      37.659  21.345  21.120  1.00  0.00
ATOM   3230 HO2' U     101      37.502  20.670  20.457  1.00  0.00
ATOM   3231  O3' U     101      36.571  19.240  22.192  1.00  0.00
ATOM   3232  P   A     102      36.952  17.981  21.265  1.00  0.00
ATOM   3233  OP1 A     102      35.776  17.143  21.095  1.00  0.00
ATOM   3234  OP2 A     102      38.252  17.301  21.729  1.00  0.00
ATOM   3235  O5' A     102      37.255  18.633  19.924  1.00  0.00
ATOM   3236  C5' A     102      36.290  18.921  19.030  1.00  0.00
ATOM   3237  H5' A     102      35.493  19.502  19.495  1.00  0.00
ATOM   3238 H5'' A     102      35.944  18.001  18.560  1.00  0.00
ATOM   3239  C4' A     102      36.923  19.668  17.897  1.00  0.00
ATOM   3240  H4' A     102      36.240  19.821  17.061  1.00  0.00
ATOM   3241  O4' A     102      37.537  20.905  18.366  1.00  0.00
ATOM   3242  C1' A     102      38.557  21.204  17.453  1.00  0.00
ATOM   3243  H1' A     102      38.386  22.105  16.863  1.00  0.00
ATOM   3244  N9  A     102      39.792  21.421  18.317  1.00  0.00
ATOM   3245  C8  A     102      40.440  20.606  19.193  1.00  0.00
ATOM   3246  H8  A     102      40.112  19.648  19.566  1.00  0.00
ATOM   3247  N7  A     102      41.451  21.174  19.820  1.00  0.00
ATOM   3248  C5  A     102      41.553  22.447  19.285  1.00  0.00
ATOM   3249  C6  A     102      42.379  23.556  19.414  1.00  0.00
ATOM   3250  N6  A     102      43.533  23.555  20.044  1.00  0.00
ATOM   3251  H61 A     102      44.041  22.749  20.379  1.00  0.00
ATOM   3252  H62 A     102      44.130  24.367  19.975  1.00  0.00
ATOM   3253  N1  A     102      42.065  24.648  18.696  1.00  0.00
ATOM   3254  C2  A     102      41.002  24.715  17.925  1.00  0.00
ATOM   3255  H2  A     102      40.846  25.635  17.380  1.00  0.00
ATOM   3256  N3  A     102      40.142  23.753  17.624  1.00  0.00
ATOM   3257  C4  A     102      40.513  22.615  18.329  1.00  0.00
ATOM   3258  C3' A     102      38.099  18.918  17.208  1.00  0.00
ATOM   3259  H3' A     102      38.700  18.566  18.046  1.00  0.00
ATOM   3260  C2' A     102      38.798  20.046  16.509  1.00  0.00
ATOM   3261  H2' A     102      39.850  19.799  16.363  1.00  0.00
ATOM   3262  O2' A     102      38.179  20.284  15.248  1.00  0.00
ATOM   3263 HO2' A     102      38.873  20.150  14.598  1.00  0.00
ATOM   3264  O3' A     102      37.825  17.808  16.361  1.00  0.00
ATOM   3265  P   U     103      38.993  16.803  15.878  1.00  0.00
ATOM   3266  OP1 U     103      38.326  15.655  15.185  1.00  0.00
ATOM   3267  OP2 U     103      39.846  16.599  17.096  1.00  0.00
ATOM   3268  O5' U     103      39.872  17.570  14.832  1.00  0.00
ATOM   3269  C5' U     103      39.395  17.782  13.499  1.00  0.00
ATOM   3270  H5' U     103      38.396  18.204  13.612  1.00  0.00
ATOM   3271 H5'' U     103      39.405  16.964  12.777  1.00  0.00
ATOM   3272  C4' U     103      40.325  18.840  12.920  1.00  0.00
ATOM   3273  H4' U     103      39.904  19.024  11.932  1.00  0.00
ATOM   3274  O4' U     103      40.351  20.020  13.665  1.00  0.00
ATOM   3275  C1' U     103      41.703  20.626  13.529  1.00  0.00
ATOM   3276  H1' U     103      41.657  21.660  13.187  1.00  0.00
ATOM   3277  N1  U     103      42.522  20.697  14.797  1.00  0.00
ATOM   3278  C6  U     103      42.338  19.702  15.728  1.00  0.00
ATOM   3279  H6  U     103      41.702  18.874  15.454  1.00  0.00
ATOM   3280  C5  U     103      42.993  19.595  16.939  1.00  0.00
ATOM   3281  H5  U     103      43.069  18.708  17.551  1.00  0.00
ATOM   3282  C4  U     103      43.960  20.587  17.286  1.00  0.00
ATOM   3283  O4  U     103      44.553  20.754  18.358  1.00  0.00
ATOM   3284  N3  U     103      44.215  21.532  16.311  1.00  0.00
ATOM   3285  H3  U     103      44.887  22.237  16.579  1.00  0.00
ATOM   3286  C2  U     103      43.589  21.563  15.029  1.00  0.00
ATOM   3287  O2  U     103      43.967  22.388  14.166  1.00  0.00
ATOM   3288  C3' U     103      41.727  18.430  12.582  1.00  0.00
ATOM   3289  H3' U     103      42.227  17.942  13.418  1.00  0.00
ATOM   3290  C2' U     103      42.375  19.862  12.431  1.00  0.00
ATOM   3291  H2' U     103      43.443  19.664  12.521  1.00  0.00
ATOM   3292  O2' U     103      42.298  20.426  11.101  1.00  0.00
ATOM   3293 HO2' U     103      41.463  20.271  10.653  1.00  0.00
ATOM   3294  O3' U     103      41.876  17.534  11.503  1.00  0.00
ATOM   3295  P   U     104      43.203  16.683  11.238  1.00  0.00
ATOM   3296  OP1 U     104      43.020  16.076   9.887  1.00  0.00
ATOM   3297  OP2 U     104      43.392  15.829  12.393  1.00  0.00
ATOM   3298  O5' U     104      44.484  17.595  11.301  1.00  0.00
ATOM   3299  C5' U     104      44.853  18.548  10.269  1.00  0.00
ATOM   3300  H5' U     104      44.153  19.378  10.179  1.00  0.00
ATOM   3301 H5'' U     104      44.993  18.088   9.291  1.00  0.00
ATOM   3302  C4' U     104      46.113  19.320  10.654  1.00  0.00
ATOM   3303  H4' U     104      46.461  19.972   9.853  1.00  0.00
ATOM   3304  O4' U     104      45.695  20.086  11.772  1.00  0.00
ATOM   3305  C1' U     104      46.876  20.243  12.606  1.00  0.00
ATOM   3306  H1' U     104      47.101  21.307  12.678  1.00  0.00
ATOM   3307  N1  U     104      46.664  19.765  14.014  1.00  0.00
ATOM   3308  C6  U     104      45.706  18.872  14.336  1.00  0.00
ATOM   3309  H6  U     104      45.061  18.461  13.573  1.00  0.00
ATOM   3310  C5  U     104      45.621  18.435  15.595  1.00  0.00
ATOM   3311  H5  U     104      44.922  17.649  15.839  1.00  0.00
ATOM   3312  C4  U     104      46.523  18.793  16.668  1.00  0.00
ATOM   3313  O4  U     104      46.535  18.272  17.772  1.00  0.00
ATOM   3314  N3  U     104      47.350  19.833  16.306  1.00  0.00
ATOM   3315  H3  U     104      47.924  20.310  16.987  1.00  0.00
ATOM   3316  C2  U     104      47.513  20.260  15.039  1.00  0.00
ATOM   3317  O2  U     104      48.443  21.079  14.840  1.00  0.00
ATOM   3318  C3' U     104      47.308  18.404  10.962  1.00  0.00
ATOM   3319  H3' U     104      46.994  17.544  11.553  1.00  0.00
ATOM   3320  C2' U     104      47.986  19.383  11.962  1.00  0.00
ATOM   3321  H2' U     104      48.566  18.857  12.720  1.00  0.00
ATOM   3322  O2' U     104      48.762  20.230  11.150  1.00  0.00
ATOM   3323 HO2' U     104      49.513  19.789  10.747  1.00  0.00
ATOM   3324  O3' U     104      47.986  18.035   9.813  1.00  0.00
ATOM   3325  P   G3    105      49.273  17.107   9.912  1.00  0.00
ATOM   3326  OP1 G3    105      49.463  16.360   8.678  1.00  0.00
ATOM   3327  OP2 G3    105      49.045  16.302  11.195  1.00  0.00
ATOM   3328  O5' G3    105      50.491  18.101  10.120  1.00  0.00
ATOM   3329  C5' G3    105      50.871  19.020   9.099  1.00  0.00
ATOM   3330  H5' G3    105      50.073  19.738   8.909  1.00  0.00
ATOM   3331 H5'' G3    105      51.181  18.443   8.229  1.00  0.00
ATOM   3332  C4' G3    105      52.073  19.814   9.653  1.00  0.00
ATOM   3333  H4' G3    105      52.324  20.585   8.925  1.00  0.00
ATOM   3334  O4' G3    105      51.754  20.528  10.800  1.00  0.00
ATOM   3335  C1' G3    105      52.921  20.681  11.708  1.00  0.00
ATOM   3336  H1' G3    105      53.193  21.735  11.766  1.00  0.00
ATOM   3337  N9  G3    105      52.646  20.159  13.097  1.00  0.00
ATOM   3338  C8  G3    105      51.513  19.518  13.562  1.00  0.00
ATOM   3339  H8  G3    105      50.713  19.208  12.905  1.00  0.00
ATOM   3340  N7  G3    105      51.527  19.362  14.897  1.00  0.00
ATOM   3341  C5  G3    105      52.779  19.894  15.226  1.00  0.00
ATOM   3342  C6  G3    105      53.342  20.078  16.578  1.00  0.00
ATOM   3343  O6  G3    105      52.985  19.701  17.739  1.00  0.00
ATOM   3344  N1  G3    105      54.646  20.583  16.521  1.00  0.00
ATOM   3345  H1  G3    105      55.209  20.534  17.358  1.00  0.00
ATOM   3346  C2  G3    105      55.278  21.012  15.382  1.00  0.00
ATOM   3347  N2  G3    105      56.543  21.389  15.469  1.00  0.00
ATOM   3348  H21 G3    105      56.952  21.606  14.572  1.00  0.00
ATOM   3349  H22 G3    105      56.984  21.656  16.338  1.00  0.00
ATOM   3350  N3  G3    105      54.729  20.857  14.157  1.00  0.00
ATOM   3351  C4  G3    105      53.481  20.419  14.168  1.00  0.00
ATOM   3352  C3' G3    105      53.310  18.981  10.011  1.00  0.00
ATOM   3353  H3' G3    105      53.087  18.044  10.521  1.00  0.00
ATOM   3354  C2' G3    105      54.094  19.819  11.045  1.00  0.00
ATOM   3355  H2' G3    105      54.673  19.212  11.741  1.00  0.00
ATOM   3356  O2' G3    105      54.973  20.634  10.294  1.00  0.00
ATOM   3357 HO2' G3    105      55.243  20.131   9.522  1.00  0.00
ATOM   3358  O3' G3    105      54.091  18.677   8.917  1.00  0.00
ATOM   3359 HO3' G3    105      53.651  18.228   8.191  1.00  0.00
TER   
ATOM   3360 MG   MG    106      64.798  60.668  39.125  1.00  0.00
TER   
ATOM   3361 MG   MG    107      64.827  92.089  65.509  1.00  0.00
TER   
ATOM   3362 MG   MG    108      68.534  65.071  50.346  1.00  0.00
TER   
ATOM   3363 MG   MG    109      70.061  21.518  38.324  1.00  0.00
TER   
ATOM   3364 MG   MG    110      56.024  44.822  42.183  1.00  0.00
TER   
ATOM   3365 MG   MG    111      45.175  46.071  20.305  1.00  0.00
TER   
END   
