# Supplementary material for: Modelling the structures of frameshift-stimulatory pseudoknots from representative bat coronaviruses
Source: PLoS Comput Biol. 2023 May 19;19(5):e1011124. doi: 10.1371/journal.pcbi.1011124 (PMC10234561; doi:10.1371/journal.pcbi.1011124)
Supplement: S3 Data — PDB files for the top 3 representative clusters from each conformer (threaded/unthreaded) of each pseudoknot described in the main text, along with PDB files for the representative clusters shown in S8–S18 Figs. (ZIP) [file pcbi.1011124.s003.zip › SI_Model_PDB_files/Anlong-44_unthreaded_Mg_cluster2.pdb]

ATOM      1 HO5' G5      1      51.047  53.030  62.853  1.00  0.00
ATOM      2  O5' G5      1      51.733  52.538  63.310  1.00  0.00
ATOM      3  C5' G5      1      51.966  52.799  64.738  1.00  0.00
ATOM      4  H5' G5      1      51.023  52.779  65.284  1.00  0.00
ATOM      5 H5'' G5      1      52.383  53.802  64.832  1.00  0.00
ATOM      6  C4' G5      1      53.075  51.957  65.337  1.00  0.00
ATOM      7  H4' G5      1      53.129  52.186  66.402  1.00  0.00
ATOM      8  O4' G5      1      52.840  50.600  65.233  1.00  0.00
ATOM      9  C1' G5      1      53.949  49.817  64.860  1.00  0.00
ATOM     10  H1' G5      1      54.171  49.083  65.634  1.00  0.00
ATOM     11  N9  G5      1      53.683  49.217  63.521  1.00  0.00
ATOM     12  C8  G5      1      52.974  49.733  62.454  1.00  0.00
ATOM     13  H8  G5      1      52.258  50.538  62.526  1.00  0.00
ATOM     14  N7  G5      1      53.149  49.131  61.336  1.00  0.00
ATOM     15  C5  G5      1      54.136  48.224  61.591  1.00  0.00
ATOM     16  C6  G5      1      54.707  47.181  60.785  1.00  0.00
ATOM     17  O6  G5      1      54.529  46.905  59.606  1.00  0.00
ATOM     18  N1  G5      1      55.502  46.325  61.468  1.00  0.00
ATOM     19  H1  G5      1      55.845  45.562  60.902  1.00  0.00
ATOM     20  C2  G5      1      55.945  46.576  62.736  1.00  0.00
ATOM     21  N2  G5      1      56.703  45.709  63.314  1.00  0.00
ATOM     22  H21 G5      1      56.750  45.955  64.292  1.00  0.00
ATOM     23  H22 G5      1      57.067  44.887  62.853  1.00  0.00
ATOM     24  N3  G5      1      55.462  47.511  63.553  1.00  0.00
ATOM     25  C4  G5      1      54.491  48.263  62.928  1.00  0.00
ATOM     26  C3' G5      1      54.390  52.068  64.695  1.00  0.00
ATOM     27  H3' G5      1      54.199  52.141  63.625  1.00  0.00
ATOM     28  C2' G5      1      55.082  50.782  64.965  1.00  0.00
ATOM     29  H2' G5      1      55.846  50.635  64.202  1.00  0.00
ATOM     30  O2' G5      1      55.656  50.690  66.238  1.00  0.00
ATOM     31 HO2' G5      1      55.643  51.569  66.624  1.00  0.00
ATOM     32  O3' G5      1      55.226  53.182  65.108  1.00  0.00
ATOM     33  P   A       2      56.291  53.859  64.086  1.00  0.00
ATOM     34  OP1 A       2      56.811  55.037  64.828  1.00  0.00
ATOM     35  OP2 A       2      55.617  54.137  62.791  1.00  0.00
ATOM     36  O5' A       2      57.474  52.828  63.786  1.00  0.00
ATOM     37  C5' A       2      58.277  52.393  64.832  1.00  0.00
ATOM     38  H5' A       2      57.649  52.222  65.707  1.00  0.00
ATOM     39 H5'' A       2      59.022  53.146  65.090  1.00  0.00
ATOM     40  C4' A       2      59.061  51.096  64.390  1.00  0.00
ATOM     41  H4' A       2      59.768  50.774  65.154  1.00  0.00
ATOM     42  O4' A       2      58.260  49.997  63.983  1.00  0.00
ATOM     43  C1' A       2      58.873  49.294  62.909  1.00  0.00
ATOM     44  H1' A       2      58.912  48.237  63.173  1.00  0.00
ATOM     45  N9  A       2      58.045  49.441  61.757  1.00  0.00
ATOM     46  C8  A       2      57.030  50.314  61.506  1.00  0.00
ATOM     47  H8  A       2      56.762  51.140  62.148  1.00  0.00
ATOM     48  N7  A       2      56.415  50.150  60.335  1.00  0.00
ATOM     49  C5  A       2      57.108  49.107  59.748  1.00  0.00
ATOM     50  C6  A       2      57.098  48.443  58.507  1.00  0.00
ATOM     51  N6  A       2      56.273  48.513  57.532  1.00  0.00
ATOM     52  H61 A       2      55.450  49.097  57.531  1.00  0.00
ATOM     53  H62 A       2      56.435  47.951  56.708  1.00  0.00
ATOM     54  N1  A       2      58.108  47.609  58.201  1.00  0.00
ATOM     55  C2  A       2      59.138  47.463  59.039  1.00  0.00
ATOM     56  H2  A       2      59.818  46.718  58.655  1.00  0.00
ATOM     57  N3  A       2      59.209  47.903  60.314  1.00  0.00
ATOM     58  C4  A       2      58.115  48.693  60.599  1.00  0.00
ATOM     59  C3' A       2      59.978  51.318  63.198  1.00  0.00
ATOM     60  H3' A       2      59.422  51.911  62.471  1.00  0.00
ATOM     61  C2' A       2      60.251  49.814  62.808  1.00  0.00
ATOM     62  H2' A       2      60.648  49.586  61.819  1.00  0.00
ATOM     63  O2' A       2      61.041  49.079  63.789  1.00  0.00
ATOM     64 HO2' A       2      61.784  49.582  64.130  1.00  0.00
ATOM     65  O3' A       2      61.208  51.960  63.568  1.00  0.00
ATOM     66  P   G       3      61.920  52.989  62.633  1.00  0.00
ATOM     67  OP1 G       3      63.016  53.481  63.463  1.00  0.00
ATOM     68  OP2 G       3      60.969  53.934  62.151  1.00  0.00
ATOM     69  O5' G       3      62.548  52.220  61.358  1.00  0.00
ATOM     70  C5' G       3      63.629  51.237  61.609  1.00  0.00
ATOM     71  H5' G       3      63.235  50.564  62.370  1.00  0.00
ATOM     72 H5'' G       3      64.590  51.603  61.971  1.00  0.00
ATOM     73  C4' G       3      63.735  50.287  60.388  1.00  0.00
ATOM     74  H4' G       3      64.555  49.608  60.623  1.00  0.00
ATOM     75  O4' G       3      62.519  49.566  60.219  1.00  0.00
ATOM     76  C1' G       3      62.090  49.738  58.864  1.00  0.00
ATOM     77  H1' G       3      61.927  48.715  58.525  1.00  0.00
ATOM     78  N9  G       3      60.950  50.638  58.593  1.00  0.00
ATOM     79  C8  G       3      60.099  51.196  59.461  1.00  0.00
ATOM     80  H8  G       3      60.339  51.287  60.510  1.00  0.00
ATOM     81  N7  G       3      59.069  51.787  58.936  1.00  0.00
ATOM     82  C5  G       3      59.125  51.365  57.598  1.00  0.00
ATOM     83  C6  G       3      58.233  51.559  56.533  1.00  0.00
ATOM     84  O6  G       3      57.229  52.208  56.589  1.00  0.00
ATOM     85  N1  G       3      58.682  51.010  55.280  1.00  0.00
ATOM     86  H1  G       3      58.190  51.303  54.449  1.00  0.00
ATOM     87  C2  G       3      59.797  50.234  55.233  1.00  0.00
ATOM     88  N2  G       3      60.252  49.868  54.077  1.00  0.00
ATOM     89  H21 G       3      59.679  49.777  53.250  1.00  0.00
ATOM     90  H22 G       3      61.190  49.499  54.008  1.00  0.00
ATOM     91  N3  G       3      60.561  49.907  56.289  1.00  0.00
ATOM     92  C4  G       3      60.229  50.607  57.435  1.00  0.00
ATOM     93  C3' G       3      64.079  51.076  59.075  1.00  0.00
ATOM     94  H3' G       3      63.647  52.053  59.294  1.00  0.00
ATOM     95  C2' G       3      63.408  50.119  58.108  1.00  0.00
ATOM     96  H2' G       3      63.271  50.598  57.138  1.00  0.00
ATOM     97  O2' G       3      64.227  48.938  57.860  1.00  0.00
ATOM     98 HO2' G       3      65.069  49.218  57.495  1.00  0.00
ATOM     99  O3' G       3      65.499  51.308  58.781  1.00  0.00
ATOM    100  P   U       4      66.028  52.762  58.386  1.00  0.00
ATOM    101  OP1 U       4      67.435  52.651  57.955  1.00  0.00
ATOM    102  OP2 U       4      65.780  53.675  59.502  1.00  0.00
ATOM    103  O5' U       4      64.995  53.064  57.191  1.00  0.00
ATOM    104  C5' U       4      65.396  52.638  55.846  1.00  0.00
ATOM    105  H5' U       4      65.661  51.581  55.858  1.00  0.00
ATOM    106 H5'' U       4      66.263  53.232  55.555  1.00  0.00
ATOM    107  C4' U       4      64.320  52.734  54.843  1.00  0.00
ATOM    108  H4' U       4      64.405  51.926  54.116  1.00  0.00
ATOM    109  O4' U       4      63.036  52.527  55.438  1.00  0.00
ATOM    110  C1' U       4      62.025  53.163  54.648  1.00  0.00
ATOM    111  H1' U       4      61.506  52.383  54.091  1.00  0.00
ATOM    112  N1  U       4      61.073  53.940  55.581  1.00  0.00
ATOM    113  C6  U       4      61.378  54.244  56.912  1.00  0.00
ATOM    114  H6  U       4      62.395  54.108  57.251  1.00  0.00
ATOM    115  C5  U       4      60.502  55.011  57.631  1.00  0.00
ATOM    116  H5  U       4      60.795  55.464  58.567  1.00  0.00
ATOM    117  C4  U       4      59.157  55.290  57.091  1.00  0.00
ATOM    118  O4  U       4      58.368  55.989  57.713  1.00  0.00
ATOM    119  N3  U       4      58.889  54.825  55.837  1.00  0.00
ATOM    120  H3  U       4      57.974  54.975  55.437  1.00  0.00
ATOM    121  C2  U       4      59.777  54.170  55.054  1.00  0.00
ATOM    122  O2  U       4      59.494  53.825  53.956  1.00  0.00
ATOM    123  C3' U       4      64.181  54.085  54.171  1.00  0.00
ATOM    124  H3' U       4      64.349  54.807  54.970  1.00  0.00
ATOM    125  C2' U       4      62.715  54.036  53.624  1.00  0.00
ATOM    126  H2' U       4      62.220  55.007  53.629  1.00  0.00
ATOM    127  O2' U       4      62.583  53.316  52.386  1.00  0.00
ATOM    128 HO2' U       4      62.972  53.794  51.651  1.00  0.00
ATOM    129  O3' U       4      65.136  54.238  53.149  1.00  0.00
ATOM    130  P   G       5      65.288  55.569  52.323  1.00  0.00
ATOM    131  OP1 G       5      66.634  55.512  51.723  1.00  0.00
ATOM    132  OP2 G       5      64.792  56.723  53.118  1.00  0.00
ATOM    133  O5' G       5      64.348  55.425  51.040  1.00  0.00
ATOM    134  C5' G       5      64.710  54.614  49.860  1.00  0.00
ATOM    135  H5' G       5      64.878  53.603  50.230  1.00  0.00
ATOM    136 H5'' G       5      65.657  54.851  49.375  1.00  0.00
ATOM    137  C4' G       5      63.581  54.724  48.873  1.00  0.00
ATOM    138  H4' G       5      63.730  53.976  48.094  1.00  0.00
ATOM    139  O4' G       5      62.443  54.373  49.600  1.00  0.00
ATOM    140  C1' G       5      61.355  55.224  49.254  1.00  0.00
ATOM    141  H1' G       5      60.513  54.664  48.847  1.00  0.00
ATOM    142  N9  G       5      60.890  55.909  50.510  1.00  0.00
ATOM    143  C8  G       5      61.563  56.820  51.271  1.00  0.00
ATOM    144  H8  G       5      62.583  57.130  51.098  1.00  0.00
ATOM    145  N7  G       5      60.928  57.288  52.299  1.00  0.00
ATOM    146  C5  G       5      59.679  56.641  52.225  1.00  0.00
ATOM    147  C6  G       5      58.393  56.852  52.877  1.00  0.00
ATOM    148  O6  G       5      58.153  57.582  53.802  1.00  0.00
ATOM    149  N1  G       5      57.327  56.160  52.283  1.00  0.00
ATOM    150  H1  G       5      56.421  56.334  52.694  1.00  0.00
ATOM    151  C2  G       5      57.488  55.243  51.270  1.00  0.00
ATOM    152  N2  G       5      56.547  54.442  50.936  1.00  0.00
ATOM    153  H21 G       5      55.725  54.269  51.497  1.00  0.00
ATOM    154  H22 G       5      56.763  53.954  50.078  1.00  0.00
ATOM    155  N3  G       5      58.594  55.101  50.572  1.00  0.00
ATOM    156  C4  G       5      59.673  55.777  51.110  1.00  0.00
ATOM    157  C3' G       5      63.370  56.081  48.261  1.00  0.00
ATOM    158  H3' G       5      63.818  56.826  48.918  1.00  0.00
ATOM    159  C2' G       5      61.748  56.217  48.257  1.00  0.00
ATOM    160  H2' G       5      61.506  57.231  48.575  1.00  0.00
ATOM    161  O2' G       5      61.160  55.835  47.038  1.00  0.00
ATOM    162 HO2' G       5      60.328  56.278  46.857  1.00  0.00
ATOM    163  O3' G       5      63.845  56.127  46.888  1.00  0.00
ATOM    164  P   C       6      65.293  56.569  46.592  1.00  0.00
ATOM    165  OP1 C       6      65.891  57.174  47.838  1.00  0.00
ATOM    166  OP2 C       6      65.330  57.338  45.348  1.00  0.00
ATOM    167  O5' C       6      66.159  55.253  46.259  1.00  0.00
ATOM    168  C5' C       6      65.980  54.704  44.934  1.00  0.00
ATOM    169  H5' C       6      66.210  55.348  44.085  1.00  0.00
ATOM    170 H5'' C       6      64.993  54.297  44.713  1.00  0.00
ATOM    171  C4' C       6      66.881  53.507  44.714  1.00  0.00
ATOM    172  H4' C       6      66.474  53.135  43.774  1.00  0.00
ATOM    173  O4' C       6      68.342  53.841  44.657  1.00  0.00
ATOM    174  C1' C       6      69.089  53.108  45.559  1.00  0.00
ATOM    175  H1' C       6      69.395  52.153  45.130  1.00  0.00
ATOM    176  N1  C       6      70.231  53.930  46.137  1.00  0.00
ATOM    177  C6  C       6      69.934  55.065  46.800  1.00  0.00
ATOM    178  H6  C       6      68.896  55.357  46.860  1.00  0.00
ATOM    179  C5  C       6      70.971  55.776  47.383  1.00  0.00
ATOM    180  H5  C       6      70.784  56.759  47.789  1.00  0.00
ATOM    181  C4  C       6      72.262  55.221  47.095  1.00  0.00
ATOM    182  N4  C       6      73.277  55.852  47.508  1.00  0.00
ATOM    183  H41 C       6      74.211  55.628  47.194  1.00  0.00
ATOM    184  H42 C       6      73.097  56.702  48.024  1.00  0.00
ATOM    185  N3  C       6      72.536  54.013  46.615  1.00  0.00
ATOM    186  C2  C       6      71.440  53.296  46.174  1.00  0.00
ATOM    187  O2  C       6      71.659  52.108  45.930  1.00  0.00
ATOM    188  C3' C       6      66.798  52.445  45.821  1.00  0.00
ATOM    189  H3' C       6      65.913  52.625  46.432  1.00  0.00
ATOM    190  C2' C       6      68.070  52.743  46.639  1.00  0.00
ATOM    191  H2' C       6      67.917  53.544  47.362  1.00  0.00
ATOM    192  O2' C       6      68.561  51.676  47.505  1.00  0.00
ATOM    193 HO2' C       6      68.264  50.835  47.150  1.00  0.00
ATOM    194  O3' C       6      66.940  51.067  45.425  1.00  0.00
ATOM    195  P   G       7      65.709  50.284  44.834  1.00  0.00
ATOM    196  OP1 G       7      66.236  48.962  44.518  1.00  0.00
ATOM    197  OP2 G       7      65.149  51.142  43.819  1.00  0.00
ATOM    198  O5' G       7      64.515  50.193  45.932  1.00  0.00
ATOM    199  C5' G       7      64.653  49.599  47.237  1.00  0.00
ATOM    200  H5' G       7      65.553  50.005  47.697  1.00  0.00
ATOM    201 H5'' G       7      64.766  48.536  47.022  1.00  0.00
ATOM    202  C4' G       7      63.437  49.757  48.221  1.00  0.00
ATOM    203  H4' G       7      63.668  49.243  49.154  1.00  0.00
ATOM    204  O4' G       7      63.135  51.095  48.683  1.00  0.00
ATOM    205  C1' G       7      61.777  51.291  48.601  1.00  0.00
ATOM    206  H1' G       7      61.375  51.812  49.470  1.00  0.00
ATOM    207  N9  G       7      61.418  52.107  47.410  1.00  0.00
ATOM    208  C8  G       7      62.199  52.529  46.328  1.00  0.00
ATOM    209  H8  G       7      63.229  52.215  46.242  1.00  0.00
ATOM    210  N7  G       7      61.400  52.986  45.360  1.00  0.00
ATOM    211  C5  G       7      60.156  53.070  45.938  1.00  0.00
ATOM    212  C6  G       7      59.027  53.807  45.457  1.00  0.00
ATOM    213  O6  G       7      59.008  54.495  44.474  1.00  0.00
ATOM    214  N1  G       7      57.964  53.785  46.357  1.00  0.00
ATOM    215  H1  G       7      57.141  54.274  46.037  1.00  0.00
ATOM    216  C2  G       7      57.965  53.107  47.512  1.00  0.00
ATOM    217  N2  G       7      56.846  52.999  48.151  1.00  0.00
ATOM    218  H21 G       7      56.034  53.526  47.866  1.00  0.00
ATOM    219  H22 G       7      56.660  52.363  48.913  1.00  0.00
ATOM    220  N3  G       7      59.037  52.410  47.996  1.00  0.00
ATOM    221  C4  G       7      60.138  52.526  47.163  1.00  0.00
ATOM    222  C3' G       7      62.181  49.195  47.563  1.00  0.00
ATOM    223  H3' G       7      62.148  49.545  46.531  1.00  0.00
ATOM    224  C2' G       7      61.098  49.948  48.465  1.00  0.00
ATOM    225  H2' G       7      60.082  49.985  48.072  1.00  0.00
ATOM    226  O2' G       7      61.061  49.295  49.785  1.00  0.00
ATOM    227 HO2' G       7      61.343  48.395  49.602  1.00  0.00
ATOM    228  O3' G       7      62.025  47.747  47.516  1.00  0.00
ATOM    229  P   G       8      60.977  47.068  46.492  1.00  0.00
ATOM    230  OP1 G       8      61.073  45.615  46.764  1.00  0.00
ATOM    231  OP2 G       8      61.351  47.600  45.185  1.00  0.00
ATOM    232  O5' G       8      59.517  47.531  46.729  1.00  0.00
ATOM    233  C5' G       8      58.823  47.219  47.901  1.00  0.00
ATOM    234  H5' G       8      59.436  47.500  48.757  1.00  0.00
ATOM    235 H5'' G       8      58.872  46.131  47.955  1.00  0.00
ATOM    236  C4' G       8      57.355  47.762  48.019  1.00  0.00
ATOM    237  H4' G       8      56.852  47.152  48.769  1.00  0.00
ATOM    238  O4' G       8      57.256  49.147  48.229  1.00  0.00
ATOM    239  C1' G       8      56.167  49.530  47.422  1.00  0.00
ATOM    240  H1' G       8      55.582  50.270  47.968  1.00  0.00
ATOM    241  N9  G       8      56.710  50.264  46.183  1.00  0.00
ATOM    242  C8  G       8      57.948  50.292  45.676  1.00  0.00
ATOM    243  H8  G       8      58.783  49.825  46.176  1.00  0.00
ATOM    244  N7  G       8      58.018  50.980  44.503  1.00  0.00
ATOM    245  C5  G       8      56.737  51.429  44.281  1.00  0.00
ATOM    246  C6  G       8      56.165  52.216  43.242  1.00  0.00
ATOM    247  O6  G       8      56.743  52.802  42.290  1.00  0.00
ATOM    248  N1  G       8      54.836  52.456  43.422  1.00  0.00
ATOM    249  H1  G       8      54.395  52.996  42.692  1.00  0.00
ATOM    250  C2  G       8      54.133  52.051  44.491  1.00  0.00
ATOM    251  N2  G       8      52.850  52.275  44.574  1.00  0.00
ATOM    252  H21 G       8      52.537  52.064  45.511  1.00  0.00
ATOM    253  H22 G       8      52.361  52.901  43.951  1.00  0.00
ATOM    254  N3  G       8      54.614  51.290  45.452  1.00  0.00
ATOM    255  C4  G       8      55.926  50.993  45.276  1.00  0.00
ATOM    256  C3' G       8      56.546  47.300  46.791  1.00  0.00
ATOM    257  H3' G       8      57.207  47.642  45.995  1.00  0.00
ATOM    258  C2' G       8      55.391  48.240  47.039  1.00  0.00
ATOM    259  H2' G       8      54.861  48.306  46.089  1.00  0.00
ATOM    260  O2' G       8      54.510  47.742  48.001  1.00  0.00
ATOM    261 HO2' G       8      54.015  48.450  48.420  1.00  0.00
ATOM    262  O3' G       8      56.361  45.905  46.819  1.00  0.00
ATOM    263  P   G       9      55.797  45.116  45.583  1.00  0.00
ATOM    264  OP1 G       9      55.420  43.796  46.125  1.00  0.00
ATOM    265  OP2 G       9      56.807  45.177  44.505  1.00  0.00
ATOM    266  O5' G       9      54.471  45.722  45.049  1.00  0.00
ATOM    267  C5' G       9      53.247  45.695  45.749  1.00  0.00
ATOM    268  H5' G       9      53.395  45.959  46.797  1.00  0.00
ATOM    269 H5'' G       9      52.847  44.682  45.783  1.00  0.00
ATOM    270  C4' G       9      52.223  46.641  45.235  1.00  0.00
ATOM    271  H4' G       9      51.296  46.504  45.792  1.00  0.00
ATOM    272  O4' G       9      52.711  48.018  45.170  1.00  0.00
ATOM    273  C1' G       9      52.064  48.695  44.172  1.00  0.00
ATOM    274  H1' G       9      51.732  49.693  44.459  1.00  0.00
ATOM    275  N9  G       9      53.115  48.930  43.207  1.00  0.00
ATOM    276  C8  G       9      54.494  48.682  43.247  1.00  0.00
ATOM    277  H8  G       9      54.932  48.095  44.041  1.00  0.00
ATOM    278  N7  G       9      55.105  49.103  42.164  1.00  0.00
ATOM    279  C5  G       9      54.196  49.823  41.434  1.00  0.00
ATOM    280  C6  G       9      54.280  50.615  40.244  1.00  0.00
ATOM    281  O6  G       9      55.297  50.858  39.530  1.00  0.00
ATOM    282  N1  G       9      53.138  51.285  39.937  1.00  0.00
ATOM    283  H1  G       9      53.077  51.853  39.104  1.00  0.00
ATOM    284  C2  G       9      51.921  51.027  40.582  1.00  0.00
ATOM    285  N2  G       9      50.907  51.805  40.283  1.00  0.00
ATOM    286  H21 G       9      51.088  52.420  39.502  1.00  0.00
ATOM    287  H22 G       9      50.189  51.970  40.973  1.00  0.00
ATOM    288  N3  G       9      51.824  50.259  41.628  1.00  0.00
ATOM    289  C4  G       9      52.966  49.724  42.093  1.00  0.00
ATOM    290  C3' G       9      51.755  46.309  43.829  1.00  0.00
ATOM    291  H3' G       9      52.594  46.059  43.180  1.00  0.00
ATOM    292  C2' G       9      51.159  47.666  43.571  1.00  0.00
ATOM    293  H2' G       9      51.115  47.706  42.482  1.00  0.00
ATOM    294  O2' G       9      49.841  47.834  44.091  1.00  0.00
ATOM    295 HO2' G       9      49.595  48.755  43.979  1.00  0.00
ATOM    296  O3' G       9      50.873  45.215  43.594  1.00  0.00
ATOM    297  P   G      10      50.620  44.697  42.088  1.00  0.00
ATOM    298  OP1 G      10      49.984  43.412  42.263  1.00  0.00
ATOM    299  OP2 G      10      51.885  44.704  41.350  1.00  0.00
ATOM    300  O5' G      10      49.541  45.689  41.411  1.00  0.00
ATOM    301  C5' G      10      48.247  45.861  41.894  1.00  0.00
ATOM    302  H5' G      10      48.347  46.092  42.954  1.00  0.00
ATOM    303 H5'' G      10      47.558  45.039  41.702  1.00  0.00
ATOM    304  C4' G      10      47.700  47.097  41.223  1.00  0.00
ATOM    305  H4' G      10      46.734  47.205  41.715  1.00  0.00
ATOM    306  O4' G      10      48.464  48.289  41.281  1.00  0.00
ATOM    307  C1' G      10      48.433  48.904  39.941  1.00  0.00
ATOM    308  H1' G      10      48.300  49.977  40.080  1.00  0.00
ATOM    309  N9  G      10      49.716  48.727  39.252  1.00  0.00
ATOM    310  C8  G      10      50.837  47.971  39.601  1.00  0.00
ATOM    311  H8  G      10      50.855  47.278  40.430  1.00  0.00
ATOM    312  N7  G      10      51.773  47.886  38.598  1.00  0.00
ATOM    313  C5  G      10      51.343  48.863  37.699  1.00  0.00
ATOM    314  C6  G      10      52.099  49.542  36.697  1.00  0.00
ATOM    315  O6  G      10      53.287  49.518  36.425  1.00  0.00
ATOM    316  N1  G      10      51.282  50.319  35.988  1.00  0.00
ATOM    317  H1  G      10      51.734  50.756  35.198  1.00  0.00
ATOM    318  C2  G      10      49.990  50.621  36.281  1.00  0.00
ATOM    319  N2  G      10      49.458  51.545  35.555  1.00  0.00
ATOM    320  H21 G      10      48.487  51.781  35.699  1.00  0.00
ATOM    321  H22 G      10      49.943  51.797  34.705  1.00  0.00
ATOM    322  N3  G      10      49.385  50.277  37.389  1.00  0.00
ATOM    323  C4  G      10      50.099  49.327  38.056  1.00  0.00
ATOM    324  C3' G      10      47.271  46.867  39.760  1.00  0.00
ATOM    325  H3' G      10      48.114  46.385  39.265  1.00  0.00
ATOM    326  C2' G      10      47.203  48.366  39.294  1.00  0.00
ATOM    327  H2' G      10      47.267  48.420  38.208  1.00  0.00
ATOM    328  O2' G      10      46.001  49.081  39.625  1.00  0.00
ATOM    329 HO2' G      10      45.993  49.931  39.179  1.00  0.00
ATOM    330  O3' G      10      46.010  46.207  39.739  1.00  0.00
ATOM    331  P   C      11      45.621  45.430  38.474  1.00  0.00
ATOM    332  OP1 C      11      44.217  45.016  38.553  1.00  0.00
ATOM    333  OP2 C      11      46.660  44.374  38.306  1.00  0.00
ATOM    334  O5' C      11      45.708  46.414  37.219  1.00  0.00
ATOM    335  C5' C      11      44.728  47.389  36.877  1.00  0.00
ATOM    336  H5' C      11      44.407  48.083  37.654  1.00  0.00
ATOM    337 H5'' C      11      43.874  46.771  36.603  1.00  0.00
ATOM    338  C4' C      11      45.222  48.164  35.650  1.00  0.00
ATOM    339  H4' C      11      44.365  48.807  35.452  1.00  0.00
ATOM    340  O4' C      11      46.426  49.032  35.749  1.00  0.00
ATOM    341  C1' C      11      46.954  49.199  34.425  1.00  0.00
ATOM    342  H1' C      11      47.065  50.261  34.204  1.00  0.00
ATOM    343  N1  C      11      48.279  48.564  34.290  1.00  0.00
ATOM    344  C6  C      11      48.709  47.640  35.183  1.00  0.00
ATOM    345  H6  C      11      48.055  47.219  35.933  1.00  0.00
ATOM    346  C5  C      11      49.998  47.185  35.105  1.00  0.00
ATOM    347  H5  C      11      50.330  46.483  35.856  1.00  0.00
ATOM    348  C4  C      11      50.832  47.770  34.156  1.00  0.00
ATOM    349  N4  C      11      52.122  47.591  34.161  1.00  0.00
ATOM    350  H41 C      11      52.475  46.866  34.770  1.00  0.00
ATOM    351  H42 C      11      52.669  48.067  33.458  1.00  0.00
ATOM    352  N3  C      11      50.456  48.666  33.271  1.00  0.00
ATOM    353  C2  C      11      49.126  48.970  33.242  1.00  0.00
ATOM    354  O2  C      11      48.738  49.683  32.360  1.00  0.00
ATOM    355  C3' C      11      45.391  47.456  34.351  1.00  0.00
ATOM    356  H3' C      11      46.187  46.723  34.485  1.00  0.00
ATOM    357  C2' C      11      45.992  48.543  33.488  1.00  0.00
ATOM    358  H2' C      11      46.389  48.019  32.619  1.00  0.00
ATOM    359  O2' C      11      44.981  49.562  33.048  1.00  0.00
ATOM    360 HO2' C      11      44.083  49.268  33.216  1.00  0.00
ATOM    361  O3' C      11      44.183  46.917  33.808  1.00  0.00
ATOM    362  P   U      12      44.284  45.731  32.810  1.00  0.00
ATOM    363  OP1 U      12      42.852  45.513  32.350  1.00  0.00
ATOM    364  OP2 U      12      45.025  44.668  33.555  1.00  0.00
ATOM    365  O5' U      12      45.170  46.267  31.600  1.00  0.00
ATOM    366  C5' U      12      44.640  47.163  30.646  1.00  0.00
ATOM    367  H5' U      12      44.202  47.964  31.242  1.00  0.00
ATOM    368 H5'' U      12      43.792  46.723  30.121  1.00  0.00
ATOM    369  C4' U      12      45.692  47.679  29.702  1.00  0.00
ATOM    370  H4' U      12      45.217  48.522  29.201  1.00  0.00
ATOM    371  O4' U      12      46.994  48.066  30.175  1.00  0.00
ATOM    372  C1' U      12      48.012  47.764  29.181  1.00  0.00
ATOM    373  H1' U      12      48.477  48.650  28.749  1.00  0.00
ATOM    374  N1  U      12      49.016  46.920  29.805  1.00  0.00
ATOM    375  C6  U      12      48.780  46.124  30.902  1.00  0.00
ATOM    376  H6  U      12      47.777  45.981  31.276  1.00  0.00
ATOM    377  C5  U      12      49.827  45.538  31.595  1.00  0.00
ATOM    378  H5  U      12      49.722  44.909  32.466  1.00  0.00
ATOM    379  C4  U      12      51.210  45.774  31.228  1.00  0.00
ATOM    380  O4  U      12      52.157  45.321  31.770  1.00  0.00
ATOM    381  N3  U      12      51.318  46.450  30.012  1.00  0.00
ATOM    382  H3  U      12      52.191  46.454  29.504  1.00  0.00
ATOM    383  C2  U      12      50.238  46.949  29.289  1.00  0.00
ATOM    384  O2  U      12      50.399  47.516  28.155  1.00  0.00
ATOM    385  C3' U      12      45.965  46.589  28.685  1.00  0.00
ATOM    386  H3' U      12      46.139  45.681  29.261  1.00  0.00
ATOM    387  C2' U      12      47.282  47.104  28.042  1.00  0.00
ATOM    388  H2' U      12      47.812  46.282  27.562  1.00  0.00
ATOM    389  O2' U      12      47.067  48.111  27.056  1.00  0.00
ATOM    390 HO2' U      12      47.430  47.840  26.209  1.00  0.00
ATOM    391  O3' U      12      44.963  46.334  27.773  1.00  0.00
ATOM    392  P   C      13      44.948  44.941  26.992  1.00  0.00
ATOM    393  OP1 C      13      43.749  44.992  26.070  1.00  0.00
ATOM    394  OP2 C      13      45.017  43.879  28.032  1.00  0.00
ATOM    395  O5' C      13      46.235  44.881  26.072  1.00  0.00
ATOM    396  C5' C      13      46.340  45.617  24.850  1.00  0.00
ATOM    397  H5' C      13      45.996  46.649  24.914  1.00  0.00
ATOM    398 H5'' C      13      45.718  45.111  24.111  1.00  0.00
ATOM    399  C4' C      13      47.784  45.709  24.321  1.00  0.00
ATOM    400  H4' C      13      47.730  46.423  23.499  1.00  0.00
ATOM    401  O4' C      13      48.689  46.317  25.229  1.00  0.00
ATOM    402  C1' C      13      50.021  45.774  24.976  1.00  0.00
ATOM    403  H1' C      13      50.665  46.623  24.746  1.00  0.00
ATOM    404  N1  C      13      50.617  44.913  26.064  1.00  0.00
ATOM    405  C6  C      13      49.784  44.395  27.040  1.00  0.00
ATOM    406  H6  C      13      48.722  44.595  27.050  1.00  0.00
ATOM    407  C5  C      13      50.225  43.693  28.075  1.00  0.00
ATOM    408  H5  C      13      49.625  43.152  28.792  1.00  0.00
ATOM    409  C4  C      13      51.661  43.562  28.146  1.00  0.00
ATOM    410  N4  C      13      52.182  42.960  29.179  1.00  0.00
ATOM    411  H41 C      13      51.520  42.537  29.814  1.00  0.00
ATOM    412  H42 C      13      53.181  42.825  29.242  1.00  0.00
ATOM    413  N3  C      13      52.536  44.035  27.262  1.00  0.00
ATOM    414  C2  C      13      51.995  44.665  26.175  1.00  0.00
ATOM    415  O2  C      13      52.785  45.102  25.303  1.00  0.00
ATOM    416  C3' C      13      48.398  44.448  23.766  1.00  0.00
ATOM    417  H3' C      13      48.331  43.680  24.536  1.00  0.00
ATOM    418  C2' C      13      49.820  44.909  23.790  1.00  0.00
ATOM    419  H2' C      13      50.458  44.026  23.764  1.00  0.00
ATOM    420  O2' C      13      50.093  45.686  22.676  1.00  0.00
ATOM    421 HO2' C      13      49.297  45.860  22.168  1.00  0.00
ATOM    422  O3' C      13      47.870  43.936  22.519  1.00  0.00
ATOM    423  P   U      14      48.126  42.481  21.966  1.00  0.00
ATOM    424  OP1 U      14      47.690  42.341  20.543  1.00  0.00
ATOM    425  OP2 U      14      47.604  41.539  22.951  1.00  0.00
ATOM    426  O5' U      14      49.740  42.439  21.918  1.00  0.00
ATOM    427  C5' U      14      50.515  42.982  20.778  1.00  0.00
ATOM    428  H5' U      14      50.474  44.072  20.778  1.00  0.00
ATOM    429 H5'' U      14      50.061  42.702  19.828  1.00  0.00
ATOM    430  C4' U      14      51.961  42.589  20.871  1.00  0.00
ATOM    431  H4' U      14      52.531  42.993  20.034  1.00  0.00
ATOM    432  O4' U      14      52.500  43.132  22.111  1.00  0.00
ATOM    433  C1' U      14      53.637  42.342  22.434  1.00  0.00
ATOM    434  H1' U      14      54.541  42.949  22.479  1.00  0.00
ATOM    435  N1  U      14      53.402  41.667  23.824  1.00  0.00
ATOM    436  C6  U      14      52.158  41.590  24.401  1.00  0.00
ATOM    437  H6  U      14      51.316  41.822  23.765  1.00  0.00
ATOM    438  C5  U      14      52.027  41.246  25.700  1.00  0.00
ATOM    439  H5  U      14      51.042  41.198  26.140  1.00  0.00
ATOM    440  C4  U      14      53.129  40.858  26.544  1.00  0.00
ATOM    441  O4  U      14      53.060  40.427  27.649  1.00  0.00
ATOM    442  N3  U      14      54.314  40.951  25.899  1.00  0.00
ATOM    443  H3  U      14      55.122  40.595  26.389  1.00  0.00
ATOM    444  C2  U      14      54.558  41.268  24.593  1.00  0.00
ATOM    445  O2  U      14      55.673  41.043  24.129  1.00  0.00
ATOM    446  C3' U      14      52.278  41.122  21.061  1.00  0.00
ATOM    447  H3' U      14      51.744  40.608  21.861  1.00  0.00
ATOM    448  C2' U      14      53.774  41.299  21.347  1.00  0.00
ATOM    449  H2' U      14      54.273  40.375  21.639  1.00  0.00
ATOM    450  O2' U      14      54.568  41.812  20.299  1.00  0.00
ATOM    451 HO2' U      14      54.514  41.206  19.557  1.00  0.00
ATOM    452  O3' U      14      52.151  40.314  19.868  1.00  0.00
ATOM    453  P   A      15      52.429  38.762  19.834  1.00  0.00
ATOM    454  OP1 A      15      52.403  38.297  18.406  1.00  0.00
ATOM    455  OP2 A      15      51.420  38.121  20.768  1.00  0.00
ATOM    456  O5' A      15      53.894  38.444  20.352  1.00  0.00
ATOM    457  C5' A      15      55.124  38.672  19.689  1.00  0.00
ATOM    458  H5' A      15      55.155  39.655  19.218  1.00  0.00
ATOM    459 H5'' A      15      55.165  38.136  18.742  1.00  0.00
ATOM    460  C4' A      15      56.343  38.139  20.472  1.00  0.00
ATOM    461  H4' A      15      57.249  38.237  19.874  1.00  0.00
ATOM    462  O4' A      15      56.402  38.886  21.658  1.00  0.00
ATOM    463  C1' A      15      56.840  38.080  22.720  1.00  0.00
ATOM    464  H1' A      15      57.749  38.489  23.161  1.00  0.00
ATOM    465  N9  A      15      55.789  37.954  23.760  1.00  0.00
ATOM    466  C8  A      15      54.422  38.272  23.665  1.00  0.00
ATOM    467  H8  A      15      53.943  38.564  22.742  1.00  0.00
ATOM    468  N7  A      15      53.775  38.057  24.782  1.00  0.00
ATOM    469  C5  A      15      54.748  37.608  25.683  1.00  0.00
ATOM    470  C6  A      15      54.781  37.235  27.078  1.00  0.00
ATOM    471  N6  A      15      53.810  37.384  27.909  1.00  0.00
ATOM    472  H61 A      15      53.044  37.937  27.552  1.00  0.00
ATOM    473  H62 A      15      53.870  37.156  28.891  1.00  0.00
ATOM    474  N1  A      15      55.958  36.730  27.649  1.00  0.00
ATOM    475  C2  A      15      56.986  36.588  26.831  1.00  0.00
ATOM    476  H2  A      15      57.858  36.198  27.336  1.00  0.00
ATOM    477  N3  A      15      57.103  36.998  25.527  1.00  0.00
ATOM    478  C4  A      15      55.950  37.519  25.041  1.00  0.00
ATOM    479  C3' A      15      56.133  36.692  20.982  1.00  0.00
ATOM    480  H3' A      15      55.189  36.419  21.454  1.00  0.00
ATOM    481  C2' A      15      57.068  36.681  22.142  1.00  0.00
ATOM    482  H2' A      15      56.864  35.872  22.844  1.00  0.00
ATOM    483  O2' A      15      58.479  36.636  21.765  1.00  0.00
ATOM    484 HO2' A      15      58.616  35.702  21.588  1.00  0.00
ATOM    485  O3' A      15      56.343  35.756  19.883  1.00  0.00
ATOM    486  P   G      16      55.647  34.350  19.902  1.00  0.00
ATOM    487  OP1 G      16      55.860  33.660  18.593  1.00  0.00
ATOM    488  OP2 G      16      54.266  34.467  20.390  1.00  0.00
ATOM    489  O5' G      16      56.350  33.507  21.083  1.00  0.00
ATOM    490  C5' G      16      57.704  33.158  20.936  1.00  0.00
ATOM    491  H5' G      16      58.376  33.872  20.460  1.00  0.00
ATOM    492 H5'' G      16      57.738  32.257  20.324  1.00  0.00
ATOM    493  C4' G      16      58.272  32.670  22.208  1.00  0.00
ATOM    494  H4' G      16      59.353  32.554  22.122  1.00  0.00
ATOM    495  O4' G      16      58.053  33.659  23.242  1.00  0.00
ATOM    496  C1' G      16      57.721  32.958  24.521  1.00  0.00
ATOM    497  H1' G      16      58.532  33.238  25.193  1.00  0.00
ATOM    498  N9  G      16      56.468  33.390  25.098  1.00  0.00
ATOM    499  C8  G      16      55.297  33.771  24.407  1.00  0.00
ATOM    500  H8  G      16      55.336  33.952  23.342  1.00  0.00
ATOM    501  N7  G      16      54.223  33.866  25.253  1.00  0.00
ATOM    502  C5  G      16      54.741  33.607  26.506  1.00  0.00
ATOM    503  C6  G      16      54.088  33.738  27.734  1.00  0.00
ATOM    504  O6  G      16      52.950  34.062  27.960  1.00  0.00
ATOM    505  N1  G      16      54.909  33.503  28.803  1.00  0.00
ATOM    506  H1  G      16      54.531  33.554  29.738  1.00  0.00
ATOM    507  C2  G      16      56.226  33.068  28.652  1.00  0.00
ATOM    508  N2  G      16      56.857  32.608  29.649  1.00  0.00
ATOM    509  H21 G      16      56.456  32.453  30.562  1.00  0.00
ATOM    510  H22 G      16      57.833  32.526  29.399  1.00  0.00
ATOM    511  N3  G      16      56.892  32.997  27.506  1.00  0.00
ATOM    512  C4  G      16      56.072  33.334  26.446  1.00  0.00
ATOM    513  C3' G      16      57.547  31.435  22.774  1.00  0.00
ATOM    514  H3' G      16      56.487  31.515  22.534  1.00  0.00
ATOM    515  C2' G      16      57.774  31.458  24.287  1.00  0.00
ATOM    516  H2' G      16      56.990  30.981  24.875  1.00  0.00
ATOM    517  O2' G      16      59.159  31.102  24.521  1.00  0.00
ATOM    518 HO2' G      16      59.377  30.521  23.788  1.00  0.00
ATOM    519  O3' G      16      58.227  30.250  22.341  1.00  0.00
ATOM    520  P   U      17      57.323  29.038  21.789  1.00  0.00
ATOM    521  OP1 U      17      58.287  28.103  21.113  1.00  0.00
ATOM    522  OP2 U      17      56.131  29.505  21.105  1.00  0.00
ATOM    523  O5' U      17      56.776  28.346  23.100  1.00  0.00
ATOM    524  C5' U      17      57.568  27.399  23.817  1.00  0.00
ATOM    525  H5' U      17      58.609  27.721  23.857  1.00  0.00
ATOM    526 H5'' U      17      57.591  26.425  23.327  1.00  0.00
ATOM    527  C4' U      17      56.986  27.226  25.236  1.00  0.00
ATOM    528  H4' U      17      57.635  26.537  25.777  1.00  0.00
ATOM    529  O4' U      17      56.900  28.368  26.022  1.00  0.00
ATOM    530  C1' U      17      55.809  28.209  26.865  1.00  0.00
ATOM    531  H1' U      17      56.155  28.207  27.899  1.00  0.00
ATOM    532  N1  U      17      54.732  29.229  26.601  1.00  0.00
ATOM    533  C6  U      17      54.323  29.538  25.375  1.00  0.00
ATOM    534  H6  U      17      54.840  29.027  24.575  1.00  0.00
ATOM    535  C5  U      17      53.169  30.307  25.164  1.00  0.00
ATOM    536  H5  U      17      52.844  30.494  24.152  1.00  0.00
ATOM    537  C4  U      17      52.494  30.874  26.313  1.00  0.00
ATOM    538  O4  U      17      51.665  31.804  26.248  1.00  0.00
ATOM    539  N3  U      17      53.042  30.647  27.545  1.00  0.00
ATOM    540  H3  U      17      52.512  30.990  28.333  1.00  0.00
ATOM    541  C2  U      17      54.204  29.837  27.819  1.00  0.00
ATOM    542  O2  U      17      54.575  29.659  28.947  1.00  0.00
ATOM    543  C3' U      17      55.663  26.481  25.371  1.00  0.00
ATOM    544  H3' U      17      54.872  26.922  24.765  1.00  0.00
ATOM    545  C2' U      17      55.206  26.834  26.718  1.00  0.00
ATOM    546  H2' U      17      54.120  26.850  26.814  1.00  0.00
ATOM    547  O2' U      17      55.912  26.020  27.642  1.00  0.00
ATOM    548 HO2' U      17      56.462  25.344  27.240  1.00  0.00
ATOM    549  O3' U      17      55.794  25.095  25.199  1.00  0.00
ATOM    550  P   G      18      54.552  24.230  24.748  1.00  0.00
ATOM    551  OP1 G      18      53.253  24.648  25.258  1.00  0.00
ATOM    552  OP2 G      18      55.040  22.831  24.916  1.00  0.00
ATOM    553  O5' G      18      54.390  24.475  23.205  1.00  0.00
ATOM    554  C5' G      18      55.468  24.223  22.276  1.00  0.00
ATOM    555  H5' G      18      56.192  23.602  22.805  1.00  0.00
ATOM    556 H5'' G      18      55.892  25.172  21.949  1.00  0.00
ATOM    557  C4' G      18      55.122  23.531  20.957  1.00  0.00
ATOM    558  H4' G      18      56.035  23.300  20.408  1.00  0.00
ATOM    559  O4' G      18      54.528  22.349  21.273  1.00  0.00
ATOM    560  C1' G      18      53.460  22.250  20.320  1.00  0.00
ATOM    561  H1' G      18      53.565  21.243  19.916  1.00  0.00
ATOM    562  N9  G      18      52.215  22.164  21.130  1.00  0.00
ATOM    563  C8  G      18      52.018  22.468  22.429  1.00  0.00
ATOM    564  H8  G      18      52.843  22.822  23.029  1.00  0.00
ATOM    565  N7  G      18      50.759  22.307  22.786  1.00  0.00
ATOM    566  C5  G      18      50.173  21.637  21.677  1.00  0.00
ATOM    567  C6  G      18      48.857  21.090  21.456  1.00  0.00
ATOM    568  O6  G      18      47.940  21.037  22.234  1.00  0.00
ATOM    569  N1  G      18      48.734  20.567  20.152  1.00  0.00
ATOM    570  H1  G      18      47.845  20.110  20.002  1.00  0.00
ATOM    571  C2  G      18      49.698  20.667  19.161  1.00  0.00
ATOM    572  N2  G      18      49.407  20.142  18.004  1.00  0.00
ATOM    573  H21 G      18      50.059  20.341  17.259  1.00  0.00
ATOM    574  H22 G      18      48.557  19.617  17.860  1.00  0.00
ATOM    575  N3  G      18      50.937  21.176  19.342  1.00  0.00
ATOM    576  C4  G      18      51.050  21.656  20.628  1.00  0.00
ATOM    577  C3' G      18      54.209  24.419  20.084  1.00  0.00
ATOM    578  H3' G      18      53.555  24.914  20.802  1.00  0.00
ATOM    579  C2' G      18      53.434  23.380  19.288  1.00  0.00
ATOM    580  H2' G      18      52.432  23.695  18.998  1.00  0.00
ATOM    581  O2' G      18      54.256  22.899  18.189  1.00  0.00
ATOM    582 HO2' G      18      55.192  22.929  18.398  1.00  0.00
ATOM    583  O3' G      18      54.954  25.336  19.325  1.00  0.00
ATOM    584  P   A      19      54.262  26.594  18.634  1.00  0.00
ATOM    585  OP1 A      19      55.364  27.388  17.962  1.00  0.00
ATOM    586  OP2 A      19      53.309  27.172  19.509  1.00  0.00
ATOM    587  O5' A      19      53.318  25.942  17.487  1.00  0.00
ATOM    588  C5' A      19      53.725  25.506  16.215  1.00  0.00
ATOM    589  H5' A      19      54.362  24.674  16.513  1.00  0.00
ATOM    590 H5'' A      19      54.272  26.280  15.676  1.00  0.00
ATOM    591  C4' A      19      52.561  24.920  15.361  1.00  0.00
ATOM    592  H4' A      19      52.995  24.493  14.456  1.00  0.00
ATOM    593  O4' A      19      51.949  23.856  16.113  1.00  0.00
ATOM    594  C1' A      19      50.624  23.735  15.642  1.00  0.00
ATOM    595  H1' A      19      50.493  22.806  15.087  1.00  0.00
ATOM    596  N9  A      19      49.645  23.770  16.777  1.00  0.00
ATOM    597  C8  A      19      49.889  24.337  17.893  1.00  0.00
ATOM    598  H8  A      19      50.757  24.951  18.079  1.00  0.00
ATOM    599  N7  A      19      48.894  24.244  18.746  1.00  0.00
ATOM    600  C5  A      19      47.970  23.493  18.085  1.00  0.00
ATOM    601  C6  A      19      46.647  23.054  18.380  1.00  0.00
ATOM    602  N6  A      19      46.151  23.118  19.571  1.00  0.00
ATOM    603  H61 A      19      46.775  23.464  20.286  1.00  0.00
ATOM    604  H62 A      19      45.193  22.818  19.686  1.00  0.00
ATOM    605  N1  A      19      45.832  22.485  17.438  1.00  0.00
ATOM    606  C2  A      19      46.357  22.343  16.252  1.00  0.00
ATOM    607  H2  A      19      45.614  21.877  15.622  1.00  0.00
ATOM    608  N3  A      19      47.565  22.718  15.820  1.00  0.00
ATOM    609  C4  A      19      48.321  23.334  16.777  1.00  0.00
ATOM    610  C3' A      19      51.426  25.937  14.987  1.00  0.00
ATOM    611  H3' A      19      51.254  26.500  15.905  1.00  0.00
ATOM    612  C2' A      19      50.249  24.908  14.691  1.00  0.00
ATOM    613  H2' A      19      49.281  25.317  14.983  1.00  0.00
ATOM    614  O2' A      19      50.213  24.461  13.325  1.00  0.00
ATOM    615 HO2' A      19      49.318  24.154  13.161  1.00  0.00
ATOM    616  O3' A      19      51.683  26.716  13.877  1.00  0.00
ATOM    617  P   U      20      51.281  28.265  13.958  1.00  0.00
ATOM    618  OP1 U      20      52.042  28.947  12.875  1.00  0.00
ATOM    619  OP2 U      20      51.516  28.720  15.359  1.00  0.00
ATOM    620  O5' U      20      49.763  28.280  13.663  1.00  0.00
ATOM    621  C5' U      20      49.284  28.199  12.290  1.00  0.00
ATOM    622  H5' U      20      49.760  27.354  11.793  1.00  0.00
ATOM    623 H5'' U      20      49.600  29.121  11.804  1.00  0.00
ATOM    624  C4' U      20      47.727  28.175  12.361  1.00  0.00
ATOM    625  H4' U      20      47.400  28.378  11.341  1.00  0.00
ATOM    626  O4' U      20      47.248  26.941  12.952  1.00  0.00
ATOM    627  C1' U      20      45.884  27.083  13.418  1.00  0.00
ATOM    628  H1' U      20      45.249  26.589  12.682  1.00  0.00
ATOM    629  N1  U      20      45.601  26.623  14.791  1.00  0.00
ATOM    630  C6  U      20      46.515  26.707  15.815  1.00  0.00
ATOM    631  H6  U      20      47.470  27.182  15.642  1.00  0.00
ATOM    632  C5  U      20      46.173  26.328  17.087  1.00  0.00
ATOM    633  H5  U      20      46.753  26.528  17.976  1.00  0.00
ATOM    634  C4  U      20      44.971  25.591  17.367  1.00  0.00
ATOM    635  O4  U      20      44.602  25.158  18.416  1.00  0.00
ATOM    636  N3  U      20      44.196  25.415  16.231  1.00  0.00
ATOM    637  H3  U      20      43.298  24.972  16.364  1.00  0.00
ATOM    638  C2  U      20      44.410  25.949  15.008  1.00  0.00
ATOM    639  O2  U      20      43.473  25.912  14.185  1.00  0.00
ATOM    640  C3' U      20      47.042  29.190  13.210  1.00  0.00
ATOM    641  H3' U      20      47.433  29.129  14.226  1.00  0.00
ATOM    642  C2' U      20      45.557  28.581  13.329  1.00  0.00
ATOM    643  H2' U      20      45.032  29.046  14.164  1.00  0.00
ATOM    644  O2' U      20      44.893  28.872  12.116  1.00  0.00
ATOM    645 HO2' U      20      44.850  29.830  12.085  1.00  0.00
ATOM    646  O3' U      20      47.169  30.475  12.567  1.00  0.00
ATOM    647  P   G      21      46.939  31.779  13.322  1.00  0.00
ATOM    648  OP1 G      21      47.019  32.920  12.398  1.00  0.00
ATOM    649  OP2 G      21      47.769  31.900  14.578  1.00  0.00
ATOM    650  O5' G      21      45.426  31.668  13.793  1.00  0.00
ATOM    651  C5' G      21      44.363  32.123  12.987  1.00  0.00
ATOM    652  H5' G      21      44.389  31.814  11.942  1.00  0.00
ATOM    653 H5'' G      21      44.453  33.209  13.011  1.00  0.00
ATOM    654  C4' G      21      42.969  31.857  13.506  1.00  0.00
ATOM    655  H4' G      21      42.222  32.207  12.793  1.00  0.00
ATOM    656  O4' G      21      42.817  30.413  13.667  1.00  0.00
ATOM    657  C1' G      21      41.790  30.256  14.592  1.00  0.00
ATOM    658  H1' G      21      40.950  30.027  13.937  1.00  0.00
ATOM    659  N9  G      21      42.185  29.284  15.668  1.00  0.00
ATOM    660  C8  G      21      43.290  29.255  16.490  1.00  0.00
ATOM    661  H8  G      21      44.167  29.849  16.282  1.00  0.00
ATOM    662  N7  G      21      43.189  28.596  17.578  1.00  0.00
ATOM    663  C5  G      21      41.951  28.032  17.464  1.00  0.00
ATOM    664  C6  G      21      41.249  27.270  18.504  1.00  0.00
ATOM    665  O6  G      21      41.679  26.830  19.537  1.00  0.00
ATOM    666  N1  G      21      40.021  26.983  18.145  1.00  0.00
ATOM    667  H1  G      21      39.463  26.323  18.667  1.00  0.00
ATOM    668  C2  G      21      39.366  27.423  16.973  1.00  0.00
ATOM    669  N2  G      21      38.164  27.195  16.636  1.00  0.00
ATOM    670  H21 G      21      37.580  26.466  17.022  1.00  0.00
ATOM    671  H22 G      21      37.728  27.683  15.867  1.00  0.00
ATOM    672  N3  G      21      39.994  28.298  16.155  1.00  0.00
ATOM    673  C4  G      21      41.250  28.522  16.420  1.00  0.00
ATOM    674  C3' G      21      42.682  32.371  14.914  1.00  0.00
ATOM    675  H3' G      21      43.504  32.067  15.562  1.00  0.00
ATOM    676  C2' G      21      41.417  31.579  15.261  1.00  0.00
ATOM    677  H2' G      21      41.184  31.456  16.319  1.00  0.00
ATOM    678  O2' G      21      40.257  32.116  14.621  1.00  0.00
ATOM    679 HO2' G      21      40.491  33.012  14.366  1.00  0.00
ATOM    680  O3' G      21      42.448  33.763  14.892  1.00  0.00
ATOM    681  P   C      22      42.740  34.669  16.179  1.00  0.00
ATOM    682  OP1 C      22      42.547  36.116  15.847  1.00  0.00
ATOM    683  OP2 C      22      44.027  34.240  16.791  1.00  0.00
ATOM    684  O5' C      22      41.583  34.123  17.220  1.00  0.00
ATOM    685  C5' C      22      40.185  34.448  17.061  1.00  0.00
ATOM    686  H5' C      22      39.849  34.130  16.074  1.00  0.00
ATOM    687 H5'' C      22      39.992  35.509  17.220  1.00  0.00
ATOM    688  C4' C      22      39.367  33.822  18.182  1.00  0.00
ATOM    689  H4' C      22      38.338  34.166  18.077  1.00  0.00
ATOM    690  O4' C      22      39.471  32.404  18.031  1.00  0.00
ATOM    691  C1' C      22      39.193  31.900  19.326  1.00  0.00
ATOM    692  H1' C      22      38.362  31.195  19.283  1.00  0.00
ATOM    693  N1  C      22      40.295  30.971  19.843  1.00  0.00
ATOM    694  C6  C      22      41.615  31.271  19.628  1.00  0.00
ATOM    695  H6  C      22      41.809  32.019  18.875  1.00  0.00
ATOM    696  C5  C      22      42.618  30.697  20.278  1.00  0.00
ATOM    697  H5  C      22      43.675  30.890  20.163  1.00  0.00
ATOM    698  C4  C      22      42.248  29.780  21.301  1.00  0.00
ATOM    699  N4  C      22      43.120  29.096  21.897  1.00  0.00
ATOM    700  H41 C      22      44.095  29.206  21.654  1.00  0.00
ATOM    701  H42 C      22      42.769  28.390  22.529  1.00  0.00
ATOM    702  N3  C      22      40.973  29.514  21.591  1.00  0.00
ATOM    703  C2  C      22      40.022  30.100  20.921  1.00  0.00
ATOM    704  O2  C      22      38.893  29.799  21.247  1.00  0.00
ATOM    705  C3' C      22      39.837  34.132  19.548  1.00  0.00
ATOM    706  H3' C      22      40.887  33.851  19.472  1.00  0.00
ATOM    707  C2' C      22      39.071  33.060  20.343  1.00  0.00
ATOM    708  H2' C      22      39.587  32.783  21.263  1.00  0.00
ATOM    709  O2' C      22      37.712  33.520  20.556  1.00  0.00
ATOM    710 HO2' C      22      37.718  34.476  20.651  1.00  0.00
ATOM    711  O3' C      22      39.705  35.445  20.035  1.00  0.00
ATOM    712  P   U      23      40.722  36.095  21.099  1.00  0.00
ATOM    713  OP1 U      23      40.370  37.548  21.150  1.00  0.00
ATOM    714  OP2 U      23      42.095  35.801  20.661  1.00  0.00
ATOM    715  O5' U      23      40.518  35.385  22.475  1.00  0.00
ATOM    716  C5' U      23      39.255  35.528  23.196  1.00  0.00
ATOM    717  H5' U      23      38.403  35.461  22.519  1.00  0.00
ATOM    718 H5'' U      23      39.158  36.532  23.609  1.00  0.00
ATOM    719  C4' U      23      38.978  34.504  24.232  1.00  0.00
ATOM    720  H4' U      23      37.971  34.457  24.646  1.00  0.00
ATOM    721  O4' U      23      39.228  33.163  23.800  1.00  0.00
ATOM    722  C1' U      23      39.754  32.356  24.900  1.00  0.00
ATOM    723  H1' U      23      39.037  31.585  25.185  1.00  0.00
ATOM    724  N1  U      23      41.151  31.763  24.605  1.00  0.00
ATOM    725  C6  U      23      42.030  32.273  23.708  1.00  0.00
ATOM    726  H6  U      23      41.715  33.085  23.070  1.00  0.00
ATOM    727  C5  U      23      43.313  31.852  23.596  1.00  0.00
ATOM    728  H5  U      23      43.844  32.243  22.740  1.00  0.00
ATOM    729  C4  U      23      43.781  30.833  24.441  1.00  0.00
ATOM    730  O4  U      23      44.885  30.315  24.334  1.00  0.00
ATOM    731  N3  U      23      42.936  30.385  25.377  1.00  0.00
ATOM    732  H3  U      23      43.235  29.574  25.899  1.00  0.00
ATOM    733  C2  U      23      41.617  30.781  25.507  1.00  0.00
ATOM    734  O2  U      23      40.883  30.261  26.338  1.00  0.00
ATOM    735  C3' U      23      39.944  34.555  25.425  1.00  0.00
ATOM    736  H3' U      23      40.981  34.716  25.131  1.00  0.00
ATOM    737  C2' U      23      39.886  33.219  26.175  1.00  0.00
ATOM    738  H2' U      23      40.817  33.070  26.722  1.00  0.00
ATOM    739  O2' U      23      38.741  33.059  26.986  1.00  0.00
ATOM    740 HO2' U      23      38.843  33.698  27.695  1.00  0.00
ATOM    741  O3' U      23      39.543  35.572  26.291  1.00  0.00
ATOM    742  P   C      24      40.596  36.142  27.380  1.00  0.00
ATOM    743  OP1 C      24      40.038  37.369  27.884  1.00  0.00
ATOM    744  OP2 C      24      41.994  36.169  26.915  1.00  0.00
ATOM    745  O5' C      24      40.514  35.104  28.530  1.00  0.00
ATOM    746  C5' C      24      39.276  35.112  29.282  1.00  0.00
ATOM    747  H5' C      24      38.479  34.766  28.624  1.00  0.00
ATOM    748 H5'' C      24      39.111  36.098  29.716  1.00  0.00
ATOM    749  C4' C      24      39.282  34.129  30.423  1.00  0.00
ATOM    750  H4' C      24      38.521  34.339  31.175  1.00  0.00
ATOM    751  O4' C      24      39.325  32.713  29.994  1.00  0.00
ATOM    752  C1' C      24      39.698  31.944  31.086  1.00  0.00
ATOM    753  H1' C      24      38.969  31.251  31.506  1.00  0.00
ATOM    754  N1  C      24      40.784  30.995  30.700  1.00  0.00
ATOM    755  C6  C      24      41.679  31.246  29.676  1.00  0.00
ATOM    756  H6  C      24      41.587  32.052  28.963  1.00  0.00
ATOM    757  C5  C      24      42.803  30.465  29.471  1.00  0.00
ATOM    758  H5  C      24      43.513  30.661  28.681  1.00  0.00
ATOM    759  C4  C      24      42.988  29.360  30.372  1.00  0.00
ATOM    760  N4  C      24      43.960  28.487  30.208  1.00  0.00
ATOM    761  H41 C      24      44.229  27.933  31.008  1.00  0.00
ATOM    762  H42 C      24      44.675  28.583  29.502  1.00  0.00
ATOM    763  N3  C      24      42.211  29.180  31.434  1.00  0.00
ATOM    764  C2  C      24      41.159  29.929  31.610  1.00  0.00
ATOM    765  O2  C      24      40.497  29.816  32.649  1.00  0.00
ATOM    766  C3' C      24      40.574  34.136  31.264  1.00  0.00
ATOM    767  H3' C      24      41.373  33.940  30.549  1.00  0.00
ATOM    768  C2' C      24      40.232  32.894  32.148  1.00  0.00
ATOM    769  H2' C      24      41.150  32.548  32.623  1.00  0.00
ATOM    770  O2' C      24      39.283  33.097  33.152  1.00  0.00
ATOM    771 HO2' C      24      39.552  33.534  33.964  1.00  0.00
ATOM    772  O3' C      24      40.867  35.355  31.965  1.00  0.00
ATOM    773  P   G      25      42.324  35.785  32.164  1.00  0.00
ATOM    774  OP1 G      25      42.236  36.972  32.976  1.00  0.00
ATOM    775  OP2 G      25      42.978  35.864  30.822  1.00  0.00
ATOM    776  O5' G      25      43.022  34.604  33.039  1.00  0.00
ATOM    777  C5' G      25      42.484  34.242  34.314  1.00  0.00
ATOM    778  H5' G      25      41.404  34.098  34.325  1.00  0.00
ATOM    779 H5'' G      25      42.730  35.012  35.046  1.00  0.00
ATOM    780  C4' G      25      43.246  32.941  34.659  1.00  0.00
ATOM    781  H4' G      25      42.850  32.458  35.553  1.00  0.00
ATOM    782  O4' G      25      43.052  31.873  33.753  1.00  0.00
ATOM    783  C1' G      25      44.290  31.233  33.560  1.00  0.00
ATOM    784  H1' G      25      44.070  30.169  33.641  1.00  0.00
ATOM    785  N9  G      25      45.008  31.523  32.270  1.00  0.00
ATOM    786  C8  G      25      44.607  32.258  31.156  1.00  0.00
ATOM    787  H8  G      25      43.741  32.902  31.199  1.00  0.00
ATOM    788  N7  G      25      45.575  32.357  30.244  1.00  0.00
ATOM    789  C5  G      25      46.434  31.343  30.609  1.00  0.00
ATOM    790  C6  G      25      47.543  30.710  29.941  1.00  0.00
ATOM    791  O6  G      25      47.896  30.833  28.793  1.00  0.00
ATOM    792  N1  G      25      48.266  29.843  30.688  1.00  0.00
ATOM    793  H1  G      25      49.143  29.503  30.321  1.00  0.00
ATOM    794  C2  G      25      47.831  29.377  31.917  1.00  0.00
ATOM    795  N2  G      25      48.557  28.413  32.460  1.00  0.00
ATOM    796  H21 G      25      49.346  27.913  32.077  1.00  0.00
ATOM    797  H22 G      25      48.076  27.994  33.243  1.00  0.00
ATOM    798  N3  G      25      46.652  29.689  32.502  1.00  0.00
ATOM    799  C4  G      25      46.078  30.781  31.808  1.00  0.00
ATOM    800  C3' G      25      44.745  33.118  34.872  1.00  0.00
ATOM    801  H3' G      25      45.199  33.697  34.068  1.00  0.00
ATOM    802  C2' G      25      45.233  31.688  34.754  1.00  0.00
ATOM    803  H2' G      25      46.274  31.675  34.432  1.00  0.00
ATOM    804  O2' G      25      45.043  30.857  35.890  1.00  0.00
ATOM    805 HO2' G      25      45.312  31.435  36.608  1.00  0.00
ATOM    806  O3' G      25      44.999  33.642  36.170  1.00  0.00
ATOM    807  P   A      26      46.153  34.651  36.457  1.00  0.00
ATOM    808  OP1 A      26      46.066  34.910  37.886  1.00  0.00
ATOM    809  OP2 A      26      46.026  35.769  35.489  1.00  0.00
ATOM    810  O5' A      26      47.460  33.676  36.119  1.00  0.00
ATOM    811  C5' A      26      47.719  32.681  37.051  1.00  0.00
ATOM    812  H5' A      26      46.895  31.969  37.110  1.00  0.00
ATOM    813 H5'' A      26      48.016  33.144  37.992  1.00  0.00
ATOM    814  C4' A      26      48.858  31.789  36.661  1.00  0.00
ATOM    815  H4' A      26      48.928  31.004  37.414  1.00  0.00
ATOM    816  O4' A      26      48.701  31.195  35.421  1.00  0.00
ATOM    817  C1' A      26      49.952  31.235  34.684  1.00  0.00
ATOM    818  H1' A      26      50.298  30.206  34.589  1.00  0.00
ATOM    819  N9  A      26      49.750  31.951  33.440  1.00  0.00
ATOM    820  C8  A      26      48.713  32.796  33.103  1.00  0.00
ATOM    821  H8  A      26      47.924  32.989  33.815  1.00  0.00
ATOM    822  N7  A      26      48.730  33.147  31.848  1.00  0.00
ATOM    823  C5  A      26      49.871  32.534  31.360  1.00  0.00
ATOM    824  C6  A      26      50.457  32.397  30.045  1.00  0.00
ATOM    825  N6  A      26      50.048  33.042  28.949  1.00  0.00
ATOM    826  H61 A      26      49.254  33.665  28.994  1.00  0.00
ATOM    827  H62 A      26      50.310  32.587  28.087  1.00  0.00
ATOM    828  N1  A      26      51.398  31.454  29.775  1.00  0.00
ATOM    829  C2  A      26      51.791  30.722  30.867  1.00  0.00
ATOM    830  H2  A      26      52.464  29.892  30.713  1.00  0.00
ATOM    831  N3  A      26      51.379  30.732  32.127  1.00  0.00
ATOM    832  C4  A      26      50.429  31.700  32.310  1.00  0.00
ATOM    833  C3' A      26      50.101  32.708  36.534  1.00  0.00
ATOM    834  H3' A      26      49.927  33.633  35.986  1.00  0.00
ATOM    835  C2' A      26      50.962  31.813  35.712  1.00  0.00
ATOM    836  H2' A      26      51.642  32.500  35.208  1.00  0.00
ATOM    837  O2' A      26      51.615  30.791  36.425  1.00  0.00
ATOM    838 HO2' A      26      52.546  30.997  36.310  1.00  0.00
ATOM    839  O3' A      26      50.609  32.931  37.860  1.00  0.00
ATOM    840  P   C      27      51.626  34.137  38.102  1.00  0.00
ATOM    841  OP1 C      27      51.743  34.301  39.544  1.00  0.00
ATOM    842  OP2 C      27      51.178  35.341  37.294  1.00  0.00
ATOM    843  O5' C      27      52.968  33.652  37.523  1.00  0.00
ATOM    844  C5' C      27      53.809  32.710  38.130  1.00  0.00
ATOM    845  H5' C      27      53.153  31.878  38.386  1.00  0.00
ATOM    846 H5'' C      27      54.325  32.971  39.054  1.00  0.00
ATOM    847  C4' C      27      54.796  32.160  37.131  1.00  0.00
ATOM    848  H4' C      27      55.483  31.483  37.639  1.00  0.00
ATOM    849  O4' C      27      54.331  31.560  35.894  1.00  0.00
ATOM    850  C1' C      27      55.219  31.833  34.791  1.00  0.00
ATOM    851  H1' C      27      55.695  30.981  34.305  1.00  0.00
ATOM    852  N1  C      27      54.467  32.691  33.816  1.00  0.00
ATOM    853  C6  C      27      53.543  33.652  34.205  1.00  0.00
ATOM    854  H6  C      27      53.335  33.739  35.261  1.00  0.00
ATOM    855  C5  C      27      52.878  34.248  33.216  1.00  0.00
ATOM    856  H5  C      27      52.117  34.974  33.461  1.00  0.00
ATOM    857  C4  C      27      53.186  33.888  31.879  1.00  0.00
ATOM    858  N4  C      27      52.550  34.467  30.870  1.00  0.00
ATOM    859  H41 C      27      52.732  34.188  29.917  1.00  0.00
ATOM    860  H42 C      27      51.803  35.145  30.914  1.00  0.00
ATOM    861  N3  C      27      54.174  33.116  31.537  1.00  0.00
ATOM    862  C2  C      27      54.895  32.509  32.510  1.00  0.00
ATOM    863  O2  C      27      55.857  31.859  32.208  1.00  0.00
ATOM    864  C3' C      27      55.780  33.344  36.727  1.00  0.00
ATOM    865  H3' C      27      55.177  34.213  36.461  1.00  0.00
ATOM    866  C2' C      27      56.341  32.678  35.514  1.00  0.00
ATOM    867  H2' C      27      56.957  33.315  34.880  1.00  0.00
ATOM    868  O2' C      27      57.238  31.669  35.865  1.00  0.00
ATOM    869 HO2' C      27      57.810  31.941  36.586  1.00  0.00
ATOM    870  O3' C      27      56.751  33.775  37.720  1.00  0.00
ATOM    871  P   U      28      57.422  35.180  37.640  1.00  0.00
ATOM    872  OP1 U      28      58.324  35.422  38.741  1.00  0.00
ATOM    873  OP2 U      28      56.281  36.133  37.419  1.00  0.00
ATOM    874  O5' U      28      58.260  35.204  36.219  1.00  0.00
ATOM    875  C5' U      28      59.412  34.490  36.059  1.00  0.00
ATOM    876  H5' U      28      59.239  33.426  36.219  1.00  0.00
ATOM    877 H5'' U      28      60.161  34.758  36.805  1.00  0.00
ATOM    878  C4' U      28      59.907  34.600  34.676  1.00  0.00
ATOM    879  H4' U      28      60.847  34.058  34.574  1.00  0.00
ATOM    880  O4' U      28      58.989  34.065  33.750  1.00  0.00
ATOM    881  C1' U      28      59.100  34.753  32.503  1.00  0.00
ATOM    882  H1' U      28      59.350  33.981  31.775  1.00  0.00
ATOM    883  N1  U      28      57.842  35.499  32.092  1.00  0.00
ATOM    884  C6  U      28      56.841  35.644  33.030  1.00  0.00
ATOM    885  H6  U      28      56.947  35.263  34.035  1.00  0.00
ATOM    886  C5  U      28      55.644  36.256  32.669  1.00  0.00
ATOM    887  H5  U      28      54.798  36.294  33.339  1.00  0.00
ATOM    888  C4  U      28      55.397  36.630  31.266  1.00  0.00
ATOM    889  O4  U      28      54.455  37.223  30.836  1.00  0.00
ATOM    890  N3  U      28      56.418  36.356  30.448  1.00  0.00
ATOM    891  H3  U      28      56.386  36.716  29.504  1.00  0.00
ATOM    892  C2  U      28      57.676  35.904  30.746  1.00  0.00
ATOM    893  O2  U      28      58.516  35.877  29.833  1.00  0.00
ATOM    894  C3' U      28      60.407  35.936  34.204  1.00  0.00
ATOM    895  H3' U      28      59.710  36.757  34.372  1.00  0.00
ATOM    896  C2' U      28      60.339  35.706  32.658  1.00  0.00
ATOM    897  H2' U      28      60.070  36.609  32.109  1.00  0.00
ATOM    898  O2' U      28      61.490  35.125  32.144  1.00  0.00
ATOM    899 HO2' U      28      62.242  35.637  32.452  1.00  0.00
ATOM    900  O3' U      28      61.735  36.302  34.680  1.00  0.00
ATOM    901  P   A      29      62.223  37.852  34.674  1.00  0.00
ATOM    902  OP1 A      29      63.568  37.752  35.148  1.00  0.00
ATOM    903  OP2 A      29      61.176  38.541  35.427  1.00  0.00
ATOM    904  O5' A      29      62.181  38.312  33.170  1.00  0.00
ATOM    905  C5' A      29      63.309  38.131  32.257  1.00  0.00
ATOM    906  H5' A      29      63.648  37.111  32.436  1.00  0.00
ATOM    907 H5'' A      29      64.139  38.796  32.498  1.00  0.00
ATOM    908  C4' A      29      62.923  38.367  30.818  1.00  0.00
ATOM    909  H4' A      29      63.764  37.961  30.257  1.00  0.00
ATOM    910  O4' A      29      61.671  37.810  30.433  1.00  0.00
ATOM    911  C1' A      29      61.163  38.638  29.385  1.00  0.00
ATOM    912  H1' A      29      61.098  37.973  28.524  1.00  0.00
ATOM    913  N9  A      29      59.760  39.089  29.688  1.00  0.00
ATOM    914  C8  A      29      59.094  39.036  30.864  1.00  0.00
ATOM    915  H8  A      29      59.646  38.866  31.777  1.00  0.00
ATOM    916  N7  A      29      57.832  39.285  30.831  1.00  0.00
ATOM    917  C5  A      29      57.682  39.655  29.473  1.00  0.00
ATOM    918  C6  A      29      56.558  40.095  28.690  1.00  0.00
ATOM    919  N6  A      29      55.330  40.323  29.093  1.00  0.00
ATOM    920  H61 A      29      54.719  40.329  28.288  1.00  0.00
ATOM    921  H62 A      29      55.041  40.269  30.059  1.00  0.00
ATOM    922  N1  A      29      56.701  40.353  27.399  1.00  0.00
ATOM    923  C2  A      29      57.876  40.126  26.861  1.00  0.00
ATOM    924  H2  A      29      57.911  40.242  25.788  1.00  0.00
ATOM    925  N3  A      29      58.944  39.624  27.435  1.00  0.00
ATOM    926  C4  A      29      58.823  39.423  28.792  1.00  0.00
ATOM    927  C3' A      29      62.705  39.913  30.543  1.00  0.00
ATOM    928  H3' A      29      61.976  40.268  31.271  1.00  0.00
ATOM    929  C2' A      29      62.064  39.824  29.060  1.00  0.00
ATOM    930  H2' A      29      61.482  40.715  28.822  1.00  0.00
ATOM    931  O2' A      29      62.915  39.314  28.079  1.00  0.00
ATOM    932 HO2' A      29      63.620  39.952  27.946  1.00  0.00
ATOM    933  O3' A      29      63.840  40.677  30.695  1.00  0.00
ATOM    934  P   G      30      63.778  42.330  30.772  1.00  0.00
ATOM    935  OP1 G      30      65.154  42.880  30.555  1.00  0.00
ATOM    936  OP2 G      30      63.024  42.768  31.998  1.00  0.00
ATOM    937  O5' G      30      62.900  42.772  29.458  1.00  0.00
ATOM    938  C5' G      30      63.563  42.737  28.205  1.00  0.00
ATOM    939  H5' G      30      63.897  41.745  27.902  1.00  0.00
ATOM    940 H5'' G      30      64.398  43.433  28.294  1.00  0.00
ATOM    941  C4' G      30      62.588  43.186  27.060  1.00  0.00
ATOM    942  H4' G      30      63.142  43.174  26.121  1.00  0.00
ATOM    943  O4' G      30      61.496  42.252  27.054  1.00  0.00
ATOM    944  C1' G      30      60.484  42.975  26.382  1.00  0.00
ATOM    945  H1' G      30      60.313  42.455  25.440  1.00  0.00
ATOM    946  N9  G      30      59.363  42.856  27.351  1.00  0.00
ATOM    947  C8  G      30      59.440  42.655  28.710  1.00  0.00
ATOM    948  H8  G      30      60.396  42.499  29.188  1.00  0.00
ATOM    949  N7  G      30      58.298  42.758  29.355  1.00  0.00
ATOM    950  C5  G      30      57.400  43.111  28.303  1.00  0.00
ATOM    951  C6  G      30      56.025  43.506  28.326  1.00  0.00
ATOM    952  O6  G      30      55.306  43.557  29.272  1.00  0.00
ATOM    953  N1  G      30      55.493  43.941  27.123  1.00  0.00
ATOM    954  H1  G      30      54.501  44.126  27.066  1.00  0.00
ATOM    955  C2  G      30      56.211  43.942  25.949  1.00  0.00
ATOM    956  N2  G      30      55.561  44.546  24.919  1.00  0.00
ATOM    957  H21 G      30      54.602  44.854  24.990  1.00  0.00
ATOM    958  H22 G      30      56.050  44.769  24.064  1.00  0.00
ATOM    959  N3  G      30      57.545  43.667  25.945  1.00  0.00
ATOM    960  C4  G      30      58.069  43.241  27.125  1.00  0.00
ATOM    961  C3' G      30      62.058  44.571  27.230  1.00  0.00
ATOM    962  H3' G      30      61.760  44.731  28.266  1.00  0.00
ATOM    963  C2' G      30      60.882  44.445  26.182  1.00  0.00
ATOM    964  H2' G      30      60.036  45.116  26.334  1.00  0.00
ATOM    965  O2' G      30      61.289  44.583  24.796  1.00  0.00
ATOM    966 HO2' G      30      60.490  44.557  24.264  1.00  0.00
ATOM    967  O3' G      30      62.985  45.584  26.946  1.00  0.00
ATOM    968  P   A      31      62.727  47.096  27.420  1.00  0.00
ATOM    969  OP1 A      31      63.915  47.803  26.810  1.00  0.00
ATOM    970  OP2 A      31      62.490  47.158  28.906  1.00  0.00
ATOM    971  O5' A      31      61.331  47.648  26.698  1.00  0.00
ATOM    972  C5' A      31      61.222  48.159  25.367  1.00  0.00
ATOM    973  H5' A      31      61.717  47.352  24.826  1.00  0.00
ATOM    974 H5'' A      31      61.769  49.102  25.353  1.00  0.00
ATOM    975  C4' A      31      59.768  48.277  25.000  1.00  0.00
ATOM    976  H4' A      31      59.646  48.556  23.953  1.00  0.00
ATOM    977  O4' A      31      59.010  47.127  25.168  1.00  0.00
ATOM    978  C1' A      31      57.671  47.467  25.483  1.00  0.00
ATOM    979  H1' A      31      56.958  47.063  24.764  1.00  0.00
ATOM    980  N9  A      31      57.435  46.969  26.845  1.00  0.00
ATOM    981  C8  A      31      58.294  46.650  27.887  1.00  0.00
ATOM    982  H8  A      31      59.370  46.590  27.811  1.00  0.00
ATOM    983  N7  A      31      57.706  46.552  29.052  1.00  0.00
ATOM    984  C5  A      31      56.374  46.648  28.690  1.00  0.00
ATOM    985  C6  A      31      55.209  46.517  29.487  1.00  0.00
ATOM    986  N6  A      31      55.072  46.351  30.748  1.00  0.00
ATOM    987  H61 A      31      55.842  45.844  31.161  1.00  0.00
ATOM    988  H62 A      31      54.143  46.207  31.115  1.00  0.00
ATOM    989  N1  A      31      54.002  46.761  28.984  1.00  0.00
ATOM    990  C2  A      31      53.944  47.043  27.642  1.00  0.00
ATOM    991  H2  A      31      52.917  47.211  27.354  1.00  0.00
ATOM    992  N3  A      31      54.996  47.135  26.781  1.00  0.00
ATOM    993  C4  A      31      56.140  46.930  27.343  1.00  0.00
ATOM    994  C3' A      31      59.132  49.329  25.893  1.00  0.00
ATOM    995  H3' A      31      59.385  49.065  26.920  1.00  0.00
ATOM    996  C2' A      31      57.654  49.015  25.564  1.00  0.00
ATOM    997  H2' A      31      57.076  49.450  26.379  1.00  0.00
ATOM    998  O2' A      31      57.287  49.520  24.319  1.00  0.00
ATOM    999 HO2' A      31      56.636  50.216  24.437  1.00  0.00
ATOM   1000  O3' A      31      59.672  50.617  25.680  1.00  0.00
ATOM   1001  P   G      32      59.597  51.672  26.814  1.00  0.00
ATOM   1002  OP1 G      32      60.326  52.832  26.428  1.00  0.00
ATOM   1003  OP2 G      32      59.896  50.965  28.081  1.00  0.00
ATOM   1004  O5' G      32      58.083  52.008  26.779  1.00  0.00
ATOM   1005  C5' G      32      57.494  52.683  25.696  1.00  0.00
ATOM   1006  H5' G      32      57.797  52.192  24.771  1.00  0.00
ATOM   1007 H5'' G      32      57.906  53.686  25.815  1.00  0.00
ATOM   1008  C4' G      32      55.981  52.738  25.952  1.00  0.00
ATOM   1009  H4' G      32      55.548  53.222  25.077  1.00  0.00
ATOM   1010  O4' G      32      55.476  51.429  26.123  1.00  0.00
ATOM   1011  C1' G      32      54.309  51.452  26.913  1.00  0.00
ATOM   1012  H1' G      32      53.404  51.114  26.407  1.00  0.00
ATOM   1013  N9  G      32      54.532  50.590  28.076  1.00  0.00
ATOM   1014  C8  G      32      55.798  50.157  28.626  1.00  0.00
ATOM   1015  H8  G      32      56.776  50.439  28.265  1.00  0.00
ATOM   1016  N7  G      32      55.568  49.585  29.815  1.00  0.00
ATOM   1017  C5  G      32      54.190  49.605  30.000  1.00  0.00
ATOM   1018  C6  G      32      53.326  49.156  31.048  1.00  0.00
ATOM   1019  O6  G      32      53.696  48.617  32.126  1.00  0.00
ATOM   1020  N1  G      32      51.998  49.491  30.902  1.00  0.00
ATOM   1021  H1  G      32      51.469  49.582  31.758  1.00  0.00
ATOM   1022  C2  G      32      51.482  50.000  29.764  1.00  0.00
ATOM   1023  N2  G      32      50.221  50.363  29.756  1.00  0.00
ATOM   1024  H21 G      32      49.568  50.279  30.522  1.00  0.00
ATOM   1025  H22 G      32      49.957  50.828  28.899  1.00  0.00
ATOM   1026  N3  G      32      52.208  50.531  28.795  1.00  0.00
ATOM   1027  C4  G      32      53.541  50.220  28.924  1.00  0.00
ATOM   1028  C3' G      32      55.541  53.522  27.234  1.00  0.00
ATOM   1029  H3' G      32      55.988  53.032  28.099  1.00  0.00
ATOM   1030  C2' G      32      54.076  52.935  27.265  1.00  0.00
ATOM   1031  H2' G      32      53.651  53.006  28.267  1.00  0.00
ATOM   1032  O2' G      32      53.265  53.497  26.281  1.00  0.00
ATOM   1033 HO2' G      32      52.382  53.170  26.471  1.00  0.00
ATOM   1034  O3' G      32      55.682  54.962  27.118  1.00  0.00
ATOM   1035  P   C      33      55.913  55.814  28.411  1.00  0.00
ATOM   1036  OP1 C      33      56.009  57.218  27.900  1.00  0.00
ATOM   1037  OP2 C      33      57.005  55.114  29.190  1.00  0.00
ATOM   1038  O5' C      33      54.543  55.600  29.206  1.00  0.00
ATOM   1039  C5' C      33      53.344  56.102  28.640  1.00  0.00
ATOM   1040  H5' C      33      53.181  55.761  27.618  1.00  0.00
ATOM   1041 H5'' C      33      53.462  57.182  28.725  1.00  0.00
ATOM   1042  C4' C      33      52.121  55.571  29.466  1.00  0.00
ATOM   1043  H4' C      33      51.143  55.805  29.047  1.00  0.00
ATOM   1044  O4' C      33      52.087  54.099  29.614  1.00  0.00
ATOM   1045  C1' C      33      51.360  53.778  30.779  1.00  0.00
ATOM   1046  H1' C      33      50.459  53.216  30.532  1.00  0.00
ATOM   1047  N1  C      33      52.223  52.974  31.669  1.00  0.00
ATOM   1048  C6  C      33      53.585  52.906  31.494  1.00  0.00
ATOM   1049  H6  C      33      54.007  53.280  30.573  1.00  0.00
ATOM   1050  C5  C      33      54.305  52.311  32.422  1.00  0.00
ATOM   1051  H5  C      33      55.362  52.158  32.261  1.00  0.00
ATOM   1052  C4  C      33      53.695  51.712  33.531  1.00  0.00
ATOM   1053  N4  C      33      54.373  51.090  34.444  1.00  0.00
ATOM   1054  H41 C      33      55.382  51.132  34.485  1.00  0.00
ATOM   1055  H42 C      33      53.844  50.839  35.266  1.00  0.00
ATOM   1056  N3  C      33      52.358  51.691  33.651  1.00  0.00
ATOM   1057  C2  C      33      51.647  52.269  32.714  1.00  0.00
ATOM   1058  O2  C      33      50.403  52.200  32.720  1.00  0.00
ATOM   1059  C3' C      33      52.190  55.928  30.971  1.00  0.00
ATOM   1060  H3' C      33      53.166  55.612  31.339  1.00  0.00
ATOM   1061  C2' C      33      51.015  55.057  31.441  1.00  0.00
ATOM   1062  H2' C      33      51.066  54.992  32.527  1.00  0.00
ATOM   1063  O2' C      33      49.737  55.479  30.997  1.00  0.00
ATOM   1064 HO2' C      33      49.742  56.438  30.953  1.00  0.00
ATOM   1065  O3' C      33      52.012  57.258  31.055  1.00  0.00
ATOM   1066  P   C      34      52.520  58.030  32.240  1.00  0.00
ATOM   1067  OP1 C      34      52.090  59.443  32.064  1.00  0.00
ATOM   1068  OP2 C      34      53.902  57.717  32.588  1.00  0.00
ATOM   1069  O5' C      34      51.685  57.330  33.387  1.00  0.00
ATOM   1070  C5' C      34      50.339  57.780  33.612  1.00  0.00
ATOM   1071  H5' C      34      49.839  57.619  32.657  1.00  0.00
ATOM   1072 H5'' C      34      50.364  58.850  33.821  1.00  0.00
ATOM   1073  C4' C      34      49.693  56.917  34.735  1.00  0.00
ATOM   1074  H4' C      34      48.633  57.159  34.807  1.00  0.00
ATOM   1075  O4' C      34      49.961  55.520  34.741  1.00  0.00
ATOM   1076  C1' C      34      50.166  55.080  36.050  1.00  0.00
ATOM   1077  H1' C      34      49.574  54.176  36.192  1.00  0.00
ATOM   1078  N1  C      34      51.521  54.622  36.403  1.00  0.00
ATOM   1079  C6  C      34      52.660  54.935  35.657  1.00  0.00
ATOM   1080  H6  C      34      52.561  55.624  34.831  1.00  0.00
ATOM   1081  C5  C      34      53.813  54.377  35.948  1.00  0.00
ATOM   1082  H5  C      34      54.712  54.698  35.445  1.00  0.00
ATOM   1083  C4  C      34      53.876  53.435  37.048  1.00  0.00
ATOM   1084  N4  C      34      54.983  52.789  37.343  1.00  0.00
ATOM   1085  H41 C      34      55.896  53.094  37.036  1.00  0.00
ATOM   1086  H42 C      34      54.950  52.070  38.051  1.00  0.00
ATOM   1087  N3  C      34      52.798  53.101  37.668  1.00  0.00
ATOM   1088  C2  C      34      51.552  53.656  37.378  1.00  0.00
ATOM   1089  O2  C      34      50.591  53.222  37.961  1.00  0.00
ATOM   1090  C3' C      34      50.184  57.348  36.137  1.00  0.00
ATOM   1091  H3' C      34      51.271  57.417  36.147  1.00  0.00
ATOM   1092  C2' C      34      49.704  56.197  36.950  1.00  0.00
ATOM   1093  H2' C      34      50.231  56.251  37.903  1.00  0.00
ATOM   1094  O2' C      34      48.250  56.085  37.051  1.00  0.00
ATOM   1095 HO2' C      34      47.887  56.971  36.975  1.00  0.00
ATOM   1096  O3' C      34      49.677  58.657  36.412  1.00  0.00
ATOM   1097  P   C      35      50.431  59.512  37.563  1.00  0.00
ATOM   1098  OP1 C      35      49.787  60.844  37.773  1.00  0.00
ATOM   1099  OP2 C      35      51.883  59.539  37.155  1.00  0.00
ATOM   1100  O5' C      35      50.199  58.736  38.860  1.00  0.00
ATOM   1101  C5' C      35      48.961  58.555  39.358  1.00  0.00
ATOM   1102  H5' C      35      48.261  58.467  38.527  1.00  0.00
ATOM   1103 H5'' C      35      48.790  59.452  39.954  1.00  0.00
ATOM   1104  C4' C      35      48.848  57.436  40.431  1.00  0.00
ATOM   1105  H4' C      35      47.802  57.386  40.735  1.00  0.00
ATOM   1106  O4' C      35      49.233  56.139  39.986  1.00  0.00
ATOM   1107  C1' C      35      49.896  55.424  41.054  1.00  0.00
ATOM   1108  H1' C      35      49.360  54.491  41.227  1.00  0.00
ATOM   1109  N1  C      35      51.448  55.265  40.883  1.00  0.00
ATOM   1110  C6  C      35      52.093  56.065  39.936  1.00  0.00
ATOM   1111  H6  C      35      51.640  56.928  39.473  1.00  0.00
ATOM   1112  C5  C      35      53.420  55.825  39.734  1.00  0.00
ATOM   1113  H5  C      35      53.975  56.557  39.166  1.00  0.00
ATOM   1114  C4  C      35      54.037  54.829  40.476  1.00  0.00
ATOM   1115  N4  C      35      55.298  54.552  40.301  1.00  0.00
ATOM   1116  H41 C      35      55.867  55.164  39.733  1.00  0.00
ATOM   1117  H42 C      35      55.703  53.913  40.970  1.00  0.00
ATOM   1118  N3  C      35      53.470  54.170  41.471  1.00  0.00
ATOM   1119  C2  C      35      52.162  54.421  41.697  1.00  0.00
ATOM   1120  O2  C      35      51.613  53.803  42.596  1.00  0.00
ATOM   1121  C3' C      35      49.587  57.691  41.731  1.00  0.00
ATOM   1122  H3' C      35      50.584  58.045  41.470  1.00  0.00
ATOM   1123  C2' C      35      49.633  56.287  42.362  1.00  0.00
ATOM   1124  H2' C      35      50.405  56.208  43.127  1.00  0.00
ATOM   1125  O2' C      35      48.407  55.858  42.798  1.00  0.00
ATOM   1126 HO2' C      35      48.158  56.396  43.553  1.00  0.00
ATOM   1127  O3' C      35      48.893  58.543  42.533  1.00  0.00
ATOM   1128  P   C      36      49.597  59.500  43.517  1.00  0.00
ATOM   1129  OP1 C      36      48.517  60.207  44.188  1.00  0.00
ATOM   1130  OP2 C      36      50.670  60.314  42.850  1.00  0.00
ATOM   1131  O5' C      36      50.268  58.471  44.509  1.00  0.00
ATOM   1132  C5' C      36      49.461  57.683  45.410  1.00  0.00
ATOM   1133  H5' C      36      48.687  57.042  44.987  1.00  0.00
ATOM   1134 H5'' C      36      48.885  58.334  46.068  1.00  0.00
ATOM   1135  C4' C      36      50.279  56.776  46.294  1.00  0.00
ATOM   1136  H4' C      36      49.608  56.165  46.899  1.00  0.00
ATOM   1137  O4' C      36      50.981  55.859  45.469  1.00  0.00
ATOM   1138  C1' C      36      52.150  55.408  46.267  1.00  0.00
ATOM   1139  H1' C      36      52.047  54.351  46.512  1.00  0.00
ATOM   1140  N1  C      36      53.413  55.637  45.484  1.00  0.00
ATOM   1141  C6  C      36      53.415  56.247  44.296  1.00  0.00
ATOM   1142  H6  C      36      52.639  56.917  43.957  1.00  0.00
ATOM   1143  C5  C      36      54.517  56.386  43.557  1.00  0.00
ATOM   1144  H5  C      36      54.520  56.978  42.654  1.00  0.00
ATOM   1145  C4  C      36      55.674  55.787  44.078  1.00  0.00
ATOM   1146  N4  C      36      56.687  55.856  43.367  1.00  0.00
ATOM   1147  H41 C      36      57.510  55.410  43.748  1.00  0.00
ATOM   1148  H42 C      36      56.687  56.226  42.427  1.00  0.00
ATOM   1149  N3  C      36      55.767  55.196  45.268  1.00  0.00
ATOM   1150  C2  C      36      54.560  55.019  45.982  1.00  0.00
ATOM   1151  O2  C      36      54.605  54.328  46.993  1.00  0.00
ATOM   1152  C3' C      36      51.367  57.503  47.081  1.00  0.00
ATOM   1153  H3' C      36      51.937  58.259  46.540  1.00  0.00
ATOM   1154  C2' C      36      52.163  56.297  47.497  1.00  0.00
ATOM   1155  H2' C      36      53.156  56.581  47.846  1.00  0.00
ATOM   1156  O2' C      36      51.563  55.593  48.568  1.00  0.00
ATOM   1157 HO2' C      36      51.086  56.334  48.947  1.00  0.00
ATOM   1158  O3' C      36      50.846  57.999  48.325  1.00  0.00
ATOM   1159  P   U      37      51.585  59.374  48.917  1.00  0.00
ATOM   1160  OP1 U      37      51.145  59.637  50.290  1.00  0.00
ATOM   1161  OP2 U      37      51.463  60.366  47.818  1.00  0.00
ATOM   1162  O5' U      37      53.066  58.963  48.907  1.00  0.00
ATOM   1163  C5' U      37      53.615  58.386  50.053  1.00  0.00
ATOM   1164  H5' U      37      53.380  57.342  50.258  1.00  0.00
ATOM   1165 H5'' U      37      53.276  58.918  50.941  1.00  0.00
ATOM   1166  C4' U      37      55.074  58.415  50.026  1.00  0.00
ATOM   1167  H4' U      37      55.448  58.307  51.045  1.00  0.00
ATOM   1168  O4' U      37      55.525  57.343  49.180  1.00  0.00
ATOM   1169  C1' U      37      56.750  57.749  48.643  1.00  0.00
ATOM   1170  H1' U      37      57.524  57.036  48.925  1.00  0.00
ATOM   1171  N1  U      37      56.675  57.937  47.232  1.00  0.00
ATOM   1172  C6  U      37      55.535  58.409  46.645  1.00  0.00
ATOM   1173  H6  U      37      54.672  58.496  47.289  1.00  0.00
ATOM   1174  C5  U      37      55.549  58.872  45.371  1.00  0.00
ATOM   1175  H5  U      37      54.629  59.284  44.984  1.00  0.00
ATOM   1176  C4  U      37      56.757  58.790  44.576  1.00  0.00
ATOM   1177  O4  U      37      56.900  59.340  43.501  1.00  0.00
ATOM   1178  N3  U      37      57.858  58.133  45.149  1.00  0.00
ATOM   1179  H3  U      37      58.604  57.781  44.567  1.00  0.00
ATOM   1180  C2  U      37      57.837  57.636  46.477  1.00  0.00
ATOM   1181  O2  U      37      58.784  57.061  46.964  1.00  0.00
ATOM   1182  C3' U      37      55.707  59.745  49.707  1.00  0.00
ATOM   1183  H3' U      37      55.247  60.151  48.805  1.00  0.00
ATOM   1184  C2' U      37      57.105  59.077  49.406  1.00  0.00
ATOM   1185  H2' U      37      57.648  59.746  48.738  1.00  0.00
ATOM   1186  O2' U      37      57.883  58.861  50.632  1.00  0.00
ATOM   1187 HO2' U      37      58.556  59.545  50.654  1.00  0.00
ATOM   1188  O3' U      37      55.756  60.601  50.890  1.00  0.00
ATOM   1189  P   U      38      56.489  61.986  50.902  1.00  0.00
ATOM   1190  OP1 U      38      56.269  62.720  52.218  1.00  0.00
ATOM   1191  OP2 U      38      56.083  62.740  49.678  1.00  0.00
ATOM   1192  O5' U      38      58.034  61.725  50.727  1.00  0.00
ATOM   1193  C5' U      38      58.938  61.471  51.815  1.00  0.00
ATOM   1194  H5' U      38      58.564  60.586  52.330  1.00  0.00
ATOM   1195 H5'' U      38      58.837  62.386  52.397  1.00  0.00
ATOM   1196  C4' U      38      60.411  61.140  51.511  1.00  0.00
ATOM   1197  H4' U      38      60.896  60.750  52.406  1.00  0.00
ATOM   1198  O4' U      38      60.356  60.052  50.585  1.00  0.00
ATOM   1199  C1' U      38      61.522  60.105  49.822  1.00  0.00
ATOM   1200  H1' U      38      62.296  59.400  50.122  1.00  0.00
ATOM   1201  N1  U      38      61.180  59.883  48.378  1.00  0.00
ATOM   1202  C6  U      38      60.113  60.497  47.737  1.00  0.00
ATOM   1203  H6  U      38      59.389  61.096  48.270  1.00  0.00
ATOM   1204  C5  U      38      59.933  60.205  46.444  1.00  0.00
ATOM   1205  H5  U      38      59.186  60.765  45.901  1.00  0.00
ATOM   1206  C4  U      38      60.814  59.516  45.641  1.00  0.00
ATOM   1207  O4  U      38      60.734  59.395  44.400  1.00  0.00
ATOM   1208  N3  U      38      61.943  59.007  46.210  1.00  0.00
ATOM   1209  H3  U      38      62.573  58.492  45.611  1.00  0.00
ATOM   1210  C2  U      38      62.238  59.335  47.532  1.00  0.00
ATOM   1211  O2  U      38      63.408  59.105  47.870  1.00  0.00
ATOM   1212  C3' U      38      61.177  62.266  50.846  1.00  0.00
ATOM   1213  H3' U      38      60.542  62.893  50.221  1.00  0.00
ATOM   1214  C2' U      38      62.296  61.449  50.080  1.00  0.00
ATOM   1215  H2' U      38      62.556  61.996  49.173  1.00  0.00
ATOM   1216  O2' U      38      63.573  61.244  50.644  1.00  0.00
ATOM   1217 HO2' U      38      63.747  61.930  51.293  1.00  0.00
ATOM   1218  O3' U      38      61.668  63.146  51.832  1.00  0.00
ATOM   1219  P   A      39      62.521  64.424  51.417  1.00  0.00
ATOM   1220  OP1 A      39      62.430  65.232  52.644  1.00  0.00
ATOM   1221  OP2 A      39      61.897  65.018  50.219  1.00  0.00
ATOM   1222  O5' A      39      64.063  63.896  51.152  1.00  0.00
ATOM   1223  C5' A      39      65.112  64.368  51.968  1.00  0.00
ATOM   1224  H5' A      39      65.093  65.441  52.160  1.00  0.00
ATOM   1225 H5'' A      39      66.077  64.155  51.510  1.00  0.00
ATOM   1226  C4' A      39      65.005  63.649  53.306  1.00  0.00
ATOM   1227  H4' A      39      64.111  63.878  53.886  1.00  0.00
ATOM   1228  O4' A      39      65.110  62.197  53.179  1.00  0.00
ATOM   1229  C1' A      39      66.207  61.651  53.803  1.00  0.00
ATOM   1230  H1' A      39      65.930  60.706  54.272  1.00  0.00
ATOM   1231  N9  A      39      67.366  61.335  52.988  1.00  0.00
ATOM   1232  C8  A      39      67.488  61.622  51.571  1.00  0.00
ATOM   1233  H8  A      39      66.631  61.902  50.977  1.00  0.00
ATOM   1234  N7  A      39      68.737  61.549  51.165  1.00  0.00
ATOM   1235  C5  A      39      69.404  61.038  52.330  1.00  0.00
ATOM   1236  C6  A      39      70.704  60.645  52.524  1.00  0.00
ATOM   1237  N6  A      39      71.776  60.775  51.711  1.00  0.00
ATOM   1238  H61 A      39      72.639  60.425  52.102  1.00  0.00
ATOM   1239  H62 A      39      71.641  61.288  50.851  1.00  0.00
ATOM   1240  N1  A      39      71.077  60.164  53.736  1.00  0.00
ATOM   1241  C2  A      39      70.231  60.122  54.720  1.00  0.00
ATOM   1242  H2  A      39      70.664  59.776  55.647  1.00  0.00
ATOM   1243  N3  A      39      68.923  60.429  54.657  1.00  0.00
ATOM   1244  C4  A      39      68.588  60.927  53.418  1.00  0.00
ATOM   1245  C3' A      39      66.239  64.007  54.166  1.00  0.00
ATOM   1246  H3' A      39      67.011  64.251  53.436  1.00  0.00
ATOM   1247  C2' A      39      66.514  62.629  54.879  1.00  0.00
ATOM   1248  H2' A      39      67.526  62.587  55.280  1.00  0.00
ATOM   1249  O2' A      39      65.531  62.424  55.894  1.00  0.00
ATOM   1250 HO2' A      39      65.836  61.914  56.648  1.00  0.00
ATOM   1251  O3' A      39      66.102  65.138  55.040  1.00  0.00
ATOM   1252  P   A      40      67.169  66.244  55.106  1.00  0.00
ATOM   1253  OP1 A      40      66.858  67.178  56.222  1.00  0.00
ATOM   1254  OP2 A      40      67.295  66.785  53.702  1.00  0.00
ATOM   1255  O5' A      40      68.520  65.393  55.271  1.00  0.00
ATOM   1256  C5' A      40      69.020  64.991  56.561  1.00  0.00
ATOM   1257  H5' A      40      68.347  64.227  56.952  1.00  0.00
ATOM   1258 H5'' A      40      69.020  65.707  57.382  1.00  0.00
ATOM   1259  C4' A      40      70.412  64.392  56.569  1.00  0.00
ATOM   1260  H4' A      40      70.719  64.188  57.594  1.00  0.00
ATOM   1261  O4' A      40      70.515  63.176  55.811  1.00  0.00
ATOM   1262  C1' A      40      71.777  63.269  55.147  1.00  0.00
ATOM   1263  H1' A      40      72.302  62.357  55.430  1.00  0.00
ATOM   1264  N9  A      40      71.719  63.641  53.688  1.00  0.00
ATOM   1265  C8  A      40      70.644  63.947  52.847  1.00  0.00
ATOM   1266  H8  A      40      69.602  63.959  53.129  1.00  0.00
ATOM   1267  N7  A      40      71.005  64.243  51.656  1.00  0.00
ATOM   1268  C5  A      40      72.435  64.043  51.676  1.00  0.00
ATOM   1269  C6  A      40      73.430  64.285  50.738  1.00  0.00
ATOM   1270  N6  A      40      73.211  64.533  49.452  1.00  0.00
ATOM   1271  H61 A      40      73.916  64.355  48.751  1.00  0.00
ATOM   1272  H62 A      40      72.370  65.049  49.236  1.00  0.00
ATOM   1273  N1  A      40      74.722  63.971  51.020  1.00  0.00
ATOM   1274  C2  A      40      75.013  63.561  52.245  1.00  0.00
ATOM   1275  H2  A      40      76.049  63.543  52.548  1.00  0.00
ATOM   1276  N3  A      40      74.126  63.322  53.233  1.00  0.00
ATOM   1277  C4  A      40      72.857  63.604  52.842  1.00  0.00
ATOM   1278  C3' A      40      71.383  65.503  56.192  1.00  0.00
ATOM   1279  H3' A      40      71.116  66.121  55.335  1.00  0.00
ATOM   1280  C2' A      40      72.506  64.432  55.851  1.00  0.00
ATOM   1281  H2' A      40      73.251  64.887  55.199  1.00  0.00
ATOM   1282  O2' A      40      73.098  63.832  57.055  1.00  0.00
ATOM   1283 HO2' A      40      74.017  64.108  57.062  1.00  0.00
ATOM   1284  O3' A      40      71.668  66.356  57.244  1.00  0.00
ATOM   1285  P   U      41      71.834  67.879  56.935  1.00  0.00
ATOM   1286  OP1 U      41      72.241  68.518  58.211  1.00  0.00
ATOM   1287  OP2 U      41      70.665  68.470  56.241  1.00  0.00
ATOM   1288  O5' U      41      73.108  67.935  56.016  1.00  0.00
ATOM   1289  C5' U      41      74.327  67.453  56.430  1.00  0.00
ATOM   1290  H5' U      41      74.168  66.385  56.582  1.00  0.00
ATOM   1291 H5'' U      41      74.650  67.982  57.326  1.00  0.00
ATOM   1292  C4' U      41      75.340  67.514  55.172  1.00  0.00
ATOM   1293  H4' U      41      76.325  67.216  55.532  1.00  0.00
ATOM   1294  O4' U      41      74.860  66.632  54.221  1.00  0.00
ATOM   1295  C1' U      41      75.088  67.295  52.917  1.00  0.00
ATOM   1296  H1' U      41      75.799  66.647  52.404  1.00  0.00
ATOM   1297  N1  U      41      73.802  67.410  52.139  1.00  0.00
ATOM   1298  C6  U      41      72.584  67.473  52.772  1.00  0.00
ATOM   1299  H6  U      41      72.557  67.151  53.803  1.00  0.00
ATOM   1300  C5  U      41      71.432  67.856  52.117  1.00  0.00
ATOM   1301  H5  U      41      70.531  67.983  52.699  1.00  0.00
ATOM   1302  C4  U      41      71.403  68.074  50.750  1.00  0.00
ATOM   1303  O4  U      41      70.438  68.309  50.091  1.00  0.00
ATOM   1304  N3  U      41      72.663  68.001  50.165  1.00  0.00
ATOM   1305  H3  U      41      72.595  68.217  49.181  1.00  0.00
ATOM   1306  C2  U      41      73.832  67.671  50.766  1.00  0.00
ATOM   1307  O2  U      41      74.889  67.723  50.129  1.00  0.00
ATOM   1308  C3' U      41      75.299  68.920  54.566  1.00  0.00
ATOM   1309  H3' U      41      74.286  69.302  54.695  1.00  0.00
ATOM   1310  C2' U      41      75.789  68.681  53.128  1.00  0.00
ATOM   1311  H2' U      41      75.524  69.455  52.408  1.00  0.00
ATOM   1312  O2' U      41      77.210  68.360  53.044  1.00  0.00
ATOM   1313 HO2' U      41      77.782  69.020  52.647  1.00  0.00
ATOM   1314  O3' U      41      76.101  69.788  55.293  1.00  0.00
ATOM   1315  P   G      42      75.716  71.368  55.531  1.00  0.00
ATOM   1316  OP1 G      42      76.820  72.058  56.231  1.00  0.00
ATOM   1317  OP2 G      42      74.320  71.346  56.059  1.00  0.00
ATOM   1318  O5' G      42      75.651  71.912  54.043  1.00  0.00
ATOM   1319  C5' G      42      76.842  72.207  53.344  1.00  0.00
ATOM   1320  H5' G      42      77.226  71.195  53.216  1.00  0.00
ATOM   1321 H5'' G      42      77.520  72.931  53.795  1.00  0.00
ATOM   1322  C4' G      42      76.559  72.842  51.990  1.00  0.00
ATOM   1323  H4' G      42      77.523  73.039  51.520  1.00  0.00
ATOM   1324  O4' G      42      76.005  72.004  50.987  1.00  0.00
ATOM   1325  C1' G      42      75.085  72.773  50.255  1.00  0.00
ATOM   1326  H1' G      42      75.424  72.801  49.219  1.00  0.00
ATOM   1327  N9  G      42      73.732  72.316  50.479  1.00  0.00
ATOM   1328  C8  G      42      73.284  71.362  51.346  1.00  0.00
ATOM   1329  H8  G      42      73.913  70.946  52.120  1.00  0.00
ATOM   1330  N7  G      42      71.958  71.174  51.304  1.00  0.00
ATOM   1331  C5  G      42      71.510  72.049  50.298  1.00  0.00
ATOM   1332  C6  G      42      70.224  72.295  49.764  1.00  0.00
ATOM   1333  O6  G      42      69.162  71.723  49.973  1.00  0.00
ATOM   1334  N1  G      42      70.152  73.214  48.728  1.00  0.00
ATOM   1335  H1  G      42      69.247  73.397  48.319  1.00  0.00
ATOM   1336  C2  G      42      71.297  73.802  48.201  1.00  0.00
ATOM   1337  N2  G      42      71.102  74.530  47.187  1.00  0.00
ATOM   1338  H21 G      42      70.281  74.370  46.620  1.00  0.00
ATOM   1339  H22 G      42      71.959  74.904  46.805  1.00  0.00
ATOM   1340  N3  G      42      72.535  73.687  48.763  1.00  0.00
ATOM   1341  C4  G      42      72.566  72.788  49.799  1.00  0.00
ATOM   1342  C3' G      42      75.768  74.143  52.008  1.00  0.00
ATOM   1343  H3' G      42      74.931  73.886  52.657  1.00  0.00
ATOM   1344  C2' G      42      75.248  74.257  50.665  1.00  0.00
ATOM   1345  H2' G      42      74.281  74.759  50.628  1.00  0.00
ATOM   1346  O2' G      42      76.141  74.835  49.766  1.00  0.00
ATOM   1347 HO2' G      42      76.716  75.474  50.194  1.00  0.00
ATOM   1348  O3' G      42      76.417  75.273  52.552  1.00  0.00
ATOM   1349  P   G      43      75.615  76.499  53.175  1.00  0.00
ATOM   1350  OP1 G      43      76.626  77.604  53.503  1.00  0.00
ATOM   1351  OP2 G      43      74.815  75.880  54.254  1.00  0.00
ATOM   1352  O5' G      43      74.630  77.078  52.112  1.00  0.00
ATOM   1353  C5' G      43      75.085  77.919  51.099  1.00  0.00
ATOM   1354  H5' G      43      75.898  77.473  50.525  1.00  0.00
ATOM   1355 H5'' G      43      75.461  78.840  51.544  1.00  0.00
ATOM   1356  C4' G      43      73.921  78.217  50.159  1.00  0.00
ATOM   1357  H4' G      43      74.374  78.813  49.367  1.00  0.00
ATOM   1358  O4' G      43      73.221  77.037  49.793  1.00  0.00
ATOM   1359  C1' G      43      71.874  77.337  49.540  1.00  0.00
ATOM   1360  H1' G      43      71.543  77.331  48.502  1.00  0.00
ATOM   1361  N9  G      43      71.069  76.429  50.380  1.00  0.00
ATOM   1362  C8  G      43      71.467  75.540  51.350  1.00  0.00
ATOM   1363  H8  G      43      72.486  75.558  51.707  1.00  0.00
ATOM   1364  N7  G      43      70.579  74.766  51.875  1.00  0.00
ATOM   1365  C5  G      43      69.473  75.110  51.161  1.00  0.00
ATOM   1366  C6  G      43      68.150  74.504  51.146  1.00  0.00
ATOM   1367  O6  G      43      67.686  73.464  51.658  1.00  0.00
ATOM   1368  N1  G      43      67.272  75.225  50.397  1.00  0.00
ATOM   1369  H1  G      43      66.326  74.880  50.311  1.00  0.00
ATOM   1370  C2  G      43      67.622  76.306  49.647  1.00  0.00
ATOM   1371  N2  G      43      66.709  76.956  48.920  1.00  0.00
ATOM   1372  H21 G      43      67.076  77.617  48.250  1.00  0.00
ATOM   1373  H22 G      43      65.722  76.895  49.125  1.00  0.00
ATOM   1374  N3  G      43      68.831  76.764  49.442  1.00  0.00
ATOM   1375  C4  G      43      69.710  76.133  50.258  1.00  0.00
ATOM   1376  C3' G      43      72.889  79.154  50.879  1.00  0.00
ATOM   1377  H3' G      43      72.768  78.912  51.935  1.00  0.00
ATOM   1378  C2' G      43      71.680  78.749  49.944  1.00  0.00
ATOM   1379  H2' G      43      70.703  78.980  50.368  1.00  0.00
ATOM   1380  O2' G      43      71.794  79.477  48.715  1.00  0.00
ATOM   1381 HO2' G      43      72.506  80.097  48.891  1.00  0.00
ATOM   1382  O3' G      43      73.325  80.506  50.653  1.00  0.00
ATOM   1383  P   C      44      72.740  81.671  51.551  1.00  0.00
ATOM   1384  OP1 C      44      73.188  82.949  51.079  1.00  0.00
ATOM   1385  OP2 C      44      72.944  81.263  52.918  1.00  0.00
ATOM   1386  O5' C      44      71.099  81.670  51.336  1.00  0.00
ATOM   1387  C5' C      44      70.565  82.364  50.198  1.00  0.00
ATOM   1388  H5' C      44      71.037  82.017  49.278  1.00  0.00
ATOM   1389 H5'' C      44      70.682  83.442  50.091  1.00  0.00
ATOM   1390  C4' C      44      69.107  82.090  50.177  1.00  0.00
ATOM   1391  H4' C      44      68.584  82.675  49.420  1.00  0.00
ATOM   1392  O4' C      44      68.836  80.671  50.041  1.00  0.00
ATOM   1393  C1' C      44      67.582  80.424  50.611  1.00  0.00
ATOM   1394  H1' C      44      66.947  80.258  49.741  1.00  0.00
ATOM   1395  N1  C      44      67.608  79.286  51.581  1.00  0.00
ATOM   1396  C6  C      44      68.713  78.949  52.251  1.00  0.00
ATOM   1397  H6  C      44      69.566  79.587  52.072  1.00  0.00
ATOM   1398  C5  C      44      68.728  77.883  53.133  1.00  0.00
ATOM   1399  H5  C      44      69.596  77.536  53.674  1.00  0.00
ATOM   1400  C4  C      44      67.550  77.071  53.172  1.00  0.00
ATOM   1401  N4  C      44      67.458  75.989  53.829  1.00  0.00
ATOM   1402  H41 C      44      66.560  75.529  53.864  1.00  0.00
ATOM   1403  H42 C      44      68.213  75.673  54.420  1.00  0.00
ATOM   1404  N3  C      44      66.419  77.412  52.577  1.00  0.00
ATOM   1405  C2  C      44      66.475  78.479  51.797  1.00  0.00
ATOM   1406  O2  C      44      65.430  78.673  51.152  1.00  0.00
ATOM   1407  C3' C      44      68.432  82.408  51.435  1.00  0.00
ATOM   1408  H3' C      44      68.940  81.889  52.248  1.00  0.00
ATOM   1409  C2' C      44      67.077  81.685  51.335  1.00  0.00
ATOM   1410  H2' C      44      66.731  81.565  52.361  1.00  0.00
ATOM   1411  O2' C      44      66.188  82.400  50.491  1.00  0.00
ATOM   1412 HO2' C      44      65.793  83.088  51.030  1.00  0.00
ATOM   1413  O3' C      44      68.373  83.795  51.704  1.00  0.00
ATOM   1414  P   A      45      68.008  84.328  53.169  1.00  0.00
ATOM   1415  OP1 A      45      68.317  85.771  53.104  1.00  0.00
ATOM   1416  OP2 A      45      68.774  83.501  54.154  1.00  0.00
ATOM   1417  O5' A      45      66.475  84.143  53.423  1.00  0.00
ATOM   1418  C5' A      45      65.492  84.906  52.734  1.00  0.00
ATOM   1419  H5' A      45      65.665  84.949  51.659  1.00  0.00
ATOM   1420 H5'' A      45      65.487  85.944  53.066  1.00  0.00
ATOM   1421  C4' A      45      64.137  84.367  53.029  1.00  0.00
ATOM   1422  H4' A      45      63.573  85.156  52.532  1.00  0.00
ATOM   1423  O4' A      45      63.843  83.050  52.666  1.00  0.00
ATOM   1424  C1' A      45      62.866  82.570  53.540  1.00  0.00
ATOM   1425  H1' A      45      61.984  82.213  53.010  1.00  0.00
ATOM   1426  N9  A      45      63.315  81.372  54.265  1.00  0.00
ATOM   1427  C8  A      45      64.598  80.868  54.493  1.00  0.00
ATOM   1428  H8  A      45      65.408  81.421  54.039  1.00  0.00
ATOM   1429  N7  A      45      64.680  79.797  55.233  1.00  0.00
ATOM   1430  C5  A      45      63.361  79.546  55.533  1.00  0.00
ATOM   1431  C6  A      45      62.747  78.577  56.357  1.00  0.00
ATOM   1432  N6  A      45      63.386  77.516  56.858  1.00  0.00
ATOM   1433  H61 A      45      62.846  76.767  57.268  1.00  0.00
ATOM   1434  H62 A      45      64.356  77.293  56.688  1.00  0.00
ATOM   1435  N1  A      45      61.391  78.546  56.485  1.00  0.00
ATOM   1436  C2  A      45      60.671  79.454  55.836  1.00  0.00
ATOM   1437  H2  A      45      59.626  79.521  56.100  1.00  0.00
ATOM   1438  N3  A      45      61.172  80.486  55.105  1.00  0.00
ATOM   1439  C4  A      45      62.511  80.496  54.988  1.00  0.00
ATOM   1440  C3' A      45      63.686  84.519  54.444  1.00  0.00
ATOM   1441  H3' A      45      64.391  84.057  55.136  1.00  0.00
ATOM   1442  C2' A      45      62.436  83.594  54.555  1.00  0.00
ATOM   1443  H2' A      45      62.226  83.211  55.554  1.00  0.00
ATOM   1444  O2' A      45      61.275  84.219  53.985  1.00  0.00
ATOM   1445 HO2' A      45      61.572  85.131  53.981  1.00  0.00
ATOM   1446  O3' A      45      63.241  85.842  54.846  1.00  0.00
ATOM   1447  P   C      46      63.154  86.289  56.353  1.00  0.00
ATOM   1448  OP1 C      46      62.605  87.634  56.432  1.00  0.00
ATOM   1449  OP2 C      46      64.505  86.085  56.884  1.00  0.00
ATOM   1450  O5' C      46      62.237  85.256  57.052  1.00  0.00
ATOM   1451  C5' C      46      60.857  85.425  57.282  1.00  0.00
ATOM   1452  H5' C      46      60.312  85.659  56.367  1.00  0.00
ATOM   1453 H5'' C      46      60.786  86.182  58.063  1.00  0.00
ATOM   1454  C4' C      46      60.370  84.138  57.886  1.00  0.00
ATOM   1455  H4' C      46      59.281  84.141  57.841  1.00  0.00
ATOM   1456  O4' C      46      60.851  82.933  57.417  1.00  0.00
ATOM   1457  C1' C      46      60.804  81.976  58.420  1.00  0.00
ATOM   1458  H1' C      46      60.037  81.230  58.209  1.00  0.00
ATOM   1459  N1  C      46      62.044  81.223  58.660  1.00  0.00
ATOM   1460  C6  C      46      63.198  81.681  58.205  1.00  0.00
ATOM   1461  H6  C      46      63.317  82.542  57.563  1.00  0.00
ATOM   1462  C5  C      46      64.298  80.992  58.566  1.00  0.00
ATOM   1463  H5  C      46      65.242  81.425  58.269  1.00  0.00
ATOM   1464  C4  C      46      64.194  79.775  59.320  1.00  0.00
ATOM   1465  N4  C      46      65.299  79.078  59.667  1.00  0.00
ATOM   1466  H41 C      46      66.230  79.325  59.363  1.00  0.00
ATOM   1467  H42 C      46      65.051  78.199  60.097  1.00  0.00
ATOM   1468  N3  C      46      63.045  79.296  59.795  1.00  0.00
ATOM   1469  C2  C      46      61.933  80.011  59.430  1.00  0.00
ATOM   1470  O2  C      46      60.868  79.740  59.967  1.00  0.00
ATOM   1471  C3' C      46      60.670  84.125  59.357  1.00  0.00
ATOM   1472  H3' C      46      61.727  84.325  59.536  1.00  0.00
ATOM   1473  C2' C      46      60.390  82.662  59.685  1.00  0.00
ATOM   1474  H2' C      46      60.974  82.388  60.563  1.00  0.00
ATOM   1475  O2' C      46      59.033  82.442  59.787  1.00  0.00
ATOM   1476 HO2' C      46      58.779  81.565  60.082  1.00  0.00
ATOM   1477  O3' C      46      59.899  84.992  60.144  1.00  0.00
ATOM   1478  P   U      47      60.487  85.574  61.497  1.00  0.00
ATOM   1479  OP1 U      47      59.416  86.361  62.110  1.00  0.00
ATOM   1480  OP2 U      47      61.843  86.188  61.365  1.00  0.00
ATOM   1481  O5' U      47      60.729  84.293  62.367  1.00  0.00
ATOM   1482  C5' U      47      59.682  83.500  63.009  1.00  0.00
ATOM   1483  H5' U      47      58.975  83.227  62.226  1.00  0.00
ATOM   1484 H5'' U      47      59.228  84.200  63.711  1.00  0.00
ATOM   1485  C4' U      47      60.080  82.133  63.618  1.00  0.00
ATOM   1486  H4' U      47      59.225  81.628  64.066  1.00  0.00
ATOM   1487  O4' U      47      60.879  81.310  62.768  1.00  0.00
ATOM   1488  C1' U      47      61.812  80.502  63.447  1.00  0.00
ATOM   1489  H1' U      47      61.495  79.463  63.542  1.00  0.00
ATOM   1490  N1  U      47      63.166  80.588  62.888  1.00  0.00
ATOM   1491  C6  U      47      63.580  81.701  62.221  1.00  0.00
ATOM   1492  H6  U      47      62.865  82.470  61.966  1.00  0.00
ATOM   1493  C5  U      47      64.880  81.833  61.866  1.00  0.00
ATOM   1494  H5  U      47      65.235  82.702  61.332  1.00  0.00
ATOM   1495  C4  U      47      65.919  80.872  62.217  1.00  0.00
ATOM   1496  O4  U      47      67.086  80.873  61.929  1.00  0.00
ATOM   1497  N3  U      47      65.433  79.817  62.937  1.00  0.00
ATOM   1498  H3  U      47      66.089  79.095  63.197  1.00  0.00
ATOM   1499  C2  U      47      64.109  79.609  63.297  1.00  0.00
ATOM   1500  O2  U      47      63.758  78.607  63.929  1.00  0.00
ATOM   1501  C3' U      47      61.074  82.464  64.717  1.00  0.00
ATOM   1502  H3' U      47      61.785  83.196  64.333  1.00  0.00
ATOM   1503  C2' U      47      61.803  81.095  64.797  1.00  0.00
ATOM   1504  H2' U      47      62.822  81.172  65.175  1.00  0.00
ATOM   1505  O2' U      47      61.031  80.195  65.566  1.00  0.00
ATOM   1506 HO2' U      47      60.383  80.780  65.966  1.00  0.00
ATOM   1507  O3' U      47      60.302  82.776  65.919  1.00  0.00
ATOM   1508  P   G      48      60.839  83.927  66.959  1.00  0.00
ATOM   1509  OP1 G      48      59.585  84.560  67.465  1.00  0.00
ATOM   1510  OP2 G      48      61.896  84.692  66.241  1.00  0.00
ATOM   1511  O5' G      48      61.536  83.204  68.248  1.00  0.00
ATOM   1512  C5' G      48      60.682  82.824  69.366  1.00  0.00
ATOM   1513  H5' G      48      59.705  82.536  68.977  1.00  0.00
ATOM   1514 H5'' G      48      60.454  83.640  70.052  1.00  0.00
ATOM   1515  C4' G      48      61.156  81.556  70.046  1.00  0.00
ATOM   1516  H4' G      48      60.363  81.253  70.731  1.00  0.00
ATOM   1517  O4' G      48      61.448  80.440  69.152  1.00  0.00
ATOM   1518  C1' G      48      62.609  79.791  69.595  1.00  0.00
ATOM   1519  H1' G      48      62.354  78.756  69.826  1.00  0.00
ATOM   1520  N9  G      48      63.664  79.808  68.648  1.00  0.00
ATOM   1521  C8  G      48      63.863  80.658  67.586  1.00  0.00
ATOM   1522  H8  G      48      63.195  81.476  67.361  1.00  0.00
ATOM   1523  N7  G      48      65.070  80.546  67.037  1.00  0.00
ATOM   1524  C5  G      48      65.614  79.422  67.701  1.00  0.00
ATOM   1525  C6  G      48      66.955  78.876  67.628  1.00  0.00
ATOM   1526  O6  G      48      67.922  79.167  66.904  1.00  0.00
ATOM   1527  N1  G      48      67.078  77.717  68.425  1.00  0.00
ATOM   1528  H1  G      48      67.988  77.281  68.399  1.00  0.00
ATOM   1529  C2  G      48      66.088  77.270  69.279  1.00  0.00
ATOM   1530  N2  G      48      66.598  76.367  70.074  1.00  0.00
ATOM   1531  H21 G      48      65.970  75.805  70.631  1.00  0.00
ATOM   1532  H22 G      48      67.548  76.043  69.965  1.00  0.00
ATOM   1533  N3  G      48      64.910  77.830  69.503  1.00  0.00
ATOM   1534  C4  G      48      64.710  78.893  68.655  1.00  0.00
ATOM   1535  C3' G      48      62.367  81.812  70.875  1.00  0.00
ATOM   1536  H3' G      48      62.957  82.570  70.360  1.00  0.00
ATOM   1537  C2' G      48      63.061  80.469  70.908  1.00  0.00
ATOM   1538  H2' G      48      64.134  80.559  71.077  1.00  0.00
ATOM   1539  O2' G      48      62.679  79.585  71.924  1.00  0.00
ATOM   1540 HO2' G      48      62.326  80.204  72.567  1.00  0.00
ATOM   1541  O3' G      48      62.120  82.322  72.151  1.00  0.00
ATOM   1542  P   A      49      63.165  83.160  72.965  1.00  0.00
ATOM   1543  OP1 A      49      62.471  83.753  74.092  1.00  0.00
ATOM   1544  OP2 A      49      63.977  84.072  72.076  1.00  0.00
ATOM   1545  O5' A      49      64.161  82.084  73.488  1.00  0.00
ATOM   1546  C5' A      49      63.936  81.071  74.453  1.00  0.00
ATOM   1547  H5' A      49      63.059  80.489  74.168  1.00  0.00
ATOM   1548 H5'' A      49      63.811  81.463  75.462  1.00  0.00
ATOM   1549  C4' A      49      65.046  80.064  74.494  1.00  0.00
ATOM   1550  H4' A      49      64.739  79.191  75.069  1.00  0.00
ATOM   1551  O4' A      49      65.279  79.648  73.166  1.00  0.00
ATOM   1552  C1' A      49      66.640  79.256  72.965  1.00  0.00
ATOM   1553  H1' A      49      66.630  78.176  72.813  1.00  0.00
ATOM   1554  N9  A      49      67.275  79.902  71.805  1.00  0.00
ATOM   1555  C8  A      49      66.927  81.080  71.264  1.00  0.00
ATOM   1556  H8  A      49      66.159  81.721  71.671  1.00  0.00
ATOM   1557  N7  A      49      67.663  81.424  70.260  1.00  0.00
ATOM   1558  C5  A      49      68.675  80.423  70.174  1.00  0.00
ATOM   1559  C6  A      49      69.815  80.272  69.266  1.00  0.00
ATOM   1560  N6  A      49      70.243  81.122  68.331  1.00  0.00
ATOM   1561  H61 A      49      69.869  82.051  68.206  1.00  0.00
ATOM   1562  H62 A      49      71.088  80.878  67.833  1.00  0.00
ATOM   1563  N1  A      49      70.620  79.192  69.391  1.00  0.00
ATOM   1564  C2  A      49      70.293  78.384  70.431  1.00  0.00
ATOM   1565  H2  A      49      70.941  77.557  70.678  1.00  0.00
ATOM   1566  N3  A      49      69.284  78.448  71.276  1.00  0.00
ATOM   1567  C4  A      49      68.459  79.488  71.089  1.00  0.00
ATOM   1568  C3' A      49      66.409  80.613  74.964  1.00  0.00
ATOM   1569  H3' A      49      66.564  81.636  74.619  1.00  0.00
ATOM   1570  C2' A      49      67.403  79.624  74.296  1.00  0.00
ATOM   1571  H2' A      49      68.334  80.124  74.031  1.00  0.00
ATOM   1572  O2' A      49      67.572  78.489  75.146  1.00  0.00
ATOM   1573 HO2' A      49      67.288  78.791  76.012  1.00  0.00
ATOM   1574  O3' A      49      66.459  80.690  76.338  1.00  0.00
ATOM   1575  P   C      50      67.491  81.583  77.112  1.00  0.00
ATOM   1576  OP1 C      50      67.099  81.621  78.519  1.00  0.00
ATOM   1577  OP2 C      50      67.723  82.879  76.405  1.00  0.00
ATOM   1578  O5' C      50      68.797  80.699  76.986  1.00  0.00
ATOM   1579  C5' C      50      69.338  79.865  77.986  1.00  0.00
ATOM   1580  H5' C      50      68.682  79.033  78.242  1.00  0.00
ATOM   1581 H5'' C      50      69.268  80.440  78.910  1.00  0.00
ATOM   1582  C4' C      50      70.768  79.438  77.587  1.00  0.00
ATOM   1583  H4' C      50      71.191  78.704  78.273  1.00  0.00
ATOM   1584  O4' C      50      70.810  78.923  76.236  1.00  0.00
ATOM   1585  C1' C      50      72.072  79.388  75.618  1.00  0.00
ATOM   1586  H1' C      50      72.671  78.520  75.341  1.00  0.00
ATOM   1587  N1  C      50      71.865  80.259  74.431  1.00  0.00
ATOM   1588  C6  C      50      70.754  81.023  74.261  1.00  0.00
ATOM   1589  H6  C      50      70.076  81.098  75.099  1.00  0.00
ATOM   1590  C5  C      50      70.596  81.758  73.137  1.00  0.00
ATOM   1591  H5  C      50      69.824  82.511  73.088  1.00  0.00
ATOM   1592  C4  C      50      71.608  81.596  72.153  1.00  0.00
ATOM   1593  N4  C      50      71.525  82.246  71.093  1.00  0.00
ATOM   1594  H41 C      50      70.865  83.008  71.165  1.00  0.00
ATOM   1595  H42 C      50      72.183  82.128  70.335  1.00  0.00
ATOM   1596  N3  C      50      72.608  80.760  72.160  1.00  0.00
ATOM   1597  C2  C      50      72.657  79.987  73.326  1.00  0.00
ATOM   1598  O2  C      50      73.617  79.232  73.433  1.00  0.00
ATOM   1599  C3' C      50      71.658  80.665  77.567  1.00  0.00
ATOM   1600  H3' C      50      71.241  81.538  77.066  1.00  0.00
ATOM   1601  C2' C      50      72.791  80.166  76.698  1.00  0.00
ATOM   1602  H2' C      50      73.347  81.036  76.349  1.00  0.00
ATOM   1603  O2' C      50      73.715  79.313  77.307  1.00  0.00
ATOM   1604 HO2' C      50      74.465  79.815  77.633  1.00  0.00
ATOM   1605  O3' C      50      72.159  81.010  78.844  1.00  0.00
ATOM   1606  P   A      51      72.529  82.577  79.163  1.00  0.00
ATOM   1607  OP1 A      51      72.649  82.728  80.648  1.00  0.00
ATOM   1608  OP2 A      51      71.515  83.399  78.440  1.00  0.00
ATOM   1609  O5' A      51      73.957  83.059  78.484  1.00  0.00
ATOM   1610  C5' A      51      75.210  82.470  78.815  1.00  0.00
ATOM   1611  H5' A      51      75.030  81.445  79.140  1.00  0.00
ATOM   1612 H5'' A      51      75.537  83.056  79.674  1.00  0.00
ATOM   1613  C4' A      51      76.209  82.435  77.663  1.00  0.00
ATOM   1614  H4' A      51      77.109  81.862  77.886  1.00  0.00
ATOM   1615  O4' A      51      75.656  81.908  76.475  1.00  0.00
ATOM   1616  C1' A      51      76.371  82.476  75.385  1.00  0.00
ATOM   1617  H1' A      51      76.996  81.746  74.871  1.00  0.00
ATOM   1618  N9  A      51      75.414  83.112  74.458  1.00  0.00
ATOM   1619  C8  A      51      74.099  83.398  74.662  1.00  0.00
ATOM   1620  H8  A      51      73.550  83.293  75.586  1.00  0.00
ATOM   1621  N7  A      51      73.519  83.920  73.623  1.00  0.00
ATOM   1622  C5  A      51      74.574  83.953  72.681  1.00  0.00
ATOM   1623  C6  A      51      74.708  84.612  71.450  1.00  0.00
ATOM   1624  N6  A      51      73.683  85.257  70.923  1.00  0.00
ATOM   1625  H61 A      51      72.874  85.363  71.518  1.00  0.00
ATOM   1626  H62 A      51      73.620  85.255  69.915  1.00  0.00
ATOM   1627  N1  A      51      75.838  84.504  70.759  1.00  0.00
ATOM   1628  C2  A      51      76.877  83.918  71.287  1.00  0.00
ATOM   1629  H2  A      51      77.847  83.989  70.818  1.00  0.00
ATOM   1630  N3  A      51      76.890  83.398  72.503  1.00  0.00
ATOM   1631  C4  A      51      75.695  83.479  73.163  1.00  0.00
ATOM   1632  C3' A      51      76.661  83.867  77.268  1.00  0.00
ATOM   1633  H3' A      51      75.798  84.509  77.094  1.00  0.00
ATOM   1634  C2' A      51      77.303  83.556  75.979  1.00  0.00
ATOM   1635  H2' A      51      77.506  84.405  75.326  1.00  0.00
ATOM   1636  O2' A      51      78.573  82.945  76.181  1.00  0.00
ATOM   1637 HO2' A      51      79.144  83.293  75.493  1.00  0.00
ATOM   1638  O3' A      51      77.414  84.533  78.327  1.00  0.00
ATOM   1639  P   C      52      77.472  86.146  78.269  1.00  0.00
ATOM   1640  OP1 C      52      78.456  86.610  79.298  1.00  0.00
ATOM   1641  OP2 C      52      76.057  86.622  78.373  1.00  0.00
ATOM   1642  O5' C      52      78.027  86.641  76.858  1.00  0.00
ATOM   1643  C5' C      52      79.379  86.420  76.646  1.00  0.00
ATOM   1644  H5' C      52      79.611  85.356  76.592  1.00  0.00
ATOM   1645 H5'' C      52      79.872  86.832  77.527  1.00  0.00
ATOM   1646  C4' C      52      79.911  87.153  75.460  1.00  0.00
ATOM   1647  H4' C      52      80.999  87.092  75.420  1.00  0.00
ATOM   1648  O4' C      52      79.411  86.471  74.292  1.00  0.00
ATOM   1649  C1' C      52      79.224  87.410  73.273  1.00  0.00
ATOM   1650  H1' C      52      79.772  87.121  72.376  1.00  0.00
ATOM   1651  N1  C      52      77.735  87.677  72.904  1.00  0.00
ATOM   1652  C6  C      52      76.751  87.137  73.627  1.00  0.00
ATOM   1653  H6  C      52      77.114  86.604  74.494  1.00  0.00
ATOM   1654  C5  C      52      75.439  87.246  73.274  1.00  0.00
ATOM   1655  H5  C      52      74.683  86.796  73.900  1.00  0.00
ATOM   1656  C4  C      52      75.196  87.919  72.054  1.00  0.00
ATOM   1657  N4  C      52      73.989  88.024  71.591  1.00  0.00
ATOM   1658  H41 C      52      73.227  87.854  72.232  1.00  0.00
ATOM   1659  H42 C      52      73.912  88.390  70.654  1.00  0.00
ATOM   1660  N3  C      52      76.178  88.517  71.395  1.00  0.00
ATOM   1661  C2  C      52      77.429  88.333  71.698  1.00  0.00
ATOM   1662  O2  C      52      78.149  88.836  70.928  1.00  0.00
ATOM   1663  C3' C      52      79.499  88.596  75.184  1.00  0.00
ATOM   1664  H3' C      52      78.440  88.755  75.383  1.00  0.00
ATOM   1665  C2' C      52      79.794  88.744  73.656  1.00  0.00
ATOM   1666  H2' C      52      79.145  89.523  73.256  1.00  0.00
ATOM   1667  O2' C      52      81.127  88.816  73.361  1.00  0.00
ATOM   1668 HO2' C      52      81.582  89.086  74.161  1.00  0.00
ATOM   1669  O3' C      52      80.143  89.573  75.949  1.00  0.00
ATOM   1670  P   U      53      79.363  90.887  76.313  1.00  0.00
ATOM   1671  OP1 U      53      80.345  91.815  76.996  1.00  0.00
ATOM   1672  OP2 U      53      78.048  90.557  76.940  1.00  0.00
ATOM   1673  O5' U      53      78.886  91.542  74.936  1.00  0.00
ATOM   1674  C5' U      53      79.794  92.236  74.033  1.00  0.00
ATOM   1675  H5' U      53      80.518  91.513  73.658  1.00  0.00
ATOM   1676 H5'' U      53      80.300  93.039  74.569  1.00  0.00
ATOM   1677  C4' U      53      79.029  92.967  72.906  1.00  0.00
ATOM   1678  H4' U      53      79.744  93.652  72.451  1.00  0.00
ATOM   1679  O4' U      53      78.339  92.175  71.960  1.00  0.00
ATOM   1680  C1' U      53      77.127  92.739  71.554  1.00  0.00
ATOM   1681  H1' U      53      77.060  92.786  70.467  1.00  0.00
ATOM   1682  N1  U      53      75.978  92.035  72.140  1.00  0.00
ATOM   1683  C6  U      53      76.105  91.087  73.145  1.00  0.00
ATOM   1684  H6  U      53      77.105  90.858  73.484  1.00  0.00
ATOM   1685  C5  U      53      75.036  90.537  73.829  1.00  0.00
ATOM   1686  H5  U      53      75.134  89.787  74.600  1.00  0.00
ATOM   1687  C4  U      53      73.707  90.961  73.428  1.00  0.00
ATOM   1688  O4  U      53      72.612  90.540  73.888  1.00  0.00
ATOM   1689  N3  U      53      73.671  91.860  72.320  1.00  0.00
ATOM   1690  H3  U      53      72.730  91.880  71.951  1.00  0.00
ATOM   1691  C2  U      53      74.740  92.295  71.576  1.00  0.00
ATOM   1692  O2  U      53      74.642  93.032  70.578  1.00  0.00
ATOM   1693  C3' U      53      78.007  93.925  73.526  1.00  0.00
ATOM   1694  H3' U      53      77.518  93.366  74.323  1.00  0.00
ATOM   1695  C2' U      53      77.236  94.120  72.226  1.00  0.00
ATOM   1696  H2' U      53      76.212  94.438  72.423  1.00  0.00
ATOM   1697  O2' U      53      77.842  95.007  71.294  1.00  0.00
ATOM   1698 HO2' U      53      78.572  95.408  71.772  1.00  0.00
ATOM   1699  O3' U      53      78.579  95.129  74.061  1.00  0.00
ATOM   1700  P   G      54      78.031  95.756  75.381  1.00  0.00
ATOM   1701  OP1 G      54      78.827  96.884  75.853  1.00  0.00
ATOM   1702  OP2 G      54      77.763  94.692  76.401  1.00  0.00
ATOM   1703  O5' G      54      76.615  96.299  74.793  1.00  0.00
ATOM   1704  C5' G      54      76.469  97.335  73.789  1.00  0.00
ATOM   1705  H5' G      54      77.125  97.180  72.933  1.00  0.00
ATOM   1706 H5'' G      54      76.807  98.271  74.233  1.00  0.00
ATOM   1707  C4' G      54      75.133  97.487  73.162  1.00  0.00
ATOM   1708  H4' G      54      75.154  98.208  72.346  1.00  0.00
ATOM   1709  O4' G      54      74.604  96.265  72.657  1.00  0.00
ATOM   1710  C1' G      54      73.216  96.213  73.132  1.00  0.00
ATOM   1711  H1' G      54      72.584  95.948  72.285  1.00  0.00
ATOM   1712  N9  G      54      73.129  95.191  74.191  1.00  0.00
ATOM   1713  C8  G      54      74.060  94.254  74.699  1.00  0.00
ATOM   1714  H8  G      54      75.104  94.214  74.425  1.00  0.00
ATOM   1715  N7  G      54      73.560  93.301  75.368  1.00  0.00
ATOM   1716  C5  G      54      72.197  93.524  75.341  1.00  0.00
ATOM   1717  C6  G      54      71.083  92.859  76.001  1.00  0.00
ATOM   1718  O6  G      54      70.912  91.810  76.665  1.00  0.00
ATOM   1719  N1  G      54      69.864  93.444  75.743  1.00  0.00
ATOM   1720  H1  G      54      69.018  93.008  76.081  1.00  0.00
ATOM   1721  C2  G      54      69.770  94.681  75.154  1.00  0.00
ATOM   1722  N2  G      54      68.612  95.205  75.132  1.00  0.00
ATOM   1723  H21 G      54      68.475  95.970  74.487  1.00  0.00
ATOM   1724  H22 G      54      67.841  94.655  75.483  1.00  0.00
ATOM   1725  N3  G      54      70.742  95.339  74.559  1.00  0.00
ATOM   1726  C4  G      54      71.960  94.718  74.706  1.00  0.00
ATOM   1727  C3' G      54      74.185  98.082  74.229  1.00  0.00
ATOM   1728  H3' G      54      74.254  97.648  75.227  1.00  0.00
ATOM   1729  C2' G      54      72.895  97.644  73.597  1.00  0.00
ATOM   1730  H2' G      54      72.090  97.731  74.327  1.00  0.00
ATOM   1731  O2' G      54      72.626  98.519  72.511  1.00  0.00
ATOM   1732 HO2' G      54      72.283  99.318  72.918  1.00  0.00
ATOM   1733  O3' G      54      74.452  99.488  74.397  1.00  0.00
ATOM   1734  P   A      55      73.449 100.461  75.144  1.00  0.00
ATOM   1735  OP1 A      55      72.270 100.536  74.263  1.00  0.00
ATOM   1736  OP2 A      55      74.106 101.757  75.387  1.00  0.00
ATOM   1737  O5' A      55      73.067  99.885  76.522  1.00  0.00
ATOM   1738  C5' A      55      74.169  99.550  77.387  1.00  0.00
ATOM   1739  H5' A      55      74.978 100.277  77.453  1.00  0.00
ATOM   1740 H5'' A      55      74.688  98.652  77.050  1.00  0.00
ATOM   1741  C4' A      55      73.653  99.190  78.751  1.00  0.00
ATOM   1742  H4' A      55      74.566  98.933  79.287  1.00  0.00
ATOM   1743  O4' A      55      73.213 100.379  79.289  1.00  0.00
ATOM   1744  C1' A      55      72.091 100.076  80.103  1.00  0.00
ATOM   1745  H1' A      55      72.070 100.391  81.146  1.00  0.00
ATOM   1746  N9  A      55      70.972 100.714  79.401  1.00  0.00
ATOM   1747  C8  A      55      71.007 101.516  78.276  1.00  0.00
ATOM   1748  H8  A      55      71.931 101.763  77.773  1.00  0.00
ATOM   1749  N7  A      55      69.878 101.830  77.771  1.00  0.00
ATOM   1750  C5  A      55      68.936 101.265  78.676  1.00  0.00
ATOM   1751  C6  A      55      67.541 101.237  78.778  1.00  0.00
ATOM   1752  N6  A      55      66.789 101.662  77.846  1.00  0.00
ATOM   1753  H61 A      55      65.796 101.760  78.003  1.00  0.00
ATOM   1754  H62 A      55      67.143 101.983  76.956  1.00  0.00
ATOM   1755  N1  A      55      66.928 100.789  79.908  1.00  0.00
ATOM   1756  C2  A      55      67.706 100.300  80.866  1.00  0.00
ATOM   1757  H2  A      55      67.164  99.921  81.720  1.00  0.00
ATOM   1758  N3  A      55      69.034 100.269  80.877  1.00  0.00
ATOM   1759  C4  A      55      69.606 100.708  79.743  1.00  0.00
ATOM   1760  C3' A      55      72.509  98.190  78.828  1.00  0.00
ATOM   1761  H3' A      55      71.790  98.480  78.062  1.00  0.00
ATOM   1762  C2' A      55      71.851  98.576  80.144  1.00  0.00
ATOM   1763  H2' A      55      70.806  98.270  80.086  1.00  0.00
ATOM   1764  O2' A      55      72.615  98.045  81.203  1.00  0.00
ATOM   1765 HO2' A      55      72.714  97.105  81.038  1.00  0.00
ATOM   1766  O3' A      55      72.997  96.901  78.585  1.00  0.00
ATOM   1767  P   C      56      72.167  95.568  79.209  1.00  0.00
ATOM   1768  OP1 C      56      72.517  95.577  80.620  1.00  0.00
ATOM   1769  OP2 C      56      72.585  94.430  78.392  1.00  0.00
ATOM   1770  O5' C      56      70.544  95.829  79.015  1.00  0.00
ATOM   1771  C5' C      56      69.624  95.594  80.047  1.00  0.00
ATOM   1772  H5' C      56      69.902  96.312  80.819  1.00  0.00
ATOM   1773 H5'' C      56      69.822  94.555  80.309  1.00  0.00
ATOM   1774  C4' C      56      68.191  95.845  79.723  1.00  0.00
ATOM   1775  H4' C      56      67.550  95.711  80.595  1.00  0.00
ATOM   1776  O4' C      56      67.850  97.265  79.471  1.00  0.00
ATOM   1777  C1' C      56      66.988  97.422  78.394  1.00  0.00
ATOM   1778  H1' C      56      66.217  98.161  78.615  1.00  0.00
ATOM   1779  N1  C      56      67.668  97.854  77.136  1.00  0.00
ATOM   1780  C6  C      56      69.088  98.031  77.093  1.00  0.00
ATOM   1781  H6  C      56      69.731  97.513  77.789  1.00  0.00
ATOM   1782  C5  C      56      69.664  98.733  76.079  1.00  0.00
ATOM   1783  H5  C      56      70.722  98.929  75.982  1.00  0.00
ATOM   1784  C4  C      56      68.816  99.314  75.113  1.00  0.00
ATOM   1785  N4  C      56      69.314 100.239  74.342  1.00  0.00
ATOM   1786  H41 C      56      68.657 100.804  73.822  1.00  0.00
ATOM   1787  H42 C      56      70.323 100.286  74.350  1.00  0.00
ATOM   1788  N3  C      56      67.495  99.143  75.154  1.00  0.00
ATOM   1789  C2  C      56      66.908  98.416  76.099  1.00  0.00
ATOM   1790  O2  C      56      65.697  98.309  76.017  1.00  0.00
ATOM   1791  C3' C      56      67.666  95.038  78.524  1.00  0.00
ATOM   1792  H3' C      56      68.397  95.013  77.717  1.00  0.00
ATOM   1793  C2' C      56      66.472  95.919  78.168  1.00  0.00
ATOM   1794  H2' C      56      66.277  95.721  77.114  1.00  0.00
ATOM   1795  O2' C      56      65.304  95.716  79.026  1.00  0.00
ATOM   1796 HO2' C      56      64.999  94.810  78.934  1.00  0.00
ATOM   1797  O3' C      56      67.250  93.694  78.964  1.00  0.00
ATOM   1798  P   A      57      66.679  92.672  77.907  1.00  0.00
ATOM   1799  OP1 A      57      66.683  91.348  78.530  1.00  0.00
ATOM   1800  OP2 A      57      67.221  92.881  76.570  1.00  0.00
ATOM   1801  O5' A      57      65.111  93.121  77.929  1.00  0.00
ATOM   1802  C5' A      57      64.273  92.387  77.130  1.00  0.00
ATOM   1803  H5' A      57      64.219  91.453  77.691  1.00  0.00
ATOM   1804 H5'' A      57      64.729  92.273  76.147  1.00  0.00
ATOM   1805  C4' A      57      62.879  93.031  76.901  1.00  0.00
ATOM   1806  H4' A      57      62.230  92.237  76.531  1.00  0.00
ATOM   1807  O4' A      57      62.282  93.490  78.111  1.00  0.00
ATOM   1808  C1' A      57      61.500  94.641  77.927  1.00  0.00
ATOM   1809  H1' A      57      60.550  94.402  77.449  1.00  0.00
ATOM   1810  N9  A      57      61.219  95.488  79.160  1.00  0.00
ATOM   1811  C8  A      57      61.163  96.884  79.264  1.00  0.00
ATOM   1812  H8  A      57      61.331  97.562  78.439  1.00  0.00
ATOM   1813  N7  A      57      60.862  97.322  80.462  1.00  0.00
ATOM   1814  C5  A      57      60.667  96.161  81.164  1.00  0.00
ATOM   1815  C6  A      57      60.437  95.774  82.539  1.00  0.00
ATOM   1816  N6  A      57      60.322  96.610  83.518  1.00  0.00
ATOM   1817  H61 A      57      59.904  96.236  84.358  1.00  0.00
ATOM   1818  H62 A      57      60.317  97.615  83.421  1.00  0.00
ATOM   1819  N1  A      57      60.265  94.538  83.009  1.00  0.00
ATOM   1820  C2  A      57      60.417  93.638  82.049  1.00  0.00
ATOM   1821  H2  A      57      60.277  92.615  82.367  1.00  0.00
ATOM   1822  N3  A      57      60.708  93.740  80.738  1.00  0.00
ATOM   1823  C4  A      57      60.826  95.054  80.378  1.00  0.00
ATOM   1824  C3' A      57      62.875  94.304  76.026  1.00  0.00
ATOM   1825  H3' A      57      63.868  94.601  75.692  1.00  0.00
ATOM   1826  C2' A      57      62.303  95.394  76.863  1.00  0.00
ATOM   1827  H2' A      57      63.185  95.839  77.323  1.00  0.00
ATOM   1828  O2' A      57      61.511  96.323  76.175  1.00  0.00
ATOM   1829 HO2' A      57      61.245  95.787  75.424  1.00  0.00
ATOM   1830  O3' A      57      62.002  94.142  74.871  1.00  0.00
ATOM   1831  P   A      58      62.423  93.410  73.393  1.00  0.00
ATOM   1832  OP1 A      58      61.194  92.926  72.747  1.00  0.00
ATOM   1833  OP2 A      58      63.444  92.322  73.671  1.00  0.00
ATOM   1834  O5' A      58      62.974  94.647  72.467  1.00  0.00
ATOM   1835  C5' A      58      61.994  95.629  72.155  1.00  0.00
ATOM   1836  H5' A      58      61.510  95.953  73.076  1.00  0.00
ATOM   1837 H5'' A      58      61.236  95.097  71.579  1.00  0.00
ATOM   1838  C4' A      58      62.393  96.824  71.355  1.00  0.00
ATOM   1839  H4' A      58      61.457  97.298  71.058  1.00  0.00
ATOM   1840  O4' A      58      63.176  97.697  72.164  1.00  0.00
ATOM   1841  C1' A      58      64.200  98.229  71.334  1.00  0.00
ATOM   1842  H1' A      58      64.268  99.317  71.354  1.00  0.00
ATOM   1843  N9  A      58      65.504  97.673  71.821  1.00  0.00
ATOM   1844  C8  A      58      65.801  96.810  72.881  1.00  0.00
ATOM   1845  H8  A      58      65.079  96.260  73.466  1.00  0.00
ATOM   1846  N7  A      58      67.068  96.654  73.040  1.00  0.00
ATOM   1847  C5  A      58      67.670  97.420  72.064  1.00  0.00
ATOM   1848  C6  A      58      69.001  97.835  71.708  1.00  0.00
ATOM   1849  N6  A      58      70.066  97.448  72.353  1.00  0.00
ATOM   1850  H61 A      58      69.959  96.838  73.151  1.00  0.00
ATOM   1851  H62 A      58      70.992  97.730  72.067  1.00  0.00
ATOM   1852  N1  A      58      69.284  98.693  70.742  1.00  0.00
ATOM   1853  C2  A      58      68.255  99.126  70.048  1.00  0.00
ATOM   1854  H2  A      58      68.507  99.842  69.280  1.00  0.00
ATOM   1855  N3  A      58      66.980  98.952  70.267  1.00  0.00
ATOM   1856  C4  A      58      66.727  98.077  71.308  1.00  0.00
ATOM   1857  C3' A      58      63.184  96.483  70.137  1.00  0.00
ATOM   1858  H3' A      58      63.969  95.833  70.523  1.00  0.00
ATOM   1859  C2' A      58      63.814  97.816  69.894  1.00  0.00
ATOM   1860  H2' A      58      64.655  97.757  69.202  1.00  0.00
ATOM   1861  O2' A      58      63.024  98.742  69.218  1.00  0.00
ATOM   1862 HO2' A      58      62.632  98.263  68.485  1.00  0.00
ATOM   1863  O3' A      58      62.473  96.026  69.007  1.00  0.00
ATOM   1864  P   G      59      63.093  95.157  67.794  1.00  0.00
ATOM   1865  OP1 G      59      62.145  95.151  66.665  1.00  0.00
ATOM   1866  OP2 G      59      63.628  93.954  68.383  1.00  0.00
ATOM   1867  O5' G      59      64.341  95.997  67.326  1.00  0.00
ATOM   1868  C5' G      59      64.293  96.993  66.326  1.00  0.00
ATOM   1869  H5' G      59      63.590  97.771  66.626  1.00  0.00
ATOM   1870 H5'' G      59      63.869  96.605  65.400  1.00  0.00
ATOM   1871  C4' G      59      65.631  97.681  65.991  1.00  0.00
ATOM   1872  H4' G      59      65.456  98.545  65.349  1.00  0.00
ATOM   1873  O4' G      59      66.262  98.115  67.143  1.00  0.00
ATOM   1874  C1' G      59      67.696  98.008  66.938  1.00  0.00
ATOM   1875  H1' G      59      68.162  98.960  67.191  1.00  0.00
ATOM   1876  N9  G      59      68.200  97.031  67.918  1.00  0.00
ATOM   1877  C8  G      59      67.520  96.107  68.705  1.00  0.00
ATOM   1878  H8  G      59      66.441  96.097  68.739  1.00  0.00
ATOM   1879  N7  G      59      68.253  95.433  69.533  1.00  0.00
ATOM   1880  C5  G      59      69.531  95.873  69.214  1.00  0.00
ATOM   1881  C6  G      59      70.828  95.531  69.825  1.00  0.00
ATOM   1882  O6  G      59      71.064  94.793  70.803  1.00  0.00
ATOM   1883  N1  G      59      71.901  96.253  69.320  1.00  0.00
ATOM   1884  H1  G      59      72.850  96.065  69.610  1.00  0.00
ATOM   1885  C2  G      59      71.710  97.174  68.328  1.00  0.00
ATOM   1886  N2  G      59      72.783  97.691  67.767  1.00  0.00
ATOM   1887  H21 G      59      72.636  98.228  66.925  1.00  0.00
ATOM   1888  H22 G      59      73.671  97.252  67.965  1.00  0.00
ATOM   1889  N3  G      59      70.571  97.445  67.716  1.00  0.00
ATOM   1890  C4  G      59      69.519  96.875  68.266  1.00  0.00
ATOM   1891  C3' G      59      66.689  96.743  65.335  1.00  0.00
ATOM   1892  H3' G      59      66.814  95.814  65.890  1.00  0.00
ATOM   1893  C2' G      59      67.973  97.488  65.523  1.00  0.00
ATOM   1894  H2' G      59      68.859  96.853  65.507  1.00  0.00
ATOM   1895  O2' G      59      68.030  98.611  64.720  1.00  0.00
ATOM   1896 HO2' G      59      67.620  98.352  63.891  1.00  0.00
ATOM   1897  O3' G      59      66.674  96.478  63.922  1.00  0.00
ATOM   1898  P   U      60      66.949  95.080  63.380  1.00  0.00
ATOM   1899  OP1 U      60      66.668  95.042  61.964  1.00  0.00
ATOM   1900  OP2 U      60      66.340  94.079  64.303  1.00  0.00
ATOM   1901  O5' U      60      68.458  94.867  63.646  1.00  0.00
ATOM   1902  C5' U      60      69.301  95.612  62.845  1.00  0.00
ATOM   1903  H5' U      60      68.977  96.653  62.813  1.00  0.00
ATOM   1904 H5'' U      60      69.284  95.263  61.812  1.00  0.00
ATOM   1905  C4' U      60      70.751  95.699  63.321  1.00  0.00
ATOM   1906  H4' U      60      71.219  96.458  62.695  1.00  0.00
ATOM   1907  O4' U      60      70.947  96.059  64.683  1.00  0.00
ATOM   1908  C1' U      60      72.112  95.383  65.147  1.00  0.00
ATOM   1909  H1' U      60      72.741  96.154  65.591  1.00  0.00
ATOM   1910  N1  U      60      71.861  94.379  66.204  1.00  0.00
ATOM   1911  C6  U      60      70.605  93.797  66.487  1.00  0.00
ATOM   1912  H6  U      60      69.683  94.084  66.002  1.00  0.00
ATOM   1913  C5  U      60      70.475  92.829  67.469  1.00  0.00
ATOM   1914  H5  U      60      69.501  92.429  67.713  1.00  0.00
ATOM   1915  C4  U      60      71.635  92.522  68.352  1.00  0.00
ATOM   1916  O4  U      60      71.654  91.942  69.434  1.00  0.00
ATOM   1917  N3  U      60      72.793  93.236  68.057  1.00  0.00
ATOM   1918  H3  U      60      73.496  93.206  68.782  1.00  0.00
ATOM   1919  C2  U      60      72.929  94.146  67.058  1.00  0.00
ATOM   1920  O2  U      60      74.029  94.712  66.919  1.00  0.00
ATOM   1921  C3' U      60      71.495  94.381  63.014  1.00  0.00
ATOM   1922  H3' U      60      71.001  93.508  63.438  1.00  0.00
ATOM   1923  C2' U      60      72.768  94.660  63.849  1.00  0.00
ATOM   1924  H2' U      60      73.175  93.668  64.046  1.00  0.00
ATOM   1925  O2' U      60      73.668  95.408  63.085  1.00  0.00
ATOM   1926 HO2' U      60      74.603  95.233  63.213  1.00  0.00
ATOM   1927  O3' U      60      71.712  94.024  61.689  1.00  0.00
ATOM   1928  P   G      61      71.823  92.507  61.269  1.00  0.00
ATOM   1929  OP1 G      61      71.925  92.513  59.819  1.00  0.00
ATOM   1930  OP2 G      61      70.714  91.699  61.901  1.00  0.00
ATOM   1931  O5' G      61      73.257  92.086  61.851  1.00  0.00
ATOM   1932  C5' G      61      74.480  92.590  61.382  1.00  0.00
ATOM   1933  H5' G      61      74.399  93.674  61.291  1.00  0.00
ATOM   1934 H5'' G      61      74.685  92.133  60.414  1.00  0.00
ATOM   1935  C4' G      61      75.722  92.471  62.207  1.00  0.00
ATOM   1936  H4' G      61      76.580  92.900  61.691  1.00  0.00
ATOM   1937  O4' G      61      75.576  93.063  63.472  1.00  0.00
ATOM   1938  C1' G      61      76.336  92.294  64.398  1.00  0.00
ATOM   1939  H1' G      61      77.005  92.912  64.997  1.00  0.00
ATOM   1940  N9  G      61      75.377  91.727  65.376  1.00  0.00
ATOM   1941  C8  G      61      74.086  91.327  65.204  1.00  0.00
ATOM   1942  H8  G      61      73.590  91.559  64.273  1.00  0.00
ATOM   1943  N7  G      61      73.649  90.652  66.232  1.00  0.00
ATOM   1944  C5  G      61      74.621  90.676  67.174  1.00  0.00
ATOM   1945  C6  G      61      74.730  89.912  68.389  1.00  0.00
ATOM   1946  O6  G      61      73.929  89.216  68.964  1.00  0.00
ATOM   1947  N1  G      61      76.070  89.869  68.820  1.00  0.00
ATOM   1948  H1  G      61      76.195  89.251  69.610  1.00  0.00
ATOM   1949  C2  G      61      77.121  90.615  68.290  1.00  0.00
ATOM   1950  N2  G      61      78.276  90.704  68.933  1.00  0.00
ATOM   1951  H21 G      61      78.450  90.207  69.796  1.00  0.00
ATOM   1952  H22 G      61      78.897  91.334  68.447  1.00  0.00
ATOM   1953  N3  G      61      76.954  91.273  67.183  1.00  0.00
ATOM   1954  C4  G      61      75.732  91.288  66.640  1.00  0.00
ATOM   1955  C3' G      61      76.096  91.064  62.465  1.00  0.00
ATOM   1956  H3' G      61      75.207  90.514  62.771  1.00  0.00
ATOM   1957  C2' G      61      77.014  91.218  63.666  1.00  0.00
ATOM   1958  H2' G      61      77.089  90.295  64.240  1.00  0.00
ATOM   1959  O2' G      61      78.224  91.685  63.180  1.00  0.00
ATOM   1960 HO2' G      61      78.475  91.364  62.311  1.00  0.00
ATOM   1961  O3' G      61      76.554  90.321  61.391  1.00  0.00
ATOM   1962  P   U      62      76.277  88.758  61.350  1.00  0.00
ATOM   1963  OP1 U      62      76.912  88.259  60.126  1.00  0.00
ATOM   1964  OP2 U      62      74.816  88.611  61.526  1.00  0.00
ATOM   1965  O5' U      62      77.033  88.078  62.591  1.00  0.00
ATOM   1966  C5' U      62      78.446  88.248  62.730  1.00  0.00
ATOM   1967  H5' U      62      78.727  89.295  62.616  1.00  0.00
ATOM   1968 H5'' U      62      78.802  87.752  61.826  1.00  0.00
ATOM   1969  C4' U      62      79.142  87.720  64.012  1.00  0.00
ATOM   1970  H4' U      62      80.196  87.922  63.820  1.00  0.00
ATOM   1971  O4' U      62      78.686  88.335  65.188  1.00  0.00
ATOM   1972  C1' U      62      78.709  87.446  66.283  1.00  0.00
ATOM   1973  H1' U      62      79.249  87.793  67.164  1.00  0.00
ATOM   1974  N1  U      62      77.330  87.085  66.752  1.00  0.00
ATOM   1975  C6  U      62      76.221  87.453  66.026  1.00  0.00
ATOM   1976  H6  U      62      76.316  87.881  65.039  1.00  0.00
ATOM   1977  C5  U      62      74.986  87.103  66.394  1.00  0.00
ATOM   1978  H5  U      62      74.137  87.319  65.762  1.00  0.00
ATOM   1979  C4  U      62      74.810  86.402  67.663  1.00  0.00
ATOM   1980  O4  U      62      73.768  86.037  68.185  1.00  0.00
ATOM   1981  N3  U      62      75.931  86.116  68.368  1.00  0.00
ATOM   1982  H3  U      62      75.802  85.583  69.216  1.00  0.00
ATOM   1983  C2  U      62      77.217  86.381  67.908  1.00  0.00
ATOM   1984  O2  U      62      78.224  86.075  68.543  1.00  0.00
ATOM   1985  C3' U      62      78.888  86.196  64.233  1.00  0.00
ATOM   1986  H3' U      62      77.826  85.967  64.145  1.00  0.00
ATOM   1987  C2' U      62      79.369  86.182  65.687  1.00  0.00
ATOM   1988  H2' U      62      78.991  85.249  66.105  1.00  0.00
ATOM   1989  O2' U      62      80.807  86.279  65.925  1.00  0.00
ATOM   1990 HO2' U      62      81.011  85.741  66.694  1.00  0.00
ATOM   1991  O3' U      62      79.611  85.357  63.346  1.00  0.00
ATOM   1992  P   G      63      79.306  83.789  63.190  1.00  0.00
ATOM   1993  OP1 G      63      80.354  83.300  62.230  1.00  0.00
ATOM   1994  OP2 G      63      77.864  83.678  62.898  1.00  0.00
ATOM   1995  O5' G      63      79.523  82.948  64.516  1.00  0.00
ATOM   1996  C5' G      63      80.739  82.348  64.871  1.00  0.00
ATOM   1997  H5' G      63      81.549  83.066  64.993  1.00  0.00
ATOM   1998 H5'' G      63      80.996  81.601  64.120  1.00  0.00
ATOM   1999  C4' G      63      80.583  81.487  66.168  1.00  0.00
ATOM   2000  H4' G      63      81.528  80.966  66.322  1.00  0.00
ATOM   2001  O4' G      63      80.234  82.174  67.364  1.00  0.00
ATOM   2002  C1' G      63      79.292  81.286  68.102  1.00  0.00
ATOM   2003  H1' G      63      79.575  81.169  69.148  1.00  0.00
ATOM   2004  N9  G      63      77.925  81.777  68.143  1.00  0.00
ATOM   2005  C8  G      63      77.306  82.589  67.229  1.00  0.00
ATOM   2006  H8  G      63      77.922  82.976  66.432  1.00  0.00
ATOM   2007  N7  G      63      76.032  82.888  67.467  1.00  0.00
ATOM   2008  C5  G      63      75.773  82.085  68.575  1.00  0.00
ATOM   2009  C6  G      63      74.517  81.940  69.287  1.00  0.00
ATOM   2010  O6  G      63      73.396  82.376  69.015  1.00  0.00
ATOM   2011  N1  G      63      74.648  81.031  70.292  1.00  0.00
ATOM   2012  H1  G      63      73.768  80.740  70.694  1.00  0.00
ATOM   2013  C2  G      63      75.736  80.284  70.607  1.00  0.00
ATOM   2014  N2  G      63      75.665  79.577  71.689  1.00  0.00
ATOM   2015  H21 G      63      74.803  79.630  72.212  1.00  0.00
ATOM   2016  H22 G      63      76.435  78.964  71.916  1.00  0.00
ATOM   2017  N3  G      63      76.967  80.454  70.026  1.00  0.00
ATOM   2018  C4  G      63      76.929  81.403  68.990  1.00  0.00
ATOM   2019  C3' G      63      79.509  80.428  65.984  1.00  0.00
ATOM   2020  H3' G      63      78.637  80.872  65.505  1.00  0.00
ATOM   2021  C2' G      63      79.244  79.982  67.393  1.00  0.00
ATOM   2022  H2' G      63      78.242  79.562  67.478  1.00  0.00
ATOM   2023  O2' G      63      80.289  79.169  67.980  1.00  0.00
ATOM   2024 HO2' G      63      79.807  78.420  68.336  1.00  0.00
ATOM   2025  O3' G      63      80.090  79.400  65.179  1.00  0.00
ATOM   2026  P   U      64      79.176  78.407  64.507  1.00  0.00
ATOM   2027  OP1 U      64      80.104  77.542  63.748  1.00  0.00
ATOM   2028  OP2 U      64      78.077  79.100  63.826  1.00  0.00
ATOM   2029  O5' U      64      78.500  77.565  65.633  1.00  0.00
ATOM   2030  C5' U      64      79.180  76.542  66.314  1.00  0.00
ATOM   2031  H5' U      64      80.181  76.792  66.666  1.00  0.00
ATOM   2032 H5'' U      64      79.412  75.716  65.642  1.00  0.00
ATOM   2033  C4' U      64      78.229  76.179  67.395  1.00  0.00
ATOM   2034  H4' U      64      78.663  75.376  67.990  1.00  0.00
ATOM   2035  O4' U      64      77.643  77.354  68.015  1.00  0.00
ATOM   2036  C1' U      64      76.394  77.052  68.425  1.00  0.00
ATOM   2037  H1' U      64      76.319  77.053  69.513  1.00  0.00
ATOM   2038  N1  U      64      75.417  78.130  67.957  1.00  0.00
ATOM   2039  C6  U      64      75.573  78.598  66.702  1.00  0.00
ATOM   2040  H6  U      64      76.421  78.213  66.154  1.00  0.00
ATOM   2041  C5  U      64      74.696  79.504  66.212  1.00  0.00
ATOM   2042  H5  U      64      74.790  79.898  65.211  1.00  0.00
ATOM   2043  C4  U      64      73.464  79.765  66.906  1.00  0.00
ATOM   2044  O4  U      64      72.524  80.425  66.531  1.00  0.00
ATOM   2045  N3  U      64      73.259  79.127  68.111  1.00  0.00
ATOM   2046  H3  U      64      72.357  79.219  68.558  1.00  0.00
ATOM   2047  C2  U      64      74.253  78.291  68.702  1.00  0.00
ATOM   2048  O2  U      64      74.008  77.780  69.722  1.00  0.00
ATOM   2049  C3' U      64      77.035  75.452  66.836  1.00  0.00
ATOM   2050  H3' U      64      76.720  76.014  65.956  1.00  0.00
ATOM   2051  C2' U      64      76.005  75.634  67.960  1.00  0.00
ATOM   2052  H2' U      64      74.988  75.666  67.568  1.00  0.00
ATOM   2053  O2' U      64      76.254  74.717  69.003  1.00  0.00
ATOM   2054 HO2' U      64      76.945  74.122  68.703  1.00  0.00
ATOM   2055  O3' U      64      77.249  74.098  66.448  1.00  0.00
ATOM   2056  P   U      65      76.258  73.350  65.406  1.00  0.00
ATOM   2057  OP1 U      65      76.780  71.971  65.285  1.00  0.00
ATOM   2058  OP2 U      65      75.948  74.156  64.183  1.00  0.00
ATOM   2059  O5' U      65      74.807  73.249  66.143  1.00  0.00
ATOM   2060  C5' U      65      74.502  72.348  67.203  1.00  0.00
ATOM   2061  H5' U      65      75.293  72.311  67.952  1.00  0.00
ATOM   2062 H5'' U      65      74.335  71.395  66.700  1.00  0.00
ATOM   2063  C4' U      65      73.108  72.651  67.835  1.00  0.00
ATOM   2064  H4' U      65      72.956  71.935  68.643  1.00  0.00
ATOM   2065  O4' U      65      73.045  73.878  68.387  1.00  0.00
ATOM   2066  C1' U      65      71.738  74.354  68.282  1.00  0.00
ATOM   2067  H1' U      65      71.282  74.551  69.252  1.00  0.00
ATOM   2068  N1  U      65      71.566  75.579  67.397  1.00  0.00
ATOM   2069  C6  U      65      72.437  75.747  66.363  1.00  0.00
ATOM   2070  H6  U      65      73.268  75.061  66.287  1.00  0.00
ATOM   2071  C5  U      65      72.333  76.846  65.548  1.00  0.00
ATOM   2072  H5  U      65      73.083  77.137  64.827  1.00  0.00
ATOM   2073  C4  U      65      71.166  77.655  65.679  1.00  0.00
ATOM   2074  O4  U      65      70.885  78.657  65.005  1.00  0.00
ATOM   2075  N3  U      65      70.277  77.348  66.700  1.00  0.00
ATOM   2076  H3  U      65      69.574  78.053  66.866  1.00  0.00
ATOM   2077  C2  U      65      70.464  76.328  67.597  1.00  0.00
ATOM   2078  O2  U      65      69.590  76.026  68.391  1.00  0.00
ATOM   2079  C3' U      65      72.013  72.436  66.869  1.00  0.00
ATOM   2080  H3' U      65      72.191  72.847  65.875  1.00  0.00
ATOM   2081  C2' U      65      70.952  73.181  67.634  1.00  0.00
ATOM   2082  H2' U      65      70.170  73.536  66.963  1.00  0.00
ATOM   2083  O2' U      65      70.401  72.313  68.663  1.00  0.00
ATOM   2084 HO2' U      65      69.884  71.694  68.142  1.00  0.00
ATOM   2085  O3' U      65      71.687  71.056  66.713  1.00  0.00
ATOM   2086  P   C      66      70.436  70.587  65.828  1.00  0.00
ATOM   2087  OP1 C      66      70.464  69.124  65.630  1.00  0.00
ATOM   2088  OP2 C      66      70.476  71.425  64.641  1.00  0.00
ATOM   2089  O5' C      66      69.109  70.845  66.609  1.00  0.00
ATOM   2090  C5' C      66      68.633  69.984  67.713  1.00  0.00
ATOM   2091  H5' C      66      69.424  69.844  68.449  1.00  0.00
ATOM   2092 H5'' C      66      68.422  68.984  67.334  1.00  0.00
ATOM   2093  C4' C      66      67.405  70.587  68.328  1.00  0.00
ATOM   2094  H4' C      66      67.227  70.054  69.262  1.00  0.00
ATOM   2095  O4' C      66      67.473  71.960  68.826  1.00  0.00
ATOM   2096  C1' C      66      66.265  72.640  68.643  1.00  0.00
ATOM   2097  H1' C      66      65.917  73.042  69.594  1.00  0.00
ATOM   2098  N1  C      66      66.293  73.806  67.710  1.00  0.00
ATOM   2099  C6  C      66      67.287  74.168  66.876  1.00  0.00
ATOM   2100  H6  C      66      68.215  73.616  66.856  1.00  0.00
ATOM   2101  C5  C      66      67.190  75.214  66.034  1.00  0.00
ATOM   2102  H5  C      66      68.031  75.511  65.424  1.00  0.00
ATOM   2103  C4  C      66      65.984  75.998  66.108  1.00  0.00
ATOM   2104  N4  C      66      65.874  77.101  65.430  1.00  0.00
ATOM   2105  H41 C      66      65.064  77.678  65.605  1.00  0.00
ATOM   2106  H42 C      66      66.525  77.183  64.661  1.00  0.00
ATOM   2107  N3  C      66      64.980  75.733  66.908  1.00  0.00
ATOM   2108  C2  C      66      65.124  74.631  67.693  1.00  0.00
ATOM   2109  O2  C      66      64.238  74.404  68.510  1.00  0.00
ATOM   2110  C3' C      66      66.196  70.606  67.413  1.00  0.00
ATOM   2111  H3' C      66      66.473  71.038  66.452  1.00  0.00
ATOM   2112  C2' C      66      65.270  71.550  68.251  1.00  0.00
ATOM   2113  H2' C      66      64.377  71.813  67.682  1.00  0.00
ATOM   2114  O2' C      66      64.812  71.093  69.490  1.00  0.00
ATOM   2115 HO2' C      66      64.651  70.149  69.426  1.00  0.00
ATOM   2116  O3' C      66      65.668  69.301  67.293  1.00  0.00
ATOM   2117  P   G      67      65.052  68.863  65.926  1.00  0.00
ATOM   2118  OP1 G      67      64.343  67.632  66.198  1.00  0.00
ATOM   2119  OP2 G      67      66.243  68.853  65.025  1.00  0.00
ATOM   2120  O5' G      67      64.003  69.977  65.478  1.00  0.00
ATOM   2121  C5' G      67      62.658  69.973  66.112  1.00  0.00
ATOM   2122  H5' G      67      62.777  69.938  67.195  1.00  0.00
ATOM   2123 H5'' G      67      62.156  69.084  65.731  1.00  0.00
ATOM   2124  C4' G      67      61.695  71.088  65.846  1.00  0.00
ATOM   2125  H4' G      67      60.819  70.953  66.481  1.00  0.00
ATOM   2126  O4' G      67      62.282  72.376  66.091  1.00  0.00
ATOM   2127  C1' G      67      61.864  73.312  65.081  1.00  0.00
ATOM   2128  H1' G      67      61.375  74.137  65.600  1.00  0.00
ATOM   2129  N9  G      67      62.984  73.744  64.194  1.00  0.00
ATOM   2130  C8  G      67      64.342  73.286  64.084  1.00  0.00
ATOM   2131  H8  G      67      64.793  72.430  64.563  1.00  0.00
ATOM   2132  N7  G      67      65.089  74.065  63.259  1.00  0.00
ATOM   2133  C5  G      67      64.220  75.077  62.843  1.00  0.00
ATOM   2134  C6  G      67      64.406  76.211  61.961  1.00  0.00
ATOM   2135  O6  G      67      65.385  76.655  61.394  1.00  0.00
ATOM   2136  N1  G      67      63.234  76.795  61.652  1.00  0.00
ATOM   2137  H1  G      67      63.218  77.554  60.985  1.00  0.00
ATOM   2138  C2  G      67      62.058  76.709  62.300  1.00  0.00
ATOM   2139  N2  G      67      61.119  77.521  61.884  1.00  0.00
ATOM   2140  H21 G      67      61.416  78.206  61.204  1.00  0.00
ATOM   2141  H22 G      67      60.188  77.495  62.275  1.00  0.00
ATOM   2142  N3  G      67      61.788  75.687  63.158  1.00  0.00
ATOM   2143  C4  G      67      62.942  74.931  63.441  1.00  0.00
ATOM   2144  C3' G      67      61.242  71.137  64.336  1.00  0.00
ATOM   2145  H3' G      67      62.140  70.987  63.737  1.00  0.00
ATOM   2146  C2' G      67      60.832  72.620  64.194  1.00  0.00
ATOM   2147  H2' G      67      60.872  72.839  63.127  1.00  0.00
ATOM   2148  O2' G      67      59.573  72.701  64.756  1.00  0.00
ATOM   2149 HO2' G      67      59.530  72.463  65.685  1.00  0.00
ATOM   2150  O3' G      67      60.277  70.226  63.864  1.00  0.00
ATOM   2151  P   U      68      60.241  69.615  62.413  1.00  0.00
ATOM   2152  OP1 U      68      59.102  68.676  62.476  1.00  0.00
ATOM   2153  OP2 U      68      61.543  69.106  61.962  1.00  0.00
ATOM   2154  O5' U      68      59.850  70.777  61.389  1.00  0.00
ATOM   2155  C5' U      68      58.672  71.529  61.471  1.00  0.00
ATOM   2156  H5' U      68      58.393  71.900  62.457  1.00  0.00
ATOM   2157 H5'' U      68      57.793  71.067  61.020  1.00  0.00
ATOM   2158  C4' U      68      58.858  72.806  60.707  1.00  0.00
ATOM   2159  H4' U      68      57.982  73.446  60.808  1.00  0.00
ATOM   2160  O4' U      68      59.852  73.629  61.140  1.00  0.00
ATOM   2161  C1' U      68      60.488  74.309  60.058  1.00  0.00
ATOM   2162  H1' U      68      60.470  75.391  60.188  1.00  0.00
ATOM   2163  N1  U      68      61.922  73.796  59.868  1.00  0.00
ATOM   2164  C6  U      68      62.523  72.787  60.718  1.00  0.00
ATOM   2165  H6  U      68      61.972  72.173  61.414  1.00  0.00
ATOM   2166  C5  U      68      63.823  72.510  60.622  1.00  0.00
ATOM   2167  H5  U      68      64.318  71.778  61.243  1.00  0.00
ATOM   2168  C4  U      68      64.678  73.304  59.746  1.00  0.00
ATOM   2169  O4  U      68      65.815  73.089  59.585  1.00  0.00
ATOM   2170  N3  U      68      64.085  74.365  59.073  1.00  0.00
ATOM   2171  H3  U      68      64.601  74.840  58.346  1.00  0.00
ATOM   2172  C2  U      68      62.758  74.598  59.131  1.00  0.00
ATOM   2173  O2  U      68      62.335  75.614  58.563  1.00  0.00
ATOM   2174  C3' U      68      59.117  72.654  59.230  1.00  0.00
ATOM   2175  H3' U      68      59.722  71.771  59.026  1.00  0.00
ATOM   2176  C2' U      68      59.815  73.938  58.716  1.00  0.00
ATOM   2177  H2' U      68      60.451  73.733  57.854  1.00  0.00
ATOM   2178  O2' U      68      58.817  74.906  58.413  1.00  0.00
ATOM   2179 HO2' U      68      58.030  74.379  58.252  1.00  0.00
ATOM   2180  O3' U      68      57.834  72.500  58.595  1.00  0.00
ATOM   2181  P   G      69      57.665  71.689  57.308  1.00  0.00
ATOM   2182  OP1 G      69      56.371  70.917  57.304  1.00  0.00
ATOM   2183  OP2 G      69      58.865  70.877  57.077  1.00  0.00
ATOM   2184  O5' G      69      57.656  72.835  56.120  1.00  0.00
ATOM   2185  C5' G      69      56.493  73.629  55.823  1.00  0.00
ATOM   2186  H5' G      69      56.090  74.142  56.696  1.00  0.00
ATOM   2187 H5'' G      69      55.650  73.080  55.402  1.00  0.00
ATOM   2188  C4' G      69      56.831  74.725  54.836  1.00  0.00
ATOM   2189  H4' G      69      55.932  75.302  54.618  1.00  0.00
ATOM   2190  O4' G      69      57.779  75.650  55.468  1.00  0.00
ATOM   2191  C1' G      69      58.511  76.255  54.378  1.00  0.00
ATOM   2192  H1' G      69      58.364  77.335  54.361  1.00  0.00
ATOM   2193  N9  G      69      59.947  75.755  54.508  1.00  0.00
ATOM   2194  C8  G      69      60.400  74.836  55.385  1.00  0.00
ATOM   2195  H8  G      69      59.798  74.405  56.171  1.00  0.00
ATOM   2196  N7  G      69      61.634  74.604  55.289  1.00  0.00
ATOM   2197  C5  G      69      62.118  75.558  54.422  1.00  0.00
ATOM   2198  C6  G      69      63.456  75.895  54.087  1.00  0.00
ATOM   2199  O6  G      69      64.473  75.413  54.441  1.00  0.00
ATOM   2200  N1  G      69      63.552  77.050  53.301  1.00  0.00
ATOM   2201  H1  G      69      64.472  77.293  52.960  1.00  0.00
ATOM   2202  C2  G      69      62.388  77.722  52.854  1.00  0.00
ATOM   2203  N2  G      69      62.695  78.807  52.126  1.00  0.00
ATOM   2204  H21 G      69      63.637  79.108  51.921  1.00  0.00
ATOM   2205  H22 G      69      61.884  79.241  51.709  1.00  0.00
ATOM   2206  N3  G      69      61.167  77.391  53.078  1.00  0.00
ATOM   2207  C4  G      69      61.069  76.373  53.959  1.00  0.00
ATOM   2208  C3' G      69      57.385  74.281  53.503  1.00  0.00
ATOM   2209  H3' G      69      58.175  73.559  53.711  1.00  0.00
ATOM   2210  C2' G      69      57.949  75.617  53.079  1.00  0.00
ATOM   2211  H2' G      69      58.695  75.544  52.288  1.00  0.00
ATOM   2212  O2' G      69      57.017  76.550  52.637  1.00  0.00
ATOM   2213 HO2' G      69      56.570  76.169  51.878  1.00  0.00
ATOM   2214  O3' G      69      56.541  73.764  52.478  1.00  0.00
ATOM   2215  P   C      70      57.274  72.785  51.364  1.00  0.00
ATOM   2216  OP1 C      70      56.259  72.383  50.432  1.00  0.00
ATOM   2217  OP2 C      70      58.028  71.779  52.117  1.00  0.00
ATOM   2218  O5' C      70      58.312  73.737  50.597  1.00  0.00
ATOM   2219  C5' C      70      57.877  74.675  49.722  1.00  0.00
ATOM   2220  H5' C      70      57.152  75.322  50.214  1.00  0.00
ATOM   2221 H5'' C      70      57.356  74.105  48.954  1.00  0.00
ATOM   2222  C4' C      70      59.037  75.438  49.009  1.00  0.00
ATOM   2223  H4' C      70      58.677  76.299  48.445  1.00  0.00
ATOM   2224  O4' C      70      60.006  75.841  49.985  1.00  0.00
ATOM   2225  C1' C      70      61.355  75.687  49.450  1.00  0.00
ATOM   2226  H1' C      70      61.857  76.654  49.433  1.00  0.00
ATOM   2227  N1  C      70      62.250  74.754  50.143  1.00  0.00
ATOM   2228  C6  C      70      61.752  73.896  51.108  1.00  0.00
ATOM   2229  H6  C      70      60.684  73.815  51.245  1.00  0.00
ATOM   2230  C5  C      70      62.669  73.357  51.987  1.00  0.00
ATOM   2231  H5  C      70      62.276  72.681  52.733  1.00  0.00
ATOM   2232  C4  C      70      64.039  73.508  51.691  1.00  0.00
ATOM   2233  N4  C      70      64.980  72.942  52.389  1.00  0.00
ATOM   2234  H41 C      70      64.681  72.369  53.165  1.00  0.00
ATOM   2235  H42 C      70      65.952  73.118  52.180  1.00  0.00
ATOM   2236  N3  C      70      64.506  74.226  50.663  1.00  0.00
ATOM   2237  C2  C      70      63.641  74.935  49.916  1.00  0.00
ATOM   2238  O2  C      70      64.134  75.621  49.043  1.00  0.00
ATOM   2239  C3' C      70      59.836  74.537  48.053  1.00  0.00
ATOM   2240  H3' C      70      59.904  73.583  48.576  1.00  0.00
ATOM   2241  C2' C      70      61.171  75.269  48.019  1.00  0.00
ATOM   2242  H2' C      70      61.951  74.594  47.666  1.00  0.00
ATOM   2243  O2' C      70      61.050  76.454  47.138  1.00  0.00
ATOM   2244 HO2' C      70      60.825  76.208  46.238  1.00  0.00
ATOM   2245  O3' C      70      59.276  74.277  46.712  1.00  0.00
ATOM   2246  P   U      71      59.798  73.037  45.957  1.00  0.00
ATOM   2247  OP1 U      71      59.105  72.932  44.690  1.00  0.00
ATOM   2248  OP2 U      71      59.699  71.877  46.894  1.00  0.00
ATOM   2249  O5' U      71      61.369  73.029  45.643  1.00  0.00
ATOM   2250  C5' U      71      61.814  73.982  44.707  1.00  0.00
ATOM   2251  H5' U      71      61.316  74.929  44.914  1.00  0.00
ATOM   2252 H5'' U      71      61.544  73.738  43.680  1.00  0.00
ATOM   2253  C4' U      71      63.339  74.237  44.850  1.00  0.00
ATOM   2254  H4' U      71      63.634  75.166  44.364  1.00  0.00
ATOM   2255  O4' U      71      63.765  74.657  46.154  1.00  0.00
ATOM   2256  C1' U      71      65.079  74.215  46.407  1.00  0.00
ATOM   2257  H1' U      71      65.745  75.002  46.760  1.00  0.00
ATOM   2258  N1  U      71      65.123  73.189  47.503  1.00  0.00
ATOM   2259  C6  U      71      64.051  72.412  47.713  1.00  0.00
ATOM   2260  H6  U      71      63.094  72.651  47.275  1.00  0.00
ATOM   2261  C5  U      71      64.101  71.471  48.683  1.00  0.00
ATOM   2262  H5  U      71      63.184  70.994  48.995  1.00  0.00
ATOM   2263  C4  U      71      65.341  71.082  49.290  1.00  0.00
ATOM   2264  O4  U      71      65.555  70.272  50.214  1.00  0.00
ATOM   2265  N3  U      71      66.414  71.846  48.928  1.00  0.00
ATOM   2266  H3  U      71      67.246  71.589  49.440  1.00  0.00
ATOM   2267  C2  U      71      66.371  72.973  48.143  1.00  0.00
ATOM   2268  O2  U      71      67.394  73.603  47.932  1.00  0.00
ATOM   2269  C3' U      71      64.263  73.018  44.429  1.00  0.00
ATOM   2270  H3' U      71      63.842  72.070  44.764  1.00  0.00
ATOM   2271  C2' U      71      65.562  73.542  45.040  1.00  0.00
ATOM   2272  H2' U      71      66.248  72.723  45.257  1.00  0.00
ATOM   2273  O2' U      71      66.122  74.542  44.218  1.00  0.00
ATOM   2274 HO2' U      71      65.568  74.582  43.435  1.00  0.00
ATOM   2275  O3' U      71      64.425  72.957  42.995  1.00  0.00
ATOM   2276  P   U      72      64.999  71.678  42.264  1.00  0.00
ATOM   2277  OP1 U      72      64.905  71.818  40.778  1.00  0.00
ATOM   2278  OP2 U      72      64.309  70.539  42.857  1.00  0.00
ATOM   2279  O5' U      72      66.562  71.620  42.668  1.00  0.00
ATOM   2280  C5' U      72      67.493  72.471  41.917  1.00  0.00
ATOM   2281  H5' U      72      67.241  73.519  42.075  1.00  0.00
ATOM   2282 H5'' U      72      67.661  72.230  40.867  1.00  0.00
ATOM   2283  C4' U      72      68.890  72.261  42.637  1.00  0.00
ATOM   2284  H4' U      72      69.697  72.792  42.134  1.00  0.00
ATOM   2285  O4' U      72      68.908  72.556  43.997  1.00  0.00
ATOM   2286  C1' U      72      69.847  71.703  44.730  1.00  0.00
ATOM   2287  H1' U      72      70.524  72.463  45.120  1.00  0.00
ATOM   2288  N1  U      72      69.220  70.801  45.714  1.00  0.00
ATOM   2289  C6  U      72      67.933  70.357  45.660  1.00  0.00
ATOM   2290  H6  U      72      67.341  70.481  44.765  1.00  0.00
ATOM   2291  C5  U      72      67.328  69.796  46.715  1.00  0.00
ATOM   2292  H5  U      72      66.290  69.503  46.682  1.00  0.00
ATOM   2293  C4  U      72      68.144  69.517  47.874  1.00  0.00
ATOM   2294  O4  U      72      67.738  69.000  48.936  1.00  0.00
ATOM   2295  N3  U      72      69.461  69.751  47.781  1.00  0.00
ATOM   2296  H3  U      72      70.005  69.503  48.596  1.00  0.00
ATOM   2297  C2  U      72      69.989  70.575  46.828  1.00  0.00
ATOM   2298  O2  U      72      71.120  71.119  47.020  1.00  0.00
ATOM   2299  C3' U      72      69.481  70.923  42.517  1.00  0.00
ATOM   2300  H3' U      72      68.688  70.207  42.732  1.00  0.00
ATOM   2301  C2' U      72      70.531  70.898  43.628  1.00  0.00
ATOM   2302  H2' U      72      70.732  69.868  43.925  1.00  0.00
ATOM   2303  O2' U      72      71.702  71.507  43.160  1.00  0.00
ATOM   2304 HO2' U      72      71.870  71.195  42.268  1.00  0.00
ATOM   2305  O3' U      72      69.908  70.591  41.190  1.00  0.00
ATOM   2306  P   U      73      69.985  69.065  40.595  1.00  0.00
ATOM   2307  OP1 U      73      70.867  69.208  39.455  1.00  0.00
ATOM   2308  OP2 U      73      68.574  68.618  40.498  1.00  0.00
ATOM   2309  O5' U      73      70.771  68.055  41.652  1.00  0.00
ATOM   2310  C5' U      73      72.153  67.956  41.718  1.00  0.00
ATOM   2311  H5' U      73      72.493  68.988  41.627  1.00  0.00
ATOM   2312 H5'' U      73      72.423  67.462  40.785  1.00  0.00
ATOM   2313  C4' U      73      72.602  67.179  43.015  1.00  0.00
ATOM   2314  H4' U      73      73.690  67.114  43.032  1.00  0.00
ATOM   2315  O4' U      73      72.025  67.867  44.124  1.00  0.00
ATOM   2316  C1' U      73      71.694  66.860  45.152  1.00  0.00
ATOM   2317  H1' U      73      72.398  66.965  45.977  1.00  0.00
ATOM   2318  N1  U      73      70.327  66.834  45.743  1.00  0.00
ATOM   2319  C6  U      73      69.189  67.179  45.008  1.00  0.00
ATOM   2320  H6  U      73      69.351  67.509  43.993  1.00  0.00
ATOM   2321  C5  U      73      67.959  66.957  45.549  1.00  0.00
ATOM   2322  H5  U      73      67.039  67.104  45.003  1.00  0.00
ATOM   2323  C4  U      73      67.765  66.532  46.910  1.00  0.00
ATOM   2324  O4  U      73      66.647  66.387  47.516  1.00  0.00
ATOM   2325  N3  U      73      68.936  66.242  47.577  1.00  0.00
ATOM   2326  H3  U      73      68.901  66.012  48.559  1.00  0.00
ATOM   2327  C2  U      73      70.216  66.470  47.063  1.00  0.00
ATOM   2328  O2  U      73      71.206  66.156  47.735  1.00  0.00
ATOM   2329  C3' U      73      71.950  65.844  43.069  1.00  0.00
ATOM   2330  H3' U      73      70.913  65.912  42.739  1.00  0.00
ATOM   2331  C2' U      73      71.950  65.449  44.511  1.00  0.00
ATOM   2332  H2' U      73      71.193  64.680  44.661  1.00  0.00
ATOM   2333  O2' U      73      73.257  64.975  44.966  1.00  0.00
ATOM   2334 HO2' U      73      73.329  64.101  44.574  1.00  0.00
ATOM   2335  O3' U      73      72.596  64.873  42.225  1.00  0.00
ATOM   2336  P   U      74      71.874  63.493  41.804  1.00  0.00
ATOM   2337  OP1 U      74      72.371  63.094  40.473  1.00  0.00
ATOM   2338  OP2 U      74      70.477  63.673  42.084  1.00  0.00
ATOM   2339  O5' U      74      72.336  62.507  42.901  1.00  0.00
ATOM   2340  C5' U      74      73.558  61.811  42.965  1.00  0.00
ATOM   2341  H5' U      74      74.344  62.567  42.942  1.00  0.00
ATOM   2342 H5'' U      74      73.642  61.209  42.060  1.00  0.00
ATOM   2343  C4' U      74      73.643  61.016  44.251  1.00  0.00
ATOM   2344  H4' U      74      74.659  61.009  44.647  1.00  0.00
ATOM   2345  O4' U      74      72.899  61.641  45.257  1.00  0.00
ATOM   2346  C1' U      74      72.026  60.710  45.856  1.00  0.00
ATOM   2347  H1' U      74      72.484  60.307  46.760  1.00  0.00
ATOM   2348  N1  U      74      70.797  61.375  46.285  1.00  0.00
ATOM   2349  C6  U      74      70.000  62.048  45.405  1.00  0.00
ATOM   2350  H6  U      74      70.283  62.075  44.363  1.00  0.00
ATOM   2351  C5  U      74      68.919  62.760  45.871  1.00  0.00
ATOM   2352  H5  U      74      68.390  63.369  45.153  1.00  0.00
ATOM   2353  C4  U      74      68.607  62.725  47.269  1.00  0.00
ATOM   2354  O4  U      74      67.728  63.508  47.796  1.00  0.00
ATOM   2355  N3  U      74      69.256  61.860  48.060  1.00  0.00
ATOM   2356  H3  U      74      68.918  61.763  49.007  1.00  0.00
ATOM   2357  C2  U      74      70.446  61.274  47.684  1.00  0.00
ATOM   2358  O2  U      74      71.115  60.641  48.497  1.00  0.00
ATOM   2359  C3' U      74      73.082  59.590  44.122  1.00  0.00
ATOM   2360  H3' U      74      72.909  59.369  43.068  1.00  0.00
ATOM   2361  C2' U      74      71.797  59.664  44.818  1.00  0.00
ATOM   2362  H2' U      74      71.081  60.005  44.071  1.00  0.00
ATOM   2363  O2' U      74      71.389  58.425  45.392  1.00  0.00
ATOM   2364 HO2' U      74      72.104  57.787  45.448  1.00  0.00
ATOM   2365  O3' U      74      74.022  58.675  44.839  1.00  0.00
ATOM   2366  P   G      75      75.240  57.940  44.167  1.00  0.00
ATOM   2367  OP1 G      75      75.954  57.270  45.279  1.00  0.00
ATOM   2368  OP2 G      75      76.082  58.770  43.370  1.00  0.00
ATOM   2369  O5' G      75      74.567  56.881  43.201  1.00  0.00
ATOM   2370  C5' G      75      74.165  55.621  43.656  1.00  0.00
ATOM   2371  H5' G      75      74.206  55.551  44.743  1.00  0.00
ATOM   2372 H5'' G      75      74.946  54.931  43.334  1.00  0.00
ATOM   2373  C4' G      75      72.791  55.063  43.191  1.00  0.00
ATOM   2374  H4' G      75      72.841  53.982  43.318  1.00  0.00
ATOM   2375  O4' G      75      71.710  55.709  43.865  1.00  0.00
ATOM   2376  C1' G      75      70.550  55.562  43.141  1.00  0.00
ATOM   2377  H1' G      75      69.908  54.747  43.475  1.00  0.00
ATOM   2378  N9  G      75      69.688  56.822  43.163  1.00  0.00
ATOM   2379  C8  G      75      68.552  57.041  43.983  1.00  0.00
ATOM   2380  H8  G      75      68.149  56.363  44.721  1.00  0.00
ATOM   2381  N7  G      75      67.975  58.181  43.802  1.00  0.00
ATOM   2382  C5  G      75      68.854  58.845  42.948  1.00  0.00
ATOM   2383  C6  G      75      68.758  60.190  42.364  1.00  0.00
ATOM   2384  O6  G      75      67.825  61.017  42.539  1.00  0.00
ATOM   2385  N1  G      75      69.888  60.549  41.661  1.00  0.00
ATOM   2386  H1  G      75      70.018  61.496  41.333  1.00  0.00
ATOM   2387  C2  G      75      70.873  59.729  41.384  1.00  0.00
ATOM   2388  N2  G      75      71.796  60.101  40.598  1.00  0.00
ATOM   2389  H21 G      75      72.423  59.333  40.410  1.00  0.00
ATOM   2390  H22 G      75      71.762  61.009  40.156  1.00  0.00
ATOM   2391  N3  G      75      70.896  58.463  41.749  1.00  0.00
ATOM   2392  C4  G      75      69.852  58.040  42.519  1.00  0.00
ATOM   2393  C3' G      75      72.518  55.441  41.754  1.00  0.00
ATOM   2394  H3' G      75      72.688  56.515  41.680  1.00  0.00
ATOM   2395  C2' G      75      71.007  55.145  41.739  1.00  0.00
ATOM   2396  H2' G      75      70.527  55.704  40.935  1.00  0.00
ATOM   2397  O2' G      75      70.797  53.787  41.579  1.00  0.00
ATOM   2398 HO2' G      75      71.639  53.353  41.423  1.00  0.00
ATOM   2399  O3' G      75      73.234  54.477  40.983  1.00  0.00
ATOM   2400  P   A      76      73.295  54.530  39.359  1.00  0.00
ATOM   2401  OP1 A      76      74.566  54.243  38.829  1.00  0.00
ATOM   2402  OP2 A      76      72.675  55.800  38.941  1.00  0.00
ATOM   2403  O5' A      76      72.240  53.407  38.970  1.00  0.00
ATOM   2404  C5' A      76      72.610  52.075  38.997  1.00  0.00
ATOM   2405  H5' A      76      73.244  51.830  38.145  1.00  0.00
ATOM   2406 H5'' A      76      71.727  51.453  38.850  1.00  0.00
ATOM   2407  C4' A      76      73.443  51.610  40.194  1.00  0.00
ATOM   2408  H4' A      76      74.357  52.199  40.122  1.00  0.00
ATOM   2409  O4' A      76      72.733  51.704  41.439  1.00  0.00
ATOM   2410  C1' A      76      73.088  50.739  42.392  1.00  0.00
ATOM   2411  H1' A      76      73.677  51.154  43.210  1.00  0.00
ATOM   2412  N9  A      76      71.838  50.084  42.889  1.00  0.00
ATOM   2413  C8  A      76      70.612  50.567  42.685  1.00  0.00
ATOM   2414  H8  A      76      70.420  51.289  41.905  1.00  0.00
ATOM   2415  N7  A      76      69.671  50.232  43.570  1.00  0.00
ATOM   2416  C5  A      76      70.396  49.511  44.530  1.00  0.00
ATOM   2417  C6  A      76      70.167  48.948  45.839  1.00  0.00
ATOM   2418  N6  A      76      68.934  48.954  46.284  1.00  0.00
ATOM   2419  H61 A      76      68.748  48.551  47.191  1.00  0.00
ATOM   2420  H62 A      76      68.222  49.419  45.739  1.00  0.00
ATOM   2421  N1  A      76      71.070  48.350  46.607  1.00  0.00
ATOM   2422  C2  A      76      72.332  48.397  46.106  1.00  0.00
ATOM   2423  H2  A      76      73.143  47.798  46.494  1.00  0.00
ATOM   2424  N3  A      76      72.727  48.914  44.906  1.00  0.00
ATOM   2425  C4  A      76      71.744  49.481  44.172  1.00  0.00
ATOM   2426  C3' A      76      73.712  50.165  40.115  1.00  0.00
ATOM   2427  H3' A      76      72.815  49.592  39.883  1.00  0.00
ATOM   2428  C2' A      76      74.027  49.828  41.619  1.00  0.00
ATOM   2429  H2' A      76      73.822  48.789  41.877  1.00  0.00
ATOM   2430  O2' A      76      75.312  50.302  42.091  1.00  0.00
ATOM   2431 HO2' A      76      75.444  50.076  43.015  1.00  0.00
ATOM   2432  O3' A      76      74.843  49.964  39.193  1.00  0.00
ATOM   2433  P   C      77      75.206  48.422  38.770  1.00  0.00
ATOM   2434  OP1 C      77      76.372  48.425  37.894  1.00  0.00
ATOM   2435  OP2 C      77      74.024  47.837  38.175  1.00  0.00
ATOM   2436  O5' C      77      75.529  47.448  40.049  1.00  0.00
ATOM   2437  C5' C      77      76.681  47.679  40.811  1.00  0.00
ATOM   2438  H5' C      77      76.707  48.710  41.164  1.00  0.00
ATOM   2439 H5'' C      77      77.563  47.523  40.190  1.00  0.00
ATOM   2440  C4' C      77      76.889  46.713  42.022  1.00  0.00
ATOM   2441  H4' C      77      77.817  47.013  42.510  1.00  0.00
ATOM   2442  O4' C      77      75.821  47.034  42.897  1.00  0.00
ATOM   2443  C1' C      77      75.443  45.903  43.666  1.00  0.00
ATOM   2444  H1' C      77      75.724  46.129  44.695  1.00  0.00
ATOM   2445  N1  C      77      73.926  45.779  43.505  1.00  0.00
ATOM   2446  C6  C      77      73.376  45.662  42.290  1.00  0.00
ATOM   2447  H6  C      77      73.977  45.961  41.444  1.00  0.00
ATOM   2448  C5  C      77      72.067  45.336  42.185  1.00  0.00
ATOM   2449  H5  C      77      71.594  45.172  41.228  1.00  0.00
ATOM   2450  C4  C      77      71.360  45.143  43.375  1.00  0.00
ATOM   2451  N4  C      77      70.093  44.800  43.342  1.00  0.00
ATOM   2452  H41 C      77      69.575  44.717  44.206  1.00  0.00
ATOM   2453  H42 C      77      69.551  44.744  42.492  1.00  0.00
ATOM   2454  N3  C      77      71.893  45.121  44.550  1.00  0.00
ATOM   2455  C2  C      77      73.218  45.535  44.692  1.00  0.00
ATOM   2456  O2  C      77      73.729  45.452  45.779  1.00  0.00
ATOM   2457  C3' C      77      76.884  45.225  41.828  1.00  0.00
ATOM   2458  H3' C      77      76.397  45.021  40.875  1.00  0.00
ATOM   2459  C2' C      77      76.147  44.631  43.132  1.00  0.00
ATOM   2460  H2' C      77      75.460  43.825  42.877  1.00  0.00
ATOM   2461  O2' C      77      77.136  44.226  44.079  1.00  0.00
ATOM   2462 HO2' C      77      77.612  43.503  43.663  1.00  0.00
ATOM   2463  O3' C      77      78.188  44.823  41.694  1.00  0.00
ATOM   2464  P   G      78      78.614  43.615  40.806  1.00  0.00
ATOM   2465  OP1 G      78      79.980  43.890  40.488  1.00  0.00
ATOM   2466  OP2 G      78      77.745  43.406  39.635  1.00  0.00
ATOM   2467  O5' G      78      78.594  42.339  41.768  1.00  0.00
ATOM   2468  C5' G      78      79.672  42.039  42.671  1.00  0.00
ATOM   2469  H5' G      78      80.111  42.941  43.097  1.00  0.00
ATOM   2470 H5'' G      78      80.469  41.580  42.085  1.00  0.00
ATOM   2471  C4' G      78      79.264  41.054  43.752  1.00  0.00
ATOM   2472  H4' G      78      80.065  40.918  44.478  1.00  0.00
ATOM   2473  O4' G      78      78.005  41.521  44.257  1.00  0.00
ATOM   2474  C1' G      78      77.010  40.488  44.267  1.00  0.00
ATOM   2475  H1' G      78      76.650  40.350  45.287  1.00  0.00
ATOM   2476  N9  G      78      75.836  40.778  43.405  1.00  0.00
ATOM   2477  C8  G      78      75.824  41.069  42.032  1.00  0.00
ATOM   2478  H8  G      78      76.712  40.991  41.422  1.00  0.00
ATOM   2479  N7  G      78      74.627  41.415  41.608  1.00  0.00
ATOM   2480  C5  G      78      73.811  41.415  42.760  1.00  0.00
ATOM   2481  C6  G      78      72.452  41.892  42.948  1.00  0.00
ATOM   2482  O6  G      78      71.576  42.294  42.202  1.00  0.00
ATOM   2483  N1  G      78      72.133  41.979  44.311  1.00  0.00
ATOM   2484  H1  G      78      71.211  42.336  44.515  1.00  0.00
ATOM   2485  C2  G      78      72.978  41.736  45.342  1.00  0.00
ATOM   2486  N2  G      78      72.545  41.740  46.563  1.00  0.00
ATOM   2487  H21 G      78      73.196  41.302  47.199  1.00  0.00
ATOM   2488  H22 G      78      71.586  41.958  46.797  1.00  0.00
ATOM   2489  N3  G      78      74.287  41.284  45.192  1.00  0.00
ATOM   2490  C4  G      78      74.584  41.179  43.858  1.00  0.00
ATOM   2491  C3' G      78      79.070  39.707  43.124  1.00  0.00
ATOM   2492  H3' G      78      78.769  39.929  42.100  1.00  0.00
ATOM   2493  C2' G      78      77.854  39.219  43.898  1.00  0.00
ATOM   2494  H2' G      78      77.208  38.532  43.351  1.00  0.00
ATOM   2495  O2' G      78      78.258  38.561  45.034  1.00  0.00
ATOM   2496 HO2' G      78      78.653  37.751  44.704  1.00  0.00
ATOM   2497  O3' G      78      80.207  38.823  43.076  1.00  0.00
ATOM   2498  P   U      79      80.155  37.652  42.108  1.00  0.00
ATOM   2499  OP1 U      79      81.519  37.082  42.095  1.00  0.00
ATOM   2500  OP2 U      79      79.552  38.108  40.805  1.00  0.00
ATOM   2501  O5' U      79      79.214  36.513  42.743  1.00  0.00
ATOM   2502  C5' U      79      79.697  35.597  43.678  1.00  0.00
ATOM   2503  H5' U      79      80.258  35.978  44.532  1.00  0.00
ATOM   2504 H5'' U      79      80.322  34.837  43.210  1.00  0.00
ATOM   2505  C4' U      79      78.596  34.790  44.338  1.00  0.00
ATOM   2506  H4' U      79      79.093  34.095  45.015  1.00  0.00
ATOM   2507  O4' U      79      77.761  35.660  45.152  1.00  0.00
ATOM   2508  C1' U      79      76.401  35.178  45.056  1.00  0.00
ATOM   2509  H1' U      79      76.170  34.878  46.078  1.00  0.00
ATOM   2510  N1  U      79      75.451  36.288  44.623  1.00  0.00
ATOM   2511  C6  U      79      75.386  36.763  43.357  1.00  0.00
ATOM   2512  H6  U      79      76.111  36.410  42.638  1.00  0.00
ATOM   2513  C5  U      79      74.510  37.727  43.027  1.00  0.00
ATOM   2514  H5  U      79      74.363  38.150  42.045  1.00  0.00
ATOM   2515  C4  U      79      73.430  38.122  43.924  1.00  0.00
ATOM   2516  O4  U      79      72.470  38.822  43.678  1.00  0.00
ATOM   2517  N3  U      79      73.725  37.833  45.231  1.00  0.00
ATOM   2518  H3  U      79      73.244  38.200  46.040  1.00  0.00
ATOM   2519  C2  U      79      74.642  36.874  45.629  1.00  0.00
ATOM   2520  O2  U      79      74.696  36.592  46.818  1.00  0.00
ATOM   2521  C3' U      79      77.686  34.087  43.352  1.00  0.00
ATOM   2522  H3' U      79      77.501  34.623  42.422  1.00  0.00
ATOM   2523  C2' U      79      76.441  33.971  44.145  1.00  0.00
ATOM   2524  H2' U      79      75.576  33.984  43.482  1.00  0.00
ATOM   2525  O2' U      79      76.331  32.761  44.972  1.00  0.00
ATOM   2526 HO2' U      79      76.133  31.982  44.446  1.00  0.00
ATOM   2527  O3' U      79      78.263  32.792  43.112  1.00  0.00
ATOM   2528  P   U      80      77.710  31.813  42.064  1.00  0.00
ATOM   2529  OP1 U      80      78.680  30.712  41.989  1.00  0.00
ATOM   2530  OP2 U      80      77.384  32.585  40.853  1.00  0.00
ATOM   2531  O5' U      80      76.363  31.320  42.721  1.00  0.00
ATOM   2532  C5' U      80      75.692  30.193  42.097  1.00  0.00
ATOM   2533  H5' U      80      76.153  29.214  42.231  1.00  0.00
ATOM   2534 H5'' U      80      75.480  30.398  41.047  1.00  0.00
ATOM   2535  C4' U      80      74.318  30.029  42.775  1.00  0.00
ATOM   2536  H4' U      80      73.896  29.089  42.419  1.00  0.00
ATOM   2537  O4' U      80      74.385  30.218  44.122  1.00  0.00
ATOM   2538  C1' U      80      73.029  30.328  44.577  1.00  0.00
ATOM   2539  H1' U      80      72.672  29.374  44.964  1.00  0.00
ATOM   2540  N1  U      80      72.954  31.154  45.756  1.00  0.00
ATOM   2541  C6  U      80      72.880  32.497  45.706  1.00  0.00
ATOM   2542  H6  U      80      73.003  32.976  44.747  1.00  0.00
ATOM   2543  C5  U      80      72.855  33.186  46.829  1.00  0.00
ATOM   2544  H5  U      80      72.936  34.263  46.792  1.00  0.00
ATOM   2545  C4  U      80      72.823  32.575  48.146  1.00  0.00
ATOM   2546  O4  U      80      72.856  33.150  49.248  1.00  0.00
ATOM   2547  N3  U      80      72.985  31.217  48.064  1.00  0.00
ATOM   2548  H3  U      80      72.825  30.703  48.919  1.00  0.00
ATOM   2549  C2  U      80      72.990  30.471  46.925  1.00  0.00
ATOM   2550  O2  U      80      72.965  29.243  47.108  1.00  0.00
ATOM   2551  C3' U      80      73.284  31.116  42.378  1.00  0.00
ATOM   2552  H3' U      80      73.775  32.088  42.426  1.00  0.00
ATOM   2553  C2' U      80      72.192  30.887  43.418  1.00  0.00
ATOM   2554  H2' U      80      71.672  31.788  43.744  1.00  0.00
ATOM   2555  O2' U      80      71.322  29.819  42.986  1.00  0.00
ATOM   2556 HO2' U      80      70.709  30.139  42.320  1.00  0.00
ATOM   2557  O3' U      80      72.800  30.919  41.025  1.00  0.00
ATOM   2558  P   U      81      71.702  31.820  40.394  1.00  0.00
ATOM   2559  OP1 U      81      72.019  31.939  38.936  1.00  0.00
ATOM   2560  OP2 U      81      71.554  33.044  41.224  1.00  0.00
ATOM   2561  O5' U      81      70.405  30.900  40.510  1.00  0.00
ATOM   2562  C5' U      81      70.368  29.522  40.012  1.00  0.00
ATOM   2563  H5' U      81      71.252  29.006  40.388  1.00  0.00
ATOM   2564 H5'' U      81      70.474  29.507  38.927  1.00  0.00
ATOM   2565  C4' U      81      69.064  28.704  40.329  1.00  0.00
ATOM   2566  H4' U      81      69.146  27.808  39.713  1.00  0.00
ATOM   2567  O4' U      81      69.074  28.258  41.662  1.00  0.00
ATOM   2568  C1' U      81      67.855  28.551  42.331  1.00  0.00
ATOM   2569  H1' U      81      67.267  27.646  42.482  1.00  0.00
ATOM   2570  N1  U      81      68.176  29.127  43.605  1.00  0.00
ATOM   2571  C6  U      81      68.492  30.488  43.855  1.00  0.00
ATOM   2572  H6  U      81      68.595  31.130  42.992  1.00  0.00
ATOM   2573  C5  U      81      68.802  30.954  45.119  1.00  0.00
ATOM   2574  H5  U      81      69.141  31.962  45.309  1.00  0.00
ATOM   2575  C4  U      81      68.836  30.086  46.230  1.00  0.00
ATOM   2576  O4  U      81      69.012  30.343  47.421  1.00  0.00
ATOM   2577  N3  U      81      68.511  28.790  45.913  1.00  0.00
ATOM   2578  H3  U      81      68.468  28.079  46.629  1.00  0.00
ATOM   2579  C2  U      81      68.354  28.209  44.671  1.00  0.00
ATOM   2580  O2  U      81      68.258  26.993  44.587  1.00  0.00
ATOM   2581  C3' U      81      67.744  29.427  40.012  1.00  0.00
ATOM   2582  H3' U      81      67.857  30.463  39.690  1.00  0.00
ATOM   2583  C2' U      81      67.102  29.403  41.415  1.00  0.00
ATOM   2584  H2' U      81      67.080  30.448  41.722  1.00  0.00
ATOM   2585  O2' U      81      65.741  29.010  41.525  1.00  0.00
ATOM   2586 HO2' U      81      65.233  29.505  40.877  1.00  0.00
ATOM   2587  O3' U      81      67.007  28.634  39.037  1.00  0.00
ATOM   2588  P   A      82      66.947  28.945  37.500  1.00  0.00
ATOM   2589  OP1 A      82      66.431  27.687  36.886  1.00  0.00
ATOM   2590  OP2 A      82      68.186  29.491  37.034  1.00  0.00
ATOM   2591  O5' A      82      65.816  30.070  37.227  1.00  0.00
ATOM   2592  C5' A      82      66.085  31.481  37.476  1.00  0.00
ATOM   2593  H5' A      82      66.985  31.825  36.966  1.00  0.00
ATOM   2594 H5'' A      82      66.392  31.658  38.507  1.00  0.00
ATOM   2595  C4' A      82      64.895  32.488  37.275  1.00  0.00
ATOM   2596  H4' A      82      65.229  33.396  37.777  1.00  0.00
ATOM   2597  O4' A      82      64.715  32.885  35.924  1.00  0.00
ATOM   2598  C1' A      82      63.334  32.606  35.667  1.00  0.00
ATOM   2599  H1' A      82      62.906  33.306  34.948  1.00  0.00
ATOM   2600  N9  A      82      63.172  31.217  35.048  1.00  0.00
ATOM   2601  C8  A      82      64.137  30.335  34.537  1.00  0.00
ATOM   2602  H8  A      82      65.195  30.522  34.646  1.00  0.00
ATOM   2603  N7  A      82      63.676  29.297  33.876  1.00  0.00
ATOM   2604  C5  A      82      62.364  29.652  33.821  1.00  0.00
ATOM   2605  C6  A      82      61.181  29.065  33.282  1.00  0.00
ATOM   2606  N6  A      82      61.154  27.915  32.600  1.00  0.00
ATOM   2607  H61 A      82      60.242  27.541  32.378  1.00  0.00
ATOM   2608  H62 A      82      61.942  27.287  32.533  1.00  0.00
ATOM   2609  N1  A      82      59.986  29.636  33.419  1.00  0.00
ATOM   2610  C2  A      82      59.913  30.777  34.105  1.00  0.00
ATOM   2611  H2  A      82      58.965  31.268  34.265  1.00  0.00
ATOM   2612  N3  A      82      60.912  31.425  34.638  1.00  0.00
ATOM   2613  C4  A      82      62.086  30.776  34.469  1.00  0.00
ATOM   2614  C3' A      82      63.597  32.008  37.888  1.00  0.00
ATOM   2615  H3' A      82      63.508  30.937  37.703  1.00  0.00
ATOM   2616  C2' A      82      62.587  32.743  36.997  1.00  0.00
ATOM   2617  H2' A      82      61.631  32.239  36.858  1.00  0.00
ATOM   2618  O2' A      82      62.434  34.090  37.392  1.00  0.00
ATOM   2619 HO2' A      82      62.380  34.008  38.347  1.00  0.00
ATOM   2620  O3' A      82      63.564  32.439  39.209  1.00  0.00
ATOM   2621  P   C      83      62.990  31.466  40.346  1.00  0.00
ATOM   2622  OP1 C      83      63.026  32.277  41.596  1.00  0.00
ATOM   2623  OP2 C      83      63.773  30.196  40.277  1.00  0.00
ATOM   2624  O5' C      83      61.479  31.242  39.861  1.00  0.00
ATOM   2625  C5' C      83      60.396  32.181  40.010  1.00  0.00
ATOM   2626  H5' C      83      60.468  33.045  39.349  1.00  0.00
ATOM   2627 H5'' C      83      60.318  32.430  41.068  1.00  0.00
ATOM   2628  C4' C      83      59.146  31.423  39.477  1.00  0.00
ATOM   2629  H4' C      83      58.275  32.033  39.717  1.00  0.00
ATOM   2630  O4' C      83      58.984  30.996  38.091  1.00  0.00
ATOM   2631  C1' C      83      58.369  29.702  38.066  1.00  0.00
ATOM   2632  H1' C      83      57.548  29.733  37.351  1.00  0.00
ATOM   2633  N1  C      83      59.298  28.597  37.666  1.00  0.00
ATOM   2634  C6  C      83      60.653  28.912  37.460  1.00  0.00
ATOM   2635  H6  C      83      61.077  29.837  37.822  1.00  0.00
ATOM   2636  C5  C      83      61.390  28.060  36.846  1.00  0.00
ATOM   2637  H5  C      83      62.423  28.366  36.770  1.00  0.00
ATOM   2638  C4  C      83      60.754  27.030  36.128  1.00  0.00
ATOM   2639  N4  C      83      61.447  26.159  35.477  1.00  0.00
ATOM   2640  H41 C      83      62.416  26.338  35.254  1.00  0.00
ATOM   2641  H42 C      83      61.090  25.239  35.264  1.00  0.00
ATOM   2642  N3  C      83      59.508  26.744  36.361  1.00  0.00
ATOM   2643  C2  C      83      58.716  27.455  37.164  1.00  0.00
ATOM   2644  O2  C      83      57.637  27.032  37.505  1.00  0.00
ATOM   2645  C3' C      83      58.883  30.090  40.278  1.00  0.00
ATOM   2646  H3' C      83      59.763  29.472  40.101  1.00  0.00
ATOM   2647  C2' C      83      57.672  29.547  39.484  1.00  0.00
ATOM   2648  H2' C      83      57.361  28.554  39.807  1.00  0.00
ATOM   2649  O2' C      83      56.555  30.441  39.484  1.00  0.00
ATOM   2650 HO2' C      83      56.722  31.009  40.240  1.00  0.00
ATOM   2651  O3' C      83      58.569  30.445  41.629  1.00  0.00
ATOM   2652  P   A      84      58.966  29.510  42.815  1.00  0.00
ATOM   2653  OP1 A      84      58.590  30.059  44.084  1.00  0.00
ATOM   2654  OP2 A      84      60.351  29.058  42.638  1.00  0.00
ATOM   2655  O5' A      84      58.127  28.155  42.491  1.00  0.00
ATOM   2656  C5' A      84      56.822  27.947  42.832  1.00  0.00
ATOM   2657  H5' A      84      56.162  28.596  42.257  1.00  0.00
ATOM   2658 H5'' A      84      56.659  28.103  43.898  1.00  0.00
ATOM   2659  C4' A      84      56.375  26.530  42.619  1.00  0.00
ATOM   2660  H4' A      84      55.396  26.409  43.081  1.00  0.00
ATOM   2661  O4' A      84      56.377  26.022  41.251  1.00  0.00
ATOM   2662  C1' A      84      56.753  24.685  41.127  1.00  0.00
ATOM   2663  H1' A      84      55.945  24.063  40.741  1.00  0.00
ATOM   2664  N9  A      84      58.051  24.652  40.444  1.00  0.00
ATOM   2665  C8  A      84      58.953  25.651  40.264  1.00  0.00
ATOM   2666  H8  A      84      58.945  26.658  40.655  1.00  0.00
ATOM   2667  N7  A      84      59.956  25.412  39.443  1.00  0.00
ATOM   2668  C5  A      84      59.662  24.059  39.022  1.00  0.00
ATOM   2669  C6  A      84      60.212  23.145  38.121  1.00  0.00
ATOM   2670  N6  A      84      61.296  23.256  37.369  1.00  0.00
ATOM   2671  H61 A      84      61.857  24.087  37.488  1.00  0.00
ATOM   2672  H62 A      84      61.561  22.548  36.699  1.00  0.00
ATOM   2673  N1  A      84      59.688  21.979  37.837  1.00  0.00
ATOM   2674  C2  A      84      58.564  21.655  38.467  1.00  0.00
ATOM   2675  H2  A      84      58.175  20.665  38.280  1.00  0.00
ATOM   2676  N3  A      84      57.926  22.386  39.386  1.00  0.00
ATOM   2677  C4  A      84      58.521  23.608  39.609  1.00  0.00
ATOM   2678  C3' A      84      57.320  25.594  43.374  1.00  0.00
ATOM   2679  H3' A      84      58.323  25.937  43.122  1.00  0.00
ATOM   2680  C2' A      84      57.012  24.300  42.587  1.00  0.00
ATOM   2681  H2' A      84      57.879  23.639  42.593  1.00  0.00
ATOM   2682  O2' A      84      55.931  23.577  43.142  1.00  0.00
ATOM   2683 HO2' A      84      56.025  23.735  44.084  1.00  0.00
ATOM   2684  O3' A      84      57.081  25.532  44.724  1.00  0.00
ATOM   2685  P   A      85      58.148  25.124  45.862  1.00  0.00
ATOM   2686  OP1 A      85      57.538  25.232  47.146  1.00  0.00
ATOM   2687  OP2 A      85      59.289  25.955  45.482  1.00  0.00
ATOM   2688  O5' A      85      58.400  23.636  45.454  1.00  0.00
ATOM   2689  C5' A      85      57.516  22.588  45.916  1.00  0.00
ATOM   2690  H5' A      85      56.499  22.965  45.810  1.00  0.00
ATOM   2691 H5'' A      85      57.739  22.318  46.948  1.00  0.00
ATOM   2692  C4' A      85      57.834  21.312  45.160  1.00  0.00
ATOM   2693  H4' A      85      57.114  20.505  45.297  1.00  0.00
ATOM   2694  O4' A      85      58.081  21.476  43.801  1.00  0.00
ATOM   2695  C1' A      85      59.075  20.559  43.277  1.00  0.00
ATOM   2696  H1' A      85      58.586  19.813  42.652  1.00  0.00
ATOM   2697  N9  A      85      60.153  21.150  42.462  1.00  0.00
ATOM   2698  C8  A      85      60.656  22.387  42.443  1.00  0.00
ATOM   2699  H8  A      85      60.367  23.113  43.189  1.00  0.00
ATOM   2700  N7  A      85      61.452  22.578  41.500  1.00  0.00
ATOM   2701  C5  A      85      61.592  21.322  40.876  1.00  0.00
ATOM   2702  C6  A      85      62.324  20.841  39.785  1.00  0.00
ATOM   2703  N6  A      85      63.089  21.599  38.972  1.00  0.00
ATOM   2704  H61 A      85      63.259  22.580  39.140  1.00  0.00
ATOM   2705  H62 A      85      63.474  21.229  38.115  1.00  0.00
ATOM   2706  N1  A      85      62.179  19.553  39.422  1.00  0.00
ATOM   2707  C2  A      85      61.367  18.758  40.151  1.00  0.00
ATOM   2708  H2  A      85      61.327  17.753  39.757  1.00  0.00
ATOM   2709  N3  A      85      60.671  19.079  41.232  1.00  0.00
ATOM   2710  C4  A      85      60.796  20.439  41.470  1.00  0.00
ATOM   2711  C3' A      85      59.183  20.725  45.622  1.00  0.00
ATOM   2712  H3' A      85      59.887  21.553  45.711  1.00  0.00
ATOM   2713  C2' A      85      59.736  19.880  44.515  1.00  0.00
ATOM   2714  H2' A      85      60.825  19.912  44.565  1.00  0.00
ATOM   2715  O2' A      85      59.353  18.510  44.546  1.00  0.00
ATOM   2716 HO2' A      85      59.877  18.007  45.173  1.00  0.00
ATOM   2717  O3' A      85      58.944  19.864  46.732  1.00  0.00
ATOM   2718  P   C      86      60.132  19.638  47.804  1.00  0.00
ATOM   2719  OP1 C      86      59.363  19.218  49.057  1.00  0.00
ATOM   2720  OP2 C      86      61.040  20.787  47.914  1.00  0.00
ATOM   2721  O5' C      86      61.067  18.555  47.215  1.00  0.00
ATOM   2722  C5' C      86      60.857  17.200  47.319  1.00  0.00
ATOM   2723  H5' C      86      59.903  17.025  46.823  1.00  0.00
ATOM   2724 H5'' C      86      60.799  16.843  48.347  1.00  0.00
ATOM   2725  C4' C      86      61.829  16.467  46.432  1.00  0.00
ATOM   2726  H4' C      86      61.582  15.405  46.460  1.00  0.00
ATOM   2727  O4' C      86      61.799  17.005  45.093  1.00  0.00
ATOM   2728  C1' C      86      63.024  16.593  44.415  1.00  0.00
ATOM   2729  H1' C      86      62.798  15.869  43.631  1.00  0.00
ATOM   2730  N1  C      86      63.758  17.655  43.683  1.00  0.00
ATOM   2731  C6  C      86      63.445  18.998  43.997  1.00  0.00
ATOM   2732  H6  C      86      62.827  19.296  44.832  1.00  0.00
ATOM   2733  C5  C      86      63.902  19.943  43.192  1.00  0.00
ATOM   2734  H5  C      86      63.725  20.983  43.420  1.00  0.00
ATOM   2735  C4  C      86      64.800  19.547  42.084  1.00  0.00
ATOM   2736  N4  C      86      65.429  20.391  41.343  1.00  0.00
ATOM   2737  H41 C      86      66.167  20.143  40.699  1.00  0.00
ATOM   2738  H42 C      86      65.179  21.364  41.450  1.00  0.00
ATOM   2739  N3  C      86      65.068  18.278  41.842  1.00  0.00
ATOM   2740  C2  C      86      64.568  17.294  42.586  1.00  0.00
ATOM   2741  O2  C      86      64.805  16.122  42.366  1.00  0.00
ATOM   2742  C3' C      86      63.314  16.613  46.811  1.00  0.00
ATOM   2743  H3' C      86      63.503  17.676  46.961  1.00  0.00
ATOM   2744  C2' C      86      63.905  16.034  45.507  1.00  0.00
ATOM   2745  H2' C      86      64.952  16.303  45.366  1.00  0.00
ATOM   2746  O2' C      86      63.708  14.636  45.572  1.00  0.00
ATOM   2747 HO2' C      86      63.940  14.239  46.414  1.00  0.00
ATOM   2748  O3' C      86      63.697  15.929  47.989  1.00  0.00
ATOM   2749  P   A      87      64.914  16.257  48.775  1.00  0.00
ATOM   2750  OP1 A      87      64.690  15.626  50.093  1.00  0.00
ATOM   2751  OP2 A      87      65.171  17.734  48.566  1.00  0.00
ATOM   2752  O5' A      87      66.169  15.529  48.139  1.00  0.00
ATOM   2753  C5' A      87      66.348  14.157  48.258  1.00  0.00
ATOM   2754  H5' A      87      65.355  13.746  48.074  1.00  0.00
ATOM   2755 H5'' A      87      66.672  13.880  49.262  1.00  0.00
ATOM   2756  C4' A      87      67.279  13.711  47.104  1.00  0.00
ATOM   2757  H4' A      87      67.372  12.625  47.111  1.00  0.00
ATOM   2758  O4' A      87      66.858  14.183  45.816  1.00  0.00
ATOM   2759  C1' A      87      67.996  14.378  44.982  1.00  0.00
ATOM   2760  H1' A      87      67.983  13.733  44.104  1.00  0.00
ATOM   2761  N9  A      87      68.138  15.817  44.625  1.00  0.00
ATOM   2762  C8  A      87      67.513  16.874  45.317  1.00  0.00
ATOM   2763  H8  A      87      66.832  16.856  46.154  1.00  0.00
ATOM   2764  N7  A      87      67.615  17.949  44.588  1.00  0.00
ATOM   2765  C5  A      87      68.567  17.676  43.586  1.00  0.00
ATOM   2766  C6  A      87      69.272  18.460  42.621  1.00  0.00
ATOM   2767  N6  A      87      69.160  19.757  42.475  1.00  0.00
ATOM   2768  H61 A      87      68.575  20.316  43.080  1.00  0.00
ATOM   2769  H62 A      87      69.756  20.193  41.786  1.00  0.00
ATOM   2770  N1  A      87      70.126  17.839  41.777  1.00  0.00
ATOM   2771  C2  A      87      70.231  16.483  41.858  1.00  0.00
ATOM   2772  H2  A      87      70.848  15.999  41.115  1.00  0.00
ATOM   2773  N3  A      87      69.657  15.628  42.770  1.00  0.00
ATOM   2774  C4  A      87      68.863  16.367  43.629  1.00  0.00
ATOM   2775  C3' A      87      68.706  14.290  47.254  1.00  0.00
ATOM   2776  H3' A      87      68.661  15.379  47.241  1.00  0.00
ATOM   2777  C2' A      87      69.217  14.011  45.821  1.00  0.00
ATOM   2778  H2' A      87      70.011  14.747  45.688  1.00  0.00
ATOM   2779  O2' A      87      69.579  12.762  45.371  1.00  0.00
ATOM   2780 HO2' A      87      70.229  12.884  44.676  1.00  0.00
ATOM   2781  O3' A      87      69.566  13.859  48.239  1.00  0.00
ATOM   2782  P   A      88      69.982  14.756  49.492  1.00  0.00
ATOM   2783  OP1 A      88      70.786  13.768  50.213  1.00  0.00
ATOM   2784  OP2 A      88      68.893  15.353  50.267  1.00  0.00
ATOM   2785  O5' A      88      70.853  15.870  48.858  1.00  0.00
ATOM   2786  C5' A      88      71.599  16.775  49.587  1.00  0.00
ATOM   2787  H5' A      88      72.224  16.231  50.295  1.00  0.00
ATOM   2788 H5'' A      88      70.918  17.350  50.216  1.00  0.00
ATOM   2789  C4' A      88      72.467  17.733  48.770  1.00  0.00
ATOM   2790  H4' A      88      73.089  18.305  49.458  1.00  0.00
ATOM   2791  O4' A      88      73.488  17.181  47.891  1.00  0.00
ATOM   2792  C1' A      88      72.966  17.180  46.543  1.00  0.00
ATOM   2793  H1' A      88      73.572  17.839  45.921  1.00  0.00
ATOM   2794  N9  A      88      73.075  15.775  46.187  1.00  0.00
ATOM   2795  C8  A      88      73.199  14.658  47.091  1.00  0.00
ATOM   2796  H8  A      88      72.959  14.729  48.142  1.00  0.00
ATOM   2797  N7  A      88      73.573  13.553  46.432  1.00  0.00
ATOM   2798  C5  A      88      73.583  13.929  45.066  1.00  0.00
ATOM   2799  C6  A      88      74.041  13.256  43.845  1.00  0.00
ATOM   2800  N6  A      88      74.311  11.976  43.626  1.00  0.00
ATOM   2801  H61 A      88      73.938  11.440  44.396  1.00  0.00
ATOM   2802  H62 A      88      74.242  11.497  42.740  1.00  0.00
ATOM   2803  N1  A      88      74.105  14.001  42.696  1.00  0.00
ATOM   2804  C2  A      88      73.865  15.259  42.698  1.00  0.00
ATOM   2805  H2  A      88      73.967  15.818  41.779  1.00  0.00
ATOM   2806  N3  A      88      73.510  15.989  43.745  1.00  0.00
ATOM   2807  C4  A      88      73.455  15.313  44.944  1.00  0.00
ATOM   2808  C3' A      88      71.671  18.669  47.815  1.00  0.00
ATOM   2809  H3' A      88      70.677  18.851  48.224  1.00  0.00
ATOM   2810  C2' A      88      71.570  17.713  46.611  1.00  0.00
ATOM   2811  H2' A      88      70.857  16.893  46.697  1.00  0.00
ATOM   2812  O2' A      88      71.275  18.330  45.362  1.00  0.00
ATOM   2813 HO2' A      88      70.927  19.221  45.440  1.00  0.00
ATOM   2814  O3' A      88      72.388  19.854  47.458  1.00  0.00
ATOM   2815  P   G      89      72.832  20.790  48.684  1.00  0.00
ATOM   2816  OP1 G      89      74.279  20.615  48.890  1.00  0.00
ATOM   2817  OP2 G      89      71.930  20.605  49.870  1.00  0.00
ATOM   2818  O5' G      89      72.519  22.201  48.163  1.00  0.00
ATOM   2819  C5' G      89      71.265  22.864  48.291  1.00  0.00
ATOM   2820  H5' G      89      70.909  22.727  49.312  1.00  0.00
ATOM   2821 H5'' G      89      70.569  22.368  47.616  1.00  0.00
ATOM   2822  C4' G      89      71.293  24.301  47.777  1.00  0.00
ATOM   2823  H4' G      89      70.435  24.856  48.155  1.00  0.00
ATOM   2824  O4' G      89      72.415  24.833  48.442  1.00  0.00
ATOM   2825  C1' G      89      73.242  25.604  47.567  1.00  0.00
ATOM   2826  H1' G      89      73.508  26.626  47.834  1.00  0.00
ATOM   2827  N9  G      89      74.488  25.034  47.122  1.00  0.00
ATOM   2828  C8  G      89      75.115  23.939  47.626  1.00  0.00
ATOM   2829  H8  G      89      74.636  23.393  48.425  1.00  0.00
ATOM   2830  N7  G      89      76.224  23.540  46.985  1.00  0.00
ATOM   2831  C5  G      89      76.416  24.628  46.129  1.00  0.00
ATOM   2832  C6  G      89      77.652  24.944  45.379  1.00  0.00
ATOM   2833  O6  G      89      78.627  24.220  45.204  1.00  0.00
ATOM   2834  N1  G      89      77.501  26.174  44.845  1.00  0.00
ATOM   2835  H1  G      89      78.305  26.517  44.338  1.00  0.00
ATOM   2836  C2  G      89      76.546  27.090  45.167  1.00  0.00
ATOM   2837  N2  G      89      76.620  28.277  44.551  1.00  0.00
ATOM   2838  H21 G      89      75.891  28.956  44.718  1.00  0.00
ATOM   2839  H22 G      89      77.490  28.485  44.081  1.00  0.00
ATOM   2840  N3  G      89      75.467  26.900  45.867  1.00  0.00
ATOM   2841  C4  G      89      75.459  25.592  46.314  1.00  0.00
ATOM   2842  C3' G      89      71.519  24.503  46.293  1.00  0.00
ATOM   2843  H3' G      89      72.095  23.658  45.917  1.00  0.00
ATOM   2844  C2' G      89      72.391  25.752  46.380  1.00  0.00
ATOM   2845  H2' G      89      73.071  25.844  45.534  1.00  0.00
ATOM   2846  O2' G      89      71.595  26.970  46.185  1.00  0.00
ATOM   2847 HO2' G      89      72.286  27.607  46.382  1.00  0.00
ATOM   2848  O3' G      89      70.288  24.642  45.583  1.00  0.00
ATOM   2849  P   G      90      70.160  23.928  44.179  1.00  0.00
ATOM   2850  OP1 G      90      68.809  24.076  43.537  1.00  0.00
ATOM   2851  OP2 G      90      70.623  22.542  44.314  1.00  0.00
ATOM   2852  O5' G      90      71.252  24.617  43.310  1.00  0.00
ATOM   2853  C5' G      90      70.986  25.969  42.913  1.00  0.00
ATOM   2854  H5' G      90      70.689  26.534  43.797  1.00  0.00
ATOM   2855 H5'' G      90      70.149  26.108  42.229  1.00  0.00
ATOM   2856  C4' G      90      72.298  26.552  42.272  1.00  0.00
ATOM   2857  H4' G      90      72.094  27.606  42.080  1.00  0.00
ATOM   2858  O4' G      90      73.396  26.596  43.092  1.00  0.00
ATOM   2859  C1' G      90      74.597  26.292  42.374  1.00  0.00
ATOM   2860  H1' G      90      75.333  27.078  42.549  1.00  0.00
ATOM   2861  N9  G      90      75.094  24.968  42.780  1.00  0.00
ATOM   2862  C8  G      90      74.465  23.961  43.436  1.00  0.00
ATOM   2863  H8  G      90      73.505  23.993  43.930  1.00  0.00
ATOM   2864  N7  G      90      75.189  22.894  43.686  1.00  0.00
ATOM   2865  C5  G      90      76.406  23.168  42.996  1.00  0.00
ATOM   2866  C6  G      90      77.581  22.390  42.777  1.00  0.00
ATOM   2867  O6  G      90      77.878  21.250  43.191  1.00  0.00
ATOM   2868  N1  G      90      78.489  23.043  41.885  1.00  0.00
ATOM   2869  H1  G      90      79.398  22.619  41.769  1.00  0.00
ATOM   2870  C2  G      90      78.322  24.349  41.525  1.00  0.00
ATOM   2871  N2  G      90      79.221  24.754  40.667  1.00  0.00
ATOM   2872  H21 G      90      79.041  25.421  39.930  1.00  0.00
ATOM   2873  H22 G      90      80.060  24.193  40.654  1.00  0.00
ATOM   2874  N3  G      90      77.214  25.099  41.726  1.00  0.00
ATOM   2875  C4  G      90      76.350  24.409  42.452  1.00  0.00
ATOM   2876  C3' G      90      72.738  25.852  41.021  1.00  0.00
ATOM   2877  H3' G      90      72.811  24.776  41.183  1.00  0.00
ATOM   2878  C2' G      90      74.180  26.359  40.873  1.00  0.00
ATOM   2879  H2' G      90      74.675  25.679  40.179  1.00  0.00
ATOM   2880  O2' G      90      74.052  27.613  40.356  1.00  0.00
ATOM   2881 HO2' G      90      73.305  27.647  39.754  1.00  0.00
ATOM   2882  O3' G      90      71.937  26.313  39.937  1.00  0.00
ATOM   2883  P   A      91      71.460  25.200  38.861  1.00  0.00
ATOM   2884  OP1 A      91      70.558  25.839  37.892  1.00  0.00
ATOM   2885  OP2 A      91      70.895  24.157  39.737  1.00  0.00
ATOM   2886  O5' A      91      72.710  24.528  38.142  1.00  0.00
ATOM   2887  C5' A      91      73.505  25.286  37.263  1.00  0.00
ATOM   2888  H5' A      91      73.562  26.305  37.645  1.00  0.00
ATOM   2889 H5'' A      91      73.155  25.252  36.231  1.00  0.00
ATOM   2890  C4' A      91      74.986  24.767  37.122  1.00  0.00
ATOM   2891  H4' A      91      75.568  25.552  36.638  1.00  0.00
ATOM   2892  O4' A      91      75.534  24.579  38.441  1.00  0.00
ATOM   2893  C1' A      91      76.399  23.483  38.473  1.00  0.00
ATOM   2894  H1' A      91      77.448  23.738  38.627  1.00  0.00
ATOM   2895  N9  A      91      75.931  22.337  39.451  1.00  0.00
ATOM   2896  C8  A      91      74.770  22.210  40.195  1.00  0.00
ATOM   2897  H8  A      91      73.968  22.924  40.085  1.00  0.00
ATOM   2898  N7  A      91      74.673  21.109  40.890  1.00  0.00
ATOM   2899  C5  A      91      75.815  20.412  40.537  1.00  0.00
ATOM   2900  C6  A      91      76.356  19.153  40.789  1.00  0.00
ATOM   2901  N6  A      91      75.625  18.148  41.312  1.00  0.00
ATOM   2902  H61 A      91      75.991  17.217  41.174  1.00  0.00
ATOM   2903  H62 A      91      74.641  18.267  41.504  1.00  0.00
ATOM   2904  N1  A      91      77.545  18.782  40.423  1.00  0.00
ATOM   2905  C2  A      91      78.264  19.621  39.680  1.00  0.00
ATOM   2906  H2  A      91      79.233  19.276  39.349  1.00  0.00
ATOM   2907  N3  A      91      77.933  20.876  39.297  1.00  0.00
ATOM   2908  C4  A      91      76.700  21.201  39.792  1.00  0.00
ATOM   2909  C3' A      91      75.159  23.414  36.451  1.00  0.00
ATOM   2910  H3' A      91      74.328  22.771  36.738  1.00  0.00
ATOM   2911  C2' A      91      76.455  22.829  37.080  1.00  0.00
ATOM   2912  H2' A      91      76.371  21.746  37.170  1.00  0.00
ATOM   2913  O2' A      91      77.652  23.234  36.408  1.00  0.00
ATOM   2914 HO2' A      91      77.462  24.116  36.080  1.00  0.00
ATOM   2915  O3' A      91      75.322  23.400  35.029  1.00  0.00
ATOM   2916  P   U      92      74.322  22.640  34.013  1.00  0.00
ATOM   2917  OP1 U      92      74.854  22.635  32.618  1.00  0.00
ATOM   2918  OP2 U      92      72.988  23.220  34.243  1.00  0.00
ATOM   2919  O5' U      92      74.481  21.214  34.664  1.00  0.00
ATOM   2920  C5' U      92      75.656  20.459  34.603  1.00  0.00
ATOM   2921  H5' U      92      76.540  21.064  34.805  1.00  0.00
ATOM   2922 H5'' U      92      75.808  20.211  33.552  1.00  0.00
ATOM   2923  C4' U      92      75.675  19.171  35.300  1.00  0.00
ATOM   2924  H4' U      92      76.602  18.643  35.076  1.00  0.00
ATOM   2925  O4' U      92      75.528  19.305  36.719  1.00  0.00
ATOM   2926  C1' U      92      74.657  18.348  37.202  1.00  0.00
ATOM   2927  H1' U      92      75.178  17.790  37.980  1.00  0.00
ATOM   2928  N1  U      92      73.357  18.940  37.686  1.00  0.00
ATOM   2929  C6  U      92      73.147  20.281  37.408  1.00  0.00
ATOM   2930  H6  U      92      73.873  20.791  36.793  1.00  0.00
ATOM   2931  C5  U      92      72.165  20.980  38.103  1.00  0.00
ATOM   2932  H5  U      92      71.981  22.034  37.959  1.00  0.00
ATOM   2933  C4  U      92      71.322  20.281  39.070  1.00  0.00
ATOM   2934  O4  U      92      70.336  20.787  39.602  1.00  0.00
ATOM   2935  N3  U      92      71.611  18.934  39.304  1.00  0.00
ATOM   2936  H3  U      92      71.042  18.489  40.009  1.00  0.00
ATOM   2937  C2  U      92      72.612  18.240  38.635  1.00  0.00
ATOM   2938  O2  U      92      72.862  17.106  39.001  1.00  0.00
ATOM   2939  C3' U      92      74.545  18.244  34.835  1.00  0.00
ATOM   2940  H3' U      92      73.695  18.926  34.840  1.00  0.00
ATOM   2941  C2' U      92      74.494  17.295  36.064  1.00  0.00
ATOM   2942  H2' U      92      73.602  16.670  36.075  1.00  0.00
ATOM   2943  O2' U      92      75.626  16.496  36.178  1.00  0.00
ATOM   2944 HO2' U      92      76.087  16.473  35.336  1.00  0.00
ATOM   2945  O3' U      92      74.808  17.539  33.649  1.00  0.00
ATOM   2946  P   G      93      73.698  17.162  32.637  1.00  0.00
ATOM   2947  OP1 G      93      74.278  16.240  31.672  1.00  0.00
ATOM   2948  OP2 G      93      73.095  18.374  32.162  1.00  0.00
ATOM   2949  O5' G      93      72.721  16.453  33.582  1.00  0.00
ATOM   2950  C5' G      93      72.868  15.094  33.875  1.00  0.00
ATOM   2951  H5' G      93      73.812  14.824  34.347  1.00  0.00
ATOM   2952 H5'' G      93      72.778  14.485  32.975  1.00  0.00
ATOM   2953  C4' G      93      71.744  14.619  34.859  1.00  0.00
ATOM   2954  H4' G      93      71.865  13.564  35.103  1.00  0.00
ATOM   2955  O4' G      93      71.705  15.361  36.133  1.00  0.00
ATOM   2956  C1' G      93      70.413  15.202  36.688  1.00  0.00
ATOM   2957  H1' G      93      70.412  14.495  37.518  1.00  0.00
ATOM   2958  N9  G      93      69.954  16.539  37.165  1.00  0.00
ATOM   2959  C8  G      93      70.164  17.778  36.641  1.00  0.00
ATOM   2960  H8  G      93      70.791  17.871  35.766  1.00  0.00
ATOM   2961  N7  G      93      69.364  18.745  37.097  1.00  0.00
ATOM   2962  C5  G      93      68.664  18.132  38.151  1.00  0.00
ATOM   2963  C6  G      93      67.761  18.690  39.120  1.00  0.00
ATOM   2964  O6  G      93      67.373  19.842  39.333  1.00  0.00
ATOM   2965  N1  G      93      67.200  17.670  39.844  1.00  0.00
ATOM   2966  H1  G      93      66.379  17.884  40.392  1.00  0.00
ATOM   2967  C2  G      93      67.468  16.371  39.776  1.00  0.00
ATOM   2968  N2  G      93      66.850  15.569  40.532  1.00  0.00
ATOM   2969  H21 G      93      66.129  15.892  41.162  1.00  0.00
ATOM   2970  H22 G      93      66.987  14.575  40.420  1.00  0.00
ATOM   2971  N3  G      93      68.406  15.902  39.010  1.00  0.00
ATOM   2972  C4  G      93      68.978  16.752  38.124  1.00  0.00
ATOM   2973  C3' G      93      70.380  14.915  34.312  1.00  0.00
ATOM   2974  H3' G      93      70.373  15.994  34.159  1.00  0.00
ATOM   2975  C2' G      93      69.558  14.625  35.551  1.00  0.00
ATOM   2976  H2' G      93      68.598  15.117  35.398  1.00  0.00
ATOM   2977  O2' G      93      69.415  13.210  35.803  1.00  0.00
ATOM   2978 HO2' G      93      69.897  12.830  35.065  1.00  0.00
ATOM   2979  O3' G      93      70.115  14.061  33.221  1.00  0.00
ATOM   2980  P   U      94      68.888  14.479  32.293  1.00  0.00
ATOM   2981  OP1 U      94      68.619  13.481  31.280  1.00  0.00
ATOM   2982  OP2 U      94      69.035  15.859  31.841  1.00  0.00
ATOM   2983  O5' U      94      67.604  14.367  33.352  1.00  0.00
ATOM   2984  C5' U      94      66.959  13.223  33.678  1.00  0.00
ATOM   2985  H5' U      94      67.548  12.455  34.178  1.00  0.00
ATOM   2986 H5'' U      94      66.572  12.811  32.746  1.00  0.00
ATOM   2987  C4' U      94      65.734  13.327  34.486  1.00  0.00
ATOM   2988  H4' U      94      65.370  12.316  34.671  1.00  0.00
ATOM   2989  O4' U      94      65.949  13.848  35.780  1.00  0.00
ATOM   2990  C1' U      94      64.740  14.557  36.229  1.00  0.00
ATOM   2991  H1' U      94      64.242  13.984  37.011  1.00  0.00
ATOM   2992  N1  U      94      64.937  16.000  36.550  1.00  0.00
ATOM   2993  C6  U      94      65.710  16.771  35.730  1.00  0.00
ATOM   2994  H6  U      94      66.267  16.313  34.925  1.00  0.00
ATOM   2995  C5  U      94      65.748  18.090  35.823  1.00  0.00
ATOM   2996  H5  U      94      66.374  18.652  35.146  1.00  0.00
ATOM   2997  C4  U      94      65.055  18.757  36.905  1.00  0.00
ATOM   2998  O4  U      94      65.158  19.914  37.257  1.00  0.00
ATOM   2999  N3  U      94      64.256  17.959  37.704  1.00  0.00
ATOM   3000  H3  U      94      63.887  18.301  38.580  1.00  0.00
ATOM   3001  C2  U      94      64.156  16.570  37.589  1.00  0.00
ATOM   3002  O2  U      94      63.348  15.941  38.274  1.00  0.00
ATOM   3003  C3' U      94      64.678  14.151  33.810  1.00  0.00
ATOM   3004  H3' U      94      65.112  15.051  33.373  1.00  0.00
ATOM   3005  C2' U      94      63.777  14.497  35.017  1.00  0.00
ATOM   3006  H2' U      94      63.244  15.387  34.682  1.00  0.00
ATOM   3007  O2' U      94      62.881  13.452  35.176  1.00  0.00
ATOM   3008 HO2' U      94      63.052  12.764  34.529  1.00  0.00
ATOM   3009  O3' U      94      63.880  13.519  32.832  1.00  0.00
ATOM   3010  P   U      95      63.125  14.377  31.793  1.00  0.00
ATOM   3011  OP1 U      95      62.550  13.454  30.734  1.00  0.00
ATOM   3012  OP2 U      95      63.889  15.523  31.276  1.00  0.00
ATOM   3013  O5' U      95      61.864  15.068  32.579  1.00  0.00
ATOM   3014  C5' U      95      60.716  14.297  32.865  1.00  0.00
ATOM   3015  H5' U      95      60.867  13.389  33.450  1.00  0.00
ATOM   3016 H5'' U      95      60.264  13.985  31.924  1.00  0.00
ATOM   3017  C4' U      95      59.685  15.147  33.628  1.00  0.00
ATOM   3018  H4' U      95      59.025  14.403  34.073  1.00  0.00
ATOM   3019  O4' U      95      60.257  15.789  34.772  1.00  0.00
ATOM   3020  C1' U      95      59.540  17.004  35.001  1.00  0.00
ATOM   3021  H1' U      95      58.997  16.923  35.943  1.00  0.00
ATOM   3022  N1  U      95      60.545  18.107  35.145  1.00  0.00
ATOM   3023  C6  U      95      61.476  18.420  34.168  1.00  0.00
ATOM   3024  H6  U      95      61.519  17.717  33.349  1.00  0.00
ATOM   3025  C5  U      95      62.304  19.512  34.259  1.00  0.00
ATOM   3026  H5  U      95      63.071  19.798  33.555  1.00  0.00
ATOM   3027  C4  U      95      62.244  20.340  35.481  1.00  0.00
ATOM   3028  O4  U      95      63.113  21.091  35.832  1.00  0.00
ATOM   3029  N3  U      95      61.351  19.839  36.408  1.00  0.00
ATOM   3030  H3  U      95      61.400  20.207  37.347  1.00  0.00
ATOM   3031  C2  U      95      60.515  18.772  36.329  1.00  0.00
ATOM   3032  O2  U      95      59.879  18.465  37.292  1.00  0.00
ATOM   3033  C3' U      95      59.004  16.165  32.749  1.00  0.00
ATOM   3034  H3' U      95      59.720  16.611  32.058  1.00  0.00
ATOM   3035  C2' U      95      58.611  17.232  33.774  1.00  0.00
ATOM   3036  H2' U      95      58.780  18.206  33.314  1.00  0.00
ATOM   3037  O2' U      95      57.230  17.172  34.204  1.00  0.00
ATOM   3038 HO2' U      95      56.668  17.097  33.429  1.00  0.00
ATOM   3039  O3' U      95      57.803  15.680  32.082  1.00  0.00
ATOM   3040  P   G      96      57.349  16.518  30.788  1.00  0.00
ATOM   3041  OP1 G      96      56.450  15.675  30.007  1.00  0.00
ATOM   3042  OP2 G      96      58.591  17.130  30.223  1.00  0.00
ATOM   3043  O5' G      96      56.544  17.740  31.387  1.00  0.00
ATOM   3044  C5' G      96      55.183  17.681  31.626  1.00  0.00
ATOM   3045  H5' G      96      55.013  16.743  32.155  1.00  0.00
ATOM   3046 H5'' G      96      54.707  17.583  30.650  1.00  0.00
ATOM   3047  C4' G      96      54.555  18.877  32.331  1.00  0.00
ATOM   3048  H4' G      96      53.508  18.574  32.334  1.00  0.00
ATOM   3049  O4' G      96      55.058  19.066  33.674  1.00  0.00
ATOM   3050  C1' G      96      54.896  20.444  33.962  1.00  0.00
ATOM   3051  H1' G      96      54.351  20.719  34.865  1.00  0.00
ATOM   3052  N9  G      96      56.322  21.034  33.959  1.00  0.00
ATOM   3053  C8  G      96      57.462  20.636  33.311  1.00  0.00
ATOM   3054  H8  G      96      57.573  19.712  32.762  1.00  0.00
ATOM   3055  N7  G      96      58.480  21.367  33.564  1.00  0.00
ATOM   3056  C5  G      96      57.981  22.390  34.344  1.00  0.00
ATOM   3057  C6  G      96      58.694  23.548  34.945  1.00  0.00
ATOM   3058  O6  G      96      59.785  24.046  34.707  1.00  0.00
ATOM   3059  N1  G      96      57.949  24.118  35.928  1.00  0.00
ATOM   3060  H1  G      96      58.377  24.934  36.342  1.00  0.00
ATOM   3061  C2  G      96      56.622  23.940  36.058  1.00  0.00
ATOM   3062  N2  G      96      56.018  24.603  36.920  1.00  0.00
ATOM   3063  H21 G      96      56.486  25.421  37.281  1.00  0.00
ATOM   3064  H22 G      96      55.095  24.324  37.220  1.00  0.00
ATOM   3065  N3  G      96      55.949  22.991  35.470  1.00  0.00
ATOM   3066  C4  G      96      56.674  22.177  34.660  1.00  0.00
ATOM   3067  C3' G      96      54.644  20.248  31.624  1.00  0.00
ATOM   3068  H3' G      96      55.666  20.525  31.366  1.00  0.00
ATOM   3069  C2' G      96      54.216  21.176  32.830  1.00  0.00
ATOM   3070  H2' G      96      54.452  22.239  32.787  1.00  0.00
ATOM   3071  O2' G      96      52.803  21.071  33.069  1.00  0.00
ATOM   3072 HO2' G      96      52.442  21.165  32.184  1.00  0.00
ATOM   3073  O3' G      96      53.741  20.571  30.557  1.00  0.00
ATOM   3074  P   C      97      54.167  20.213  29.107  1.00  0.00
ATOM   3075  OP1 C      97      53.660  18.926  28.612  1.00  0.00
ATOM   3076  OP2 C      97      55.604  20.476  28.966  1.00  0.00
ATOM   3077  O5' C      97      53.466  21.357  28.236  1.00  0.00
ATOM   3078  C5' C      97      53.873  22.749  28.252  1.00  0.00
ATOM   3079  H5' C      97      53.382  23.223  27.402  1.00  0.00
ATOM   3080 H5'' C      97      54.955  22.876  28.213  1.00  0.00
ATOM   3081  C4' C      97      53.340  23.432  29.550  1.00  0.00
ATOM   3082  H4' C      97      53.876  22.988  30.389  1.00  0.00
ATOM   3083  O4' C      97      53.671  24.800  29.535  1.00  0.00
ATOM   3084  C1' C      97      52.625  25.506  30.333  1.00  0.00
ATOM   3085  H1' C      97      52.958  26.070  31.205  1.00  0.00
ATOM   3086  N1  C      97      51.963  26.508  29.523  1.00  0.00
ATOM   3087  C6  C      97      51.976  26.496  28.137  1.00  0.00
ATOM   3088  H6  C      97      52.499  25.752  27.555  1.00  0.00
ATOM   3089  C5  C      97      51.230  27.349  27.391  1.00  0.00
ATOM   3090  H5  C      97      51.200  27.210  26.320  1.00  0.00
ATOM   3091  C4  C      97      50.499  28.293  28.106  1.00  0.00
ATOM   3092  N4  C      97      49.807  29.192  27.480  1.00  0.00
ATOM   3093  H41 C      97      49.126  29.703  28.024  1.00  0.00
ATOM   3094  H42 C      97      49.927  29.450  26.510  1.00  0.00
ATOM   3095  N3  C      97      50.456  28.389  29.417  1.00  0.00
ATOM   3096  C2  C      97      51.140  27.462  30.126  1.00  0.00
ATOM   3097  O2  C      97      51.157  27.502  31.339  1.00  0.00
ATOM   3098  C3' C      97      51.882  23.325  29.803  1.00  0.00
ATOM   3099  H3' C      97      51.378  23.508  28.854  1.00  0.00
ATOM   3100  C2' C      97      51.645  24.477  30.792  1.00  0.00
ATOM   3101  H2' C      97      50.609  24.815  30.783  1.00  0.00
ATOM   3102  O2' C      97      51.863  24.117  32.159  1.00  0.00
ATOM   3103 HO2' C      97      51.502  23.240  32.309  1.00  0.00
ATOM   3104  O3' C      97      51.424  22.190  30.492  1.00  0.00
ATOM   3105  P   A      98      50.126  21.521  30.010  1.00  0.00
ATOM   3106  OP1 A      98      49.890  20.221  30.708  1.00  0.00
ATOM   3107  OP2 A      98      50.175  21.435  28.519  1.00  0.00
ATOM   3108  O5' A      98      48.942  22.528  30.315  1.00  0.00
ATOM   3109  C5' A      98      48.550  22.808  31.550  1.00  0.00
ATOM   3110  H5' A      98      49.415  22.934  32.202  1.00  0.00
ATOM   3111 H5'' A      98      48.058  21.925  31.959  1.00  0.00
ATOM   3112  C4' A      98      47.708  24.080  31.620  1.00  0.00
ATOM   3113  H4' A      98      47.480  24.457  32.617  1.00  0.00
ATOM   3114  O4' A      98      48.234  25.244  30.978  1.00  0.00
ATOM   3115  C1' A      98      47.180  25.988  30.337  1.00  0.00
ATOM   3116  H1' A      98      47.054  26.930  30.870  1.00  0.00
ATOM   3117  N9  A      98      47.616  26.042  28.917  1.00  0.00
ATOM   3118  C8  A      98      48.415  25.153  28.238  1.00  0.00
ATOM   3119  H8  A      98      48.879  24.289  28.690  1.00  0.00
ATOM   3120  N7  A      98      48.523  25.450  26.943  1.00  0.00
ATOM   3121  C5  A      98      47.739  26.608  26.790  1.00  0.00
ATOM   3122  C6  A      98      47.450  27.307  25.622  1.00  0.00
ATOM   3123  N6  A      98      48.050  27.064  24.473  1.00  0.00
ATOM   3124  H61 A      98      48.676  26.271  24.488  1.00  0.00
ATOM   3125  H62 A      98      47.975  27.754  23.739  1.00  0.00
ATOM   3126  N1  A      98      46.614  28.394  25.749  1.00  0.00
ATOM   3127  C2  A      98      46.046  28.602  26.946  1.00  0.00
ATOM   3128  H2  A      98      45.490  29.518  27.079  1.00  0.00
ATOM   3129  N3  A      98      46.225  27.978  28.143  1.00  0.00
ATOM   3130  C4  A      98      47.126  26.915  28.005  1.00  0.00
ATOM   3131  C3' A      98      46.475  23.751  30.849  1.00  0.00
ATOM   3132  H3' A      98      46.798  23.139  30.007  1.00  0.00
ATOM   3133  C2' A      98      45.900  25.112  30.505  1.00  0.00
ATOM   3134  H2' A      98      45.380  25.065  29.548  1.00  0.00
ATOM   3135  O2' A      98      45.121  25.686  31.502  1.00  0.00
ATOM   3136 HO2' A      98      44.455  25.017  31.673  1.00  0.00
ATOM   3137  O3' A      98      45.622  22.877  31.611  1.00  0.00
ATOM   3138  P   U      99      44.283  22.249  31.128  1.00  0.00
ATOM   3139  OP1 U      99      44.155  20.976  31.782  1.00  0.00
ATOM   3140  OP2 U      99      44.371  22.214  29.676  1.00  0.00
ATOM   3141  O5' U      99      43.163  23.367  31.408  1.00  0.00
ATOM   3142  C5' U      99      42.618  23.581  32.667  1.00  0.00
ATOM   3143  H5' U      99      43.252  24.243  33.258  1.00  0.00
ATOM   3144 H5'' U      99      42.386  22.586  33.049  1.00  0.00
ATOM   3145  C4' U      99      41.308  24.466  32.564  1.00  0.00
ATOM   3146  H4' U      99      40.796  24.449  33.526  1.00  0.00
ATOM   3147  O4' U      99      41.587  25.846  32.152  1.00  0.00
ATOM   3148  C1' U      99      40.571  26.314  31.241  1.00  0.00
ATOM   3149  H1' U      99      40.096  27.187  31.688  1.00  0.00
ATOM   3150  N1  U      99      41.156  26.658  29.976  1.00  0.00
ATOM   3151  C6  U      99      42.201  25.875  29.439  1.00  0.00
ATOM   3152  H6  U      99      42.660  25.147  30.091  1.00  0.00
ATOM   3153  C5  U      99      42.693  26.237  28.154  1.00  0.00
ATOM   3154  H5  U      99      43.554  25.722  27.754  1.00  0.00
ATOM   3155  C4  U      99      42.085  27.320  27.494  1.00  0.00
ATOM   3156  O4  U      99      42.588  27.831  26.520  1.00  0.00
ATOM   3157  N3  U      99      40.953  27.902  27.938  1.00  0.00
ATOM   3158  H3  U      99      40.653  28.768  27.514  1.00  0.00
ATOM   3159  C2  U      99      40.448  27.655  29.192  1.00  0.00
ATOM   3160  O2  U      99      39.339  28.128  29.507  1.00  0.00
ATOM   3161  C3' U      99      40.334  23.934  31.558  1.00  0.00
ATOM   3162  H3' U      99      40.744  23.551  30.624  1.00  0.00
ATOM   3163  C2' U      99      39.607  25.218  31.091  1.00  0.00
ATOM   3164  H2' U      99      39.208  25.063  30.089  1.00  0.00
ATOM   3165  O2' U      99      38.528  25.414  31.967  1.00  0.00
ATOM   3166 HO2' U      99      38.521  24.650  32.549  1.00  0.00
ATOM   3167  O3' U      99      39.368  23.021  32.111  1.00  0.00
ATOM   3168  P   G     100      38.808  22.012  31.149  1.00  0.00
ATOM   3169  OP1 G     100      37.827  21.220  31.983  1.00  0.00
ATOM   3170  OP2 G     100      39.860  21.196  30.499  1.00  0.00
ATOM   3171  O5' G     100      38.078  22.857  30.074  1.00  0.00
ATOM   3172  C5' G     100      36.760  23.324  30.266  1.00  0.00
ATOM   3173  H5' G     100      36.749  23.822  31.235  1.00  0.00
ATOM   3174 H5'' G     100      36.064  22.486  30.318  1.00  0.00
ATOM   3175  C4' G     100      36.355  24.281  29.020  1.00  0.00
ATOM   3176  H4' G     100      35.374  24.627  29.347  1.00  0.00
ATOM   3177  O4' G     100      37.237  25.425  28.893  1.00  0.00
ATOM   3178  C1' G     100      37.283  25.771  27.540  1.00  0.00
ATOM   3179  H1' G     100      36.909  26.792  27.464  1.00  0.00
ATOM   3180  N9  G     100      38.604  25.755  26.863  1.00  0.00
ATOM   3181  C8  G     100      39.604  24.871  27.031  1.00  0.00
ATOM   3182  H8  G     100      39.506  24.042  27.717  1.00  0.00
ATOM   3183  N7  G     100      40.640  25.093  26.206  1.00  0.00
ATOM   3184  C5  G     100      40.152  26.144  25.359  1.00  0.00
ATOM   3185  C6  G     100      40.709  26.840  24.226  1.00  0.00
ATOM   3186  O6  G     100      41.664  26.542  23.478  1.00  0.00
ATOM   3187  N1  G     100      39.918  27.978  23.846  1.00  0.00
ATOM   3188  H1  G     100      40.056  28.340  22.913  1.00  0.00
ATOM   3189  C2  G     100      38.805  28.361  24.566  1.00  0.00
ATOM   3190  N2  G     100      38.057  29.328  24.159  1.00  0.00
ATOM   3191  H21 G     100      37.315  29.776  24.678  1.00  0.00
ATOM   3192  H22 G     100      38.347  29.869  23.358  1.00  0.00
ATOM   3193  N3  G     100      38.330  27.852  25.672  1.00  0.00
ATOM   3194  C4  G     100      39.010  26.689  25.906  1.00  0.00
ATOM   3195  C3' G     100      36.342  23.582  27.639  1.00  0.00
ATOM   3196  H3' G     100      37.233  22.987  27.441  1.00  0.00
ATOM   3197  C2' G     100      36.334  24.894  26.760  1.00  0.00
ATOM   3198  H2' G     100      36.749  24.676  25.776  1.00  0.00
ATOM   3199  O2' G     100      35.081  25.601  26.564  1.00  0.00
ATOM   3200 HO2' G     100      35.269  26.278  25.910  1.00  0.00
ATOM   3201  O3' G     100      35.109  22.858  27.461  1.00  0.00
ATOM   3202  P   U     101      34.991  21.675  26.397  1.00  0.00
ATOM   3203  OP1 U     101      33.646  21.138  26.528  1.00  0.00
ATOM   3204  OP2 U     101      36.150  20.721  26.542  1.00  0.00
ATOM   3205  O5' U     101      35.102  22.325  24.991  1.00  0.00
ATOM   3206  C5' U     101      34.128  23.115  24.307  1.00  0.00
ATOM   3207  H5' U     101      33.981  24.092  24.768  1.00  0.00
ATOM   3208 H5'' U     101      33.205  22.543  24.214  1.00  0.00
ATOM   3209  C4' U     101      34.605  23.558  22.872  1.00  0.00
ATOM   3210  H4' U     101      33.797  24.010  22.297  1.00  0.00
ATOM   3211  O4' U     101      35.731  24.392  23.005  1.00  0.00
ATOM   3212  C1' U     101      36.473  24.490  21.796  1.00  0.00
ATOM   3213  H1' U     101      36.380  25.454  21.296  1.00  0.00
ATOM   3214  N1  U     101      37.941  24.356  21.989  1.00  0.00
ATOM   3215  C6  U     101      38.392  23.578  23.014  1.00  0.00
ATOM   3216  H6  U     101      37.785  22.969  23.666  1.00  0.00
ATOM   3217  C5  U     101      39.697  23.315  23.025  1.00  0.00
ATOM   3218  H5  U     101      40.019  22.517  23.676  1.00  0.00
ATOM   3219  C4  U     101      40.738  23.951  22.192  1.00  0.00
ATOM   3220  O4  U     101      41.942  23.856  22.402  1.00  0.00
ATOM   3221  N3  U     101      40.197  24.807  21.280  1.00  0.00
ATOM   3222  H3  U     101      40.845  25.344  20.721  1.00  0.00
ATOM   3223  C2  U     101      38.853  25.011  21.043  1.00  0.00
ATOM   3224  O2  U     101      38.421  25.651  20.084  1.00  0.00
ATOM   3225  C3' U     101      35.137  22.418  21.981  1.00  0.00
ATOM   3226  H3' U     101      35.855  21.829  22.552  1.00  0.00
ATOM   3227  C2' U     101      35.849  23.327  21.022  1.00  0.00
ATOM   3228  H2' U     101      36.654  22.669  20.694  1.00  0.00
ATOM   3229  O2' U     101      34.943  23.742  20.013  1.00  0.00
ATOM   3230 HO2' U     101      34.241  23.087  20.044  1.00  0.00
ATOM   3231  O3' U     101      34.168  21.623  21.242  1.00  0.00
ATOM   3232  P   A     102      34.430  20.134  20.716  1.00  0.00
ATOM   3233  OP1 A     102      33.072  19.513  20.467  1.00  0.00
ATOM   3234  OP2 A     102      35.317  19.455  21.700  1.00  0.00
ATOM   3235  O5' A     102      35.258  20.230  19.393  1.00  0.00
ATOM   3236  C5' A     102      34.543  20.577  18.261  1.00  0.00
ATOM   3237  H5' A     102      33.883  21.435  18.392  1.00  0.00
ATOM   3238 H5'' A     102      33.955  19.693  18.013  1.00  0.00
ATOM   3239  C4' A     102      35.347  20.919  17.049  1.00  0.00
ATOM   3240  H4' A     102      34.704  20.962  16.169  1.00  0.00
ATOM   3241  O4' A     102      35.884  22.190  17.205  1.00  0.00
ATOM   3242  C1' A     102      37.124  22.289  16.477  1.00  0.00
ATOM   3243  H1' A     102      37.042  23.092  15.744  1.00  0.00
ATOM   3244  N9  A     102      38.181  22.631  17.482  1.00  0.00
ATOM   3245  C8  A     102      38.350  22.107  18.762  1.00  0.00
ATOM   3246  H8  A     102      37.558  21.572  19.264  1.00  0.00
ATOM   3247  N7  A     102      39.459  22.421  19.334  1.00  0.00
ATOM   3248  C5  A     102      40.115  23.167  18.305  1.00  0.00
ATOM   3249  C6  A     102      41.361  23.759  18.056  1.00  0.00
ATOM   3250  N6  A     102      42.398  23.753  18.803  1.00  0.00
ATOM   3251  H61 A     102      42.317  23.251  19.675  1.00  0.00
ATOM   3252  H62 A     102      43.192  24.366  18.684  1.00  0.00
ATOM   3253  N1  A     102      41.606  24.417  16.873  1.00  0.00
ATOM   3254  C2  A     102      40.713  24.321  15.929  1.00  0.00
ATOM   3255  H2  A     102      41.000  24.854  15.034  1.00  0.00
ATOM   3256  N3  A     102      39.617  23.621  15.935  1.00  0.00
ATOM   3257  C4  A     102      39.355  23.136  17.183  1.00  0.00
ATOM   3258  C3' A     102      36.573  20.082  16.710  1.00  0.00
ATOM   3259  H3' A     102      37.238  20.000  17.570  1.00  0.00
ATOM   3260  C2' A     102      37.337  20.997  15.716  1.00  0.00
ATOM   3261  H2' A     102      38.388  20.718  15.640  1.00  0.00
ATOM   3262  O2' A     102      36.708  21.063  14.448  1.00  0.00
ATOM   3263 HO2' A     102      36.108  20.314  14.421  1.00  0.00
ATOM   3264  O3' A     102      36.078  18.883  16.068  1.00  0.00
ATOM   3265  P   U     103      36.987  17.604  15.920  1.00  0.00
ATOM   3266  OP1 U     103      36.164  16.713  15.073  1.00  0.00
ATOM   3267  OP2 U     103      37.242  17.184  17.312  1.00  0.00
ATOM   3268  O5' U     103      38.379  17.968  15.171  1.00  0.00
ATOM   3269  C5' U     103      38.411  18.179  13.798  1.00  0.00
ATOM   3270  H5' U     103      37.457  18.598  13.479  1.00  0.00
ATOM   3271 H5'' U     103      38.274  17.193  13.354  1.00  0.00
ATOM   3272  C4' U     103      39.641  18.875  13.193  1.00  0.00
ATOM   3273  H4' U     103      39.556  19.072  12.125  1.00  0.00
ATOM   3274  O4' U     103      39.883  20.175  13.762  1.00  0.00
ATOM   3275  C1' U     103      41.247  20.289  14.091  1.00  0.00
ATOM   3276  H1' U     103      41.617  21.260  13.762  1.00  0.00
ATOM   3277  N1  U     103      41.505  20.374  15.527  1.00  0.00
ATOM   3278  C6  U     103      40.771  19.806  16.542  1.00  0.00
ATOM   3279  H6  U     103      39.849  19.284  16.330  1.00  0.00
ATOM   3280  C5  U     103      41.141  19.880  17.844  1.00  0.00
ATOM   3281  H5  U     103      40.530  19.412  18.601  1.00  0.00
ATOM   3282  C4  U     103      42.318  20.645  18.207  1.00  0.00
ATOM   3283  O4  U     103      42.757  20.711  19.386  1.00  0.00
ATOM   3284  N3  U     103      42.993  21.265  17.177  1.00  0.00
ATOM   3285  H3  U     103      43.683  21.975  17.374  1.00  0.00
ATOM   3286  C2  U     103      42.631  21.184  15.844  1.00  0.00
ATOM   3287  O2  U     103      43.213  21.931  15.087  1.00  0.00
ATOM   3288  C3' U     103      40.943  18.056  13.399  1.00  0.00
ATOM   3289  H3' U     103      40.961  17.508  14.341  1.00  0.00
ATOM   3290  C2' U     103      41.992  19.112  13.497  1.00  0.00
ATOM   3291  H2' U     103      42.813  18.800  14.141  1.00  0.00
ATOM   3292  O2' U     103      42.615  19.521  12.347  1.00  0.00
ATOM   3293 HO2' U     103      43.142  18.783  12.032  1.00  0.00
ATOM   3294  O3' U     103      41.407  17.177  12.386  1.00  0.00
ATOM   3295  P   U     104      42.352  15.859  12.648  1.00  0.00
ATOM   3296  OP1 U     104      42.719  15.182  11.389  1.00  0.00
ATOM   3297  OP2 U     104      41.570  15.022  13.626  1.00  0.00
ATOM   3298  O5' U     104      43.600  16.445  13.478  1.00  0.00
ATOM   3299  C5' U     104      44.711  16.951  12.743  1.00  0.00
ATOM   3300  H5' U     104      44.381  17.686  12.009  1.00  0.00
ATOM   3301 H5'' U     104      45.199  16.133  12.212  1.00  0.00
ATOM   3302  C4' U     104      45.861  17.583  13.551  1.00  0.00
ATOM   3303  H4' U     104      46.599  18.055  12.902  1.00  0.00
ATOM   3304  O4' U     104      45.324  18.507  14.531  1.00  0.00
ATOM   3305  C1' U     104      46.044  18.524  15.698  1.00  0.00
ATOM   3306  H1' U     104      46.394  19.553  15.776  1.00  0.00
ATOM   3307  N1  U     104      45.202  18.171  16.833  1.00  0.00
ATOM   3308  C6  U     104      44.108  17.410  16.760  1.00  0.00
ATOM   3309  H6  U     104      43.837  16.956  15.818  1.00  0.00
ATOM   3310  C5  U     104      43.328  17.196  17.848  1.00  0.00
ATOM   3311  H5  U     104      42.492  16.512  17.834  1.00  0.00
ATOM   3312  C4  U     104      43.559  17.833  19.097  1.00  0.00
ATOM   3313  O4  U     104      42.786  17.771  20.095  1.00  0.00
ATOM   3314  N3  U     104      44.775  18.529  19.094  1.00  0.00
ATOM   3315  H3  U     104      45.065  18.903  19.986  1.00  0.00
ATOM   3316  C2  U     104      45.595  18.742  18.002  1.00  0.00
ATOM   3317  O2  U     104      46.595  19.433  18.196  1.00  0.00
ATOM   3318  C3' U     104      46.656  16.643  14.418  1.00  0.00
ATOM   3319  H3' U     104      45.982  15.978  14.958  1.00  0.00
ATOM   3320  C2' U     104      47.246  17.541  15.504  1.00  0.00
ATOM   3321  H2' U     104      47.538  17.026  16.419  1.00  0.00
ATOM   3322  O2' U     104      48.311  18.419  15.151  1.00  0.00
ATOM   3323 HO2' U     104      49.131  18.286  15.634  1.00  0.00
ATOM   3324  O3' U     104      47.735  16.020  13.680  1.00  0.00
ATOM   3325  P   G3    105      48.453  14.692  14.227  1.00  0.00
ATOM   3326  OP1 G3    105      49.258  14.103  13.115  1.00  0.00
ATOM   3327  OP2 G3    105      47.315  13.898  14.748  1.00  0.00
ATOM   3328  O5' G3    105      49.274  15.233  15.522  1.00  0.00
ATOM   3329  C5' G3    105      50.576  15.807  15.349  1.00  0.00
ATOM   3330  H5' G3    105      50.515  16.715  14.748  1.00  0.00
ATOM   3331 H5'' G3    105      51.212  15.166  14.739  1.00  0.00
ATOM   3332  C4' G3    105      51.273  16.233  16.608  1.00  0.00
ATOM   3333  H4' G3    105      52.248  16.655  16.365  1.00  0.00
ATOM   3334  O4' G3    105      50.613  17.259  17.289  1.00  0.00
ATOM   3335  C1' G3    105      50.988  17.210  18.639  1.00  0.00
ATOM   3336  H1' G3    105      51.622  18.074  18.834  1.00  0.00
ATOM   3337  N9  G3    105      49.782  17.216  19.478  1.00  0.00
ATOM   3338  C8  G3    105      48.493  16.893  19.112  1.00  0.00
ATOM   3339  H8  G3    105      48.177  16.527  18.147  1.00  0.00
ATOM   3340  N7  G3    105      47.700  17.069  20.154  1.00  0.00
ATOM   3341  C5  G3    105      48.408  17.506  21.225  1.00  0.00
ATOM   3342  C6  G3    105      48.141  17.788  22.561  1.00  0.00
ATOM   3343  O6  G3    105      47.030  17.817  23.130  1.00  0.00
ATOM   3344  N1  G3    105      49.177  18.125  23.322  1.00  0.00
ATOM   3345  H1  G3    105      48.976  18.630  24.173  1.00  0.00
ATOM   3346  C2  G3    105      50.456  18.177  22.896  1.00  0.00
ATOM   3347  N2  G3    105      51.301  18.871  23.625  1.00  0.00
ATOM   3348  H21 G3    105      52.181  19.059  23.165  1.00  0.00
ATOM   3349  H22 G3    105      51.150  19.082  24.601  1.00  0.00
ATOM   3350  N3  G3    105      50.802  17.845  21.633  1.00  0.00
ATOM   3351  C4  G3    105      49.746  17.467  20.847  1.00  0.00
ATOM   3352  C3' G3    105      51.565  15.053  17.554  1.00  0.00
ATOM   3353  H3' G3    105      50.722  14.412  17.811  1.00  0.00
ATOM   3354  C2' G3    105      51.778  15.876  18.849  1.00  0.00
ATOM   3355  H2' G3    105      51.361  15.302  19.677  1.00  0.00
ATOM   3356  O2' G3    105      53.188  16.328  19.017  1.00  0.00
ATOM   3357 HO2' G3    105      53.703  15.583  18.699  1.00  0.00
ATOM   3358  O3' G3    105      52.785  14.316  17.217  1.00  0.00
ATOM   3359 HO3' G3    105      53.434  14.934  16.873  1.00  0.00
TER   
ATOM   3360 MG   MG    106      58.173  66.186  52.681  1.00  0.00
TER   
ATOM   3361 MG   MG    107      65.661  92.640  65.390  1.00  0.00
TER   
ATOM   3362 MG   MG    108      66.583  68.740  50.692  1.00  0.00
TER   
ATOM   3363 MG   MG    109      63.496  29.521  45.165  1.00  0.00
TER   
ATOM   3364 MG   MG    110      57.930  45.246  42.918  1.00  0.00
TER   
ATOM   3365 MG   MG    111      66.700  49.558  40.404  1.00  0.00
TER   
END   
