# Supplementary material for: Modelling the structures of frameshift-stimulatory pseudoknots from representative bat coronaviruses
Source: PLoS Comput Biol. 2023 May 19;19(5):e1011124. doi: 10.1371/journal.pcbi.1011124 (PMC10234561; doi:10.1371/journal.pcbi.1011124)
Supplement: S3 Data — PDB files for the top 3 representative clusters from each conformer (threaded/unthreaded) of each pseudoknot described in the main text, along with PDB files for the representative clusters shown in S8–S18 Figs. (ZIP) [file pcbi.1011124.s003.zip › SI_Model_PDB_files/Anlong-44_unthreaded_Mg_cluster3.pdb]

ATOM      1 HO5' G5      1      55.501  51.413  70.125  1.00  0.00
ATOM      2  O5' G5      1      56.118  50.833  69.674  1.00  0.00
ATOM      3  C5' G5      1      57.254  50.384  70.360  1.00  0.00
ATOM      4  H5' G5      1      56.895  49.851  71.241  1.00  0.00
ATOM      5 H5'' G5      1      57.869  51.150  70.831  1.00  0.00
ATOM      6  C4' G5      1      58.215  49.449  69.581  1.00  0.00
ATOM      7  H4' G5      1      58.902  48.938  70.255  1.00  0.00
ATOM      8  O4' G5      1      57.624  48.464  68.764  1.00  0.00
ATOM      9  C1' G5      1      57.518  49.120  67.455  1.00  0.00
ATOM     10  H1' G5      1      58.202  48.616  66.773  1.00  0.00
ATOM     11  N9  G5      1      56.236  49.021  66.747  1.00  0.00
ATOM     12  C8  G5      1      55.276  49.971  66.589  1.00  0.00
ATOM     13  H8  G5      1      55.370  50.931  67.074  1.00  0.00
ATOM     14  N7  G5      1      54.237  49.519  66.011  1.00  0.00
ATOM     15  C5  G5      1      54.504  48.173  65.686  1.00  0.00
ATOM     16  C6  G5      1      53.797  47.248  64.869  1.00  0.00
ATOM     17  O6  G5      1      52.714  47.361  64.308  1.00  0.00
ATOM     18  N1  G5      1      54.504  46.025  64.752  1.00  0.00
ATOM     19  H1  G5      1      53.970  45.240  64.408  1.00  0.00
ATOM     20  C2  G5      1      55.683  45.834  65.281  1.00  0.00
ATOM     21  N2  G5      1      56.237  44.675  65.135  1.00  0.00
ATOM     22  H21 G5      1      57.101  44.599  65.652  1.00  0.00
ATOM     23  H22 G5      1      55.650  43.921  64.808  1.00  0.00
ATOM     24  N3  G5      1      56.400  46.653  66.037  1.00  0.00
ATOM     25  C4  G5      1      55.762  47.841  66.185  1.00  0.00
ATOM     26  C3' G5      1      59.120  50.345  68.705  1.00  0.00
ATOM     27  H3' G5      1      59.251  51.356  69.092  1.00  0.00
ATOM     28  C2' G5      1      58.164  50.511  67.526  1.00  0.00
ATOM     29  H2' G5      1      57.489  51.294  67.873  1.00  0.00
ATOM     30  O2' G5      1      58.751  50.932  66.361  1.00  0.00
ATOM     31 HO2' G5      1      59.656  51.194  66.544  1.00  0.00
ATOM     32  O3' G5      1      60.404  49.662  68.518  1.00  0.00
ATOM     33  P   A       2      61.626  50.201  67.746  1.00  0.00
ATOM     34  OP1 A       2      62.890  50.113  68.553  1.00  0.00
ATOM     35  OP2 A       2      61.249  51.559  67.267  1.00  0.00
ATOM     36  O5' A       2      61.784  49.278  66.450  1.00  0.00
ATOM     37  C5' A       2      62.516  48.089  66.735  1.00  0.00
ATOM     38  H5' A       2      62.293  47.816  67.766  1.00  0.00
ATOM     39 H5'' A       2      63.595  48.225  66.658  1.00  0.00
ATOM     40  C4' A       2      62.143  46.974  65.739  1.00  0.00
ATOM     41  H4' A       2      62.632  46.072  66.107  1.00  0.00
ATOM     42  O4' A       2      60.718  46.763  65.837  1.00  0.00
ATOM     43  C1' A       2      60.230  46.112  64.655  1.00  0.00
ATOM     44  H1' A       2      59.924  45.101  64.925  1.00  0.00
ATOM     45  N9  A       2      59.174  46.921  63.951  1.00  0.00
ATOM     46  C8  A       2      58.670  48.207  64.221  1.00  0.00
ATOM     47  H8  A       2      59.132  48.918  64.890  1.00  0.00
ATOM     48  N7  A       2      57.584  48.501  63.536  1.00  0.00
ATOM     49  C5  A       2      57.441  47.339  62.746  1.00  0.00
ATOM     50  C6  A       2      56.487  46.925  61.702  1.00  0.00
ATOM     51  N6  A       2      55.455  47.652  61.315  1.00  0.00
ATOM     52  H61 A       2      55.428  48.561  61.754  1.00  0.00
ATOM     53  H62 A       2      54.784  47.350  60.624  1.00  0.00
ATOM     54  N1  A       2      56.632  45.733  61.084  1.00  0.00
ATOM     55  C2  A       2      57.599  44.943  61.412  1.00  0.00
ATOM     56  H2  A       2      57.720  44.004  60.892  1.00  0.00
ATOM     57  N3  A       2      58.473  45.114  62.401  1.00  0.00
ATOM     58  C4  A       2      58.366  46.334  62.995  1.00  0.00
ATOM     59  C3' A       2      62.382  47.178  64.244  1.00  0.00
ATOM     60  H3' A       2      61.970  48.111  63.860  1.00  0.00
ATOM     61  C2' A       2      61.456  46.042  63.698  1.00  0.00
ATOM     62  H2' A       2      61.192  46.206  62.654  1.00  0.00
ATOM     63  O2' A       2      62.010  44.769  63.820  1.00  0.00
ATOM     64 HO2' A       2      62.945  44.769  63.602  1.00  0.00
ATOM     65  O3' A       2      63.780  47.018  63.947  1.00  0.00
ATOM     66  P   G       3      64.563  47.962  63.092  1.00  0.00
ATOM     67  OP1 G       3      65.936  47.484  62.823  1.00  0.00
ATOM     68  OP2 G       3      64.328  49.274  63.697  1.00  0.00
ATOM     69  O5' G       3      63.723  47.964  61.702  1.00  0.00
ATOM     70  C5' G       3      63.909  47.024  60.630  1.00  0.00
ATOM     71  H5' G       3      63.784  46.001  60.985  1.00  0.00
ATOM     72 H5'' G       3      64.923  47.171  60.257  1.00  0.00
ATOM     73  C4' G       3      62.977  47.181  59.461  1.00  0.00
ATOM     74  H4' G       3      63.150  46.334  58.796  1.00  0.00
ATOM     75  O4' G       3      61.630  47.087  59.915  1.00  0.00
ATOM     76  C1' G       3      60.858  47.865  59.055  1.00  0.00
ATOM     77  H1' G       3      60.236  47.131  58.543  1.00  0.00
ATOM     78  N9  G       3      60.151  48.819  59.875  1.00  0.00
ATOM     79  C8  G       3      60.579  49.559  60.969  1.00  0.00
ATOM     80  H8  G       3      61.518  49.449  61.491  1.00  0.00
ATOM     81  N7  G       3      59.703  50.309  61.416  1.00  0.00
ATOM     82  C5  G       3      58.622  50.160  60.562  1.00  0.00
ATOM     83  C6  G       3      57.314  50.777  60.580  1.00  0.00
ATOM     84  O6  G       3      56.846  51.690  61.286  1.00  0.00
ATOM     85  N1  G       3      56.430  50.316  59.614  1.00  0.00
ATOM     86  H1  G       3      55.603  50.884  59.494  1.00  0.00
ATOM     87  C2  G       3      56.775  49.470  58.664  1.00  0.00
ATOM     88  N2  G       3      55.832  49.154  57.810  1.00  0.00
ATOM     89  H21 G       3      54.912  49.514  58.018  1.00  0.00
ATOM     90  H22 G       3      55.988  48.272  57.343  1.00  0.00
ATOM     91  N3  G       3      57.944  48.830  58.656  1.00  0.00
ATOM     92  C4  G       3      58.829  49.219  59.617  1.00  0.00
ATOM     93  C3' G       3      63.193  48.467  58.725  1.00  0.00
ATOM     94  H3' G       3      63.278  49.314  59.406  1.00  0.00
ATOM     95  C2' G       3      61.821  48.601  58.080  1.00  0.00
ATOM     96  H2' G       3      61.561  49.651  57.944  1.00  0.00
ATOM     97  O2' G       3      61.839  47.946  56.834  1.00  0.00
ATOM     98 HO2' G       3      62.603  48.287  56.364  1.00  0.00
ATOM     99  O3' G       3      64.250  48.477  57.814  1.00  0.00
ATOM    100  P   U       4      64.779  49.774  57.138  1.00  0.00
ATOM    101  OP1 U       4      66.161  49.576  56.572  1.00  0.00
ATOM    102  OP2 U       4      64.515  50.917  58.083  1.00  0.00
ATOM    103  O5' U       4      63.804  49.812  55.913  1.00  0.00
ATOM    104  C5' U       4      64.038  49.144  54.692  1.00  0.00
ATOM    105  H5' U       4      64.134  48.090  54.951  1.00  0.00
ATOM    106 H5'' U       4      65.016  49.367  54.265  1.00  0.00
ATOM    107  C4' U       4      62.883  49.357  53.719  1.00  0.00
ATOM    108  H4' U       4      63.052  48.673  52.887  1.00  0.00
ATOM    109  O4' U       4      61.573  49.247  54.165  1.00  0.00
ATOM    110  C1' U       4      60.806  50.356  53.690  1.00  0.00
ATOM    111  H1' U       4      59.894  50.122  53.140  1.00  0.00
ATOM    112  N1  U       4      60.290  51.102  54.907  1.00  0.00
ATOM    113  C6  U       4      61.089  51.365  55.997  1.00  0.00
ATOM    114  H6  U       4      62.160  51.263  55.901  1.00  0.00
ATOM    115  C5  U       4      60.556  51.712  57.205  1.00  0.00
ATOM    116  H5  U       4      61.156  51.911  58.081  1.00  0.00
ATOM    117  C4  U       4      59.158  51.961  57.280  1.00  0.00
ATOM    118  O4  U       4      58.569  52.370  58.208  1.00  0.00
ATOM    119  N3  U       4      58.444  51.757  56.105  1.00  0.00
ATOM    120  H3  U       4      57.458  51.969  56.163  1.00  0.00
ATOM    121  C2  U       4      58.967  51.478  54.857  1.00  0.00
ATOM    122  O2  U       4      58.250  51.558  53.871  1.00  0.00
ATOM    123  C3' U       4      63.019  50.815  53.261  1.00  0.00
ATOM    124  H3' U       4      63.366  51.512  54.023  1.00  0.00
ATOM    125  C2' U       4      61.585  51.278  52.774  1.00  0.00
ATOM    126  H2' U       4      61.367  52.309  53.054  1.00  0.00
ATOM    127  O2' U       4      61.372  50.966  51.374  1.00  0.00
ATOM    128 HO2' U       4      61.758  51.704  50.898  1.00  0.00
ATOM    129  O3' U       4      63.976  50.947  52.177  1.00  0.00
ATOM    130  P   G       5      64.477  52.363  51.716  1.00  0.00
ATOM    131  OP1 G       5      65.656  52.176  50.875  1.00  0.00
ATOM    132  OP2 G       5      64.536  53.333  52.809  1.00  0.00
ATOM    133  O5' G       5      63.326  52.898  50.720  1.00  0.00
ATOM    134  C5' G       5      63.230  52.645  49.330  1.00  0.00
ATOM    135  H5' G       5      63.148  51.572  49.154  1.00  0.00
ATOM    136 H5'' G       5      64.112  52.997  48.796  1.00  0.00
ATOM    137  C4' G       5      62.019  53.363  48.673  1.00  0.00
ATOM    138  H4' G       5      61.920  52.991  47.653  1.00  0.00
ATOM    139  O4' G       5      60.841  52.985  49.331  1.00  0.00
ATOM    140  C1' G       5      59.997  54.072  49.651  1.00  0.00
ATOM    141  H1' G       5      59.001  53.887  49.249  1.00  0.00
ATOM    142  N9  G       5      59.930  54.405  51.039  1.00  0.00
ATOM    143  C8  G       5      60.954  54.738  51.882  1.00  0.00
ATOM    144  H8  G       5      61.945  54.817  51.460  1.00  0.00
ATOM    145  N7  G       5      60.654  54.856  53.181  1.00  0.00
ATOM    146  C5  G       5      59.233  54.666  53.232  1.00  0.00
ATOM    147  C6  G       5      58.283  54.613  54.311  1.00  0.00
ATOM    148  O6  G       5      58.386  55.038  55.454  1.00  0.00
ATOM    149  N1  G       5      57.015  54.322  53.849  1.00  0.00
ATOM    150  H1  G       5      56.230  54.412  54.478  1.00  0.00
ATOM    151  C2  G       5      56.709  54.022  52.584  1.00  0.00
ATOM    152  N2  G       5      55.490  53.720  52.321  1.00  0.00
ATOM    153  H21 G       5      54.825  53.616  53.073  1.00  0.00
ATOM    154  H22 G       5      55.451  53.464  51.345  1.00  0.00
ATOM    155  N3  G       5      57.569  53.922  51.523  1.00  0.00
ATOM    156  C4  G       5      58.824  54.334  51.913  1.00  0.00
ATOM    157  C3' G       5      61.944  54.903  48.698  1.00  0.00
ATOM    158  H3' G       5      62.453  55.399  49.525  1.00  0.00
ATOM    159  C2' G       5      60.460  55.260  48.860  1.00  0.00
ATOM    160  H2' G       5      60.438  56.129  49.518  1.00  0.00
ATOM    161  O2' G       5      59.622  55.504  47.737  1.00  0.00
ATOM    162 HO2' G       5      58.826  55.971  48.000  1.00  0.00
ATOM    163  O3' G       5      62.407  55.598  47.533  1.00  0.00
ATOM    164  P   C       6      63.932  55.576  47.158  1.00  0.00
ATOM    165  OP1 C       6      64.713  55.615  48.419  1.00  0.00
ATOM    166  OP2 C       6      64.149  56.548  46.052  1.00  0.00
ATOM    167  O5' C       6      63.990  54.100  46.453  1.00  0.00
ATOM    168  C5' C       6      63.507  53.906  45.107  1.00  0.00
ATOM    169  H5' C       6      63.882  54.723  44.490  1.00  0.00
ATOM    170 H5'' C       6      62.424  54.011  45.041  1.00  0.00
ATOM    171  C4' C       6      64.102  52.672  44.419  1.00  0.00
ATOM    172  H4' C       6      63.430  52.347  43.626  1.00  0.00
ATOM    173  O4' C       6      65.331  53.062  43.980  1.00  0.00
ATOM    174  C1' C       6      66.281  52.216  44.682  1.00  0.00
ATOM    175  H1' C       6      66.621  51.384  44.064  1.00  0.00
ATOM    176  N1  C       6      67.531  52.936  45.028  1.00  0.00
ATOM    177  C6  C       6      67.455  54.200  45.568  1.00  0.00
ATOM    178  H6  C       6      66.449  54.561  45.723  1.00  0.00
ATOM    179  C5  C       6      68.535  54.973  45.783  1.00  0.00
ATOM    180  H5  C       6      68.357  55.926  46.258  1.00  0.00
ATOM    181  C4  C       6      69.791  54.401  45.277  1.00  0.00
ATOM    182  N4  C       6      70.921  55.058  45.475  1.00  0.00
ATOM    183  H41 C       6      71.796  54.583  45.303  1.00  0.00
ATOM    184  H42 C       6      70.954  56.040  45.709  1.00  0.00
ATOM    185  N3  C       6      69.888  53.214  44.799  1.00  0.00
ATOM    186  C2  C       6      68.784  52.445  44.665  1.00  0.00
ATOM    187  O2  C       6      68.934  51.311  44.207  1.00  0.00
ATOM    188  C3' C       6      64.213  51.438  45.426  1.00  0.00
ATOM    189  H3' C       6      63.521  51.443  46.268  1.00  0.00
ATOM    190  C2' C       6      65.655  51.645  45.920  1.00  0.00
ATOM    191  H2' C       6      65.683  52.407  46.699  1.00  0.00
ATOM    192  O2' C       6      66.267  50.319  46.365  1.00  0.00
ATOM    193 HO2' C       6      65.860  50.220  47.229  1.00  0.00
ATOM    194  O3' C       6      64.209  50.228  44.666  1.00  0.00
ATOM    195  P   G       7      62.888  49.481  44.285  1.00  0.00
ATOM    196  OP1 G       7      63.334  48.199  43.744  1.00  0.00
ATOM    197  OP2 G       7      62.070  50.393  43.369  1.00  0.00
ATOM    198  O5' G       7      62.055  49.287  45.639  1.00  0.00
ATOM    199  C5' G       7      62.425  48.421  46.665  1.00  0.00
ATOM    200  H5' G       7      63.362  48.683  47.157  1.00  0.00
ATOM    201 H5'' G       7      62.566  47.412  46.277  1.00  0.00
ATOM    202  C4' G       7      61.267  48.415  47.678  1.00  0.00
ATOM    203  H4' G       7      61.615  47.683  48.407  1.00  0.00
ATOM    204  O4' G       7      61.074  49.695  48.293  1.00  0.00
ATOM    205  C1' G       7      59.725  50.049  48.488  1.00  0.00
ATOM    206  H1' G       7      59.565  50.469  49.481  1.00  0.00
ATOM    207  N9  G       7      59.246  51.052  47.513  1.00  0.00
ATOM    208  C8  G       7      59.883  51.543  46.379  1.00  0.00
ATOM    209  H8  G       7      60.807  51.150  45.981  1.00  0.00
ATOM    210  N7  G       7      59.174  52.426  45.777  1.00  0.00
ATOM    211  C5  G       7      58.068  52.684  46.572  1.00  0.00
ATOM    212  C6  G       7      57.002  53.680  46.474  1.00  0.00
ATOM    213  O6  G       7      56.754  54.466  45.508  1.00  0.00
ATOM    214  N1  G       7      56.045  53.535  47.441  1.00  0.00
ATOM    215  H1  G       7      55.234  54.133  47.382  1.00  0.00
ATOM    216  C2  G       7      56.185  52.641  48.406  1.00  0.00
ATOM    217  N2  G       7      55.277  52.701  49.388  1.00  0.00
ATOM    218  H21 G       7      54.370  53.113  49.218  1.00  0.00
ATOM    219  H22 G       7      55.419  51.986  50.087  1.00  0.00
ATOM    220  N3  G       7      57.208  51.846  48.657  1.00  0.00
ATOM    221  C4  G       7      58.109  51.818  47.614  1.00  0.00
ATOM    222  C3' G       7      59.861  47.999  47.282  1.00  0.00
ATOM    223  H3' G       7      59.606  48.351  46.282  1.00  0.00
ATOM    224  C2' G       7      58.977  48.770  48.300  1.00  0.00
ATOM    225  H2' G       7      57.965  48.869  47.908  1.00  0.00
ATOM    226  O2' G       7      58.917  48.121  49.503  1.00  0.00
ATOM    227 HO2' G       7      58.695  47.212  49.293  1.00  0.00
ATOM    228  O3' G       7      59.541  46.702  47.488  1.00  0.00
ATOM    229  P   G       8      58.368  46.011  46.583  1.00  0.00
ATOM    230  OP1 G       8      58.502  44.570  46.827  1.00  0.00
ATOM    231  OP2 G       8      58.301  46.489  45.201  1.00  0.00
ATOM    232  O5' G       8      56.976  46.410  47.273  1.00  0.00
ATOM    233  C5' G       8      56.680  45.791  48.502  1.00  0.00
ATOM    234  H5' G       8      57.500  45.942  49.204  1.00  0.00
ATOM    235 H5'' G       8      56.506  44.730  48.321  1.00  0.00
ATOM    236  C4' G       8      55.398  46.412  49.099  1.00  0.00
ATOM    237  H4' G       8      55.169  45.970  50.068  1.00  0.00
ATOM    238  O4' G       8      55.584  47.824  49.217  1.00  0.00
ATOM    239  C1' G       8      54.323  48.460  49.022  1.00  0.00
ATOM    240  H1' G       8      54.072  49.046  49.905  1.00  0.00
ATOM    241  N9  G       8      54.288  49.340  47.810  1.00  0.00
ATOM    242  C8  G       8      55.374  49.448  46.970  1.00  0.00
ATOM    243  H8  G       8      56.235  48.800  47.036  1.00  0.00
ATOM    244  N7  G       8      55.272  50.358  46.061  1.00  0.00
ATOM    245  C5  G       8      54.028  50.908  46.344  1.00  0.00
ATOM    246  C6  G       8      53.303  51.935  45.616  1.00  0.00
ATOM    247  O6  G       8      53.696  52.531  44.604  1.00  0.00
ATOM    248  N1  G       8      52.052  52.198  46.088  1.00  0.00
ATOM    249  H1  G       8      51.444  52.730  45.482  1.00  0.00
ATOM    250  C2  G       8      51.603  51.594  47.155  1.00  0.00
ATOM    251  N2  G       8      50.405  51.914  47.494  1.00  0.00
ATOM    252  H21 G       8      49.966  51.434  48.266  1.00  0.00
ATOM    253  H22 G       8      49.898  52.503  46.849  1.00  0.00
ATOM    254  N3  G       8      52.223  50.689  47.869  1.00  0.00
ATOM    255  C4  G       8      53.420  50.327  47.464  1.00  0.00
ATOM    256  C3' G       8      54.161  46.323  48.180  1.00  0.00
ATOM    257  H3' G       8      54.588  46.610  47.218  1.00  0.00
ATOM    258  C2' G       8      53.341  47.405  48.878  1.00  0.00
ATOM    259  H2' G       8      52.443  47.747  48.363  1.00  0.00
ATOM    260  O2' G       8      52.859  47.004  50.164  1.00  0.00
ATOM    261 HO2' G       8      52.413  47.795  50.476  1.00  0.00
ATOM    262  O3' G       8      53.545  45.045  48.265  1.00  0.00
ATOM    263  P   G       9      52.656  44.766  47.000  1.00  0.00
ATOM    264  OP1 G       9      52.274  43.347  47.176  1.00  0.00
ATOM    265  OP2 G       9      53.366  45.123  45.785  1.00  0.00
ATOM    266  O5' G       9      51.356  45.688  47.029  1.00  0.00
ATOM    267  C5' G       9      50.379  45.481  48.059  1.00  0.00
ATOM    268  H5' G       9      50.668  45.567  49.107  1.00  0.00
ATOM    269 H5'' G       9      50.039  44.450  47.962  1.00  0.00
ATOM    270  C4' G       9      49.120  46.395  47.874  1.00  0.00
ATOM    271  H4' G       9      48.517  46.216  48.764  1.00  0.00
ATOM    272  O4' G       9      49.540  47.737  47.922  1.00  0.00
ATOM    273  C1' G       9      48.859  48.428  46.854  1.00  0.00
ATOM    274  H1' G       9      48.419  49.295  47.346  1.00  0.00
ATOM    275  N9  G       9      49.802  48.941  45.874  1.00  0.00
ATOM    276  C8  G       9      51.020  48.533  45.607  1.00  0.00
ATOM    277  H8  G       9      51.440  47.848  46.329  1.00  0.00
ATOM    278  N7  G       9      51.607  49.087  44.621  1.00  0.00
ATOM    279  C5  G       9      50.645  50.072  44.199  1.00  0.00
ATOM    280  C6  G       9      50.622  51.008  43.122  1.00  0.00
ATOM    281  O6  G       9      51.378  51.127  42.181  1.00  0.00
ATOM    282  N1  G       9      49.448  51.732  43.096  1.00  0.00
ATOM    283  H1  G       9      49.251  52.309  42.291  1.00  0.00
ATOM    284  C2  G       9      48.390  51.585  43.913  1.00  0.00
ATOM    285  N2  G       9      47.202  52.024  43.487  1.00  0.00
ATOM    286  H21 G       9      47.157  52.609  42.665  1.00  0.00
ATOM    287  H22 G       9      46.387  51.922  44.075  1.00  0.00
ATOM    288  N3  G       9      48.350  50.762  45.004  1.00  0.00
ATOM    289  C4  G       9      49.511  49.965  45.069  1.00  0.00
ATOM    290  C3' G       9      48.332  46.212  46.599  1.00  0.00
ATOM    291  H3' G       9      48.963  45.954  45.748  1.00  0.00
ATOM    292  C2' G       9      47.662  47.593  46.442  1.00  0.00
ATOM    293  H2' G       9      47.279  47.729  45.431  1.00  0.00
ATOM    294  O2' G       9      46.669  47.781  47.490  1.00  0.00
ATOM    295 HO2' G       9      46.025  47.073  47.560  1.00  0.00
ATOM    296  O3' G       9      47.357  45.185  46.686  1.00  0.00
ATOM    297  P   G      10      46.963  44.358  45.383  1.00  0.00
ATOM    298  OP1 G      10      46.035  43.358  45.872  1.00  0.00
ATOM    299  OP2 G      10      48.167  43.882  44.746  1.00  0.00
ATOM    300  O5' G      10      46.217  45.316  44.413  1.00  0.00
ATOM    301  C5' G      10      44.898  45.690  44.693  1.00  0.00
ATOM    302  H5' G      10      44.916  46.081  45.710  1.00  0.00
ATOM    303 H5'' G      10      44.175  44.913  44.442  1.00  0.00
ATOM    304  C4' G      10      44.619  46.914  43.768  1.00  0.00
ATOM    305  H4' G      10      43.624  47.286  44.011  1.00  0.00
ATOM    306  O4' G      10      45.590  47.899  43.910  1.00  0.00
ATOM    307  C1' G      10      45.715  48.685  42.729  1.00  0.00
ATOM    308  H1' G      10      45.354  49.705  42.861  1.00  0.00
ATOM    309  N9  G      10      47.093  48.765  42.061  1.00  0.00
ATOM    310  C8  G      10      48.139  47.944  42.235  1.00  0.00
ATOM    311  H8  G      10      47.955  47.129  42.920  1.00  0.00
ATOM    312  N7  G      10      49.128  48.103  41.435  1.00  0.00
ATOM    313  C5  G      10      48.631  49.137  40.572  1.00  0.00
ATOM    314  C6  G      10      49.252  49.903  39.552  1.00  0.00
ATOM    315  O6  G      10      50.392  49.886  39.127  1.00  0.00
ATOM    316  N1  G      10      48.480  50.931  39.113  1.00  0.00
ATOM    317  H1  G      10      48.734  51.430  38.272  1.00  0.00
ATOM    318  C2  G      10      47.240  51.243  39.584  1.00  0.00
ATOM    319  N2  G      10      46.571  52.111  38.851  1.00  0.00
ATOM    320  H21 G      10      45.625  52.284  39.159  1.00  0.00
ATOM    321  H22 G      10      46.863  52.504  37.968  1.00  0.00
ATOM    322  N3  G      10      46.616  50.581  40.614  1.00  0.00
ATOM    323  C4  G      10      47.442  49.582  40.997  1.00  0.00
ATOM    324  C3' G      10      44.659  46.551  42.285  1.00  0.00
ATOM    325  H3' G      10      45.559  45.939  42.222  1.00  0.00
ATOM    326  C2' G      10      44.811  48.031  41.731  1.00  0.00
ATOM    327  H2' G      10      45.167  47.888  40.711  1.00  0.00
ATOM    328  O2' G      10      43.500  48.718  41.800  1.00  0.00
ATOM    329 HO2' G      10      43.121  48.819  40.924  1.00  0.00
ATOM    330  O3' G      10      43.555  45.804  41.824  1.00  0.00
ATOM    331  P   C      11      43.637  44.968  40.560  1.00  0.00
ATOM    332  OP1 C      11      42.400  44.162  40.462  1.00  0.00
ATOM    333  OP2 C      11      44.982  44.335  40.524  1.00  0.00
ATOM    334  O5' C      11      43.698  45.959  39.291  1.00  0.00
ATOM    335  C5' C      11      42.524  46.799  38.786  1.00  0.00
ATOM    336  H5' C      11      41.967  47.226  39.621  1.00  0.00
ATOM    337 H5'' C      11      41.775  46.157  38.322  1.00  0.00
ATOM    338  C4' C      11      43.039  47.940  37.880  1.00  0.00
ATOM    339  H4' C      11      42.196  48.604  37.692  1.00  0.00
ATOM    340  O4' C      11      44.123  48.672  38.337  1.00  0.00
ATOM    341  C1' C      11      44.837  49.119  37.279  1.00  0.00
ATOM    342  H1' C      11      44.915  50.203  37.355  1.00  0.00
ATOM    343  N1  C      11      46.243  48.571  37.342  1.00  0.00
ATOM    344  C6  C      11      46.686  47.575  38.139  1.00  0.00
ATOM    345  H6  C      11      45.978  47.065  38.775  1.00  0.00
ATOM    346  C5  C      11      47.966  47.163  38.134  1.00  0.00
ATOM    347  H5  C      11      48.226  46.349  38.794  1.00  0.00
ATOM    348  C4  C      11      48.932  47.858  37.300  1.00  0.00
ATOM    349  N4  C      11      50.215  47.424  37.169  1.00  0.00
ATOM    350  H41 C      11      50.488  46.620  37.716  1.00  0.00
ATOM    351  H42 C      11      50.861  47.831  36.508  1.00  0.00
ATOM    352  N3  C      11      48.476  48.752  36.425  1.00  0.00
ATOM    353  C2  C      11      47.221  49.223  36.475  1.00  0.00
ATOM    354  O2  C      11      46.943  50.205  35.816  1.00  0.00
ATOM    355  C3' C      11      43.429  47.371  36.635  1.00  0.00
ATOM    356  H3' C      11      44.122  46.563  36.869  1.00  0.00
ATOM    357  C2' C      11      44.121  48.615  36.094  1.00  0.00
ATOM    358  H2' C      11      44.732  48.485  35.201  1.00  0.00
ATOM    359  O2' C      11      43.209  49.620  35.735  1.00  0.00
ATOM    360 HO2' C      11      43.638  50.479  35.714  1.00  0.00
ATOM    361  O3' C      11      42.350  46.894  35.869  1.00  0.00
ATOM    362  P   U      12      42.576  45.667  34.891  1.00  0.00
ATOM    363  OP1 U      12      41.295  45.212  34.372  1.00  0.00
ATOM    364  OP2 U      12      43.467  44.679  35.483  1.00  0.00
ATOM    365  O5' U      12      43.376  46.250  33.621  1.00  0.00
ATOM    366  C5' U      12      42.859  47.381  32.926  1.00  0.00
ATOM    367  H5' U      12      42.500  48.176  33.580  1.00  0.00
ATOM    368 H5'' U      12      41.969  47.157  32.337  1.00  0.00
ATOM    369  C4' U      12      43.898  48.079  32.034  1.00  0.00
ATOM    370  H4' U      12      43.433  49.005  31.694  1.00  0.00
ATOM    371  O4' U      12      45.052  48.456  32.864  1.00  0.00
ATOM    372  C1' U      12      46.116  48.511  31.998  1.00  0.00
ATOM    373  H1' U      12      46.444  49.546  31.901  1.00  0.00
ATOM    374  N1  U      12      47.324  47.778  32.412  1.00  0.00
ATOM    375  C6  U      12      47.201  46.922  33.550  1.00  0.00
ATOM    376  H6  U      12      46.227  46.747  33.982  1.00  0.00
ATOM    377  C5  U      12      48.273  46.274  33.986  1.00  0.00
ATOM    378  H5  U      12      48.240  45.657  34.871  1.00  0.00
ATOM    379  C4  U      12      49.572  46.430  33.388  1.00  0.00
ATOM    380  O4  U      12      50.604  46.009  33.836  1.00  0.00
ATOM    381  N3  U      12      49.625  47.301  32.337  1.00  0.00
ATOM    382  H3  U      12      50.564  47.479  32.012  1.00  0.00
ATOM    383  C2  U      12      48.563  47.978  31.843  1.00  0.00
ATOM    384  O2  U      12      48.749  48.890  31.006  1.00  0.00
ATOM    385  C3' U      12      44.388  47.224  30.895  1.00  0.00
ATOM    386  H3' U      12      44.681  46.243  31.270  1.00  0.00
ATOM    387  C2' U      12      45.674  48.003  30.559  1.00  0.00
ATOM    388  H2' U      12      46.348  47.372  29.978  1.00  0.00
ATOM    389  O2' U      12      45.428  49.180  29.744  1.00  0.00
ATOM    390 HO2' U      12      46.279  49.531  29.470  1.00  0.00
ATOM    391  O3' U      12      43.444  47.116  29.833  1.00  0.00
ATOM    392  P   C      13      43.479  46.001  28.778  1.00  0.00
ATOM    393  OP1 C      13      42.343  46.303  27.884  1.00  0.00
ATOM    394  OP2 C      13      43.445  44.691  29.510  1.00  0.00
ATOM    395  O5' C      13      44.740  46.172  27.941  1.00  0.00
ATOM    396  C5' C      13      44.931  47.294  27.036  1.00  0.00
ATOM    397  H5' C      13      44.720  48.219  27.572  1.00  0.00
ATOM    398 H5'' C      13      44.281  47.120  26.178  1.00  0.00
ATOM    399  C4' C      13      46.328  47.368  26.441  1.00  0.00
ATOM    400  H4' C      13      46.397  48.240  25.791  1.00  0.00
ATOM    401  O4' C      13      47.166  47.621  27.615  1.00  0.00
ATOM    402  C1' C      13      48.443  47.224  27.244  1.00  0.00
ATOM    403  H1' C      13      49.050  48.091  26.982  1.00  0.00
ATOM    404  N1  C      13      49.067  46.402  28.323  1.00  0.00
ATOM    405  C6  C      13      48.347  45.728  29.259  1.00  0.00
ATOM    406  H6  C      13      47.271  45.799  29.209  1.00  0.00
ATOM    407  C5  C      13      48.962  44.953  30.175  1.00  0.00
ATOM    408  H5  C      13      48.454  44.420  30.966  1.00  0.00
ATOM    409  C4  C      13      50.384  45.005  30.198  1.00  0.00
ATOM    410  N4  C      13      51.090  44.297  31.062  1.00  0.00
ATOM    411  H41 C      13      50.642  43.490  31.472  1.00  0.00
ATOM    412  H42 C      13      52.095  44.397  31.034  1.00  0.00
ATOM    413  N3  C      13      51.069  45.662  29.344  1.00  0.00
ATOM    414  C2  C      13      50.426  46.473  28.474  1.00  0.00
ATOM    415  O2  C      13      51.166  47.046  27.702  1.00  0.00
ATOM    416  C3' C      13      46.783  46.085  25.841  1.00  0.00
ATOM    417  H3' C      13      46.599  45.218  26.475  1.00  0.00
ATOM    418  C2' C      13      48.297  46.375  25.965  1.00  0.00
ATOM    419  H2' C      13      48.769  45.392  25.958  1.00  0.00
ATOM    420  O2' C      13      48.803  47.091  24.877  1.00  0.00
ATOM    421 HO2' C      13      49.672  46.839  24.557  1.00  0.00
ATOM    422  O3' C      13      46.386  45.816  24.481  1.00  0.00
ATOM    423  P   U      14      46.438  44.405  23.765  1.00  0.00
ATOM    424  OP1 U      14      45.929  44.437  22.423  1.00  0.00
ATOM    425  OP2 U      14      45.853  43.397  24.736  1.00  0.00
ATOM    426  O5' U      14      47.994  44.063  23.577  1.00  0.00
ATOM    427  C5' U      14      48.786  44.875  22.802  1.00  0.00
ATOM    428  H5' U      14      48.470  45.907  22.951  1.00  0.00
ATOM    429 H5'' U      14      48.568  44.590  21.772  1.00  0.00
ATOM    430  C4' U      14      50.298  44.536  23.144  1.00  0.00
ATOM    431  H4' U      14      50.955  45.259  22.660  1.00  0.00
ATOM    432  O4' U      14      50.628  44.736  24.510  1.00  0.00
ATOM    433  C1' U      14      51.651  43.884  24.824  1.00  0.00
ATOM    434  H1' U      14      52.595  44.429  24.816  1.00  0.00
ATOM    435  N1  U      14      51.424  43.285  26.187  1.00  0.00
ATOM    436  C6  U      14      50.154  42.955  26.616  1.00  0.00
ATOM    437  H6  U      14      49.286  43.173  26.011  1.00  0.00
ATOM    438  C5  U      14      49.986  42.415  27.818  1.00  0.00
ATOM    439  H5  U      14      48.981  42.247  28.176  1.00  0.00
ATOM    440  C4  U      14      51.105  42.087  28.707  1.00  0.00
ATOM    441  O4  U      14      51.144  41.445  29.781  1.00  0.00
ATOM    442  N3  U      14      52.280  42.513  28.242  1.00  0.00
ATOM    443  H3  U      14      53.102  42.262  28.772  1.00  0.00
ATOM    444  C2  U      14      52.510  43.024  26.964  1.00  0.00
ATOM    445  O2  U      14      53.693  43.002  26.514  1.00  0.00
ATOM    446  C3' U      14      50.701  43.088  22.754  1.00  0.00
ATOM    447  H3' U      14      49.869  42.413  22.953  1.00  0.00
ATOM    448  C2' U      14      51.824  42.867  23.721  1.00  0.00
ATOM    449  H2' U      14      51.752  41.900  24.217  1.00  0.00
ATOM    450  O2' U      14      53.115  43.115  23.125  1.00  0.00
ATOM    451 HO2' U      14      53.001  42.806  22.223  1.00  0.00
ATOM    452  O3' U      14      51.097  42.950  21.386  1.00  0.00
ATOM    453  P   A      15      51.204  41.526  20.684  1.00  0.00
ATOM    454  OP1 A      15      51.222  41.836  19.214  1.00  0.00
ATOM    455  OP2 A      15      50.055  40.662  21.249  1.00  0.00
ATOM    456  O5' A      15      52.561  40.923  21.141  1.00  0.00
ATOM    457  C5' A      15      53.730  40.929  20.304  1.00  0.00
ATOM    458  H5' A      15      53.917  41.955  19.987  1.00  0.00
ATOM    459 H5'' A      15      53.547  40.308  19.427  1.00  0.00
ATOM    460  C4' A      15      54.956  40.268  20.912  1.00  0.00
ATOM    461  H4' A      15      55.794  40.389  20.225  1.00  0.00
ATOM    462  O4' A      15      55.241  40.955  22.116  1.00  0.00
ATOM    463  C1' A      15      55.690  39.988  23.085  1.00  0.00
ATOM    464  H1' A      15      56.651  40.310  23.488  1.00  0.00
ATOM    465  N9  A      15      54.788  39.767  24.205  1.00  0.00
ATOM    466  C8  A      15      53.407  39.919  24.190  1.00  0.00
ATOM    467  H8  A      15      52.865  40.326  23.349  1.00  0.00
ATOM    468  N7  A      15      52.826  39.747  25.324  1.00  0.00
ATOM    469  C5  A      15      53.881  39.272  26.162  1.00  0.00
ATOM    470  C6  A      15      54.066  38.742  27.483  1.00  0.00
ATOM    471  N6  A      15      53.141  38.598  28.425  1.00  0.00
ATOM    472  H61 A      15      52.228  38.993  28.255  1.00  0.00
ATOM    473  H62 A      15      53.441  38.378  29.365  1.00  0.00
ATOM    474  N1  A      15      55.221  38.255  27.916  1.00  0.00
ATOM    475  C2  A      15      56.248  38.395  27.149  1.00  0.00
ATOM    476  H2  A      15      57.189  38.138  27.612  1.00  0.00
ATOM    477  N3  A      15      56.356  39.026  25.954  1.00  0.00
ATOM    478  C4  A      15      55.129  39.394  25.473  1.00  0.00
ATOM    479  C3' A      15      54.742  38.807  21.194  1.00  0.00
ATOM    480  H3' A      15      53.750  38.627  21.609  1.00  0.00
ATOM    481  C2' A      15      55.836  38.710  22.249  1.00  0.00
ATOM    482  H2' A      15      55.609  37.868  22.903  1.00  0.00
ATOM    483  O2' A      15      57.176  38.630  21.747  1.00  0.00
ATOM    484 HO2' A      15      57.760  38.567  22.506  1.00  0.00
ATOM    485  O3' A      15      55.005  37.941  20.081  1.00  0.00
ATOM    486  P   G      16      54.885  36.379  20.061  1.00  0.00
ATOM    487  OP1 G      16      55.343  35.890  18.757  1.00  0.00
ATOM    488  OP2 G      16      53.518  36.084  20.490  1.00  0.00
ATOM    489  O5' G      16      55.878  35.764  21.094  1.00  0.00
ATOM    490  C5' G      16      57.214  35.355  20.833  1.00  0.00
ATOM    491  H5' G      16      57.873  36.126  20.432  1.00  0.00
ATOM    492 H5'' G      16      57.105  34.640  20.018  1.00  0.00
ATOM    493  C4' G      16      57.781  34.730  22.107  1.00  0.00
ATOM    494  H4' G      16      58.851  34.591  21.958  1.00  0.00
ATOM    495  O4' G      16      57.596  35.506  23.280  1.00  0.00
ATOM    496  C1' G      16      57.417  34.682  24.419  1.00  0.00
ATOM    497  H1' G      16      58.185  34.839  25.177  1.00  0.00
ATOM    498  N9  G      16      56.122  34.861  25.041  1.00  0.00
ATOM    499  C8  G      16      55.115  35.648  24.584  1.00  0.00
ATOM    500  H8  G      16      55.125  36.116  23.610  1.00  0.00
ATOM    501  N7  G      16      54.278  36.008  25.503  1.00  0.00
ATOM    502  C5  G      16      54.653  35.303  26.645  1.00  0.00
ATOM    503  C6  G      16      54.076  35.131  27.938  1.00  0.00
ATOM    504  O6  G      16      53.086  35.656  28.416  1.00  0.00
ATOM    505  N1  G      16      54.818  34.334  28.769  1.00  0.00
ATOM    506  H1  G      16      54.484  34.287  29.721  1.00  0.00
ATOM    507  C2  G      16      55.928  33.736  28.376  1.00  0.00
ATOM    508  N2  G      16      56.432  32.975  29.266  1.00  0.00
ATOM    509  H21 G      16      56.094  33.022  30.217  1.00  0.00
ATOM    510  H22 G      16      57.288  32.510  28.998  1.00  0.00
ATOM    511  N3  G      16      56.538  33.879  27.185  1.00  0.00
ATOM    512  C4  G      16      55.764  34.641  26.409  1.00  0.00
ATOM    513  C3' G      16      57.177  33.375  22.477  1.00  0.00
ATOM    514  H3' G      16      56.090  33.392  22.409  1.00  0.00
ATOM    515  C2' G      16      57.616  33.192  23.940  1.00  0.00
ATOM    516  H2' G      16      57.036  32.449  24.487  1.00  0.00
ATOM    517  O2' G      16      59.053  33.006  24.076  1.00  0.00
ATOM    518 HO2' G      16      59.226  32.526  24.889  1.00  0.00
ATOM    519  O3' G      16      57.858  32.308  21.745  1.00  0.00
ATOM    520  P   U      17      57.317  30.853  21.551  1.00  0.00
ATOM    521  OP1 U      17      58.417  30.189  20.839  1.00  0.00
ATOM    522  OP2 U      17      55.964  30.906  20.948  1.00  0.00
ATOM    523  O5' U      17      57.163  30.000  22.840  1.00  0.00
ATOM    524  C5' U      17      58.301  29.310  23.502  1.00  0.00
ATOM    525  H5' U      17      59.130  30.000  23.660  1.00  0.00
ATOM    526 H5'' U      17      58.540  28.441  22.889  1.00  0.00
ATOM    527  C4' U      17      57.777  28.808  24.823  1.00  0.00
ATOM    528  H4' U      17      58.521  28.202  25.341  1.00  0.00
ATOM    529  O4' U      17      57.517  29.866  25.679  1.00  0.00
ATOM    530  C1' U      17      56.383  29.527  26.468  1.00  0.00
ATOM    531  H1' U      17      56.818  29.483  27.467  1.00  0.00
ATOM    532  N1  U      17      55.325  30.579  26.476  1.00  0.00
ATOM    533  C6  U      17      54.732  31.014  25.289  1.00  0.00
ATOM    534  H6  U      17      55.195  30.895  24.321  1.00  0.00
ATOM    535  C5  U      17      53.512  31.584  25.303  1.00  0.00
ATOM    536  H5  U      17      52.966  31.946  24.444  1.00  0.00
ATOM    537  C4  U      17      52.737  31.777  26.515  1.00  0.00
ATOM    538  O4  U      17      51.759  32.482  26.524  1.00  0.00
ATOM    539  N3  U      17      53.322  31.287  27.626  1.00  0.00
ATOM    540  H3  U      17      52.826  31.437  28.493  1.00  0.00
ATOM    541  C2  U      17      54.601  30.731  27.681  1.00  0.00
ATOM    542  O2  U      17      55.007  30.342  28.770  1.00  0.00
ATOM    543  C3' U      17      56.460  27.970  24.689  1.00  0.00
ATOM    544  H3' U      17      55.855  28.504  23.956  1.00  0.00
ATOM    545  C2' U      17      55.814  28.129  25.984  1.00  0.00
ATOM    546  H2' U      17      54.733  28.036  25.885  1.00  0.00
ATOM    547  O2' U      17      56.362  27.185  26.877  1.00  0.00
ATOM    548 HO2' U      17      56.965  26.674  26.333  1.00  0.00
ATOM    549  O3' U      17      56.529  26.626  24.269  1.00  0.00
ATOM    550  P   G      18      55.451  25.957  23.393  1.00  0.00
ATOM    551  OP1 G      18      54.149  26.557  23.855  1.00  0.00
ATOM    552  OP2 G      18      55.610  24.498  23.441  1.00  0.00
ATOM    553  O5' G      18      55.636  26.523  21.905  1.00  0.00
ATOM    554  C5' G      18      56.869  26.517  21.200  1.00  0.00
ATOM    555  H5' G      18      57.594  25.871  21.695  1.00  0.00
ATOM    556 H5'' G      18      57.126  27.576  21.181  1.00  0.00
ATOM    557  C4' G      18      56.676  25.856  19.825  1.00  0.00
ATOM    558  H4' G      18      57.581  26.189  19.319  1.00  0.00
ATOM    559  O4' G      18      56.674  24.469  19.679  1.00  0.00
ATOM    560  C1' G      18      55.861  24.258  18.462  1.00  0.00
ATOM    561  H1' G      18      56.503  23.709  17.773  1.00  0.00
ATOM    562  N9  G      18      54.568  23.639  18.768  1.00  0.00
ATOM    563  C8  G      18      54.053  23.525  20.062  1.00  0.00
ATOM    564  H8  G      18      54.420  24.097  20.901  1.00  0.00
ATOM    565  N7  G      18      52.954  22.938  20.166  1.00  0.00
ATOM    566  C5  G      18      52.713  22.588  18.829  1.00  0.00
ATOM    567  C6  G      18      51.598  21.836  18.290  1.00  0.00
ATOM    568  O6  G      18      50.678  21.359  18.911  1.00  0.00
ATOM    569  N1  G      18      51.699  21.681  16.965  1.00  0.00
ATOM    570  H1  G      18      50.938  21.131  16.592  1.00  0.00
ATOM    571  C2  G      18      52.724  22.087  16.176  1.00  0.00
ATOM    572  N2  G      18      52.556  21.706  14.909  1.00  0.00
ATOM    573  H21 G      18      53.240  21.983  14.219  1.00  0.00
ATOM    574  H22 G      18      51.775  21.196  14.521  1.00  0.00
ATOM    575  N3  G      18      53.805  22.715  16.610  1.00  0.00
ATOM    576  C4  G      18      53.726  22.920  17.954  1.00  0.00
ATOM    577  C3' G      18      55.448  26.464  19.120  1.00  0.00
ATOM    578  H3' G      18      54.561  26.258  19.719  1.00  0.00
ATOM    579  C2' G      18      55.499  25.622  17.905  1.00  0.00
ATOM    580  H2' G      18      54.602  25.560  17.289  1.00  0.00
ATOM    581  O2' G      18      56.498  25.979  17.014  1.00  0.00
ATOM    582 HO2' G      18      56.881  26.805  17.317  1.00  0.00
ATOM    583  O3' G      18      55.586  27.845  18.980  1.00  0.00
ATOM    584  P   A      19      54.386  28.701  18.619  1.00  0.00
ATOM    585  OP1 A      19      54.756  30.125  18.668  1.00  0.00
ATOM    586  OP2 A      19      53.230  28.326  19.425  1.00  0.00
ATOM    587  O5' A      19      54.127  28.269  17.168  1.00  0.00
ATOM    588  C5' A      19      54.732  28.796  15.997  1.00  0.00
ATOM    589  H5' A      19      55.695  28.290  15.936  1.00  0.00
ATOM    590 H5'' A      19      54.948  29.859  16.104  1.00  0.00
ATOM    591  C4' A      19      53.896  28.498  14.717  1.00  0.00
ATOM    592  H4' A      19      54.276  28.964  13.808  1.00  0.00
ATOM    593  O4' A      19      53.745  27.091  14.425  1.00  0.00
ATOM    594  C1' A      19      52.406  26.715  14.016  1.00  0.00
ATOM    595  H1' A      19      52.610  26.039  13.185  1.00  0.00
ATOM    596  N9  A      19      51.725  25.796  15.072  1.00  0.00
ATOM    597  C8  A      19      51.808  25.752  16.436  1.00  0.00
ATOM    598  H8  A      19      52.527  26.390  16.929  1.00  0.00
ATOM    599  N7  A      19      50.998  24.920  17.077  1.00  0.00
ATOM    600  C5  A      19      50.250  24.430  16.053  1.00  0.00
ATOM    601  C6  A      19      49.089  23.563  15.967  1.00  0.00
ATOM    602  N6  A      19      48.578  22.940  16.986  1.00  0.00
ATOM    603  H61 A      19      48.591  23.361  17.904  1.00  0.00
ATOM    604  H62 A      19      47.731  22.414  16.823  1.00  0.00
ATOM    605  N1  A      19      48.656  23.172  14.783  1.00  0.00
ATOM    606  C2  A      19      49.175  23.717  13.721  1.00  0.00
ATOM    607  H2  A      19      48.732  23.357  12.804  1.00  0.00
ATOM    608  N3  A      19      50.124  24.622  13.638  1.00  0.00
ATOM    609  C4  A      19      50.635  24.950  14.829  1.00  0.00
ATOM    610  C3' A      19      52.515  28.968  14.695  1.00  0.00
ATOM    611  H3' A      19      52.073  28.713  15.659  1.00  0.00
ATOM    612  C2' A      19      51.674  28.046  13.805  1.00  0.00
ATOM    613  H2' A      19      50.662  27.886  14.178  1.00  0.00
ATOM    614  O2' A      19      51.659  28.549  12.408  1.00  0.00
ATOM    615 HO2' A      19      52.112  29.383  12.551  1.00  0.00
ATOM    616  O3' A      19      52.327  30.372  14.507  1.00  0.00
ATOM    617  P   U      20      51.260  31.299  15.286  1.00  0.00
ATOM    618  OP1 U      20      51.552  32.750  15.081  1.00  0.00
ATOM    619  OP2 U      20      51.063  30.835  16.642  1.00  0.00
ATOM    620  O5' U      20      49.894  30.962  14.482  1.00  0.00
ATOM    621  C5' U      20      49.786  31.262  13.129  1.00  0.00
ATOM    622  H5' U      20      50.631  30.911  12.537  1.00  0.00
ATOM    623 H5'' U      20      49.660  32.336  12.991  1.00  0.00
ATOM    624  C4' U      20      48.608  30.513  12.594  1.00  0.00
ATOM    625  H4' U      20      48.542  30.507  11.506  1.00  0.00
ATOM    626  O4' U      20      48.644  29.181  12.919  1.00  0.00
ATOM    627  C1' U      20      47.325  28.707  13.048  1.00  0.00
ATOM    628  H1' U      20      47.245  28.115  12.137  1.00  0.00
ATOM    629  N1  U      20      47.062  27.956  14.266  1.00  0.00
ATOM    630  C6  U      20      47.853  28.116  15.367  1.00  0.00
ATOM    631  H6  U      20      48.601  28.892  15.293  1.00  0.00
ATOM    632  C5  U      20      47.766  27.313  16.451  1.00  0.00
ATOM    633  H5  U      20      48.396  27.388  17.325  1.00  0.00
ATOM    634  C4  U      20      46.856  26.263  16.505  1.00  0.00
ATOM    635  O4  U      20      46.823  25.433  17.344  1.00  0.00
ATOM    636  N3  U      20      45.946  26.255  15.452  1.00  0.00
ATOM    637  H3  U      20      45.136  25.659  15.546  1.00  0.00
ATOM    638  C2  U      20      45.936  27.121  14.350  1.00  0.00
ATOM    639  O2  U      20      44.956  27.206  13.610  1.00  0.00
ATOM    640  C3' U      20      47.362  31.163  13.186  1.00  0.00
ATOM    641  H3' U      20      47.452  31.325  14.260  1.00  0.00
ATOM    642  C2' U      20      46.423  29.935  12.941  1.00  0.00
ATOM    643  H2' U      20      45.611  30.005  13.664  1.00  0.00
ATOM    644  O2' U      20      45.974  29.941  11.631  1.00  0.00
ATOM    645 HO2' U      20      45.345  30.653  11.494  1.00  0.00
ATOM    646  O3' U      20      46.908  32.253  12.421  1.00  0.00
ATOM    647  P   G      21      46.106  33.437  13.140  1.00  0.00
ATOM    648  OP1 G      21      45.759  34.487  12.140  1.00  0.00
ATOM    649  OP2 G      21      46.965  33.851  14.330  1.00  0.00
ATOM    650  O5' G      21      44.824  32.861  13.816  1.00  0.00
ATOM    651  C5' G      21      43.629  32.707  13.124  1.00  0.00
ATOM    652  H5' G      21      43.773  32.280  12.132  1.00  0.00
ATOM    653 H5'' G      21      43.231  33.718  13.040  1.00  0.00
ATOM    654  C4' G      21      42.616  31.891  13.874  1.00  0.00
ATOM    655  H4' G      21      41.837  31.551  13.191  1.00  0.00
ATOM    656  O4' G      21      43.212  30.687  14.229  1.00  0.00
ATOM    657  C1' G      21      42.408  29.933  15.135  1.00  0.00
ATOM    658  H1' G      21      41.817  29.229  14.550  1.00  0.00
ATOM    659  N9  G      21      43.257  29.211  16.137  1.00  0.00
ATOM    660  C8  G      21      44.526  29.345  16.508  1.00  0.00
ATOM    661  H8  G      21      45.221  30.012  16.018  1.00  0.00
ATOM    662  N7  G      21      44.893  28.599  17.499  1.00  0.00
ATOM    663  C5  G      21      43.674  27.909  17.856  1.00  0.00
ATOM    664  C6  G      21      43.432  26.826  18.776  1.00  0.00
ATOM    665  O6  G      21      44.216  26.372  19.620  1.00  0.00
ATOM    666  N1  G      21      42.182  26.278  18.760  1.00  0.00
ATOM    667  H1  G      21      42.047  25.433  19.296  1.00  0.00
ATOM    668  C2  G      21      41.222  26.684  17.844  1.00  0.00
ATOM    669  N2  G      21      40.091  26.041  17.698  1.00  0.00
ATOM    670  H21 G      21      39.902  25.300  18.357  1.00  0.00
ATOM    671  H22 G      21      39.538  26.152  16.861  1.00  0.00
ATOM    672  N3  G      21      41.420  27.628  16.970  1.00  0.00
ATOM    673  C4  G      21      42.649  28.330  17.035  1.00  0.00
ATOM    674  C3' G      21      42.037  32.452  15.143  1.00  0.00
ATOM    675  H3' G      21      42.856  32.783  15.781  1.00  0.00
ATOM    676  C2' G      21      41.490  31.087  15.620  1.00  0.00
ATOM    677  H2' G      21      41.520  31.175  16.707  1.00  0.00
ATOM    678  O2' G      21      40.086  30.825  15.232  1.00  0.00
ATOM    679 HO2' G      21      39.633  30.172  15.770  1.00  0.00
ATOM    680  O3' G      21      41.113  33.497  15.036  1.00  0.00
ATOM    681  P   C      22      40.779  34.470  16.254  1.00  0.00
ATOM    682  OP1 C      22      39.817  35.469  15.733  1.00  0.00
ATOM    683  OP2 C      22      42.108  35.006  16.571  1.00  0.00
ATOM    684  O5' C      22      40.200  33.718  17.484  1.00  0.00
ATOM    685  C5' C      22      38.971  32.972  17.486  1.00  0.00
ATOM    686  H5' C      22      38.865  32.383  16.576  1.00  0.00
ATOM    687 H5'' C      22      38.035  33.527  17.414  1.00  0.00
ATOM    688  C4' C      22      38.824  32.002  18.684  1.00  0.00
ATOM    689  H4' C      22      37.795  31.641  18.693  1.00  0.00
ATOM    690  O4' C      22      39.702  30.870  18.620  1.00  0.00
ATOM    691  C1' C      22      40.189  30.548  19.923  1.00  0.00
ATOM    692  H1' C      22      39.931  29.529  20.212  1.00  0.00
ATOM    693  N1  C      22      41.716  30.703  19.997  1.00  0.00
ATOM    694  C6  C      22      42.315  31.799  19.380  1.00  0.00
ATOM    695  H6  C      22      41.696  32.527  18.877  1.00  0.00
ATOM    696  C5  C      22      43.626  32.004  19.534  1.00  0.00
ATOM    697  H5  C      22      44.016  32.958  19.213  1.00  0.00
ATOM    698  C4  C      22      44.375  31.032  20.262  1.00  0.00
ATOM    699  N4  C      22      45.656  31.203  20.383  1.00  0.00
ATOM    700  H41 C      22      46.066  32.099  20.162  1.00  0.00
ATOM    701  H42 C      22      46.126  30.567  21.010  1.00  0.00
ATOM    702  N3  C      22      43.850  29.997  20.865  1.00  0.00
ATOM    703  C2  C      22      42.463  29.792  20.751  1.00  0.00
ATOM    704  O2  C      22      41.949  28.843  21.342  1.00  0.00
ATOM    705  C3' C      22      39.031  32.658  20.057  1.00  0.00
ATOM    706  H3' C      22      39.854  33.364  19.942  1.00  0.00
ATOM    707  C2' C      22      39.517  31.478  20.866  1.00  0.00
ATOM    708  H2' C      22      40.177  31.899  21.623  1.00  0.00
ATOM    709  O2' C      22      38.465  30.737  21.424  1.00  0.00
ATOM    710 HO2' C      22      37.726  31.336  21.546  1.00  0.00
ATOM    711  O3' C      22      37.908  33.332  20.499  1.00  0.00
ATOM    712  P   U      23      37.986  34.355  21.698  1.00  0.00
ATOM    713  OP1 U      23      36.777  35.173  21.617  1.00  0.00
ATOM    714  OP2 U      23      39.281  35.083  21.642  1.00  0.00
ATOM    715  O5' U      23      37.831  33.566  23.064  1.00  0.00
ATOM    716  C5' U      23      36.643  33.253  23.701  1.00  0.00
ATOM    717  H5' U      23      35.887  32.844  23.031  1.00  0.00
ATOM    718 H5'' U      23      36.236  34.094  24.264  1.00  0.00
ATOM    719  C4' U      23      36.893  32.160  24.750  1.00  0.00
ATOM    720  H4' U      23      35.918  31.890  25.155  1.00  0.00
ATOM    721  O4' U      23      37.576  30.923  24.348  1.00  0.00
ATOM    722  C1' U      23      38.061  30.281  25.471  1.00  0.00
ATOM    723  H1' U      23      37.322  29.506  25.675  1.00  0.00
ATOM    724  N1  U      23      39.468  29.757  25.300  1.00  0.00
ATOM    725  C6  U      23      40.363  30.419  24.491  1.00  0.00
ATOM    726  H6  U      23      40.135  31.289  23.894  1.00  0.00
ATOM    727  C5  U      23      41.595  29.848  24.274  1.00  0.00
ATOM    728  H5  U      23      42.252  30.319  23.557  1.00  0.00
ATOM    729  C4  U      23      42.068  28.676  24.873  1.00  0.00
ATOM    730  O4  U      23      43.144  28.148  24.726  1.00  0.00
ATOM    731  N3  U      23      41.119  28.110  25.699  1.00  0.00
ATOM    732  H3  U      23      41.491  27.431  26.347  1.00  0.00
ATOM    733  C2  U      23      39.855  28.566  25.956  1.00  0.00
ATOM    734  O2  U      23      39.160  28.000  26.800  1.00  0.00
ATOM    735  C3' U      23      37.798  32.596  25.886  1.00  0.00
ATOM    736  H3' U      23      38.781  32.916  25.543  1.00  0.00
ATOM    737  C2' U      23      37.882  31.230  26.647  1.00  0.00
ATOM    738  H2' U      23      38.704  31.167  27.360  1.00  0.00
ATOM    739  O2' U      23      36.696  30.900  27.225  1.00  0.00
ATOM    740 HO2' U      23      36.886  30.507  28.080  1.00  0.00
ATOM    741  O3' U      23      37.194  33.619  26.630  1.00  0.00
ATOM    742  P   C      24      38.035  34.690  27.368  1.00  0.00
ATOM    743  OP1 C      24      37.114  35.763  27.844  1.00  0.00
ATOM    744  OP2 C      24      39.214  35.093  26.611  1.00  0.00
ATOM    745  O5' C      24      38.546  33.986  28.665  1.00  0.00
ATOM    746  C5' C      24      37.789  33.672  29.822  1.00  0.00
ATOM    747  H5' C      24      36.807  33.342  29.483  1.00  0.00
ATOM    748 H5'' C      24      37.699  34.550  30.461  1.00  0.00
ATOM    749  C4' C      24      38.377  32.527  30.710  1.00  0.00
ATOM    750  H4' C      24      37.717  32.239  31.528  1.00  0.00
ATOM    751  O4' C      24      38.599  31.474  29.884  1.00  0.00
ATOM    752  C1' C      24      39.602  30.514  30.344  1.00  0.00
ATOM    753  H1' C      24      39.002  29.672  30.688  1.00  0.00
ATOM    754  N1  C      24      40.594  30.134  29.320  1.00  0.00
ATOM    755  C6  C      24      41.064  31.064  28.422  1.00  0.00
ATOM    756  H6  C      24      40.591  32.019  28.245  1.00  0.00
ATOM    757  C5  C      24      42.164  30.789  27.764  1.00  0.00
ATOM    758  H5  C      24      42.524  31.553  27.091  1.00  0.00
ATOM    759  C4  C      24      42.935  29.609  28.085  1.00  0.00
ATOM    760  N4  C      24      44.110  29.443  27.661  1.00  0.00
ATOM    761  H41 C      24      44.759  28.725  27.950  1.00  0.00
ATOM    762  H42 C      24      44.411  30.076  26.933  1.00  0.00
ATOM    763  N3  C      24      42.490  28.662  29.019  1.00  0.00
ATOM    764  C2  C      24      41.243  28.873  29.543  1.00  0.00
ATOM    765  O2  C      24      40.650  27.925  30.125  1.00  0.00
ATOM    766  C3' C      24      39.800  32.661  31.250  1.00  0.00
ATOM    767  H3' C      24      40.417  33.237  30.560  1.00  0.00
ATOM    768  C2' C      24      40.260  31.269  31.509  1.00  0.00
ATOM    769  H2' C      24      41.349  31.222  31.483  1.00  0.00
ATOM    770  O2' C      24      39.884  30.577  32.688  1.00  0.00
ATOM    771 HO2' C      24      39.294  31.197  33.123  1.00  0.00
ATOM    772  O3' C      24      39.896  33.379  32.485  1.00  0.00
ATOM    773  P   G      25      41.281  34.132  32.866  1.00  0.00
ATOM    774  OP1 G      25      41.019  34.930  34.062  1.00  0.00
ATOM    775  OP2 G      25      41.834  34.712  31.657  1.00  0.00
ATOM    776  O5' G      25      42.295  32.978  33.259  1.00  0.00
ATOM    777  C5' G      25      42.137  32.248  34.480  1.00  0.00
ATOM    778  H5' G      25      41.272  31.585  34.472  1.00  0.00
ATOM    779 H5'' G      25      42.142  33.009  35.260  1.00  0.00
ATOM    780  C4' G      25      43.350  31.330  34.613  1.00  0.00
ATOM    781  H4' G      25      43.131  30.639  35.427  1.00  0.00
ATOM    782  O4' G      25      43.476  30.496  33.449  1.00  0.00
ATOM    783  C1' G      25      44.800  30.078  33.399  1.00  0.00
ATOM    784  H1' G      25      44.898  28.994  33.450  1.00  0.00
ATOM    785  N9  G      25      45.487  30.674  32.178  1.00  0.00
ATOM    786  C8  G      25      45.012  31.421  31.130  1.00  0.00
ATOM    787  H8  G      25      44.007  31.815  31.152  1.00  0.00
ATOM    788  N7  G      25      45.837  31.574  30.135  1.00  0.00
ATOM    789  C5  G      25      46.925  30.810  30.535  1.00  0.00
ATOM    790  C6  G      25      48.108  30.409  29.820  1.00  0.00
ATOM    791  O6  G      25      48.528  30.719  28.697  1.00  0.00
ATOM    792  N1  G      25      48.937  29.522  30.472  1.00  0.00
ATOM    793  H1  G      25      49.766  29.361  29.918  1.00  0.00
ATOM    794  C2  G      25      48.657  29.037  31.711  1.00  0.00
ATOM    795  N2  G      25      49.586  28.333  32.248  1.00  0.00
ATOM    796  H21 G      25      50.520  28.398  31.868  1.00  0.00
ATOM    797  H22 G      25      49.500  28.252  33.251  1.00  0.00
ATOM    798  N3  G      25      47.576  29.341  32.417  1.00  0.00
ATOM    799  C4  G      25      46.714  30.237  31.781  1.00  0.00
ATOM    800  C3' G      25      44.731  32.067  34.832  1.00  0.00
ATOM    801  H3' G      25      45.091  32.764  34.075  1.00  0.00
ATOM    802  C2' G      25      45.530  30.760  34.547  1.00  0.00
ATOM    803  H2' G      25      46.533  31.050  34.233  1.00  0.00
ATOM    804  O2' G      25      45.414  29.823  35.624  1.00  0.00
ATOM    805 HO2' G      25      46.211  29.289  35.587  1.00  0.00
ATOM    806  O3' G      25      44.776  32.663  36.123  1.00  0.00
ATOM    807  P   A      26      46.078  33.510  36.665  1.00  0.00
ATOM    808  OP1 A      26      45.812  33.632  38.114  1.00  0.00
ATOM    809  OP2 A      26      46.103  34.673  35.870  1.00  0.00
ATOM    810  O5' A      26      47.420  32.741  36.342  1.00  0.00
ATOM    811  C5' A      26      47.870  31.621  37.126  1.00  0.00
ATOM    812  H5' A      26      47.243  30.730  37.087  1.00  0.00
ATOM    813 H5'' A      26      48.087  32.006  38.122  1.00  0.00
ATOM    814  C4' A      26      49.185  31.059  36.649  1.00  0.00
ATOM    815  H4' A      26      49.450  30.207  37.275  1.00  0.00
ATOM    816  O4' A      26      49.138  30.409  35.405  1.00  0.00
ATOM    817  C1' A      26      50.294  30.801  34.751  1.00  0.00
ATOM    818  H1' A      26      50.724  29.861  34.404  1.00  0.00
ATOM    819  N9  A      26      50.102  31.670  33.508  1.00  0.00
ATOM    820  C8  A      26      48.956  32.432  33.266  1.00  0.00
ATOM    821  H8  A      26      48.153  32.599  33.969  1.00  0.00
ATOM    822  N7  A      26      48.924  32.907  32.003  1.00  0.00
ATOM    823  C5  A      26      50.149  32.472  31.470  1.00  0.00
ATOM    824  C6  A      26      50.809  32.605  30.245  1.00  0.00
ATOM    825  N6  A      26      50.383  33.176  29.166  1.00  0.00
ATOM    826  H61 A      26      49.469  33.606  29.180  1.00  0.00
ATOM    827  H62 A      26      50.985  33.225  28.356  1.00  0.00
ATOM    828  N1  A      26      51.963  31.988  30.041  1.00  0.00
ATOM    829  C2  A      26      52.557  31.290  31.000  1.00  0.00
ATOM    830  H2  A      26      53.526  30.866  30.784  1.00  0.00
ATOM    831  N3  A      26      52.051  31.047  32.223  1.00  0.00
ATOM    832  C4  A      26      50.804  31.650  32.339  1.00  0.00
ATOM    833  C3' A      26      50.284  32.069  36.695  1.00  0.00
ATOM    834  H3' A      26      49.862  33.021  36.375  1.00  0.00
ATOM    835  C2' A      26      51.274  31.469  35.679  1.00  0.00
ATOM    836  H2' A      26      51.846  32.243  35.167  1.00  0.00
ATOM    837  O2' A      26      52.135  30.581  36.221  1.00  0.00
ATOM    838 HO2' A      26      52.995  31.007  36.233  1.00  0.00
ATOM    839  O3' A      26      50.839  32.236  37.990  1.00  0.00
ATOM    840  P   C      27      51.496  33.670  38.326  1.00  0.00
ATOM    841  OP1 C      27      51.655  33.732  39.779  1.00  0.00
ATOM    842  OP2 C      27      50.672  34.717  37.642  1.00  0.00
ATOM    843  O5' C      27      52.868  33.561  37.533  1.00  0.00
ATOM    844  C5' C      27      53.869  32.671  38.059  1.00  0.00
ATOM    845  H5' C      27      53.535  31.651  38.254  1.00  0.00
ATOM    846 H5'' C      27      54.322  33.076  38.964  1.00  0.00
ATOM    847  C4' C      27      55.000  32.463  37.028  1.00  0.00
ATOM    848  H4' C      27      55.703  31.813  37.550  1.00  0.00
ATOM    849  O4' C      27      54.404  32.053  35.785  1.00  0.00
ATOM    850  C1' C      27      55.170  32.547  34.688  1.00  0.00
ATOM    851  H1' C      27      55.659  31.708  34.194  1.00  0.00
ATOM    852  N1  C      27      54.416  33.479  33.814  1.00  0.00
ATOM    853  C6  C      27      53.375  34.308  34.304  1.00  0.00
ATOM    854  H6  C      27      53.109  34.288  35.351  1.00  0.00
ATOM    855  C5  C      27      52.734  35.087  33.372  1.00  0.00
ATOM    856  H5  C      27      51.946  35.684  33.807  1.00  0.00
ATOM    857  C4  C      27      53.157  35.083  32.066  1.00  0.00
ATOM    858  N4  C      27      52.449  35.739  31.307  1.00  0.00
ATOM    859  H41 C      27      52.627  35.757  30.313  1.00  0.00
ATOM    860  H42 C      27      51.813  36.369  31.774  1.00  0.00
ATOM    861  N3  C      27      54.090  34.359  31.553  1.00  0.00
ATOM    862  C2  C      27      54.806  33.584  32.443  1.00  0.00
ATOM    863  O2  C      27      55.684  32.849  32.034  1.00  0.00
ATOM    864  C3' C      27      55.752  33.769  36.653  1.00  0.00
ATOM    865  H3' C      27      55.031  34.576  36.528  1.00  0.00
ATOM    866  C2' C      27      56.268  33.292  35.285  1.00  0.00
ATOM    867  H2' C      27      56.615  34.182  34.758  1.00  0.00
ATOM    868  O2' C      27      57.341  32.472  35.471  1.00  0.00
ATOM    869 HO2' C      27      57.536  32.421  36.410  1.00  0.00
ATOM    870  O3' C      27      56.800  34.173  37.495  1.00  0.00
ATOM    871  P   U      28      57.540  35.596  37.384  1.00  0.00
ATOM    872  OP1 U      28      58.530  35.631  38.458  1.00  0.00
ATOM    873  OP2 U      28      56.466  36.610  37.494  1.00  0.00
ATOM    874  O5' U      28      58.345  35.855  36.129  1.00  0.00
ATOM    875  C5' U      28      59.677  35.410  35.897  1.00  0.00
ATOM    876  H5' U      28      59.711  34.418  36.347  1.00  0.00
ATOM    877 H5'' U      28      60.461  35.981  36.395  1.00  0.00
ATOM    878  C4' U      28      60.018  35.323  34.420  1.00  0.00
ATOM    879  H4' U      28      60.973  34.804  34.345  1.00  0.00
ATOM    880  O4' U      28      58.923  34.868  33.616  1.00  0.00
ATOM    881  C1' U      28      58.866  35.573  32.393  1.00  0.00
ATOM    882  H1' U      28      58.876  34.891  31.542  1.00  0.00
ATOM    883  N1  U      28      57.469  36.106  32.176  1.00  0.00
ATOM    884  C6  U      28      56.702  36.619  33.181  1.00  0.00
ATOM    885  H6  U      28      56.929  36.403  34.214  1.00  0.00
ATOM    886  C5  U      28      55.652  37.425  32.891  1.00  0.00
ATOM    887  H5  U      28      55.127  37.856  33.731  1.00  0.00
ATOM    888  C4  U      28      55.133  37.589  31.503  1.00  0.00
ATOM    889  O4  U      28      54.072  38.126  31.163  1.00  0.00
ATOM    890  N3  U      28      55.913  37.040  30.544  1.00  0.00
ATOM    891  H3  U      28      55.662  37.381  29.627  1.00  0.00
ATOM    892  C2  U      28      57.048  36.277  30.823  1.00  0.00
ATOM    893  O2  U      28      57.656  35.858  29.845  1.00  0.00
ATOM    894  C3' U      28      60.209  36.760  33.832  1.00  0.00
ATOM    895  H3' U      28      59.392  37.274  34.339  1.00  0.00
ATOM    896  C2' U      28      59.951  36.582  32.318  1.00  0.00
ATOM    897  H2' U      28      59.777  37.524  31.798  1.00  0.00
ATOM    898  O2' U      28      61.109  36.046  31.699  1.00  0.00
ATOM    899 HO2' U      28      60.965  36.068  30.750  1.00  0.00
ATOM    900  O3' U      28      61.446  37.319  34.185  1.00  0.00
ATOM    901  P   A      29      61.681  38.979  34.317  1.00  0.00
ATOM    902  OP1 A      29      63.171  39.236  34.662  1.00  0.00
ATOM    903  OP2 A      29      60.549  39.433  35.155  1.00  0.00
ATOM    904  O5' A      29      61.520  39.570  32.915  1.00  0.00
ATOM    905  C5' A      29      62.430  39.156  31.860  1.00  0.00
ATOM    906  H5' A      29      62.628  38.091  31.982  1.00  0.00
ATOM    907 H5'' A      29      63.385  39.669  31.969  1.00  0.00
ATOM    908  C4' A      29      61.973  39.656  30.466  1.00  0.00
ATOM    909  H4' A      29      62.803  39.476  29.783  1.00  0.00
ATOM    910  O4' A      29      60.750  39.137  29.974  1.00  0.00
ATOM    911  C1' A      29      59.917  40.147  29.480  1.00  0.00
ATOM    912  H1' A      29      59.626  39.863  28.469  1.00  0.00
ATOM    913  N9  A      29      58.696  40.328  30.249  1.00  0.00
ATOM    914  C8  A      29      58.461  40.120  31.570  1.00  0.00
ATOM    915  H8  A      29      59.179  39.849  32.330  1.00  0.00
ATOM    916  N7  A      29      57.261  40.457  31.955  1.00  0.00
ATOM    917  C5  A      29      56.645  40.906  30.780  1.00  0.00
ATOM    918  C6  A      29      55.329  41.209  30.401  1.00  0.00
ATOM    919  N6  A      29      54.314  41.127  31.230  1.00  0.00
ATOM    920  H61 A      29      53.375  41.297  30.897  1.00  0.00
ATOM    921  H62 A      29      54.533  40.809  32.163  1.00  0.00
ATOM    922  N1  A      29      54.956  41.391  29.133  1.00  0.00
ATOM    923  C2  A      29      55.957  41.257  28.197  1.00  0.00
ATOM    924  H2  A      29      55.631  41.522  27.202  1.00  0.00
ATOM    925  N3  A      29      57.210  40.963  28.400  1.00  0.00
ATOM    926  C4  A      29      57.521  40.758  29.713  1.00  0.00
ATOM    927  C3' A      29      61.699  41.173  30.529  1.00  0.00
ATOM    928  H3' A      29      61.104  41.383  31.418  1.00  0.00
ATOM    929  C2' A      29      60.827  41.362  29.289  1.00  0.00
ATOM    930  H2' A      29      60.351  42.333  29.422  1.00  0.00
ATOM    931  O2' A      29      61.489  41.356  28.097  1.00  0.00
ATOM    932 HO2' A      29      60.878  41.494  27.369  1.00  0.00
ATOM    933  O3' A      29      62.878  42.046  30.535  1.00  0.00
ATOM    934  P   G      30      62.921  43.427  31.439  1.00  0.00
ATOM    935  OP1 G      30      64.303  43.844  31.551  1.00  0.00
ATOM    936  OP2 G      30      62.290  43.196  32.789  1.00  0.00
ATOM    937  O5' G      30      62.162  44.416  30.484  1.00  0.00
ATOM    938  C5' G      30      62.523  44.691  29.136  1.00  0.00
ATOM    939  H5' G      30      62.785  43.764  28.627  1.00  0.00
ATOM    940 H5'' G      30      63.354  45.387  29.024  1.00  0.00
ATOM    941  C4' G      30      61.387  45.320  28.323  1.00  0.00
ATOM    942  H4' G      30      61.784  45.657  27.366  1.00  0.00
ATOM    943  O4' G      30      60.190  44.565  28.177  1.00  0.00
ATOM    944  C1' G      30      59.019  45.353  27.956  1.00  0.00
ATOM    945  H1' G      30      58.606  45.202  26.958  1.00  0.00
ATOM    946  N9  G      30      57.987  44.969  28.913  1.00  0.00
ATOM    947  C8  G      30      58.193  44.452  30.103  1.00  0.00
ATOM    948  H8  G      30      59.136  44.142  30.528  1.00  0.00
ATOM    949  N7  G      30      57.121  44.310  30.846  1.00  0.00
ATOM    950  C5  G      30      56.091  44.662  29.974  1.00  0.00
ATOM    951  C6  G      30      54.655  44.610  30.084  1.00  0.00
ATOM    952  O6  G      30      54.023  44.267  31.097  1.00  0.00
ATOM    953  N1  G      30      53.985  45.156  29.090  1.00  0.00
ATOM    954  H1  G      30      53.004  45.339  29.245  1.00  0.00
ATOM    955  C2  G      30      54.664  45.728  28.025  1.00  0.00
ATOM    956  N2  G      30      53.971  46.410  27.152  1.00  0.00
ATOM    957  H21 G      30      52.964  46.357  27.209  1.00  0.00
ATOM    958  H22 G      30      54.464  46.863  26.396  1.00  0.00
ATOM    959  N3  G      30      55.973  45.682  27.723  1.00  0.00
ATOM    960  C4  G      30      56.626  45.059  28.731  1.00  0.00
ATOM    961  C3' G      30      60.754  46.589  28.971  1.00  0.00
ATOM    962  H3' G      30      60.559  46.389  30.025  1.00  0.00
ATOM    963  C2' G      30      59.432  46.765  28.140  1.00  0.00
ATOM    964  H2' G      30      58.698  47.305  28.738  1.00  0.00
ATOM    965  O2' G      30      59.761  47.203  26.866  1.00  0.00
ATOM    966 HO2' G      30      58.860  47.274  26.542  1.00  0.00
ATOM    967  O3' G      30      61.664  47.700  28.883  1.00  0.00
ATOM    968  P   A      31      61.372  49.019  29.655  1.00  0.00
ATOM    969  OP1 A      31      62.297  50.027  29.058  1.00  0.00
ATOM    970  OP2 A      31      61.437  48.693  31.065  1.00  0.00
ATOM    971  O5' A      31      59.816  49.518  29.382  1.00  0.00
ATOM    972  C5' A      31      59.558  50.060  28.070  1.00  0.00
ATOM    973  H5' A      31      59.883  49.318  27.340  1.00  0.00
ATOM    974 H5'' A      31      60.172  50.934  27.853  1.00  0.00
ATOM    975  C4' A      31      58.022  50.354  27.776  1.00  0.00
ATOM    976  H4' A      31      57.989  50.782  26.774  1.00  0.00
ATOM    977  O4' A      31      57.197  49.152  27.797  1.00  0.00
ATOM    978  C1' A      31      55.921  49.475  28.271  1.00  0.00
ATOM    979  H1' A      31      55.098  49.132  27.645  1.00  0.00
ATOM    980  N9  A      31      55.687  48.905  29.622  1.00  0.00
ATOM    981  C8  A      31      56.455  48.125  30.450  1.00  0.00
ATOM    982  H8  A      31      57.505  47.925  30.300  1.00  0.00
ATOM    983  N7  A      31      55.817  47.571  31.469  1.00  0.00
ATOM    984  C5  A      31      54.509  47.953  31.257  1.00  0.00
ATOM    985  C6  A      31      53.241  47.735  31.895  1.00  0.00
ATOM    986  N6  A      31      53.007  47.184  33.094  1.00  0.00
ATOM    987  H61 A      31      53.775  46.705  33.542  1.00  0.00
ATOM    988  H62 A      31      52.072  47.054  33.453  1.00  0.00
ATOM    989  N1  A      31      52.119  48.353  31.437  1.00  0.00
ATOM    990  C2  A      31      52.194  49.063  30.333  1.00  0.00
ATOM    991  H2  A      31      51.252  49.509  30.049  1.00  0.00
ATOM    992  N3  A      31      53.254  49.343  29.607  1.00  0.00
ATOM    993  C4  A      31      54.373  48.783  30.111  1.00  0.00
ATOM    994  C3' A      31      57.357  51.306  28.721  1.00  0.00
ATOM    995  H3' A      31      57.548  50.922  29.723  1.00  0.00
ATOM    996  C2' A      31      55.881  51.009  28.313  1.00  0.00
ATOM    997  H2' A      31      55.138  51.418  28.997  1.00  0.00
ATOM    998  O2' A      31      55.578  51.571  27.016  1.00  0.00
ATOM    999 HO2' A      31      55.838  52.495  27.021  1.00  0.00
ATOM   1000  O3' A      31      57.655  52.674  28.559  1.00  0.00
ATOM   1001  P   G      32      57.517  53.748  29.729  1.00  0.00
ATOM   1002  OP1 G      32      57.982  54.969  29.144  1.00  0.00
ATOM   1003  OP2 G      32      58.342  53.272  30.918  1.00  0.00
ATOM   1004  O5' G      32      56.033  53.931  30.121  1.00  0.00
ATOM   1005  C5' G      32      55.089  54.486  29.158  1.00  0.00
ATOM   1006  H5' G      32      55.301  54.014  28.198  1.00  0.00
ATOM   1007 H5'' G      32      55.238  55.562  29.058  1.00  0.00
ATOM   1008  C4' G      32      53.584  54.278  29.563  1.00  0.00
ATOM   1009  H4' G      32      53.016  54.618  28.698  1.00  0.00
ATOM   1010  O4' G      32      53.265  52.872  29.805  1.00  0.00
ATOM   1011  C1' G      32      52.210  52.869  30.726  1.00  0.00
ATOM   1012  H1' G      32      51.233  52.600  30.325  1.00  0.00
ATOM   1013  N9  G      32      52.488  51.904  31.850  1.00  0.00
ATOM   1014  C8  G      32      53.677  51.501  32.370  1.00  0.00
ATOM   1015  H8  G      32      54.602  51.881  31.961  1.00  0.00
ATOM   1016  N7  G      32      53.585  50.770  33.451  1.00  0.00
ATOM   1017  C5  G      32      52.271  50.562  33.649  1.00  0.00
ATOM   1018  C6  G      32      51.523  49.887  34.651  1.00  0.00
ATOM   1019  O6  G      32      51.908  49.128  35.526  1.00  0.00
ATOM   1020  N1  G      32      50.137  50.027  34.436  1.00  0.00
ATOM   1021  H1  G      32      49.621  49.788  35.270  1.00  0.00
ATOM   1022  C2  G      32      49.559  50.756  33.423  1.00  0.00
ATOM   1023  N2  G      32      48.282  50.965  33.533  1.00  0.00
ATOM   1024  H21 G      32      47.751  50.665  34.338  1.00  0.00
ATOM   1025  H22 G      32      47.921  51.621  32.855  1.00  0.00
ATOM   1026  N3  G      32      50.244  51.463  32.568  1.00  0.00
ATOM   1027  C4  G      32      51.566  51.321  32.760  1.00  0.00
ATOM   1028  C3' G      32      53.378  54.971  30.921  1.00  0.00
ATOM   1029  H3' G      32      54.227  54.661  31.529  1.00  0.00
ATOM   1030  C2' G      32      52.128  54.228  31.366  1.00  0.00
ATOM   1031  H2' G      32      52.125  54.154  32.453  1.00  0.00
ATOM   1032  O2' G      32      51.026  54.907  30.850  1.00  0.00
ATOM   1033 HO2' G      32      51.143  55.784  31.221  1.00  0.00
ATOM   1034  O3' G      32      53.335  56.378  31.025  1.00  0.00
ATOM   1035  P   C      33      53.298  57.189  32.371  1.00  0.00
ATOM   1036  OP1 C      33      53.300  58.637  31.978  1.00  0.00
ATOM   1037  OP2 C      33      54.364  56.728  33.263  1.00  0.00
ATOM   1038  O5' C      33      51.922  56.806  33.044  1.00  0.00
ATOM   1039  C5' C      33      50.787  57.591  32.759  1.00  0.00
ATOM   1040  H5' C      33      50.645  57.565  31.679  1.00  0.00
ATOM   1041 H5'' C      33      50.864  58.651  33.002  1.00  0.00
ATOM   1042  C4' C      33      49.468  57.175  33.376  1.00  0.00
ATOM   1043  H4' C      33      48.690  57.748  32.871  1.00  0.00
ATOM   1044  O4' C      33      49.246  55.809  33.303  1.00  0.00
ATOM   1045  C1' C      33      48.657  55.251  34.443  1.00  0.00
ATOM   1046  H1' C      33      47.817  54.709  34.008  1.00  0.00
ATOM   1047  N1  C      33      49.519  54.273  35.136  1.00  0.00
ATOM   1048  C6  C      33      50.893  54.193  34.944  1.00  0.00
ATOM   1049  H6  C      33      51.443  54.775  34.218  1.00  0.00
ATOM   1050  C5  C      33      51.618  53.273  35.745  1.00  0.00
ATOM   1051  H5  C      33      52.685  53.140  35.642  1.00  0.00
ATOM   1052  C4  C      33      50.899  52.375  36.579  1.00  0.00
ATOM   1053  N4  C      33      51.631  51.575  37.322  1.00  0.00
ATOM   1054  H41 C      33      52.618  51.620  37.112  1.00  0.00
ATOM   1055  H42 C      33      51.199  50.972  38.007  1.00  0.00
ATOM   1056  N3  C      33      49.606  52.545  36.764  1.00  0.00
ATOM   1057  C2  C      33      48.925  53.474  36.146  1.00  0.00
ATOM   1058  O2  C      33      47.705  53.447  36.308  1.00  0.00
ATOM   1059  C3' C      33      49.226  57.461  34.925  1.00  0.00
ATOM   1060  H3' C      33      50.184  57.217  35.385  1.00  0.00
ATOM   1061  C2' C      33      48.144  56.407  35.301  1.00  0.00
ATOM   1062  H2' C      33      48.073  56.259  36.379  1.00  0.00
ATOM   1063  O2' C      33      46.834  56.707  34.894  1.00  0.00
ATOM   1064 HO2' C      33      46.859  56.899  33.954  1.00  0.00
ATOM   1065  O3' C      33      48.911  58.775  35.179  1.00  0.00
ATOM   1066  P   C      34      49.141  59.321  36.690  1.00  0.00
ATOM   1067  OP1 C      34      48.850  60.732  36.649  1.00  0.00
ATOM   1068  OP2 C      34      50.512  59.013  37.154  1.00  0.00
ATOM   1069  O5' C      34      48.158  58.681  37.704  1.00  0.00
ATOM   1070  C5' C      34      46.739  58.875  37.666  1.00  0.00
ATOM   1071  H5' C      34      46.402  58.636  36.657  1.00  0.00
ATOM   1072 H5'' C      34      46.444  59.873  37.992  1.00  0.00
ATOM   1073  C4' C      34      46.069  58.016  38.680  1.00  0.00
ATOM   1074  H4' C      34      45.002  58.234  38.717  1.00  0.00
ATOM   1075  O4' C      34      46.217  56.645  38.390  1.00  0.00
ATOM   1076  C1' C      34      46.327  55.992  39.636  1.00  0.00
ATOM   1077  H1' C      34      45.550  55.235  39.740  1.00  0.00
ATOM   1078  N1  C      34      47.595  55.224  39.800  1.00  0.00
ATOM   1079  C6  C      34      48.652  55.538  39.000  1.00  0.00
ATOM   1080  H6  C      34      48.506  56.299  38.248  1.00  0.00
ATOM   1081  C5  C      34      49.863  54.899  39.112  1.00  0.00
ATOM   1082  H5  C      34      50.610  55.178  38.384  1.00  0.00
ATOM   1083  C4  C      34      49.965  53.973  40.126  1.00  0.00
ATOM   1084  N4  C      34      51.073  53.276  40.183  1.00  0.00
ATOM   1085  H41 C      34      51.727  53.271  39.413  1.00  0.00
ATOM   1086  H42 C      34      51.115  52.621  40.951  1.00  0.00
ATOM   1087  N3  C      34      49.041  53.738  41.018  1.00  0.00
ATOM   1088  C2  C      34      47.857  54.401  40.909  1.00  0.00
ATOM   1089  O2  C      34      46.971  54.271  41.788  1.00  0.00
ATOM   1090  C3' C      34      46.536  58.150  40.084  1.00  0.00
ATOM   1091  H3' C      34      47.624  58.217  40.093  1.00  0.00
ATOM   1092  C2' C      34      46.167  56.869  40.807  1.00  0.00
ATOM   1093  H2' C      34      46.914  56.671  41.576  1.00  0.00
ATOM   1094  O2' C      34      44.842  56.817  41.215  1.00  0.00
ATOM   1095 HO2' C      34      44.855  57.080  42.138  1.00  0.00
ATOM   1096  O3' C      34      46.002  59.283  40.791  1.00  0.00
ATOM   1097  P   C      35      46.928  60.037  41.826  1.00  0.00
ATOM   1098  OP1 C      35      46.234  61.340  42.087  1.00  0.00
ATOM   1099  OP2 C      35      48.300  60.035  41.262  1.00  0.00
ATOM   1100  O5' C      35      46.930  59.110  43.061  1.00  0.00
ATOM   1101  C5' C      35      45.708  58.726  43.727  1.00  0.00
ATOM   1102  H5' C      35      44.893  58.359  43.104  1.00  0.00
ATOM   1103 H5'' C      35      45.327  59.556  44.322  1.00  0.00
ATOM   1104  C4' C      35      46.044  57.693  44.756  1.00  0.00
ATOM   1105  H4' C      35      45.190  57.430  45.381  1.00  0.00
ATOM   1106  O4' C      35      46.622  56.545  44.061  1.00  0.00
ATOM   1107  C1' C      35      47.448  55.800  44.893  1.00  0.00
ATOM   1108  H1' C      35      47.066  54.834  45.224  1.00  0.00
ATOM   1109  N1  C      35      48.854  55.553  44.339  1.00  0.00
ATOM   1110  C6  C      35      49.412  56.330  43.342  1.00  0.00
ATOM   1111  H6  C      35      48.821  57.142  42.945  1.00  0.00
ATOM   1112  C5  C      35      50.627  56.056  42.834  1.00  0.00
ATOM   1113  H5  C      35      50.967  56.615  41.974  1.00  0.00
ATOM   1114  C4  C      35      51.399  55.074  43.590  1.00  0.00
ATOM   1115  N4  C      35      52.627  54.753  43.248  1.00  0.00
ATOM   1116  H41 C      35      53.098  55.279  42.527  1.00  0.00
ATOM   1117  H42 C      35      53.076  53.945  43.654  1.00  0.00
ATOM   1118  N3  C      35      50.927  54.338  44.544  1.00  0.00
ATOM   1119  C2  C      35      49.686  54.630  44.980  1.00  0.00
ATOM   1120  O2  C      35      49.156  53.840  45.778  1.00  0.00
ATOM   1121  C3' C      35      47.146  58.079  45.721  1.00  0.00
ATOM   1122  H3' C      35      48.044  58.479  45.250  1.00  0.00
ATOM   1123  C2' C      35      47.567  56.665  46.140  1.00  0.00
ATOM   1124  H2' C      35      48.558  56.679  46.594  1.00  0.00
ATOM   1125  O2' C      35      46.613  56.195  46.978  1.00  0.00
ATOM   1126 HO2' C      35      46.085  56.881  47.394  1.00  0.00
ATOM   1127  O3' C      35      46.750  58.698  46.929  1.00  0.00
ATOM   1128  P   C      36      47.814  59.528  47.829  1.00  0.00
ATOM   1129  OP1 C      36      46.978  60.229  48.833  1.00  0.00
ATOM   1130  OP2 C      36      48.733  60.317  46.909  1.00  0.00
ATOM   1131  O5' C      36      48.606  58.282  48.493  1.00  0.00
ATOM   1132  C5' C      36      48.055  57.683  49.681  1.00  0.00
ATOM   1133  H5' C      36      47.029  57.342  49.538  1.00  0.00
ATOM   1134 H5'' C      36      48.126  58.418  50.483  1.00  0.00
ATOM   1135  C4' C      36      48.710  56.383  50.109  1.00  0.00
ATOM   1136  H4' C      36      48.123  55.819  50.833  1.00  0.00
ATOM   1137  O4' C      36      49.110  55.503  49.028  1.00  0.00
ATOM   1138  C1' C      36      50.376  54.960  49.243  1.00  0.00
ATOM   1139  H1' C      36      50.306  53.873  49.206  1.00  0.00
ATOM   1140  N1  C      36      51.428  55.493  48.327  1.00  0.00
ATOM   1141  C6  C      36      51.238  56.540  47.448  1.00  0.00
ATOM   1142  H6  C      36      50.319  57.098  47.546  1.00  0.00
ATOM   1143  C5  C      36      52.229  57.029  46.595  1.00  0.00
ATOM   1144  H5  C      36      52.103  57.923  46.002  1.00  0.00
ATOM   1145  C4  C      36      53.345  56.257  46.589  1.00  0.00
ATOM   1146  N4  C      36      54.326  56.467  45.701  1.00  0.00
ATOM   1147  H41 C      36      55.044  55.758  45.654  1.00  0.00
ATOM   1148  H42 C      36      54.085  56.981  44.866  1.00  0.00
ATOM   1149  N3  C      36      53.602  55.306  47.390  1.00  0.00
ATOM   1150  C2  C      36      52.675  54.866  48.224  1.00  0.00
ATOM   1151  O2  C      36      52.894  53.845  48.890  1.00  0.00
ATOM   1152  C3' C      36      50.123  56.732  50.775  1.00  0.00
ATOM   1153  H3' C      36      50.574  57.564  50.236  1.00  0.00
ATOM   1154  C2' C      36      50.833  55.404  50.669  1.00  0.00
ATOM   1155  H2' C      36      51.906  55.477  50.842  1.00  0.00
ATOM   1156  O2' C      36      50.307  54.494  51.628  1.00  0.00
ATOM   1157 HO2' C      36      50.574  54.743  52.516  1.00  0.00
ATOM   1158  O3' C      36      49.973  57.120  52.173  1.00  0.00
ATOM   1159  P   U      37      50.608  58.510  52.675  1.00  0.00
ATOM   1160  OP1 U      37      50.380  58.651  54.165  1.00  0.00
ATOM   1161  OP2 U      37      50.157  59.626  51.752  1.00  0.00
ATOM   1162  O5' U      37      52.150  58.158  52.460  1.00  0.00
ATOM   1163  C5' U      37      52.892  57.200  53.140  1.00  0.00
ATOM   1164  H5' U      37      52.408  56.235  52.991  1.00  0.00
ATOM   1165 H5'' U      37      52.785  57.394  54.207  1.00  0.00
ATOM   1166  C4' U      37      54.349  56.976  52.603  1.00  0.00
ATOM   1167  H4' U      37      54.789  56.142  53.149  1.00  0.00
ATOM   1168  O4' U      37      54.218  56.679  51.228  1.00  0.00
ATOM   1169  C1' U      37      55.575  56.902  50.822  1.00  0.00
ATOM   1170  H1' U      37      56.146  55.985  50.678  1.00  0.00
ATOM   1171  N1  U      37      55.471  57.627  49.484  1.00  0.00
ATOM   1172  C6  U      37      54.430  58.470  49.136  1.00  0.00
ATOM   1173  H6  U      37      53.621  58.615  49.836  1.00  0.00
ATOM   1174  C5  U      37      54.525  59.182  48.002  1.00  0.00
ATOM   1175  H5  U      37      53.714  59.847  47.744  1.00  0.00
ATOM   1176  C4  U      37      55.699  59.082  47.149  1.00  0.00
ATOM   1177  O4  U      37      55.736  59.706  46.161  1.00  0.00
ATOM   1178  N3  U      37      56.665  58.206  47.455  1.00  0.00
ATOM   1179  H3  U      37      57.386  57.942  46.798  1.00  0.00
ATOM   1180  C2  U      37      56.580  57.445  48.595  1.00  0.00
ATOM   1181  O2  U      37      57.478  56.550  48.738  1.00  0.00
ATOM   1182  C3' U      37      55.286  58.227  52.688  1.00  0.00
ATOM   1183  H3' U      37      54.730  59.067  52.271  1.00  0.00
ATOM   1184  C2' U      37      56.397  57.805  51.801  1.00  0.00
ATOM   1185  H2' U      37      56.929  58.626  51.320  1.00  0.00
ATOM   1186  O2' U      37      57.403  57.070  52.434  1.00  0.00
ATOM   1187 HO2' U      37      58.048  57.651  52.844  1.00  0.00
ATOM   1188  O3' U      37      55.695  58.621  53.987  1.00  0.00
ATOM   1189  P   U      38      56.424  59.983  54.269  1.00  0.00
ATOM   1190  OP1 U      38      56.262  60.118  55.737  1.00  0.00
ATOM   1191  OP2 U      38      55.879  61.002  53.323  1.00  0.00
ATOM   1192  O5' U      38      57.921  59.704  53.940  1.00  0.00
ATOM   1193  C5' U      38      58.730  58.844  54.756  1.00  0.00
ATOM   1194  H5' U      38      58.353  57.822  54.767  1.00  0.00
ATOM   1195 H5'' U      38      58.797  59.272  55.756  1.00  0.00
ATOM   1196  C4' U      38      60.139  58.824  54.095  1.00  0.00
ATOM   1197  H4' U      38      60.752  58.173  54.718  1.00  0.00
ATOM   1198  O4' U      38      60.083  58.165  52.781  1.00  0.00
ATOM   1199  C1' U      38      61.005  58.925  52.058  1.00  0.00
ATOM   1200  H1' U      38      61.983  58.630  52.440  1.00  0.00
ATOM   1201  N1  U      38      60.898  58.780  50.580  1.00  0.00
ATOM   1202  C6  U      38      59.800  59.288  49.941  1.00  0.00
ATOM   1203  H6  U      38      58.925  59.471  50.547  1.00  0.00
ATOM   1204  C5  U      38      59.652  59.257  48.568  1.00  0.00
ATOM   1205  H5  U      38      58.790  59.670  48.065  1.00  0.00
ATOM   1206  C4  U      38      60.772  58.808  47.748  1.00  0.00
ATOM   1207  O4  U      38      60.744  58.849  46.514  1.00  0.00
ATOM   1208  N3  U      38      61.854  58.320  48.481  1.00  0.00
ATOM   1209  H3  U      38      62.676  58.130  47.926  1.00  0.00
ATOM   1210  C2  U      38      61.955  58.298  49.883  1.00  0.00
ATOM   1211  O2  U      38      62.989  57.833  50.448  1.00  0.00
ATOM   1212  C3' U      38      60.772  60.210  53.964  1.00  0.00
ATOM   1213  H3' U      38      60.197  61.008  54.435  1.00  0.00
ATOM   1214  C2' U      38      60.878  60.418  52.441  1.00  0.00
ATOM   1215  H2' U      38      59.900  60.791  52.138  1.00  0.00
ATOM   1216  O2' U      38      61.925  61.198  51.933  1.00  0.00
ATOM   1217 HO2' U      38      62.373  61.693  52.622  1.00  0.00
ATOM   1218  O3' U      38      62.057  59.999  54.471  1.00  0.00
ATOM   1219  P   A      39      62.820  61.250  55.156  1.00  0.00
ATOM   1220  OP1 A      39      62.032  61.608  56.365  1.00  0.00
ATOM   1221  OP2 A      39      63.023  62.257  54.083  1.00  0.00
ATOM   1222  O5' A      39      64.243  60.779  55.536  1.00  0.00
ATOM   1223  C5' A      39      64.628  60.205  56.799  1.00  0.00
ATOM   1224  H5' A      39      63.868  59.452  57.008  1.00  0.00
ATOM   1225 H5'' A      39      64.560  61.033  57.504  1.00  0.00
ATOM   1226  C4' A      39      66.061  59.715  56.770  1.00  0.00
ATOM   1227  H4' A      39      66.223  59.296  57.763  1.00  0.00
ATOM   1228  O4' A      39      66.208  58.718  55.770  1.00  0.00
ATOM   1229  C1' A      39      67.394  58.945  54.961  1.00  0.00
ATOM   1230  H1' A      39      68.069  58.094  55.061  1.00  0.00
ATOM   1231  N9  A      39      67.116  59.222  53.510  1.00  0.00
ATOM   1232  C8  A      39      65.908  59.173  52.837  1.00  0.00
ATOM   1233  H8  A      39      64.970  59.082  53.364  1.00  0.00
ATOM   1234  N7  A      39      65.964  59.151  51.528  1.00  0.00
ATOM   1235  C5  A      39      67.311  59.272  51.355  1.00  0.00
ATOM   1236  C6  A      39      68.174  59.418  50.188  1.00  0.00
ATOM   1237  N6  A      39      67.744  59.250  48.960  1.00  0.00
ATOM   1238  H61 A      39      68.479  59.104  48.282  1.00  0.00
ATOM   1239  H62 A      39      66.776  59.057  48.750  1.00  0.00
ATOM   1240  N1  A      39      69.511  59.424  50.293  1.00  0.00
ATOM   1241  C2  A      39      70.063  59.423  51.514  1.00  0.00
ATOM   1242  H2  A      39      71.141  59.487  51.540  1.00  0.00
ATOM   1243  N3  A      39      69.400  59.290  52.683  1.00  0.00
ATOM   1244  C4  A      39      68.040  59.338  52.534  1.00  0.00
ATOM   1245  C3' A      39      67.060  60.850  56.437  1.00  0.00
ATOM   1246  H3' A      39      66.702  61.701  55.857  1.00  0.00
ATOM   1247  C2' A      39      68.085  60.146  55.637  1.00  0.00
ATOM   1248  H2' A      39      68.438  60.861  54.893  1.00  0.00
ATOM   1249  O2' A      39      69.090  59.673  56.475  1.00  0.00
ATOM   1250 HO2' A      39      69.572  60.432  56.810  1.00  0.00
ATOM   1251  O3' A      39      67.375  61.406  57.704  1.00  0.00
ATOM   1252  P   A      40      68.345  62.676  57.806  1.00  0.00
ATOM   1253  OP1 A      40      68.227  63.209  59.193  1.00  0.00
ATOM   1254  OP2 A      40      68.012  63.626  56.744  1.00  0.00
ATOM   1255  O5' A      40      69.852  62.136  57.580  1.00  0.00
ATOM   1256  C5' A      40      70.533  61.510  58.661  1.00  0.00
ATOM   1257  H5' A      40      69.908  60.724  59.085  1.00  0.00
ATOM   1258 H5'' A      40      70.747  62.325  59.354  1.00  0.00
ATOM   1259  C4' A      40      71.893  60.970  58.247  1.00  0.00
ATOM   1260  H4' A      40      72.288  60.340  59.044  1.00  0.00
ATOM   1261  O4' A      40      71.795  60.157  57.093  1.00  0.00
ATOM   1262  C1' A      40      73.049  60.123  56.419  1.00  0.00
ATOM   1263  H1' A      40      73.419  59.100  56.346  1.00  0.00
ATOM   1264  N9  A      40      72.771  60.687  55.080  1.00  0.00
ATOM   1265  C8  A      40      71.583  61.091  54.496  1.00  0.00
ATOM   1266  H8  A      40      70.734  61.090  55.164  1.00  0.00
ATOM   1267  N7  A      40      71.636  61.717  53.351  1.00  0.00
ATOM   1268  C5  A      40      72.990  61.647  53.035  1.00  0.00
ATOM   1269  C6  A      40      73.830  62.073  51.967  1.00  0.00
ATOM   1270  N6  A      40      73.402  62.626  50.839  1.00  0.00
ATOM   1271  H61 A      40      74.151  63.023  50.289  1.00  0.00
ATOM   1272  H62 A      40      72.414  62.775  50.692  1.00  0.00
ATOM   1273  N1  A      40      75.119  62.040  52.026  1.00  0.00
ATOM   1274  C2  A      40      75.668  61.361  53.081  1.00  0.00
ATOM   1275  H2  A      40      76.746  61.314  53.115  1.00  0.00
ATOM   1276  N3  A      40      75.054  60.836  54.125  1.00  0.00
ATOM   1277  C4  A      40      73.658  61.009  54.053  1.00  0.00
ATOM   1278  C3' A      40      72.961  62.050  57.873  1.00  0.00
ATOM   1279  H3' A      40      72.437  62.648  57.128  1.00  0.00
ATOM   1280  C2' A      40      73.994  61.077  57.195  1.00  0.00
ATOM   1281  H2' A      40      74.759  61.612  56.633  1.00  0.00
ATOM   1282  O2' A      40      74.690  60.248  58.140  1.00  0.00
ATOM   1283 HO2' A      40      75.224  60.891  58.613  1.00  0.00
ATOM   1284  O3' A      40      73.382  62.649  59.070  1.00  0.00
ATOM   1285  P   U      41      73.308  64.257  59.142  1.00  0.00
ATOM   1286  OP1 U      41      73.737  64.622  60.515  1.00  0.00
ATOM   1287  OP2 U      41      71.953  64.678  58.681  1.00  0.00
ATOM   1288  O5' U      41      74.368  64.772  58.087  1.00  0.00
ATOM   1289  C5' U      41      75.697  64.502  58.254  1.00  0.00
ATOM   1290  H5' U      41      75.699  63.425  58.421  1.00  0.00
ATOM   1291 H5'' U      41      76.167  65.115  59.024  1.00  0.00
ATOM   1292  C4' U      41      76.279  64.717  56.908  1.00  0.00
ATOM   1293  H4' U      41      77.292  64.325  56.999  1.00  0.00
ATOM   1294  O4' U      41      75.754  63.999  55.828  1.00  0.00
ATOM   1295  C1' U      41      75.919  64.676  54.585  1.00  0.00
ATOM   1296  H1' U      41      76.492  64.037  53.914  1.00  0.00
ATOM   1297  N1  U      41      74.595  65.106  53.914  1.00  0.00
ATOM   1298  C6  U      41      73.326  65.038  54.488  1.00  0.00
ATOM   1299  H6  U      41      73.091  64.706  55.488  1.00  0.00
ATOM   1300  C5  U      41      72.220  65.243  53.762  1.00  0.00
ATOM   1301  H5  U      41      71.260  65.066  54.226  1.00  0.00
ATOM   1302  C4  U      41      72.242  65.642  52.404  1.00  0.00
ATOM   1303  O4  U      41      71.226  65.758  51.772  1.00  0.00
ATOM   1304  N3  U      41      73.517  65.802  51.807  1.00  0.00
ATOM   1305  H3  U      41      73.581  66.297  50.929  1.00  0.00
ATOM   1306  C2  U      41      74.692  65.498  52.514  1.00  0.00
ATOM   1307  O2  U      41      75.761  65.747  52.102  1.00  0.00
ATOM   1308  C3' U      41      76.372  66.168  56.315  1.00  0.00
ATOM   1309  H3' U      41      75.360  66.573  56.334  1.00  0.00
ATOM   1310  C2' U      41      76.786  65.864  54.949  1.00  0.00
ATOM   1311  H2' U      41      76.663  66.773  54.360  1.00  0.00
ATOM   1312  O2' U      41      78.119  65.445  54.824  1.00  0.00
ATOM   1313 HO2' U      41      78.336  65.922  54.019  1.00  0.00
ATOM   1314  O3' U      41      77.085  67.224  57.037  1.00  0.00
ATOM   1315  P   G      42      76.906  68.781  56.747  1.00  0.00
ATOM   1316  OP1 G      42      78.092  69.488  57.264  1.00  0.00
ATOM   1317  OP2 G      42      75.579  69.111  57.326  1.00  0.00
ATOM   1318  O5' G      42      76.828  69.138  55.172  1.00  0.00
ATOM   1319  C5' G      42      77.960  69.232  54.368  1.00  0.00
ATOM   1320  H5' G      42      78.589  68.357  54.530  1.00  0.00
ATOM   1321 H5'' G      42      78.470  70.110  54.765  1.00  0.00
ATOM   1322  C4' G      42      77.704  69.493  52.958  1.00  0.00
ATOM   1323  H4' G      42      78.652  69.518  52.420  1.00  0.00
ATOM   1324  O4' G      42      76.965  68.516  52.344  1.00  0.00
ATOM   1325  C1' G      42      76.065  69.115  51.435  1.00  0.00
ATOM   1326  H1' G      42      76.174  68.767  50.408  1.00  0.00
ATOM   1327  N9  G      42      74.649  68.971  51.786  1.00  0.00
ATOM   1328  C8  G      42      74.087  68.610  52.963  1.00  0.00
ATOM   1329  H8  G      42      74.615  68.197  53.809  1.00  0.00
ATOM   1330  N7  G      42      72.775  68.731  52.893  1.00  0.00
ATOM   1331  C5  G      42      72.514  69.319  51.647  1.00  0.00
ATOM   1332  C6  G      42      71.305  69.549  50.963  1.00  0.00
ATOM   1333  O6  G      42      70.193  69.285  51.304  1.00  0.00
ATOM   1334  N1  G      42      71.365  70.098  49.748  1.00  0.00
ATOM   1335  H1  G      42      70.561  70.357  49.195  1.00  0.00
ATOM   1336  C2  G      42      72.581  70.233  49.163  1.00  0.00
ATOM   1337  N2  G      42      72.611  70.780  47.987  1.00  0.00
ATOM   1338  H21 G      42      71.706  70.796  47.540  1.00  0.00
ATOM   1339  H22 G      42      73.482  70.892  47.487  1.00  0.00
ATOM   1340  N3  G      42      73.768  69.865  49.637  1.00  0.00
ATOM   1341  C4  G      42      73.651  69.455  50.945  1.00  0.00
ATOM   1342  C3' G      42      76.960  70.762  52.693  1.00  0.00
ATOM   1343  H3' G      42      76.100  70.874  53.353  1.00  0.00
ATOM   1344  C2' G      42      76.483  70.587  51.247  1.00  0.00
ATOM   1345  H2' G      42      75.688  71.289  50.996  1.00  0.00
ATOM   1346  O2' G      42      77.377  70.628  50.160  1.00  0.00
ATOM   1347 HO2' G      42      77.304  71.358  49.541  1.00  0.00
ATOM   1348  O3' G      42      77.849  71.829  52.705  1.00  0.00
ATOM   1349  P   G      43      77.411  73.231  53.187  1.00  0.00
ATOM   1350  OP1 G      43      78.593  74.076  53.444  1.00  0.00
ATOM   1351  OP2 G      43      76.446  73.139  54.263  1.00  0.00
ATOM   1352  O5' G      43      76.549  73.771  51.974  1.00  0.00
ATOM   1353  C5' G      43      77.095  74.153  50.747  1.00  0.00
ATOM   1354  H5' G      43      77.761  73.433  50.272  1.00  0.00
ATOM   1355 H5'' G      43      77.538  75.134  50.922  1.00  0.00
ATOM   1356  C4' G      43      75.975  74.476  49.744  1.00  0.00
ATOM   1357  H4' G      43      76.307  74.616  48.716  1.00  0.00
ATOM   1358  O4' G      43      75.089  73.340  49.753  1.00  0.00
ATOM   1359  C1' G      43      73.768  73.820  49.483  1.00  0.00
ATOM   1360  H1' G      43      73.415  73.333  48.574  1.00  0.00
ATOM   1361  N9  G      43      72.753  73.494  50.560  1.00  0.00
ATOM   1362  C8  G      43      72.995  72.994  51.838  1.00  0.00
ATOM   1363  H8  G      43      74.020  73.027  52.175  1.00  0.00
ATOM   1364  N7  G      43      71.927  72.612  52.490  1.00  0.00
ATOM   1365  C5  G      43      70.885  72.933  51.590  1.00  0.00
ATOM   1366  C6  G      43      69.473  72.696  51.726  1.00  0.00
ATOM   1367  O6  G      43      68.808  72.237  52.643  1.00  0.00
ATOM   1368  N1  G      43      68.786  72.966  50.541  1.00  0.00
ATOM   1369  H1  G      43      67.784  72.878  50.629  1.00  0.00
ATOM   1370  C2  G      43      69.339  73.658  49.468  1.00  0.00
ATOM   1371  N2  G      43      68.568  74.217  48.594  1.00  0.00
ATOM   1372  H21 G      43      68.973  74.874  47.942  1.00  0.00
ATOM   1373  H22 G      43      67.577  74.029  48.640  1.00  0.00
ATOM   1374  N3  G      43      70.640  73.871  49.302  1.00  0.00
ATOM   1375  C4  G      43      71.372  73.499  50.415  1.00  0.00
ATOM   1376  C3' G      43      75.057  75.653  50.139  1.00  0.00
ATOM   1377  H3' G      43      74.765  75.646  51.189  1.00  0.00
ATOM   1378  C2' G      43      73.855  75.348  49.287  1.00  0.00
ATOM   1379  H2' G      43      72.914  75.772  49.638  1.00  0.00
ATOM   1380  O2' G      43      73.948  75.670  47.882  1.00  0.00
ATOM   1381 HO2' G      43      74.371  76.532  47.877  1.00  0.00
ATOM   1382  O3' G      43      75.599  77.014  49.886  1.00  0.00
ATOM   1383  P   C      44      75.315  78.130  50.892  1.00  0.00
ATOM   1384  OP1 C      44      76.138  79.311  50.560  1.00  0.00
ATOM   1385  OP2 C      44      75.322  77.604  52.284  1.00  0.00
ATOM   1386  O5' C      44      73.783  78.460  50.634  1.00  0.00
ATOM   1387  C5' C      44      73.317  79.147  49.459  1.00  0.00
ATOM   1388  H5' C      44      73.698  78.682  48.550  1.00  0.00
ATOM   1389 H5'' C      44      73.473  80.225  49.513  1.00  0.00
ATOM   1390  C4' C      44      71.708  79.063  49.271  1.00  0.00
ATOM   1391  H4' C      44      71.436  79.364  48.259  1.00  0.00
ATOM   1392  O4' C      44      71.233  77.711  49.426  1.00  0.00
ATOM   1393  C1' C      44      69.942  77.761  49.877  1.00  0.00
ATOM   1394  H1' C      44      69.231  77.272  49.212  1.00  0.00
ATOM   1395  N1  C      44      69.788  77.021  51.127  1.00  0.00
ATOM   1396  C6  C      44      70.881  76.727  51.958  1.00  0.00
ATOM   1397  H6  C      44      71.874  77.007  51.642  1.00  0.00
ATOM   1398  C5  C      44      70.644  76.060  53.101  1.00  0.00
ATOM   1399  H5  C      44      71.461  75.728  53.724  1.00  0.00
ATOM   1400  C4  C      44      69.330  75.712  53.464  1.00  0.00
ATOM   1401  N4  C      44      68.996  75.012  54.544  1.00  0.00
ATOM   1402  H41 C      44      68.048  74.671  54.609  1.00  0.00
ATOM   1403  H42 C      44      69.748  74.759  55.169  1.00  0.00
ATOM   1404  N3  C      44      68.306  75.911  52.656  1.00  0.00
ATOM   1405  C2  C      44      68.534  76.507  51.445  1.00  0.00
ATOM   1406  O2  C      44      67.580  76.599  50.702  1.00  0.00
ATOM   1407  C3' C      44      70.909  79.816  50.297  1.00  0.00
ATOM   1408  H3' C      44      71.318  79.561  51.275  1.00  0.00
ATOM   1409  C2' C      44      69.535  79.230  50.103  1.00  0.00
ATOM   1410  H2' C      44      68.983  79.359  51.034  1.00  0.00
ATOM   1411  O2' C      44      68.812  79.691  48.974  1.00  0.00
ATOM   1412 HO2' C      44      69.242  79.524  48.131  1.00  0.00
ATOM   1413  O3' C      44      70.969  81.208  50.017  1.00  0.00
ATOM   1414  P   A      45      70.352  82.293  50.984  1.00  0.00
ATOM   1415  OP1 A      45      70.665  83.603  50.279  1.00  0.00
ATOM   1416  OP2 A      45      70.946  82.082  52.356  1.00  0.00
ATOM   1417  O5' A      45      68.797  82.054  51.173  1.00  0.00
ATOM   1418  C5' A      45      67.879  82.558  50.192  1.00  0.00
ATOM   1419  H5' A      45      68.232  82.391  49.175  1.00  0.00
ATOM   1420 H5'' A      45      67.871  83.645  50.271  1.00  0.00
ATOM   1421  C4' A      45      66.422  82.070  50.313  1.00  0.00
ATOM   1422  H4' A      45      65.818  82.535  49.534  1.00  0.00
ATOM   1423  O4' A      45      66.242  80.697  50.353  1.00  0.00
ATOM   1424  C1' A      45      65.274  80.262  51.393  1.00  0.00
ATOM   1425  H1' A      45      64.556  79.517  51.049  1.00  0.00
ATOM   1426  N9  A      45      66.004  79.620  52.511  1.00  0.00
ATOM   1427  C8  A      45      67.231  79.899  53.131  1.00  0.00
ATOM   1428  H8  A      45      68.002  80.577  52.796  1.00  0.00
ATOM   1429  N7  A      45      67.395  79.229  54.238  1.00  0.00
ATOM   1430  C5  A      45      66.168  78.570  54.508  1.00  0.00
ATOM   1431  C6  A      45      65.666  77.632  55.402  1.00  0.00
ATOM   1432  N6  A      45      66.306  77.126  56.411  1.00  0.00
ATOM   1433  H61 A      45      65.796  76.424  56.929  1.00  0.00
ATOM   1434  H62 A      45      67.213  77.545  56.556  1.00  0.00
ATOM   1435  N1  A      45      64.379  77.309  55.377  1.00  0.00
ATOM   1436  C2  A      45      63.607  77.700  54.399  1.00  0.00
ATOM   1437  H2  A      45      62.582  77.381  54.287  1.00  0.00
ATOM   1438  N3  A      45      63.957  78.574  53.411  1.00  0.00
ATOM   1439  C4  A      45      65.305  78.872  53.451  1.00  0.00
ATOM   1440  C3' A      45      65.759  82.511  51.641  1.00  0.00
ATOM   1441  H3' A      45      66.509  82.393  52.423  1.00  0.00
ATOM   1442  C2' A      45      64.563  81.524  51.814  1.00  0.00
ATOM   1443  H2' A      45      64.142  81.509  52.820  1.00  0.00
ATOM   1444  O2' A      45      63.552  81.838  50.848  1.00  0.00
ATOM   1445 HO2' A      45      63.679  82.775  50.684  1.00  0.00
ATOM   1446  O3' A      45      65.229  83.826  51.545  1.00  0.00
ATOM   1447  P   C      46      65.156  84.800  52.860  1.00  0.00
ATOM   1448  OP1 C      46      64.714  86.176  52.466  1.00  0.00
ATOM   1449  OP2 C      46      66.436  84.586  53.619  1.00  0.00
ATOM   1450  O5' C      46      64.026  84.098  53.755  1.00  0.00
ATOM   1451  C5' C      46      62.645  84.318  53.455  1.00  0.00
ATOM   1452  H5' C      46      62.424  83.971  52.445  1.00  0.00
ATOM   1453 H5'' C      46      62.345  85.360  53.565  1.00  0.00
ATOM   1454  C4' C      46      61.904  83.405  54.447  1.00  0.00
ATOM   1455  H4' C      46      60.854  83.356  54.158  1.00  0.00
ATOM   1456  O4' C      46      62.375  82.040  54.500  1.00  0.00
ATOM   1457  C1' C      46      62.237  81.527  55.769  1.00  0.00
ATOM   1458  H1' C      46      61.654  80.616  55.640  1.00  0.00
ATOM   1459  N1  C      46      63.496  81.107  56.420  1.00  0.00
ATOM   1460  C6  C      46      64.698  81.567  56.011  1.00  0.00
ATOM   1461  H6  C      46      64.719  82.242  55.169  1.00  0.00
ATOM   1462  C5  C      46      65.836  81.100  56.560  1.00  0.00
ATOM   1463  H5  C      46      66.808  81.257  56.116  1.00  0.00
ATOM   1464  C4  C      46      65.658  80.183  57.560  1.00  0.00
ATOM   1465  N4  C      46      66.718  79.544  58.057  1.00  0.00
ATOM   1466  H41 C      46      67.667  79.629  57.721  1.00  0.00
ATOM   1467  H42 C      46      66.489  78.830  58.735  1.00  0.00
ATOM   1468  N3  C      46      64.530  79.783  58.115  1.00  0.00
ATOM   1469  C2  C      46      63.386  80.302  57.611  1.00  0.00
ATOM   1470  O2  C      46      62.319  80.040  58.160  1.00  0.00
ATOM   1471  C3' C      46      61.955  83.816  55.908  1.00  0.00
ATOM   1472  H3' C      46      63.011  83.988  56.118  1.00  0.00
ATOM   1473  C2' C      46      61.485  82.619  56.594  1.00  0.00
ATOM   1474  H2' C      46      61.704  82.524  57.658  1.00  0.00
ATOM   1475  O2' C      46      60.083  82.442  56.290  1.00  0.00
ATOM   1476 HO2' C      46      59.847  83.101  55.633  1.00  0.00
ATOM   1477  O3' C      46      61.056  84.972  56.050  1.00  0.00
ATOM   1478  P   U      47      61.154  85.793  57.386  1.00  0.00
ATOM   1479  OP1 U      47      60.024  86.662  57.607  1.00  0.00
ATOM   1480  OP2 U      47      62.504  86.397  57.416  1.00  0.00
ATOM   1481  O5' U      47      61.133  84.794  58.567  1.00  0.00
ATOM   1482  C5' U      47      59.826  84.334  59.079  1.00  0.00
ATOM   1483  H5' U      47      59.290  83.859  58.257  1.00  0.00
ATOM   1484 H5'' U      47      59.312  85.229  59.430  1.00  0.00
ATOM   1485  C4' U      47      60.113  83.302  60.293  1.00  0.00
ATOM   1486  H4' U      47      59.122  83.015  60.645  1.00  0.00
ATOM   1487  O4' U      47      60.890  82.134  59.861  1.00  0.00
ATOM   1488  C1' U      47      61.806  81.788  60.942  1.00  0.00
ATOM   1489  H1' U      47      61.643  80.725  61.124  1.00  0.00
ATOM   1490  N1  U      47      63.248  81.912  60.646  1.00  0.00
ATOM   1491  C6  U      47      63.771  82.841  59.771  1.00  0.00
ATOM   1492  H6  U      47      63.182  83.427  59.081  1.00  0.00
ATOM   1493  C5  U      47      65.116  82.995  59.712  1.00  0.00
ATOM   1494  H5  U      47      65.551  83.802  59.141  1.00  0.00
ATOM   1495  C4  U      47      65.997  82.167  60.542  1.00  0.00
ATOM   1496  O4  U      47      67.228  82.238  60.624  1.00  0.00
ATOM   1497  N3  U      47      65.370  81.227  61.274  1.00  0.00
ATOM   1498  H3  U      47      65.939  80.548  61.759  1.00  0.00
ATOM   1499  C2  U      47      64.054  81.066  61.390  1.00  0.00
ATOM   1500  O2  U      47      63.596  80.293  62.252  1.00  0.00
ATOM   1501  C3' U      47      60.846  84.011  61.445  1.00  0.00
ATOM   1502  H3' U      47      61.732  84.561  61.125  1.00  0.00
ATOM   1503  C2' U      47      61.398  82.767  62.098  1.00  0.00
ATOM   1504  H2' U      47      62.297  82.988  62.673  1.00  0.00
ATOM   1505  O2' U      47      60.618  82.025  63.017  1.00  0.00
ATOM   1506 HO2' U      47      59.690  82.152  62.807  1.00  0.00
ATOM   1507  O3' U      47      59.951  84.707  62.338  1.00  0.00
ATOM   1508  P   G      48      60.526  85.728  63.423  1.00  0.00
ATOM   1509  OP1 G      48      59.468  86.703  63.851  1.00  0.00
ATOM   1510  OP2 G      48      61.852  86.255  62.993  1.00  0.00
ATOM   1511  O5' G      48      60.810  84.851  64.703  1.00  0.00
ATOM   1512  C5' G      48      59.793  84.288  65.434  1.00  0.00
ATOM   1513  H5' G      48      59.158  83.720  64.754  1.00  0.00
ATOM   1514 H5'' G      48      59.056  85.039  65.718  1.00  0.00
ATOM   1515  C4' G      48      60.254  83.380  66.518  1.00  0.00
ATOM   1516  H4' G      48      59.450  83.104  67.201  1.00  0.00
ATOM   1517  O4' G      48      60.757  82.054  66.096  1.00  0.00
ATOM   1518  C1' G      48      61.895  81.805  66.905  1.00  0.00
ATOM   1519  H1' G      48      61.795  80.838  67.398  1.00  0.00
ATOM   1520  N9  G      48      63.210  81.960  66.157  1.00  0.00
ATOM   1521  C8  G      48      63.380  82.656  65.003  1.00  0.00
ATOM   1522  H8  G      48      62.539  83.161  64.552  1.00  0.00
ATOM   1523  N7  G      48      64.555  82.534  64.461  1.00  0.00
ATOM   1524  C5  G      48      65.184  81.643  65.384  1.00  0.00
ATOM   1525  C6  G      48      66.548  81.192  65.420  1.00  0.00
ATOM   1526  O6  G      48      67.427  81.136  64.538  1.00  0.00
ATOM   1527  N1  G      48      66.885  80.547  66.600  1.00  0.00
ATOM   1528  H1  G      48      67.847  80.292  66.772  1.00  0.00
ATOM   1529  C2  G      48      66.037  80.291  67.584  1.00  0.00
ATOM   1530  N2  G      48      66.456  79.708  68.726  1.00  0.00
ATOM   1531  H21 G      48      65.746  79.378  69.363  1.00  0.00
ATOM   1532  H22 G      48      67.318  79.189  68.637  1.00  0.00
ATOM   1533  N3  G      48      64.779  80.720  67.631  1.00  0.00
ATOM   1534  C4  G      48      64.438  81.475  66.520  1.00  0.00
ATOM   1535  C3' G      48      61.364  84.053  67.393  1.00  0.00
ATOM   1536  H3' G      48      62.185  84.418  66.776  1.00  0.00
ATOM   1537  C2' G      48      61.910  82.798  68.059  1.00  0.00
ATOM   1538  H2' G      48      62.969  82.939  68.272  1.00  0.00
ATOM   1539  O2' G      48      61.053  82.303  69.155  1.00  0.00
ATOM   1540 HO2' G      48      60.490  82.962  69.567  1.00  0.00
ATOM   1541  O3' G      48      60.935  85.037  68.334  1.00  0.00
ATOM   1542  P   A      49      61.937  86.251  68.756  1.00  0.00
ATOM   1543  OP1 A      49      61.297  87.068  69.831  1.00  0.00
ATOM   1544  OP2 A      49      62.376  86.799  67.486  1.00  0.00
ATOM   1545  O5' A      49      63.171  85.460  69.387  1.00  0.00
ATOM   1546  C5' A      49      63.137  84.869  70.658  1.00  0.00
ATOM   1547  H5' A      49      62.361  84.131  70.860  1.00  0.00
ATOM   1548 H5'' A      49      63.001  85.683  71.371  1.00  0.00
ATOM   1549  C4' A      49      64.540  84.272  71.011  1.00  0.00
ATOM   1550  H4' A      49      64.644  83.662  71.908  1.00  0.00
ATOM   1551  O4' A      49      64.864  83.525  69.814  1.00  0.00
ATOM   1552  C1' A      49      66.260  83.496  69.839  1.00  0.00
ATOM   1553  H1' A      49      66.592  82.466  69.969  1.00  0.00
ATOM   1554  N9  A      49      66.754  83.878  68.513  1.00  0.00
ATOM   1555  C8  A      49      66.052  84.329  67.464  1.00  0.00
ATOM   1556  H8  A      49      65.024  84.640  67.579  1.00  0.00
ATOM   1557  N7  A      49      66.799  84.384  66.357  1.00  0.00
ATOM   1558  C5  A      49      68.056  83.761  66.762  1.00  0.00
ATOM   1559  C6  A      49      69.269  83.354  66.154  1.00  0.00
ATOM   1560  N6  A      49      69.563  83.664  64.972  1.00  0.00
ATOM   1561  H61 A      49      68.943  84.268  64.452  1.00  0.00
ATOM   1562  H62 A      49      70.449  83.509  64.512  1.00  0.00
ATOM   1563  N1  A      49      70.252  82.777  66.826  1.00  0.00
ATOM   1564  C2  A      49      69.992  82.443  68.063  1.00  0.00
ATOM   1565  H2  A      49      70.691  81.760  68.523  1.00  0.00
ATOM   1566  N3  A      49      68.929  82.772  68.774  1.00  0.00
ATOM   1567  C4  A      49      67.985  83.394  68.053  1.00  0.00
ATOM   1568  C3' A      49      65.707  85.286  71.226  1.00  0.00
ATOM   1569  H3' A      49      65.493  86.069  70.499  1.00  0.00
ATOM   1570  C2' A      49      66.867  84.382  70.897  1.00  0.00
ATOM   1571  H2' A      49      67.657  85.075  70.608  1.00  0.00
ATOM   1572  O2' A      49      67.261  83.509  71.948  1.00  0.00
ATOM   1573 HO2' A      49      68.198  83.349  71.811  1.00  0.00
ATOM   1574  O3' A      49      65.751  85.844  72.502  1.00  0.00
ATOM   1575  P   C      50      66.461  87.180  72.711  1.00  0.00
ATOM   1576  OP1 C      50      66.281  87.459  74.137  1.00  0.00
ATOM   1577  OP2 C      50      66.072  88.180  71.691  1.00  0.00
ATOM   1578  O5' C      50      68.028  86.919  72.539  1.00  0.00
ATOM   1579  C5' C      50      68.802  86.006  73.299  1.00  0.00
ATOM   1580  H5' C      50      68.200  85.098  73.270  1.00  0.00
ATOM   1581 H5'' C      50      68.841  86.314  74.343  1.00  0.00
ATOM   1582  C4' C      50      70.155  85.562  72.783  1.00  0.00
ATOM   1583  H4' C      50      70.493  84.995  73.650  1.00  0.00
ATOM   1584  O4' C      50      70.173  84.725  71.624  1.00  0.00
ATOM   1585  C1' C      50      71.422  84.856  70.926  1.00  0.00
ATOM   1586  H1' C      50      71.791  83.832  70.862  1.00  0.00
ATOM   1587  N1  C      50      71.418  85.481  69.552  1.00  0.00
ATOM   1588  C6  C      50      70.200  86.022  69.125  1.00  0.00
ATOM   1589  H6  C      50      69.468  86.277  69.877  1.00  0.00
ATOM   1590  C5  C      50      69.985  86.394  67.843  1.00  0.00
ATOM   1591  H5  C      50      69.028  86.805  67.556  1.00  0.00
ATOM   1592  C4  C      50      70.998  86.108  66.920  1.00  0.00
ATOM   1593  N4  C      50      70.867  86.596  65.678  1.00  0.00
ATOM   1594  H41 C      50      69.985  86.951  65.340  1.00  0.00
ATOM   1595  H42 C      50      71.691  86.453  65.112  1.00  0.00
ATOM   1596  N3  C      50      72.147  85.524  67.229  1.00  0.00
ATOM   1597  C2  C      50      72.368  85.140  68.522  1.00  0.00
ATOM   1598  O2  C      50      73.364  84.485  68.696  1.00  0.00
ATOM   1599  C3' C      50      71.265  86.539  72.680  1.00  0.00
ATOM   1600  H3' C      50      70.962  87.310  71.972  1.00  0.00
ATOM   1601  C2' C      50      72.292  85.663  71.903  1.00  0.00
ATOM   1602  H2' C      50      73.013  86.298  71.386  1.00  0.00
ATOM   1603  O2' C      50      73.046  84.758  72.635  1.00  0.00
ATOM   1604 HO2' C      50      73.146  85.088  73.531  1.00  0.00
ATOM   1605  O3' C      50      71.701  86.878  73.912  1.00  0.00
ATOM   1606  P   A      51      72.646  88.146  74.090  1.00  0.00
ATOM   1607  OP1 A      51      72.969  88.181  75.503  1.00  0.00
ATOM   1608  OP2 A      51      71.876  89.310  73.543  1.00  0.00
ATOM   1609  O5' A      51      73.917  87.971  73.107  1.00  0.00
ATOM   1610  C5' A      51      75.142  87.310  73.566  1.00  0.00
ATOM   1611  H5' A      51      74.900  86.304  73.910  1.00  0.00
ATOM   1612 H5'' A      51      75.572  87.812  74.432  1.00  0.00
ATOM   1613  C4' A      51      76.103  87.339  72.406  1.00  0.00
ATOM   1614  H4' A      51      77.045  86.991  72.830  1.00  0.00
ATOM   1615  O4' A      51      75.523  86.698  71.312  1.00  0.00
ATOM   1616  C1' A      51      76.159  87.093  70.125  1.00  0.00
ATOM   1617  H1' A      51      76.668  86.260  69.640  1.00  0.00
ATOM   1618  N9  A      51      75.274  87.641  69.033  1.00  0.00
ATOM   1619  C8  A      51      73.916  87.987  69.162  1.00  0.00
ATOM   1620  H8  A      51      73.327  87.957  70.066  1.00  0.00
ATOM   1621  N7  A      51      73.364  88.410  68.065  1.00  0.00
ATOM   1622  C5  A      51      74.459  88.422  67.171  1.00  0.00
ATOM   1623  C6  A      51      74.637  88.932  65.855  1.00  0.00
ATOM   1624  N6  A      51      73.686  89.400  65.078  1.00  0.00
ATOM   1625  H61 A      51      72.830  89.628  65.563  1.00  0.00
ATOM   1626  H62 A      51      73.864  89.436  64.085  1.00  0.00
ATOM   1627  N1  A      51      75.800  88.826  65.250  1.00  0.00
ATOM   1628  C2  A      51      76.807  88.380  65.967  1.00  0.00
ATOM   1629  H2  A      51      77.748  88.278  65.447  1.00  0.00
ATOM   1630  N3  A      51      76.843  87.944  67.206  1.00  0.00
ATOM   1631  C4  A      51      75.608  87.992  67.717  1.00  0.00
ATOM   1632  C3' A      51      76.499  88.683  71.835  1.00  0.00
ATOM   1633  H3' A      51      75.633  89.344  71.792  1.00  0.00
ATOM   1634  C2' A      51      77.169  88.208  70.536  1.00  0.00
ATOM   1635  H2' A      51      77.135  89.018  69.808  1.00  0.00
ATOM   1636  O2' A      51      78.431  87.654  70.667  1.00  0.00
ATOM   1637 HO2' A      51      78.904  87.747  69.837  1.00  0.00
ATOM   1638  O3' A      51      77.454  89.359  72.577  1.00  0.00
ATOM   1639  P   C      52      77.677  90.982  72.376  1.00  0.00
ATOM   1640  OP1 C      52      78.519  91.482  73.496  1.00  0.00
ATOM   1641  OP2 C      52      76.422  91.671  72.032  1.00  0.00
ATOM   1642  O5' C      52      78.448  91.133  71.042  1.00  0.00
ATOM   1643  C5' C      52      79.709  90.586  70.777  1.00  0.00
ATOM   1644  H5' C      52      79.803  89.509  70.921  1.00  0.00
ATOM   1645 H5'' C      52      80.507  90.986  71.401  1.00  0.00
ATOM   1646  C4' C      52      80.118  90.843  69.306  1.00  0.00
ATOM   1647  H4' C      52      80.988  90.202  69.166  1.00  0.00
ATOM   1648  O4' C      52      79.138  90.272  68.439  1.00  0.00
ATOM   1649  C1' C      52      79.113  91.141  67.320  1.00  0.00
ATOM   1650  H1' C      52      79.436  90.593  66.435  1.00  0.00
ATOM   1651  N1  C      52      77.785  91.713  66.972  1.00  0.00
ATOM   1652  C6  C      52      76.690  91.604  67.739  1.00  0.00
ATOM   1653  H6  C      52      76.770  91.437  68.803  1.00  0.00
ATOM   1654  C5  C      52      75.453  91.895  67.250  1.00  0.00
ATOM   1655  H5  C      52      74.644  91.745  67.950  1.00  0.00
ATOM   1656  C4  C      52      75.316  92.167  65.834  1.00  0.00
ATOM   1657  N4  C      52      74.179  92.377  65.355  1.00  0.00
ATOM   1658  H41 C      52      73.357  92.273  65.933  1.00  0.00
ATOM   1659  H42 C      52      74.096  92.940  64.520  1.00  0.00
ATOM   1660  N3  C      52      76.371  92.330  65.105  1.00  0.00
ATOM   1661  C2  C      52      77.608  92.148  65.628  1.00  0.00
ATOM   1662  O2  C      52      78.538  92.378  64.857  1.00  0.00
ATOM   1663  C3' C      52      80.264  92.305  69.010  1.00  0.00
ATOM   1664  H3' C      52      79.447  92.841  69.493  1.00  0.00
ATOM   1665  C2' C      52      80.158  92.236  67.503  1.00  0.00
ATOM   1666  H2' C      52      79.823  93.157  67.027  1.00  0.00
ATOM   1667  O2' C      52      81.270  91.759  66.859  1.00  0.00
ATOM   1668 HO2' C      52      81.551  90.937  67.268  1.00  0.00
ATOM   1669  O3' C      52      81.583  92.712  69.501  1.00  0.00
ATOM   1670  P   U      53      81.854  94.149  70.115  1.00  0.00
ATOM   1671  OP1 U      53      83.316  94.314  70.146  1.00  0.00
ATOM   1672  OP2 U      53      81.056  94.245  71.337  1.00  0.00
ATOM   1673  O5' U      53      81.221  95.080  69.084  1.00  0.00
ATOM   1674  C5' U      53      81.904  95.291  67.822  1.00  0.00
ATOM   1675  H5' U      53      82.205  94.360  67.340  1.00  0.00
ATOM   1676 H5'' U      53      82.842  95.815  68.008  1.00  0.00
ATOM   1677  C4' U      53      81.187  96.184  66.811  1.00  0.00
ATOM   1678  H4' U      53      81.928  96.551  66.101  1.00  0.00
ATOM   1679  O4' U      53      80.105  95.591  66.101  1.00  0.00
ATOM   1680  C1' U      53      79.358  96.649  65.502  1.00  0.00
ATOM   1681  H1' U      53      79.820  96.753  64.521  1.00  0.00
ATOM   1682  N1  U      53      77.930  96.332  65.404  1.00  0.00
ATOM   1683  C6  U      53      77.264  95.783  66.473  1.00  0.00
ATOM   1684  H6  U      53      77.827  95.609  67.378  1.00  0.00
ATOM   1685  C5  U      53      75.946  95.539  66.355  1.00  0.00
ATOM   1686  H5  U      53      75.387  95.188  67.210  1.00  0.00
ATOM   1687  C4  U      53      75.167  95.727  65.141  1.00  0.00
ATOM   1688  O4  U      53      73.994  95.451  65.072  1.00  0.00
ATOM   1689  N3  U      53      75.913  96.320  64.122  1.00  0.00
ATOM   1690  H3  U      53      75.412  96.365  63.245  1.00  0.00
ATOM   1691  C2  U      53      77.299  96.383  64.152  1.00  0.00
ATOM   1692  O2  U      53      77.876  96.487  63.051  1.00  0.00
ATOM   1693  C3' U      53      80.513  97.398  67.529  1.00  0.00
ATOM   1694  H3' U      53      79.888  96.905  68.273  1.00  0.00
ATOM   1695  C2' U      53      79.664  97.889  66.366  1.00  0.00
ATOM   1696  H2' U      53      78.755  98.400  66.681  1.00  0.00
ATOM   1697  O2' U      53      80.472  98.753  65.595  1.00  0.00
ATOM   1698 HO2' U      53      81.385  98.793  65.888  1.00  0.00
ATOM   1699  O3' U      53      81.501  98.283  68.121  1.00  0.00
ATOM   1700  P   G      54      80.956  99.146  69.333  1.00  0.00
ATOM   1701  OP1 G      54      82.036  99.985  69.812  1.00  0.00
ATOM   1702  OP2 G      54      80.194  98.264  70.253  1.00  0.00
ATOM   1703  O5' G      54      80.000 100.222  68.541  1.00  0.00
ATOM   1704  C5' G      54      80.513 101.411  67.846  1.00  0.00
ATOM   1705  H5' G      54      81.148 101.261  66.972  1.00  0.00
ATOM   1706 H5'' G      54      81.072 102.018  68.558  1.00  0.00
ATOM   1707  C4' G      54      79.311 102.232  67.501  1.00  0.00
ATOM   1708  H4' G      54      79.707 103.028  66.870  1.00  0.00
ATOM   1709  O4' G      54      78.428 101.426  66.763  1.00  0.00
ATOM   1710  C1' G      54      77.105 101.596  67.229  1.00  0.00
ATOM   1711  H1' G      54      76.423 101.808  66.406  1.00  0.00
ATOM   1712  N9  G      54      76.774 100.284  67.793  1.00  0.00
ATOM   1713  C8  G      54      77.170  99.671  68.963  1.00  0.00
ATOM   1714  H8  G      54      77.950 100.059  69.601  1.00  0.00
ATOM   1715  N7  G      54      76.612  98.520  69.227  1.00  0.00
ATOM   1716  C5  G      54      75.638  98.409  68.239  1.00  0.00
ATOM   1717  C6  G      54      74.457  97.607  68.119  1.00  0.00
ATOM   1718  O6  G      54      74.109  96.658  68.766  1.00  0.00
ATOM   1719  N1  G      54      73.657  97.931  67.070  1.00  0.00
ATOM   1720  H1  G      54      72.753  97.486  67.002  1.00  0.00
ATOM   1721  C2  G      54      73.944  98.888  66.187  1.00  0.00
ATOM   1722  N2  G      54      73.096  99.005  65.158  1.00  0.00
ATOM   1723  H21 G      54      73.400  99.501  64.332  1.00  0.00
ATOM   1724  H22 G      54      72.354  98.334  65.020  1.00  0.00
ATOM   1725  N3  G      54      74.961  99.752  66.231  1.00  0.00
ATOM   1726  C4  G      54      75.726  99.494  67.326  1.00  0.00
ATOM   1727  C3' G      54      78.549 102.756  68.786  1.00  0.00
ATOM   1728  H3' G      54      78.571 101.958  69.528  1.00  0.00
ATOM   1729  C2' G      54      77.103 102.724  68.254  1.00  0.00
ATOM   1730  H2' G      54      76.545 102.432  69.144  1.00  0.00
ATOM   1731  O2' G      54      76.836 103.942  67.635  1.00  0.00
ATOM   1732 HO2' G      54      77.244 104.587  68.218  1.00  0.00
ATOM   1733  O3' G      54      78.977 104.062  69.167  1.00  0.00
ATOM   1734  P   A      55      78.535 104.654  70.664  1.00  0.00
ATOM   1735  OP1 A      55      79.469 105.705  71.058  1.00  0.00
ATOM   1736  OP2 A      55      78.369 103.516  71.581  1.00  0.00
ATOM   1737  O5' A      55      77.129 105.227  70.292  1.00  0.00
ATOM   1738  C5' A      55      75.994 104.840  70.973  1.00  0.00
ATOM   1739  H5' A      55      75.979 103.769  71.176  1.00  0.00
ATOM   1740 H5'' A      55      75.133 105.158  70.385  1.00  0.00
ATOM   1741  C4' A      55      75.884 105.549  72.306  1.00  0.00
ATOM   1742  H4' A      55      76.763 105.347  72.917  1.00  0.00
ATOM   1743  O4' A      55      75.809 106.947  71.983  1.00  0.00
ATOM   1744  C1' A      55      74.670 107.469  72.504  1.00  0.00
ATOM   1745  H1' A      55      74.833 108.473  72.896  1.00  0.00
ATOM   1746  N9  A      55      73.586 107.513  71.497  1.00  0.00
ATOM   1747  C8  A      55      73.840 107.540  70.131  1.00  0.00
ATOM   1748  H8  A      55      74.807 107.433  69.663  1.00  0.00
ATOM   1749  N7  A      55      72.749 107.643  69.362  1.00  0.00
ATOM   1750  C5  A      55      71.762 107.785  70.386  1.00  0.00
ATOM   1751  C6  A      55      70.322 107.962  70.297  1.00  0.00
ATOM   1752  N6  A      55      69.575 108.086  69.210  1.00  0.00
ATOM   1753  H61 A      55      68.583 108.176  69.376  1.00  0.00
ATOM   1754  H62 A      55      70.064 108.224  68.337  1.00  0.00
ATOM   1755  N1  A      55      69.515 108.116  71.363  1.00  0.00
ATOM   1756  C2  A      55      70.133 108.037  72.497  1.00  0.00
ATOM   1757  H2  A      55      69.522 108.337  73.336  1.00  0.00
ATOM   1758  N3  A      55      71.422 107.949  72.747  1.00  0.00
ATOM   1759  C4  A      55      72.181 107.654  71.628  1.00  0.00
ATOM   1760  C3' A      55      74.676 105.175  73.099  1.00  0.00
ATOM   1761  H3' A      55      73.929 104.806  72.396  1.00  0.00
ATOM   1762  C2' A      55      74.293 106.559  73.656  1.00  0.00
ATOM   1763  H2' A      55      73.227 106.548  73.884  1.00  0.00
ATOM   1764  O2' A      55      74.939 106.823  74.883  1.00  0.00
ATOM   1765 HO2' A      55      74.967 105.931  75.235  1.00  0.00
ATOM   1766  O3' A      55      74.854 104.296  74.190  1.00  0.00
ATOM   1767  P   C      56      74.089 102.891  74.261  1.00  0.00
ATOM   1768  OP1 C      56      74.234 102.313  75.581  1.00  0.00
ATOM   1769  OP2 C      56      74.657 102.065  73.136  1.00  0.00
ATOM   1770  O5' C      56      72.587 103.174  73.810  1.00  0.00
ATOM   1771  C5' C      56      71.522 103.567  74.774  1.00  0.00
ATOM   1772  H5' C      56      71.750 104.508  75.274  1.00  0.00
ATOM   1773 H5'' C      56      71.501 102.798  75.547  1.00  0.00
ATOM   1774  C4' C      56      70.173 103.622  74.006  1.00  0.00
ATOM   1775  H4' C      56      69.490 103.873  74.817  1.00  0.00
ATOM   1776  O4' C      56      69.996 104.724  73.123  1.00  0.00
ATOM   1777  C1' C      56      69.061 104.305  72.150  1.00  0.00
ATOM   1778  H1' C      56      68.213 104.982  72.055  1.00  0.00
ATOM   1779  N1  C      56      69.832 104.263  70.817  1.00  0.00
ATOM   1780  C6  C      56      71.188 104.083  70.746  1.00  0.00
ATOM   1781  H6  C      56      71.778 103.878  71.626  1.00  0.00
ATOM   1782  C5  C      56      71.876 104.263  69.625  1.00  0.00
ATOM   1783  H5  C      56      72.951 104.290  69.733  1.00  0.00
ATOM   1784  C4  C      56      71.106 104.408  68.456  1.00  0.00
ATOM   1785  N4  C      56      71.684 104.576  67.330  1.00  0.00
ATOM   1786  H41 C      56      71.098 104.453  66.517  1.00  0.00
ATOM   1787  H42 C      56      72.675 104.479  67.160  1.00  0.00
ATOM   1788  N3  C      56      69.785 104.492  68.434  1.00  0.00
ATOM   1789  C2  C      56      69.104 104.436  69.622  1.00  0.00
ATOM   1790  O2  C      56      67.881 104.530  69.623  1.00  0.00
ATOM   1791  C3' C      56      69.694 102.353  73.390  1.00  0.00
ATOM   1792  H3' C      56      70.407 101.891  72.708  1.00  0.00
ATOM   1793  C2' C      56      68.578 102.940  72.536  1.00  0.00
ATOM   1794  H2' C      56      68.300 102.233  71.754  1.00  0.00
ATOM   1795  O2' C      56      67.386 103.121  73.352  1.00  0.00
ATOM   1796 HO2' C      56      67.285 102.382  73.957  1.00  0.00
ATOM   1797  O3' C      56      69.282 101.416  74.347  1.00  0.00
ATOM   1798  P   A      57      69.567  99.922  74.233  1.00  0.00
ATOM   1799  OP1 A      57      69.475  99.390  75.582  1.00  0.00
ATOM   1800  OP2 A      57      70.810  99.683  73.486  1.00  0.00
ATOM   1801  O5' A      57      68.423  99.335  73.379  1.00  0.00
ATOM   1802  C5' A      57      67.150  99.205  73.804  1.00  0.00
ATOM   1803  H5' A      57      66.920 100.190  74.210  1.00  0.00
ATOM   1804 H5'' A      57      67.054  98.601  74.707  1.00  0.00
ATOM   1805  C4' A      57      66.010  98.761  72.845  1.00  0.00
ATOM   1806  H4' A      57      66.160  97.729  72.530  1.00  0.00
ATOM   1807  O4' A      57      64.847  98.854  73.602  1.00  0.00
ATOM   1808  C1' A      57      63.875  99.338  72.629  1.00  0.00
ATOM   1809  H1' A      57      63.473  98.503  72.055  1.00  0.00
ATOM   1810  N9  A      57      62.751 100.002  73.313  1.00  0.00
ATOM   1811  C8  A      57      61.423  99.771  73.175  1.00  0.00
ATOM   1812  H8  A      57      61.029  98.913  72.652  1.00  0.00
ATOM   1813  N7  A      57      60.622 100.671  73.767  1.00  0.00
ATOM   1814  C5  A      57      61.522 101.484  74.388  1.00  0.00
ATOM   1815  C6  A      57      61.468 102.597  75.247  1.00  0.00
ATOM   1816  N6  A      57      60.404 103.277  75.596  1.00  0.00
ATOM   1817  H61 A      57      60.506 104.077  76.204  1.00  0.00
ATOM   1818  H62 A      57      59.528 103.013  75.169  1.00  0.00
ATOM   1819  N1  A      57      62.567 103.250  75.542  1.00  0.00
ATOM   1820  C2  A      57      63.734 102.707  75.320  1.00  0.00
ATOM   1821  H2  A      57      64.595 103.210  75.736  1.00  0.00
ATOM   1822  N3  A      57      63.952 101.523  74.761  1.00  0.00
ATOM   1823  C4  A      57      62.838 101.023  74.227  1.00  0.00
ATOM   1824  C3' A      57      65.832  99.537  71.541  1.00  0.00
ATOM   1825  H3' A      57      66.664 100.217  71.359  1.00  0.00
ATOM   1826  C2' A      57      64.619 100.372  71.881  1.00  0.00
ATOM   1827  H2' A      57      64.940 101.200  72.512  1.00  0.00
ATOM   1828  O2' A      57      63.956 100.722  70.667  1.00  0.00
ATOM   1829 HO2' A      57      63.961 100.001  70.032  1.00  0.00
ATOM   1830  O3' A      57      65.582  98.573  70.506  1.00  0.00
ATOM   1831  P   A      58      66.672  97.778  69.716  1.00  0.00
ATOM   1832  OP1 A      58      66.083  96.596  69.012  1.00  0.00
ATOM   1833  OP2 A      58      67.836  97.660  70.630  1.00  0.00
ATOM   1834  O5' A      58      67.256  98.710  68.574  1.00  0.00
ATOM   1835  C5' A      58      66.475  99.225  67.497  1.00  0.00
ATOM   1836  H5' A      58      65.712  99.824  67.994  1.00  0.00
ATOM   1837 H5'' A      58      66.168  98.392  66.864  1.00  0.00
ATOM   1838  C4' A      58      67.214 100.137  66.520  1.00  0.00
ATOM   1839  H4' A      58      66.606 100.472  65.680  1.00  0.00
ATOM   1840  O4' A      58      67.621 101.408  67.073  1.00  0.00
ATOM   1841  C1' A      58      68.993 101.533  67.020  1.00  0.00
ATOM   1842  H1' A      58      69.192 102.588  66.831  1.00  0.00
ATOM   1843  N9  A      58      69.681 101.052  68.254  1.00  0.00
ATOM   1844  C8  A      58      69.076 100.793  69.405  1.00  0.00
ATOM   1845  H8  A      58      68.011 100.828  69.581  1.00  0.00
ATOM   1846  N7  A      58      69.914 100.476  70.451  1.00  0.00
ATOM   1847  C5  A      58      71.157 100.709  69.902  1.00  0.00
ATOM   1848  C6  A      58      72.479 100.894  70.457  1.00  0.00
ATOM   1849  N6  A      58      72.658 100.659  71.747  1.00  0.00
ATOM   1850  H61 A      58      71.922 100.292  72.334  1.00  0.00
ATOM   1851  H62 A      58      73.491 101.067  72.149  1.00  0.00
ATOM   1852  N1  A      58      73.472 101.343  69.624  1.00  0.00
ATOM   1853  C2  A      58      73.219 101.511  68.390  1.00  0.00
ATOM   1854  H2  A      58      74.053 101.834  67.783  1.00  0.00
ATOM   1855  N3  A      58      72.055 101.437  67.733  1.00  0.00
ATOM   1856  C4  A      58      71.070 101.073  68.598  1.00  0.00
ATOM   1857  C3' A      58      68.373  99.524  65.933  1.00  0.00
ATOM   1858  H3' A      58      68.791  98.819  66.652  1.00  0.00
ATOM   1859  C2' A      58      69.412 100.645  65.894  1.00  0.00
ATOM   1860  H2' A      58      70.402 100.205  66.011  1.00  0.00
ATOM   1861  O2' A      58      69.447 101.393  64.692  1.00  0.00
ATOM   1862 HO2' A      58      68.556 101.634  64.427  1.00  0.00
ATOM   1863  O3' A      58      68.121  98.915  64.657  1.00  0.00
ATOM   1864  P   G      59      69.189  97.978  63.876  1.00  0.00
ATOM   1865  OP1 G      59      68.391  96.852  63.287  1.00  0.00
ATOM   1866  OP2 G      59      70.391  97.663  64.757  1.00  0.00
ATOM   1867  O5' G      59      69.611  98.904  62.589  1.00  0.00
ATOM   1868  C5' G      59      68.568  99.418  61.804  1.00  0.00
ATOM   1869  H5' G      59      68.246 100.154  62.541  1.00  0.00
ATOM   1870 H5'' G      59      67.794  98.680  61.590  1.00  0.00
ATOM   1871  C4' G      59      68.856 100.206  60.506  1.00  0.00
ATOM   1872  H4' G      59      67.907 100.561  60.105  1.00  0.00
ATOM   1873  O4' G      59      69.722 101.192  60.924  1.00  0.00
ATOM   1874  C1' G      59      70.875 101.301  60.058  1.00  0.00
ATOM   1875  H1' G      59      70.964 102.345  59.755  1.00  0.00
ATOM   1876  N9  G      59      72.051 100.750  60.729  1.00  0.00
ATOM   1877  C8  G      59      72.196 100.509  62.093  1.00  0.00
ATOM   1878  H8  G      59      71.376 100.544  62.795  1.00  0.00
ATOM   1879  N7  G      59      73.435 100.127  62.449  1.00  0.00
ATOM   1880  C5  G      59      74.115 100.190  61.222  1.00  0.00
ATOM   1881  C6  G      59      75.493  99.917  60.923  1.00  0.00
ATOM   1882  O6  G      59      76.436  99.555  61.571  1.00  0.00
ATOM   1883  N1  G      59      75.809 100.288  59.609  1.00  0.00
ATOM   1884  H1  G      59      76.745 100.357  59.237  1.00  0.00
ATOM   1885  C2  G      59      74.917 100.785  58.729  1.00  0.00
ATOM   1886  N2  G      59      75.342 101.140  57.533  1.00  0.00
ATOM   1887  H21 G      59      74.664 101.422  56.840  1.00  0.00
ATOM   1888  H22 G      59      76.313 101.084  57.260  1.00  0.00
ATOM   1889  N3  G      59      73.630 100.863  58.908  1.00  0.00
ATOM   1890  C4  G      59      73.286 100.589  60.204  1.00  0.00
ATOM   1891  C3' G      59      69.497  99.375  59.442  1.00  0.00
ATOM   1892  H3' G      59      70.063  98.631  60.002  1.00  0.00
ATOM   1893  C2' G      59      70.433 100.480  58.874  1.00  0.00
ATOM   1894  H2' G      59      71.342 100.024  58.482  1.00  0.00
ATOM   1895  O2' G      59      69.870 101.421  58.043  1.00  0.00
ATOM   1896 HO2' G      59      70.201 101.366  57.144  1.00  0.00
ATOM   1897  O3' G      59      68.546  98.894  58.500  1.00  0.00
ATOM   1898  P   U      60      68.947  97.519  57.883  1.00  0.00
ATOM   1899  OP1 U      60      67.952  97.112  56.882  1.00  0.00
ATOM   1900  OP2 U      60      69.175  96.561  58.984  1.00  0.00
ATOM   1901  O5' U      60      70.258  97.628  57.134  1.00  0.00
ATOM   1902  C5' U      60      70.378  98.220  55.801  1.00  0.00
ATOM   1903  H5' U      60      69.892  99.192  55.715  1.00  0.00
ATOM   1904 H5'' U      60      69.921  97.522  55.099  1.00  0.00
ATOM   1905  C4' U      60      71.832  98.281  55.370  1.00  0.00
ATOM   1906  H4' U      60      71.805  98.599  54.328  1.00  0.00
ATOM   1907  O4' U      60      72.666  99.077  56.233  1.00  0.00
ATOM   1908  C1' U      60      73.889  98.379  56.346  1.00  0.00
ATOM   1909  H1' U      60      74.805  98.951  56.196  1.00  0.00
ATOM   1910  N1  U      60      74.149  97.740  57.731  1.00  0.00
ATOM   1911  C6  U      60      73.156  97.625  58.650  1.00  0.00
ATOM   1912  H6  U      60      72.145  97.853  58.346  1.00  0.00
ATOM   1913  C5  U      60      73.359  97.160  59.883  1.00  0.00
ATOM   1914  H5  U      60      72.574  97.115  60.623  1.00  0.00
ATOM   1915  C4  U      60      74.724  96.867  60.338  1.00  0.00
ATOM   1916  O4  U      60      75.068  96.603  61.469  1.00  0.00
ATOM   1917  N3  U      60      75.703  97.014  59.333  1.00  0.00
ATOM   1918  H3  U      60      76.657  96.784  59.568  1.00  0.00
ATOM   1919  C2  U      60      75.464  97.521  58.049  1.00  0.00
ATOM   1920  O2  U      60      76.377  97.728  57.241  1.00  0.00
ATOM   1921  C3' U      60      72.399  96.887  55.281  1.00  0.00
ATOM   1922  H3' U      60      72.257  96.259  56.161  1.00  0.00
ATOM   1923  C2' U      60      73.832  97.261  55.190  1.00  0.00
ATOM   1924  H2' U      60      74.490  96.464  55.535  1.00  0.00
ATOM   1925  O2' U      60      74.284  97.797  53.933  1.00  0.00
ATOM   1926 HO2' U      60      74.155  97.174  53.214  1.00  0.00
ATOM   1927  O3' U      60      71.984  96.101  54.198  1.00  0.00
ATOM   1928  P   G      61      71.885  94.511  54.365  1.00  0.00
ATOM   1929  OP1 G      61      71.619  93.920  53.046  1.00  0.00
ATOM   1930  OP2 G      61      70.951  94.246  55.438  1.00  0.00
ATOM   1931  O5' G      61      73.294  93.994  54.867  1.00  0.00
ATOM   1932  C5' G      61      74.456  93.831  54.079  1.00  0.00
ATOM   1933  H5' G      61      74.533  94.734  53.474  1.00  0.00
ATOM   1934 H5'' G      61      74.424  92.940  53.451  1.00  0.00
ATOM   1935  C4' G      61      75.796  93.751  54.837  1.00  0.00
ATOM   1936  H4' G      61      76.612  94.003  54.160  1.00  0.00
ATOM   1937  O4' G      61      75.849  94.718  55.868  1.00  0.00
ATOM   1938  C1' G      61      76.373  94.184  57.145  1.00  0.00
ATOM   1939  H1' G      61      77.055  94.923  57.565  1.00  0.00
ATOM   1940  N9  G      61      75.337  93.982  58.206  1.00  0.00
ATOM   1941  C8  G      61      74.009  94.193  58.153  1.00  0.00
ATOM   1942  H8  G      61      73.509  94.552  57.265  1.00  0.00
ATOM   1943  N7  G      61      73.350  94.007  59.254  1.00  0.00
ATOM   1944  C5  G      61      74.375  93.670  60.186  1.00  0.00
ATOM   1945  C6  G      61      74.432  93.480  61.594  1.00  0.00
ATOM   1946  O6  G      61      73.524  93.367  62.389  1.00  0.00
ATOM   1947  N1  G      61      75.714  93.257  62.076  1.00  0.00
ATOM   1948  H1  G      61      75.705  93.217  63.085  1.00  0.00
ATOM   1949  C2  G      61      76.853  93.360  61.372  1.00  0.00
ATOM   1950  N2  G      61      78.036  93.210  61.974  1.00  0.00
ATOM   1951  H21 G      61      78.127  92.865  62.919  1.00  0.00
ATOM   1952  H22 G      61      78.876  93.395  61.444  1.00  0.00
ATOM   1953  N3  G      61      76.844  93.653  60.040  1.00  0.00
ATOM   1954  C4  G      61      75.609  93.705  59.502  1.00  0.00
ATOM   1955  C3' G      61      76.141  92.394  55.573  1.00  0.00
ATOM   1956  H3' G      61      75.361  91.719  55.924  1.00  0.00
ATOM   1957  C2' G      61      77.024  92.832  56.740  1.00  0.00
ATOM   1958  H2' G      61      77.069  92.117  57.562  1.00  0.00
ATOM   1959  O2' G      61      78.300  93.182  56.248  1.00  0.00
ATOM   1960 HO2' G      61      78.423  92.931  55.329  1.00  0.00
ATOM   1961  O3' G      61      76.962  91.671  54.630  1.00  0.00
ATOM   1962  P   U      62      77.043  90.082  54.730  1.00  0.00
ATOM   1963  OP1 U      62      77.970  89.605  53.680  1.00  0.00
ATOM   1964  OP2 U      62      75.622  89.547  54.759  1.00  0.00
ATOM   1965  O5' U      62      77.722  89.873  56.213  1.00  0.00
ATOM   1966  C5' U      62      79.132  89.812  56.406  1.00  0.00
ATOM   1967  H5' U      62      79.644  90.678  55.988  1.00  0.00
ATOM   1968 H5'' U      62      79.474  89.026  55.733  1.00  0.00
ATOM   1969  C4' U      62      79.614  89.621  57.876  1.00  0.00
ATOM   1970  H4' U      62      80.694  89.769  57.860  1.00  0.00
ATOM   1971  O4' U      62      79.069  90.538  58.833  1.00  0.00
ATOM   1972  C1' U      62      78.751  89.934  60.100  1.00  0.00
ATOM   1973  H1' U      62      79.487  90.357  60.785  1.00  0.00
ATOM   1974  N1  U      62      77.430  90.246  60.723  1.00  0.00
ATOM   1975  C6  U      62      76.325  90.274  59.908  1.00  0.00
ATOM   1976  H6  U      62      76.463  90.107  58.850  1.00  0.00
ATOM   1977  C5  U      62      75.070  90.311  60.446  1.00  0.00
ATOM   1978  H5  U      62      74.191  90.223  59.825  1.00  0.00
ATOM   1979  C4  U      62      74.885  90.178  61.881  1.00  0.00
ATOM   1980  O4  U      62      73.795  90.003  62.417  1.00  0.00
ATOM   1981  N3  U      62      76.026  90.209  62.606  1.00  0.00
ATOM   1982  H3  U      62      75.851  90.064  63.591  1.00  0.00
ATOM   1983  C2  U      62      77.300  90.143  62.113  1.00  0.00
ATOM   1984  O2  U      62      78.234  89.822  62.824  1.00  0.00
ATOM   1985  C3' U      62      79.162  88.256  58.362  1.00  0.00
ATOM   1986  H3' U      62      78.243  87.974  57.847  1.00  0.00
ATOM   1987  C2' U      62      78.876  88.396  59.873  1.00  0.00
ATOM   1988  H2' U      62      77.986  87.832  60.152  1.00  0.00
ATOM   1989  O2' U      62      80.095  87.937  60.632  1.00  0.00
ATOM   1990 HO2' U      62      80.132  86.978  60.660  1.00  0.00
ATOM   1991  O3' U      62      80.301  87.368  58.064  1.00  0.00
ATOM   1992  P   G      63      80.113  85.799  58.037  1.00  0.00
ATOM   1993  OP1 G      63      81.475  85.293  57.558  1.00  0.00
ATOM   1994  OP2 G      63      78.914  85.510  57.330  1.00  0.00
ATOM   1995  O5' G      63      80.011  85.302  59.529  1.00  0.00
ATOM   1996  C5' G      63      81.091  84.763  60.244  1.00  0.00
ATOM   1997  H5' G      63      81.855  85.528  60.385  1.00  0.00
ATOM   1998 H5'' G      63      81.573  84.003  59.629  1.00  0.00
ATOM   1999  C4' G      63      80.577  84.325  61.659  1.00  0.00
ATOM   2000  H4' G      63      81.356  83.926  62.308  1.00  0.00
ATOM   2001  O4' G      63      79.928  85.455  62.201  1.00  0.00
ATOM   2002  C1' G      63      79.124  84.992  63.237  1.00  0.00
ATOM   2003  H1' G      63      79.465  85.329  64.217  1.00  0.00
ATOM   2004  N9  G      63      77.773  85.520  63.010  1.00  0.00
ATOM   2005  C8  G      63      77.066  85.943  61.916  1.00  0.00
ATOM   2006  H8  G      63      77.451  85.794  60.918  1.00  0.00
ATOM   2007  N7  G      63      75.816  86.305  62.111  1.00  0.00
ATOM   2008  C5  G      63      75.611  86.038  63.477  1.00  0.00
ATOM   2009  C6  G      63      74.380  86.029  64.264  1.00  0.00
ATOM   2010  O6  G      63      73.238  86.329  63.939  1.00  0.00
ATOM   2011  N1  G      63      74.561  85.547  65.547  1.00  0.00
ATOM   2012  H1  G      63      73.710  85.388  66.069  1.00  0.00
ATOM   2013  C2  G      63      75.705  84.980  65.959  1.00  0.00
ATOM   2014  N2  G      63      75.585  84.273  67.064  1.00  0.00
ATOM   2015  H21 G      63      74.733  84.248  67.605  1.00  0.00
ATOM   2016  H22 G      63      76.321  83.693  67.440  1.00  0.00
ATOM   2017  N3  G      63      76.908  85.040  65.325  1.00  0.00
ATOM   2018  C4  G      63      76.793  85.563  64.053  1.00  0.00
ATOM   2019  C3' G      63      79.559  83.240  61.739  1.00  0.00
ATOM   2020  H3' G      63      78.809  83.519  60.998  1.00  0.00
ATOM   2021  C2' G      63      79.018  83.438  63.140  1.00  0.00
ATOM   2022  H2' G      63      78.013  83.033  63.255  1.00  0.00
ATOM   2023  O2' G      63      79.808  82.901  64.198  1.00  0.00
ATOM   2024 HO2' G      63      79.290  82.326  64.766  1.00  0.00
ATOM   2025  O3' G      63      80.105  81.977  61.396  1.00  0.00
ATOM   2026  P   U      64      79.159  80.740  61.269  1.00  0.00
ATOM   2027  OP1 U      64      79.916  79.585  60.861  1.00  0.00
ATOM   2028  OP2 U      64      77.970  81.195  60.577  1.00  0.00
ATOM   2029  O5' U      64      78.634  80.485  62.730  1.00  0.00
ATOM   2030  C5' U      64      79.301  79.774  63.747  1.00  0.00
ATOM   2031  H5' U      64      80.283  80.213  63.919  1.00  0.00
ATOM   2032 H5'' U      64      79.410  78.789  63.294  1.00  0.00
ATOM   2033  C4' U      64      78.420  79.775  64.980  1.00  0.00
ATOM   2034  H4' U      64      78.969  79.519  65.887  1.00  0.00
ATOM   2035  O4' U      64      77.818  80.984  65.308  1.00  0.00
ATOM   2036  C1' U      64      76.665  80.648  66.065  1.00  0.00
ATOM   2037  H1' U      64      76.804  80.834  67.130  1.00  0.00
ATOM   2038  N1  U      64      75.492  81.309  65.451  1.00  0.00
ATOM   2039  C6  U      64      75.415  81.638  64.093  1.00  0.00
ATOM   2040  H6  U      64      76.213  81.403  63.404  1.00  0.00
ATOM   2041  C5  U      64      74.306  82.365  63.608  1.00  0.00
ATOM   2042  H5  U      64      74.174  82.688  62.585  1.00  0.00
ATOM   2043  C4  U      64      73.190  82.749  64.440  1.00  0.00
ATOM   2044  O4  U      64      72.154  83.182  64.024  1.00  0.00
ATOM   2045  N3  U      64      73.265  82.336  65.767  1.00  0.00
ATOM   2046  H3  U      64      72.470  82.536  66.356  1.00  0.00
ATOM   2047  C2  U      64      74.339  81.607  66.285  1.00  0.00
ATOM   2048  O2  U      64      74.287  81.270  67.493  1.00  0.00
ATOM   2049  C3' U      64      77.289  78.804  64.836  1.00  0.00
ATOM   2050  H3' U      64      76.899  79.023  63.842  1.00  0.00
ATOM   2051  C2' U      64      76.368  79.175  65.986  1.00  0.00
ATOM   2052  H2' U      64      75.329  78.979  65.724  1.00  0.00
ATOM   2053  O2' U      64      76.811  78.539  67.171  1.00  0.00
ATOM   2054 HO2' U      64      77.117  77.671  66.899  1.00  0.00
ATOM   2055  O3' U      64      77.671  77.463  64.978  1.00  0.00
ATOM   2056  P   U      65      76.869  76.151  64.498  1.00  0.00
ATOM   2057  OP1 U      65      77.600  75.054  65.202  1.00  0.00
ATOM   2058  OP2 U      65      76.798  76.159  63.074  1.00  0.00
ATOM   2059  O5' U      65      75.434  76.385  65.149  1.00  0.00
ATOM   2060  C5' U      65      75.147  75.938  66.474  1.00  0.00
ATOM   2061  H5' U      65      75.948  76.284  67.128  1.00  0.00
ATOM   2062 H5'' U      65      75.139  74.849  66.492  1.00  0.00
ATOM   2063  C4' U      65      73.746  76.436  66.991  1.00  0.00
ATOM   2064  H4' U      65      73.640  76.326  68.070  1.00  0.00
ATOM   2065  O4' U      65      73.453  77.846  66.812  1.00  0.00
ATOM   2066  C1' U      65      72.056  78.068  66.731  1.00  0.00
ATOM   2067  H1' U      65      71.699  78.526  67.653  1.00  0.00
ATOM   2068  N1  U      65      71.602  78.799  65.589  1.00  0.00
ATOM   2069  C6  U      65      72.447  78.986  64.489  1.00  0.00
ATOM   2070  H6  U      65      73.429  78.538  64.473  1.00  0.00
ATOM   2071  C5  U      65      72.084  79.633  63.385  1.00  0.00
ATOM   2072  H5  U      65      72.727  79.875  62.552  1.00  0.00
ATOM   2073  C4  U      65      70.778  80.193  63.294  1.00  0.00
ATOM   2074  O4  U      65      70.167  80.661  62.315  1.00  0.00
ATOM   2075  N3  U      65      69.997  80.058  64.402  1.00  0.00
ATOM   2076  H3  U      65      69.138  80.587  64.363  1.00  0.00
ATOM   2077  C2  U      65      70.408  79.496  65.612  1.00  0.00
ATOM   2078  O2  U      65      69.690  79.570  66.537  1.00  0.00
ATOM   2079  C3' U      65      72.595  75.699  66.283  1.00  0.00
ATOM   2080  H3' U      65      72.714  75.782  65.203  1.00  0.00
ATOM   2081  C2' U      65      71.495  76.635  66.612  1.00  0.00
ATOM   2082  H2' U      65      70.848  76.525  65.742  1.00  0.00
ATOM   2083  O2' U      65      70.817  76.370  67.781  1.00  0.00
ATOM   2084 HO2' U      65      71.128  75.549  68.169  1.00  0.00
ATOM   2085  O3' U      65      72.382  74.390  66.795  1.00  0.00
ATOM   2086  P   C      66      71.569  73.290  65.933  1.00  0.00
ATOM   2087  OP1 C      66      72.111  72.018  66.390  1.00  0.00
ATOM   2088  OP2 C      66      71.551  73.609  64.521  1.00  0.00
ATOM   2089  O5' C      66      70.095  73.481  66.463  1.00  0.00
ATOM   2090  C5' C      66      69.500  72.751  67.564  1.00  0.00
ATOM   2091  H5' C      66      70.161  72.793  68.430  1.00  0.00
ATOM   2092 H5'' C      66      69.253  71.744  67.228  1.00  0.00
ATOM   2093  C4' C      66      68.048  73.281  67.950  1.00  0.00
ATOM   2094  H4' C      66      67.797  72.906  68.943  1.00  0.00
ATOM   2095  O4' C      66      68.004  74.691  68.079  1.00  0.00
ATOM   2096  C1' C      66      66.647  75.181  67.835  1.00  0.00
ATOM   2097  H1' C      66      66.217  75.525  68.776  1.00  0.00
ATOM   2098  N1  C      66      66.568  76.333  66.879  1.00  0.00
ATOM   2099  C6  C      66      67.642  76.752  66.088  1.00  0.00
ATOM   2100  H6  C      66      68.612  76.281  66.158  1.00  0.00
ATOM   2101  C5  C      66      67.412  77.653  65.041  1.00  0.00
ATOM   2102  H5  C      66      68.188  77.771  64.299  1.00  0.00
ATOM   2103  C4  C      66      66.042  78.062  64.741  1.00  0.00
ATOM   2104  N4  C      66      65.822  78.602  63.595  1.00  0.00
ATOM   2105  H41 C      66      64.838  78.751  63.418  1.00  0.00
ATOM   2106  H42 C      66      66.590  78.648  62.941  1.00  0.00
ATOM   2107  N3  C      66      65.102  77.728  65.618  1.00  0.00
ATOM   2108  C2  C      66      65.282  76.929  66.701  1.00  0.00
ATOM   2109  O2  C      66      64.366  76.684  67.449  1.00  0.00
ATOM   2110  C3' C      66      66.955  72.966  66.948  1.00  0.00
ATOM   2111  H3' C      66      67.359  73.432  66.049  1.00  0.00
ATOM   2112  C2' C      66      65.824  73.943  67.396  1.00  0.00
ATOM   2113  H2' C      66      65.155  74.217  66.580  1.00  0.00
ATOM   2114  O2' C      66      65.141  73.496  68.552  1.00  0.00
ATOM   2115 HO2' C      66      65.033  72.546  68.460  1.00  0.00
ATOM   2116  O3' C      66      66.668  71.607  66.757  1.00  0.00
ATOM   2117  P   G      67      66.068  71.185  65.373  1.00  0.00
ATOM   2118  OP1 G      67      65.561  69.787  65.457  1.00  0.00
ATOM   2119  OP2 G      67      67.162  71.449  64.395  1.00  0.00
ATOM   2120  O5' G      67      64.878  72.189  65.052  1.00  0.00
ATOM   2121  C5' G      67      63.623  72.091  65.678  1.00  0.00
ATOM   2122  H5' G      67      63.737  72.490  66.686  1.00  0.00
ATOM   2123 H5'' G      67      63.312  71.051  65.771  1.00  0.00
ATOM   2124  C4' G      67      62.568  72.936  64.985  1.00  0.00
ATOM   2125  H4' G      67      61.656  72.740  65.549  1.00  0.00
ATOM   2126  O4' G      67      62.902  74.342  64.991  1.00  0.00
ATOM   2127  C1' G      67      62.457  74.806  63.711  1.00  0.00
ATOM   2128  H1' G      67      61.966  75.761  63.898  1.00  0.00
ATOM   2129  N9  G      67      63.642  75.181  62.881  1.00  0.00
ATOM   2130  C8  G      67      64.875  74.687  62.904  1.00  0.00
ATOM   2131  H8  G      67      65.280  73.960  63.593  1.00  0.00
ATOM   2132  N7  G      67      65.575  75.197  61.973  1.00  0.00
ATOM   2133  C5  G      67      64.825  76.087  61.223  1.00  0.00
ATOM   2134  C6  G      67      64.948  76.851  60.053  1.00  0.00
ATOM   2135  O6  G      67      65.828  76.925  59.268  1.00  0.00
ATOM   2136  N1  G      67      63.788  77.457  59.709  1.00  0.00
ATOM   2137  H1  G      67      63.885  78.020  58.876  1.00  0.00
ATOM   2138  C2  G      67      62.680  77.422  60.450  1.00  0.00
ATOM   2139  N2  G      67      61.619  78.088  60.062  1.00  0.00
ATOM   2140  H21 G      67      61.727  78.733  59.292  1.00  0.00
ATOM   2141  H22 G      67      60.884  78.100  60.754  1.00  0.00
ATOM   2142  N3  G      67      62.485  76.729  61.512  1.00  0.00
ATOM   2143  C4  G      67      63.590  76.067  61.821  1.00  0.00
ATOM   2144  C3' G      67      62.369  72.425  63.565  1.00  0.00
ATOM   2145  H3' G      67      63.319  72.159  63.102  1.00  0.00
ATOM   2146  C2' G      67      61.691  73.731  62.966  1.00  0.00
ATOM   2147  H2' G      67      61.709  73.897  61.889  1.00  0.00
ATOM   2148  O2' G      67      60.315  73.804  63.445  1.00  0.00
ATOM   2149 HO2' G      67      60.047  72.888  63.554  1.00  0.00
ATOM   2150  O3' G      67      61.458  71.291  63.584  1.00  0.00
ATOM   2151  P   U      68      61.374  70.281  62.335  1.00  0.00
ATOM   2152  OP1 U      68      60.514  69.148  62.728  1.00  0.00
ATOM   2153  OP2 U      68      62.772  70.020  61.964  1.00  0.00
ATOM   2154  O5' U      68      60.745  70.981  61.165  1.00  0.00
ATOM   2155  C5' U      68      59.389  71.414  61.272  1.00  0.00
ATOM   2156  H5' U      68      59.041  71.826  62.219  1.00  0.00
ATOM   2157 H5'' U      68      58.669  70.624  61.058  1.00  0.00
ATOM   2158  C4' U      68      59.087  72.543  60.262  1.00  0.00
ATOM   2159  H4' U      68      58.011  72.716  60.269  1.00  0.00
ATOM   2160  O4' U      68      59.856  73.696  60.520  1.00  0.00
ATOM   2161  C1' U      68      60.122  74.436  59.302  1.00  0.00
ATOM   2162  H1' U      68      59.731  75.453  59.265  1.00  0.00
ATOM   2163  N1  U      68      61.576  74.488  59.005  1.00  0.00
ATOM   2164  C6  U      68      62.471  73.561  59.524  1.00  0.00
ATOM   2165  H6  U      68      62.034  72.819  60.176  1.00  0.00
ATOM   2166  C5  U      68      63.752  73.571  59.068  1.00  0.00
ATOM   2167  H5  U      68      64.393  72.789  59.446  1.00  0.00
ATOM   2168  C4  U      68      64.257  74.452  58.030  1.00  0.00
ATOM   2169  O4  U      68      65.380  74.536  57.589  1.00  0.00
ATOM   2170  N3  U      68      63.249  75.259  57.514  1.00  0.00
ATOM   2171  H3  U      68      63.522  75.839  56.734  1.00  0.00
ATOM   2172  C2  U      68      61.975  75.339  57.983  1.00  0.00
ATOM   2173  O2  U      68      61.261  76.192  57.484  1.00  0.00
ATOM   2174  C3' U      68      59.461  72.184  58.821  1.00  0.00
ATOM   2175  H3' U      68      60.492  71.839  58.739  1.00  0.00
ATOM   2176  C2' U      68      59.393  73.582  58.205  1.00  0.00
ATOM   2177  H2' U      68      59.945  73.678  57.271  1.00  0.00
ATOM   2178  O2' U      68      58.057  74.083  58.066  1.00  0.00
ATOM   2179 HO2' U      68      58.040  74.503  57.203  1.00  0.00
ATOM   2180  O3' U      68      58.498  71.396  58.179  1.00  0.00
ATOM   2181  P   G      69      58.905  70.553  56.896  1.00  0.00
ATOM   2182  OP1 G      69      57.719  69.741  56.576  1.00  0.00
ATOM   2183  OP2 G      69      60.228  69.920  57.144  1.00  0.00
ATOM   2184  O5' G      69      59.228  71.612  55.817  1.00  0.00
ATOM   2185  C5' G      69      58.104  72.327  55.225  1.00  0.00
ATOM   2186  H5' G      69      57.556  72.833  56.020  1.00  0.00
ATOM   2187 H5'' G      69      57.436  71.707  54.628  1.00  0.00
ATOM   2188  C4' G      69      58.643  73.360  54.165  1.00  0.00
ATOM   2189  H4' G      69      57.786  73.861  53.715  1.00  0.00
ATOM   2190  O4' G      69      59.566  74.290  54.680  1.00  0.00
ATOM   2191  C1' G      69      60.615  74.544  53.708  1.00  0.00
ATOM   2192  H1' G      69      60.836  75.599  53.541  1.00  0.00
ATOM   2193  N9  G      69      61.895  73.942  54.060  1.00  0.00
ATOM   2194  C8  G      69      62.177  73.051  55.084  1.00  0.00
ATOM   2195  H8  G      69      61.413  72.556  55.665  1.00  0.00
ATOM   2196  N7  G      69      63.419  72.787  55.363  1.00  0.00
ATOM   2197  C5  G      69      64.057  73.633  54.401  1.00  0.00
ATOM   2198  C6  G      69      65.392  74.019  54.157  1.00  0.00
ATOM   2199  O6  G      69      66.313  73.641  54.861  1.00  0.00
ATOM   2200  N1  G      69      65.663  74.859  53.082  1.00  0.00
ATOM   2201  H1  G      69      66.600  75.060  52.762  1.00  0.00
ATOM   2202  C2  G      69      64.656  75.303  52.262  1.00  0.00
ATOM   2203  N2  G      69      64.958  76.031  51.245  1.00  0.00
ATOM   2204  H21 G      69      65.944  76.196  51.096  1.00  0.00
ATOM   2205  H22 G      69      64.209  76.445  50.710  1.00  0.00
ATOM   2206  N3  G      69      63.358  75.170  52.524  1.00  0.00
ATOM   2207  C4  G      69      63.131  74.268  53.568  1.00  0.00
ATOM   2208  C3' G      69      59.332  72.680  52.998  1.00  0.00
ATOM   2209  H3' G      69      60.043  71.902  53.280  1.00  0.00
ATOM   2210  C2' G      69      60.109  73.832  52.437  1.00  0.00
ATOM   2211  H2' G      69      60.838  73.451  51.722  1.00  0.00
ATOM   2212  O2' G      69      59.373  74.886  51.799  1.00  0.00
ATOM   2213 HO2' G      69      58.526  74.510  51.550  1.00  0.00
ATOM   2214  O3' G      69      58.385  72.164  52.089  1.00  0.00
ATOM   2215  P   C      70      58.710  70.811  51.220  1.00  0.00
ATOM   2216  OP1 C      70      57.412  70.319  50.714  1.00  0.00
ATOM   2217  OP2 C      70      59.453  69.969  52.129  1.00  0.00
ATOM   2218  O5' C      70      59.696  71.112  50.044  1.00  0.00
ATOM   2219  C5' C      70      59.395  72.014  48.987  1.00  0.00
ATOM   2220  H5' C      70      58.939  72.783  49.610  1.00  0.00
ATOM   2221 H5'' C      70      58.689  71.544  48.303  1.00  0.00
ATOM   2222  C4' C      70      60.581  72.620  48.354  1.00  0.00
ATOM   2223  H4' C      70      60.190  73.274  47.575  1.00  0.00
ATOM   2224  O4' C      70      61.512  73.314  49.224  1.00  0.00
ATOM   2225  C1' C      70      62.828  73.123  48.745  1.00  0.00
ATOM   2226  H1' C      70      63.367  74.058  48.593  1.00  0.00
ATOM   2227  N1  C      70      63.618  72.461  49.839  1.00  0.00
ATOM   2228  C6  C      70      63.021  71.788  50.857  1.00  0.00
ATOM   2229  H6  C      70      61.989  71.509  50.701  1.00  0.00
ATOM   2230  C5  C      70      63.758  71.268  51.852  1.00  0.00
ATOM   2231  H5  C      70      63.313  70.592  52.566  1.00  0.00
ATOM   2232  C4  C      70      65.148  71.490  51.839  1.00  0.00
ATOM   2233  N4  C      70      65.960  71.083  52.814  1.00  0.00
ATOM   2234  H41 C      70      65.558  70.523  53.551  1.00  0.00
ATOM   2235  H42 C      70      66.931  71.337  52.929  1.00  0.00
ATOM   2236  N3  C      70      65.818  72.098  50.885  1.00  0.00
ATOM   2237  C2  C      70      65.044  72.665  49.905  1.00  0.00
ATOM   2238  O2  C      70      65.660  73.220  48.942  1.00  0.00
ATOM   2239  C3' C      70      61.387  71.539  47.586  1.00  0.00
ATOM   2240  H3' C      70      61.663  70.748  48.283  1.00  0.00
ATOM   2241  C2' C      70      62.687  72.379  47.414  1.00  0.00
ATOM   2242  H2' C      70      63.501  71.672  47.252  1.00  0.00
ATOM   2243  O2' C      70      62.514  73.277  46.361  1.00  0.00
ATOM   2244 HO2' C      70      61.815  72.995  45.767  1.00  0.00
ATOM   2245  O3' C      70      60.714  71.098  46.413  1.00  0.00
ATOM   2246  P   U      71      61.236  69.786  45.741  1.00  0.00
ATOM   2247  OP1 U      71      60.537  69.709  44.449  1.00  0.00
ATOM   2248  OP2 U      71      61.064  68.640  46.625  1.00  0.00
ATOM   2249  O5' U      71      62.790  70.004  45.566  1.00  0.00
ATOM   2250  C5' U      71      63.343  70.631  44.460  1.00  0.00
ATOM   2251  H5' U      71      63.003  71.666  44.486  1.00  0.00
ATOM   2252 H5'' U      71      63.064  69.990  43.624  1.00  0.00
ATOM   2253  C4' U      71      64.867  70.670  44.555  1.00  0.00
ATOM   2254  H4' U      71      65.064  71.274  43.670  1.00  0.00
ATOM   2255  O4' U      71      65.249  71.212  45.788  1.00  0.00
ATOM   2256  C1' U      71      66.500  70.624  46.244  1.00  0.00
ATOM   2257  H1' U      71      67.219  71.443  46.237  1.00  0.00
ATOM   2258  N1  U      71      66.465  70.105  47.620  1.00  0.00
ATOM   2259  C6  U      71      65.273  69.507  48.110  1.00  0.00
ATOM   2260  H6  U      71      64.376  69.409  47.517  1.00  0.00
ATOM   2261  C5  U      71      65.296  68.982  49.395  1.00  0.00
ATOM   2262  H5  U      71      64.389  68.562  49.805  1.00  0.00
ATOM   2263  C4  U      71      66.523  68.879  50.154  1.00  0.00
ATOM   2264  O4  U      71      66.675  68.138  51.145  1.00  0.00
ATOM   2265  N3  U      71      67.590  69.558  49.596  1.00  0.00
ATOM   2266  H3  U      71      68.405  69.449  50.182  1.00  0.00
ATOM   2267  C2  U      71      67.645  70.075  48.341  1.00  0.00
ATOM   2268  O2  U      71      68.762  70.275  47.839  1.00  0.00
ATOM   2269  C3' U      71      65.531  69.259  44.523  1.00  0.00
ATOM   2270  H3' U      71      64.990  68.641  45.240  1.00  0.00
ATOM   2271  C2' U      71      66.893  69.529  45.180  1.00  0.00
ATOM   2272  H2' U      71      67.171  68.590  45.659  1.00  0.00
ATOM   2273  O2' U      71      67.882  69.994  44.316  1.00  0.00
ATOM   2274 HO2' U      71      68.358  69.201  44.057  1.00  0.00
ATOM   2275  O3' U      71      65.527  68.620  43.230  1.00  0.00
ATOM   2276  P   U      72      65.717  67.013  43.204  1.00  0.00
ATOM   2277  OP1 U      72      65.454  66.657  41.765  1.00  0.00
ATOM   2278  OP2 U      72      64.748  66.516  44.228  1.00  0.00
ATOM   2279  O5' U      72      67.226  66.544  43.519  1.00  0.00
ATOM   2280  C5' U      72      68.322  66.974  42.672  1.00  0.00
ATOM   2281  H5' U      72      68.308  68.030  42.401  1.00  0.00
ATOM   2282 H5'' U      72      68.317  66.294  41.820  1.00  0.00
ATOM   2283  C4' U      72      69.629  66.675  43.443  1.00  0.00
ATOM   2284  H4' U      72      70.353  66.969  42.683  1.00  0.00
ATOM   2285  O4' U      72      69.631  67.466  44.634  1.00  0.00
ATOM   2286  C1' U      72      70.225  66.727  45.701  1.00  0.00
ATOM   2287  H1' U      72      71.122  67.319  45.885  1.00  0.00
ATOM   2288  N1  U      72      69.495  66.541  46.914  1.00  0.00
ATOM   2289  C6  U      72      68.058  66.334  46.967  1.00  0.00
ATOM   2290  H6  U      72      67.482  66.259  46.056  1.00  0.00
ATOM   2291  C5  U      72      67.516  65.961  48.145  1.00  0.00
ATOM   2292  H5  U      72      66.467  65.724  48.049  1.00  0.00
ATOM   2293  C4  U      72      68.152  65.936  49.381  1.00  0.00
ATOM   2294  O4  U      72      67.673  65.562  50.511  1.00  0.00
ATOM   2295  N3  U      72      69.463  66.422  49.270  1.00  0.00
ATOM   2296  H3  U      72      70.054  66.422  50.089  1.00  0.00
ATOM   2297  C2  U      72      70.177  66.718  48.110  1.00  0.00
ATOM   2298  O2  U      72      71.282  67.110  48.186  1.00  0.00
ATOM   2299  C3' U      72      69.895  65.272  43.913  1.00  0.00
ATOM   2300  H3' U      72      68.966  64.849  44.293  1.00  0.00
ATOM   2301  C2' U      72      70.782  65.407  45.145  1.00  0.00
ATOM   2302  H2' U      72      70.522  64.622  45.855  1.00  0.00
ATOM   2303  O2' U      72      72.159  65.464  44.929  1.00  0.00
ATOM   2304 HO2' U      72      72.381  65.620  44.009  1.00  0.00
ATOM   2305  O3' U      72      70.601  64.529  42.921  1.00  0.00
ATOM   2306  P   U      73      70.443  62.986  42.774  1.00  0.00
ATOM   2307  OP1 U      73      71.251  62.694  41.571  1.00  0.00
ATOM   2308  OP2 U      73      69.039  62.583  42.789  1.00  0.00
ATOM   2309  O5' U      73      71.159  62.225  43.991  1.00  0.00
ATOM   2310  C5' U      73      72.621  62.248  44.168  1.00  0.00
ATOM   2311  H5' U      73      72.872  63.302  44.049  1.00  0.00
ATOM   2312 H5'' U      73      73.162  61.860  43.305  1.00  0.00
ATOM   2313  C4' U      73      72.924  61.738  45.605  1.00  0.00
ATOM   2314  H4' U      73      74.001  61.861  45.720  1.00  0.00
ATOM   2315  O4' U      73      72.294  62.557  46.592  1.00  0.00
ATOM   2316  C1' U      73      71.813  61.744  47.668  1.00  0.00
ATOM   2317  H1' U      73      72.331  62.119  48.551  1.00  0.00
ATOM   2318  N1  U      73      70.332  61.997  47.849  1.00  0.00
ATOM   2319  C6  U      73      69.332  61.695  46.921  1.00  0.00
ATOM   2320  H6  U      73      69.638  61.348  45.945  1.00  0.00
ATOM   2321  C5  U      73      68.034  61.860  47.120  1.00  0.00
ATOM   2322  H5  U      73      67.284  61.655  46.371  1.00  0.00
ATOM   2323  C4  U      73      67.606  62.313  48.417  1.00  0.00
ATOM   2324  O4  U      73      66.418  62.441  48.830  1.00  0.00
ATOM   2325  N3  U      73      68.598  62.731  49.268  1.00  0.00
ATOM   2326  H3  U      73      68.371  63.159  50.155  1.00  0.00
ATOM   2327  C2  U      73      69.905  62.573  49.014  1.00  0.00
ATOM   2328  O2  U      73      70.610  63.188  49.823  1.00  0.00
ATOM   2329  C3' U      73      72.386  60.347  45.885  1.00  0.00
ATOM   2330  H3' U      73      71.481  60.154  45.308  1.00  0.00
ATOM   2331  C2' U      73      72.209  60.295  47.383  1.00  0.00
ATOM   2332  H2' U      73      71.470  59.539  47.649  1.00  0.00
ATOM   2333  O2' U      73      73.396  60.122  48.104  1.00  0.00
ATOM   2334 HO2' U      73      73.975  59.656  47.496  1.00  0.00
ATOM   2335  O3' U      73      73.298  59.373  45.556  1.00  0.00
ATOM   2336  P   U      74      72.865  57.907  45.274  1.00  0.00
ATOM   2337  OP1 U      74      73.649  57.309  44.232  1.00  0.00
ATOM   2338  OP2 U      74      71.381  57.902  45.175  1.00  0.00
ATOM   2339  O5' U      74      73.140  57.138  46.578  1.00  0.00
ATOM   2340  C5' U      74      74.451  56.900  47.053  1.00  0.00
ATOM   2341  H5' U      74      74.917  57.861  47.271  1.00  0.00
ATOM   2342 H5'' U      74      74.992  56.350  46.283  1.00  0.00
ATOM   2343  C4' U      74      74.389  55.961  48.227  1.00  0.00
ATOM   2344  H4' U      74      75.424  55.765  48.508  1.00  0.00
ATOM   2345  O4' U      74      73.662  56.552  49.317  1.00  0.00
ATOM   2346  C1' U      74      72.915  55.554  50.070  1.00  0.00
ATOM   2347  H1' U      74      73.316  55.636  51.080  1.00  0.00
ATOM   2348  N1  U      74      71.444  55.850  50.130  1.00  0.00
ATOM   2349  C6  U      74      70.731  56.133  48.971  1.00  0.00
ATOM   2350  H6  U      74      71.235  56.321  48.034  1.00  0.00
ATOM   2351  C5  U      74      69.423  56.279  49.012  1.00  0.00
ATOM   2352  H5  U      74      68.895  56.625  48.136  1.00  0.00
ATOM   2353  C4  U      74      68.608  56.151  50.183  1.00  0.00
ATOM   2354  O4  U      74      67.367  56.099  50.258  1.00  0.00
ATOM   2355  N3  U      74      69.406  55.967  51.308  1.00  0.00
ATOM   2356  H3  U      74      68.946  55.852  52.200  1.00  0.00
ATOM   2357  C2  U      74      70.776  55.856  51.340  1.00  0.00
ATOM   2358  O2  U      74      71.323  55.627  52.402  1.00  0.00
ATOM   2359  C3' U      74      73.745  54.609  48.041  1.00  0.00
ATOM   2360  H3' U      74      72.860  54.815  47.439  1.00  0.00
ATOM   2361  C2' U      74      73.300  54.234  49.455  1.00  0.00
ATOM   2362  H2' U      74      72.470  53.528  49.415  1.00  0.00
ATOM   2363  O2' U      74      74.279  53.645  50.264  1.00  0.00
ATOM   2364 HO2' U      74      74.806  52.982  49.812  1.00  0.00
ATOM   2365  O3' U      74      74.613  53.686  47.566  1.00  0.00
ATOM   2366  P   G      75      74.103  52.418  46.770  1.00  0.00
ATOM   2367  OP1 G      75      75.288  51.873  46.164  1.00  0.00
ATOM   2368  OP2 G      75      72.931  52.814  45.988  1.00  0.00
ATOM   2369  O5' G      75      73.630  51.494  48.087  1.00  0.00
ATOM   2370  C5' G      75      74.582  50.619  48.622  1.00  0.00
ATOM   2371  H5' G      75      75.437  51.115  49.080  1.00  0.00
ATOM   2372 H5'' G      75      75.008  49.963  47.864  1.00  0.00
ATOM   2373  C4' G      75      74.106  49.619  49.654  1.00  0.00
ATOM   2374  H4' G      75      74.941  48.943  49.838  1.00  0.00
ATOM   2375  O4' G      75      73.786  50.194  50.854  1.00  0.00
ATOM   2376  C1' G      75      72.794  49.465  51.530  1.00  0.00
ATOM   2377  H1' G      75      73.229  48.988  52.408  1.00  0.00
ATOM   2378  N9  G      75      71.771  50.352  52.056  1.00  0.00
ATOM   2379  C8  G      75      71.601  50.680  53.319  1.00  0.00
ATOM   2380  H8  G      75      72.068  50.176  54.152  1.00  0.00
ATOM   2381  N7  G      75      70.580  51.438  53.587  1.00  0.00
ATOM   2382  C5  G      75      70.069  51.707  52.373  1.00  0.00
ATOM   2383  C6  G      75      69.018  52.559  52.001  1.00  0.00
ATOM   2384  O6  G      75      68.310  53.364  52.608  1.00  0.00
ATOM   2385  N1  G      75      68.689  52.510  50.673  1.00  0.00
ATOM   2386  H1  G      75      67.756  52.806  50.421  1.00  0.00
ATOM   2387  C2  G      75      69.424  51.858  49.736  1.00  0.00
ATOM   2388  N2  G      75      69.024  52.038  48.518  1.00  0.00
ATOM   2389  H21 G      75      69.538  51.647  47.741  1.00  0.00
ATOM   2390  H22 G      75      68.106  52.423  48.349  1.00  0.00
ATOM   2391  N3  G      75      70.499  51.184  49.993  1.00  0.00
ATOM   2392  C4  G      75      70.754  51.039  51.351  1.00  0.00
ATOM   2393  C3' G      75      72.903  48.782  49.196  1.00  0.00
ATOM   2394  H3' G      75      72.255  49.379  48.555  1.00  0.00
ATOM   2395  C2' G      75      72.170  48.498  50.517  1.00  0.00
ATOM   2396  H2' G      75      71.093  48.624  50.399  1.00  0.00
ATOM   2397  O2' G      75      72.433  47.185  50.942  1.00  0.00
ATOM   2398 HO2' G      75      72.202  46.612  50.208  1.00  0.00
ATOM   2399  O3' G      75      73.316  47.592  48.501  1.00  0.00
ATOM   2400  P   A      76      72.366  46.738  47.530  1.00  0.00
ATOM   2401  OP1 A      76      73.170  45.797  46.791  1.00  0.00
ATOM   2402  OP2 A      76      71.342  47.592  46.882  1.00  0.00
ATOM   2403  O5' A      76      71.572  45.897  48.607  1.00  0.00
ATOM   2404  C5' A      76      72.077  44.624  49.027  1.00  0.00
ATOM   2405  H5' A      76      73.079  44.649  49.457  1.00  0.00
ATOM   2406 H5'' A      76      72.270  43.856  48.277  1.00  0.00
ATOM   2407  C4' A      76      71.285  43.912  50.176  1.00  0.00
ATOM   2408  H4' A      76      71.651  42.952  50.540  1.00  0.00
ATOM   2409  O4' A      76      71.135  44.805  51.283  1.00  0.00
ATOM   2410  C1' A      76      69.921  44.566  52.063  1.00  0.00
ATOM   2411  H1' A      76      70.161  44.005  52.966  1.00  0.00
ATOM   2412  N9  A      76      69.360  45.881  52.314  1.00  0.00
ATOM   2413  C8  A      76      69.271  46.445  53.563  1.00  0.00
ATOM   2414  H8  A      76      69.445  45.901  54.480  1.00  0.00
ATOM   2415  N7  A      76      68.857  47.654  53.605  1.00  0.00
ATOM   2416  C5  A      76      68.549  47.908  52.244  1.00  0.00
ATOM   2417  C6  A      76      67.895  49.004  51.517  1.00  0.00
ATOM   2418  N6  A      76      67.284  50.014  52.071  1.00  0.00
ATOM   2419  H61 A      76      66.787  50.653  51.467  1.00  0.00
ATOM   2420  H62 A      76      67.233  50.190  53.065  1.00  0.00
ATOM   2421  N1  A      76      67.695  48.906  50.186  1.00  0.00
ATOM   2422  C2  A      76      68.190  47.857  49.543  1.00  0.00
ATOM   2423  H2  A      76      68.004  47.892  48.480  1.00  0.00
ATOM   2424  N3  A      76      68.708  46.779  50.074  1.00  0.00
ATOM   2425  C4  A      76      68.880  46.834  51.468  1.00  0.00
ATOM   2426  C3' A      76      69.823  43.658  49.812  1.00  0.00
ATOM   2427  H3' A      76      69.508  44.530  49.239  1.00  0.00
ATOM   2428  C2' A      76      69.106  43.610  51.131  1.00  0.00
ATOM   2429  H2' A      76      68.045  43.856  51.081  1.00  0.00
ATOM   2430  O2' A      76      69.035  42.335  51.702  1.00  0.00
ATOM   2431 HO2' A      76      69.104  41.792  50.913  1.00  0.00
ATOM   2432  O3' A      76      69.611  42.427  49.098  1.00  0.00
ATOM   2433  P   C      77      68.211  42.109  48.350  1.00  0.00
ATOM   2434  OP1 C      77      67.488  43.334  48.113  1.00  0.00
ATOM   2435  OP2 C      77      67.505  41.032  49.177  1.00  0.00
ATOM   2436  O5' C      77      68.403  41.476  46.912  1.00  0.00
ATOM   2437  C5' C      77      69.021  42.147  45.870  1.00  0.00
ATOM   2438  H5' C      77      69.025  43.199  46.154  1.00  0.00
ATOM   2439 H5'' C      77      68.382  41.869  45.032  1.00  0.00
ATOM   2440  C4' C      77      70.405  41.573  45.527  1.00  0.00
ATOM   2441  H4' C      77      70.766  42.006  44.594  1.00  0.00
ATOM   2442  O4' C      77      71.339  41.926  46.553  1.00  0.00
ATOM   2443  C1' C      77      72.130  40.783  46.760  1.00  0.00
ATOM   2444  H1' C      77      72.933  40.824  46.024  1.00  0.00
ATOM   2445  N1  C      77      72.668  40.991  48.161  1.00  0.00
ATOM   2446  C6  C      77      72.062  40.685  49.289  1.00  0.00
ATOM   2447  H6  C      77      71.089  40.236  49.154  1.00  0.00
ATOM   2448  C5  C      77      72.676  40.942  50.531  1.00  0.00
ATOM   2449  H5  C      77      72.222  40.606  51.451  1.00  0.00
ATOM   2450  C4  C      77      73.928  41.603  50.537  1.00  0.00
ATOM   2451  N4  C      77      74.708  41.733  51.598  1.00  0.00
ATOM   2452  H41 C      77      75.619  42.139  51.441  1.00  0.00
ATOM   2453  H42 C      77      74.201  41.653  52.469  1.00  0.00
ATOM   2454  N3  C      77      74.588  41.758  49.410  1.00  0.00
ATOM   2455  C2  C      77      73.913  41.618  48.225  1.00  0.00
ATOM   2456  O2  C      77      74.549  41.991  47.238  1.00  0.00
ATOM   2457  C3' C      77      70.326  40.009  45.382  1.00  0.00
ATOM   2458  H3' C      77      69.370  39.547  45.626  1.00  0.00
ATOM   2459  C2' C      77      71.210  39.643  46.539  1.00  0.00
ATOM   2460  H2' C      77      70.517  39.413  47.348  1.00  0.00
ATOM   2461  O2' C      77      72.029  38.548  46.288  1.00  0.00
ATOM   2462 HO2' C      77      72.316  38.748  45.394  1.00  0.00
ATOM   2463  O3' C      77      70.888  39.574  44.159  1.00  0.00
ATOM   2464  P   G      78      70.125  39.712  42.733  1.00  0.00
ATOM   2465  OP1 G      78      70.113  41.146  42.284  1.00  0.00
ATOM   2466  OP2 G      78      68.819  39.134  42.906  1.00  0.00
ATOM   2467  O5' G      78      70.983  38.816  41.659  1.00  0.00
ATOM   2468  C5' G      78      71.939  39.485  40.805  1.00  0.00
ATOM   2469  H5' G      78      72.705  40.003  41.382  1.00  0.00
ATOM   2470 H5'' G      78      71.470  40.296  40.247  1.00  0.00
ATOM   2471  C4' G      78      72.678  38.581  39.880  1.00  0.00
ATOM   2472  H4' G      78      73.218  39.209  39.171  1.00  0.00
ATOM   2473  O4' G      78      73.689  37.822  40.554  1.00  0.00
ATOM   2474  C1' G      78      73.731  36.592  39.992  1.00  0.00
ATOM   2475  H1' G      78      74.753  36.385  39.674  1.00  0.00
ATOM   2476  N9  G      78      73.218  35.600  41.019  1.00  0.00
ATOM   2477  C8  G      78      72.997  35.814  42.376  1.00  0.00
ATOM   2478  H8  G      78      72.597  36.738  42.766  1.00  0.00
ATOM   2479  N7  G      78      73.162  34.804  43.135  1.00  0.00
ATOM   2480  C5  G      78      73.639  33.786  42.317  1.00  0.00
ATOM   2481  C6  G      78      74.074  32.434  42.613  1.00  0.00
ATOM   2482  O6  G      78      74.072  31.863  43.685  1.00  0.00
ATOM   2483  N1  G      78      74.517  31.798  41.488  1.00  0.00
ATOM   2484  H1  G      78      74.804  30.855  41.705  1.00  0.00
ATOM   2485  C2  G      78      74.445  32.295  40.215  1.00  0.00
ATOM   2486  N2  G      78      74.969  31.529  39.288  1.00  0.00
ATOM   2487  H21 G      78      74.886  31.866  38.340  1.00  0.00
ATOM   2488  H22 G      78      75.280  30.579  39.436  1.00  0.00
ATOM   2489  N3  G      78      73.955  33.523  39.921  1.00  0.00
ATOM   2490  C4  G      78      73.662  34.276  41.034  1.00  0.00
ATOM   2491  C3' G      78      71.812  37.555  38.991  1.00  0.00
ATOM   2492  H3' G      78      70.952  37.046  39.426  1.00  0.00
ATOM   2493  C2' G      78      72.863  36.528  38.699  1.00  0.00
ATOM   2494  H2' G      78      72.352  35.566  38.735  1.00  0.00
ATOM   2495  O2' G      78      73.741  36.808  37.573  1.00  0.00
ATOM   2496 HO2' G      78      73.177  36.785  36.796  1.00  0.00
ATOM   2497  O3' G      78      71.397  38.141  37.792  1.00  0.00
ATOM   2498  P   U      79      69.936  37.869  37.160  1.00  0.00
ATOM   2499  OP1 U      79      70.012  38.651  35.901  1.00  0.00
ATOM   2500  OP2 U      79      68.906  38.239  38.097  1.00  0.00
ATOM   2501  O5' U      79      70.023  36.347  36.871  1.00  0.00
ATOM   2502  C5' U      79      70.460  35.870  35.678  1.00  0.00
ATOM   2503  H5' U      79      71.482  36.224  35.545  1.00  0.00
ATOM   2504 H5'' U      79      69.774  36.310  34.954  1.00  0.00
ATOM   2505  C4' U      79      70.567  34.355  35.569  1.00  0.00
ATOM   2506  H4' U      79      71.101  34.113  34.650  1.00  0.00
ATOM   2507  O4' U      79      71.396  33.865  36.560  1.00  0.00
ATOM   2508  C1' U      79      71.099  32.547  36.772  1.00  0.00
ATOM   2509  H1' U      79      71.906  31.928  36.381  1.00  0.00
ATOM   2510  N1  U      79      70.781  32.289  38.177  1.00  0.00
ATOM   2511  C6  U      79      70.386  33.328  39.001  1.00  0.00
ATOM   2512  H6  U      79      70.065  34.254  38.548  1.00  0.00
ATOM   2513  C5  U      79      70.376  33.225  40.365  1.00  0.00
ATOM   2514  H5  U      79      70.071  34.028  41.020  1.00  0.00
ATOM   2515  C4  U      79      70.867  31.977  40.998  1.00  0.00
ATOM   2516  O4  U      79      70.927  31.799  42.201  1.00  0.00
ATOM   2517  N3  U      79      71.346  31.031  40.159  1.00  0.00
ATOM   2518  H3  U      79      71.830  30.258  40.594  1.00  0.00
ATOM   2519  C2  U      79      71.215  31.096  38.780  1.00  0.00
ATOM   2520  O2  U      79      71.633  30.151  38.088  1.00  0.00
ATOM   2521  C3' U      79      69.241  33.564  35.777  1.00  0.00
ATOM   2522  H3' U      79      68.757  33.867  36.706  1.00  0.00
ATOM   2523  C2' U      79      69.781  32.159  36.039  1.00  0.00
ATOM   2524  H2' U      79      69.053  31.638  36.662  1.00  0.00
ATOM   2525  O2' U      79      69.944  31.533  34.759  1.00  0.00
ATOM   2526 HO2' U      79      69.104  31.483  34.297  1.00  0.00
ATOM   2527  O3' U      79      68.303  33.757  34.698  1.00  0.00
ATOM   2528  P   U      80      66.924  33.076  34.631  1.00  0.00
ATOM   2529  OP1 U      80      65.992  33.894  33.877  1.00  0.00
ATOM   2530  OP2 U      80      66.645  32.537  35.997  1.00  0.00
ATOM   2531  O5' U      80      67.372  31.680  33.805  1.00  0.00
ATOM   2532  C5' U      80      67.400  31.655  32.363  1.00  0.00
ATOM   2533  H5' U      80      67.971  32.476  31.928  1.00  0.00
ATOM   2534 H5'' U      80      66.370  31.811  32.041  1.00  0.00
ATOM   2535  C4' U      80      67.844  30.287  31.955  1.00  0.00
ATOM   2536  H4' U      80      67.933  30.199  30.872  1.00  0.00
ATOM   2537  O4' U      80      69.148  30.005  32.456  1.00  0.00
ATOM   2538  C1' U      80      69.187  28.585  32.649  1.00  0.00
ATOM   2539  H1' U      80      69.930  28.201  31.949  1.00  0.00
ATOM   2540  N1  U      80      69.785  28.266  33.975  1.00  0.00
ATOM   2541  C6  U      80      69.121  28.550  35.148  1.00  0.00
ATOM   2542  H6  U      80      68.174  29.070  35.140  1.00  0.00
ATOM   2543  C5  U      80      69.706  28.214  36.284  1.00  0.00
ATOM   2544  H5  U      80      69.314  28.456  37.260  1.00  0.00
ATOM   2545  C4  U      80      70.990  27.513  36.346  1.00  0.00
ATOM   2546  O4  U      80      71.485  27.094  37.369  1.00  0.00
ATOM   2547  N3  U      80      71.590  27.293  35.122  1.00  0.00
ATOM   2548  H3  U      80      72.544  26.974  35.210  1.00  0.00
ATOM   2549  C2  U      80      71.130  27.741  33.968  1.00  0.00
ATOM   2550  O2  U      80      71.928  27.605  32.991  1.00  0.00
ATOM   2551  C3' U      80      66.908  29.197  32.458  1.00  0.00
ATOM   2552  H3' U      80      66.721  29.349  33.521  1.00  0.00
ATOM   2553  C2' U      80      67.794  27.957  32.274  1.00  0.00
ATOM   2554  H2' U      80      67.392  27.218  32.967  1.00  0.00
ATOM   2555  O2' U      80      67.795  27.510  30.925  1.00  0.00
ATOM   2556 HO2' U      80      67.279  26.701  30.898  1.00  0.00
ATOM   2557  O3' U      80      65.708  29.125  31.732  1.00  0.00
ATOM   2558  P   U      81      64.459  28.322  32.154  1.00  0.00
ATOM   2559  OP1 U      81      64.727  26.846  32.350  1.00  0.00
ATOM   2560  OP2 U      81      63.303  28.651  31.239  1.00  0.00
ATOM   2561  O5' U      81      64.128  28.848  33.664  1.00  0.00
ATOM   2562  C5' U      81      62.805  29.024  34.151  1.00  0.00
ATOM   2563  H5' U      81      62.132  28.170  34.069  1.00  0.00
ATOM   2564 H5'' U      81      62.191  29.742  33.609  1.00  0.00
ATOM   2565  C4' U      81      62.848  29.463  35.579  1.00  0.00
ATOM   2566  H4' U      81      61.858  29.812  35.872  1.00  0.00
ATOM   2567  O4' U      81      63.182  28.402  36.375  1.00  0.00
ATOM   2568  C1' U      81      64.390  28.529  37.133  1.00  0.00
ATOM   2569  H1' U      81      64.035  28.659  38.155  1.00  0.00
ATOM   2570  N1  U      81      65.220  27.287  37.137  1.00  0.00
ATOM   2571  C6  U      81      65.546  26.697  35.950  1.00  0.00
ATOM   2572  H6  U      81      65.180  27.077  35.007  1.00  0.00
ATOM   2573  C5  U      81      66.471  25.748  35.887  1.00  0.00
ATOM   2574  H5  U      81      66.709  25.332  34.919  1.00  0.00
ATOM   2575  C4  U      81      67.142  25.175  37.038  1.00  0.00
ATOM   2576  O4  U      81      67.913  24.183  37.107  1.00  0.00
ATOM   2577  N3  U      81      66.852  25.939  38.212  1.00  0.00
ATOM   2578  H3  U      81      67.291  25.505  39.011  1.00  0.00
ATOM   2579  C2  U      81      65.955  27.007  38.270  1.00  0.00
ATOM   2580  O2  U      81      65.613  27.498  39.374  1.00  0.00
ATOM   2581  C3' U      81      63.911  30.507  35.874  1.00  0.00
ATOM   2582  H3' U      81      64.270  30.962  34.951  1.00  0.00
ATOM   2583  C2' U      81      65.087  29.689  36.483  1.00  0.00
ATOM   2584  H2' U      81      65.701  29.252  35.696  1.00  0.00
ATOM   2585  O2' U      81      65.938  30.370  37.367  1.00  0.00
ATOM   2586 HO2' U      81      66.240  31.164  36.920  1.00  0.00
ATOM   2587  O3' U      81      63.544  31.629  36.701  1.00  0.00
ATOM   2588  P   A      82      62.387  32.608  36.282  1.00  0.00
ATOM   2589  OP1 A      82      62.280  32.646  34.825  1.00  0.00
ATOM   2590  OP2 A      82      62.502  33.876  36.996  1.00  0.00
ATOM   2591  O5' A      82      61.165  31.878  36.975  1.00  0.00
ATOM   2592  C5' A      82      60.629  32.251  38.232  1.00  0.00
ATOM   2593  H5' A      82      60.011  33.145  38.151  1.00  0.00
ATOM   2594 H5'' A      82      61.407  32.294  38.995  1.00  0.00
ATOM   2595  C4' A      82      59.612  31.209  38.727  1.00  0.00
ATOM   2596  H4' A      82      59.289  31.535  39.716  1.00  0.00
ATOM   2597  O4' A      82      58.538  31.075  37.832  1.00  0.00
ATOM   2598  C1' A      82      58.197  29.667  37.726  1.00  0.00
ATOM   2599  H1' A      82      57.481  29.391  38.500  1.00  0.00
ATOM   2600  N9  A      82      57.566  29.432  36.368  1.00  0.00
ATOM   2601  C8  A      82      58.184  29.451  35.070  1.00  0.00
ATOM   2602  H8  A      82      59.232  29.514  34.816  1.00  0.00
ATOM   2603  N7  A      82      57.339  29.193  34.068  1.00  0.00
ATOM   2604  C5  A      82      56.109  29.008  34.802  1.00  0.00
ATOM   2605  C6  A      82      54.771  28.619  34.378  1.00  0.00
ATOM   2606  N6  A      82      54.284  28.757  33.162  1.00  0.00
ATOM   2607  H61 A      82      53.284  28.646  33.074  1.00  0.00
ATOM   2608  H62 A      82      54.886  29.210  32.488  1.00  0.00
ATOM   2609  N1  A      82      53.855  28.367  35.309  1.00  0.00
ATOM   2610  C2  A      82      54.130  28.337  36.625  1.00  0.00
ATOM   2611  H2  A      82      53.312  27.966  37.224  1.00  0.00
ATOM   2612  N3  A      82      55.335  28.639  37.145  1.00  0.00
ATOM   2613  C4  A      82      56.287  28.912  36.154  1.00  0.00
ATOM   2614  C3' A      82      60.253  29.795  38.947  1.00  0.00
ATOM   2615  H3' A      82      61.310  29.898  38.701  1.00  0.00
ATOM   2616  C2' A      82      59.540  28.969  37.809  1.00  0.00
ATOM   2617  H2' A      82      60.021  29.243  36.869  1.00  0.00
ATOM   2618  O2' A      82      59.397  27.556  37.886  1.00  0.00
ATOM   2619 HO2' A      82      59.324  27.078  37.057  1.00  0.00
ATOM   2620  O3' A      82      59.975  29.259  40.215  1.00  0.00
ATOM   2621  P   C      83      60.883  29.582  41.407  1.00  0.00
ATOM   2622  OP1 C      83      60.253  29.255  42.705  1.00  0.00
ATOM   2623  OP2 C      83      61.298  31.033  41.277  1.00  0.00
ATOM   2624  O5' C      83      62.237  28.675  41.216  1.00  0.00
ATOM   2625  C5' C      83      62.151  27.302  41.517  1.00  0.00
ATOM   2626  H5' C      83      61.518  27.111  42.383  1.00  0.00
ATOM   2627 H5'' C      83      63.165  26.975  41.748  1.00  0.00
ATOM   2628  C4' C      83      61.569  26.573  40.290  1.00  0.00
ATOM   2629  H4' C      83      60.651  27.053  39.951  1.00  0.00
ATOM   2630  O4' C      83      62.443  26.436  39.198  1.00  0.00
ATOM   2631  C1' C      83      61.982  25.332  38.508  1.00  0.00
ATOM   2632  H1' C      83      61.368  25.692  37.683  1.00  0.00
ATOM   2633  N1  C      83      62.981  24.450  37.907  1.00  0.00
ATOM   2634  C6  C      83      63.979  23.884  38.656  1.00  0.00
ATOM   2635  H6  C      83      63.991  24.148  39.703  1.00  0.00
ATOM   2636  C5  C      83      64.835  23.063  38.037  1.00  0.00
ATOM   2637  H5  C      83      65.646  22.639  38.611  1.00  0.00
ATOM   2638  C4  C      83      64.693  22.748  36.616  1.00  0.00
ATOM   2639  N4  C      83      65.603  22.236  35.936  1.00  0.00
ATOM   2640  H41 C      83      66.465  21.898  36.341  1.00  0.00
ATOM   2641  H42 C      83      65.500  22.333  34.936  1.00  0.00
ATOM   2642  N3  C      83      63.781  23.356  35.916  1.00  0.00
ATOM   2643  C2  C      83      62.928  24.199  36.540  1.00  0.00
ATOM   2644  O2  C      83      62.071  24.620  35.806  1.00  0.00
ATOM   2645  C3' C      83      61.255  25.202  40.677  1.00  0.00
ATOM   2646  H3' C      83      62.154  24.813  41.155  1.00  0.00
ATOM   2647  C2' C      83      61.051  24.515  39.371  1.00  0.00
ATOM   2648  H2' C      83      61.450  23.503  39.435  1.00  0.00
ATOM   2649  O2' C      83      59.726  24.636  38.827  1.00  0.00
ATOM   2650 HO2' C      83      59.144  23.973  39.206  1.00  0.00
ATOM   2651  O3' C      83      60.189  25.060  41.467  1.00  0.00
ATOM   2652  P   A      84      59.821  23.571  42.125  1.00  0.00
ATOM   2653  OP1 A      84      58.893  23.764  43.238  1.00  0.00
ATOM   2654  OP2 A      84      61.078  22.824  42.213  1.00  0.00
ATOM   2655  O5' A      84      58.986  22.706  41.042  1.00  0.00
ATOM   2656  C5' A      84      57.574  22.769  40.950  1.00  0.00
ATOM   2657  H5' A      84      57.337  23.778  40.615  1.00  0.00
ATOM   2658 H5'' A      84      57.167  22.511  41.928  1.00  0.00
ATOM   2659  C4' A      84      57.165  21.721  39.896  1.00  0.00
ATOM   2660  H4' A      84      56.077  21.695  39.840  1.00  0.00
ATOM   2661  O4' A      84      57.651  21.990  38.555  1.00  0.00
ATOM   2662  C1' A      84      58.050  20.830  37.913  1.00  0.00
ATOM   2663  H1' A      84      57.566  20.889  36.938  1.00  0.00
ATOM   2664  N9  A      84      59.539  20.645  37.711  1.00  0.00
ATOM   2665  C8  A      84      60.589  20.943  38.510  1.00  0.00
ATOM   2666  H8  A      84      60.556  21.505  39.432  1.00  0.00
ATOM   2667  N7  A      84      61.736  20.471  38.045  1.00  0.00
ATOM   2668  C5  A      84      61.421  19.783  36.906  1.00  0.00
ATOM   2669  C6  A      84      62.116  19.104  35.883  1.00  0.00
ATOM   2670  N6  A      84      63.429  19.074  35.747  1.00  0.00
ATOM   2671  H61 A      84      63.992  19.394  36.523  1.00  0.00
ATOM   2672  H62 A      84      63.758  18.508  34.978  1.00  0.00
ATOM   2673  N1  A      84      61.512  18.605  34.837  1.00  0.00
ATOM   2674  C2  A      84      60.193  18.728  34.773  1.00  0.00
ATOM   2675  H2  A      84      59.763  18.328  33.867  1.00  0.00
ATOM   2676  N3  A      84      59.425  19.392  35.644  1.00  0.00
ATOM   2677  C4  A      84      60.058  19.877  36.679  1.00  0.00
ATOM   2678  C3' A      84      57.635  20.334  40.233  1.00  0.00
ATOM   2679  H3' A      84      58.713  20.298  40.387  1.00  0.00
ATOM   2680  C2' A      84      57.574  19.711  38.813  1.00  0.00
ATOM   2681  H2' A      84      58.177  18.803  38.806  1.00  0.00
ATOM   2682  O2' A      84      56.214  19.464  38.510  1.00  0.00
ATOM   2683 HO2' A      84      55.944  18.629  38.898  1.00  0.00
ATOM   2684  O3' A      84      56.823  19.762  41.237  1.00  0.00
ATOM   2685  P   A      85      57.292  18.505  42.106  1.00  0.00
ATOM   2686  OP1 A      85      56.331  18.367  43.242  1.00  0.00
ATOM   2687  OP2 A      85      58.784  18.593  42.341  1.00  0.00
ATOM   2688  O5' A      85      57.055  17.303  41.054  1.00  0.00
ATOM   2689  C5' A      85      55.768  16.840  40.703  1.00  0.00
ATOM   2690  H5' A      85      55.077  17.638  40.433  1.00  0.00
ATOM   2691 H5'' A      85      55.362  16.256  41.530  1.00  0.00
ATOM   2692  C4' A      85      55.992  15.870  39.567  1.00  0.00
ATOM   2693  H4' A      85      55.007  15.507  39.273  1.00  0.00
ATOM   2694  O4' A      85      56.603  16.580  38.508  1.00  0.00
ATOM   2695  C1' A      85      57.399  15.660  37.715  1.00  0.00
ATOM   2696  H1' A      85      57.229  15.521  36.648  1.00  0.00
ATOM   2697  N9  A      85      58.821  15.892  37.885  1.00  0.00
ATOM   2698  C8  A      85      59.457  16.455  38.959  1.00  0.00
ATOM   2699  H8  A      85      58.895  16.896  39.769  1.00  0.00
ATOM   2700  N7  A      85      60.762  16.533  38.779  1.00  0.00
ATOM   2701  C5  A      85      61.008  15.767  37.610  1.00  0.00
ATOM   2702  C6  A      85      62.150  15.376  36.884  1.00  0.00
ATOM   2703  N6  A      85      63.372  15.673  37.131  1.00  0.00
ATOM   2704  H61 A      85      63.712  16.231  37.902  1.00  0.00
ATOM   2705  H62 A      85      64.062  15.221  36.548  1.00  0.00
ATOM   2706  N1  A      85      62.060  14.659  35.819  1.00  0.00
ATOM   2707  C2  A      85      60.843  14.301  35.406  1.00  0.00
ATOM   2708  H2  A      85      60.821  13.661  34.537  1.00  0.00
ATOM   2709  N3  A      85      59.676  14.761  35.824  1.00  0.00
ATOM   2710  C4  A      85      59.824  15.413  37.016  1.00  0.00
ATOM   2711  C3' A      85      56.785  14.536  39.754  1.00  0.00
ATOM   2712  H3' A      85      57.699  14.736  40.313  1.00  0.00
ATOM   2713  C2' A      85      57.048  14.290  38.226  1.00  0.00
ATOM   2714  H2' A      85      57.786  13.513  38.027  1.00  0.00
ATOM   2715  O2' A      85      55.863  14.029  37.483  1.00  0.00
ATOM   2716 HO2' A      85      55.271  13.426  37.939  1.00  0.00
ATOM   2717  O3' A      85      56.056  13.453  40.210  1.00  0.00
ATOM   2718  P   C      86      56.685  12.079  40.674  1.00  0.00
ATOM   2719  OP1 C      86      55.521  11.254  41.072  1.00  0.00
ATOM   2720  OP2 C      86      57.724  12.347  41.711  1.00  0.00
ATOM   2721  O5' C      86      57.440  11.443  39.378  1.00  0.00
ATOM   2722  C5' C      86      56.656  10.865  38.406  1.00  0.00
ATOM   2723  H5' C      86      55.797  11.492  38.166  1.00  0.00
ATOM   2724 H5'' C      86      56.186   9.993  38.861  1.00  0.00
ATOM   2725  C4' C      86      57.475  10.469  37.141  1.00  0.00
ATOM   2726  H4' C      86      56.738  10.148  36.405  1.00  0.00
ATOM   2727  O4' C      86      58.294  11.486  36.572  1.00  0.00
ATOM   2728  C1' C      86      59.528  10.907  36.140  1.00  0.00
ATOM   2729  H1' C      86      59.724  10.968  35.069  1.00  0.00
ATOM   2730  N1  C      86      60.785  11.379  36.777  1.00  0.00
ATOM   2731  C6  C      86      60.659  12.010  37.998  1.00  0.00
ATOM   2732  H6  C      86      59.681  12.161  38.429  1.00  0.00
ATOM   2733  C5  C      86      61.718  12.554  38.636  1.00  0.00
ATOM   2734  H5  C      86      61.563  13.027  39.594  1.00  0.00
ATOM   2735  C4  C      86      63.000  12.342  38.071  1.00  0.00
ATOM   2736  N4  C      86      64.031  12.583  38.779  1.00  0.00
ATOM   2737  H41 C      86      64.884  12.270  38.339  1.00  0.00
ATOM   2738  H42 C      86      63.918  12.860  39.744  1.00  0.00
ATOM   2739  N3  C      86      63.179  11.553  37.039  1.00  0.00
ATOM   2740  C2  C      86      62.092  11.099  36.365  1.00  0.00
ATOM   2741  O2  C      86      62.315  10.309  35.440  1.00  0.00
ATOM   2742  C3' C      86      58.456   9.355  37.486  1.00  0.00
ATOM   2743  H3' C      86      58.956   9.492  38.445  1.00  0.00
ATOM   2744  C2' C      86      59.382   9.371  36.325  1.00  0.00
ATOM   2745  H2' C      86      60.327   8.865  36.525  1.00  0.00
ATOM   2746  O2' C      86      58.735   8.875  35.040  1.00  0.00
ATOM   2747 HO2' C      86      57.947   8.346  35.186  1.00  0.00
ATOM   2748  O3' C      86      57.873   8.091  37.544  1.00  0.00
ATOM   2749  P   A      87      58.285   7.069  38.637  1.00  0.00
ATOM   2750  OP1 A      87      57.405   5.883  38.384  1.00  0.00
ATOM   2751  OP2 A      87      58.214   7.770  39.914  1.00  0.00
ATOM   2752  O5' A      87      59.760   6.720  38.304  1.00  0.00
ATOM   2753  C5' A      87      60.134   5.896  37.298  1.00  0.00
ATOM   2754  H5' A      87      59.844   6.296  36.326  1.00  0.00
ATOM   2755 H5'' A      87      59.679   4.918  37.458  1.00  0.00
ATOM   2756  C4' A      87      61.649   5.698  37.205  1.00  0.00
ATOM   2757  H4' A      87      61.780   4.914  36.458  1.00  0.00
ATOM   2758  O4' A      87      62.334   6.782  36.655  1.00  0.00
ATOM   2759  C1' A      87      63.591   6.908  37.302  1.00  0.00
ATOM   2760  H1' A      87      64.327   7.148  36.535  1.00  0.00
ATOM   2761  N9  A      87      63.659   8.001  38.302  1.00  0.00
ATOM   2762  C8  A      87      62.541   8.539  38.886  1.00  0.00
ATOM   2763  H8  A      87      61.562   8.315  38.488  1.00  0.00
ATOM   2764  N7  A      87      62.871   9.224  39.963  1.00  0.00
ATOM   2765  C5  A      87      64.320   9.383  39.884  1.00  0.00
ATOM   2766  C6  A      87      65.258  10.072  40.578  1.00  0.00
ATOM   2767  N6  A      87      65.124  10.991  41.473  1.00  0.00
ATOM   2768  H61 A      87      64.211  11.360  41.697  1.00  0.00
ATOM   2769  H62 A      87      65.980  11.388  41.832  1.00  0.00
ATOM   2770  N1  A      87      66.589   9.765  40.381  1.00  0.00
ATOM   2771  C2  A      87      66.874   8.897  39.440  1.00  0.00
ATOM   2772  H2  A      87      67.920   8.659  39.309  1.00  0.00
ATOM   2773  N3  A      87      66.041   8.304  38.595  1.00  0.00
ATOM   2774  C4  A      87      64.775   8.573  38.852  1.00  0.00
ATOM   2775  C3' A      87      62.376   5.284  38.472  1.00  0.00
ATOM   2776  H3' A      87      61.984   5.853  39.315  1.00  0.00
ATOM   2777  C2' A      87      63.841   5.666  38.149  1.00  0.00
ATOM   2778  H2' A      87      64.404   5.988  39.025  1.00  0.00
ATOM   2779  O2' A      87      64.564   4.704  37.322  1.00  0.00
ATOM   2780 HO2' A      87      64.576   3.855  37.771  1.00  0.00
ATOM   2781  O3' A      87      62.249   3.876  38.765  1.00  0.00
ATOM   2782  P   A      88      62.493   3.441  40.281  1.00  0.00
ATOM   2783  OP1 A      88      62.507   1.959  40.358  1.00  0.00
ATOM   2784  OP2 A      88      61.475   4.208  41.127  1.00  0.00
ATOM   2785  O5' A      88      63.928   4.035  40.756  1.00  0.00
ATOM   2786  C5' A      88      64.517   3.478  41.994  1.00  0.00
ATOM   2787  H5' A      88      64.671   2.399  41.980  1.00  0.00
ATOM   2788 H5'' A      88      63.840   3.686  42.823  1.00  0.00
ATOM   2789  C4' A      88      65.834   4.167  42.428  1.00  0.00
ATOM   2790  H4' A      88      66.196   3.653  43.318  1.00  0.00
ATOM   2791  O4' A      88      66.910   3.887  41.467  1.00  0.00
ATOM   2792  C1' A      88      67.814   4.920  41.561  1.00  0.00
ATOM   2793  H1' A      88      68.359   4.949  42.504  1.00  0.00
ATOM   2794  N9  A      88      68.827   4.988  40.505  1.00  0.00
ATOM   2795  C8  A      88      70.183   5.083  40.725  1.00  0.00
ATOM   2796  H8  A      88      70.647   4.825  41.666  1.00  0.00
ATOM   2797  N7  A      88      70.898   5.412  39.698  1.00  0.00
ATOM   2798  C5  A      88      69.954   5.580  38.696  1.00  0.00
ATOM   2799  C6  A      88      70.008   6.024  37.283  1.00  0.00
ATOM   2800  N6  A      88      71.059   6.475  36.707  1.00  0.00
ATOM   2801  H61 A      88      71.873   6.482  37.306  1.00  0.00
ATOM   2802  H62 A      88      71.136   6.672  35.720  1.00  0.00
ATOM   2803  N1  A      88      68.870   5.987  36.566  1.00  0.00
ATOM   2804  C2  A      88      67.701   5.709  37.119  1.00  0.00
ATOM   2805  H2  A      88      66.824   5.699  36.488  1.00  0.00
ATOM   2806  N3  A      88      67.518   5.320  38.359  1.00  0.00
ATOM   2807  C4  A      88      68.650   5.279  39.140  1.00  0.00
ATOM   2808  C3' A      88      65.778   5.692  42.568  1.00  0.00
ATOM   2809  H3' A      88      64.868   6.237  42.314  1.00  0.00
ATOM   2810  C2' A      88      66.900   6.166  41.664  1.00  0.00
ATOM   2811  H2' A      88      66.641   6.377  40.626  1.00  0.00
ATOM   2812  O2' A      88      67.566   7.292  42.189  1.00  0.00
ATOM   2813 HO2' A      88      67.291   7.380  43.105  1.00  0.00
ATOM   2814  O3' A      88      66.093   6.038  43.932  1.00  0.00
ATOM   2815  P   G      89      65.027   5.777  45.005  1.00  0.00
ATOM   2816  OP1 G      89      65.300   4.476  45.660  1.00  0.00
ATOM   2817  OP2 G      89      63.717   6.141  44.461  1.00  0.00
ATOM   2818  O5' G      89      65.487   6.856  46.003  1.00  0.00
ATOM   2819  C5' G      89      64.481   7.709  46.616  1.00  0.00
ATOM   2820  H5' G      89      63.741   7.080  47.111  1.00  0.00
ATOM   2821 H5'' G      89      64.021   8.371  45.882  1.00  0.00
ATOM   2822  C4' G      89      65.213   8.635  47.623  1.00  0.00
ATOM   2823  H4' G      89      64.439   9.331  47.946  1.00  0.00
ATOM   2824  O4' G      89      65.612   8.024  48.787  1.00  0.00
ATOM   2825  C1' G      89      66.962   8.514  49.049  1.00  0.00
ATOM   2826  H1' G      89      67.073   8.683  50.120  1.00  0.00
ATOM   2827  N9  G      89      67.953   7.471  48.788  1.00  0.00
ATOM   2828  C8  G      89      67.842   6.146  48.349  1.00  0.00
ATOM   2829  H8  G      89      66.962   5.693  47.916  1.00  0.00
ATOM   2830  N7  G      89      68.959   5.534  48.189  1.00  0.00
ATOM   2831  C5  G      89      69.880   6.431  48.734  1.00  0.00
ATOM   2832  C6  G      89      71.327   6.313  48.936  1.00  0.00
ATOM   2833  O6  G      89      72.010   5.342  48.702  1.00  0.00
ATOM   2834  N1  G      89      71.926   7.453  49.481  1.00  0.00
ATOM   2835  H1  G      89      72.903   7.425  49.739  1.00  0.00
ATOM   2836  C2  G      89      71.267   8.583  49.780  1.00  0.00
ATOM   2837  N2  G      89      72.038   9.599  50.191  1.00  0.00
ATOM   2838  H21 G      89      71.633  10.504  50.387  1.00  0.00
ATOM   2839  H22 G      89      73.046   9.594  50.126  1.00  0.00
ATOM   2840  N3  G      89      69.908   8.708  49.632  1.00  0.00
ATOM   2841  C4  G      89      69.287   7.612  49.144  1.00  0.00
ATOM   2842  C3' G      89      66.342   9.408  46.978  1.00  0.00
ATOM   2843  H3' G      89      66.865   8.673  46.366  1.00  0.00
ATOM   2844  C2' G      89      67.249   9.800  48.201  1.00  0.00
ATOM   2845  H2' G      89      68.212  10.065  47.764  1.00  0.00
ATOM   2846  O2' G      89      66.689  10.894  48.970  1.00  0.00
ATOM   2847 HO2' G      89      67.418  11.210  49.509  1.00  0.00
ATOM   2848  O3' G      89      65.829  10.458  46.119  1.00  0.00
ATOM   2849  P   G      90      66.700  10.905  44.926  1.00  0.00
ATOM   2850  OP1 G      90      66.149  12.220  44.416  1.00  0.00
ATOM   2851  OP2 G      90      66.951   9.732  44.046  1.00  0.00
ATOM   2852  O5' G      90      68.073  11.261  45.656  1.00  0.00
ATOM   2853  C5' G      90      68.275  12.523  46.271  1.00  0.00
ATOM   2854  H5' G      90      67.542  12.628  47.071  1.00  0.00
ATOM   2855 H5'' G      90      68.105  13.280  45.505  1.00  0.00
ATOM   2856  C4' G      90      69.759  12.661  46.697  1.00  0.00
ATOM   2857  H4' G      90      69.721  13.578  47.286  1.00  0.00
ATOM   2858  O4' G      90      70.278  11.604  47.495  1.00  0.00
ATOM   2859  C1' G      90      71.661  11.500  47.143  1.00  0.00
ATOM   2860  H1' G      90      72.197  11.491  48.092  1.00  0.00
ATOM   2861  N9  G      90      72.023  10.129  46.541  1.00  0.00
ATOM   2862  C8  G      90      71.151   9.092  46.385  1.00  0.00
ATOM   2863  H8  G      90      70.152   9.184  46.785  1.00  0.00
ATOM   2864  N7  G      90      71.660   8.037  45.875  1.00  0.00
ATOM   2865  C5  G      90      73.050   8.333  45.702  1.00  0.00
ATOM   2866  C6  G      90      74.190   7.575  45.270  1.00  0.00
ATOM   2867  O6  G      90      74.276   6.384  44.850  1.00  0.00
ATOM   2868  N1  G      90      75.365   8.250  45.476  1.00  0.00
ATOM   2869  H1  G      90      76.281   7.838  45.375  1.00  0.00
ATOM   2870  C2  G      90      75.433   9.583  45.813  1.00  0.00
ATOM   2871  N2  G      90      76.631  10.052  45.877  1.00  0.00
ATOM   2872  H21 G      90      76.775  11.041  46.021  1.00  0.00
ATOM   2873  H22 G      90      77.414   9.541  45.494  1.00  0.00
ATOM   2874  N3  G      90      74.443  10.331  46.263  1.00  0.00
ATOM   2875  C4  G      90      73.231   9.651  46.170  1.00  0.00
ATOM   2876  C3' G      90      70.709  12.946  45.474  1.00  0.00
ATOM   2877  H3' G      90      70.519  12.222  44.683  1.00  0.00
ATOM   2878  C2' G      90      72.013  12.559  46.151  1.00  0.00
ATOM   2879  H2' G      90      72.834  12.302  45.482  1.00  0.00
ATOM   2880  O2' G      90      72.365  13.732  46.983  1.00  0.00
ATOM   2881 HO2' G      90      71.851  14.508  46.750  1.00  0.00
ATOM   2882  O3' G      90      70.607  14.247  44.965  1.00  0.00
ATOM   2883  P   A      91      70.900  14.633  43.466  1.00  0.00
ATOM   2884  OP1 A      91      70.845  16.103  43.458  1.00  0.00
ATOM   2885  OP2 A      91      70.063  13.844  42.581  1.00  0.00
ATOM   2886  O5' A      91      72.349  14.146  43.292  1.00  0.00
ATOM   2887  C5' A      91      73.459  14.896  43.613  1.00  0.00
ATOM   2888  H5' A      91      73.349  15.176  44.661  1.00  0.00
ATOM   2889 H5'' A      91      73.440  15.820  43.034  1.00  0.00
ATOM   2890  C4' A      91      74.796  14.184  43.324  1.00  0.00
ATOM   2891  H4' A      91      75.674  14.754  43.626  1.00  0.00
ATOM   2892  O4' A      91      74.688  12.933  43.989  1.00  0.00
ATOM   2893  C1' A      91      75.367  11.999  43.185  1.00  0.00
ATOM   2894  H1' A      91      76.240  11.598  43.700  1.00  0.00
ATOM   2895  N9  A      91      74.548  10.803  42.909  1.00  0.00
ATOM   2896  C8  A      91      73.233  10.718  43.171  1.00  0.00
ATOM   2897  H8  A      91      72.705  11.594  43.518  1.00  0.00
ATOM   2898  N7  A      91      72.669   9.577  42.860  1.00  0.00
ATOM   2899  C5  A      91      73.721   8.866  42.398  1.00  0.00
ATOM   2900  C6  A      91      73.868   7.567  41.799  1.00  0.00
ATOM   2901  N6  A      91      72.986   6.585  41.804  1.00  0.00
ATOM   2902  H61 A      91      73.244   5.746  41.305  1.00  0.00
ATOM   2903  H62 A      91      72.229   6.700  42.463  1.00  0.00
ATOM   2904  N1  A      91      75.018   7.199  41.250  1.00  0.00
ATOM   2905  C2  A      91      76.069   8.070  41.248  1.00  0.00
ATOM   2906  H2  A      91      76.926   7.710  40.697  1.00  0.00
ATOM   2907  N3  A      91      76.036   9.270  41.735  1.00  0.00
ATOM   2908  C4  A      91      74.844   9.644  42.282  1.00  0.00
ATOM   2909  C3' A      91      74.863  13.878  41.824  1.00  0.00
ATOM   2910  H3' A      91      73.875  13.553  41.498  1.00  0.00
ATOM   2911  C2' A      91      75.861  12.687  41.917  1.00  0.00
ATOM   2912  H2' A      91      75.800  12.123  40.986  1.00  0.00
ATOM   2913  O2' A      91      77.175  12.980  42.074  1.00  0.00
ATOM   2914 HO2' A      91      77.478  13.466  41.304  1.00  0.00
ATOM   2915  O3' A      91      75.281  14.925  41.044  1.00  0.00
ATOM   2916  P   U      92      74.651  15.284  39.633  1.00  0.00
ATOM   2917  OP1 U      92      75.449  16.147  38.766  1.00  0.00
ATOM   2918  OP2 U      92      73.275  15.768  39.793  1.00  0.00
ATOM   2919  O5' U      92      74.569  13.901  38.842  1.00  0.00
ATOM   2920  C5' U      92      75.635  13.438  38.120  1.00  0.00
ATOM   2921  H5' U      92      76.433  13.411  38.863  1.00  0.00
ATOM   2922 H5'' U      92      75.846  14.125  37.301  1.00  0.00
ATOM   2923  C4' U      92      75.462  12.001  37.609  1.00  0.00
ATOM   2924  H4' U      92      76.370  11.784  37.046  1.00  0.00
ATOM   2925  O4' U      92      75.429  11.114  38.704  1.00  0.00
ATOM   2926  C1' U      92      74.566  10.044  38.210  1.00  0.00
ATOM   2927  H1' U      92      75.172   9.146  38.332  1.00  0.00
ATOM   2928  N1  U      92      73.269   9.912  39.004  1.00  0.00
ATOM   2929  C6  U      92      72.695  10.993  39.577  1.00  0.00
ATOM   2930  H6  U      92      73.131  11.978  39.645  1.00  0.00
ATOM   2931  C5  U      92      71.430  10.778  40.107  1.00  0.00
ATOM   2932  H5  U      92      70.984  11.601  40.647  1.00  0.00
ATOM   2933  C4  U      92      70.819   9.452  40.126  1.00  0.00
ATOM   2934  O4  U      92      69.779   9.259  40.664  1.00  0.00
ATOM   2935  N3  U      92      71.547   8.451  39.645  1.00  0.00
ATOM   2936  H3  U      92      71.171   7.514  39.657  1.00  0.00
ATOM   2937  C2  U      92      72.757   8.580  38.962  1.00  0.00
ATOM   2938  O2  U      92      73.210   7.672  38.382  1.00  0.00
ATOM   2939  C3' U      92      74.253  11.836  36.762  1.00  0.00
ATOM   2940  H3' U      92      73.441  12.286  37.333  1.00  0.00
ATOM   2941  C2' U      92      74.240  10.289  36.760  1.00  0.00
ATOM   2942  H2' U      92      73.303   9.882  36.377  1.00  0.00
ATOM   2943  O2' U      92      75.191   9.600  36.018  1.00  0.00
ATOM   2944 HO2' U      92      75.268   9.926  35.118  1.00  0.00
ATOM   2945  O3' U      92      74.253  12.338  35.422  1.00  0.00
ATOM   2946  P   G      93      72.839  12.553  34.607  1.00  0.00
ATOM   2947  OP1 G      93      73.251  13.163  33.311  1.00  0.00
ATOM   2948  OP2 G      93      72.024  13.319  35.534  1.00  0.00
ATOM   2949  O5' G      93      72.152  11.098  34.392  1.00  0.00
ATOM   2950  C5' G      93      72.718  10.075  33.606  1.00  0.00
ATOM   2951  H5' G      93      73.418   9.472  34.185  1.00  0.00
ATOM   2952 H5'' G      93      73.262  10.480  32.753  1.00  0.00
ATOM   2953  C4' G      93      71.682   9.131  33.067  1.00  0.00
ATOM   2954  H4' G      93      72.189   8.524  32.317  1.00  0.00
ATOM   2955  O4' G      93      71.235   8.226  34.174  1.00  0.00
ATOM   2956  C1' G      93      69.811   8.220  34.153  1.00  0.00
ATOM   2957  H1' G      93      69.368   7.224  34.166  1.00  0.00
ATOM   2958  N9  G      93      69.259   9.030  35.263  1.00  0.00
ATOM   2959  C8  G      93      69.967   9.917  36.015  1.00  0.00
ATOM   2960  H8  G      93      71.030   9.913  36.211  1.00  0.00
ATOM   2961  N7  G      93      69.261  10.737  36.627  1.00  0.00
ATOM   2962  C5  G      93      67.987  10.482  36.316  1.00  0.00
ATOM   2963  C6  G      93      66.792  11.076  36.691  1.00  0.00
ATOM   2964  O6  G      93      66.610  12.051  37.419  1.00  0.00
ATOM   2965  N1  G      93      65.691  10.384  36.117  1.00  0.00
ATOM   2966  H1  G      93      64.752  10.649  36.376  1.00  0.00
ATOM   2967  C2  G      93      65.813   9.287  35.334  1.00  0.00
ATOM   2968  N2  G      93      64.616   8.851  34.866  1.00  0.00
ATOM   2969  H21 G      93      63.764   9.322  35.136  1.00  0.00
ATOM   2970  H22 G      93      64.518   8.068  34.237  1.00  0.00
ATOM   2971  N3  G      93      66.909   8.652  35.010  1.00  0.00
ATOM   2972  C4  G      93      67.953   9.374  35.524  1.00  0.00
ATOM   2973  C3' G      93      70.485   9.762  32.403  1.00  0.00
ATOM   2974  H3' G      93      70.249  10.680  32.942  1.00  0.00
ATOM   2975  C2' G      93      69.423   8.727  32.737  1.00  0.00
ATOM   2976  H2' G      93      68.466   9.231  32.597  1.00  0.00
ATOM   2977  O2' G      93      69.599   7.614  31.854  1.00  0.00
ATOM   2978 HO2' G      93      70.168   7.864  31.122  1.00  0.00
ATOM   2979  O3' G      93      70.677  10.029  31.007  1.00  0.00
ATOM   2980  P   U      94      69.962  11.273  30.145  1.00  0.00
ATOM   2981  OP1 U      94      70.288  10.944  28.750  1.00  0.00
ATOM   2982  OP2 U      94      70.216  12.585  30.681  1.00  0.00
ATOM   2983  O5' U      94      68.440  10.876  30.380  1.00  0.00
ATOM   2984  C5' U      94      67.802   9.887  29.655  1.00  0.00
ATOM   2985  H5' U      94      68.174   8.924  30.004  1.00  0.00
ATOM   2986 H5'' U      94      68.052  10.001  28.600  1.00  0.00
ATOM   2987  C4' U      94      66.316   9.884  29.926  1.00  0.00
ATOM   2988  H4' U      94      65.925   9.119  29.256  1.00  0.00
ATOM   2989  O4' U      94      65.984   9.884  31.326  1.00  0.00
ATOM   2990  C1' U      94      64.797  10.623  31.566  1.00  0.00
ATOM   2991  H1' U      94      64.013   9.963  31.937  1.00  0.00
ATOM   2992  N1  U      94      64.906  11.698  32.613  1.00  0.00
ATOM   2993  C6  U      94      66.158  12.075  32.983  1.00  0.00
ATOM   2994  H6  U      94      67.014  11.668  32.465  1.00  0.00
ATOM   2995  C5  U      94      66.369  12.997  33.957  1.00  0.00
ATOM   2996  H5  U      94      67.396  13.252  34.173  1.00  0.00
ATOM   2997  C4  U      94      65.268  13.526  34.788  1.00  0.00
ATOM   2998  O4  U      94      65.325  14.348  35.712  1.00  0.00
ATOM   2999  N3  U      94      64.105  12.965  34.442  1.00  0.00
ATOM   3000  H3  U      94      63.379  13.230  35.092  1.00  0.00
ATOM   3001  C2  U      94      63.798  12.090  33.410  1.00  0.00
ATOM   3002  O2  U      94      62.631  11.855  33.071  1.00  0.00
ATOM   3003  C3' U      94      65.688  11.242  29.552  1.00  0.00
ATOM   3004  H3' U      94      66.145  12.061  30.109  1.00  0.00
ATOM   3005  C2' U      94      64.335  11.132  30.196  1.00  0.00
ATOM   3006  H2' U      94      63.890  12.125  30.254  1.00  0.00
ATOM   3007  O2' U      94      63.375  10.164  29.693  1.00  0.00
ATOM   3008 HO2' U      94      63.485  10.093  28.742  1.00  0.00
ATOM   3009  O3' U      94      65.699  11.368  28.110  1.00  0.00
ATOM   3010  P   U      95      65.396  12.823  27.576  1.00  0.00
ATOM   3011  OP1 U      95      65.281  12.685  26.101  1.00  0.00
ATOM   3012  OP2 U      95      66.514  13.623  28.082  1.00  0.00
ATOM   3013  O5' U      95      64.024  13.316  28.244  1.00  0.00
ATOM   3014  C5' U      95      62.752  13.008  27.680  1.00  0.00
ATOM   3015  H5' U      95      62.757  11.918  27.660  1.00  0.00
ATOM   3016 H5'' U      95      62.679  13.433  26.679  1.00  0.00
ATOM   3017  C4' U      95      61.512  13.553  28.526  1.00  0.00
ATOM   3018  H4' U      95      60.645  13.038  28.114  1.00  0.00
ATOM   3019  O4' U      95      61.552  13.267  29.925  1.00  0.00
ATOM   3020  C1' U      95      60.945  14.393  30.623  1.00  0.00
ATOM   3021  H1' U      95      60.210  13.968  31.306  1.00  0.00
ATOM   3022  N1  U      95      61.935  15.218  31.415  1.00  0.00
ATOM   3023  C6  U      95      63.277  15.163  31.148  1.00  0.00
ATOM   3024  H6  U      95      63.600  14.523  30.340  1.00  0.00
ATOM   3025  C5  U      95      64.233  15.627  31.999  1.00  0.00
ATOM   3026  H5  U      95      65.272  15.485  31.742  1.00  0.00
ATOM   3027  C4  U      95      63.834  16.386  33.111  1.00  0.00
ATOM   3028  O4  U      95      64.642  16.938  33.872  1.00  0.00
ATOM   3029  N3  U      95      62.503  16.425  33.285  1.00  0.00
ATOM   3030  H3  U      95      62.161  16.912  34.101  1.00  0.00
ATOM   3031  C2  U      95      61.503  15.925  32.519  1.00  0.00
ATOM   3032  O2  U      95      60.382  16.048  32.968  1.00  0.00
ATOM   3033  C3' U      95      61.302  15.092  28.368  1.00  0.00
ATOM   3034  H3' U      95      62.181  15.732  28.446  1.00  0.00
ATOM   3035  C2' U      95      60.373  15.306  29.565  1.00  0.00
ATOM   3036  H2' U      95      60.322  16.346  29.889  1.00  0.00
ATOM   3037  O2' U      95      59.032  14.866  29.371  1.00  0.00
ATOM   3038 HO2' U      95      58.791  15.191  28.500  1.00  0.00
ATOM   3039  O3' U      95      60.559  15.312  27.170  1.00  0.00
ATOM   3040  P   G      96      60.212  16.762  26.553  1.00  0.00
ATOM   3041  OP1 G      96      59.340  16.599  25.314  1.00  0.00
ATOM   3042  OP2 G      96      61.473  17.497  26.377  1.00  0.00
ATOM   3043  O5' G      96      59.394  17.576  27.744  1.00  0.00
ATOM   3044  C5' G      96      58.012  17.644  27.810  1.00  0.00
ATOM   3045  H5' G      96      57.565  16.658  27.931  1.00  0.00
ATOM   3046 H5'' G      96      57.600  18.181  26.956  1.00  0.00
ATOM   3047  C4' G      96      57.488  18.633  28.914  1.00  0.00
ATOM   3048  H4' G      96      56.426  18.434  29.056  1.00  0.00
ATOM   3049  O4' G      96      57.952  18.410  30.172  1.00  0.00
ATOM   3050  C1' G      96      58.357  19.678  30.774  1.00  0.00
ATOM   3051  H1' G      96      57.883  19.711  31.755  1.00  0.00
ATOM   3052  N9  G      96      59.820  19.839  30.948  1.00  0.00
ATOM   3053  C8  G      96      60.832  19.218  30.350  1.00  0.00
ATOM   3054  H8  G      96      60.781  18.553  29.501  1.00  0.00
ATOM   3055  N7  G      96      61.979  19.403  30.874  1.00  0.00
ATOM   3056  C5  G      96      61.724  20.317  31.898  1.00  0.00
ATOM   3057  C6  G      96      62.648  21.093  32.678  1.00  0.00
ATOM   3058  O6  G      96      63.903  20.995  32.629  1.00  0.00
ATOM   3059  N1  G      96      62.068  22.089  33.415  1.00  0.00
ATOM   3060  H1  G      96      62.651  22.600  34.063  1.00  0.00
ATOM   3061  C2  G      96      60.707  22.186  33.424  1.00  0.00
ATOM   3062  N2  G      96      60.229  23.064  34.197  1.00  0.00
ATOM   3063  H21 G      96      60.977  23.533  34.687  1.00  0.00
ATOM   3064  H22 G      96      59.242  23.094  34.413  1.00  0.00
ATOM   3065  N3  G      96      59.834  21.449  32.755  1.00  0.00
ATOM   3066  C4  G      96      60.412  20.593  31.914  1.00  0.00
ATOM   3067  C3' G      96      57.644  20.200  28.601  1.00  0.00
ATOM   3068  H3' G      96      58.665  20.246  28.222  1.00  0.00
ATOM   3069  C2' G      96      57.598  20.811  30.003  1.00  0.00
ATOM   3070  H2' G      96      58.042  21.806  29.972  1.00  0.00
ATOM   3071  O2' G      96      56.303  20.983  30.518  1.00  0.00
ATOM   3072 HO2' G      96      55.899  21.604  29.907  1.00  0.00
ATOM   3073  O3' G      96      56.658  20.600  27.635  1.00  0.00
ATOM   3074  P   C      97      56.752  21.999  27.005  1.00  0.00
ATOM   3075  OP1 C      97      55.873  22.170  25.742  1.00  0.00
ATOM   3076  OP2 C      97      58.152  22.374  26.921  1.00  0.00
ATOM   3077  O5' C      97      56.080  22.743  28.234  1.00  0.00
ATOM   3078  C5' C      97      55.980  24.111  28.195  1.00  0.00
ATOM   3079  H5' C      97      55.405  24.309  27.290  1.00  0.00
ATOM   3080 H5'' C      97      56.935  24.633  28.148  1.00  0.00
ATOM   3081  C4' C      97      55.333  24.736  29.397  1.00  0.00
ATOM   3082  H4' C      97      55.956  24.456  30.247  1.00  0.00
ATOM   3083  O4' C      97      55.305  26.103  29.342  1.00  0.00
ATOM   3084  C1' C      97      54.051  26.443  30.032  1.00  0.00
ATOM   3085  H1' C      97      54.445  27.110  30.799  1.00  0.00
ATOM   3086  N1  C      97      53.119  27.253  29.226  1.00  0.00
ATOM   3087  C6  C      97      53.140  27.144  27.851  1.00  0.00
ATOM   3088  H6  C      97      53.790  26.445  27.347  1.00  0.00
ATOM   3089  C5  C      97      52.303  27.924  27.137  1.00  0.00
ATOM   3090  H5  C      97      52.309  27.888  26.058  1.00  0.00
ATOM   3091  C4  C      97      51.457  28.814  27.765  1.00  0.00
ATOM   3092  N4  C      97      50.531  29.441  27.127  1.00  0.00
ATOM   3093  H41 C      97      49.946  30.022  27.711  1.00  0.00
ATOM   3094  H42 C      97      50.364  29.163  26.171  1.00  0.00
ATOM   3095  N3  C      97      51.412  28.842  29.058  1.00  0.00
ATOM   3096  C2  C      97      52.197  28.045  29.829  1.00  0.00
ATOM   3097  O2  C      97      52.143  28.023  31.060  1.00  0.00
ATOM   3098  C3' C      97      53.863  24.145  29.587  1.00  0.00
ATOM   3099  H3' C      97      53.350  24.067  28.628  1.00  0.00
ATOM   3100  C2' C      97      53.389  25.160  30.545  1.00  0.00
ATOM   3101  H2' C      97      52.309  25.261  30.443  1.00  0.00
ATOM   3102  O2' C      97      53.912  24.937  31.890  1.00  0.00
ATOM   3103 HO2' C      97      53.277  25.353  32.478  1.00  0.00
ATOM   3104  O3' C      97      53.848  22.865  30.247  1.00  0.00
ATOM   3105  P   A      98      52.692  21.749  29.909  1.00  0.00
ATOM   3106  OP1 A      98      53.148  20.490  30.665  1.00  0.00
ATOM   3107  OP2 A      98      52.617  21.708  28.443  1.00  0.00
ATOM   3108  O5' A      98      51.273  22.262  30.450  1.00  0.00
ATOM   3109  C5' A      98      50.913  21.862  31.685  1.00  0.00
ATOM   3110  H5' A      98      51.669  21.955  32.465  1.00  0.00
ATOM   3111 H5'' A      98      50.564  20.829  31.678  1.00  0.00
ATOM   3112  C4' A      98      49.793  22.796  32.127  1.00  0.00
ATOM   3113  H4' A      98      49.712  22.565  33.189  1.00  0.00
ATOM   3114  O4' A      98      49.981  24.225  32.086  1.00  0.00
ATOM   3115  C1' A      98      48.667  24.876  31.926  1.00  0.00
ATOM   3116  H1' A      98      48.577  25.764  32.553  1.00  0.00
ATOM   3117  N9  A      98      48.624  25.440  30.555  1.00  0.00
ATOM   3118  C8  A      98      49.675  25.552  29.668  1.00  0.00
ATOM   3119  H8  A      98      50.585  25.000  29.851  1.00  0.00
ATOM   3120  N7  A      98      49.494  26.298  28.620  1.00  0.00
ATOM   3121  C5  A      98      48.158  26.787  28.832  1.00  0.00
ATOM   3122  C6  A      98      47.254  27.577  28.139  1.00  0.00
ATOM   3123  N6  A      98      47.496  28.171  26.989  1.00  0.00
ATOM   3124  H61 A      98      48.371  27.998  26.515  1.00  0.00
ATOM   3125  H62 A      98      46.751  28.546  26.420  1.00  0.00
ATOM   3126  N1  A      98      46.051  27.875  28.649  1.00  0.00
ATOM   3127  C2  A      98      45.737  27.418  29.853  1.00  0.00
ATOM   3128  H2  A      98      44.845  27.850  30.282  1.00  0.00
ATOM   3129  N3  A      98      46.458  26.622  30.628  1.00  0.00
ATOM   3130  C4  A      98      47.666  26.263  30.051  1.00  0.00
ATOM   3131  C3' A      98      48.354  22.591  31.502  1.00  0.00
ATOM   3132  H3' A      98      48.508  22.774  30.439  1.00  0.00
ATOM   3133  C2' A      98      47.572  23.770  32.035  1.00  0.00
ATOM   3134  H2' A      98      46.640  23.958  31.502  1.00  0.00
ATOM   3135  O2' A      98      47.285  23.362  33.396  1.00  0.00
ATOM   3136 HO2' A      98      47.138  22.415  33.345  1.00  0.00
ATOM   3137  O3' A      98      47.845  21.277  31.715  1.00  0.00
ATOM   3138  P   U      99      46.996  20.579  30.570  1.00  0.00
ATOM   3139  OP1 U      99      46.460  19.347  31.124  1.00  0.00
ATOM   3140  OP2 U      99      47.886  20.527  29.405  1.00  0.00
ATOM   3141  O5' U      99      45.725  21.534  30.268  1.00  0.00
ATOM   3142  C5' U      99      44.611  21.703  31.214  1.00  0.00
ATOM   3143  H5' U      99      44.955  22.160  32.142  1.00  0.00
ATOM   3144 H5'' U      99      44.258  20.711  31.493  1.00  0.00
ATOM   3145  C4' U      99      43.473  22.541  30.737  1.00  0.00
ATOM   3146  H4' U      99      42.711  22.612  31.513  1.00  0.00
ATOM   3147  O4' U      99      43.896  23.850  30.323  1.00  0.00
ATOM   3148  C1' U      99      43.105  24.249  29.194  1.00  0.00
ATOM   3149  H1' U      99      42.381  25.010  29.487  1.00  0.00
ATOM   3150  N1  U      99      43.926  24.684  28.094  1.00  0.00
ATOM   3151  C6  U      99      45.261  24.270  27.992  1.00  0.00
ATOM   3152  H6  U      99      45.714  23.585  28.694  1.00  0.00
ATOM   3153  C5  U      99      45.970  24.677  26.915  1.00  0.00
ATOM   3154  H5  U      99      47.022  24.432  26.905  1.00  0.00
ATOM   3155  C4  U      99      45.526  25.516  25.878  1.00  0.00
ATOM   3156  O4  U      99      46.129  25.808  24.856  1.00  0.00
ATOM   3157  N3  U      99      44.268  25.966  26.155  1.00  0.00
ATOM   3158  H3  U      99      44.037  26.683  25.482  1.00  0.00
ATOM   3159  C2  U      99      43.422  25.603  27.151  1.00  0.00
ATOM   3160  O2  U      99      42.296  26.049  27.203  1.00  0.00
ATOM   3161  C3' U      99      42.953  21.901  29.490  1.00  0.00
ATOM   3162  H3' U      99      43.795  21.759  28.813  1.00  0.00
ATOM   3163  C2' U      99      42.166  23.010  28.879  1.00  0.00
ATOM   3164  H2' U      99      42.102  22.961  27.792  1.00  0.00
ATOM   3165  O2' U      99      40.986  23.251  29.590  1.00  0.00
ATOM   3166 HO2' U      99      40.513  23.964  29.154  1.00  0.00
ATOM   3167  O3' U      99      42.145  20.717  29.685  1.00  0.00
ATOM   3168  P   G     100      42.056  19.686  28.506  1.00  0.00
ATOM   3169  OP1 G     100      41.353  18.499  29.127  1.00  0.00
ATOM   3170  OP2 G     100      43.335  19.543  27.807  1.00  0.00
ATOM   3171  O5' G     100      41.010  20.366  27.540  1.00  0.00
ATOM   3172  C5' G     100      39.676  20.691  27.920  1.00  0.00
ATOM   3173  H5' G     100      39.600  21.326  28.802  1.00  0.00
ATOM   3174 H5'' G     100      39.063  19.799  28.048  1.00  0.00
ATOM   3175  C4' G     100      38.925  21.471  26.874  1.00  0.00
ATOM   3176  H4' G     100      37.880  21.389  27.171  1.00  0.00
ATOM   3177  O4' G     100      39.264  22.863  26.817  1.00  0.00
ATOM   3178  C1' G     100      39.295  23.180  25.406  1.00  0.00
ATOM   3179  H1' G     100      38.653  24.036  25.199  1.00  0.00
ATOM   3180  N9  G     100      40.642  23.423  24.862  1.00  0.00
ATOM   3181  C8  G     100      41.809  22.824  25.150  1.00  0.00
ATOM   3182  H8  G     100      41.747  22.114  25.961  1.00  0.00
ATOM   3183  N7  G     100      42.861  23.346  24.609  1.00  0.00
ATOM   3184  C5  G     100      42.318  24.346  23.824  1.00  0.00
ATOM   3185  C6  G     100      42.877  25.375  22.979  1.00  0.00
ATOM   3186  O6  G     100      44.048  25.637  22.768  1.00  0.00
ATOM   3187  N1  G     100      42.048  26.166  22.274  1.00  0.00
ATOM   3188  H1  G     100      42.369  26.924  21.689  1.00  0.00
ATOM   3189  C2  G     100      40.685  26.012  22.419  1.00  0.00
ATOM   3190  N2  G     100      40.023  27.053  21.988  1.00  0.00
ATOM   3191  H21 G     100      39.018  26.997  22.079  1.00  0.00
ATOM   3192  H22 G     100      40.310  27.833  21.414  1.00  0.00
ATOM   3193  N3  G     100      40.091  25.197  23.292  1.00  0.00
ATOM   3194  C4  G     100      40.981  24.394  23.980  1.00  0.00
ATOM   3195  C3' G     100      39.045  20.895  25.477  1.00  0.00
ATOM   3196  H3' G     100      40.078  20.687  25.199  1.00  0.00
ATOM   3197  C2' G     100      38.649  22.092  24.557  1.00  0.00
ATOM   3198  H2' G     100      39.151  21.978  23.596  1.00  0.00
ATOM   3199  O2' G     100      37.299  22.316  24.425  1.00  0.00
ATOM   3200 HO2' G     100      37.165  23.157  23.982  1.00  0.00
ATOM   3201  O3' G     100      38.100  19.857  25.155  1.00  0.00
ATOM   3202  P   U     101      38.592  18.483  24.547  1.00  0.00
ATOM   3203  OP1 U     101      37.579  17.455  24.725  1.00  0.00
ATOM   3204  OP2 U     101      39.968  18.192  25.034  1.00  0.00
ATOM   3205  O5' U     101      38.695  18.784  22.963  1.00  0.00
ATOM   3206  C5' U     101      37.570  18.768  22.108  1.00  0.00
ATOM   3207  H5' U     101      36.736  19.228  22.638  1.00  0.00
ATOM   3208 H5'' U     101      37.293  17.798  21.695  1.00  0.00
ATOM   3209  C4' U     101      37.845  19.762  21.015  1.00  0.00
ATOM   3210  H4' U     101      36.877  19.945  20.548  1.00  0.00
ATOM   3211  O4' U     101      38.510  20.992  21.412  1.00  0.00
ATOM   3212  C1' U     101      39.306  21.475  20.312  1.00  0.00
ATOM   3213  H1' U     101      38.903  22.406  19.914  1.00  0.00
ATOM   3214  N1  U     101      40.702  21.666  20.682  1.00  0.00
ATOM   3215  C6  U     101      41.198  20.913  21.708  1.00  0.00
ATOM   3216  H6  U     101      40.570  20.206  22.230  1.00  0.00
ATOM   3217  C5  U     101      42.484  21.019  22.058  1.00  0.00
ATOM   3218  H5  U     101      42.886  20.433  22.871  1.00  0.00
ATOM   3219  C4  U     101      43.386  21.903  21.414  1.00  0.00
ATOM   3220  O4  U     101      44.590  22.010  21.592  1.00  0.00
ATOM   3221  N3  U     101      42.794  22.723  20.525  1.00  0.00
ATOM   3222  H3  U     101      43.303  23.429  20.013  1.00  0.00
ATOM   3223  C2  U     101      41.485  22.662  20.162  1.00  0.00
ATOM   3224  O2  U     101      41.028  23.585  19.456  1.00  0.00
ATOM   3225  C3' U     101      38.735  19.138  19.918  1.00  0.00
ATOM   3226  H3' U     101      39.552  18.588  20.385  1.00  0.00
ATOM   3227  C2' U     101      39.256  20.374  19.251  1.00  0.00
ATOM   3228  H2' U     101      40.216  20.269  18.745  1.00  0.00
ATOM   3229  O2' U     101      38.333  20.838  18.247  1.00  0.00
ATOM   3230 HO2' U     101      38.468  20.261  17.491  1.00  0.00
ATOM   3231  O3' U     101      38.125  18.144  19.055  1.00  0.00
ATOM   3232  P   A     102      38.959  17.330  17.981  1.00  0.00
ATOM   3233  OP1 A     102      38.046  16.200  17.627  1.00  0.00
ATOM   3234  OP2 A     102      40.293  16.986  18.535  1.00  0.00
ATOM   3235  O5' A     102      39.121  18.361  16.740  1.00  0.00
ATOM   3236  C5' A     102      38.093  18.450  15.762  1.00  0.00
ATOM   3237  H5' A     102      37.171  18.689  16.292  1.00  0.00
ATOM   3238 H5'' A     102      38.050  17.486  15.255  1.00  0.00
ATOM   3239  C4' A     102      38.370  19.581  14.762  1.00  0.00
ATOM   3240  H4' A     102      37.616  19.562  13.976  1.00  0.00
ATOM   3241  O4' A     102      38.492  20.834  15.448  1.00  0.00
ATOM   3242  C1' A     102      39.534  21.739  14.829  1.00  0.00
ATOM   3243  H1' A     102      39.051  22.630  14.427  1.00  0.00
ATOM   3244  N9  A     102      40.735  21.883  15.711  1.00  0.00
ATOM   3245  C8  A     102      41.328  20.931  16.579  1.00  0.00
ATOM   3246  H8  A     102      40.972  19.928  16.765  1.00  0.00
ATOM   3247  N7  A     102      42.435  21.308  17.161  1.00  0.00
ATOM   3248  C5  A     102      42.539  22.590  16.639  1.00  0.00
ATOM   3249  C6  A     102      43.466  23.666  16.944  1.00  0.00
ATOM   3250  N6  A     102      44.422  23.569  17.872  1.00  0.00
ATOM   3251  H61 A     102      44.733  22.723  18.329  1.00  0.00
ATOM   3252  H62 A     102      44.967  24.405  18.026  1.00  0.00
ATOM   3253  N1  A     102      43.423  24.861  16.293  1.00  0.00
ATOM   3254  C2  A     102      42.607  24.855  15.210  1.00  0.00
ATOM   3255  H2  A     102      42.683  25.773  14.646  1.00  0.00
ATOM   3256  N3  A     102      41.678  24.027  14.872  1.00  0.00
ATOM   3257  C4  A     102      41.672  22.894  15.704  1.00  0.00
ATOM   3258  C3' A     102      39.752  19.389  14.053  1.00  0.00
ATOM   3259  H3' A     102      40.482  18.992  14.760  1.00  0.00
ATOM   3260  C2' A     102      39.979  20.868  13.722  1.00  0.00
ATOM   3261  H2' A     102      41.041  20.812  13.484  1.00  0.00
ATOM   3262  O2' A     102      39.155  21.235  12.637  1.00  0.00
ATOM   3263 HO2' A     102      39.216  20.473  12.056  1.00  0.00
ATOM   3264  O3' A     102      39.533  18.539  12.891  1.00  0.00
ATOM   3265  P   U     103      40.747  17.725  12.356  1.00  0.00
ATOM   3266  OP1 U     103      40.275  16.845  11.309  1.00  0.00
ATOM   3267  OP2 U     103      41.369  17.040  13.494  1.00  0.00
ATOM   3268  O5' U     103      41.799  18.857  11.782  1.00  0.00
ATOM   3269  C5' U     103      41.503  19.570  10.564  1.00  0.00
ATOM   3270  H5' U     103      40.462  19.892  10.514  1.00  0.00
ATOM   3271 H5'' U     103      41.514  18.898   9.706  1.00  0.00
ATOM   3272  C4' U     103      42.427  20.807  10.447  1.00  0.00
ATOM   3273  H4' U     103      42.240  21.402   9.554  1.00  0.00
ATOM   3274  O4' U     103      42.349  21.816  11.494  1.00  0.00
ATOM   3275  C1' U     103      43.698  22.255  11.678  1.00  0.00
ATOM   3276  H1' U     103      43.741  23.341  11.602  1.00  0.00
ATOM   3277  N1  U     103      44.144  22.006  13.058  1.00  0.00
ATOM   3278  C6  U     103      43.820  20.828  13.690  1.00  0.00
ATOM   3279  H6  U     103      42.985  20.201  13.414  1.00  0.00
ATOM   3280  C5  U     103      44.502  20.494  14.859  1.00  0.00
ATOM   3281  H5  U     103      44.179  19.590  15.355  1.00  0.00
ATOM   3282  C4  U     103      45.560  21.267  15.417  1.00  0.00
ATOM   3283  O4  U     103      46.117  21.056  16.471  1.00  0.00
ATOM   3284  N3  U     103      45.871  22.359  14.674  1.00  0.00
ATOM   3285  H3  U     103      46.656  22.873  15.047  1.00  0.00
ATOM   3286  C2  U     103      45.241  22.755  13.530  1.00  0.00
ATOM   3287  O2  U     103      45.647  23.766  12.929  1.00  0.00
ATOM   3288  C3' U     103      43.814  20.233  10.489  1.00  0.00
ATOM   3289  H3' U     103      43.990  19.530  11.303  1.00  0.00
ATOM   3290  C2' U     103      44.597  21.473  10.710  1.00  0.00
ATOM   3291  H2' U     103      45.546  21.186  11.162  1.00  0.00
ATOM   3292  O2' U     103      44.629  22.305   9.537  1.00  0.00
ATOM   3293 HO2' U     103      44.815  21.704   8.812  1.00  0.00
ATOM   3294  O3' U     103      44.208  19.574   9.284  1.00  0.00
ATOM   3295  P   U     104      45.075  18.293   9.351  1.00  0.00
ATOM   3296  OP1 U     104      45.591  17.932   8.063  1.00  0.00
ATOM   3297  OP2 U     104      44.305  17.277  10.147  1.00  0.00
ATOM   3298  O5' U     104      46.358  18.719  10.200  1.00  0.00
ATOM   3299  C5' U     104      47.233  19.813   9.773  1.00  0.00
ATOM   3300  H5' U     104      46.729  20.731   9.472  1.00  0.00
ATOM   3301 H5'' U     104      47.762  19.597   8.845  1.00  0.00
ATOM   3302  C4' U     104      48.370  20.147  10.690  1.00  0.00
ATOM   3303  H4' U     104      48.914  20.962  10.212  1.00  0.00
ATOM   3304  O4' U     104      47.864  20.565  11.946  1.00  0.00
ATOM   3305  C1' U     104      48.732  20.076  12.853  1.00  0.00
ATOM   3306  H1' U     104      49.160  21.000  13.243  1.00  0.00
ATOM   3307  N1  U     104      48.140  19.519  14.093  1.00  0.00
ATOM   3308  C6  U     104      47.035  18.733  14.033  1.00  0.00
ATOM   3309  H6  U     104      46.556  18.523  13.088  1.00  0.00
ATOM   3310  C5  U     104      46.607  18.095  15.121  1.00  0.00
ATOM   3311  H5  U     104      45.741  17.455  15.034  1.00  0.00
ATOM   3312  C4  U     104      47.283  18.252  16.391  1.00  0.00
ATOM   3313  O4  U     104      47.024  17.717  17.485  1.00  0.00
ATOM   3314  N3  U     104      48.436  19.088  16.311  1.00  0.00
ATOM   3315  H3  U     104      48.866  19.253  17.210  1.00  0.00
ATOM   3316  C2  U     104      48.961  19.637  15.225  1.00  0.00
ATOM   3317  O2  U     104      50.063  20.131  15.291  1.00  0.00
ATOM   3318  C3' U     104      49.343  19.015  10.868  1.00  0.00
ATOM   3319  H3' U     104      48.814  18.062  10.862  1.00  0.00
ATOM   3320  C2' U     104      49.826  19.139  12.335  1.00  0.00
ATOM   3321  H2' U     104      49.746  18.131  12.743  1.00  0.00
ATOM   3322  O2' U     104      51.105  19.813  12.454  1.00  0.00
ATOM   3323 HO2' U     104      51.779  19.338  11.962  1.00  0.00
ATOM   3324  O3' U     104      50.481  19.107   9.923  1.00  0.00
ATOM   3325  P   G3    105      51.515  17.973   9.703  1.00  0.00
ATOM   3326  OP1 G3    105      52.145  18.165   8.426  1.00  0.00
ATOM   3327  OP2 G3    105      50.894  16.668   9.912  1.00  0.00
ATOM   3328  O5' G3    105      52.619  18.138  10.889  1.00  0.00
ATOM   3329  C5' G3    105      53.652  19.065  10.817  1.00  0.00
ATOM   3330  H5' G3    105      53.126  19.962  10.490  1.00  0.00
ATOM   3331 H5'' G3    105      54.295  18.776   9.985  1.00  0.00
ATOM   3332  C4' G3    105      54.498  19.164  12.134  1.00  0.00
ATOM   3333  H4' G3    105      55.265  19.936  12.068  1.00  0.00
ATOM   3334  O4' G3    105      53.687  19.556  13.231  1.00  0.00
ATOM   3335  C1' G3    105      54.160  18.983  14.464  1.00  0.00
ATOM   3336  H1' G3    105      54.347  19.792  15.170  1.00  0.00
ATOM   3337  N9  G3    105      53.068  18.176  15.072  1.00  0.00
ATOM   3338  C8  G3    105      52.237  17.249  14.551  1.00  0.00
ATOM   3339  H8  G3    105      52.243  17.015  13.496  1.00  0.00
ATOM   3340  N7  G3    105      51.223  16.876  15.297  1.00  0.00
ATOM   3341  C5  G3    105      51.643  17.341  16.592  1.00  0.00
ATOM   3342  C6  G3    105      51.033  17.214  17.878  1.00  0.00
ATOM   3343  O6  G3    105      50.088  16.526  18.250  1.00  0.00
ATOM   3344  N1  G3    105      51.614  18.103  18.826  1.00  0.00
ATOM   3345  H1  G3    105      51.050  18.230  19.654  1.00  0.00
ATOM   3346  C2  G3    105      52.734  18.832  18.581  1.00  0.00
ATOM   3347  N2  G3    105      53.241  19.499  19.596  1.00  0.00
ATOM   3348  H21 G3    105      53.990  20.162  19.455  1.00  0.00
ATOM   3349  H22 G3    105      52.849  19.333  20.512  1.00  0.00
ATOM   3350  N3  G3    105      53.398  18.783  17.448  1.00  0.00
ATOM   3351  C4  G3    105      52.767  18.160  16.408  1.00  0.00
ATOM   3352  C3' G3    105      55.267  17.977  12.624  1.00  0.00
ATOM   3353  H3' G3    105      54.591  17.140  12.451  1.00  0.00
ATOM   3354  C2' G3    105      55.479  18.328  14.160  1.00  0.00
ATOM   3355  H2' G3    105      55.530  17.402  14.732  1.00  0.00
ATOM   3356  O2' G3    105      56.555  19.113  14.426  1.00  0.00
ATOM   3357 HO2' G3    105      57.230  18.699  13.883  1.00  0.00
ATOM   3358  O3' G3    105      56.482  17.810  11.921  1.00  0.00
ATOM   3359 HO3' G3    105      56.934  16.967  12.002  1.00  0.00
TER   
ATOM   3360 MG   MG    106      82.670  47.803  68.205  1.00  0.00
TER   
ATOM   3361 MG   MG    107      69.324  94.777  59.556  1.00  0.00
TER   
ATOM   3362 MG   MG    108      66.821  66.380  52.199  1.00  0.00
TER   
ATOM   3363 MG   MG    109      69.052  14.944  38.385  1.00  0.00
TER   
ATOM   3364 MG   MG    110      53.871  45.575  44.006  1.00  0.00
TER   
ATOM   3365 MG   MG    111      82.584  69.796  57.095  1.00  0.00
TER   
END   
