# Supplementary material for: Modelling the structures of frameshift-stimulatory pseudoknots from representative bat coronaviruses
Source: PLoS Comput Biol. 2023 May 19;19(5):e1011124. doi: 10.1371/journal.pcbi.1011124 (PMC10234561; doi:10.1371/journal.pcbi.1011124)
Supplement: S3 Data — PDB files for the top 3 representative clusters from each conformer (threaded/unthreaded) of each pseudoknot described in the main text, along with PDB files for the representative clusters shown in S8–S18 Figs. (ZIP) [file pcbi.1011124.s003.zip › SI_Model_PDB_files/Anlong-44_unthreaded_noMg_cluster1.pdb]

ATOM      1 HO5' G5      1      41.245  57.837  56.179  1.00  0.00
ATOM      2  O5' G5      1      42.046  58.358  56.088  1.00  0.00
ATOM      3  C5' G5      1      42.287  59.412  57.002  1.00  0.00
ATOM      4  H5' G5      1      42.362  59.000  58.008  1.00  0.00
ATOM      5 H5'' G5      1      41.458  60.121  56.990  1.00  0.00
ATOM      6  C4' G5      1      43.621  60.091  56.654  1.00  0.00
ATOM      7  H4' G5      1      43.895  60.763  57.467  1.00  0.00
ATOM      8  O4' G5      1      44.642  59.106  56.457  1.00  0.00
ATOM      9  C1' G5      1      45.428  59.373  55.260  1.00  0.00
ATOM     10  H1' G5      1      46.497  59.393  55.472  1.00  0.00
ATOM     11  N9  G5      1      45.191  58.236  54.391  1.00  0.00
ATOM     12  C8  G5      1      44.083  57.899  53.562  1.00  0.00
ATOM     13  H8  G5      1      43.124  58.392  53.627  1.00  0.00
ATOM     14  N7  G5      1      44.266  56.826  52.785  1.00  0.00
ATOM     15  C5  G5      1      45.573  56.407  53.041  1.00  0.00
ATOM     16  C6  G5      1      46.437  55.335  52.486  1.00  0.00
ATOM     17  O6  G5      1      46.343  54.607  51.546  1.00  0.00
ATOM     18  N1  G5      1      47.607  55.087  53.259  1.00  0.00
ATOM     19  H1  G5      1      48.170  54.340  52.879  1.00  0.00
ATOM     20  C2  G5      1      48.035  56.052  54.099  1.00  0.00
ATOM     21  N2  G5      1      49.198  55.762  54.602  1.00  0.00
ATOM     22  H21 G5      1      49.503  56.325  55.383  1.00  0.00
ATOM     23  H22 G5      1      49.774  54.963  54.378  1.00  0.00
ATOM     24  N3  G5      1      47.349  57.098  54.576  1.00  0.00
ATOM     25  C4  G5      1      46.081  57.190  54.082  1.00  0.00
ATOM     26  C3' G5      1      43.609  60.891  55.323  1.00  0.00
ATOM     27  H3' G5      1      42.938  60.466  54.577  1.00  0.00
ATOM     28  C2' G5      1      44.995  60.660  54.693  1.00  0.00
ATOM     29  H2' G5      1      44.972  60.691  53.604  1.00  0.00
ATOM     30  O2' G5      1      46.034  61.570  55.083  1.00  0.00
ATOM     31 HO2' G5      1      46.316  62.104  54.337  1.00  0.00
ATOM     32  O3' G5      1      43.346  62.279  55.594  1.00  0.00
ATOM     33  P   A       2      42.966  63.227  54.347  1.00  0.00
ATOM     34  OP1 A       2      42.477  64.529  54.802  1.00  0.00
ATOM     35  OP2 A       2      42.018  62.466  53.416  1.00  0.00
ATOM     36  O5' A       2      44.325  63.432  53.550  1.00  0.00
ATOM     37  C5' A       2      45.229  64.426  53.934  1.00  0.00
ATOM     38  H5' A       2      45.385  64.474  55.012  1.00  0.00
ATOM     39 H5'' A       2      44.699  65.358  53.742  1.00  0.00
ATOM     40  C4' A       2      46.627  64.554  53.270  1.00  0.00
ATOM     41  H4' A       2      47.306  65.276  53.723  1.00  0.00
ATOM     42  O4' A       2      47.293  63.281  53.321  1.00  0.00
ATOM     43  C1' A       2      47.949  62.986  52.129  1.00  0.00
ATOM     44  H1' A       2      49.000  62.838  52.378  1.00  0.00
ATOM     45  N9  A       2      47.459  61.765  51.530  1.00  0.00
ATOM     46  C8  A       2      46.152  61.455  51.181  1.00  0.00
ATOM     47  H8  A       2      45.339  62.153  51.316  1.00  0.00
ATOM     48  N7  A       2      46.047  60.291  50.523  1.00  0.00
ATOM     49  C5  A       2      47.356  59.731  50.701  1.00  0.00
ATOM     50  C6  A       2      47.899  58.439  50.464  1.00  0.00
ATOM     51  N6  A       2      47.250  57.431  49.939  1.00  0.00
ATOM     52  H61 A       2      46.293  57.539  49.636  1.00  0.00
ATOM     53  H62 A       2      47.700  56.527  49.952  1.00  0.00
ATOM     54  N1  A       2      49.151  58.153  50.867  1.00  0.00
ATOM     55  C2  A       2      49.853  59.111  51.395  1.00  0.00
ATOM     56  H2  A       2      50.838  58.838  51.745  1.00  0.00
ATOM     57  N3  A       2      49.467  60.394  51.637  1.00  0.00
ATOM     58  C4  A       2      48.224  60.668  51.248  1.00  0.00
ATOM     59  C3' A       2      46.590  64.847  51.730  1.00  0.00
ATOM     60  H3' A       2      45.724  64.337  51.306  1.00  0.00
ATOM     61  C2' A       2      47.800  64.173  51.207  1.00  0.00
ATOM     62  H2' A       2      47.732  63.851  50.167  1.00  0.00
ATOM     63  O2' A       2      48.947  64.914  51.287  1.00  0.00
ATOM     64 HO2' A       2      48.728  65.771  50.914  1.00  0.00
ATOM     65  O3' A       2      46.372  66.222  51.487  1.00  0.00
ATOM     66  P   G       3      46.064  66.763  50.039  1.00  0.00
ATOM     67  OP1 G       3      45.587  68.109  50.163  1.00  0.00
ATOM     68  OP2 G       3      45.175  65.815  49.451  1.00  0.00
ATOM     69  O5' G       3      47.416  66.671  49.282  1.00  0.00
ATOM     70  C5' G       3      48.187  67.785  48.808  1.00  0.00
ATOM     71  H5' G       3      48.672  68.289  49.644  1.00  0.00
ATOM     72 H5'' G       3      47.576  68.586  48.391  1.00  0.00
ATOM     73  C4' G       3      49.306  67.439  47.826  1.00  0.00
ATOM     74  H4' G       3      49.982  68.285  47.702  1.00  0.00
ATOM     75  O4' G       3      50.041  66.368  48.420  1.00  0.00
ATOM     76  C1' G       3      50.743  65.656  47.429  1.00  0.00
ATOM     77  H1' G       3      51.776  66.003  47.407  1.00  0.00
ATOM     78  N9  G       3      50.540  64.195  47.542  1.00  0.00
ATOM     79  C8  G       3      49.328  63.587  47.718  1.00  0.00
ATOM     80  H8  G       3      48.379  64.103  47.734  1.00  0.00
ATOM     81  N7  G       3      49.419  62.271  47.926  1.00  0.00
ATOM     82  C5  G       3      50.815  62.072  47.856  1.00  0.00
ATOM     83  C6  G       3      51.516  60.867  47.987  1.00  0.00
ATOM     84  O6  G       3      51.124  59.726  48.175  1.00  0.00
ATOM     85  N1  G       3      52.877  61.042  47.977  1.00  0.00
ATOM     86  H1  G       3      53.452  60.214  47.911  1.00  0.00
ATOM     87  C2  G       3      53.518  62.266  47.758  1.00  0.00
ATOM     88  N2  G       3      54.855  62.190  47.637  1.00  0.00
ATOM     89  H21 G       3      55.283  61.275  47.676  1.00  0.00
ATOM     90  H22 G       3      55.426  63.014  47.515  1.00  0.00
ATOM     91  N3  G       3      52.870  63.365  47.398  1.00  0.00
ATOM     92  C4  G       3      51.516  63.249  47.579  1.00  0.00
ATOM     93  C3' G       3      48.966  66.870  46.453  1.00  0.00
ATOM     94  H3' G       3      48.234  66.075  46.595  1.00  0.00
ATOM     95  C2' G       3      50.241  66.161  46.090  1.00  0.00
ATOM     96  H2' G       3      50.083  65.333  45.398  1.00  0.00
ATOM     97  O2' G       3      51.241  66.954  45.466  1.00  0.00
ATOM     98 HO2' G       3      51.170  66.909  44.510  1.00  0.00
ATOM     99  O3' G       3      48.428  67.924  45.595  1.00  0.00
ATOM    100  P   U       4      47.841  67.708  44.144  1.00  0.00
ATOM    101  OP1 U       4      47.305  68.976  43.701  1.00  0.00
ATOM    102  OP2 U       4      46.906  66.618  44.359  1.00  0.00
ATOM    103  O5' U       4      49.010  67.193  43.128  1.00  0.00
ATOM    104  C5' U       4      49.929  68.157  42.618  1.00  0.00
ATOM    105  H5' U       4      50.375  68.810  43.368  1.00  0.00
ATOM    106 H5'' U       4      49.479  68.851  41.907  1.00  0.00
ATOM    107  C4' U       4      51.080  67.390  41.944  1.00  0.00
ATOM    108  H4' U       4      51.793  68.112  41.546  1.00  0.00
ATOM    109  O4' U       4      51.755  66.499  42.855  1.00  0.00
ATOM    110  C1' U       4      52.120  65.273  42.153  1.00  0.00
ATOM    111  H1' U       4      53.208  65.209  42.127  1.00  0.00
ATOM    112  N1  U       4      51.592  64.032  42.806  1.00  0.00
ATOM    113  C6  U       4      50.206  63.801  42.809  1.00  0.00
ATOM    114  H6  U       4      49.509  64.556  42.474  1.00  0.00
ATOM    115  C5  U       4      49.763  62.710  43.590  1.00  0.00
ATOM    116  H5  U       4      48.697  62.655  43.753  1.00  0.00
ATOM    117  C4  U       4      50.667  61.882  44.307  1.00  0.00
ATOM    118  O4  U       4      50.294  60.878  44.973  1.00  0.00
ATOM    119  N3  U       4      51.981  62.212  44.315  1.00  0.00
ATOM    120  H3  U       4      52.668  61.775  44.914  1.00  0.00
ATOM    121  C2  U       4      52.477  63.275  43.627  1.00  0.00
ATOM    122  O2  U       4      53.662  63.623  43.723  1.00  0.00
ATOM    123  C3' U       4      50.543  66.592  40.797  1.00  0.00
ATOM    124  H3' U       4      49.562  66.168  41.010  1.00  0.00
ATOM    125  C2' U       4      51.643  65.554  40.693  1.00  0.00
ATOM    126  H2' U       4      51.221  64.604  40.367  1.00  0.00
ATOM    127  O2' U       4      52.831  65.956  39.987  1.00  0.00
ATOM    128 HO2' U       4      52.518  66.146  39.100  1.00  0.00
ATOM    129  O3' U       4      50.292  67.314  39.619  1.00  0.00
ATOM    130  P   G       5      49.608  66.785  38.332  1.00  0.00
ATOM    131  OP1 G       5      49.342  67.923  37.404  1.00  0.00
ATOM    132  OP2 G       5      48.567  65.796  38.694  1.00  0.00
ATOM    133  O5' G       5      50.872  65.898  37.743  1.00  0.00
ATOM    134  C5' G       5      50.728  65.177  36.533  1.00  0.00
ATOM    135  H5' G       5      50.400  65.878  35.766  1.00  0.00
ATOM    136 H5'' G       5      50.050  64.330  36.638  1.00  0.00
ATOM    137  C4' G       5      52.075  64.461  36.185  1.00  0.00
ATOM    138  H4' G       5      51.911  63.781  35.350  1.00  0.00
ATOM    139  O4' G       5      52.927  65.494  35.732  1.00  0.00
ATOM    140  C1' G       5      54.194  65.021  36.007  1.00  0.00
ATOM    141  H1' G       5      54.508  64.304  35.249  1.00  0.00
ATOM    142  N9  G       5      55.117  66.197  36.088  1.00  0.00
ATOM    143  C8  G       5      56.160  66.524  35.277  1.00  0.00
ATOM    144  H8  G       5      56.531  65.959  34.434  1.00  0.00
ATOM    145  N7  G       5      56.843  67.576  35.689  1.00  0.00
ATOM    146  C5  G       5      56.015  68.168  36.622  1.00  0.00
ATOM    147  C6  G       5      56.086  69.427  37.327  1.00  0.00
ATOM    148  O6  G       5      56.853  70.412  37.182  1.00  0.00
ATOM    149  N1  G       5      55.007  69.594  38.145  1.00  0.00
ATOM    150  H1  G       5      54.984  70.501  38.589  1.00  0.00
ATOM    151  C2  G       5      53.944  68.711  38.316  1.00  0.00
ATOM    152  N2  G       5      52.932  69.061  39.091  1.00  0.00
ATOM    153  H21 G       5      52.873  69.922  39.615  1.00  0.00
ATOM    154  H22 G       5      52.207  68.359  39.123  1.00  0.00
ATOM    155  N3  G       5      53.893  67.561  37.711  1.00  0.00
ATOM    156  C4  G       5      54.985  67.327  36.889  1.00  0.00
ATOM    157  C3' G       5      52.720  63.617  37.314  1.00  0.00
ATOM    158  H3' G       5      52.308  63.764  38.312  1.00  0.00
ATOM    159  C2' G       5      54.168  64.218  37.322  1.00  0.00
ATOM    160  H2' G       5      54.248  64.961  38.115  1.00  0.00
ATOM    161  O2' G       5      55.165  63.190  37.529  1.00  0.00
ATOM    162 HO2' G       5      54.964  62.479  36.916  1.00  0.00
ATOM    163  O3' G       5      52.765  62.200  37.125  1.00  0.00
ATOM    164  P   C       6      51.611  61.301  37.773  1.00  0.00
ATOM    165  OP1 C       6      52.074  59.970  37.420  1.00  0.00
ATOM    166  OP2 C       6      50.229  61.788  37.404  1.00  0.00
ATOM    167  O5' C       6      51.783  61.481  39.359  1.00  0.00
ATOM    168  C5' C       6      52.914  61.129  40.160  1.00  0.00
ATOM    169  H5' C       6      53.073  62.058  40.708  1.00  0.00
ATOM    170 H5'' C       6      53.841  61.049  39.592  1.00  0.00
ATOM    171  C4' C       6      52.742  59.953  41.134  1.00  0.00
ATOM    172  H4' C       6      53.617  59.945  41.784  1.00  0.00
ATOM    173  O4' C       6      51.588  60.200  42.006  1.00  0.00
ATOM    174  C1' C       6      50.835  59.009  42.226  1.00  0.00
ATOM    175  H1' C       6      51.424  58.495  42.985  1.00  0.00
ATOM    176  N1  C       6      49.394  59.289  42.530  1.00  0.00
ATOM    177  C6  C       6      48.577  60.058  41.758  1.00  0.00
ATOM    178  H6  C       6      48.926  60.555  40.865  1.00  0.00
ATOM    179  C5  C       6      47.279  60.139  42.033  1.00  0.00
ATOM    180  H5  C       6      46.636  60.759  41.427  1.00  0.00
ATOM    181  C4  C       6      46.794  59.202  42.968  1.00  0.00
ATOM    182  N4  C       6      45.524  59.093  43.143  1.00  0.00
ATOM    183  H41 C       6      45.244  58.264  43.647  1.00  0.00
ATOM    184  H42 C       6      44.918  59.592  42.508  1.00  0.00
ATOM    185  N3  C       6      47.523  58.390  43.744  1.00  0.00
ATOM    186  C2  C       6      48.882  58.413  43.544  1.00  0.00
ATOM    187  O2  C       6      49.550  57.793  44.319  1.00  0.00
ATOM    188  C3' C       6      52.599  58.557  40.497  1.00  0.00
ATOM    189  H3' C       6      52.851  58.596  39.437  1.00  0.00
ATOM    190  C2' C       6      51.065  58.328  40.902  1.00  0.00
ATOM    191  H2' C       6      50.472  58.810  40.125  1.00  0.00
ATOM    192  O2' C       6      50.743  56.946  41.053  1.00  0.00
ATOM    193 HO2' C       6      51.589  56.520  41.210  1.00  0.00
ATOM    194  O3' C       6      53.470  57.672  41.199  1.00  0.00
ATOM    195  P   G       7      53.848  56.278  40.517  1.00  0.00
ATOM    196  OP1 G       7      53.367  56.272  39.116  1.00  0.00
ATOM    197  OP2 G       7      53.274  55.293  41.404  1.00  0.00
ATOM    198  O5' G       7      55.420  56.294  40.565  1.00  0.00
ATOM    199  C5' G       7      56.171  57.192  39.789  1.00  0.00
ATOM    200  H5' G       7      55.823  58.172  40.116  1.00  0.00
ATOM    201 H5'' G       7      55.895  57.102  38.738  1.00  0.00
ATOM    202  C4' G       7      57.640  57.134  40.084  1.00  0.00
ATOM    203  H4' G       7      58.250  57.773  39.445  1.00  0.00
ATOM    204  O4' G       7      57.907  57.355  41.420  1.00  0.00
ATOM    205  C1' G       7      59.025  56.591  41.920  1.00  0.00
ATOM    206  H1' G       7      59.781  57.198  42.419  1.00  0.00
ATOM    207  N9  G       7      58.556  55.537  42.907  1.00  0.00
ATOM    208  C8  G       7      57.304  55.136  43.213  1.00  0.00
ATOM    209  H8  G       7      56.519  55.650  42.678  1.00  0.00
ATOM    210  N7  G       7      57.274  54.125  44.083  1.00  0.00
ATOM    211  C5  G       7      58.622  53.958  44.457  1.00  0.00
ATOM    212  C6  G       7      59.195  53.007  45.389  1.00  0.00
ATOM    213  O6  G       7      58.594  52.152  46.064  1.00  0.00
ATOM    214  N1  G       7      60.512  53.124  45.557  1.00  0.00
ATOM    215  H1  G       7      61.024  52.420  46.070  1.00  0.00
ATOM    216  C2  G       7      61.195  54.024  44.823  1.00  0.00
ATOM    217  N2  G       7      62.479  53.964  45.021  1.00  0.00
ATOM    218  H21 G       7      62.988  53.422  45.705  1.00  0.00
ATOM    219  H22 G       7      63.055  54.549  44.434  1.00  0.00
ATOM    220  N3  G       7      60.790  54.872  43.831  1.00  0.00
ATOM    221  C4  G       7      59.441  54.820  43.718  1.00  0.00
ATOM    222  C3' G       7      58.184  55.759  39.905  1.00  0.00
ATOM    223  H3' G       7      57.518  55.026  40.362  1.00  0.00
ATOM    224  C2' G       7      59.530  55.880  40.694  1.00  0.00
ATOM    225  H2' G       7      59.946  54.929  41.026  1.00  0.00
ATOM    226  O2' G       7      60.455  56.666  40.006  1.00  0.00
ATOM    227 HO2' G       7      60.114  57.554  39.878  1.00  0.00
ATOM    228  O3' G       7      58.258  55.402  38.518  1.00  0.00
ATOM    229  P   G       8      58.262  53.930  38.076  1.00  0.00
ATOM    230  OP1 G       8      58.365  53.852  36.655  1.00  0.00
ATOM    231  OP2 G       8      57.217  53.161  38.728  1.00  0.00
ATOM    232  O5' G       8      59.660  53.376  38.624  1.00  0.00
ATOM    233  C5' G       8      60.869  53.883  38.096  1.00  0.00
ATOM    234  H5' G       8      60.889  54.971  38.033  1.00  0.00
ATOM    235 H5'' G       8      61.104  53.388  37.153  1.00  0.00
ATOM    236  C4' G       8      62.082  53.365  38.846  1.00  0.00
ATOM    237  H4' G       8      62.985  53.754  38.374  1.00  0.00
ATOM    238  O4' G       8      62.032  53.668  40.259  1.00  0.00
ATOM    239  C1' G       8      62.565  52.528  41.032  1.00  0.00
ATOM    240  H1' G       8      63.399  52.822  41.670  1.00  0.00
ATOM    241  N9  G       8      61.502  51.915  41.842  1.00  0.00
ATOM    242  C8  G       8      60.152  52.124  41.805  1.00  0.00
ATOM    243  H8  G       8      59.703  52.810  41.103  1.00  0.00
ATOM    244  N7  G       8      59.512  51.350  42.619  1.00  0.00
ATOM    245  C5  G       8      60.536  50.656  43.349  1.00  0.00
ATOM    246  C6  G       8      60.432  49.769  44.470  1.00  0.00
ATOM    247  O6  G       8      59.430  49.278  45.017  1.00  0.00
ATOM    248  N1  G       8      61.620  49.453  45.001  1.00  0.00
ATOM    249  H1  G       8      61.526  48.858  45.812  1.00  0.00
ATOM    250  C2  G       8      62.808  49.796  44.477  1.00  0.00
ATOM    251  N2  G       8      63.875  49.342  45.146  1.00  0.00
ATOM    252  H21 G       8      64.768  49.613  44.759  1.00  0.00
ATOM    253  H22 G       8      63.844  48.656  45.886  1.00  0.00
ATOM    254  N3  G       8      62.997  50.636  43.412  1.00  0.00
ATOM    255  C4  G       8      61.750  51.044  42.906  1.00  0.00
ATOM    256  C3' G       8      62.234  51.825  38.755  1.00  0.00
ATOM    257  H3' G       8      61.270  51.376  38.991  1.00  0.00
ATOM    258  C2' G       8      63.210  51.642  39.953  1.00  0.00
ATOM    259  H2' G       8      63.185  50.590  40.237  1.00  0.00
ATOM    260  O2' G       8      64.532  52.184  39.708  1.00  0.00
ATOM    261 HO2' G       8      64.694  52.142  38.763  1.00  0.00
ATOM    262  O3' G       8      62.652  51.259  37.492  1.00  0.00
ATOM    263  P   G       9      62.444  49.701  37.219  1.00  0.00
ATOM    264  OP1 G       9      62.959  49.303  35.918  1.00  0.00
ATOM    265  OP2 G       9      61.028  49.440  37.452  1.00  0.00
ATOM    266  O5' G       9      63.258  49.036  38.330  1.00  0.00
ATOM    267  C5' G       9      64.641  48.911  38.257  1.00  0.00
ATOM    268  H5' G       9      64.985  49.942  38.173  1.00  0.00
ATOM    269 H5'' G       9      65.019  48.370  37.388  1.00  0.00
ATOM    270  C4' G       9      65.376  48.201  39.407  1.00  0.00
ATOM    271  H4' G       9      66.445  48.403  39.352  1.00  0.00
ATOM    272  O4' G       9      64.993  48.707  40.659  1.00  0.00
ATOM    273  C1' G       9      64.977  47.750  41.674  1.00  0.00
ATOM    274  H1' G       9      65.478  48.062  42.590  1.00  0.00
ATOM    275  N9  G       9      63.622  47.357  42.035  1.00  0.00
ATOM    276  C8  G       9      62.427  47.801  41.506  1.00  0.00
ATOM    277  H8  G       9      62.286  48.430  40.639  1.00  0.00
ATOM    278  N7  G       9      61.374  47.435  42.194  1.00  0.00
ATOM    279  C5  G       9      61.866  46.667  43.242  1.00  0.00
ATOM    280  C6  G       9      61.222  46.006  44.343  1.00  0.00
ATOM    281  O6  G       9      60.016  45.883  44.644  1.00  0.00
ATOM    282  N1  G       9      62.133  45.418  45.189  1.00  0.00
ATOM    283  H1  G       9      61.729  44.909  45.963  1.00  0.00
ATOM    284  C2  G       9      63.479  45.556  45.084  1.00  0.00
ATOM    285  N2  G       9      64.171  44.965  45.997  1.00  0.00
ATOM    286  H21 G       9      63.734  44.901  46.906  1.00  0.00
ATOM    287  H22 G       9      65.159  44.871  45.812  1.00  0.00
ATOM    288  N3  G       9      64.156  46.070  44.040  1.00  0.00
ATOM    289  C4  G       9      63.284  46.655  43.161  1.00  0.00
ATOM    290  C3' G       9      65.163  46.700  39.622  1.00  0.00
ATOM    291  H3' G       9      64.090  46.511  39.666  1.00  0.00
ATOM    292  C2' G       9      65.808  46.545  41.008  1.00  0.00
ATOM    293  H2' G       9      65.548  45.603  41.491  1.00  0.00
ATOM    294  O2' G       9      67.170  46.874  40.984  1.00  0.00
ATOM    295 HO2' G       9      67.497  46.224  40.358  1.00  0.00
ATOM    296  O3' G       9      65.844  45.920  38.638  1.00  0.00
ATOM    297  P   G      10      65.445  44.373  38.398  1.00  0.00
ATOM    298  OP1 G      10      66.534  43.852  37.483  1.00  0.00
ATOM    299  OP2 G      10      63.994  44.377  38.048  1.00  0.00
ATOM    300  O5' G      10      65.565  43.685  39.837  1.00  0.00
ATOM    301  C5' G      10      66.785  43.454  40.497  1.00  0.00
ATOM    302  H5' G      10      67.198  44.441  40.706  1.00  0.00
ATOM    303 H5'' G      10      67.467  42.929  39.828  1.00  0.00
ATOM    304  C4' G      10      66.466  42.539  41.713  1.00  0.00
ATOM    305  H4' G      10      67.470  42.303  42.066  1.00  0.00
ATOM    306  O4' G      10      65.797  43.259  42.726  1.00  0.00
ATOM    307  C1' G      10      64.927  42.405  43.408  1.00  0.00
ATOM    308  H1' G      10      65.080  42.543  44.479  1.00  0.00
ATOM    309  N9  G      10      63.511  42.591  43.126  1.00  0.00
ATOM    310  C8  G      10      62.965  43.323  42.107  1.00  0.00
ATOM    311  H8  G      10      63.554  43.794  41.334  1.00  0.00
ATOM    312  N7  G      10      61.674  43.476  42.213  1.00  0.00
ATOM    313  C5  G      10      61.354  42.732  43.326  1.00  0.00
ATOM    314  C6  G      10      60.060  42.431  43.845  1.00  0.00
ATOM    315  O6  G      10      58.970  42.654  43.331  1.00  0.00
ATOM    316  N1  G      10      60.128  41.648  45.006  1.00  0.00
ATOM    317  H1  G      10      59.252  41.534  45.496  1.00  0.00
ATOM    318  C2  G      10      61.335  41.229  45.501  1.00  0.00
ATOM    319  N2  G      10      61.262  40.291  46.344  1.00  0.00
ATOM    320  H21 G      10      62.084  39.762  46.597  1.00  0.00
ATOM    321  H22 G      10      60.371  39.907  46.624  1.00  0.00
ATOM    322  N3  G      10      62.537  41.433  45.037  1.00  0.00
ATOM    323  C4  G      10      62.481  42.298  43.949  1.00  0.00
ATOM    324  C3' G      10      65.669  41.217  41.399  1.00  0.00
ATOM    325  H3' G      10      64.771  41.478  40.839  1.00  0.00
ATOM    326  C2' G      10      65.304  40.989  42.892  1.00  0.00
ATOM    327  H2' G      10      64.378  40.416  42.939  1.00  0.00
ATOM    328  O2' G      10      66.283  40.530  43.780  1.00  0.00
ATOM    329 HO2' G      10      66.979  40.326  43.151  1.00  0.00
ATOM    330  O3' G      10      66.445  40.076  40.824  1.00  0.00
ATOM    331  P   C      11      65.597  38.933  40.093  1.00  0.00
ATOM    332  OP1 C      11      66.497  37.978  39.414  1.00  0.00
ATOM    333  OP2 C      11      64.690  39.700  39.241  1.00  0.00
ATOM    334  O5' C      11      64.886  38.251  41.305  1.00  0.00
ATOM    335  C5' C      11      65.580  37.510  42.221  1.00  0.00
ATOM    336  H5' C      11      66.208  38.238  42.735  1.00  0.00
ATOM    337 H5'' C      11      66.133  36.712  41.725  1.00  0.00
ATOM    338  C4' C      11      64.672  36.913  43.280  1.00  0.00
ATOM    339  H4' C      11      65.185  36.356  44.063  1.00  0.00
ATOM    340  O4' C      11      63.973  37.928  43.991  1.00  0.00
ATOM    341  C1' C      11      62.752  37.456  44.412  1.00  0.00
ATOM    342  H1' C      11      62.540  37.496  45.480  1.00  0.00
ATOM    343  N1  C      11      61.620  38.178  43.641  1.00  0.00
ATOM    344  C6  C      11      61.832  38.933  42.496  1.00  0.00
ATOM    345  H6  C      11      62.846  39.034  42.139  1.00  0.00
ATOM    346  C5  C      11      60.879  39.629  41.936  1.00  0.00
ATOM    347  H5  C      11      61.085  40.097  40.985  1.00  0.00
ATOM    348  C4  C      11      59.495  39.503  42.500  1.00  0.00
ATOM    349  N4  C      11      58.523  40.046  41.899  1.00  0.00
ATOM    350  H41 C      11      58.717  40.660  41.120  1.00  0.00
ATOM    351  H42 C      11      57.620  39.938  42.339  1.00  0.00
ATOM    352  N3  C      11      59.252  38.748  43.521  1.00  0.00
ATOM    353  C2  C      11      60.310  38.070  44.130  1.00  0.00
ATOM    354  O2  C      11      60.061  37.409  45.099  1.00  0.00
ATOM    355  C3' C      11      63.576  35.912  42.743  1.00  0.00
ATOM    356  H3' C      11      63.102  36.353  41.866  1.00  0.00
ATOM    357  C2' C      11      62.661  35.983  43.983  1.00  0.00
ATOM    358  H2' C      11      61.628  35.685  43.802  1.00  0.00
ATOM    359  O2' C      11      63.231  35.187  45.017  1.00  0.00
ATOM    360 HO2' C      11      63.839  34.614  44.544  1.00  0.00
ATOM    361  O3' C      11      64.081  34.615  42.631  1.00  0.00
ATOM    362  P   U      12      63.385  33.533  41.605  1.00  0.00
ATOM    363  OP1 U      12      64.080  32.221  41.863  1.00  0.00
ATOM    364  OP2 U      12      63.343  34.093  40.242  1.00  0.00
ATOM    365  O5' U      12      61.931  33.394  42.225  1.00  0.00
ATOM    366  C5' U      12      61.574  32.637  43.392  1.00  0.00
ATOM    367  H5' U      12      62.224  32.991  44.193  1.00  0.00
ATOM    368 H5'' U      12      61.797  31.571  43.337  1.00  0.00
ATOM    369  C4' U      12      60.154  32.921  43.771  1.00  0.00
ATOM    370  H4' U      12      60.119  32.410  44.733  1.00  0.00
ATOM    371  O4' U      12      59.738  34.303  43.890  1.00  0.00
ATOM    372  C1' U      12      58.302  34.306  43.789  1.00  0.00
ATOM    373  H1' U      12      57.837  34.592  44.732  1.00  0.00
ATOM    374  N1  U      12      57.959  35.330  42.749  1.00  0.00
ATOM    375  C6  U      12      58.863  35.778  41.768  1.00  0.00
ATOM    376  H6  U      12      59.875  35.399  41.778  1.00  0.00
ATOM    377  C5  U      12      58.398  36.753  40.888  1.00  0.00
ATOM    378  H5  U      12      59.078  37.078  40.114  1.00  0.00
ATOM    379  C4  U      12      57.083  37.324  40.823  1.00  0.00
ATOM    380  O4  U      12      56.630  38.138  40.023  1.00  0.00
ATOM    381  N3  U      12      56.257  36.719  41.720  1.00  0.00
ATOM    382  H3  U      12      55.295  37.027  41.739  1.00  0.00
ATOM    383  C2  U      12      56.623  35.787  42.677  1.00  0.00
ATOM    384  O2  U      12      55.697  35.277  43.338  1.00  0.00
ATOM    385  C3' U      12      59.176  32.250  42.799  1.00  0.00
ATOM    386  H3' U      12      59.395  32.584  41.785  1.00  0.00
ATOM    387  C2' U      12      57.842  32.907  43.216  1.00  0.00
ATOM    388  H2' U      12      57.142  33.146  42.416  1.00  0.00
ATOM    389  O2' U      12      57.199  32.180  44.223  1.00  0.00
ATOM    390 HO2' U      12      57.232  31.261  43.946  1.00  0.00
ATOM    391  O3' U      12      59.137  30.851  42.889  1.00  0.00
ATOM    392  P   C      13      58.350  29.938  41.846  1.00  0.00
ATOM    393  OP1 C      13      58.723  28.556  42.251  1.00  0.00
ATOM    394  OP2 C      13      58.601  30.373  40.420  1.00  0.00
ATOM    395  O5' C      13      56.819  30.211  42.063  1.00  0.00
ATOM    396  C5' C      13      56.024  29.397  42.962  1.00  0.00
ATOM    397  H5' C      13      56.389  29.399  43.990  1.00  0.00
ATOM    398 H5'' C      13      56.009  28.345  42.676  1.00  0.00
ATOM    399  C4' C      13      54.586  29.839  42.949  1.00  0.00
ATOM    400  H4' C      13      54.078  29.182  43.654  1.00  0.00
ATOM    401  O4' C      13      54.546  31.198  43.404  1.00  0.00
ATOM    402  C1' C      13      53.485  31.887  42.754  1.00  0.00
ATOM    403  H1' C      13      52.875  32.447  43.462  1.00  0.00
ATOM    404  N1  C      13      53.882  32.837  41.643  1.00  0.00
ATOM    405  C6  C      13      55.070  32.900  41.003  1.00  0.00
ATOM    406  H6  C      13      55.743  32.056  41.018  1.00  0.00
ATOM    407  C5  C      13      55.373  33.861  40.117  1.00  0.00
ATOM    408  H5  C      13      56.335  33.659  39.671  1.00  0.00
ATOM    409  C4  C      13      54.448  34.889  39.834  1.00  0.00
ATOM    410  N4  C      13      54.718  35.743  38.959  1.00  0.00
ATOM    411  H41 C      13      55.592  35.679  38.456  1.00  0.00
ATOM    412  H42 C      13      54.047  36.477  38.782  1.00  0.00
ATOM    413  N3  C      13      53.299  34.879  40.412  1.00  0.00
ATOM    414  C2  C      13      52.993  33.848  41.287  1.00  0.00
ATOM    415  O2  C      13      51.819  33.872  41.726  1.00  0.00
ATOM    416  C3' C      13      53.783  29.782  41.731  1.00  0.00
ATOM    417  H3' C      13      54.364  30.147  40.884  1.00  0.00
ATOM    418  C2' C      13      52.616  30.782  42.052  1.00  0.00
ATOM    419  H2' C      13      52.265  31.140  41.084  1.00  0.00
ATOM    420  O2' C      13      51.547  30.298  42.869  1.00  0.00
ATOM    421 HO2' C      13      51.752  29.885  43.711  1.00  0.00
ATOM    422  O3' C      13      53.255  28.460  41.401  1.00  0.00
ATOM    423  P   U      14      53.051  28.042  39.910  1.00  0.00
ATOM    424  OP1 U      14      52.584  26.615  40.027  1.00  0.00
ATOM    425  OP2 U      14      54.202  28.508  39.119  1.00  0.00
ATOM    426  O5' U      14      51.830  29.011  39.608  1.00  0.00
ATOM    427  C5' U      14      50.540  28.742  40.049  1.00  0.00
ATOM    428  H5' U      14      50.366  28.626  41.119  1.00  0.00
ATOM    429 H5'' U      14      50.260  27.786  39.606  1.00  0.00
ATOM    430  C4' U      14      49.577  29.815  39.540  1.00  0.00
ATOM    431  H4' U      14      48.586  29.571  39.923  1.00  0.00
ATOM    432  O4' U      14      50.041  31.123  39.825  1.00  0.00
ATOM    433  C1' U      14      49.684  31.899  38.643  1.00  0.00
ATOM    434  H1' U      14      48.951  32.650  38.938  1.00  0.00
ATOM    435  N1  U      14      50.864  32.517  38.018  1.00  0.00
ATOM    436  C6  U      14      52.113  31.943  38.073  1.00  0.00
ATOM    437  H6  U      14      52.311  31.051  38.649  1.00  0.00
ATOM    438  C5  U      14      53.202  32.499  37.382  1.00  0.00
ATOM    439  H5  U      14      54.161  32.005  37.437  1.00  0.00
ATOM    440  C4  U      14      53.007  33.696  36.586  1.00  0.00
ATOM    441  O4  U      14      53.845  34.241  35.908  1.00  0.00
ATOM    442  N3  U      14      51.711  34.195  36.536  1.00  0.00
ATOM    443  H3  U      14      51.624  35.071  36.040  1.00  0.00
ATOM    444  C2  U      14      50.574  33.601  37.115  1.00  0.00
ATOM    445  O2  U      14      49.452  34.023  36.921  1.00  0.00
ATOM    446  C3' U      14      49.471  29.622  38.073  1.00  0.00
ATOM    447  H3' U      14      50.468  29.655  37.633  1.00  0.00
ATOM    448  C2' U      14      48.895  30.936  37.709  1.00  0.00
ATOM    449  H2' U      14      49.133  31.003  36.648  1.00  0.00
ATOM    450  O2' U      14      47.484  31.172  38.096  1.00  0.00
ATOM    451 HO2' U      14      46.966  30.403  37.844  1.00  0.00
ATOM    452  O3' U      14      48.796  28.393  37.596  1.00  0.00
ATOM    453  P   A      15      49.234  27.762  36.150  1.00  0.00
ATOM    454  OP1 A      15      48.461  26.557  35.862  1.00  0.00
ATOM    455  OP2 A      15      50.664  27.655  36.103  1.00  0.00
ATOM    456  O5' A      15      48.767  28.887  35.210  1.00  0.00
ATOM    457  C5' A      15      47.410  29.146  35.088  1.00  0.00
ATOM    458  H5' A      15      46.904  29.391  36.022  1.00  0.00
ATOM    459 H5'' A      15      46.918  28.291  34.624  1.00  0.00
ATOM    460  C4' A      15      47.118  30.364  34.238  1.00  0.00
ATOM    461  H4' A      15      46.039  30.514  34.255  1.00  0.00
ATOM    462  O4' A      15      47.796  31.535  34.625  1.00  0.00
ATOM    463  C1' A      15      48.082  32.335  33.495  1.00  0.00
ATOM    464  H1' A      15      47.590  33.306  33.442  1.00  0.00
ATOM    465  N9  A      15      49.569  32.523  33.362  1.00  0.00
ATOM    466  C8  A      15      50.582  31.794  33.862  1.00  0.00
ATOM    467  H8  A      15      50.379  30.963  34.520  1.00  0.00
ATOM    468  N7  A      15      51.755  32.235  33.570  1.00  0.00
ATOM    469  C5  A      15      51.556  33.355  32.734  1.00  0.00
ATOM    470  C6  A      15      52.273  34.428  32.070  1.00  0.00
ATOM    471  N6  A      15      53.588  34.661  32.127  1.00  0.00
ATOM    472  H61 A      15      54.133  34.183  32.831  1.00  0.00
ATOM    473  H62 A      15      53.977  35.494  31.708  1.00  0.00
ATOM    474  N1  A      15      51.682  35.331  31.311  1.00  0.00
ATOM    475  C2  A      15      50.362  35.264  31.206  1.00  0.00
ATOM    476  H2  A      15      49.900  35.966  30.528  1.00  0.00
ATOM    477  N3  A      15      49.508  34.367  31.764  1.00  0.00
ATOM    478  C4  A      15      50.169  33.475  32.527  1.00  0.00
ATOM    479  C3' A      15      47.562  30.137  32.766  1.00  0.00
ATOM    480  H3' A      15      48.604  29.829  32.685  1.00  0.00
ATOM    481  C2' A      15      47.474  31.540  32.329  1.00  0.00
ATOM    482  H2' A      15      48.077  31.635  31.426  1.00  0.00
ATOM    483  O2' A      15      46.186  31.976  31.974  1.00  0.00
ATOM    484 HO2' A      15      46.241  32.425  31.127  1.00  0.00
ATOM    485  O3' A      15      46.765  29.216  31.992  1.00  0.00
ATOM    486  P   G      16      47.147  28.894  30.461  1.00  0.00
ATOM    487  OP1 G      16      46.122  27.999  29.883  1.00  0.00
ATOM    488  OP2 G      16      48.585  28.449  30.367  1.00  0.00
ATOM    489  O5' G      16      47.111  30.274  29.700  1.00  0.00
ATOM    490  C5' G      16      45.940  30.760  29.061  1.00  0.00
ATOM    491  H5' G      16      45.192  31.014  29.812  1.00  0.00
ATOM    492 H5'' G      16      45.581  29.991  28.377  1.00  0.00
ATOM    493  C4' G      16      46.235  32.055  28.272  1.00  0.00
ATOM    494  H4' G      16      45.278  32.458  27.941  1.00  0.00
ATOM    495  O4' G      16      46.980  32.899  29.201  1.00  0.00
ATOM    496  C1' G      16      47.925  33.660  28.351  1.00  0.00
ATOM    497  H1' G      16      47.719  34.725  28.458  1.00  0.00
ATOM    498  N9  G      16      49.323  33.342  28.663  1.00  0.00
ATOM    499  C8  G      16      49.815  32.166  29.166  1.00  0.00
ATOM    500  H8  G      16      49.266  31.359  29.629  1.00  0.00
ATOM    501  N7  G      16      51.098  32.230  29.402  1.00  0.00
ATOM    502  C5  G      16      51.448  33.392  28.755  1.00  0.00
ATOM    503  C6  G      16      52.779  33.886  28.404  1.00  0.00
ATOM    504  O6  G      16      53.872  33.495  28.800  1.00  0.00
ATOM    505  N1  G      16      52.768  35.077  27.670  1.00  0.00
ATOM    506  H1  G      16      53.659  35.464  27.393  1.00  0.00
ATOM    507  C2  G      16      51.669  35.660  27.260  1.00  0.00
ATOM    508  N2  G      16      51.827  36.688  26.454  1.00  0.00
ATOM    509  H21 G      16      52.777  37.006  26.327  1.00  0.00
ATOM    510  H22 G      16      51.075  36.745  25.782  1.00  0.00
ATOM    511  N3  G      16      50.453  35.219  27.465  1.00  0.00
ATOM    512  C4  G      16      50.358  34.108  28.284  1.00  0.00
ATOM    513  C3' G      16      47.112  31.829  27.012  1.00  0.00
ATOM    514  H3' G      16      47.920  31.153  27.293  1.00  0.00
ATOM    515  C2' G      16      47.638  33.189  26.907  1.00  0.00
ATOM    516  H2' G      16      48.512  33.148  26.256  1.00  0.00
ATOM    517  O2' G      16      46.818  34.131  26.261  1.00  0.00
ATOM    518 HO2' G      16      46.021  33.734  25.902  1.00  0.00
ATOM    519  O3' G      16      46.310  31.355  26.032  1.00  0.00
ATOM    520  P   U      17      46.757  30.290  24.998  1.00  0.00
ATOM    521  OP1 U      17      45.594  29.720  24.384  1.00  0.00
ATOM    522  OP2 U      17      47.670  29.301  25.603  1.00  0.00
ATOM    523  O5' U      17      47.485  31.126  23.848  1.00  0.00
ATOM    524  C5' U      17      46.897  32.298  23.220  1.00  0.00
ATOM    525  H5' U      17      46.448  32.962  23.960  1.00  0.00
ATOM    526 H5'' U      17      46.095  31.935  22.578  1.00  0.00
ATOM    527  C4' U      17      48.025  33.126  22.530  1.00  0.00
ATOM    528  H4' U      17      47.542  33.997  22.086  1.00  0.00
ATOM    529  O4' U      17      48.838  33.540  23.570  1.00  0.00
ATOM    530  C1' U      17      50.157  33.697  23.053  1.00  0.00
ATOM    531  H1' U      17      50.278  34.777  22.967  1.00  0.00
ATOM    532  N1  U      17      51.230  33.196  24.001  1.00  0.00
ATOM    533  C6  U      17      51.011  31.936  24.540  1.00  0.00
ATOM    534  H6  U      17      50.114  31.382  24.305  1.00  0.00
ATOM    535  C5  U      17      51.926  31.396  25.396  1.00  0.00
ATOM    536  H5  U      17      51.886  30.478  25.965  1.00  0.00
ATOM    537  C4  U      17      53.149  32.126  25.717  1.00  0.00
ATOM    538  O4  U      17      54.028  31.632  26.370  1.00  0.00
ATOM    539  N3  U      17      53.270  33.386  25.163  1.00  0.00
ATOM    540  H3  U      17      54.186  33.801  25.060  1.00  0.00
ATOM    541  C2  U      17      52.349  33.967  24.284  1.00  0.00
ATOM    542  O2  U      17      52.630  35.068  23.752  1.00  0.00
ATOM    543  C3' U      17      48.939  32.345  21.520  1.00  0.00
ATOM    544  H3' U      17      49.152  31.409  22.035  1.00  0.00
ATOM    545  C2' U      17      50.265  33.061  21.609  1.00  0.00
ATOM    546  H2' U      17      51.169  32.452  21.571  1.00  0.00
ATOM    547  O2' U      17      50.386  34.033  20.643  1.00  0.00
ATOM    548 HO2' U      17      50.484  33.590  19.797  1.00  0.00
ATOM    549  O3' U      17      48.353  32.007  20.286  1.00  0.00
ATOM    550  P   G      18      48.616  30.531  19.659  1.00  0.00
ATOM    551  OP1 G      18      50.021  30.052  20.034  1.00  0.00
ATOM    552  OP2 G      18      48.158  30.574  18.250  1.00  0.00
ATOM    553  O5' G      18      47.710  29.674  20.544  1.00  0.00
ATOM    554  C5' G      18      46.322  29.898  20.497  1.00  0.00
ATOM    555  H5' G      18      45.919  30.828  20.095  1.00  0.00
ATOM    556 H5'' G      18      45.956  29.826  21.521  1.00  0.00
ATOM    557  C4' G      18      45.662  28.652  19.805  1.00  0.00
ATOM    558  H4' G      18      44.619  28.681  20.120  1.00  0.00
ATOM    559  O4' G      18      45.559  28.735  18.320  1.00  0.00
ATOM    560  C1' G      18      45.234  27.451  17.791  1.00  0.00
ATOM    561  H1' G      18      44.320  27.554  17.205  1.00  0.00
ATOM    562  N9  G      18      46.328  26.756  17.147  1.00  0.00
ATOM    563  C8  G      18      47.577  27.227  17.045  1.00  0.00
ATOM    564  H8  G      18      47.842  28.199  17.433  1.00  0.00
ATOM    565  N7  G      18      48.379  26.474  16.314  1.00  0.00
ATOM    566  C5  G      18      47.518  25.398  15.879  1.00  0.00
ATOM    567  C6  G      18      47.794  24.386  14.924  1.00  0.00
ATOM    568  O6  G      18      48.793  24.163  14.231  1.00  0.00
ATOM    569  N1  G      18      46.776  23.449  14.876  1.00  0.00
ATOM    570  H1  G      18      46.882  22.658  14.257  1.00  0.00
ATOM    571  C2  G      18      45.529  23.689  15.430  1.00  0.00
ATOM    572  N2  G      18      44.631  22.691  15.302  1.00  0.00
ATOM    573  H21 G      18      43.821  22.625  15.900  1.00  0.00
ATOM    574  H22 G      18      44.858  21.864  14.768  1.00  0.00
ATOM    575  N3  G      18      45.193  24.773  16.156  1.00  0.00
ATOM    576  C4  G      18      46.220  25.618  16.335  1.00  0.00
ATOM    577  C3' G      18      45.919  27.189  20.121  1.00  0.00
ATOM    578  H3' G      18      46.956  26.892  19.965  1.00  0.00
ATOM    579  C2' G      18      45.004  26.588  19.049  1.00  0.00
ATOM    580  H2' G      18      45.231  25.524  18.975  1.00  0.00
ATOM    581  O2' G      18      43.613  26.678  19.460  1.00  0.00
ATOM    582 HO2' G      18      43.619  26.601  20.417  1.00  0.00
ATOM    583  O3' G      18      45.579  26.943  21.490  1.00  0.00
ATOM    584  P   A      19      46.249  25.732  22.296  1.00  0.00
ATOM    585  OP1 A      19      45.723  25.653  23.619  1.00  0.00
ATOM    586  OP2 A      19      47.755  25.851  22.111  1.00  0.00
ATOM    587  O5' A      19      45.797  24.429  21.509  1.00  0.00
ATOM    588  C5' A      19      44.435  23.976  21.659  1.00  0.00
ATOM    589  H5' A      19      43.690  24.675  21.280  1.00  0.00
ATOM    590 H5'' A      19      44.217  23.711  22.693  1.00  0.00
ATOM    591  C4' A      19      44.274  22.702  20.911  1.00  0.00
ATOM    592  H4' A      19      43.218  22.560  21.141  1.00  0.00
ATOM    593  O4' A      19      44.479  22.833  19.544  1.00  0.00
ATOM    594  C1' A      19      45.098  21.627  19.046  1.00  0.00
ATOM    595  H1' A      19      44.569  21.213  18.188  1.00  0.00
ATOM    596  N9  A      19      46.446  21.966  18.544  1.00  0.00
ATOM    597  C8  A      19      47.099  23.192  18.653  1.00  0.00
ATOM    598  H8  A      19      46.837  23.903  19.422  1.00  0.00
ATOM    599  N7  A      19      48.306  23.226  18.037  1.00  0.00
ATOM    600  C5  A      19      48.339  21.972  17.409  1.00  0.00
ATOM    601  C6  A      19      49.287  21.369  16.600  1.00  0.00
ATOM    602  N6  A      19      50.282  21.949  15.916  1.00  0.00
ATOM    603  H61 A      19      50.535  22.920  16.024  1.00  0.00
ATOM    604  H62 A      19      50.963  21.329  15.501  1.00  0.00
ATOM    605  N1  A      19      49.232  20.069  16.321  1.00  0.00
ATOM    606  C2  A      19      48.143  19.449  16.798  1.00  0.00
ATOM    607  H2  A      19      48.001  18.389  16.648  1.00  0.00
ATOM    608  N3  A      19      47.146  19.879  17.541  1.00  0.00
ATOM    609  C4  A      19      47.293  21.157  17.815  1.00  0.00
ATOM    610  C3' A      19      45.144  21.571  21.490  1.00  0.00
ATOM    611  H3' A      19      46.147  21.920  21.736  1.00  0.00
ATOM    612  C2' A      19      45.081  20.633  20.262  1.00  0.00
ATOM    613  H2' A      19      45.970  20.014  20.388  1.00  0.00
ATOM    614  O2' A      19      43.915  19.823  20.341  1.00  0.00
ATOM    615 HO2' A      19      43.577  19.722  21.234  1.00  0.00
ATOM    616  O3' A      19      44.551  21.012  22.608  1.00  0.00
ATOM    617  P   U      20      45.476  20.424  23.749  1.00  0.00
ATOM    618  OP1 U      20      44.648  19.759  24.743  1.00  0.00
ATOM    619  OP2 U      20      46.323  21.474  24.259  1.00  0.00
ATOM    620  O5' U      20      46.382  19.357  23.138  1.00  0.00
ATOM    621  C5' U      20      45.938  17.977  23.234  1.00  0.00
ATOM    622  H5' U      20      44.975  17.854  22.738  1.00  0.00
ATOM    623 H5'' U      20      45.816  17.670  24.273  1.00  0.00
ATOM    624  C4' U      20      46.898  17.005  22.640  1.00  0.00
ATOM    625  H4' U      20      46.561  15.995  22.871  1.00  0.00
ATOM    626  O4' U      20      47.045  17.193  21.200  1.00  0.00
ATOM    627  C1' U      20      48.401  16.911  20.884  1.00  0.00
ATOM    628  H1' U      20      48.457  16.212  20.050  1.00  0.00
ATOM    629  N1  U      20      49.171  18.115  20.370  1.00  0.00
ATOM    630  C6  U      20      48.817  19.398  20.793  1.00  0.00
ATOM    631  H6  U      20      47.937  19.628  21.376  1.00  0.00
ATOM    632  C5  U      20      49.489  20.525  20.354  1.00  0.00
ATOM    633  H5  U      20      49.190  21.477  20.767  1.00  0.00
ATOM    634  C4  U      20      50.654  20.430  19.497  1.00  0.00
ATOM    635  O4  U      20      51.346  21.334  19.095  1.00  0.00
ATOM    636  N3  U      20      50.835  19.130  19.092  1.00  0.00
ATOM    637  H3  U      20      51.492  19.051  18.330  1.00  0.00
ATOM    638  C2  U      20      50.172  17.959  19.452  1.00  0.00
ATOM    639  O2  U      20      50.518  16.851  18.990  1.00  0.00
ATOM    640  C3' U      20      48.339  17.083  23.173  1.00  0.00
ATOM    641  H3' U      20      48.652  18.112  23.348  1.00  0.00
ATOM    642  C2' U      20      49.199  16.402  22.066  1.00  0.00
ATOM    643  H2' U      20      50.251  16.687  22.095  1.00  0.00
ATOM    644  O2' U      20      49.132  15.021  22.014  1.00  0.00
ATOM    645 HO2' U      20      48.919  14.668  22.881  1.00  0.00
ATOM    646  O3' U      20      48.435  16.454  24.368  1.00  0.00
ATOM    647  P   G      21      49.548  16.832  25.490  1.00  0.00
ATOM    648  OP1 G      21      49.440  15.868  26.613  1.00  0.00
ATOM    649  OP2 G      21      49.445  18.264  25.774  1.00  0.00
ATOM    650  O5' G      21      50.934  16.630  24.825  1.00  0.00
ATOM    651  C5' G      21      51.430  15.335  24.718  1.00  0.00
ATOM    652  H5' G      21      50.802  14.778  24.022  1.00  0.00
ATOM    653 H5'' G      21      51.407  14.746  25.635  1.00  0.00
ATOM    654  C4' G      21      52.827  15.394  24.023  1.00  0.00
ATOM    655  H4' G      21      53.279  14.402  24.040  1.00  0.00
ATOM    656  O4' G      21      52.805  15.783  22.613  1.00  0.00
ATOM    657  C1' G      21      54.066  16.356  22.409  1.00  0.00
ATOM    658  H1' G      21      54.612  15.708  21.724  1.00  0.00
ATOM    659  N9  G      21      53.996  17.770  21.946  1.00  0.00
ATOM    660  C8  G      21      53.146  18.663  22.481  1.00  0.00
ATOM    661  H8  G      21      52.511  18.376  23.307  1.00  0.00
ATOM    662  N7  G      21      53.251  19.910  21.946  1.00  0.00
ATOM    663  C5  G      21      54.323  19.732  20.964  1.00  0.00
ATOM    664  C6  G      21      55.011  20.751  20.177  1.00  0.00
ATOM    665  O6  G      21      54.780  21.952  19.959  1.00  0.00
ATOM    666  N1  G      21      56.097  20.248  19.533  1.00  0.00
ATOM    667  H1  G      21      56.556  20.866  18.879  1.00  0.00
ATOM    668  C2  G      21      56.351  18.862  19.459  1.00  0.00
ATOM    669  N2  G      21      57.413  18.553  18.734  1.00  0.00
ATOM    670  H21 G      21      57.909  19.278  18.235  1.00  0.00
ATOM    671  H22 G      21      57.607  17.563  18.695  1.00  0.00
ATOM    672  N3  G      21      55.729  17.957  20.239  1.00  0.00
ATOM    673  C4  G      21      54.744  18.413  20.983  1.00  0.00
ATOM    674  C3' G      21      53.810  16.352  24.724  1.00  0.00
ATOM    675  H3' G      21      53.419  17.369  24.750  1.00  0.00
ATOM    676  C2' G      21      54.979  16.359  23.702  1.00  0.00
ATOM    677  H2' G      21      55.591  17.259  23.777  1.00  0.00
ATOM    678  O2' G      21      55.731  15.168  23.611  1.00  0.00
ATOM    679 HO2' G      21      56.647  15.325  23.853  1.00  0.00
ATOM    680  O3' G      21      54.108  15.904  26.043  1.00  0.00
ATOM    681  P   C      22      55.088  16.715  27.038  1.00  0.00
ATOM    682  OP1 C      22      55.167  15.991  28.330  1.00  0.00
ATOM    683  OP2 C      22      54.576  18.087  27.043  1.00  0.00
ATOM    684  O5' C      22      56.528  16.820  26.387  1.00  0.00
ATOM    685  C5' C      22      57.485  15.776  26.565  1.00  0.00
ATOM    686  H5' C      22      57.108  14.754  26.523  1.00  0.00
ATOM    687 H5'' C      22      57.818  15.755  27.603  1.00  0.00
ATOM    688  C4' C      22      58.785  16.024  25.703  1.00  0.00
ATOM    689  H4' C      22      59.473  15.194  25.866  1.00  0.00
ATOM    690  O4' C      22      58.437  16.114  24.346  1.00  0.00
ATOM    691  C1' C      22      59.294  17.087  23.736  1.00  0.00
ATOM    692  H1' C      22      59.806  16.533  22.950  1.00  0.00
ATOM    693  N1  C      22      58.455  18.208  23.114  1.00  0.00
ATOM    694  C6  C      22      57.536  18.885  23.903  1.00  0.00
ATOM    695  H6  C      22      57.307  18.551  24.904  1.00  0.00
ATOM    696  C5  C      22      57.120  20.113  23.439  1.00  0.00
ATOM    697  H5  C      22      56.465  20.712  24.055  1.00  0.00
ATOM    698  C4  C      22      57.693  20.655  22.214  1.00  0.00
ATOM    699  N4  C      22      57.406  21.852  21.843  1.00  0.00
ATOM    700  H41 C      22      56.746  22.322  22.445  1.00  0.00
ATOM    701  H42 C      22      57.773  22.162  20.955  1.00  0.00
ATOM    702  N3  C      22      58.626  19.985  21.570  1.00  0.00
ATOM    703  C2  C      22      58.965  18.781  21.916  1.00  0.00
ATOM    704  O2  C      22      59.798  18.134  21.278  1.00  0.00
ATOM    705  C3' C      22      59.516  17.328  25.995  1.00  0.00
ATOM    706  H3' C      22      58.764  18.106  26.132  1.00  0.00
ATOM    707  C2' C      22      60.279  17.579  24.752  1.00  0.00
ATOM    708  H2' C      22      60.591  18.616  24.627  1.00  0.00
ATOM    709  O2' C      22      61.505  16.837  24.621  1.00  0.00
ATOM    710 HO2' C      22      61.324  15.907  24.465  1.00  0.00
ATOM    711  O3' C      22      60.433  17.416  27.154  1.00  0.00
ATOM    712  P   U      23      60.513  18.747  27.906  1.00  0.00
ATOM    713  OP1 U      23      61.416  18.604  29.043  1.00  0.00
ATOM    714  OP2 U      23      59.182  19.266  28.189  1.00  0.00
ATOM    715  O5' U      23      61.220  19.655  26.844  1.00  0.00
ATOM    716  C5' U      23      62.601  19.550  26.652  1.00  0.00
ATOM    717  H5' U      23      62.855  18.597  26.187  1.00  0.00
ATOM    718 H5'' U      23      63.205  19.593  27.558  1.00  0.00
ATOM    719  C4' U      23      63.055  20.570  25.665  1.00  0.00
ATOM    720  H4' U      23      64.053  20.385  25.266  1.00  0.00
ATOM    721  O4' U      23      62.144  20.612  24.619  1.00  0.00
ATOM    722  C1' U      23      62.173  21.951  24.103  1.00  0.00
ATOM    723  H1' U      23      62.580  21.822  23.100  1.00  0.00
ATOM    724  N1  U      23      60.809  22.612  24.127  1.00  0.00
ATOM    725  C6  U      23      59.882  22.299  25.040  1.00  0.00
ATOM    726  H6  U      23      60.177  21.603  25.811  1.00  0.00
ATOM    727  C5  U      23      58.677  22.927  24.986  1.00  0.00
ATOM    728  H5  U      23      57.965  22.711  25.769  1.00  0.00
ATOM    729  C4  U      23      58.370  23.911  23.960  1.00  0.00
ATOM    730  O4  U      23      57.256  24.452  23.882  1.00  0.00
ATOM    731  N3  U      23      59.357  24.209  23.064  1.00  0.00
ATOM    732  H3  U      23      59.217  24.811  22.265  1.00  0.00
ATOM    733  C2  U      23      60.543  23.561  23.071  1.00  0.00
ATOM    734  O2  U      23      61.357  24.014  22.284  1.00  0.00
ATOM    735  C3' U      23      63.015  22.010  26.228  1.00  0.00
ATOM    736  H3' U      23      62.043  22.229  26.670  1.00  0.00
ATOM    737  C2' U      23      63.153  22.831  24.925  1.00  0.00
ATOM    738  H2' U      23      62.802  23.836  25.161  1.00  0.00
ATOM    739  O2' U      23      64.368  22.916  24.264  1.00  0.00
ATOM    740 HO2' U      23      64.564  23.839  24.087  1.00  0.00
ATOM    741  O3' U      23      64.024  22.258  27.235  1.00  0.00
ATOM    742  P   C      24      63.941  23.383  28.254  1.00  0.00
ATOM    743  OP1 C      24      65.103  23.269  29.143  1.00  0.00
ATOM    744  OP2 C      24      62.562  23.433  28.843  1.00  0.00
ATOM    745  O5' C      24      64.127  24.696  27.350  1.00  0.00
ATOM    746  C5' C      24      65.368  24.964  26.776  1.00  0.00
ATOM    747  H5' C      24      65.753  24.039  26.348  1.00  0.00
ATOM    748 H5'' C      24      66.076  25.221  27.565  1.00  0.00
ATOM    749  C4' C      24      65.428  25.999  25.676  1.00  0.00
ATOM    750  H4' C      24      66.410  26.264  25.287  1.00  0.00
ATOM    751  O4' C      24      64.494  25.817  24.554  1.00  0.00
ATOM    752  C1' C      24      64.132  27.089  24.058  1.00  0.00
ATOM    753  H1' C      24      64.517  27.158  23.041  1.00  0.00
ATOM    754  N1  C      24      62.644  27.238  24.063  1.00  0.00
ATOM    755  C6  C      24      61.884  26.436  24.881  1.00  0.00
ATOM    756  H6  C      24      62.385  25.809  25.603  1.00  0.00
ATOM    757  C5  C      24      60.537  26.589  24.774  1.00  0.00
ATOM    758  H5  C      24      59.891  25.965  25.374  1.00  0.00
ATOM    759  C4  C      24      60.051  27.480  23.848  1.00  0.00
ATOM    760  N4  C      24      58.772  27.808  23.841  1.00  0.00
ATOM    761  H41 C      24      58.574  28.617  23.271  1.00  0.00
ATOM    762  H42 C      24      58.090  27.417  24.474  1.00  0.00
ATOM    763  N3  C      24      60.715  28.257  23.089  1.00  0.00
ATOM    764  C2  C      24      62.074  28.160  23.202  1.00  0.00
ATOM    765  O2  C      24      62.758  28.950  22.564  1.00  0.00
ATOM    766  C3' C      24      64.956  27.345  26.188  1.00  0.00
ATOM    767  H3' C      24      64.055  27.045  26.723  1.00  0.00
ATOM    768  C2' C      24      64.744  28.204  24.914  1.00  0.00
ATOM    769  H2' C      24      64.070  28.949  25.336  1.00  0.00
ATOM    770  O2' C      24      65.907  28.805  24.243  1.00  0.00
ATOM    771 HO2' C      24      66.329  29.459  24.804  1.00  0.00
ATOM    772  O3' C      24      65.894  27.936  27.135  1.00  0.00
ATOM    773  P   G      25      65.477  29.134  28.043  1.00  0.00
ATOM    774  OP1 G      25      66.717  29.411  28.752  1.00  0.00
ATOM    775  OP2 G      25      64.326  28.723  28.888  1.00  0.00
ATOM    776  O5' G      25      65.134  30.367  27.142  1.00  0.00
ATOM    777  C5' G      25      66.160  31.094  26.483  1.00  0.00
ATOM    778  H5' G      25      66.813  30.445  25.899  1.00  0.00
ATOM    779 H5'' G      25      66.749  31.630  27.227  1.00  0.00
ATOM    780  C4' G      25      65.646  32.114  25.540  1.00  0.00
ATOM    781  H4' G      25      66.437  32.686  25.056  1.00  0.00
ATOM    782  O4' G      25      64.705  31.538  24.678  1.00  0.00
ATOM    783  C1' G      25      63.792  32.459  24.136  1.00  0.00
ATOM    784  H1' G      25      63.934  32.493  23.056  1.00  0.00
ATOM    785  N9  G      25      62.391  31.971  24.545  1.00  0.00
ATOM    786  C8  G      25      61.980  30.932  25.356  1.00  0.00
ATOM    787  H8  G      25      62.684  30.321  25.901  1.00  0.00
ATOM    788  N7  G      25      60.736  30.526  25.213  1.00  0.00
ATOM    789  C5  G      25      60.210  31.522  24.378  1.00  0.00
ATOM    790  C6  G      25      58.888  31.733  23.918  1.00  0.00
ATOM    791  O6  G      25      57.829  31.187  24.100  1.00  0.00
ATOM    792  N1  G      25      58.735  32.809  23.080  1.00  0.00
ATOM    793  H1  G      25      57.786  32.999  22.790  1.00  0.00
ATOM    794  C2  G      25      59.736  33.606  22.725  1.00  0.00
ATOM    795  N2  G      25      59.365  34.666  22.065  1.00  0.00
ATOM    796  H21 G      25      58.385  34.795  21.856  1.00  0.00
ATOM    797  H22 G      25      60.107  35.332  21.905  1.00  0.00
ATOM    798  N3  G      25      61.055  33.450  23.061  1.00  0.00
ATOM    799  C4  G      25      61.195  32.386  23.936  1.00  0.00
ATOM    800  C3' G      25      64.784  33.222  26.115  1.00  0.00
ATOM    801  H3' G      25      63.978  32.803  26.718  1.00  0.00
ATOM    802  C2' G      25      64.222  33.770  24.784  1.00  0.00
ATOM    803  H2' G      25      63.392  34.446  24.989  1.00  0.00
ATOM    804  O2' G      25      65.122  34.447  24.021  1.00  0.00
ATOM    805 HO2' G      25      64.706  34.656  23.181  1.00  0.00
ATOM    806  O3' G      25      65.457  34.230  26.853  1.00  0.00
ATOM    807  P   A      26      64.806  35.135  27.942  1.00  0.00
ATOM    808  OP1 A      26      65.812  36.040  28.562  1.00  0.00
ATOM    809  OP2 A      26      64.097  34.200  28.834  1.00  0.00
ATOM    810  O5' A      26      63.675  35.976  27.160  1.00  0.00
ATOM    811  C5' A      26      64.069  36.995  26.306  1.00  0.00
ATOM    812  H5' A      26      64.945  36.741  25.711  1.00  0.00
ATOM    813 H5'' A      26      64.388  37.853  26.898  1.00  0.00
ATOM    814  C4' A      26      62.862  37.434  25.438  1.00  0.00
ATOM    815  H4' A      26      63.222  37.984  24.569  1.00  0.00
ATOM    816  O4' A      26      62.218  36.279  24.817  1.00  0.00
ATOM    817  C1' A      26      60.840  36.532  24.876  1.00  0.00
ATOM    818  H1' A      26      60.383  36.446  23.891  1.00  0.00
ATOM    819  N9  A      26      60.079  35.605  25.736  1.00  0.00
ATOM    820  C8  A      26      60.451  34.796  26.800  1.00  0.00
ATOM    821  H8  A      26      61.448  34.845  27.214  1.00  0.00
ATOM    822  N7  A      26      59.477  34.082  27.305  1.00  0.00
ATOM    823  C5  A      26      58.367  34.448  26.514  1.00  0.00
ATOM    824  C6  A      26      57.018  34.003  26.452  1.00  0.00
ATOM    825  N6  A      26      56.461  33.223  27.314  1.00  0.00
ATOM    826  H61 A      26      56.954  32.697  28.021  1.00  0.00
ATOM    827  H62 A      26      55.452  33.188  27.314  1.00  0.00
ATOM    828  N1  A      26      56.195  34.514  25.531  1.00  0.00
ATOM    829  C2  A      26      56.708  35.334  24.632  1.00  0.00
ATOM    830  H2  A      26      56.071  35.702  23.841  1.00  0.00
ATOM    831  N3  A      26      57.998  35.756  24.521  1.00  0.00
ATOM    832  C4  A      26      58.712  35.356  25.598  1.00  0.00
ATOM    833  C3' A      26      61.819  38.118  26.230  1.00  0.00
ATOM    834  H3' A      26      61.598  37.569  27.145  1.00  0.00
ATOM    835  C2' A      26      60.641  38.023  25.277  1.00  0.00
ATOM    836  H2' A      26      59.659  38.119  25.739  1.00  0.00
ATOM    837  O2' A      26      60.743  38.953  24.147  1.00  0.00
ATOM    838 HO2' A      26      61.395  39.650  24.246  1.00  0.00
ATOM    839  O3' A      26      62.248  39.379  26.567  1.00  0.00
ATOM    840  P   C      27      61.615  40.241  27.705  1.00  0.00
ATOM    841  OP1 C      27      62.313  41.542  27.671  1.00  0.00
ATOM    842  OP2 C      27      61.487  39.474  28.973  1.00  0.00
ATOM    843  O5' C      27      60.146  40.514  27.250  1.00  0.00
ATOM    844  C5' C      27      59.745  41.361  26.197  1.00  0.00
ATOM    845  H5' C      27      60.297  41.063  25.305  1.00  0.00
ATOM    846 H5'' C      27      59.944  42.403  26.445  1.00  0.00
ATOM    847  C4' C      27      58.240  41.321  25.866  1.00  0.00
ATOM    848  H4' C      27      58.211  41.888  24.935  1.00  0.00
ATOM    849  O4' C      27      57.887  39.947  25.464  1.00  0.00
ATOM    850  C1' C      27      56.541  39.771  25.786  1.00  0.00
ATOM    851  H1' C      27      55.912  39.497  24.939  1.00  0.00
ATOM    852  N1  C      27      56.356  38.751  26.879  1.00  0.00
ATOM    853  C6  C      27      57.431  38.419  27.653  1.00  0.00
ATOM    854  H6  C      27      58.316  39.038  27.664  1.00  0.00
ATOM    855  C5  C      27      57.412  37.364  28.523  1.00  0.00
ATOM    856  H5  C      27      58.300  37.169  29.105  1.00  0.00
ATOM    857  C4  C      27      56.262  36.533  28.476  1.00  0.00
ATOM    858  N4  C      27      56.138  35.498  29.251  1.00  0.00
ATOM    859  H41 C      27      55.447  34.809  28.990  1.00  0.00
ATOM    860  H42 C      27      56.893  35.173  29.838  1.00  0.00
ATOM    861  N3  C      27      55.188  36.782  27.731  1.00  0.00
ATOM    862  C2  C      27      55.212  37.893  26.887  1.00  0.00
ATOM    863  O2  C      27      54.221  38.115  26.274  1.00  0.00
ATOM    864  C3' C      27      57.154  41.871  26.846  1.00  0.00
ATOM    865  H3' C      27      57.378  41.549  27.862  1.00  0.00
ATOM    866  C2' C      27      55.943  41.102  26.300  1.00  0.00
ATOM    867  H2' C      27      55.104  40.975  26.984  1.00  0.00
ATOM    868  O2' C      27      55.457  41.821  25.199  1.00  0.00
ATOM    869 HO2' C      27      55.583  42.732  25.476  1.00  0.00
ATOM    870  O3' C      27      56.937  43.289  26.867  1.00  0.00
ATOM    871  P   U      28      56.062  43.958  28.045  1.00  0.00
ATOM    872  OP1 U      28      55.930  45.319  27.518  1.00  0.00
ATOM    873  OP2 U      28      56.799  43.695  29.299  1.00  0.00
ATOM    874  O5' U      28      54.645  43.313  28.151  1.00  0.00
ATOM    875  C5' U      28      53.517  43.729  27.393  1.00  0.00
ATOM    876  H5' U      28      53.807  43.843  26.348  1.00  0.00
ATOM    877 H5'' U      28      53.347  44.748  27.742  1.00  0.00
ATOM    878  C4' U      28      52.312  42.777  27.533  1.00  0.00
ATOM    879  H4' U      28      51.571  43.157  26.831  1.00  0.00
ATOM    880  O4' U      28      52.674  41.463  27.077  1.00  0.00
ATOM    881  C1' U      28      51.887  40.435  27.829  1.00  0.00
ATOM    882  H1' U      28      51.411  39.831  27.057  1.00  0.00
ATOM    883  N1  U      28      52.618  39.650  28.853  1.00  0.00
ATOM    884  C6  U      28      53.919  39.957  29.172  1.00  0.00
ATOM    885  H6  U      28      54.385  40.823  28.726  1.00  0.00
ATOM    886  C5  U      28      54.572  39.238  30.118  1.00  0.00
ATOM    887  H5  U      28      55.581  39.474  30.422  1.00  0.00
ATOM    888  C4  U      28      54.011  38.042  30.794  1.00  0.00
ATOM    889  O4  U      28      54.591  37.273  31.599  1.00  0.00
ATOM    890  N3  U      28      52.708  37.729  30.322  1.00  0.00
ATOM    891  H3  U      28      52.355  36.875  30.731  1.00  0.00
ATOM    892  C2  U      28      51.999  38.459  29.384  1.00  0.00
ATOM    893  O2  U      28      50.890  38.125  28.931  1.00  0.00
ATOM    894  C3' U      28      51.647  42.610  28.868  1.00  0.00
ATOM    895  H3' U      28      52.395  42.435  29.641  1.00  0.00
ATOM    896  C2' U      28      50.863  41.348  28.532  1.00  0.00
ATOM    897  H2' U      28      50.547  41.013  29.520  1.00  0.00
ATOM    898  O2' U      28      49.666  41.540  27.758  1.00  0.00
ATOM    899 HO2' U      28      49.316  42.400  28.003  1.00  0.00
ATOM    900  O3' U      28      50.844  43.788  29.030  1.00  0.00
ATOM    901  P   A      29      50.589  44.256  30.574  1.00  0.00
ATOM    902  OP1 A      29      49.726  45.451  30.611  1.00  0.00
ATOM    903  OP2 A      29      51.812  44.133  31.349  1.00  0.00
ATOM    904  O5' A      29      49.659  43.043  31.098  1.00  0.00
ATOM    905  C5' A      29      48.326  43.007  30.757  1.00  0.00
ATOM    906  H5' A      29      48.143  42.957  29.683  1.00  0.00
ATOM    907 H5'' A      29      47.799  43.851  31.202  1.00  0.00
ATOM    908  C4' A      29      47.698  41.727  31.274  1.00  0.00
ATOM    909  H4' A      29      46.647  41.798  30.992  1.00  0.00
ATOM    910  O4' A      29      48.227  40.487  30.779  1.00  0.00
ATOM    911  C1' A      29      48.200  39.640  31.919  1.00  0.00
ATOM    912  H1' A      29      47.773  38.692  31.590  1.00  0.00
ATOM    913  N9  A      29      49.569  39.365  32.462  1.00  0.00
ATOM    914  C8  A      29      50.762  40.112  32.329  1.00  0.00
ATOM    915  H8  A      29      50.800  40.974  31.680  1.00  0.00
ATOM    916  N7  A      29      51.733  39.546  33.013  1.00  0.00
ATOM    917  C5  A      29      51.174  38.405  33.559  1.00  0.00
ATOM    918  C6  A      29      51.674  37.311  34.417  1.00  0.00
ATOM    919  N6  A      29      52.927  37.076  34.663  1.00  0.00
ATOM    920  H61 A      29      53.155  36.174  35.055  1.00  0.00
ATOM    921  H62 A      29      53.671  37.750  34.552  1.00  0.00
ATOM    922  N1  A      29      50.943  36.313  34.743  1.00  0.00
ATOM    923  C2  A      29      49.668  36.311  34.279  1.00  0.00
ATOM    924  H2  A      29      49.136  35.475  34.709  1.00  0.00
ATOM    925  N3  A      29      49.079  37.233  33.590  1.00  0.00
ATOM    926  C4  A      29      49.899  38.268  33.225  1.00  0.00
ATOM    927  C3' A      29      47.781  41.691  32.784  1.00  0.00
ATOM    928  H3' A      29      48.736  41.846  33.287  1.00  0.00
ATOM    929  C2' A      29      47.304  40.300  32.953  1.00  0.00
ATOM    930  H2' A      29      47.578  39.928  33.940  1.00  0.00
ATOM    931  O2' A      29      45.915  40.105  32.723  1.00  0.00
ATOM    932 HO2' A      29      45.538  40.961  32.941  1.00  0.00
ATOM    933  O3' A      29      46.796  42.502  33.445  1.00  0.00
ATOM    934  P   G      30      47.103  43.402  34.639  1.00  0.00
ATOM    935  OP1 G      30      46.020  44.367  34.774  1.00  0.00
ATOM    936  OP2 G      30      48.535  43.841  34.654  1.00  0.00
ATOM    937  O5' G      30      46.955  42.555  35.971  1.00  0.00
ATOM    938  C5' G      30      45.655  42.016  36.363  1.00  0.00
ATOM    939  H5' G      30      45.188  41.798  35.403  1.00  0.00
ATOM    940 H5'' G      30      45.083  42.804  36.854  1.00  0.00
ATOM    941  C4' G      30      45.843  40.731  37.242  1.00  0.00
ATOM    942  H4' G      30      44.863  40.261  37.320  1.00  0.00
ATOM    943  O4' G      30      46.580  39.798  36.445  1.00  0.00
ATOM    944  C1' G      30      47.242  38.978  37.468  1.00  0.00
ATOM    945  H1' G      30      46.836  37.967  37.426  1.00  0.00
ATOM    946  N9  G      30      48.737  38.900  37.235  1.00  0.00
ATOM    947  C8  G      30      49.471  39.645  36.354  1.00  0.00
ATOM    948  H8  G      30      48.943  40.276  35.655  1.00  0.00
ATOM    949  N7  G      30      50.765  39.498  36.556  1.00  0.00
ATOM    950  C5  G      30      50.860  38.379  37.471  1.00  0.00
ATOM    951  C6  G      30      51.935  37.703  38.146  1.00  0.00
ATOM    952  O6  G      30      53.108  37.951  38.121  1.00  0.00
ATOM    953  N1  G      30      51.544  36.731  39.020  1.00  0.00
ATOM    954  H1  G      30      52.249  36.258  39.567  1.00  0.00
ATOM    955  C2  G      30      50.277  36.533  39.318  1.00  0.00
ATOM    956  N2  G      30      49.985  35.635  40.188  1.00  0.00
ATOM    957  H21 G      30      50.656  35.058  40.676  1.00  0.00
ATOM    958  H22 G      30      49.011  35.411  40.333  1.00  0.00
ATOM    959  N3  G      30      49.218  37.169  38.841  1.00  0.00
ATOM    960  C4  G      30      49.614  38.114  37.911  1.00  0.00
ATOM    961  C3' G      30      46.553  40.866  38.595  1.00  0.00
ATOM    962  H3' G      30      47.480  41.419  38.447  1.00  0.00
ATOM    963  C2' G      30      46.890  39.439  38.857  1.00  0.00
ATOM    964  H2' G      30      47.671  39.318  39.608  1.00  0.00
ATOM    965  O2' G      30      45.697  38.773  39.361  1.00  0.00
ATOM    966 HO2' G      30      45.328  39.432  39.954  1.00  0.00
ATOM    967  O3' G      30      45.559  41.504  39.419  1.00  0.00
ATOM    968  P   A      31      46.017  42.208  40.795  1.00  0.00
ATOM    969  OP1 A      31      44.742  42.570  41.419  1.00  0.00
ATOM    970  OP2 A      31      47.100  43.215  40.512  1.00  0.00
ATOM    971  O5' A      31      46.672  41.031  41.635  1.00  0.00
ATOM    972  C5' A      31      45.902  40.407  42.679  1.00  0.00
ATOM    973  H5' A      31      44.975  40.039  42.238  1.00  0.00
ATOM    974 H5'' A      31      45.631  41.076  43.497  1.00  0.00
ATOM    975  C4' A      31      46.775  39.227  43.132  1.00  0.00
ATOM    976  H4' A      31      46.199  38.491  43.693  1.00  0.00
ATOM    977  O4' A      31      47.459  38.679  42.010  1.00  0.00
ATOM    978  C1' A      31      48.674  38.140  42.547  1.00  0.00
ATOM    979  H1' A      31      48.933  37.133  42.221  1.00  0.00
ATOM    980  N9  A      31      49.770  38.897  41.955  1.00  0.00
ATOM    981  C8  A      31      49.760  39.880  41.042  1.00  0.00
ATOM    982  H8  A      31      48.806  40.330  40.811  1.00  0.00
ATOM    983  N7  A      31      50.968  40.221  40.655  1.00  0.00
ATOM    984  C5  A      31      51.787  39.324  41.251  1.00  0.00
ATOM    985  C6  A      31      53.184  39.025  41.157  1.00  0.00
ATOM    986  N6  A      31      54.035  39.705  40.405  1.00  0.00
ATOM    987  H61 A      31      53.637  40.454  39.856  1.00  0.00
ATOM    988  H62 A      31      54.871  39.209  40.131  1.00  0.00
ATOM    989  N1  A      31      53.711  37.979  41.782  1.00  0.00
ATOM    990  C2  A      31      52.865  37.244  42.533  1.00  0.00
ATOM    991  H2  A      31      53.260  36.359  43.010  1.00  0.00
ATOM    992  N3  A      31      51.580  37.421  42.699  1.00  0.00
ATOM    993  C4  A      31      51.047  38.517  42.066  1.00  0.00
ATOM    994  C3' A      31      47.827  39.708  44.101  1.00  0.00
ATOM    995  H3' A      31      48.334  40.530  43.596  1.00  0.00
ATOM    996  C2' A      31      48.712  38.399  44.059  1.00  0.00
ATOM    997  H2' A      31      49.661  38.578  44.565  1.00  0.00
ATOM    998  O2' A      31      48.151  37.272  44.753  1.00  0.00
ATOM    999 HO2' A      31      47.621  37.627  45.471  1.00  0.00
ATOM   1000  O3' A      31      47.327  40.084  45.346  1.00  0.00
ATOM   1001  P   G      32      48.303  40.948  46.278  1.00  0.00
ATOM   1002  OP1 G      32      47.563  41.265  47.545  1.00  0.00
ATOM   1003  OP2 G      32      49.015  41.919  45.516  1.00  0.00
ATOM   1004  O5' G      32      49.316  39.807  46.714  1.00  0.00
ATOM   1005  C5' G      32      49.004  38.762  47.597  1.00  0.00
ATOM   1006  H5' G      32      48.275  38.052  47.207  1.00  0.00
ATOM   1007 H5'' G      32      48.767  39.190  48.572  1.00  0.00
ATOM   1008  C4' G      32      50.198  37.984  47.967  1.00  0.00
ATOM   1009  H4' G      32      50.071  37.252  48.764  1.00  0.00
ATOM   1010  O4' G      32      50.830  37.401  46.819  1.00  0.00
ATOM   1011  C1' G      32      52.241  37.559  47.013  1.00  0.00
ATOM   1012  H1' G      32      52.768  36.615  46.876  1.00  0.00
ATOM   1013  N9  G      32      52.891  38.471  46.017  1.00  0.00
ATOM   1014  C8  G      32      52.298  39.370  45.237  1.00  0.00
ATOM   1015  H8  G      32      51.282  39.707  45.382  1.00  0.00
ATOM   1016  N7  G      32      53.084  39.965  44.373  1.00  0.00
ATOM   1017  C5  G      32      54.310  39.320  44.645  1.00  0.00
ATOM   1018  C6  G      32      55.644  39.456  44.132  1.00  0.00
ATOM   1019  O6  G      32      56.087  40.255  43.315  1.00  0.00
ATOM   1020  N1  G      32      56.549  38.549  44.618  1.00  0.00
ATOM   1021  H1  G      32      57.493  38.668  44.280  1.00  0.00
ATOM   1022  C2  G      32      56.282  37.655  45.563  1.00  0.00
ATOM   1023  N2  G      32      57.335  36.962  45.851  1.00  0.00
ATOM   1024  H21 G      32      58.194  36.980  45.320  1.00  0.00
ATOM   1025  H22 G      32      57.224  36.175  46.475  1.00  0.00
ATOM   1026  N3  G      32      55.025  37.416  46.067  1.00  0.00
ATOM   1027  C4  G      32      54.109  38.286  45.576  1.00  0.00
ATOM   1028  C3' G      32      51.252  38.881  48.625  1.00  0.00
ATOM   1029  H3' G      32      51.458  39.765  48.021  1.00  0.00
ATOM   1030  C2' G      32      52.517  38.079  48.460  1.00  0.00
ATOM   1031  H2' G      32      53.399  38.710  48.570  1.00  0.00
ATOM   1032  O2' G      32      52.489  36.971  49.332  1.00  0.00
ATOM   1033 HO2' G      32      52.364  37.486  50.133  1.00  0.00
ATOM   1034  O3' G      32      50.952  39.197  49.915  1.00  0.00
ATOM   1035  P   C      33      51.688  40.380  50.665  1.00  0.00
ATOM   1036  OP1 C      33      51.240  40.188  52.102  1.00  0.00
ATOM   1037  OP2 C      33      51.358  41.600  49.951  1.00  0.00
ATOM   1038  O5' C      33      53.297  40.087  50.629  1.00  0.00
ATOM   1039  C5' C      33      53.915  39.083  51.502  1.00  0.00
ATOM   1040  H5' C      33      53.366  38.142  51.473  1.00  0.00
ATOM   1041 H5'' C      33      53.944  39.462  52.524  1.00  0.00
ATOM   1042  C4' C      33      55.331  38.733  51.122  1.00  0.00
ATOM   1043  H4' C      33      55.676  37.868  51.689  1.00  0.00
ATOM   1044  O4' C      33      55.280  38.439  49.710  1.00  0.00
ATOM   1045  C1' C      33      56.544  38.788  49.140  1.00  0.00
ATOM   1046  H1' C      33      57.034  37.941  48.660  1.00  0.00
ATOM   1047  N1  C      33      56.598  39.940  48.176  1.00  0.00
ATOM   1048  C6  C      33      55.487  40.708  47.978  1.00  0.00
ATOM   1049  H6  C      33      54.598  40.519  48.562  1.00  0.00
ATOM   1050  C5  C      33      55.514  41.728  47.049  1.00  0.00
ATOM   1051  H5  C      33      54.649  42.335  46.826  1.00  0.00
ATOM   1052  C4  C      33      56.666  41.805  46.294  1.00  0.00
ATOM   1053  N4  C      33      56.626  42.534  45.270  1.00  0.00
ATOM   1054  H41 C      33      55.810  43.113  45.139  1.00  0.00
ATOM   1055  H42 C      33      57.289  42.493  44.508  1.00  0.00
ATOM   1056  N3  C      33      57.729  41.028  46.376  1.00  0.00
ATOM   1057  C2  C      33      57.701  40.097  47.338  1.00  0.00
ATOM   1058  O2  C      33      58.752  39.440  47.432  1.00  0.00
ATOM   1059  C3' C      33      56.304  39.909  51.248  1.00  0.00
ATOM   1060  H3' C      33      55.937  40.819  50.772  1.00  0.00
ATOM   1061  C2' C      33      57.387  39.224  50.373  1.00  0.00
ATOM   1062  H2' C      33      57.993  40.091  50.111  1.00  0.00
ATOM   1063  O2' C      33      57.981  38.085  50.878  1.00  0.00
ATOM   1064 HO2' C      33      57.795  37.921  51.805  1.00  0.00
ATOM   1065  O3' C      33      56.748  40.086  52.552  1.00  0.00
ATOM   1066  P   C      34      57.387  41.480  52.984  1.00  0.00
ATOM   1067  OP1 C      34      57.363  41.686  54.437  1.00  0.00
ATOM   1068  OP2 C      34      56.762  42.584  52.264  1.00  0.00
ATOM   1069  O5' C      34      58.827  41.423  52.276  1.00  0.00
ATOM   1070  C5' C      34      59.758  40.389  52.585  1.00  0.00
ATOM   1071  H5' C      34      59.449  39.414  52.209  1.00  0.00
ATOM   1072 H5'' C      34      59.877  40.412  53.668  1.00  0.00
ATOM   1073  C4' C      34      61.058  40.775  51.965  1.00  0.00
ATOM   1074  H4' C      34      61.751  39.978  52.236  1.00  0.00
ATOM   1075  O4' C      34      60.941  40.646  50.579  1.00  0.00
ATOM   1076  C1' C      34      61.781  41.607  49.941  1.00  0.00
ATOM   1077  H1' C      34      62.472  41.139  49.240  1.00  0.00
ATOM   1078  N1  C      34      60.935  42.518  49.216  1.00  0.00
ATOM   1079  C6  C      34      59.606  42.438  49.279  1.00  0.00
ATOM   1080  H6  C      34      59.090  41.902  50.062  1.00  0.00
ATOM   1081  C5  C      34      58.774  43.130  48.460  1.00  0.00
ATOM   1082  H5  C      34      57.710  43.279  48.576  1.00  0.00
ATOM   1083  C4  C      34      59.440  43.881  47.487  1.00  0.00
ATOM   1084  N4  C      34      58.745  44.705  46.806  1.00  0.00
ATOM   1085  H41 C      34      57.740  44.600  46.778  1.00  0.00
ATOM   1086  H42 C      34      59.079  45.334  46.090  1.00  0.00
ATOM   1087  N3  C      34      60.767  43.908  47.300  1.00  0.00
ATOM   1088  C2  C      34      61.567  43.265  48.188  1.00  0.00
ATOM   1089  O2  C      34      62.814  43.313  48.057  1.00  0.00
ATOM   1090  C3' C      34      61.564  42.175  52.321  1.00  0.00
ATOM   1091  H3' C      34      60.744  42.872  52.146  1.00  0.00
ATOM   1092  C2' C      34      62.504  42.271  51.176  1.00  0.00
ATOM   1093  H2' C      34      62.709  43.334  51.048  1.00  0.00
ATOM   1094  O2' C      34      63.743  41.559  51.473  1.00  0.00
ATOM   1095 HO2' C      34      63.918  41.664  52.411  1.00  0.00
ATOM   1096  O3' C      34      62.202  42.324  53.558  1.00  0.00
ATOM   1097  P   C      35      62.261  43.731  54.204  1.00  0.00
ATOM   1098  OP1 C      35      63.123  43.544  55.339  1.00  0.00
ATOM   1099  OP2 C      35      60.805  44.148  54.421  1.00  0.00
ATOM   1100  O5' C      35      62.969  44.585  53.086  1.00  0.00
ATOM   1101  C5' C      35      64.416  44.594  52.988  1.00  0.00
ATOM   1102  H5' C      35      64.767  43.565  52.905  1.00  0.00
ATOM   1103 H5'' C      35      64.847  45.067  53.869  1.00  0.00
ATOM   1104  C4' C      35      65.023  45.445  51.872  1.00  0.00
ATOM   1105  H4' C      35      66.085  45.215  51.783  1.00  0.00
ATOM   1106  O4' C      35      64.499  45.013  50.660  1.00  0.00
ATOM   1107  C1' C      35      64.526  46.115  49.720  1.00  0.00
ATOM   1108  H1' C      35      64.943  45.831  48.754  1.00  0.00
ATOM   1109  N1  C      35      63.156  46.681  49.372  1.00  0.00
ATOM   1110  C6  C      35      61.934  46.297  49.949  1.00  0.00
ATOM   1111  H6  C      35      61.943  45.798  50.907  1.00  0.00
ATOM   1112  C5  C      35      60.750  46.532  49.355  1.00  0.00
ATOM   1113  H5  C      35      59.831  46.103  49.725  1.00  0.00
ATOM   1114  C4  C      35      60.822  47.270  48.123  1.00  0.00
ATOM   1115  N4  C      35      59.756  47.480  47.470  1.00  0.00
ATOM   1116  H41 C      35      58.871  47.176  47.851  1.00  0.00
ATOM   1117  H42 C      35      59.707  48.037  46.629  1.00  0.00
ATOM   1118  N3  C      35      61.960  47.636  47.553  1.00  0.00
ATOM   1119  C2  C      35      63.113  47.350  48.137  1.00  0.00
ATOM   1120  O2  C      35      64.121  47.583  47.439  1.00  0.00
ATOM   1121  C3' C      35      64.923  46.968  51.921  1.00  0.00
ATOM   1122  H3' C      35      63.970  47.344  52.293  1.00  0.00
ATOM   1123  C2' C      35      65.214  47.271  50.416  1.00  0.00
ATOM   1124  H2' C      35      64.812  48.237  50.110  1.00  0.00
ATOM   1125  O2' C      35      66.611  47.208  50.116  1.00  0.00
ATOM   1126 HO2' C      35      66.885  47.977  49.611  1.00  0.00
ATOM   1127  O3' C      35      65.887  47.413  52.821  1.00  0.00
ATOM   1128  P   C      36      65.578  48.779  53.668  1.00  0.00
ATOM   1129  OP1 C      36      66.584  48.806  54.689  1.00  0.00
ATOM   1130  OP2 C      36      64.191  48.805  54.070  1.00  0.00
ATOM   1131  O5' C      36      65.826  50.044  52.721  1.00  0.00
ATOM   1132  C5' C      36      67.031  50.243  52.086  1.00  0.00
ATOM   1133  H5' C      36      67.510  49.299  51.826  1.00  0.00
ATOM   1134 H5'' C      36      67.641  50.849  52.755  1.00  0.00
ATOM   1135  C4' C      36      66.806  51.091  50.811  1.00  0.00
ATOM   1136  H4' C      36      67.815  51.249  50.430  1.00  0.00
ATOM   1137  O4' C      36      66.146  50.396  49.758  1.00  0.00
ATOM   1138  C1' C      36      65.519  51.308  48.894  1.00  0.00
ATOM   1139  H1' C      36      65.998  51.250  47.917  1.00  0.00
ATOM   1140  N1  C      36      64.086  51.155  48.601  1.00  0.00
ATOM   1141  C6  C      36      63.344  50.454  49.558  1.00  0.00
ATOM   1142  H6  C      36      63.885  50.122  50.432  1.00  0.00
ATOM   1143  C5  C      36      62.018  50.354  49.421  1.00  0.00
ATOM   1144  H5  C      36      61.519  49.936  50.283  1.00  0.00
ATOM   1145  C4  C      36      61.392  50.927  48.280  1.00  0.00
ATOM   1146  N4  C      36      60.128  50.999  48.208  1.00  0.00
ATOM   1147  H41 C      36      59.780  51.771  47.657  1.00  0.00
ATOM   1148  H42 C      36      59.545  50.506  48.869  1.00  0.00
ATOM   1149  N3  C      36      62.073  51.771  47.558  1.00  0.00
ATOM   1150  C2  C      36      63.379  51.898  47.660  1.00  0.00
ATOM   1151  O2  C      36      63.935  52.671  46.929  1.00  0.00
ATOM   1152  C3' C      36      66.110  52.439  50.967  1.00  0.00
ATOM   1153  H3' C      36      65.142  52.344  51.458  1.00  0.00
ATOM   1154  C2' C      36      65.791  52.718  49.505  1.00  0.00
ATOM   1155  H2' C      36      64.932  53.389  49.541  1.00  0.00
ATOM   1156  O2' C      36      66.819  53.348  48.808  1.00  0.00
ATOM   1157 HO2' C      36      67.573  53.437  49.394  1.00  0.00
ATOM   1158  O3' C      36      66.991  53.406  51.497  1.00  0.00
ATOM   1159  P   U      37      66.411  54.810  52.080  1.00  0.00
ATOM   1160  OP1 U      37      67.590  55.624  52.421  1.00  0.00
ATOM   1161  OP2 U      37      65.424  54.480  53.142  1.00  0.00
ATOM   1162  O5' U      37      65.587  55.417  50.827  1.00  0.00
ATOM   1163  C5' U      37      66.171  56.140  49.779  1.00  0.00
ATOM   1164  H5' U      37      67.058  55.665  49.361  1.00  0.00
ATOM   1165 H5'' U      37      66.534  57.044  50.268  1.00  0.00
ATOM   1166  C4' U      37      65.146  56.472  48.700  1.00  0.00
ATOM   1167  H4' U      37      65.616  56.770  47.763  1.00  0.00
ATOM   1168  O4' U      37      64.327  55.345  48.426  1.00  0.00
ATOM   1169  C1' U      37      63.038  55.772  48.073  1.00  0.00
ATOM   1170  H1' U      37      62.826  55.441  47.056  1.00  0.00
ATOM   1171  N1  U      37      62.032  55.062  48.948  1.00  0.00
ATOM   1172  C6  U      37      62.347  54.418  50.164  1.00  0.00
ATOM   1173  H6  U      37      63.306  54.658  50.601  1.00  0.00
ATOM   1174  C5  U      37      61.469  53.649  50.788  1.00  0.00
ATOM   1175  H5  U      37      61.715  53.192  51.735  1.00  0.00
ATOM   1176  C4  U      37      60.122  53.403  50.323  1.00  0.00
ATOM   1177  O4  U      37      59.345  52.647  50.900  1.00  0.00
ATOM   1178  N3  U      37      59.811  54.102  49.189  1.00  0.00
ATOM   1179  H3  U      37      58.828  54.048  48.962  1.00  0.00
ATOM   1180  C2  U      37      60.692  54.925  48.515  1.00  0.00
ATOM   1181  O2  U      37      60.249  55.534  47.536  1.00  0.00
ATOM   1182  C3' U      37      64.129  57.484  49.216  1.00  0.00
ATOM   1183  H3' U      37      63.824  57.153  50.209  1.00  0.00
ATOM   1184  C2' U      37      62.971  57.316  48.198  1.00  0.00
ATOM   1185  H2' U      37      61.988  57.581  48.587  1.00  0.00
ATOM   1186  O2' U      37      63.217  57.933  46.983  1.00  0.00
ATOM   1187 HO2' U      37      63.719  58.696  47.277  1.00  0.00
ATOM   1188  O3' U      37      64.585  58.805  49.353  1.00  0.00
ATOM   1189  P   U      38      63.950  59.691  50.517  1.00  0.00
ATOM   1190  OP1 U      38      64.611  61.016  50.452  1.00  0.00
ATOM   1191  OP2 U      38      64.026  58.949  51.733  1.00  0.00
ATOM   1192  O5' U      38      62.406  60.018  50.231  1.00  0.00
ATOM   1193  C5' U      38      61.924  60.783  49.154  1.00  0.00
ATOM   1194  H5' U      38      62.425  60.535  48.218  1.00  0.00
ATOM   1195 H5'' U      38      62.019  61.825  49.458  1.00  0.00
ATOM   1196  C4' U      38      60.446  60.515  48.887  1.00  0.00
ATOM   1197  H4' U      38      60.064  61.018  47.999  1.00  0.00
ATOM   1198  O4' U      38      60.190  59.150  48.584  1.00  0.00
ATOM   1199  C1' U      38      58.920  58.731  49.034  1.00  0.00
ATOM   1200  H1' U      38      58.294  58.506  48.170  1.00  0.00
ATOM   1201  N1  U      38      59.053  57.640  50.068  1.00  0.00
ATOM   1202  C6  U      38      60.237  57.362  50.670  1.00  0.00
ATOM   1203  H6  U      38      61.116  57.966  50.496  1.00  0.00
ATOM   1204  C5  U      38      60.272  56.368  51.643  1.00  0.00
ATOM   1205  H5  U      38      61.199  56.172  52.162  1.00  0.00
ATOM   1206  C4  U      38      59.113  55.707  52.078  1.00  0.00
ATOM   1207  O4  U      38      59.019  54.873  52.947  1.00  0.00
ATOM   1208  N3  U      38      57.931  56.074  51.474  1.00  0.00
ATOM   1209  H3  U      38      57.123  55.515  51.708  1.00  0.00
ATOM   1210  C2  U      38      57.876  56.925  50.394  1.00  0.00
ATOM   1211  O2  U      38      56.869  57.162  49.889  1.00  0.00
ATOM   1212  C3' U      38      59.546  60.881  50.019  1.00  0.00
ATOM   1213  H3' U      38      60.104  60.496  50.872  1.00  0.00
ATOM   1214  C2' U      38      58.303  59.983  49.655  1.00  0.00
ATOM   1215  H2' U      38      57.780  59.763  50.586  1.00  0.00
ATOM   1216  O2' U      38      57.465  60.578  48.595  1.00  0.00
ATOM   1217 HO2' U      38      57.570  61.506  48.374  1.00  0.00
ATOM   1218  O3' U      38      59.170  62.259  50.189  1.00  0.00
ATOM   1219  P   A      39      58.702  62.762  51.579  1.00  0.00
ATOM   1220  OP1 A      39      58.558  64.226  51.537  1.00  0.00
ATOM   1221  OP2 A      39      59.541  62.140  52.576  1.00  0.00
ATOM   1222  O5' A      39      57.225  62.214  51.726  1.00  0.00
ATOM   1223  C5' A      39      56.104  62.901  51.093  1.00  0.00
ATOM   1224  H5' A      39      56.260  63.024  50.022  1.00  0.00
ATOM   1225 H5'' A      39      56.021  63.937  51.422  1.00  0.00
ATOM   1226  C4' A      39      54.762  62.207  51.250  1.00  0.00
ATOM   1227  H4' A      39      54.011  62.648  50.595  1.00  0.00
ATOM   1228  O4' A      39      54.748  60.787  50.814  1.00  0.00
ATOM   1229  C1' A      39      53.870  60.025  51.579  1.00  0.00
ATOM   1230  H1' A      39      53.173  59.436  50.982  1.00  0.00
ATOM   1231  N9  A      39      54.703  58.943  52.335  1.00  0.00
ATOM   1232  C8  A      39      56.027  58.903  52.553  1.00  0.00
ATOM   1233  H8  A      39      56.518  59.766  52.129  1.00  0.00
ATOM   1234  N7  A      39      56.493  57.905  53.252  1.00  0.00
ATOM   1235  C5  A      39      55.266  57.187  53.533  1.00  0.00
ATOM   1236  C6  A      39      54.874  56.060  54.274  1.00  0.00
ATOM   1237  N6  A      39      55.760  55.252  54.812  1.00  0.00
ATOM   1238  H61 A      39      55.331  54.530  55.373  1.00  0.00
ATOM   1239  H62 A      39      56.688  55.545  55.084  1.00  0.00
ATOM   1240  N1  A      39      53.642  55.681  54.423  1.00  0.00
ATOM   1241  C2  A      39      52.707  56.366  53.774  1.00  0.00
ATOM   1242  H2  A      39      51.686  56.043  53.913  1.00  0.00
ATOM   1243  N3  A      39      52.873  57.426  53.033  1.00  0.00
ATOM   1244  C4  A      39      54.186  57.859  52.984  1.00  0.00
ATOM   1245  C3' A      39      54.228  62.135  52.643  1.00  0.00
ATOM   1246  H3' A      39      55.087  61.716  53.167  1.00  0.00
ATOM   1247  C2' A      39      53.114  61.033  52.456  1.00  0.00
ATOM   1248  H2' A      39      52.730  60.634  53.395  1.00  0.00
ATOM   1249  O2' A      39      52.033  61.511  51.641  1.00  0.00
ATOM   1250 HO2' A      39      51.225  61.097  51.954  1.00  0.00
ATOM   1251  O3' A      39      53.709  63.358  53.238  1.00  0.00
ATOM   1252  P   A      40      53.573  63.355  54.778  1.00  0.00
ATOM   1253  OP1 A      40      53.296  64.733  55.222  1.00  0.00
ATOM   1254  OP2 A      40      54.762  62.684  55.389  1.00  0.00
ATOM   1255  O5' A      40      52.294  62.415  55.054  1.00  0.00
ATOM   1256  C5' A      40      50.922  62.904  54.867  1.00  0.00
ATOM   1257  H5' A      40      50.947  63.106  53.797  1.00  0.00
ATOM   1258 H5'' A      40      50.689  63.812  55.424  1.00  0.00
ATOM   1259  C4' A      40      50.038  61.742  55.326  1.00  0.00
ATOM   1260  H4' A      40      49.001  62.007  55.122  1.00  0.00
ATOM   1261  O4' A      40      50.444  60.555  54.724  1.00  0.00
ATOM   1262  C1' A      40      50.337  59.426  55.625  1.00  0.00
ATOM   1263  H1' A      40      49.600  58.716  55.247  1.00  0.00
ATOM   1264  N9  A      40      51.628  58.812  55.923  1.00  0.00
ATOM   1265  C8  A      40      52.874  59.366  55.768  1.00  0.00
ATOM   1266  H8  A      40      52.935  60.382  55.404  1.00  0.00
ATOM   1267  N7  A      40      53.877  58.772  56.377  1.00  0.00
ATOM   1268  C5  A      40      53.238  57.633  56.871  1.00  0.00
ATOM   1269  C6  A      40      53.654  56.514  57.580  1.00  0.00
ATOM   1270  N6  A      40      54.899  56.142  57.868  1.00  0.00
ATOM   1271  H61 A      40      55.063  55.278  58.366  1.00  0.00
ATOM   1272  H62 A      40      55.618  56.622  57.347  1.00  0.00
ATOM   1273  N1  A      40      52.763  55.709  58.093  1.00  0.00
ATOM   1274  C2  A      40      51.499  55.794  57.664  1.00  0.00
ATOM   1275  H2  A      40      50.864  54.999  58.025  1.00  0.00
ATOM   1276  N3  A      40      50.964  56.697  56.900  1.00  0.00
ATOM   1277  C4  A      40      51.857  57.675  56.632  1.00  0.00
ATOM   1278  C3' A      40      50.314  61.431  56.818  1.00  0.00
ATOM   1279  H3' A      40      51.367  61.343  57.083  1.00  0.00
ATOM   1280  C2' A      40      49.812  60.008  56.874  1.00  0.00
ATOM   1281  H2' A      40      50.093  59.471  57.780  1.00  0.00
ATOM   1282  O2' A      40      48.356  60.060  56.797  1.00  0.00
ATOM   1283 HO2' A      40      48.020  60.757  57.365  1.00  0.00
ATOM   1284  O3' A      40      49.576  62.295  57.612  1.00  0.00
ATOM   1285  P   U      41      50.130  62.714  59.034  1.00  0.00
ATOM   1286  OP1 U      41      49.126  63.711  59.441  1.00  0.00
ATOM   1287  OP2 U      41      51.560  63.039  58.931  1.00  0.00
ATOM   1288  O5' U      41      49.989  61.352  59.989  1.00  0.00
ATOM   1289  C5' U      41      48.751  60.901  60.414  1.00  0.00
ATOM   1290  H5' U      41      48.039  61.018  59.597  1.00  0.00
ATOM   1291 H5'' U      41      48.452  61.642  61.155  1.00  0.00
ATOM   1292  C4' U      41      48.675  59.481  60.938  1.00  0.00
ATOM   1293  H4' U      41      47.622  59.209  61.003  1.00  0.00
ATOM   1294  O4' U      41      49.317  58.608  60.028  1.00  0.00
ATOM   1295  C1' U      41      49.968  57.590  60.839  1.00  0.00
ATOM   1296  H1' U      41      49.685  56.586  60.525  1.00  0.00
ATOM   1297  N1  U      41      51.436  57.608  60.785  1.00  0.00
ATOM   1298  C6  U      41      52.128  58.738  60.378  1.00  0.00
ATOM   1299  H6  U      41      51.478  59.538  60.056  1.00  0.00
ATOM   1300  C5  U      41      53.496  58.740  60.427  1.00  0.00
ATOM   1301  H5  U      41      54.127  59.506  60.002  1.00  0.00
ATOM   1302  C4  U      41      54.316  57.582  60.871  1.00  0.00
ATOM   1303  O4  U      41      55.516  57.564  61.014  1.00  0.00
ATOM   1304  N3  U      41      53.573  56.481  61.193  1.00  0.00
ATOM   1305  H3  U      41      54.048  55.624  61.437  1.00  0.00
ATOM   1306  C2  U      41      52.140  56.463  61.286  1.00  0.00
ATOM   1307  O2  U      41      51.723  55.387  61.668  1.00  0.00
ATOM   1308  C3' U      41      49.372  59.246  62.216  1.00  0.00
ATOM   1309  H3' U      41      50.405  59.583  62.130  1.00  0.00
ATOM   1310  C2' U      41      49.462  57.756  62.247  1.00  0.00
ATOM   1311  H2' U      41      50.270  57.504  62.934  1.00  0.00
ATOM   1312  O2' U      41      48.333  56.985  62.363  1.00  0.00
ATOM   1313 HO2' U      41      47.700  57.495  62.875  1.00  0.00
ATOM   1314  O3' U      41      48.639  59.788  63.279  1.00  0.00
ATOM   1315  P   G      42      49.496  60.428  64.452  1.00  0.00
ATOM   1316  OP1 G      42      48.688  61.270  65.312  1.00  0.00
ATOM   1317  OP2 G      42      50.726  61.039  63.883  1.00  0.00
ATOM   1318  O5' G      42      50.000  59.110  65.310  1.00  0.00
ATOM   1319  C5' G      42      49.116  58.338  66.060  1.00  0.00
ATOM   1320  H5' G      42      48.232  57.986  65.529  1.00  0.00
ATOM   1321 H5'' G      42      48.795  58.945  66.906  1.00  0.00
ATOM   1322  C4' G      42      49.760  57.044  66.553  1.00  0.00
ATOM   1323  H4' G      42      48.932  56.516  67.026  1.00  0.00
ATOM   1324  O4' G      42      50.165  56.078  65.602  1.00  0.00
ATOM   1325  C1' G      42      51.402  55.467  66.059  1.00  0.00
ATOM   1326  H1' G      42      51.390  54.379  65.987  1.00  0.00
ATOM   1327  N9  G      42      52.675  56.052  65.374  1.00  0.00
ATOM   1328  C8  G      42      52.894  57.265  64.750  1.00  0.00
ATOM   1329  H8  G      42      52.133  58.001  64.540  1.00  0.00
ATOM   1330  N7  G      42      54.120  57.377  64.418  1.00  0.00
ATOM   1331  C5  G      42      54.795  56.247  64.859  1.00  0.00
ATOM   1332  C6  G      42      56.148  55.750  64.635  1.00  0.00
ATOM   1333  O6  G      42      57.121  56.300  64.206  1.00  0.00
ATOM   1334  N1  G      42      56.334  54.420  65.080  1.00  0.00
ATOM   1335  H1  G      42      57.230  53.980  64.924  1.00  0.00
ATOM   1336  C2  G      42      55.323  53.710  65.661  1.00  0.00
ATOM   1337  N2  G      42      55.569  52.732  66.486  1.00  0.00
ATOM   1338  H21 G      42      56.496  52.331  66.456  1.00  0.00
ATOM   1339  H22 G      42      54.761  52.526  67.056  1.00  0.00
ATOM   1340  N3  G      42      54.079  54.083  65.846  1.00  0.00
ATOM   1341  C4  G      42      53.836  55.349  65.349  1.00  0.00
ATOM   1342  C3' G      42      50.916  57.225  67.555  1.00  0.00
ATOM   1343  H3' G      42      51.713  57.931  67.323  1.00  0.00
ATOM   1344  C2' G      42      51.479  55.850  67.531  1.00  0.00
ATOM   1345  H2' G      42      52.502  55.841  67.907  1.00  0.00
ATOM   1346  O2' G      42      50.680  54.900  68.269  1.00  0.00
ATOM   1347 HO2' G      42      51.191  54.634  69.038  1.00  0.00
ATOM   1348  O3' G      42      50.423  57.688  68.804  1.00  0.00
ATOM   1349  P   G      43      51.216  58.689  69.709  1.00  0.00
ATOM   1350  OP1 G      43      50.508  58.886  71.001  1.00  0.00
ATOM   1351  OP2 G      43      51.657  59.880  68.979  1.00  0.00
ATOM   1352  O5' G      43      52.553  57.965  69.977  1.00  0.00
ATOM   1353  C5' G      43      52.588  56.854  70.907  1.00  0.00
ATOM   1354  H5' G      43      51.758  56.183  70.690  1.00  0.00
ATOM   1355 H5'' G      43      52.333  57.199  71.909  1.00  0.00
ATOM   1356  C4' G      43      53.870  55.978  70.884  1.00  0.00
ATOM   1357  H4' G      43      53.726  55.101  71.515  1.00  0.00
ATOM   1358  O4' G      43      54.240  55.497  69.587  1.00  0.00
ATOM   1359  C1' G      43      55.681  55.551  69.520  1.00  0.00
ATOM   1360  H1' G      43      56.031  54.592  69.140  1.00  0.00
ATOM   1361  N9  G      43      56.233  56.517  68.496  1.00  0.00
ATOM   1362  C8  G      43      55.717  57.701  67.970  1.00  0.00
ATOM   1363  H8  G      43      54.722  58.062  68.187  1.00  0.00
ATOM   1364  N7  G      43      56.452  58.307  66.992  1.00  0.00
ATOM   1365  C5  G      43      57.615  57.397  67.016  1.00  0.00
ATOM   1366  C6  G      43      58.843  57.452  66.262  1.00  0.00
ATOM   1367  O6  G      43      59.223  58.396  65.495  1.00  0.00
ATOM   1368  N1  G      43      59.690  56.346  66.534  1.00  0.00
ATOM   1369  H1  G      43      60.495  56.202  65.942  1.00  0.00
ATOM   1370  C2  G      43      59.405  55.380  67.449  1.00  0.00
ATOM   1371  N2  G      43      60.246  54.415  67.562  1.00  0.00
ATOM   1372  H21 G      43      59.997  53.796  68.320  1.00  0.00
ATOM   1373  H22 G      43      61.173  54.443  67.162  1.00  0.00
ATOM   1374  N3  G      43      58.336  55.441  68.234  1.00  0.00
ATOM   1375  C4  G      43      57.456  56.357  67.889  1.00  0.00
ATOM   1376  C3' G      43      55.076  56.757  71.431  1.00  0.00
ATOM   1377  H3' G      43      55.124  57.693  70.874  1.00  0.00
ATOM   1378  C2' G      43      56.164  55.822  70.973  1.00  0.00
ATOM   1379  H2' G      43      57.100  56.378  70.922  1.00  0.00
ATOM   1380  O2' G      43      56.202  54.554  71.582  1.00  0.00
ATOM   1381 HO2' G      43      55.907  54.616  72.494  1.00  0.00
ATOM   1382  O3' G      43      55.041  57.025  72.814  1.00  0.00
ATOM   1383  P   C      44      55.877  58.256  73.499  1.00  0.00
ATOM   1384  OP1 C      44      55.449  58.156  74.926  1.00  0.00
ATOM   1385  OP2 C      44      55.720  59.567  72.782  1.00  0.00
ATOM   1386  O5' C      44      57.378  57.903  73.394  1.00  0.00
ATOM   1387  C5' C      44      57.920  56.851  74.183  1.00  0.00
ATOM   1388  H5' C      44      57.224  56.033  74.371  1.00  0.00
ATOM   1389 H5'' C      44      58.100  57.214  75.195  1.00  0.00
ATOM   1390  C4' C      44      59.265  56.280  73.608  1.00  0.00
ATOM   1391  H4' C      44      59.548  55.447  74.251  1.00  0.00
ATOM   1392  O4' C      44      59.139  55.901  72.256  1.00  0.00
ATOM   1393  C1' C      44      60.346  56.158  71.504  1.00  0.00
ATOM   1394  H1' C      44      60.615  55.168  71.137  1.00  0.00
ATOM   1395  N1  C      44      60.163  57.200  70.446  1.00  0.00
ATOM   1396  C6  C      44      59.269  58.192  70.596  1.00  0.00
ATOM   1397  H6  C      44      58.431  58.096  71.270  1.00  0.00
ATOM   1398  C5  C      44      59.208  59.364  69.794  1.00  0.00
ATOM   1399  H5  C      44      58.454  60.117  69.970  1.00  0.00
ATOM   1400  C4  C      44      60.069  59.281  68.708  1.00  0.00
ATOM   1401  N4  C      44      60.107  60.188  67.751  1.00  0.00
ATOM   1402  H41 C      44      60.809  60.230  67.026  1.00  0.00
ATOM   1403  H42 C      44      59.446  60.949  67.827  1.00  0.00
ATOM   1404  N3  C      44      61.013  58.377  68.510  1.00  0.00
ATOM   1405  C2  C      44      61.151  57.434  69.499  1.00  0.00
ATOM   1406  O2  C      44      62.194  56.805  69.472  1.00  0.00
ATOM   1407  C3' C      44      60.411  57.302  73.613  1.00  0.00
ATOM   1408  H3' C      44      60.067  58.222  73.141  1.00  0.00
ATOM   1409  C2' C      44      61.320  56.662  72.556  1.00  0.00
ATOM   1410  H2' C      44      62.105  57.302  72.152  1.00  0.00
ATOM   1411  O2' C      44      61.952  55.527  73.018  1.00  0.00
ATOM   1412 HO2' C      44      62.473  55.859  73.752  1.00  0.00
ATOM   1413  O3' C      44      60.973  57.494  74.941  1.00  0.00
ATOM   1414  P   A      45      61.566  58.919  75.406  1.00  0.00
ATOM   1415  OP1 A      45      61.879  58.823  76.889  1.00  0.00
ATOM   1416  OP2 A      45      60.719  60.064  74.966  1.00  0.00
ATOM   1417  O5' A      45      62.892  59.020  74.579  1.00  0.00
ATOM   1418  C5' A      45      64.034  58.193  74.910  1.00  0.00
ATOM   1419  H5' A      45      63.738  57.154  75.053  1.00  0.00
ATOM   1420 H5'' A      45      64.560  58.595  75.776  1.00  0.00
ATOM   1421  C4' A      45      65.049  58.222  73.787  1.00  0.00
ATOM   1422  H4' A      45      65.726  57.442  74.136  1.00  0.00
ATOM   1423  O4' A      45      64.437  57.913  72.539  1.00  0.00
ATOM   1424  C1' A      45      65.058  58.744  71.580  1.00  0.00
ATOM   1425  H1' A      45      65.450  58.051  70.835  1.00  0.00
ATOM   1426  N9  A      45      64.161  59.750  71.004  1.00  0.00
ATOM   1427  C8  A      45      62.875  60.050  71.393  1.00  0.00
ATOM   1428  H8  A      45      62.400  59.593  72.249  1.00  0.00
ATOM   1429  N7  A      45      62.260  60.952  70.677  1.00  0.00
ATOM   1430  C5  A      45      63.227  61.148  69.659  1.00  0.00
ATOM   1431  C6  A      45      63.352  61.960  68.456  1.00  0.00
ATOM   1432  N6  A      45      62.417  62.670  67.816  1.00  0.00
ATOM   1433  H61 A      45      62.788  63.070  66.966  1.00  0.00
ATOM   1434  H62 A      45      61.506  62.869  68.204  1.00  0.00
ATOM   1435  N1  A      45      64.455  62.051  67.762  1.00  0.00
ATOM   1436  C2  A      45      65.510  61.380  68.177  1.00  0.00
ATOM   1437  H2  A      45      66.425  61.453  67.607  1.00  0.00
ATOM   1438  N3  A      45      65.592  60.537  69.193  1.00  0.00
ATOM   1439  C4  A      45      64.390  60.536  69.919  1.00  0.00
ATOM   1440  C3' A      45      65.741  59.605  73.711  1.00  0.00
ATOM   1441  H3' A      45      65.033  60.433  73.684  1.00  0.00
ATOM   1442  C2' A      45      66.228  59.441  72.298  1.00  0.00
ATOM   1443  H2' A      45      66.471  60.404  71.850  1.00  0.00
ATOM   1444  O2' A      45      67.284  58.557  72.006  1.00  0.00
ATOM   1445 HO2' A      45      67.402  58.687  71.063  1.00  0.00
ATOM   1446  O3' A      45      66.861  59.742  74.661  1.00  0.00
ATOM   1447  P   C      46      67.609  61.112  74.882  1.00  0.00
ATOM   1448  OP1 C      46      68.719  60.880  75.832  1.00  0.00
ATOM   1449  OP2 C      46      66.573  62.081  75.319  1.00  0.00
ATOM   1450  O5' C      46      68.225  61.604  73.499  1.00  0.00
ATOM   1451  C5' C      46      69.443  61.101  73.024  1.00  0.00
ATOM   1452  H5' C      46      69.211  60.048  72.859  1.00  0.00
ATOM   1453 H5'' C      46      70.209  61.247  73.785  1.00  0.00
ATOM   1454  C4' C      46      69.875  61.762  71.698  1.00  0.00
ATOM   1455  H4' C      46      70.691  61.223  71.217  1.00  0.00
ATOM   1456  O4' C      46      68.733  61.858  70.848  1.00  0.00
ATOM   1457  C1' C      46      68.868  63.053  70.050  1.00  0.00
ATOM   1458  H1' C      46      68.878  62.840  68.981  1.00  0.00
ATOM   1459  N1  C      46      67.676  63.979  70.251  1.00  0.00
ATOM   1460  C6  C      46      66.554  63.551  71.052  1.00  0.00
ATOM   1461  H6  C      46      66.745  62.827  71.830  1.00  0.00
ATOM   1462  C5  C      46      65.314  64.020  70.767  1.00  0.00
ATOM   1463  H5  C      46      64.437  63.559  71.198  1.00  0.00
ATOM   1464  C4  C      46      65.267  65.035  69.743  1.00  0.00
ATOM   1465  N4  C      46      64.118  65.535  69.438  1.00  0.00
ATOM   1466  H41 C      46      63.314  65.136  69.901  1.00  0.00
ATOM   1467  H42 C      46      63.875  66.070  68.617  1.00  0.00
ATOM   1468  N3  C      46      66.262  65.448  69.041  1.00  0.00
ATOM   1469  C2  C      46      67.507  64.935  69.278  1.00  0.00
ATOM   1470  O2  C      46      68.508  65.456  68.792  1.00  0.00
ATOM   1471  C3' C      46      70.358  63.212  71.902  1.00  0.00
ATOM   1472  H3' C      46      69.640  63.841  72.430  1.00  0.00
ATOM   1473  C2' C      46      70.261  63.698  70.489  1.00  0.00
ATOM   1474  H2' C      46      70.410  64.776  70.428  1.00  0.00
ATOM   1475  O2' C      46      71.284  63.151  69.719  1.00  0.00
ATOM   1476 HO2' C      46      72.018  63.751  69.567  1.00  0.00
ATOM   1477  O3' C      46      71.729  63.349  72.446  1.00  0.00
ATOM   1478  P   U      47      72.089  64.584  73.414  1.00  0.00
ATOM   1479  OP1 U      47      73.555  64.528  73.824  1.00  0.00
ATOM   1480  OP2 U      47      71.098  64.712  74.511  1.00  0.00
ATOM   1481  O5' U      47      71.812  65.875  72.504  1.00  0.00
ATOM   1482  C5' U      47      72.758  66.280  71.514  1.00  0.00
ATOM   1483  H5' U      47      72.883  65.426  70.850  1.00  0.00
ATOM   1484 H5'' U      47      73.742  66.493  71.932  1.00  0.00
ATOM   1485  C4' U      47      72.183  67.470  70.679  1.00  0.00
ATOM   1486  H4' U      47      72.987  67.786  70.014  1.00  0.00
ATOM   1487  O4' U      47      70.965  67.157  70.009  1.00  0.00
ATOM   1488  C1' U      47      70.101  68.253  70.067  1.00  0.00
ATOM   1489  H1' U      47      69.802  68.532  69.057  1.00  0.00
ATOM   1490  N1  U      47      68.797  67.991  70.681  1.00  0.00
ATOM   1491  C6  U      47      68.653  67.147  71.753  1.00  0.00
ATOM   1492  H6  U      47      69.496  66.691  72.251  1.00  0.00
ATOM   1493  C5  U      47      67.425  67.089  72.329  1.00  0.00
ATOM   1494  H5  U      47      67.269  66.529  73.239  1.00  0.00
ATOM   1495  C4  U      47      66.299  67.768  71.844  1.00  0.00
ATOM   1496  O4  U      47      65.126  67.595  72.248  1.00  0.00
ATOM   1497  N3  U      47      66.496  68.387  70.625  1.00  0.00
ATOM   1498  H3  U      47      65.761  68.932  70.198  1.00  0.00
ATOM   1499  C2  U      47      67.761  68.661  70.143  1.00  0.00
ATOM   1500  O2  U      47      67.836  69.465  69.184  1.00  0.00
ATOM   1501  C3' U      47      71.854  68.615  71.630  1.00  0.00
ATOM   1502  H3' U      47      71.273  68.353  72.514  1.00  0.00
ATOM   1503  C2' U      47      70.924  69.429  70.737  1.00  0.00
ATOM   1504  H2' U      47      70.301  70.061  71.369  1.00  0.00
ATOM   1505  O2' U      47      71.595  70.057  69.699  1.00  0.00
ATOM   1506 HO2' U      47      72.260  70.632  70.084  1.00  0.00
ATOM   1507  O3' U      47      73.017  69.366  71.970  1.00  0.00
ATOM   1508  P   G      48      72.988  70.669  72.834  1.00  0.00
ATOM   1509  OP1 G      48      74.330  70.868  73.368  1.00  0.00
ATOM   1510  OP2 G      48      71.862  70.686  73.777  1.00  0.00
ATOM   1511  O5' G      48      72.572  71.793  71.760  1.00  0.00
ATOM   1512  C5' G      48      73.446  72.509  70.996  1.00  0.00
ATOM   1513  H5' G      48      73.895  71.802  70.298  1.00  0.00
ATOM   1514 H5'' G      48      74.248  72.934  71.599  1.00  0.00
ATOM   1515  C4' G      48      72.708  73.472  70.058  1.00  0.00
ATOM   1516  H4' G      48      73.482  73.750  69.343  1.00  0.00
ATOM   1517  O4' G      48      71.755  72.890  69.146  1.00  0.00
ATOM   1518  C1' G      48      70.766  73.949  69.012  1.00  0.00
ATOM   1519  H1' G      48      70.517  74.074  67.958  1.00  0.00
ATOM   1520  N9  G      48      69.481  73.537  69.639  1.00  0.00
ATOM   1521  C8  G      48      69.328  72.645  70.652  1.00  0.00
ATOM   1522  H8  G      48      70.116  72.091  71.140  1.00  0.00
ATOM   1523  N7  G      48      68.153  72.505  71.119  1.00  0.00
ATOM   1524  C5  G      48      67.396  73.367  70.324  1.00  0.00
ATOM   1525  C6  G      48      66.003  73.745  70.294  1.00  0.00
ATOM   1526  O6  G      48      65.119  73.364  71.043  1.00  0.00
ATOM   1527  N1  G      48      65.741  74.858  69.538  1.00  0.00
ATOM   1528  H1  G      48      64.810  75.236  69.645  1.00  0.00
ATOM   1529  C2  G      48      66.620  75.437  68.708  1.00  0.00
ATOM   1530  N2  G      48      66.308  76.548  68.138  1.00  0.00
ATOM   1531  H21 G      48      66.904  77.043  67.490  1.00  0.00
ATOM   1532  H22 G      48      65.477  77.038  68.435  1.00  0.00
ATOM   1533  N3  G      48      67.858  75.078  68.663  1.00  0.00
ATOM   1534  C4  G      48      68.216  74.036  69.480  1.00  0.00
ATOM   1535  C3' G      48      72.091  74.734  70.766  1.00  0.00
ATOM   1536  H3' G      48      71.311  74.524  71.497  1.00  0.00
ATOM   1537  C2' G      48      71.266  75.259  69.575  1.00  0.00
ATOM   1538  H2' G      48      70.389  75.858  69.821  1.00  0.00
ATOM   1539  O2' G      48      71.967  75.924  68.549  1.00  0.00
ATOM   1540 HO2' G      48      71.444  76.719  68.420  1.00  0.00
ATOM   1541  O3' G      48      73.131  75.511  71.190  1.00  0.00
ATOM   1542  P   A      49      73.183  76.312  72.520  1.00  0.00
ATOM   1543  OP1 A      49      74.380  77.221  72.525  1.00  0.00
ATOM   1544  OP2 A      49      73.000  75.274  73.602  1.00  0.00
ATOM   1545  O5' A      49      71.863  77.309  72.349  1.00  0.00
ATOM   1546  C5' A      49      71.694  78.300  71.430  1.00  0.00
ATOM   1547  H5' A      49      72.012  78.021  70.426  1.00  0.00
ATOM   1548 H5'' A      49      72.304  79.146  71.746  1.00  0.00
ATOM   1549  C4' A      49      70.266  78.751  71.106  1.00  0.00
ATOM   1550  H4' A      49      70.315  79.442  70.265  1.00  0.00
ATOM   1551  O4' A      49      69.452  77.687  70.725  1.00  0.00
ATOM   1552  C1' A      49      68.158  77.948  71.176  1.00  0.00
ATOM   1553  H1' A      49      67.469  77.947  70.330  1.00  0.00
ATOM   1554  N9  A      49      67.702  76.919  72.134  1.00  0.00
ATOM   1555  C8  A      49      68.441  75.895  72.756  1.00  0.00
ATOM   1556  H8  A      49      69.517  75.810  72.724  1.00  0.00
ATOM   1557  N7  A      49      67.683  75.093  73.553  1.00  0.00
ATOM   1558  C5  A      49      66.366  75.536  73.248  1.00  0.00
ATOM   1559  C6  A      49      65.012  75.074  73.507  1.00  0.00
ATOM   1560  N6  A      49      64.586  73.984  74.157  1.00  0.00
ATOM   1561  H61 A      49      65.197  73.311  74.597  1.00  0.00
ATOM   1562  H62 A      49      63.601  73.787  74.265  1.00  0.00
ATOM   1563  N1  A      49      63.943  75.694  73.040  1.00  0.00
ATOM   1564  C2  A      49      64.154  76.750  72.321  1.00  0.00
ATOM   1565  H2  A      49      63.268  77.302  72.043  1.00  0.00
ATOM   1566  N3  A      49      65.324  77.211  71.870  1.00  0.00
ATOM   1567  C4  A      49      66.408  76.624  72.409  1.00  0.00
ATOM   1568  C3' A      49      69.565  79.379  72.270  1.00  0.00
ATOM   1569  H3' A      49      69.732  78.710  73.114  1.00  0.00
ATOM   1570  C2' A      49      68.079  79.359  71.812  1.00  0.00
ATOM   1571  H2' A      49      67.371  79.456  72.635  1.00  0.00
ATOM   1572  O2' A      49      67.763  80.298  70.769  1.00  0.00
ATOM   1573 HO2' A      49      68.545  80.825  70.590  1.00  0.00
ATOM   1574  O3' A      49      70.078  80.636  72.574  1.00  0.00
ATOM   1575  P   C      50      69.810  81.304  74.038  1.00  0.00
ATOM   1576  OP1 C      50      70.354  82.676  73.962  1.00  0.00
ATOM   1577  OP2 C      50      70.327  80.481  75.106  1.00  0.00
ATOM   1578  O5' C      50      68.235  81.483  74.232  1.00  0.00
ATOM   1579  C5' C      50      67.424  82.328  73.417  1.00  0.00
ATOM   1580  H5' C      50      67.814  82.238  72.403  1.00  0.00
ATOM   1581 H5'' C      50      67.670  83.375  73.592  1.00  0.00
ATOM   1582  C4' C      50      65.903  82.071  73.452  1.00  0.00
ATOM   1583  H4' C      50      65.481  82.744  72.705  1.00  0.00
ATOM   1584  O4' C      50      65.573  80.751  73.231  1.00  0.00
ATOM   1585  C1' C      50      64.362  80.447  73.905  1.00  0.00
ATOM   1586  H1' C      50      63.656  80.161  73.125  1.00  0.00
ATOM   1587  N1  C      50      64.593  79.273  74.776  1.00  0.00
ATOM   1588  C6  C      50      65.771  79.179  75.450  1.00  0.00
ATOM   1589  H6  C      50      66.636  79.809  75.300  1.00  0.00
ATOM   1590  C5  C      50      65.949  78.151  76.325  1.00  0.00
ATOM   1591  H5  C      50      66.884  78.067  76.860  1.00  0.00
ATOM   1592  C4  C      50      64.828  77.260  76.525  1.00  0.00
ATOM   1593  N4  C      50      65.008  76.128  77.205  1.00  0.00
ATOM   1594  H41 C      50      65.845  75.909  77.726  1.00  0.00
ATOM   1595  H42 C      50      64.220  75.502  77.109  1.00  0.00
ATOM   1596  N3  C      50      63.669  77.417  75.899  1.00  0.00
ATOM   1597  C2  C      50      63.496  78.427  75.044  1.00  0.00
ATOM   1598  O2  C      50      62.349  78.570  74.580  1.00  0.00
ATOM   1599  C3' C      50      65.328  82.363  74.846  1.00  0.00
ATOM   1600  H3' C      50      66.022  81.820  75.487  1.00  0.00
ATOM   1601  C2' C      50      63.912  81.728  74.678  1.00  0.00
ATOM   1602  H2' C      50      63.460  81.620  75.664  1.00  0.00
ATOM   1603  O2' C      50      63.048  82.550  73.886  1.00  0.00
ATOM   1604 HO2' C      50      63.007  83.434  74.258  1.00  0.00
ATOM   1605  O3' C      50      65.410  83.801  74.979  1.00  0.00
ATOM   1606  P   A      51      65.765  84.334  76.413  1.00  0.00
ATOM   1607  OP1 A      51      65.859  85.762  76.283  1.00  0.00
ATOM   1608  OP2 A      51      66.857  83.514  76.929  1.00  0.00
ATOM   1609  O5' A      51      64.523  83.839  77.260  1.00  0.00
ATOM   1610  C5' A      51      63.321  84.545  77.278  1.00  0.00
ATOM   1611  H5' A      51      63.145  84.631  76.206  1.00  0.00
ATOM   1612 H5'' A      51      63.371  85.556  77.682  1.00  0.00
ATOM   1613  C4' A      51      62.088  83.782  77.789  1.00  0.00
ATOM   1614  H4' A      51      61.220  84.252  77.327  1.00  0.00
ATOM   1615  O4' A      51      62.018  82.423  77.356  1.00  0.00
ATOM   1616  C1' A      51      61.440  81.671  78.490  1.00  0.00
ATOM   1617  H1' A      51      60.518  81.190  78.163  1.00  0.00
ATOM   1618  N9  A      51      62.330  80.583  78.793  1.00  0.00
ATOM   1619  C8  A      51      63.621  80.315  78.411  1.00  0.00
ATOM   1620  H8  A      51      64.177  81.094  77.910  1.00  0.00
ATOM   1621  N7  A      51      64.088  79.156  78.802  1.00  0.00
ATOM   1622  C5  A      51      63.029  78.588  79.427  1.00  0.00
ATOM   1623  C6  A      51      62.875  77.410  80.196  1.00  0.00
ATOM   1624  N6  A      51      63.856  76.521  80.390  1.00  0.00
ATOM   1625  H61 A      51      64.784  76.715  80.042  1.00  0.00
ATOM   1626  H62 A      51      63.604  75.615  80.759  1.00  0.00
ATOM   1627  N1  A      51      61.689  77.178  80.799  1.00  0.00
ATOM   1628  C2  A      51      60.716  78.079  80.646  1.00  0.00
ATOM   1629  H2  A      51      59.833  77.843  81.222  1.00  0.00
ATOM   1630  N3  A      51      60.752  79.309  80.168  1.00  0.00
ATOM   1631  C4  A      51      61.977  79.500  79.526  1.00  0.00
ATOM   1632  C3' A      51      62.089  83.738  79.330  1.00  0.00
ATOM   1633  H3' A      51      63.028  83.380  79.751  1.00  0.00
ATOM   1634  C2' A      51      61.123  82.565  79.631  1.00  0.00
ATOM   1635  H2' A      51      61.264  82.037  80.574  1.00  0.00
ATOM   1636  O2' A      51      59.838  83.060  79.449  1.00  0.00
ATOM   1637 HO2' A      51      59.224  82.456  79.873  1.00  0.00
ATOM   1638  O3' A      51      61.789  85.011  79.882  1.00  0.00
ATOM   1639  P   C      52      62.309  85.293  81.271  1.00  0.00
ATOM   1640  OP1 C      52      61.837  86.615  81.821  1.00  0.00
ATOM   1641  OP2 C      52      63.790  85.031  81.288  1.00  0.00
ATOM   1642  O5' C      52      61.734  84.184  82.203  1.00  0.00
ATOM   1643  C5' C      52      60.354  84.137  82.566  1.00  0.00
ATOM   1644  H5' C      52      59.767  84.144  81.648  1.00  0.00
ATOM   1645 H5'' C      52      60.142  85.024  83.163  1.00  0.00
ATOM   1646  C4' C      52      59.951  82.943  83.418  1.00  0.00
ATOM   1647  H4' C      52      58.884  83.108  83.562  1.00  0.00
ATOM   1648  O4' C      52      60.038  81.609  82.906  1.00  0.00
ATOM   1649  C1' C      52      60.301  80.738  84.005  1.00  0.00
ATOM   1650  H1' C      52      59.496  80.006  84.069  1.00  0.00
ATOM   1651  N1  C      52      61.516  79.911  83.789  1.00  0.00
ATOM   1652  C6  C      52      62.468  80.290  82.838  1.00  0.00
ATOM   1653  H6  C      52      62.447  81.255  82.353  1.00  0.00
ATOM   1654  C5  C      52      63.475  79.395  82.730  1.00  0.00
ATOM   1655  H5  C      52      64.285  79.774  82.125  1.00  0.00
ATOM   1656  C4  C      52      63.463  78.119  83.323  1.00  0.00
ATOM   1657  N4  C      52      64.457  77.312  83.074  1.00  0.00
ATOM   1658  H41 C      52      65.173  77.685  82.468  1.00  0.00
ATOM   1659  H42 C      52      64.540  76.532  83.710  1.00  0.00
ATOM   1660  N3  C      52      62.543  77.786  84.195  1.00  0.00
ATOM   1661  C2  C      52      61.536  78.673  84.502  1.00  0.00
ATOM   1662  O2  C      52      60.740  78.317  85.245  1.00  0.00
ATOM   1663  C3' C      52      60.774  82.915  84.743  1.00  0.00
ATOM   1664  H3' C      52      61.831  82.938  84.479  1.00  0.00
ATOM   1665  C2' C      52      60.209  81.591  85.240  1.00  0.00
ATOM   1666  H2' C      52      60.890  81.269  86.028  1.00  0.00
ATOM   1667  O2' C      52      58.781  81.479  85.534  1.00  0.00
ATOM   1668 HO2' C      52      58.546  80.674  86.000  1.00  0.00
ATOM   1669  O3' C      52      60.397  84.095  85.574  1.00  0.00
ATOM   1670  P   U      53      61.375  84.719  86.603  1.00  0.00
ATOM   1671  OP1 U      53      60.659  85.853  87.252  1.00  0.00
ATOM   1672  OP2 U      53      62.700  84.926  85.974  1.00  0.00
ATOM   1673  O5' U      53      61.511  83.601  87.686  1.00  0.00
ATOM   1674  C5' U      53      60.502  83.272  88.617  1.00  0.00
ATOM   1675  H5' U      53      59.554  82.938  88.195  1.00  0.00
ATOM   1676 H5'' U      53      60.327  84.123  89.275  1.00  0.00
ATOM   1677  C4' U      53      60.906  82.167  89.622  1.00  0.00
ATOM   1678  H4' U      53      60.027  82.009  90.246  1.00  0.00
ATOM   1679  O4' U      53      61.143  80.966  88.866  1.00  0.00
ATOM   1680  C1' U      53      62.496  80.523  89.132  1.00  0.00
ATOM   1681  H1' U      53      62.332  79.700  89.827  1.00  0.00
ATOM   1682  N1  U      53      63.124  79.990  87.890  1.00  0.00
ATOM   1683  C6  U      53      63.679  80.805  86.926  1.00  0.00
ATOM   1684  H6  U      53      63.355  81.835  86.893  1.00  0.00
ATOM   1685  C5  U      53      64.620  80.385  86.091  1.00  0.00
ATOM   1686  H5  U      53      64.982  81.037  85.310  1.00  0.00
ATOM   1687  C4  U      53      65.112  79.024  86.142  1.00  0.00
ATOM   1688  O4  U      53      66.055  78.598  85.477  1.00  0.00
ATOM   1689  N3  U      53      64.473  78.213  87.034  1.00  0.00
ATOM   1690  H3  U      53      64.798  77.273  87.209  1.00  0.00
ATOM   1691  C2  U      53      63.553  78.622  87.936  1.00  0.00
ATOM   1692  O2  U      53      63.203  77.766  88.774  1.00  0.00
ATOM   1693  C3' U      53      62.187  82.480  90.463  1.00  0.00
ATOM   1694  H3' U      53      62.401  83.541  90.330  1.00  0.00
ATOM   1695  C2' U      53      63.286  81.634  89.945  1.00  0.00
ATOM   1696  H2' U      53      63.906  82.153  89.214  1.00  0.00
ATOM   1697  O2' U      53      64.109  80.926  90.878  1.00  0.00
ATOM   1698 HO2' U      53      63.776  81.117  91.758  1.00  0.00
ATOM   1699  O3' U      53      62.045  82.052  91.849  1.00  0.00
ATOM   1700  P   G      54      61.949  83.076  93.001  1.00  0.00
ATOM   1701  OP1 G      54      61.754  82.180  94.189  1.00  0.00
ATOM   1702  OP2 G      54      60.948  84.080  92.626  1.00  0.00
ATOM   1703  O5' G      54      63.412  83.764  92.999  1.00  0.00
ATOM   1704  C5' G      54      64.038  83.872  94.259  1.00  0.00
ATOM   1705  H5' G      54      64.097  82.922  94.789  1.00  0.00
ATOM   1706 H5'' G      54      63.461  84.577  94.859  1.00  0.00
ATOM   1707  C4' G      54      65.481  84.352  94.201  1.00  0.00
ATOM   1708  H4' G      54      65.791  84.406  95.244  1.00  0.00
ATOM   1709  O4' G      54      66.221  83.488  93.370  1.00  0.00
ATOM   1710  C1' G      54      67.033  84.176  92.424  1.00  0.00
ATOM   1711  H1' G      54      68.092  83.933  92.517  1.00  0.00
ATOM   1712  N9  G      54      66.548  83.791  91.052  1.00  0.00
ATOM   1713  C8  G      54      65.439  84.317  90.403  1.00  0.00
ATOM   1714  H8  G      54      64.634  84.872  90.862  1.00  0.00
ATOM   1715  N7  G      54      65.334  84.120  89.127  1.00  0.00
ATOM   1716  C5  G      54      66.546  83.407  88.868  1.00  0.00
ATOM   1717  C6  G      54      67.087  82.886  87.623  1.00  0.00
ATOM   1718  O6  G      54      66.590  82.899  86.504  1.00  0.00
ATOM   1719  N1  G      54      68.373  82.381  87.767  1.00  0.00
ATOM   1720  H1  G      54      68.877  82.103  86.937  1.00  0.00
ATOM   1721  C2  G      54      68.936  82.230  88.999  1.00  0.00
ATOM   1722  N2  G      54      70.109  81.800  88.987  1.00  0.00
ATOM   1723  H21 G      54      70.690  81.840  89.812  1.00  0.00
ATOM   1724  H22 G      54      70.603  81.584  88.132  1.00  0.00
ATOM   1725  N3  G      54      68.537  82.698  90.160  1.00  0.00
ATOM   1726  C4  G      54      67.341  83.316  90.036  1.00  0.00
ATOM   1727  C3' G      54      65.502  85.770  93.547  1.00  0.00
ATOM   1728  H3' G      54      64.696  86.004  92.851  1.00  0.00
ATOM   1729  C2' G      54      66.848  85.689  92.797  1.00  0.00
ATOM   1730  H2' G      54      66.796  86.343  91.927  1.00  0.00
ATOM   1731  O2' G      54      67.958  86.117  93.645  1.00  0.00
ATOM   1732 HO2' G      54      67.769  87.003  93.963  1.00  0.00
ATOM   1733  O3' G      54      65.437  86.679  94.591  1.00  0.00
ATOM   1734  P   A      55      65.239  88.184  94.370  1.00  0.00
ATOM   1735  OP1 A      55      65.126  88.769  95.672  1.00  0.00
ATOM   1736  OP2 A      55      64.207  88.423  93.347  1.00  0.00
ATOM   1737  O5' A      55      66.668  88.643  93.846  1.00  0.00
ATOM   1738  C5' A      55      66.864  89.910  93.239  1.00  0.00
ATOM   1739  H5' A      55      66.340  90.639  93.858  1.00  0.00
ATOM   1740 H5'' A      55      66.416  89.795  92.252  1.00  0.00
ATOM   1741  C4' A      55      68.361  90.215  93.063  1.00  0.00
ATOM   1742  H4' A      55      68.352  91.189  92.573  1.00  0.00
ATOM   1743  O4' A      55      68.983  90.269  94.381  1.00  0.00
ATOM   1744  C1' A      55      70.298  89.735  94.306  1.00  0.00
ATOM   1745  H1' A      55      71.097  90.384  94.664  1.00  0.00
ATOM   1746  N9  A      55      70.448  88.550  95.132  1.00  0.00
ATOM   1747  C8  A      55      69.524  87.881  95.858  1.00  0.00
ATOM   1748  H8  A      55      68.472  88.118  95.894  1.00  0.00
ATOM   1749  N7  A      55      69.993  86.929  96.673  1.00  0.00
ATOM   1750  C5  A      55      71.348  87.008  96.394  1.00  0.00
ATOM   1751  C6  A      55      72.429  86.254  96.851  1.00  0.00
ATOM   1752  N6  A      55      72.401  85.492  97.913  1.00  0.00
ATOM   1753  H61 A      55      73.187  84.864  98.000  1.00  0.00
ATOM   1754  H62 A      55      71.452  85.305  98.204  1.00  0.00
ATOM   1755  N1  A      55      73.628  86.543  96.533  1.00  0.00
ATOM   1756  C2  A      55      73.857  87.552  95.654  1.00  0.00
ATOM   1757  H2  A      55      74.876  87.711  95.334  1.00  0.00
ATOM   1758  N3  A      55      72.883  88.325  95.070  1.00  0.00
ATOM   1759  C4  A      55      71.625  87.959  95.484  1.00  0.00
ATOM   1760  C3' A      55      69.233  89.212  92.229  1.00  0.00
ATOM   1761  H3' A      55      68.816  88.215  92.376  1.00  0.00
ATOM   1762  C2' A      55      70.599  89.444  92.879  1.00  0.00
ATOM   1763  H2' A      55      71.359  88.662  92.877  1.00  0.00
ATOM   1764  O2' A      55      71.283  90.603  92.353  1.00  0.00
ATOM   1765 HO2' A      55      71.138  90.642  91.405  1.00  0.00
ATOM   1766  O3' A      55      69.261  89.498  90.864  1.00  0.00
ATOM   1767  P   C      56      68.420  88.743  89.735  1.00  0.00
ATOM   1768  OP1 C      56      69.057  89.076  88.490  1.00  0.00
ATOM   1769  OP2 C      56      67.041  89.185  90.033  1.00  0.00
ATOM   1770  O5' C      56      68.713  87.176  90.266  1.00  0.00
ATOM   1771  C5' C      56      69.600  86.305  89.622  1.00  0.00
ATOM   1772  H5' C      56      69.267  86.178  88.591  1.00  0.00
ATOM   1773 H5'' C      56      69.603  85.307  90.061  1.00  0.00
ATOM   1774  C4' C      56      71.011  86.930  89.607  1.00  0.00
ATOM   1775  H4' C      56      71.012  87.836  89.000  1.00  0.00
ATOM   1776  O4' C      56      71.507  87.230  90.959  1.00  0.00
ATOM   1777  C1' C      56      72.904  86.854  91.162  1.00  0.00
ATOM   1778  H1' C      56      73.544  87.690  91.446  1.00  0.00
ATOM   1779  N1  C      56      73.046  85.712  92.157  1.00  0.00
ATOM   1780  C6  C      56      71.976  85.434  93.038  1.00  0.00
ATOM   1781  H6  C      56      71.053  85.980  92.909  1.00  0.00
ATOM   1782  C5  C      56      72.100  84.570  94.072  1.00  0.00
ATOM   1783  H5  C      56      71.257  84.397  94.725  1.00  0.00
ATOM   1784  C4  C      56      73.384  83.864  94.057  1.00  0.00
ATOM   1785  N4  C      56      73.630  83.107  95.068  1.00  0.00
ATOM   1786  H41 C      56      74.543  82.686  95.162  1.00  0.00
ATOM   1787  H42 C      56      72.857  82.759  95.617  1.00  0.00
ATOM   1788  N3  C      56      74.405  84.240  93.376  1.00  0.00
ATOM   1789  C2  C      56      74.276  85.161  92.404  1.00  0.00
ATOM   1790  O2  C      56      75.311  85.400  91.759  1.00  0.00
ATOM   1791  C3' C      56      72.051  86.053  88.992  1.00  0.00
ATOM   1792  H3' C      56      71.722  85.030  89.171  1.00  0.00
ATOM   1793  C2' C      56      73.294  86.396  89.782  1.00  0.00
ATOM   1794  H2' C      56      73.985  85.553  89.756  1.00  0.00
ATOM   1795  O2' C      56      74.081  87.497  89.218  1.00  0.00
ATOM   1796 HO2' C      56      74.211  87.344  88.279  1.00  0.00
ATOM   1797  O3' C      56      72.105  86.294  87.647  1.00  0.00
ATOM   1798  P   A      57      72.147  85.095  86.592  1.00  0.00
ATOM   1799  OP1 A      57      72.425  85.476  85.185  1.00  0.00
ATOM   1800  OP2 A      57      70.972  84.170  86.683  1.00  0.00
ATOM   1801  O5' A      57      73.304  84.223  87.141  1.00  0.00
ATOM   1802  C5' A      57      74.576  84.408  86.609  1.00  0.00
ATOM   1803  H5' A      57      74.857  85.447  86.778  1.00  0.00
ATOM   1804 H5'' A      57      74.555  84.174  85.545  1.00  0.00
ATOM   1805  C4' A      57      75.568  83.465  87.299  1.00  0.00
ATOM   1806  H4' A      57      76.591  83.704  87.008  1.00  0.00
ATOM   1807  O4' A      57      75.456  83.553  88.813  1.00  0.00
ATOM   1808  C1' A      57      75.582  82.285  89.384  1.00  0.00
ATOM   1809  H1' A      57      76.283  82.290  90.218  1.00  0.00
ATOM   1810  N9  A      57      74.341  81.952  90.183  1.00  0.00
ATOM   1811  C8  A      57      73.081  82.523  90.214  1.00  0.00
ATOM   1812  H8  A      57      72.761  83.256  89.488  1.00  0.00
ATOM   1813  N7  A      57      72.229  82.070  91.087  1.00  0.00
ATOM   1814  C5  A      57      73.086  81.205  91.841  1.00  0.00
ATOM   1815  C6  A      57      72.919  80.431  93.007  1.00  0.00
ATOM   1816  N6  A      57      71.906  80.382  93.817  1.00  0.00
ATOM   1817  H61 A      57      71.813  79.602  94.451  1.00  0.00
ATOM   1818  H62 A      57      71.083  80.967  93.793  1.00  0.00
ATOM   1819  N1  A      57      73.850  79.602  93.414  1.00  0.00
ATOM   1820  C2  A      57      75.009  79.628  92.732  1.00  0.00
ATOM   1821  H2  A      57      75.739  78.943  93.137  1.00  0.00
ATOM   1822  N3  A      57      75.340  80.294  91.666  1.00  0.00
ATOM   1823  C4  A      57      74.325  81.133  91.291  1.00  0.00
ATOM   1824  C3' A      57      75.319  82.034  87.071  1.00  0.00
ATOM   1825  H3' A      57      74.247  81.835  87.086  1.00  0.00
ATOM   1826  C2' A      57      75.997  81.312  88.278  1.00  0.00
ATOM   1827  H2' A      57      75.602  80.340  88.574  1.00  0.00
ATOM   1828  O2' A      57      77.426  81.372  88.245  1.00  0.00
ATOM   1829 HO2' A      57      77.774  80.511  88.005  1.00  0.00
ATOM   1830  O3' A      57      76.069  81.559  85.837  1.00  0.00
ATOM   1831  P   A      58      75.268  80.680  84.742  1.00  0.00
ATOM   1832  OP1 A      58      76.000  80.506  83.475  1.00  0.00
ATOM   1833  OP2 A      58      73.966  81.344  84.657  1.00  0.00
ATOM   1834  O5' A      58      75.144  79.289  85.577  1.00  0.00
ATOM   1835  C5' A      58      76.305  78.408  85.653  1.00  0.00
ATOM   1836  H5' A      58      77.244  78.948  85.774  1.00  0.00
ATOM   1837 H5'' A      58      76.417  77.797  84.757  1.00  0.00
ATOM   1838  C4' A      58      76.139  77.459  86.833  1.00  0.00
ATOM   1839  H4' A      58      77.056  76.922  87.078  1.00  0.00
ATOM   1840  O4' A      58      75.873  78.131  88.107  1.00  0.00
ATOM   1841  C1' A      58      74.983  77.351  88.834  1.00  0.00
ATOM   1842  H1' A      58      75.213  77.155  89.882  1.00  0.00
ATOM   1843  N9  A      58      73.689  78.048  88.928  1.00  0.00
ATOM   1844  C8  A      58      72.970  78.783  88.013  1.00  0.00
ATOM   1845  H8  A      58      73.431  79.056  87.075  1.00  0.00
ATOM   1846  N7  A      58      71.895  79.402  88.502  1.00  0.00
ATOM   1847  C5  A      58      71.781  78.827  89.761  1.00  0.00
ATOM   1848  C6  A      58      70.839  78.843  90.821  1.00  0.00
ATOM   1849  N6  A      58      69.753  79.529  90.795  1.00  0.00
ATOM   1850  H61 A      58      69.552  79.968  89.908  1.00  0.00
ATOM   1851  H62 A      58      69.117  79.462  91.577  1.00  0.00
ATOM   1852  N1  A      58      70.986  78.134  91.883  1.00  0.00
ATOM   1853  C2  A      58      72.079  77.358  92.026  1.00  0.00
ATOM   1854  H2  A      58      72.021  76.752  92.918  1.00  0.00
ATOM   1855  N3  A      58      73.041  77.162  91.143  1.00  0.00
ATOM   1856  C4  A      58      72.791  77.908  89.958  1.00  0.00
ATOM   1857  C3' A      58      75.010  76.395  86.671  1.00  0.00
ATOM   1858  H3' A      58      74.213  76.935  86.161  1.00  0.00
ATOM   1859  C2' A      58      74.717  76.103  88.129  1.00  0.00
ATOM   1860  H2' A      58      73.696  75.722  88.131  1.00  0.00
ATOM   1861  O2' A      58      75.654  75.206  88.660  1.00  0.00
ATOM   1862 HO2' A      58      76.087  74.929  87.849  1.00  0.00
ATOM   1863  O3' A      58      75.373  75.219  85.940  1.00  0.00
ATOM   1864  P   G      59      74.474  74.139  85.274  1.00  0.00
ATOM   1865  OP1 G      59      75.306  73.266  84.513  1.00  0.00
ATOM   1866  OP2 G      59      73.426  74.775  84.463  1.00  0.00
ATOM   1867  O5' G      59      73.829  73.426  86.459  1.00  0.00
ATOM   1868  C5' G      59      74.300  72.197  86.977  1.00  0.00
ATOM   1869  H5' G      59      75.369  72.251  87.185  1.00  0.00
ATOM   1870 H5'' G      59      74.283  71.405  86.229  1.00  0.00
ATOM   1871  C4' G      59      73.595  71.787  88.249  1.00  0.00
ATOM   1872  H4' G      59      74.092  70.934  88.710  1.00  0.00
ATOM   1873  O4' G      59      73.502  72.951  89.139  1.00  0.00
ATOM   1874  C1' G      59      72.189  72.989  89.726  1.00  0.00
ATOM   1875  H1' G      59      72.147  73.067  90.812  1.00  0.00
ATOM   1876  N9  G      59      71.340  74.124  89.217  1.00  0.00
ATOM   1877  C8  G      59      71.309  74.695  87.945  1.00  0.00
ATOM   1878  H8  G      59      71.850  74.323  87.087  1.00  0.00
ATOM   1879  N7  G      59      70.419  75.648  87.843  1.00  0.00
ATOM   1880  C5  G      59      69.816  75.687  89.075  1.00  0.00
ATOM   1881  C6  G      59      68.802  76.529  89.572  1.00  0.00
ATOM   1882  O6  G      59      68.147  77.345  88.918  1.00  0.00
ATOM   1883  N1  G      59      68.316  76.170  90.781  1.00  0.00
ATOM   1884  H1  G      59      67.506  76.678  91.105  1.00  0.00
ATOM   1885  C2  G      59      68.815  75.111  91.435  1.00  0.00
ATOM   1886  N2  G      59      68.183  74.637  92.492  1.00  0.00
ATOM   1887  H21 G      59      68.574  73.805  92.911  1.00  0.00
ATOM   1888  H22 G      59      67.455  75.152  92.967  1.00  0.00
ATOM   1889  N3  G      59      69.982  74.476  91.196  1.00  0.00
ATOM   1890  C4  G      59      70.422  74.824  89.930  1.00  0.00
ATOM   1891  C3' G      59      72.203  71.314  87.960  1.00  0.00
ATOM   1892  H3' G      59      71.642  71.927  87.254  1.00  0.00
ATOM   1893  C2' G      59      71.572  71.643  89.332  1.00  0.00
ATOM   1894  H2' G      59      70.508  71.862  89.237  1.00  0.00
ATOM   1895  O2' G      59      71.829  70.675  90.364  1.00  0.00
ATOM   1896 HO2' G      59      72.451  70.020  90.041  1.00  0.00
ATOM   1897  O3' G      59      72.079  69.954  87.520  1.00  0.00
ATOM   1898  P   U      60      70.870  69.507  86.637  1.00  0.00
ATOM   1899  OP1 U      60      71.100  68.084  86.408  1.00  0.00
ATOM   1900  OP2 U      60      70.737  70.459  85.497  1.00  0.00
ATOM   1901  O5' U      60      69.602  69.712  87.603  1.00  0.00
ATOM   1902  C5' U      60      69.409  68.728  88.603  1.00  0.00
ATOM   1903  H5' U      60      70.301  68.803  89.224  1.00  0.00
ATOM   1904 H5'' U      60      69.254  67.792  88.065  1.00  0.00
ATOM   1905  C4' U      60      68.317  69.009  89.548  1.00  0.00
ATOM   1906  H4' U      60      68.254  68.326  90.395  1.00  0.00
ATOM   1907  O4' U      60      68.441  70.322  90.062  1.00  0.00
ATOM   1908  C1' U      60      67.159  70.890  90.352  1.00  0.00
ATOM   1909  H1' U      60      66.940  70.952  91.418  1.00  0.00
ATOM   1910  N1  U      60      66.857  72.283  89.872  1.00  0.00
ATOM   1911  C6  U      60      67.148  72.585  88.600  1.00  0.00
ATOM   1912  H6  U      60      67.839  72.018  87.994  1.00  0.00
ATOM   1913  C5  U      60      66.763  73.779  88.117  1.00  0.00
ATOM   1914  H5  U      60      67.033  74.149  87.139  1.00  0.00
ATOM   1915  C4  U      60      65.783  74.639  88.721  1.00  0.00
ATOM   1916  O4  U      60      65.304  75.682  88.209  1.00  0.00
ATOM   1917  N3  U      60      65.455  74.234  89.977  1.00  0.00
ATOM   1918  H3  U      60      64.800  74.785  90.512  1.00  0.00
ATOM   1919  C2  U      60      65.937  73.103  90.571  1.00  0.00
ATOM   1920  O2  U      60      65.562  72.840  91.727  1.00  0.00
ATOM   1921  C3' U      60      66.949  68.967  88.857  1.00  0.00
ATOM   1922  H3' U      60      66.965  69.534  87.926  1.00  0.00
ATOM   1923  C2' U      60      66.151  69.866  89.793  1.00  0.00
ATOM   1924  H2' U      60      65.319  70.344  89.275  1.00  0.00
ATOM   1925  O2' U      60      65.540  69.259  90.917  1.00  0.00
ATOM   1926 HO2' U      60      65.425  68.365  90.589  1.00  0.00
ATOM   1927  O3' U      60      66.416  67.637  88.655  1.00  0.00
ATOM   1928  P   G      61      65.798  67.198  87.289  1.00  0.00
ATOM   1929  OP1 G      61      65.473  65.708  87.501  1.00  0.00
ATOM   1930  OP2 G      61      66.662  67.593  86.177  1.00  0.00
ATOM   1931  O5' G      61      64.394  67.896  87.188  1.00  0.00
ATOM   1932  C5' G      61      63.257  67.317  87.754  1.00  0.00
ATOM   1933  H5' G      61      63.541  66.872  88.708  1.00  0.00
ATOM   1934 H5'' G      61      62.943  66.509  87.094  1.00  0.00
ATOM   1935  C4' G      61      62.170  68.413  87.930  1.00  0.00
ATOM   1936  H4' G      61      61.401  68.069  88.622  1.00  0.00
ATOM   1937  O4' G      61      62.655  69.640  88.454  1.00  0.00
ATOM   1938  C1' G      61      61.972  70.792  88.032  1.00  0.00
ATOM   1939  H1' G      61      61.536  71.392  88.831  1.00  0.00
ATOM   1940  N9  G      61      62.912  71.579  87.188  1.00  0.00
ATOM   1941  C8  G      61      64.211  71.170  86.819  1.00  0.00
ATOM   1942  H8  G      61      64.629  70.210  87.082  1.00  0.00
ATOM   1943  N7  G      61      64.794  72.123  86.200  1.00  0.00
ATOM   1944  C5  G      61      63.938  73.281  86.199  1.00  0.00
ATOM   1945  C6  G      61      63.962  74.583  85.644  1.00  0.00
ATOM   1946  O6  G      61      64.876  75.105  84.993  1.00  0.00
ATOM   1947  N1  G      61      62.893  75.399  85.923  1.00  0.00
ATOM   1948  H1  G      61      62.773  76.278  85.440  1.00  0.00
ATOM   1949  C2  G      61      61.849  74.991  86.665  1.00  0.00
ATOM   1950  N2  G      61      60.756  75.723  86.750  1.00  0.00
ATOM   1951  H21 G      61      60.815  76.641  86.333  1.00  0.00
ATOM   1952  H22 G      61      59.938  75.198  87.025  1.00  0.00
ATOM   1953  N3  G      61      61.660  73.695  87.062  1.00  0.00
ATOM   1954  C4  G      61      62.751  72.933  86.776  1.00  0.00
ATOM   1955  C3' G      61      61.460  68.906  86.640  1.00  0.00
ATOM   1956  H3' G      61      62.148  69.122  85.822  1.00  0.00
ATOM   1957  C2' G      61      60.842  70.272  87.173  1.00  0.00
ATOM   1958  H2' G      61      60.665  71.010  86.391  1.00  0.00
ATOM   1959  O2' G      61      59.632  70.048  87.886  1.00  0.00
ATOM   1960 HO2' G      61      59.292  70.916  88.115  1.00  0.00
ATOM   1961  O3' G      61      60.494  68.010  86.204  1.00  0.00
ATOM   1962  P   U      62      59.870  68.033  84.709  1.00  0.00
ATOM   1963  OP1 U      62      58.825  67.007  84.573  1.00  0.00
ATOM   1964  OP2 U      62      60.994  68.084  83.706  1.00  0.00
ATOM   1965  O5' U      62      59.162  69.446  84.495  1.00  0.00
ATOM   1966  C5' U      62      57.913  69.700  85.109  1.00  0.00
ATOM   1967  H5' U      62      57.889  69.829  86.191  1.00  0.00
ATOM   1968 H5'' U      62      57.258  68.922  84.719  1.00  0.00
ATOM   1969  C4' U      62      57.337  71.051  84.564  1.00  0.00
ATOM   1970  H4' U      62      56.343  71.144  85.002  1.00  0.00
ATOM   1971  O4' U      62      58.120  72.107  85.093  1.00  0.00
ATOM   1972  C1' U      62      58.060  73.236  84.158  1.00  0.00
ATOM   1973  H1' U      62      57.694  74.153  84.620  1.00  0.00
ATOM   1974  N1  U      62      59.500  73.469  83.718  1.00  0.00
ATOM   1975  C6  U      62      60.502  72.544  83.833  1.00  0.00
ATOM   1976  H6  U      62      60.295  71.546  84.189  1.00  0.00
ATOM   1977  C5  U      62      61.763  72.823  83.382  1.00  0.00
ATOM   1978  H5  U      62      62.473  72.010  83.334  1.00  0.00
ATOM   1979  C4  U      62      62.103  74.030  82.782  1.00  0.00
ATOM   1980  O4  U      62      63.137  74.274  82.180  1.00  0.00
ATOM   1981  N3  U      62      61.064  74.945  82.786  1.00  0.00
ATOM   1982  H3  U      62      61.254  75.904  82.530  1.00  0.00
ATOM   1983  C2  U      62      59.805  74.720  83.146  1.00  0.00
ATOM   1984  O2  U      62      58.915  75.568  82.842  1.00  0.00
ATOM   1985  C3' U      62      57.191  71.291  83.095  1.00  0.00
ATOM   1986  H3' U      62      58.068  70.877  82.598  1.00  0.00
ATOM   1987  C2' U      62      57.150  72.815  83.039  1.00  0.00
ATOM   1988  H2' U      62      57.510  73.116  82.055  1.00  0.00
ATOM   1989  O2' U      62      55.933  73.438  83.176  1.00  0.00
ATOM   1990 HO2' U      62      55.520  73.440  82.309  1.00  0.00
ATOM   1991  O3' U      62      56.046  70.625  82.619  1.00  0.00
ATOM   1992  P   G      63      56.099  69.948  81.160  1.00  0.00
ATOM   1993  OP1 G      63      54.845  69.288  80.932  1.00  0.00
ATOM   1994  OP2 G      63      57.390  69.212  81.109  1.00  0.00
ATOM   1995  O5' G      63      56.088  71.259  80.311  1.00  0.00
ATOM   1996  C5' G      63      54.917  71.967  79.985  1.00  0.00
ATOM   1997  H5' G      63      54.272  72.093  80.855  1.00  0.00
ATOM   1998 H5'' G      63      54.366  71.282  79.340  1.00  0.00
ATOM   1999  C4' G      63      55.252  73.349  79.402  1.00  0.00
ATOM   2000  H4' G      63      54.405  74.001  79.617  1.00  0.00
ATOM   2001  O4' G      63      56.358  73.992  80.081  1.00  0.00
ATOM   2002  C1' G      63      57.078  74.895  79.197  1.00  0.00
ATOM   2003  H1' G      63      57.043  75.959  79.430  1.00  0.00
ATOM   2004  N9  G      63      58.429  74.334  79.095  1.00  0.00
ATOM   2005  C8  G      63      59.051  73.320  79.763  1.00  0.00
ATOM   2006  H8  G      63      58.562  72.656  80.460  1.00  0.00
ATOM   2007  N7  G      63      60.356  73.210  79.493  1.00  0.00
ATOM   2008  C5  G      63      60.612  74.311  78.634  1.00  0.00
ATOM   2009  C6  G      63      61.847  74.795  78.068  1.00  0.00
ATOM   2010  O6  G      63      62.977  74.324  78.162  1.00  0.00
ATOM   2011  N1  G      63      61.664  75.946  77.401  1.00  0.00
ATOM   2012  H1  G      63      62.507  76.448  77.163  1.00  0.00
ATOM   2013  C2  G      63      60.549  76.712  77.506  1.00  0.00
ATOM   2014  N2  G      63      60.627  77.869  76.958  1.00  0.00
ATOM   2015  H21 G      63      61.485  78.236  76.570  1.00  0.00
ATOM   2016  H22 G      63      59.827  78.484  76.996  1.00  0.00
ATOM   2017  N3  G      63      59.390  76.304  77.957  1.00  0.00
ATOM   2018  C4  G      63      59.439  75.059  78.512  1.00  0.00
ATOM   2019  C3' G      63      55.620  73.291  77.899  1.00  0.00
ATOM   2020  H3' G      63      56.294  72.493  77.585  1.00  0.00
ATOM   2021  C2' G      63      56.336  74.702  77.822  1.00  0.00
ATOM   2022  H2' G      63      57.077  74.710  77.023  1.00  0.00
ATOM   2023  O2' G      63      55.400  75.872  77.777  1.00  0.00
ATOM   2024 HO2' G      63      54.623  75.677  77.248  1.00  0.00
ATOM   2025  O3' G      63      54.382  73.291  77.182  1.00  0.00
ATOM   2026  P   U      64      54.360  72.695  75.632  1.00  0.00
ATOM   2027  OP1 U      64      52.970  72.625  75.135  1.00  0.00
ATOM   2028  OP2 U      64      55.296  71.516  75.572  1.00  0.00
ATOM   2029  O5' U      64      55.084  73.899  74.788  1.00  0.00
ATOM   2030  C5' U      64      54.409  75.062  74.437  1.00  0.00
ATOM   2031  H5' U      64      54.146  75.609  75.343  1.00  0.00
ATOM   2032 H5'' U      64      53.524  74.760  73.876  1.00  0.00
ATOM   2033  C4' U      64      55.360  75.896  73.620  1.00  0.00
ATOM   2034  H4' U      64      54.873  76.843  73.387  1.00  0.00
ATOM   2035  O4' U      64      56.478  76.147  74.432  1.00  0.00
ATOM   2036  C1' U      64      57.655  76.408  73.697  1.00  0.00
ATOM   2037  H1' U      64      57.983  77.440  73.828  1.00  0.00
ATOM   2038  N1  U      64      58.744  75.484  73.992  1.00  0.00
ATOM   2039  C6  U      64      58.516  74.214  74.544  1.00  0.00
ATOM   2040  H6  U      64      57.478  73.992  74.741  1.00  0.00
ATOM   2041  C5  U      64      59.561  73.427  74.932  1.00  0.00
ATOM   2042  H5  U      64      59.394  72.439  75.336  1.00  0.00
ATOM   2043  C4  U      64      60.932  73.859  74.748  1.00  0.00
ATOM   2044  O4  U      64      61.884  73.113  74.944  1.00  0.00
ATOM   2045  N3  U      64      61.060  75.037  74.050  1.00  0.00
ATOM   2046  H3  U      64      61.953  75.484  73.896  1.00  0.00
ATOM   2047  C2  U      64      60.047  75.837  73.633  1.00  0.00
ATOM   2048  O2  U      64      60.300  76.848  73.051  1.00  0.00
ATOM   2049  C3' U      64      55.866  75.315  72.332  1.00  0.00
ATOM   2050  H3' U      64      56.022  74.274  72.615  1.00  0.00
ATOM   2051  C2' U      64      57.221  76.087  72.236  1.00  0.00
ATOM   2052  H2' U      64      57.927  75.576  71.581  1.00  0.00
ATOM   2053  O2' U      64      56.928  77.331  71.665  1.00  0.00
ATOM   2054 HO2' U      64      56.246  77.198  71.003  1.00  0.00
ATOM   2055  O3' U      64      55.024  75.501  71.251  1.00  0.00
ATOM   2056  P   U      65      55.117  74.391  70.096  1.00  0.00
ATOM   2057  OP1 U      65      53.929  74.762  69.208  1.00  0.00
ATOM   2058  OP2 U      65      55.062  73.060  70.732  1.00  0.00
ATOM   2059  O5' U      65      56.455  74.641  69.292  1.00  0.00
ATOM   2060  C5' U      65      56.588  75.662  68.283  1.00  0.00
ATOM   2061  H5' U      65      56.345  76.639  68.699  1.00  0.00
ATOM   2062 H5'' U      65      56.007  75.486  67.377  1.00  0.00
ATOM   2063  C4' U      65      58.053  75.947  67.912  1.00  0.00
ATOM   2064  H4' U      65      58.010  76.813  67.251  1.00  0.00
ATOM   2065  O4' U      65      58.834  76.133  69.120  1.00  0.00
ATOM   2066  C1' U      65      60.097  75.557  69.020  1.00  0.00
ATOM   2067  H1' U      65      60.846  76.346  68.948  1.00  0.00
ATOM   2068  N1  U      65      60.578  74.652  70.071  1.00  0.00
ATOM   2069  C6  U      65      59.710  73.708  70.546  1.00  0.00
ATOM   2070  H6  U      65      58.748  73.766  70.058  1.00  0.00
ATOM   2071  C5  U      65      60.083  72.713  71.425  1.00  0.00
ATOM   2072  H5  U      65      59.393  71.912  71.646  1.00  0.00
ATOM   2073  C4  U      65      61.486  72.657  71.761  1.00  0.00
ATOM   2074  O4  U      65      61.983  71.659  72.333  1.00  0.00
ATOM   2075  N3  U      65      62.345  73.629  71.220  1.00  0.00
ATOM   2076  H3  U      65      63.326  73.598  71.459  1.00  0.00
ATOM   2077  C2  U      65      61.942  74.640  70.392  1.00  0.00
ATOM   2078  O2  U      65      62.718  75.528  70.009  1.00  0.00
ATOM   2079  C3' U      65      58.651  74.796  67.169  1.00  0.00
ATOM   2080  H3' U      65      58.159  73.945  67.639  1.00  0.00
ATOM   2081  C2' U      65      60.119  74.912  67.629  1.00  0.00
ATOM   2082  H2' U      65      60.536  73.920  67.805  1.00  0.00
ATOM   2083  O2' U      65      61.101  75.591  66.774  1.00  0.00
ATOM   2084 HO2' U      65      61.293  75.005  66.039  1.00  0.00
ATOM   2085  O3' U      65      58.422  74.814  65.803  1.00  0.00
ATOM   2086  P   C      66      58.790  73.565  64.959  1.00  0.00
ATOM   2087  OP1 C      66      58.030  73.573  63.672  1.00  0.00
ATOM   2088  OP2 C      66      58.784  72.358  65.774  1.00  0.00
ATOM   2089  O5' C      66      60.369  73.845  64.613  1.00  0.00
ATOM   2090  C5' C      66      60.648  74.795  63.613  1.00  0.00
ATOM   2091  H5' C      66      60.173  75.770  63.719  1.00  0.00
ATOM   2092 H5'' C      66      60.324  74.402  62.649  1.00  0.00
ATOM   2093  C4' C      66      62.199  75.030  63.454  1.00  0.00
ATOM   2094  H4' C      66      62.249  75.883  62.777  1.00  0.00
ATOM   2095  O4' C      66      62.745  75.353  64.720  1.00  0.00
ATOM   2096  C1' C      66      64.056  74.744  64.700  1.00  0.00
ATOM   2097  H1' C      66      64.731  75.594  64.809  1.00  0.00
ATOM   2098  N1  C      66      64.284  73.671  65.728  1.00  0.00
ATOM   2099  C6  C      66      63.325  72.980  66.339  1.00  0.00
ATOM   2100  H6  C      66      62.322  73.268  66.059  1.00  0.00
ATOM   2101  C5  C      66      63.667  72.065  67.291  1.00  0.00
ATOM   2102  H5  C      66      62.913  71.544  67.863  1.00  0.00
ATOM   2103  C4  C      66      65.010  71.789  67.509  1.00  0.00
ATOM   2104  N4  C      66      65.440  70.862  68.324  1.00  0.00
ATOM   2105  H41 C      66      66.408  70.579  68.371  1.00  0.00
ATOM   2106  H42 C      66      64.821  70.456  69.012  1.00  0.00
ATOM   2107  N3  C      66      65.956  72.499  66.848  1.00  0.00
ATOM   2108  C2  C      66      65.676  73.449  65.968  1.00  0.00
ATOM   2109  O2  C      66      66.540  74.125  65.448  1.00  0.00
ATOM   2110  C3' C      66      62.818  73.830  62.872  1.00  0.00
ATOM   2111  H3' C      66      62.440  72.894  63.283  1.00  0.00
ATOM   2112  C2' C      66      64.181  74.129  63.335  1.00  0.00
ATOM   2113  H2' C      66      64.765  73.211  63.405  1.00  0.00
ATOM   2114  O2' C      66      64.938  75.131  62.673  1.00  0.00
ATOM   2115 HO2' C      66      64.727  75.065  61.738  1.00  0.00
ATOM   2116  O3' C      66      62.825  73.822  61.468  1.00  0.00
ATOM   2117  P   G      67      62.327  72.633  60.555  1.00  0.00
ATOM   2118  OP1 G      67      62.210  73.153  59.180  1.00  0.00
ATOM   2119  OP2 G      67      61.161  71.999  61.170  1.00  0.00
ATOM   2120  O5' G      67      63.577  71.693  60.778  1.00  0.00
ATOM   2121  C5' G      67      64.851  72.064  60.194  1.00  0.00
ATOM   2122  H5' G      67      65.003  73.139  60.286  1.00  0.00
ATOM   2123 H5'' G      67      64.845  71.873  59.121  1.00  0.00
ATOM   2124  C4' G      67      66.048  71.454  60.809  1.00  0.00
ATOM   2125  H4' G      67      66.869  71.931  60.273  1.00  0.00
ATOM   2126  O4' G      67      66.015  71.857  62.171  1.00  0.00
ATOM   2127  C1' G      67      66.482  70.806  62.991  1.00  0.00
ATOM   2128  H1' G      67      67.373  71.158  63.511  1.00  0.00
ATOM   2129  N9  G      67      65.592  70.203  63.932  1.00  0.00
ATOM   2130  C8  G      67      64.198  70.316  63.900  1.00  0.00
ATOM   2131  H8  G      67      63.633  70.972  63.255  1.00  0.00
ATOM   2132  N7  G      67      63.598  69.801  64.994  1.00  0.00
ATOM   2133  C5  G      67      64.610  69.151  65.664  1.00  0.00
ATOM   2134  C6  G      67      64.658  68.265  66.825  1.00  0.00
ATOM   2135  O6  G      67      63.744  67.909  67.508  1.00  0.00
ATOM   2136  N1  G      67      65.870  67.725  67.055  1.00  0.00
ATOM   2137  H1  G      67      65.871  67.103  67.851  1.00  0.00
ATOM   2138  C2  G      67      67.018  68.224  66.525  1.00  0.00
ATOM   2139  N2  G      67      68.085  67.478  66.822  1.00  0.00
ATOM   2140  H21 G      67      68.114  66.719  67.488  1.00  0.00
ATOM   2141  H22 G      67      68.900  67.741  66.288  1.00  0.00
ATOM   2142  N3  G      67      67.027  68.989  65.432  1.00  0.00
ATOM   2143  C4  G      67      65.815  69.454  65.043  1.00  0.00
ATOM   2144  C3' G      67      66.128  69.909  60.812  1.00  0.00
ATOM   2145  H3' G      67      65.152  69.550  61.136  1.00  0.00
ATOM   2146  C2' G      67      66.982  69.847  62.040  1.00  0.00
ATOM   2147  H2' G      67      66.970  68.832  62.438  1.00  0.00
ATOM   2148  O2' G      67      68.332  70.294  61.814  1.00  0.00
ATOM   2149 HO2' G      67      68.471  71.237  61.932  1.00  0.00
ATOM   2150  O3' G      67      66.673  69.336  59.609  1.00  0.00
ATOM   2151  P   U      68      66.480  67.779  59.232  1.00  0.00
ATOM   2152  OP1 U      68      67.323  67.434  58.066  1.00  0.00
ATOM   2153  OP2 U      68      65.067  67.514  59.203  1.00  0.00
ATOM   2154  O5' U      68      67.028  66.913  60.434  1.00  0.00
ATOM   2155  C5' U      68      68.412  66.864  60.602  1.00  0.00
ATOM   2156  H5' U      68      68.761  67.866  60.850  1.00  0.00
ATOM   2157 H5'' U      68      68.882  66.557  59.667  1.00  0.00
ATOM   2158  C4' U      68      68.819  65.856  61.723  1.00  0.00
ATOM   2159  H4' U      68      69.891  65.909  61.911  1.00  0.00
ATOM   2160  O4' U      68      68.303  66.274  63.059  1.00  0.00
ATOM   2161  C1' U      68      68.129  65.143  63.861  1.00  0.00
ATOM   2162  H1' U      68      68.774  65.332  64.719  1.00  0.00
ATOM   2163  N1  U      68      66.743  65.162  64.390  1.00  0.00
ATOM   2164  C6  U      68      65.746  65.997  64.030  1.00  0.00
ATOM   2165  H6  U      68      65.910  66.716  63.241  1.00  0.00
ATOM   2166  C5  U      68      64.461  65.835  64.502  1.00  0.00
ATOM   2167  H5  U      68      63.678  66.319  63.937  1.00  0.00
ATOM   2168  C4  U      68      64.228  64.950  65.618  1.00  0.00
ATOM   2169  O4  U      68      63.128  64.717  66.125  1.00  0.00
ATOM   2170  N3  U      68      65.304  64.365  66.170  1.00  0.00
ATOM   2171  H3  U      68      65.290  63.661  66.894  1.00  0.00
ATOM   2172  C2  U      68      66.598  64.403  65.594  1.00  0.00
ATOM   2173  O2  U      68      67.424  63.736  66.184  1.00  0.00
ATOM   2174  C3' U      68      68.325  64.447  61.505  1.00  0.00
ATOM   2175  H3' U      68      67.259  64.524  61.289  1.00  0.00
ATOM   2176  C2' U      68      68.368  63.869  62.963  1.00  0.00
ATOM   2177  H2' U      68      67.617  63.111  63.182  1.00  0.00
ATOM   2178  O2' U      68      69.578  63.367  63.394  1.00  0.00
ATOM   2179 HO2' U      68      69.446  62.462  63.687  1.00  0.00
ATOM   2180  O3' U      68      69.043  63.660  60.599  1.00  0.00
ATOM   2181  P   G      69      68.505  62.283  59.940  1.00  0.00
ATOM   2182  OP1 G      69      69.462  61.747  58.941  1.00  0.00
ATOM   2183  OP2 G      69      67.155  62.579  59.590  1.00  0.00
ATOM   2184  O5' G      69      68.496  61.218  61.159  1.00  0.00
ATOM   2185  C5' G      69      69.708  60.597  61.828  1.00  0.00
ATOM   2186  H5' G      69      70.329  61.443  62.122  1.00  0.00
ATOM   2187 H5'' G      69      70.179  59.971  61.069  1.00  0.00
ATOM   2188  C4' G      69      69.361  59.766  63.095  1.00  0.00
ATOM   2189  H4' G      69      70.268  59.504  63.640  1.00  0.00
ATOM   2190  O4' G      69      68.506  60.504  63.955  1.00  0.00
ATOM   2191  C1' G      69      67.884  59.546  64.788  1.00  0.00
ATOM   2192  H1' G      69      68.281  59.630  65.800  1.00  0.00
ATOM   2193  N9  G      69      66.478  59.964  64.635  1.00  0.00
ATOM   2194  C8  G      69      65.822  60.711  63.689  1.00  0.00
ATOM   2195  H8  G      69      66.410  61.139  62.891  1.00  0.00
ATOM   2196  N7  G      69      64.527  60.917  63.935  1.00  0.00
ATOM   2197  C5  G      69      64.259  60.095  65.029  1.00  0.00
ATOM   2198  C6  G      69      63.086  59.749  65.773  1.00  0.00
ATOM   2199  O6  G      69      61.965  60.303  65.763  1.00  0.00
ATOM   2200  N1  G      69      63.294  58.756  66.715  1.00  0.00
ATOM   2201  H1  G      69      62.471  58.678  67.295  1.00  0.00
ATOM   2202  C2  G      69      64.443  58.134  66.966  1.00  0.00
ATOM   2203  N2  G      69      64.515  57.229  67.858  1.00  0.00
ATOM   2204  H21 G      69      63.862  57.076  68.613  1.00  0.00
ATOM   2205  H22 G      69      65.427  56.813  67.982  1.00  0.00
ATOM   2206  N3  G      69      65.585  58.450  66.360  1.00  0.00
ATOM   2207  C4  G      69      65.461  59.413  65.406  1.00  0.00
ATOM   2208  C3' G      69      68.656  58.440  62.717  1.00  0.00
ATOM   2209  H3' G      69      67.770  58.721  62.147  1.00  0.00
ATOM   2210  C2' G      69      68.123  58.173  64.125  1.00  0.00
ATOM   2211  H2' G      69      67.172  57.667  63.954  1.00  0.00
ATOM   2212  O2' G      69      69.028  57.355  64.903  1.00  0.00
ATOM   2213 HO2' G      69      68.739  56.444  64.811  1.00  0.00
ATOM   2214  O3' G      69      69.415  57.365  62.227  1.00  0.00
ATOM   2215  P   C      70      68.875  56.339  61.175  1.00  0.00
ATOM   2216  OP1 C      70      70.080  55.625  60.675  1.00  0.00
ATOM   2217  OP2 C      70      68.060  57.078  60.242  1.00  0.00
ATOM   2218  O5' C      70      67.868  55.311  61.979  1.00  0.00
ATOM   2219  C5' C      70      68.432  54.391  62.899  1.00  0.00
ATOM   2220  H5' C      70      69.267  54.787  63.476  1.00  0.00
ATOM   2221 H5'' C      70      68.851  53.558  62.336  1.00  0.00
ATOM   2222  C4' C      70      67.264  53.928  63.722  1.00  0.00
ATOM   2223  H4' C      70      67.635  53.265  64.504  1.00  0.00
ATOM   2224  O4' C      70      66.679  55.052  64.330  1.00  0.00
ATOM   2225  C1' C      70      65.344  54.767  64.606  1.00  0.00
ATOM   2226  H1' C      70      65.288  54.632  65.686  1.00  0.00
ATOM   2227  N1  C      70      64.275  55.730  64.273  1.00  0.00
ATOM   2228  C6  C      70      64.450  56.684  63.355  1.00  0.00
ATOM   2229  H6  C      70      65.386  56.789  62.827  1.00  0.00
ATOM   2230  C5  C      70      63.364  57.456  62.926  1.00  0.00
ATOM   2231  H5  C      70      63.447  58.271  62.222  1.00  0.00
ATOM   2232  C4  C      70      62.136  57.284  63.703  1.00  0.00
ATOM   2233  N4  C      70      61.053  57.967  63.362  1.00  0.00
ATOM   2234  H41 C      70      61.191  58.738  62.725  1.00  0.00
ATOM   2235  H42 C      70      60.230  57.866  63.940  1.00  0.00
ATOM   2236  N3  C      70      61.940  56.406  64.632  1.00  0.00
ATOM   2237  C2  C      70      63.034  55.640  64.905  1.00  0.00
ATOM   2238  O2  C      70      62.842  54.748  65.734  1.00  0.00
ATOM   2239  C3' C      70      66.109  53.208  63.001  1.00  0.00
ATOM   2240  H3' C      70      65.826  53.854  62.170  1.00  0.00
ATOM   2241  C2' C      70      65.027  53.321  64.129  1.00  0.00
ATOM   2242  H2' C      70      64.036  53.185  63.696  1.00  0.00
ATOM   2243  O2' C      70      65.276  52.310  65.095  1.00  0.00
ATOM   2244 HO2' C      70      65.689  51.607  64.588  1.00  0.00
ATOM   2245  O3' C      70      66.291  51.883  62.563  1.00  0.00
ATOM   2246  P   U      71      65.299  51.237  61.470  1.00  0.00
ATOM   2247  OP1 U      71      65.718  49.897  61.153  1.00  0.00
ATOM   2248  OP2 U      71      65.203  52.130  60.324  1.00  0.00
ATOM   2249  O5' U      71      63.887  51.130  62.185  1.00  0.00
ATOM   2250  C5' U      71      63.546  50.056  63.044  1.00  0.00
ATOM   2251  H5' U      71      64.307  49.906  63.810  1.00  0.00
ATOM   2252 H5'' U      71      63.567  49.089  62.543  1.00  0.00
ATOM   2253  C4' U      71      62.248  50.159  63.838  1.00  0.00
ATOM   2254  H4' U      71      62.191  49.346  64.562  1.00  0.00
ATOM   2255  O4' U      71      62.163  51.474  64.367  1.00  0.00
ATOM   2256  C1' U      71      60.828  51.883  64.266  1.00  0.00
ATOM   2257  H1' U      71      60.397  52.075  65.249  1.00  0.00
ATOM   2258  N1  U      71      60.622  53.060  63.358  1.00  0.00
ATOM   2259  C6  U      71      61.401  53.282  62.271  1.00  0.00
ATOM   2260  H6  U      71      62.255  52.651  62.071  1.00  0.00
ATOM   2261  C5  U      71      61.208  54.389  61.562  1.00  0.00
ATOM   2262  H5  U      71      61.829  54.523  60.689  1.00  0.00
ATOM   2263  C4  U      71      60.156  55.317  61.822  1.00  0.00
ATOM   2264  O4  U      71      59.766  56.244  61.116  1.00  0.00
ATOM   2265  N3  U      71      59.317  54.929  62.866  1.00  0.00
ATOM   2266  H3  U      71      58.492  55.452  63.124  1.00  0.00
ATOM   2267  C2  U      71      59.532  53.892  63.691  1.00  0.00
ATOM   2268  O2  U      71      58.830  53.629  64.695  1.00  0.00
ATOM   2269  C3' U      71      61.041  49.958  62.922  1.00  0.00
ATOM   2270  H3' U      71      61.363  50.336  61.951  1.00  0.00
ATOM   2271  C2' U      71      59.941  50.739  63.717  1.00  0.00
ATOM   2272  H2' U      71      59.117  51.184  63.158  1.00  0.00
ATOM   2273  O2' U      71      59.406  50.068  64.825  1.00  0.00
ATOM   2274 HO2' U      71      59.163  49.229  64.427  1.00  0.00
ATOM   2275  O3' U      71      60.746  48.633  62.937  1.00  0.00
ATOM   2276  P   U      72      59.636  47.841  62.118  1.00  0.00
ATOM   2277  OP1 U      72      59.896  46.363  62.254  1.00  0.00
ATOM   2278  OP2 U      72      59.496  48.391  60.763  1.00  0.00
ATOM   2279  O5' U      72      58.378  48.180  63.043  1.00  0.00
ATOM   2280  C5' U      72      58.020  47.248  64.086  1.00  0.00
ATOM   2281  H5' U      72      58.842  47.125  64.791  1.00  0.00
ATOM   2282 H5'' U      72      57.819  46.259  63.673  1.00  0.00
ATOM   2283  C4' U      72      56.593  47.668  64.642  1.00  0.00
ATOM   2284  H4' U      72      56.308  46.998  65.453  1.00  0.00
ATOM   2285  O4' U      72      56.499  49.009  65.135  1.00  0.00
ATOM   2286  C1' U      72      55.149  49.455  64.823  1.00  0.00
ATOM   2287  H1' U      72      54.561  49.795  65.676  1.00  0.00
ATOM   2288  N1  U      72      55.098  50.579  63.875  1.00  0.00
ATOM   2289  C6  U      72      56.237  51.015  63.295  1.00  0.00
ATOM   2290  H6  U      72      57.120  50.406  63.172  1.00  0.00
ATOM   2291  C5  U      72      56.232  52.254  62.673  1.00  0.00
ATOM   2292  H5  U      72      57.121  52.495  62.108  1.00  0.00
ATOM   2293  C4  U      72      54.994  53.059  62.452  1.00  0.00
ATOM   2294  O4  U      72      54.865  54.104  61.870  1.00  0.00
ATOM   2295  N3  U      72      53.905  52.416  62.984  1.00  0.00
ATOM   2296  H3  U      72      53.038  52.921  62.864  1.00  0.00
ATOM   2297  C2  U      72      53.873  51.244  63.790  1.00  0.00
ATOM   2298  O2  U      72      52.900  50.820  64.389  1.00  0.00
ATOM   2299  C3' U      72      55.578  47.595  63.558  1.00  0.00
ATOM   2300  H3' U      72      55.867  48.163  62.673  1.00  0.00
ATOM   2301  C2' U      72      54.387  48.247  64.251  1.00  0.00
ATOM   2302  H2' U      72      53.622  48.668  63.600  1.00  0.00
ATOM   2303  O2' U      72      53.852  47.664  65.432  1.00  0.00
ATOM   2304 HO2' U      72      52.902  47.574  65.323  1.00  0.00
ATOM   2305  O3' U      72      55.308  46.258  63.210  1.00  0.00
ATOM   2306  P   U      73      54.921  45.930  61.712  1.00  0.00
ATOM   2307  OP1 U      73      54.491  44.592  61.634  1.00  0.00
ATOM   2308  OP2 U      73      56.055  46.337  60.851  1.00  0.00
ATOM   2309  O5' U      73      53.741  46.919  61.416  1.00  0.00
ATOM   2310  C5' U      73      52.458  46.659  61.905  1.00  0.00
ATOM   2311  H5' U      73      52.501  46.454  62.975  1.00  0.00
ATOM   2312 H5'' U      73      52.143  45.765  61.367  1.00  0.00
ATOM   2313  C4' U      73      51.520  47.822  61.673  1.00  0.00
ATOM   2314  H4' U      73      50.610  47.572  62.217  1.00  0.00
ATOM   2315  O4' U      73      52.008  49.102  61.955  1.00  0.00
ATOM   2316  C1' U      73      51.412  50.106  61.150  1.00  0.00
ATOM   2317  H1' U      73      50.820  50.815  61.728  1.00  0.00
ATOM   2318  N1  U      73      52.488  50.846  60.378  1.00  0.00
ATOM   2319  C6  U      73      53.829  50.524  60.214  1.00  0.00
ATOM   2320  H6  U      73      54.185  49.549  60.514  1.00  0.00
ATOM   2321  C5  U      73      54.688  51.359  59.638  1.00  0.00
ATOM   2322  H5  U      73      55.711  51.038  59.505  1.00  0.00
ATOM   2323  C4  U      73      54.321  52.676  59.140  1.00  0.00
ATOM   2324  O4  U      73      55.032  53.394  58.462  1.00  0.00
ATOM   2325  N3  U      73      53.010  52.994  59.356  1.00  0.00
ATOM   2326  H3  U      73      52.700  53.861  58.939  1.00  0.00
ATOM   2327  C2  U      73      52.069  52.162  59.911  1.00  0.00
ATOM   2328  O2  U      73      50.899  52.550  59.965  1.00  0.00
ATOM   2329  C3' U      73      51.143  48.023  60.155  1.00  0.00
ATOM   2330  H3' U      73      52.080  48.044  59.598  1.00  0.00
ATOM   2331  C2' U      73      50.474  49.419  60.202  1.00  0.00
ATOM   2332  H2' U      73      50.476  49.902  59.225  1.00  0.00
ATOM   2333  O2' U      73      49.209  49.455  60.779  1.00  0.00
ATOM   2334 HO2' U      73      49.001  50.378  60.942  1.00  0.00
ATOM   2335  O3' U      73      50.240  47.067  59.629  1.00  0.00
ATOM   2336  P   U      74      50.392  46.683  58.065  1.00  0.00
ATOM   2337  OP1 U      74      49.392  45.624  57.805  1.00  0.00
ATOM   2338  OP2 U      74      51.812  46.304  57.931  1.00  0.00
ATOM   2339  O5' U      74      50.073  48.026  57.275  1.00  0.00
ATOM   2340  C5' U      74      48.670  48.356  57.112  1.00  0.00
ATOM   2341  H5' U      74      48.152  48.394  58.070  1.00  0.00
ATOM   2342 H5'' U      74      48.083  47.587  56.609  1.00  0.00
ATOM   2343  C4' U      74      48.475  49.642  56.321  1.00  0.00
ATOM   2344  H4' U      74      47.395  49.783  56.280  1.00  0.00
ATOM   2345  O4' U      74      49.099  50.715  57.000  1.00  0.00
ATOM   2346  C1' U      74      49.657  51.677  56.032  1.00  0.00
ATOM   2347  H1' U      74      49.299  52.669  56.308  1.00  0.00
ATOM   2348  N1  U      74      51.117  51.793  55.950  1.00  0.00
ATOM   2349  C6  U      74      52.009  50.990  56.623  1.00  0.00
ATOM   2350  H6  U      74      51.649  50.225  57.295  1.00  0.00
ATOM   2351  C5  U      74      53.343  51.107  56.406  1.00  0.00
ATOM   2352  H5  U      74      54.006  50.411  56.898  1.00  0.00
ATOM   2353  C4  U      74      53.950  52.151  55.606  1.00  0.00
ATOM   2354  O4  U      74      55.196  52.350  55.440  1.00  0.00
ATOM   2355  N3  U      74      53.059  52.976  55.029  1.00  0.00
ATOM   2356  H3  U      74      53.367  53.796  54.526  1.00  0.00
ATOM   2357  C2  U      74      51.658  52.781  55.039  1.00  0.00
ATOM   2358  O2  U      74      51.023  53.649  54.520  1.00  0.00
ATOM   2359  C3' U      74      49.074  49.662  54.928  1.00  0.00
ATOM   2360  H3' U      74      50.084  49.256  54.984  1.00  0.00
ATOM   2361  C2' U      74      49.009  51.196  54.677  1.00  0.00
ATOM   2362  H2' U      74      49.666  51.380  53.826  1.00  0.00
ATOM   2363  O2' U      74      47.658  51.633  54.558  1.00  0.00
ATOM   2364 HO2' U      74      47.223  51.237  53.799  1.00  0.00
ATOM   2365  O3' U      74      48.269  48.917  53.938  1.00  0.00
ATOM   2366  P   G      75      48.724  48.703  52.469  1.00  0.00
ATOM   2367  OP1 G      75      47.640  47.948  51.817  1.00  0.00
ATOM   2368  OP2 G      75      50.021  48.085  52.475  1.00  0.00
ATOM   2369  O5' G      75      48.791  50.119  51.789  1.00  0.00
ATOM   2370  C5' G      75      47.660  50.783  51.324  1.00  0.00
ATOM   2371  H5' G      75      47.059  50.880  52.228  1.00  0.00
ATOM   2372 H5'' G      75      47.042  50.190  50.650  1.00  0.00
ATOM   2373  C4' G      75      47.945  52.091  50.646  1.00  0.00
ATOM   2374  H4' G      75      46.988  52.535  50.375  1.00  0.00
ATOM   2375  O4' G      75      48.736  52.970  51.450  1.00  0.00
ATOM   2376  C1' G      75      49.584  53.751  50.591  1.00  0.00
ATOM   2377  H1' G      75      49.438  54.825  50.705  1.00  0.00
ATOM   2378  N9  G      75      51.021  53.558  50.894  1.00  0.00
ATOM   2379  C8  G      75      51.590  52.519  51.578  1.00  0.00
ATOM   2380  H8  G      75      51.046  51.738  52.086  1.00  0.00
ATOM   2381  N7  G      75      52.867  52.738  51.772  1.00  0.00
ATOM   2382  C5  G      75      53.195  53.979  51.168  1.00  0.00
ATOM   2383  C6  G      75      54.463  54.737  51.058  1.00  0.00
ATOM   2384  O6  G      75      55.555  54.506  51.581  1.00  0.00
ATOM   2385  N1  G      75      54.291  55.881  50.287  1.00  0.00
ATOM   2386  H1  G      75      55.066  56.513  50.144  1.00  0.00
ATOM   2387  C2  G      75      53.120  56.328  49.753  1.00  0.00
ATOM   2388  N2  G      75      53.086  57.413  49.073  1.00  0.00
ATOM   2389  H21 G      75      52.260  57.767  48.612  1.00  0.00
ATOM   2390  H22 G      75      53.940  57.911  48.865  1.00  0.00
ATOM   2391  N3  G      75      51.981  55.652  49.867  1.00  0.00
ATOM   2392  C4  G      75      52.070  54.444  50.555  1.00  0.00
ATOM   2393  C3' G      75      48.783  51.946  49.406  1.00  0.00
ATOM   2394  H3' G      75      49.622  51.293  49.645  1.00  0.00
ATOM   2395  C2' G      75      49.207  53.362  49.191  1.00  0.00
ATOM   2396  H2' G      75      50.040  53.429  48.492  1.00  0.00
ATOM   2397  O2' G      75      48.125  54.224  48.824  1.00  0.00
ATOM   2398 HO2' G      75      47.470  53.723  48.332  1.00  0.00
ATOM   2399  O3' G      75      48.087  51.394  48.283  1.00  0.00
ATOM   2400  P   A      76      48.915  50.751  47.065  1.00  0.00
ATOM   2401  OP1 A      76      47.939  50.370  45.978  1.00  0.00
ATOM   2402  OP2 A      76      49.845  49.718  47.579  1.00  0.00
ATOM   2403  O5' A      76      49.803  51.901  46.468  1.00  0.00
ATOM   2404  C5' A      76      49.245  52.999  45.787  1.00  0.00
ATOM   2405  H5' A      76      48.452  53.293  46.474  1.00  0.00
ATOM   2406 H5'' A      76      48.738  52.684  44.875  1.00  0.00
ATOM   2407  C4' A      76      50.384  54.022  45.440  1.00  0.00
ATOM   2408  H4' A      76      49.989  54.871  44.883  1.00  0.00
ATOM   2409  O4' A      76      51.036  54.486  46.618  1.00  0.00
ATOM   2410  C1' A      76      52.408  54.725  46.395  1.00  0.00
ATOM   2411  H1' A      76      52.723  55.709  46.743  1.00  0.00
ATOM   2412  N9  A      76      53.240  53.653  47.088  1.00  0.00
ATOM   2413  C8  A      76      52.819  52.532  47.714  1.00  0.00
ATOM   2414  H8  A      76      51.831  52.114  47.585  1.00  0.00
ATOM   2415  N7  A      76      53.715  51.889  48.422  1.00  0.00
ATOM   2416  C5  A      76      54.833  52.768  48.330  1.00  0.00
ATOM   2417  C6  A      76      56.079  52.740  48.930  1.00  0.00
ATOM   2418  N6  A      76      56.483  51.846  49.848  1.00  0.00
ATOM   2419  H61 A      76      57.414  52.006  50.207  1.00  0.00
ATOM   2420  H62 A      76      55.938  51.002  49.742  1.00  0.00
ATOM   2421  N1  A      76      56.938  53.716  48.675  1.00  0.00
ATOM   2422  C2  A      76      56.487  54.770  47.997  1.00  0.00
ATOM   2423  H2  A      76      57.206  55.556  47.820  1.00  0.00
ATOM   2424  N3  A      76      55.330  54.939  47.362  1.00  0.00
ATOM   2425  C4  A      76      54.554  53.853  47.532  1.00  0.00
ATOM   2426  C3' A      76      51.506  53.522  44.529  1.00  0.00
ATOM   2427  H3' A      76      51.787  52.541  44.913  1.00  0.00
ATOM   2428  C2' A      76      52.585  54.625  44.891  1.00  0.00
ATOM   2429  H2' A      76      53.580  54.194  44.784  1.00  0.00
ATOM   2430  O2' A      76      52.512  55.845  44.196  1.00  0.00
ATOM   2431 HO2' A      76      52.314  55.681  43.272  1.00  0.00
ATOM   2432  O3' A      76      51.282  53.527  43.111  1.00  0.00
ATOM   2433  P   C      77      50.294  52.571  42.310  1.00  0.00
ATOM   2434  OP1 C      77      50.168  51.299  42.990  1.00  0.00
ATOM   2435  OP2 C      77      50.769  52.398  40.945  1.00  0.00
ATOM   2436  O5' C      77      48.926  53.297  42.320  1.00  0.00
ATOM   2437  C5' C      77      48.882  54.649  41.871  1.00  0.00
ATOM   2438  H5' C      77      49.543  54.861  41.031  1.00  0.00
ATOM   2439 H5'' C      77      49.166  55.216  42.758  1.00  0.00
ATOM   2440  C4' C      77      47.462  55.073  41.556  1.00  0.00
ATOM   2441  H4' C      77      46.793  54.759  42.357  1.00  0.00
ATOM   2442  O4' C      77      47.426  56.454  41.408  1.00  0.00
ATOM   2443  C1' C      77      46.218  56.707  40.576  1.00  0.00
ATOM   2444  H1' C      77      45.402  56.864  41.282  1.00  0.00
ATOM   2445  N1  C      77      46.552  57.892  39.639  1.00  0.00
ATOM   2446  C6  C      77      47.818  58.136  39.178  1.00  0.00
ATOM   2447  H6  C      77      48.560  57.384  39.404  1.00  0.00
ATOM   2448  C5  C      77      48.161  59.269  38.477  1.00  0.00
ATOM   2449  H5  C      77      49.170  59.462  38.145  1.00  0.00
ATOM   2450  C4  C      77      47.089  60.169  38.264  1.00  0.00
ATOM   2451  N4  C      77      47.355  61.298  37.705  1.00  0.00
ATOM   2452  H41 C      77      46.727  62.089  37.717  1.00  0.00
ATOM   2453  H42 C      77      48.321  61.536  37.529  1.00  0.00
ATOM   2454  N3  C      77      45.852  59.927  38.698  1.00  0.00
ATOM   2455  C2  C      77      45.524  58.799  39.372  1.00  0.00
ATOM   2456  O2  C      77      44.355  58.532  39.580  1.00  0.00
ATOM   2457  C3' C      77      47.104  54.551  40.123  1.00  0.00
ATOM   2458  H3' C      77      47.960  54.608  39.450  1.00  0.00
ATOM   2459  C2' C      77      45.928  55.412  39.816  1.00  0.00
ATOM   2460  H2' C      77      45.792  55.519  38.740  1.00  0.00
ATOM   2461  O2' C      77      44.759  54.738  40.492  1.00  0.00
ATOM   2462 HO2' C      77      44.931  53.802  40.364  1.00  0.00
ATOM   2463  O3' C      77      46.899  53.167  40.228  1.00  0.00
ATOM   2464  P   G      78      46.862  52.193  38.926  1.00  0.00
ATOM   2465  OP1 G      78      46.351  50.854  39.313  1.00  0.00
ATOM   2466  OP2 G      78      48.190  52.215  38.268  1.00  0.00
ATOM   2467  O5' G      78      45.899  52.826  37.810  1.00  0.00
ATOM   2468  C5' G      78      44.505  52.385  37.783  1.00  0.00
ATOM   2469  H5' G      78      43.990  52.663  38.702  1.00  0.00
ATOM   2470 H5'' G      78      44.324  51.344  37.517  1.00  0.00
ATOM   2471  C4' G      78      44.010  53.223  36.666  1.00  0.00
ATOM   2472  H4' G      78      42.934  53.054  36.653  1.00  0.00
ATOM   2473  O4' G      78      44.241  54.650  36.867  1.00  0.00
ATOM   2474  C1' G      78      44.593  55.285  35.666  1.00  0.00
ATOM   2475  H1' G      78      43.926  56.128  35.487  1.00  0.00
ATOM   2476  N9  G      78      45.971  55.750  35.602  1.00  0.00
ATOM   2477  C8  G      78      47.146  54.998  35.852  1.00  0.00
ATOM   2478  H8  G      78      47.142  53.951  36.117  1.00  0.00
ATOM   2479  N7  G      78      48.221  55.678  35.856  1.00  0.00
ATOM   2480  C5  G      78      47.794  56.946  35.493  1.00  0.00
ATOM   2481  C6  G      78      48.510  58.160  35.333  1.00  0.00
ATOM   2482  O6  G      78      49.718  58.313  35.356  1.00  0.00
ATOM   2483  N1  G      78      47.639  59.183  34.917  1.00  0.00
ATOM   2484  H1  G      78      48.104  60.045  34.670  1.00  0.00
ATOM   2485  C2  G      78      46.345  59.131  34.705  1.00  0.00
ATOM   2486  N2  G      78      45.928  60.250  34.136  1.00  0.00
ATOM   2487  H21 G      78      44.943  60.189  33.923  1.00  0.00
ATOM   2488  H22 G      78      46.450  61.112  34.069  1.00  0.00
ATOM   2489  N3  G      78      45.651  58.065  34.838  1.00  0.00
ATOM   2490  C4  G      78      46.429  56.993  35.216  1.00  0.00
ATOM   2491  C3' G      78      44.522  52.910  35.300  1.00  0.00
ATOM   2492  H3' G      78      45.537  52.512  35.328  1.00  0.00
ATOM   2493  C2' G      78      44.383  54.193  34.620  1.00  0.00
ATOM   2494  H2' G      78      45.060  54.263  33.768  1.00  0.00
ATOM   2495  O2' G      78      43.011  54.300  34.219  1.00  0.00
ATOM   2496 HO2' G      78      42.674  53.522  33.769  1.00  0.00
ATOM   2497  O3' G      78      43.655  51.907  34.805  1.00  0.00
ATOM   2498  P   U      79      44.007  50.915  33.645  1.00  0.00
ATOM   2499  OP1 U      79      42.810  50.077  33.433  1.00  0.00
ATOM   2500  OP2 U      79      45.353  50.293  33.831  1.00  0.00
ATOM   2501  O5' U      79      44.070  51.915  32.513  1.00  0.00
ATOM   2502  C5' U      79      43.112  51.956  31.434  1.00  0.00
ATOM   2503  H5' U      79      42.126  52.082  31.882  1.00  0.00
ATOM   2504 H5'' U      79      43.141  50.948  31.019  1.00  0.00
ATOM   2505  C4' U      79      43.392  53.037  30.449  1.00  0.00
ATOM   2506  H4' U      79      42.515  53.237  29.834  1.00  0.00
ATOM   2507  O4' U      79      43.880  54.176  31.082  1.00  0.00
ATOM   2508  C1' U      79      44.558  54.969  30.074  1.00  0.00
ATOM   2509  H1' U      79      43.811  55.647  29.659  1.00  0.00
ATOM   2510  N1  U      79      45.727  55.779  30.610  1.00  0.00
ATOM   2511  C6  U      79      46.611  55.300  31.528  1.00  0.00
ATOM   2512  H6  U      79      46.473  54.279  31.850  1.00  0.00
ATOM   2513  C5  U      79      47.609  56.074  32.073  1.00  0.00
ATOM   2514  H5  U      79      48.249  55.716  32.865  1.00  0.00
ATOM   2515  C4  U      79      47.791  57.428  31.713  1.00  0.00
ATOM   2516  O4  U      79      48.664  58.146  32.144  1.00  0.00
ATOM   2517  N3  U      79      46.944  57.835  30.687  1.00  0.00
ATOM   2518  H3  U      79      46.953  58.808  30.414  1.00  0.00
ATOM   2519  C2  U      79      45.822  57.095  30.193  1.00  0.00
ATOM   2520  O2  U      79      45.140  57.688  29.347  1.00  0.00
ATOM   2521  C3' U      79      44.485  52.642  29.477  1.00  0.00
ATOM   2522  H3' U      79      45.218  52.090  30.066  1.00  0.00
ATOM   2523  C2' U      79      44.939  54.030  28.913  1.00  0.00
ATOM   2524  H2' U      79      46.010  54.031  28.707  1.00  0.00
ATOM   2525  O2' U      79      44.323  54.474  27.791  1.00  0.00
ATOM   2526 HO2' U      79      43.977  53.755  27.258  1.00  0.00
ATOM   2527  O3' U      79      44.078  51.806  28.379  1.00  0.00
ATOM   2528  P   U      80      45.110  50.922  27.629  1.00  0.00
ATOM   2529  OP1 U      80      44.550  49.536  27.478  1.00  0.00
ATOM   2530  OP2 U      80      46.454  51.220  28.118  1.00  0.00
ATOM   2531  O5' U      80      45.064  51.547  26.177  1.00  0.00
ATOM   2532  C5' U      80      43.959  51.328  25.276  1.00  0.00
ATOM   2533  H5' U      80      42.956  51.447  25.684  1.00  0.00
ATOM   2534 H5'' U      80      43.935  50.284  24.963  1.00  0.00
ATOM   2535  C4' U      80      44.099  52.349  24.199  1.00  0.00
ATOM   2536  H4' U      80      43.240  52.343  23.529  1.00  0.00
ATOM   2537  O4' U      80      43.992  53.649  24.767  1.00  0.00
ATOM   2538  C1' U      80      44.337  54.553  23.758  1.00  0.00
ATOM   2539  H1' U      80      43.447  54.830  23.192  1.00  0.00
ATOM   2540  N1  U      80      45.069  55.699  24.250  1.00  0.00
ATOM   2541  C6  U      80      46.052  55.638  25.240  1.00  0.00
ATOM   2542  H6  U      80      46.202  54.674  25.704  1.00  0.00
ATOM   2543  C5  U      80      46.762  56.733  25.556  1.00  0.00
ATOM   2544  H5  U      80      47.661  56.717  26.154  1.00  0.00
ATOM   2545  C4  U      80      46.487  58.042  24.988  1.00  0.00
ATOM   2546  O4  U      80      47.143  59.029  25.138  1.00  0.00
ATOM   2547  N3  U      80      45.311  58.082  24.265  1.00  0.00
ATOM   2548  H3  U      80      45.097  58.951  23.796  1.00  0.00
ATOM   2549  C2  U      80      44.590  56.985  23.924  1.00  0.00
ATOM   2550  O2  U      80      43.563  57.167  23.285  1.00  0.00
ATOM   2551  C3' U      80      45.403  52.441  23.344  1.00  0.00
ATOM   2552  H3' U      80      46.231  52.315  24.043  1.00  0.00
ATOM   2553  C2' U      80      45.291  53.848  22.770  1.00  0.00
ATOM   2554  H2' U      80      46.254  54.356  22.730  1.00  0.00
ATOM   2555  O2' U      80      44.673  53.673  21.523  1.00  0.00
ATOM   2556 HO2' U      80      45.134  53.014  20.998  1.00  0.00
ATOM   2557  O3' U      80      45.458  51.332  22.484  1.00  0.00
ATOM   2558  P   U      81      46.666  50.923  21.575  1.00  0.00
ATOM   2559  OP1 U      81      46.483  49.540  21.216  1.00  0.00
ATOM   2560  OP2 U      81      47.881  51.478  22.159  1.00  0.00
ATOM   2561  O5' U      81      46.366  51.768  20.280  1.00  0.00
ATOM   2562  C5' U      81      45.504  51.325  19.211  1.00  0.00
ATOM   2563  H5' U      81      44.512  51.210  19.647  1.00  0.00
ATOM   2564 H5'' U      81      45.794  50.330  18.873  1.00  0.00
ATOM   2565  C4' U      81      45.456  52.297  18.043  1.00  0.00
ATOM   2566  H4' U      81      44.759  51.787  17.377  1.00  0.00
ATOM   2567  O4' U      81      45.088  53.690  18.468  1.00  0.00
ATOM   2568  C1' U      81      46.038  54.625  18.161  1.00  0.00
ATOM   2569  H1' U      81      45.646  55.497  17.636  1.00  0.00
ATOM   2570  N1  U      81      46.590  55.132  19.538  1.00  0.00
ATOM   2571  C6  U      81      47.736  54.672  20.019  1.00  0.00
ATOM   2572  H6  U      81      48.114  53.725  19.663  1.00  0.00
ATOM   2573  C5  U      81      48.427  55.273  21.048  1.00  0.00
ATOM   2574  H5  U      81      49.330  54.797  21.400  1.00  0.00
ATOM   2575  C4  U      81      47.999  56.602  21.433  1.00  0.00
ATOM   2576  O4  U      81      48.658  57.293  22.198  1.00  0.00
ATOM   2577  N3  U      81      46.857  57.085  20.873  1.00  0.00
ATOM   2578  H3  U      81      46.536  57.946  21.292  1.00  0.00
ATOM   2579  C2  U      81      46.037  56.344  19.997  1.00  0.00
ATOM   2580  O2  U      81      44.930  56.802  19.732  1.00  0.00
ATOM   2581  C3' U      81      46.823  52.450  17.423  1.00  0.00
ATOM   2582  H3' U      81      47.617  52.161  18.113  1.00  0.00
ATOM   2583  C2' U      81      47.014  53.987  17.272  1.00  0.00
ATOM   2584  H2' U      81      48.049  54.321  17.336  1.00  0.00
ATOM   2585  O2' U      81      46.538  54.357  16.013  1.00  0.00
ATOM   2586 HO2' U      81      46.256  53.517  15.643  1.00  0.00
ATOM   2587  O3' U      81      47.008  51.844  16.203  1.00  0.00
ATOM   2588  P   A      82      47.329  50.309  16.124  1.00  0.00
ATOM   2589  OP1 A      82      48.258  50.023  17.250  1.00  0.00
ATOM   2590  OP2 A      82      47.866  50.065  14.793  1.00  0.00
ATOM   2591  O5' A      82      46.028  49.445  16.388  1.00  0.00
ATOM   2592  C5' A      82      44.956  49.617  15.486  1.00  0.00
ATOM   2593  H5' A      82      45.248  49.400  14.459  1.00  0.00
ATOM   2594 H5'' A      82      44.518  50.613  15.538  1.00  0.00
ATOM   2595  C4' A      82      43.814  48.692  15.683  1.00  0.00
ATOM   2596  H4' A      82      42.962  49.071  15.117  1.00  0.00
ATOM   2597  O4' A      82      44.266  47.430  15.169  1.00  0.00
ATOM   2598  C1' A      82      43.781  46.383  16.008  1.00  0.00
ATOM   2599  H1' A      82      43.302  45.592  15.431  1.00  0.00
ATOM   2600  N9  A      82      44.766  45.631  16.759  1.00  0.00
ATOM   2601  C8  A      82      46.068  45.908  17.132  1.00  0.00
ATOM   2602  H8  A      82      46.613  46.698  16.637  1.00  0.00
ATOM   2603  N7  A      82      46.596  44.982  17.880  1.00  0.00
ATOM   2604  C5  A      82      45.597  44.004  18.020  1.00  0.00
ATOM   2605  C6  A      82      45.550  42.731  18.584  1.00  0.00
ATOM   2606  N6  A      82      46.545  42.204  19.297  1.00  0.00
ATOM   2607  H61 A      82      46.474  41.211  19.470  1.00  0.00
ATOM   2608  H62 A      82      47.325  42.840  19.376  1.00  0.00
ATOM   2609  N1  A      82      44.415  42.011  18.536  1.00  0.00
ATOM   2610  C2  A      82      43.440  42.387  17.740  1.00  0.00
ATOM   2611  H2  A      82      42.543  41.796  17.630  1.00  0.00
ATOM   2612  N3  A      82      43.454  43.573  17.039  1.00  0.00
ATOM   2613  C4  A      82      44.539  44.372  17.265  1.00  0.00
ATOM   2614  C3' A      82      43.290  48.429  17.117  1.00  0.00
ATOM   2615  H3' A      82      44.090  48.483  17.855  1.00  0.00
ATOM   2616  C2' A      82      42.784  47.058  16.940  1.00  0.00
ATOM   2617  H2' A      82      42.672  46.556  17.901  1.00  0.00
ATOM   2618  O2' A      82      41.606  46.995  16.152  1.00  0.00
ATOM   2619 HO2' A      82      41.150  47.817  16.346  1.00  0.00
ATOM   2620  O3' A      82      42.144  49.283  17.390  1.00  0.00
ATOM   2621  P   C      83      41.470  49.363  18.802  1.00  0.00
ATOM   2622  OP1 C      83      42.417  48.976  19.846  1.00  0.00
ATOM   2623  OP2 C      83      40.149  48.666  18.722  1.00  0.00
ATOM   2624  O5' C      83      41.104  50.882  19.121  1.00  0.00
ATOM   2625  C5' C      83      40.095  51.646  18.539  1.00  0.00
ATOM   2626  H5' C      83      39.115  51.170  18.513  1.00  0.00
ATOM   2627 H5'' C      83      40.415  51.766  17.504  1.00  0.00
ATOM   2628  C4' C      83      40.048  53.110  19.118  1.00  0.00
ATOM   2629  H4' C      83      39.292  53.733  18.641  1.00  0.00
ATOM   2630  O4' C      83      39.810  52.959  20.469  1.00  0.00
ATOM   2631  C1' C      83      40.603  53.916  21.141  1.00  0.00
ATOM   2632  H1' C      83      40.079  54.868  21.055  1.00  0.00
ATOM   2633  N1  C      83      40.724  53.547  22.596  1.00  0.00
ATOM   2634  C6  C      83      40.640  52.216  22.992  1.00  0.00
ATOM   2635  H6  C      83      40.435  51.587  22.138  1.00  0.00
ATOM   2636  C5  C      83      40.613  51.916  24.321  1.00  0.00
ATOM   2637  H5  C      83      40.441  50.906  24.660  1.00  0.00
ATOM   2638  C4  C      83      40.656  52.996  25.262  1.00  0.00
ATOM   2639  N4  C      83      40.533  52.953  26.534  1.00  0.00
ATOM   2640  H41 C      83      40.463  52.044  26.969  1.00  0.00
ATOM   2641  H42 C      83      40.383  53.833  27.008  1.00  0.00
ATOM   2642  N3  C      83      40.726  54.252  24.847  1.00  0.00
ATOM   2643  C2  C      83      40.838  54.608  23.538  1.00  0.00
ATOM   2644  O2  C      83      40.782  55.772  23.162  1.00  0.00
ATOM   2645  C3' C      83      41.338  53.920  19.025  1.00  0.00
ATOM   2646  H3' C      83      42.123  53.571  18.354  1.00  0.00
ATOM   2647  C2' C      83      41.904  54.022  20.451  1.00  0.00
ATOM   2648  H2' C      83      42.414  53.096  20.716  1.00  0.00
ATOM   2649  O2' C      83      42.508  55.318  20.691  1.00  0.00
ATOM   2650 HO2' C      83      43.376  55.342  20.282  1.00  0.00
ATOM   2651  O3' C      83      41.055  55.257  18.576  1.00  0.00
ATOM   2652  P   A      84      40.820  55.548  17.007  1.00  0.00
ATOM   2653  OP1 A      84      41.463  56.791  16.635  1.00  0.00
ATOM   2654  OP2 A      84      39.333  55.351  16.768  1.00  0.00
ATOM   2655  O5' A      84      41.662  54.404  16.200  1.00  0.00
ATOM   2656  C5' A      84      43.007  54.455  16.000  1.00  0.00
ATOM   2657  H5' A      84      43.675  53.875  16.637  1.00  0.00
ATOM   2658 H5'' A      84      43.252  55.500  16.190  1.00  0.00
ATOM   2659  C4' A      84      43.300  53.844  14.612  1.00  0.00
ATOM   2660  H4' A      84      44.326  54.024  14.293  1.00  0.00
ATOM   2661  O4' A      84      43.083  52.394  14.612  1.00  0.00
ATOM   2662  C1' A      84      42.450  51.962  13.382  1.00  0.00
ATOM   2663  H1' A      84      43.264  51.878  12.662  1.00  0.00
ATOM   2664  N9  A      84      41.691  50.710  13.367  1.00  0.00
ATOM   2665  C8  A      84      40.490  50.474  13.971  1.00  0.00
ATOM   2666  H8  A      84      39.886  51.120  14.591  1.00  0.00
ATOM   2667  N7  A      84      40.148  49.232  13.900  1.00  0.00
ATOM   2668  C5  A      84      41.136  48.632  13.071  1.00  0.00
ATOM   2669  C6  A      84      41.465  47.339  12.673  1.00  0.00
ATOM   2670  N6  A      84      40.716  46.284  12.879  1.00  0.00
ATOM   2671  H61 A      84      39.858  46.462  13.381  1.00  0.00
ATOM   2672  H62 A      84      40.980  45.454  12.368  1.00  0.00
ATOM   2673  N1  A      84      42.652  47.031  12.101  1.00  0.00
ATOM   2674  C2  A      84      43.458  48.019  11.842  1.00  0.00
ATOM   2675  H2  A      84      44.412  47.807  11.382  1.00  0.00
ATOM   2676  N3  A      84      43.296  49.357  12.110  1.00  0.00
ATOM   2677  C4  A      84      42.140  49.561  12.781  1.00  0.00
ATOM   2678  C3' A      84      42.371  54.457  13.523  1.00  0.00
ATOM   2679  H3' A      84      41.669  55.187  13.925  1.00  0.00
ATOM   2680  C2' A      84      41.568  53.177  13.130  1.00  0.00
ATOM   2681  H2' A      84      40.746  53.116  13.844  1.00  0.00
ATOM   2682  O2' A      84      41.039  53.107  11.814  1.00  0.00
ATOM   2683 HO2' A      84      41.562  53.732  11.307  1.00  0.00
ATOM   2684  O3' A      84      43.243  55.132  12.630  1.00  0.00
ATOM   2685  P   A      85      42.724  55.952  11.344  1.00  0.00
ATOM   2686  OP1 A      85      43.756  57.020  10.951  1.00  0.00
ATOM   2687  OP2 A      85      41.288  56.314  11.460  1.00  0.00
ATOM   2688  O5' A      85      42.757  54.786  10.239  1.00  0.00
ATOM   2689  C5' A      85      43.905  54.403   9.532  1.00  0.00
ATOM   2690  H5' A      85      44.688  54.324  10.286  1.00  0.00
ATOM   2691 H5'' A      85      44.083  55.118   8.729  1.00  0.00
ATOM   2692  C4' A      85      43.705  53.089   8.711  1.00  0.00
ATOM   2693  H4' A      85      44.661  52.717   8.342  1.00  0.00
ATOM   2694  O4' A      85      42.917  52.083   9.264  1.00  0.00
ATOM   2695  C1' A      85      42.762  50.956   8.420  1.00  0.00
ATOM   2696  H1' A      85      43.692  50.387   8.388  1.00  0.00
ATOM   2697  N9  A      85      41.650  50.109   8.855  1.00  0.00
ATOM   2698  C8  A      85      40.690  50.403   9.787  1.00  0.00
ATOM   2699  H8  A      85      40.384  51.368  10.164  1.00  0.00
ATOM   2700  N7  A      85      39.875  49.433  10.128  1.00  0.00
ATOM   2701  C5  A      85      40.379  48.344   9.411  1.00  0.00
ATOM   2702  C6  A      85      39.999  47.017   9.229  1.00  0.00
ATOM   2703  N6  A      85      39.057  46.482   9.888  1.00  0.00
ATOM   2704  H61 A      85      38.610  46.828  10.725  1.00  0.00
ATOM   2705  H62 A      85      38.931  45.485   9.794  1.00  0.00
ATOM   2706  N1  A      85      40.659  46.159   8.482  1.00  0.00
ATOM   2707  C2  A      85      41.697  46.672   7.754  1.00  0.00
ATOM   2708  H2  A      85      42.300  46.021   7.139  1.00  0.00
ATOM   2709  N3  A      85      42.047  47.935   7.735  1.00  0.00
ATOM   2710  C4  A      85      41.362  48.771   8.576  1.00  0.00
ATOM   2711  C3' A      85      42.792  53.118   7.501  1.00  0.00
ATOM   2712  H3' A      85      41.802  53.440   7.823  1.00  0.00
ATOM   2713  C2' A      85      42.526  51.637   7.132  1.00  0.00
ATOM   2714  H2' A      85      41.497  51.551   6.782  1.00  0.00
ATOM   2715  O2' A      85      43.428  51.076   6.194  1.00  0.00
ATOM   2716 HO2' A      85      43.226  51.363   5.300  1.00  0.00
ATOM   2717  O3' A      85      43.397  53.866   6.445  1.00  0.00
ATOM   2718  P   C      86      42.480  54.546   5.306  1.00  0.00
ATOM   2719  OP1 C      86      43.413  55.510   4.604  1.00  0.00
ATOM   2720  OP2 C      86      41.194  55.031   5.916  1.00  0.00
ATOM   2721  O5' C      86      42.084  53.360   4.368  1.00  0.00
ATOM   2722  C5' C      86      43.007  52.850   3.334  1.00  0.00
ATOM   2723  H5' C      86      43.956  52.436   3.674  1.00  0.00
ATOM   2724 H5'' C      86      43.249  53.730   2.738  1.00  0.00
ATOM   2725  C4' C      86      42.351  51.808   2.500  1.00  0.00
ATOM   2726  H4' C      86      42.988  51.538   1.657  1.00  0.00
ATOM   2727  O4' C      86      42.046  50.692   3.295  1.00  0.00
ATOM   2728  C1' C      86      40.885  50.020   2.776  1.00  0.00
ATOM   2729  H1' C      86      41.086  49.084   2.256  1.00  0.00
ATOM   2730  N1  C      86      40.052  49.695   3.970  1.00  0.00
ATOM   2731  C6  C      86      39.731  50.624   4.906  1.00  0.00
ATOM   2732  H6  C      86      40.085  51.629   4.732  1.00  0.00
ATOM   2733  C5  C      86      39.099  50.322   6.062  1.00  0.00
ATOM   2734  H5  C      86      38.964  51.034   6.863  1.00  0.00
ATOM   2735  C4  C      86      38.625  48.970   6.158  1.00  0.00
ATOM   2736  N4  C      86      37.897  48.641   7.146  1.00  0.00
ATOM   2737  H41 C      86      37.741  47.652   7.281  1.00  0.00
ATOM   2738  H42 C      86      37.661  49.368   7.807  1.00  0.00
ATOM   2739  N3  C      86      38.857  48.055   5.270  1.00  0.00
ATOM   2740  C2  C      86      39.644  48.373   4.174  1.00  0.00
ATOM   2741  O2  C      86      39.939  47.469   3.386  1.00  0.00
ATOM   2742  C3' C      86      41.017  52.240   1.868  1.00  0.00
ATOM   2743  H3' C      86      40.538  52.932   2.561  1.00  0.00
ATOM   2744  C2' C      86      40.169  50.955   1.839  1.00  0.00
ATOM   2745  H2' C      86      39.140  51.205   2.099  1.00  0.00
ATOM   2746  O2' C      86      40.151  50.327   0.509  1.00  0.00
ATOM   2747 HO2' C      86      39.252  50.442   0.192  1.00  0.00
ATOM   2748  O3' C      86      41.349  52.825   0.588  1.00  0.00
ATOM   2749  P   A      87      40.276  53.703  -0.229  1.00  0.00
ATOM   2750  OP1 A      87      41.025  54.569  -1.177  1.00  0.00
ATOM   2751  OP2 A      87      39.336  54.443   0.692  1.00  0.00
ATOM   2752  O5' A      87      39.405  52.564  -0.942  1.00  0.00
ATOM   2753  C5' A      87      39.707  52.115  -2.329  1.00  0.00
ATOM   2754  H5' A      87      40.770  51.875  -2.306  1.00  0.00
ATOM   2755 H5'' A      87      39.596  53.024  -2.920  1.00  0.00
ATOM   2756  C4' A      87      38.765  51.087  -2.825  1.00  0.00
ATOM   2757  H4' A      87      38.904  50.970  -3.899  1.00  0.00
ATOM   2758  O4' A      87      39.024  49.822  -2.293  1.00  0.00
ATOM   2759  C1' A      87      37.808  49.028  -2.272  1.00  0.00
ATOM   2760  H1' A      87      37.827  48.279  -3.064  1.00  0.00
ATOM   2761  N9  A      87      37.690  48.208  -1.007  1.00  0.00
ATOM   2762  C8  A      87      37.717  46.850  -0.906  1.00  0.00
ATOM   2763  H8  A      87      37.818  46.301  -1.830  1.00  0.00
ATOM   2764  N7  A      87      37.303  46.327   0.227  1.00  0.00
ATOM   2765  C5  A      87      37.162  47.536   0.996  1.00  0.00
ATOM   2766  C6  A      87      36.622  47.825   2.254  1.00  0.00
ATOM   2767  N6  A      87      36.440  46.864   3.131  1.00  0.00
ATOM   2768  H61 A      87      36.361  45.894   2.860  1.00  0.00
ATOM   2769  H62 A      87      35.916  47.128   3.953  1.00  0.00
ATOM   2770  N1  A      87      36.503  49.073   2.743  1.00  0.00
ATOM   2771  C2  A      87      36.761  50.069   1.917  1.00  0.00
ATOM   2772  H2  A      87      36.726  51.081   2.293  1.00  0.00
ATOM   2773  N3  A      87      37.240  49.971   0.660  1.00  0.00
ATOM   2774  C4  A      87      37.396  48.632   0.249  1.00  0.00
ATOM   2775  C3' A      87      37.353  51.322  -2.452  1.00  0.00
ATOM   2776  H3' A      87      37.328  51.744  -1.448  1.00  0.00
ATOM   2777  C2' A      87      36.645  49.949  -2.499  1.00  0.00
ATOM   2778  H2' A      87      35.961  49.824  -1.659  1.00  0.00
ATOM   2779  O2' A      87      35.974  49.854  -3.721  1.00  0.00
ATOM   2780 HO2' A      87      36.230  50.572  -4.304  1.00  0.00
ATOM   2781  O3' A      87      36.776  52.148  -3.524  1.00  0.00
ATOM   2782  P   A      88      36.279  53.616  -3.309  1.00  0.00
ATOM   2783  OP1 A      88      35.520  54.141  -4.498  1.00  0.00
ATOM   2784  OP2 A      88      37.461  54.320  -2.873  1.00  0.00
ATOM   2785  O5' A      88      35.344  53.591  -2.175  1.00  0.00
ATOM   2786  C5' A      88      33.963  53.126  -2.349  1.00  0.00
ATOM   2787  H5' A      88      33.980  52.244  -2.989  1.00  0.00
ATOM   2788 H5'' A      88      33.427  53.891  -2.911  1.00  0.00
ATOM   2789  C4' A      88      33.305  52.826  -1.025  1.00  0.00
ATOM   2790  H4' A      88      33.243  53.745  -0.443  1.00  0.00
ATOM   2791  O4' A      88      31.955  52.441  -1.319  1.00  0.00
ATOM   2792  C1' A      88      31.789  51.147  -0.939  1.00  0.00
ATOM   2793  H1' A      88      31.446  51.126   0.095  1.00  0.00
ATOM   2794  N9  A      88      30.851  50.354  -1.784  1.00  0.00
ATOM   2795  C8  A      88      29.688  49.709  -1.499  1.00  0.00
ATOM   2796  H8  A      88      29.150  49.831  -0.570  1.00  0.00
ATOM   2797  N7  A      88      29.127  49.083  -2.536  1.00  0.00
ATOM   2798  C5  A      88      30.036  49.229  -3.520  1.00  0.00
ATOM   2799  C6  A      88      30.175  48.729  -4.862  1.00  0.00
ATOM   2800  N6  A      88      29.312  47.967  -5.464  1.00  0.00
ATOM   2801  H61 A      88      28.449  47.846  -4.953  1.00  0.00
ATOM   2802  H62 A      88      29.442  47.894  -6.463  1.00  0.00
ATOM   2803  N1  A      88      31.145  49.153  -5.642  1.00  0.00
ATOM   2804  C2  A      88      31.943  50.056  -5.128  1.00  0.00
ATOM   2805  H2  A      88      32.712  50.436  -5.784  1.00  0.00
ATOM   2806  N3  A      88      31.935  50.589  -3.916  1.00  0.00
ATOM   2807  C4  A      88      30.950  50.150  -3.126  1.00  0.00
ATOM   2808  C3' A      88      33.935  51.616  -0.206  1.00  0.00
ATOM   2809  H3' A      88      35.006  51.603  -0.407  1.00  0.00
ATOM   2810  C2' A      88      33.200  50.474  -0.827  1.00  0.00
ATOM   2811  H2' A      88      33.711  50.314  -1.776  1.00  0.00
ATOM   2812  O2' A      88      33.213  49.403   0.081  1.00  0.00
ATOM   2813 HO2' A      88      33.250  49.862   0.924  1.00  0.00
ATOM   2814  O3' A      88      33.710  51.786   1.148  1.00  0.00
ATOM   2815  P   G      89      34.494  52.842   2.019  1.00  0.00
ATOM   2816  OP1 G      89      35.749  53.181   1.323  1.00  0.00
ATOM   2817  OP2 G      89      34.651  52.277   3.337  1.00  0.00
ATOM   2818  O5' G      89      33.528  54.117   2.095  1.00  0.00
ATOM   2819  C5' G      89      33.964  55.217   2.885  1.00  0.00
ATOM   2820  H5' G      89      34.502  55.984   2.329  1.00  0.00
ATOM   2821 H5'' G      89      34.631  54.915   3.692  1.00  0.00
ATOM   2822  C4' G      89      32.803  55.941   3.492  1.00  0.00
ATOM   2823  H4' G      89      33.029  56.925   3.902  1.00  0.00
ATOM   2824  O4' G      89      31.760  56.269   2.600  1.00  0.00
ATOM   2825  C1' G      89      30.511  55.963   3.112  1.00  0.00
ATOM   2826  H1' G      89      29.854  56.831   3.168  1.00  0.00
ATOM   2827  N9  G      89      29.845  54.750   2.430  1.00  0.00
ATOM   2828  C8  G      89      30.344  54.126   1.332  1.00  0.00
ATOM   2829  H8  G      89      31.287  54.426   0.899  1.00  0.00
ATOM   2830  N7  G      89      29.534  53.285   0.757  1.00  0.00
ATOM   2831  C5  G      89      28.508  53.168   1.709  1.00  0.00
ATOM   2832  C6  G      89      27.265  52.377   1.657  1.00  0.00
ATOM   2833  O6  G      89      26.888  51.630   0.707  1.00  0.00
ATOM   2834  N1  G      89      26.468  52.596   2.765  1.00  0.00
ATOM   2835  H1  G      89      25.695  51.956   2.879  1.00  0.00
ATOM   2836  C2  G      89      26.768  53.438   3.758  1.00  0.00
ATOM   2837  N2  G      89      25.788  53.415   4.612  1.00  0.00
ATOM   2838  H21 G      89      25.793  54.123   5.333  1.00  0.00
ATOM   2839  H22 G      89      25.119  52.659   4.619  1.00  0.00
ATOM   2840  N3  G      89      27.741  54.326   3.770  1.00  0.00
ATOM   2841  C4  G      89      28.630  54.155   2.688  1.00  0.00
ATOM   2842  C3' G      89      32.184  55.066   4.616  1.00  0.00
ATOM   2843  H3' G      89      32.358  54.042   4.286  1.00  0.00
ATOM   2844  C2' G      89      30.731  55.547   4.533  1.00  0.00
ATOM   2845  H2' G      89      29.953  54.837   4.812  1.00  0.00
ATOM   2846  O2' G      89      30.423  56.635   5.355  1.00  0.00
ATOM   2847 HO2' G      89      31.280  56.921   5.678  1.00  0.00
ATOM   2848  O3' G      89      32.750  55.461   5.854  1.00  0.00
ATOM   2849  P   G      90      32.910  54.349   7.000  1.00  0.00
ATOM   2850  OP1 G      90      32.976  54.993   8.301  1.00  0.00
ATOM   2851  OP2 G      90      34.024  53.468   6.632  1.00  0.00
ATOM   2852  O5' G      90      31.564  53.519   6.897  1.00  0.00
ATOM   2853  C5' G      90      30.460  53.731   7.805  1.00  0.00
ATOM   2854  H5' G      90      29.984  54.692   7.610  1.00  0.00
ATOM   2855 H5'' G      90      30.778  53.707   8.848  1.00  0.00
ATOM   2856  C4' G      90      29.320  52.709   7.729  1.00  0.00
ATOM   2857  H4' G      90      28.541  52.889   8.470  1.00  0.00
ATOM   2858  O4' G      90      28.735  52.775   6.418  1.00  0.00
ATOM   2859  C1' G      90      28.181  51.456   6.255  1.00  0.00
ATOM   2860  H1' G      90      27.149  51.537   5.915  1.00  0.00
ATOM   2861  N9  G      90      28.857  50.917   5.090  1.00  0.00
ATOM   2862  C8  G      90      30.009  51.371   4.434  1.00  0.00
ATOM   2863  H8  G      90      30.620  52.177   4.812  1.00  0.00
ATOM   2864  N7  G      90      30.377  50.749   3.412  1.00  0.00
ATOM   2865  C5  G      90      29.357  49.743   3.281  1.00  0.00
ATOM   2866  C6  G      90      29.186  48.670   2.405  1.00  0.00
ATOM   2867  O6  G      90      29.744  48.318   1.370  1.00  0.00
ATOM   2868  N1  G      90      28.172  47.892   2.620  1.00  0.00
ATOM   2869  H1  G      90      28.027  47.099   2.011  1.00  0.00
ATOM   2870  C2  G      90      27.208  48.115   3.572  1.00  0.00
ATOM   2871  N2  G      90      26.143  47.303   3.617  1.00  0.00
ATOM   2872  H21 G      90      25.551  47.437   4.425  1.00  0.00
ATOM   2873  H22 G      90      26.192  46.440   3.095  1.00  0.00
ATOM   2874  N3  G      90      27.369  49.047   4.485  1.00  0.00
ATOM   2875  C4  G      90      28.449  49.828   4.316  1.00  0.00
ATOM   2876  C3' G      90      29.717  51.248   8.006  1.00  0.00
ATOM   2877  H3' G      90      30.580  51.037   7.374  1.00  0.00
ATOM   2878  C2' G      90      28.505  50.560   7.426  1.00  0.00
ATOM   2879  H2' G      90      28.599  49.498   7.198  1.00  0.00
ATOM   2880  O2' G      90      27.517  50.690   8.424  1.00  0.00
ATOM   2881 HO2' G      90      28.061  50.510   9.194  1.00  0.00
ATOM   2882  O3' G      90      29.878  50.908   9.455  1.00  0.00
ATOM   2883  P   A      91      31.028  49.974  10.024  1.00  0.00
ATOM   2884  OP1 A      91      31.122  50.086  11.520  1.00  0.00
ATOM   2885  OP2 A      91      32.170  50.290   9.228  1.00  0.00
ATOM   2886  O5' A      91      30.489  48.558   9.713  1.00  0.00
ATOM   2887  C5' A      91      29.428  47.957  10.437  1.00  0.00
ATOM   2888  H5' A      91      28.787  48.792  10.720  1.00  0.00
ATOM   2889 H5'' A      91      29.876  47.484  11.311  1.00  0.00
ATOM   2890  C4' A      91      28.627  46.964   9.594  1.00  0.00
ATOM   2891  H4' A      91      27.671  46.803  10.092  1.00  0.00
ATOM   2892  O4' A      91      28.378  47.557   8.364  1.00  0.00
ATOM   2893  C1' A      91      28.616  46.597   7.282  1.00  0.00
ATOM   2894  H1' A      91      27.717  46.451   6.683  1.00  0.00
ATOM   2895  N9  A      91      29.796  46.873   6.411  1.00  0.00
ATOM   2896  C8  A      91      30.814  47.800   6.462  1.00  0.00
ATOM   2897  H8  A      91      30.918  48.486   7.290  1.00  0.00
ATOM   2898  N7  A      91      31.453  48.056   5.310  1.00  0.00
ATOM   2899  C5  A      91      31.007  46.898   4.626  1.00  0.00
ATOM   2900  C6  A      91      31.379  46.413   3.340  1.00  0.00
ATOM   2901  N6  A      91      32.093  47.072   2.478  1.00  0.00
ATOM   2902  H61 A      91      32.181  46.709   1.540  1.00  0.00
ATOM   2903  H62 A      91      32.661  47.870   2.726  1.00  0.00
ATOM   2904  N1  A      91      30.831  45.303   2.824  1.00  0.00
ATOM   2905  C2  A      91      29.819  44.784   3.590  1.00  0.00
ATOM   2906  H2  A      91      29.349  43.944   3.100  1.00  0.00
ATOM   2907  N3  A      91      29.377  45.119   4.771  1.00  0.00
ATOM   2908  C4  A      91      30.032  46.209   5.257  1.00  0.00
ATOM   2909  C3' A      91      29.398  45.706   9.310  1.00  0.00
ATOM   2910  H3' A      91      30.448  45.948   9.144  1.00  0.00
ATOM   2911  C2' A      91      28.710  45.190   8.008  1.00  0.00
ATOM   2912  H2' A      91      29.340  44.475   7.479  1.00  0.00
ATOM   2913  O2' A      91      27.394  44.667   8.197  1.00  0.00
ATOM   2914 HO2' A      91      27.380  43.815   8.641  1.00  0.00
ATOM   2915  O3' A      91      29.290  44.714  10.259  1.00  0.00
ATOM   2916  P   U      92      30.563  43.830  10.670  1.00  0.00
ATOM   2917  OP1 U      92      30.060  42.936  11.681  1.00  0.00
ATOM   2918  OP2 U      92      31.665  44.670  10.985  1.00  0.00
ATOM   2919  O5' U      92      31.010  42.947   9.448  1.00  0.00
ATOM   2920  C5' U      92      30.181  41.832   9.047  1.00  0.00
ATOM   2921  H5' U      92      29.152  42.191   9.068  1.00  0.00
ATOM   2922 H5'' U      92      30.248  41.072   9.826  1.00  0.00
ATOM   2923  C4' U      92      30.527  41.237   7.736  1.00  0.00
ATOM   2924  H4' U      92      29.764  40.518   7.440  1.00  0.00
ATOM   2925  O4' U      92      30.399  42.262   6.725  1.00  0.00
ATOM   2926  C1' U      92      31.314  41.874   5.691  1.00  0.00
ATOM   2927  H1' U      92      30.778  41.769   4.747  1.00  0.00
ATOM   2928  N1  U      92      32.365  42.889   5.575  1.00  0.00
ATOM   2929  C6  U      92      32.410  43.920   6.472  1.00  0.00
ATOM   2930  H6  U      92      31.853  43.934   7.398  1.00  0.00
ATOM   2931  C5  U      92      33.186  44.999   6.324  1.00  0.00
ATOM   2932  H5  U      92      33.291  45.735   7.108  1.00  0.00
ATOM   2933  C4  U      92      33.991  45.183   5.145  1.00  0.00
ATOM   2934  O4  U      92      34.519  46.277   4.895  1.00  0.00
ATOM   2935  N3  U      92      34.018  44.090   4.286  1.00  0.00
ATOM   2936  H3  U      92      34.440  44.285   3.389  1.00  0.00
ATOM   2937  C2  U      92      33.258  42.954   4.443  1.00  0.00
ATOM   2938  O2  U      92      33.278  42.087   3.531  1.00  0.00
ATOM   2939  C3' U      92      31.913  40.672   7.616  1.00  0.00
ATOM   2940  H3' U      92      32.725  41.361   7.850  1.00  0.00
ATOM   2941  C2' U      92      31.931  40.552   6.098  1.00  0.00
ATOM   2942  H2' U      92      32.900  40.518   5.600  1.00  0.00
ATOM   2943  O2' U      92      31.213  39.355   5.674  1.00  0.00
ATOM   2944 HO2' U      92      31.562  38.635   6.204  1.00  0.00
ATOM   2945  O3' U      92      32.095  39.368   8.211  1.00  0.00
ATOM   2946  P   G      93      33.442  38.912   8.971  1.00  0.00
ATOM   2947  OP1 G      93      33.183  37.536   9.498  1.00  0.00
ATOM   2948  OP2 G      93      33.722  40.039   9.873  1.00  0.00
ATOM   2949  O5' G      93      34.666  38.838   7.912  1.00  0.00
ATOM   2950  C5' G      93      34.560  37.952   6.741  1.00  0.00
ATOM   2951  H5' G      93      33.582  38.021   6.266  1.00  0.00
ATOM   2952 H5'' G      93      34.828  36.920   6.967  1.00  0.00
ATOM   2953  C4' G      93      35.527  38.402   5.664  1.00  0.00
ATOM   2954  H4' G      93      35.415  37.843   4.734  1.00  0.00
ATOM   2955  O4' G      93      35.148  39.754   5.346  1.00  0.00
ATOM   2956  C1' G      93      36.265  40.559   4.960  1.00  0.00
ATOM   2957  H1' G      93      36.148  40.864   3.920  1.00  0.00
ATOM   2958  N9  G      93      36.441  41.717   5.920  1.00  0.00
ATOM   2959  C8  G      93      35.659  42.075   7.056  1.00  0.00
ATOM   2960  H8  G      93      35.018  41.368   7.562  1.00  0.00
ATOM   2961  N7  G      93      35.695  43.242   7.397  1.00  0.00
ATOM   2962  C5  G      93      36.664  43.845   6.548  1.00  0.00
ATOM   2963  C6  G      93      37.214  45.203   6.561  1.00  0.00
ATOM   2964  O6  G      93      37.003  46.159   7.249  1.00  0.00
ATOM   2965  N1  G      93      38.081  45.411   5.510  1.00  0.00
ATOM   2966  H1  G      93      38.547  46.307   5.518  1.00  0.00
ATOM   2967  C2  G      93      38.481  44.432   4.636  1.00  0.00
ATOM   2968  N2  G      93      39.425  44.722   3.819  1.00  0.00
ATOM   2969  H21 G      93      39.854  45.636   3.858  1.00  0.00
ATOM   2970  H22 G      93      39.715  43.973   3.207  1.00  0.00
ATOM   2971  N3  G      93      38.010  43.158   4.671  1.00  0.00
ATOM   2972  C4  G      93      37.084  42.893   5.576  1.00  0.00
ATOM   2973  C3' G      93      37.090  38.389   5.806  1.00  0.00
ATOM   2974  H3' G      93      37.490  38.578   6.802  1.00  0.00
ATOM   2975  C2' G      93      37.452  39.507   4.877  1.00  0.00
ATOM   2976  H2' G      93      38.401  39.978   5.134  1.00  0.00
ATOM   2977  O2' G      93      37.319  39.106   3.513  1.00  0.00
ATOM   2978 HO2' G      93      37.244  38.151   3.462  1.00  0.00
ATOM   2979  O3' G      93      37.608  37.144   5.379  1.00  0.00
ATOM   2980  P   U      94      39.036  36.594   5.860  1.00  0.00
ATOM   2981  OP1 U      94      39.354  35.419   5.016  1.00  0.00
ATOM   2982  OP2 U      94      38.823  36.331   7.361  1.00  0.00
ATOM   2983  O5' U      94      40.126  37.745   5.807  1.00  0.00
ATOM   2984  C5' U      94      40.957  38.002   4.633  1.00  0.00
ATOM   2985  H5' U      94      40.165  38.192   3.909  1.00  0.00
ATOM   2986 H5'' U      94      41.513  37.083   4.444  1.00  0.00
ATOM   2987  C4' U      94      41.804  39.225   4.654  1.00  0.00
ATOM   2988  H4' U      94      42.374  39.359   3.734  1.00  0.00
ATOM   2989  O4' U      94      41.034  40.433   4.754  1.00  0.00
ATOM   2990  C1' U      94      41.740  41.305   5.628  1.00  0.00
ATOM   2991  H1' U      94      41.999  42.244   5.138  1.00  0.00
ATOM   2992  N1  U      94      40.806  41.667   6.722  1.00  0.00
ATOM   2993  C6  U      94      39.921  40.883   7.346  1.00  0.00
ATOM   2994  H6  U      94      39.994  39.813   7.214  1.00  0.00
ATOM   2995  C5  U      94      39.073  41.381   8.356  1.00  0.00
ATOM   2996  H5  U      94      38.630  40.589   8.942  1.00  0.00
ATOM   2997  C4  U      94      38.940  42.774   8.578  1.00  0.00
ATOM   2998  O4  U      94      38.075  43.297   9.297  1.00  0.00
ATOM   2999  N3  U      94      39.720  43.547   7.749  1.00  0.00
ATOM   3000  H3  U      94      39.709  44.551   7.862  1.00  0.00
ATOM   3001  C2  U      94      40.742  43.064   6.987  1.00  0.00
ATOM   3002  O2  U      94      41.508  43.880   6.478  1.00  0.00
ATOM   3003  C3' U      94      42.794  39.197   5.839  1.00  0.00
ATOM   3004  H3' U      94      42.367  38.699   6.709  1.00  0.00
ATOM   3005  C2' U      94      43.031  40.684   6.095  1.00  0.00
ATOM   3006  H2' U      94      43.308  40.741   7.148  1.00  0.00
ATOM   3007  O2' U      94      44.040  41.314   5.435  1.00  0.00
ATOM   3008 HO2' U      94      44.261  40.861   4.618  1.00  0.00
ATOM   3009  O3' U      94      44.018  38.557   5.493  1.00  0.00
ATOM   3010  P   U      95      45.072  38.244   6.650  1.00  0.00
ATOM   3011  OP1 U      95      46.315  37.653   6.041  1.00  0.00
ATOM   3012  OP2 U      95      44.276  37.564   7.652  1.00  0.00
ATOM   3013  O5' U      95      45.545  39.653   7.366  1.00  0.00
ATOM   3014  C5' U      95      46.941  39.891   7.622  1.00  0.00
ATOM   3015  H5' U      95      47.449  40.269   6.734  1.00  0.00
ATOM   3016 H5'' U      95      47.433  38.972   7.937  1.00  0.00
ATOM   3017  C4' U      95      47.048  40.855   8.790  1.00  0.00
ATOM   3018  H4' U      95      48.094  41.163   8.789  1.00  0.00
ATOM   3019  O4' U      95      46.264  41.980   8.625  1.00  0.00
ATOM   3020  C1' U      95      45.933  42.570   9.897  1.00  0.00
ATOM   3021  H1' U      95      46.546  43.466   9.993  1.00  0.00
ATOM   3022  N1  U      95      44.494  42.888  10.070  1.00  0.00
ATOM   3023  C6  U      95      43.601  41.869  10.169  1.00  0.00
ATOM   3024  H6  U      95      44.009  40.878  10.039  1.00  0.00
ATOM   3025  C5  U      95      42.267  42.085  10.303  1.00  0.00
ATOM   3026  H5  U      95      41.630  41.225  10.444  1.00  0.00
ATOM   3027  C4  U      95      41.787  43.396  10.412  1.00  0.00
ATOM   3028  O4  U      95      40.645  43.680  10.733  1.00  0.00
ATOM   3029  N3  U      95      42.630  44.400  10.030  1.00  0.00
ATOM   3030  H3  U      95      42.390  45.381  10.031  1.00  0.00
ATOM   3031  C2  U      95      44.005  44.222  10.043  1.00  0.00
ATOM   3032  O2  U      95      44.727  45.201  10.113  1.00  0.00
ATOM   3033  C3' U      95      46.716  40.375  10.149  1.00  0.00
ATOM   3034  H3' U      95      45.862  39.709  10.024  1.00  0.00
ATOM   3035  C2' U      95      46.396  41.643  11.041  1.00  0.00
ATOM   3036  H2' U      95      45.695  41.388  11.836  1.00  0.00
ATOM   3037  O2' U      95      47.603  42.225  11.684  1.00  0.00
ATOM   3038 HO2' U      95      48.119  41.485  12.012  1.00  0.00
ATOM   3039  O3' U      95      47.786  39.521  10.592  1.00  0.00
ATOM   3040  P   G      96      47.562  38.485  11.774  1.00  0.00
ATOM   3041  OP1 G      96      48.493  37.310  11.625  1.00  0.00
ATOM   3042  OP2 G      96      46.153  38.238  11.744  1.00  0.00
ATOM   3043  O5' G      96      48.046  39.395  13.079  1.00  0.00
ATOM   3044  C5' G      96      49.442  39.772  13.215  1.00  0.00
ATOM   3045  H5' G      96      49.800  40.354  12.365  1.00  0.00
ATOM   3046 H5'' G      96      50.136  38.931  13.228  1.00  0.00
ATOM   3047  C4' G      96      49.750  40.616  14.446  1.00  0.00
ATOM   3048  H4' G      96      50.787  40.918  14.595  1.00  0.00
ATOM   3049  O4' G      96      48.966  41.772  14.247  1.00  0.00
ATOM   3050  C1' G      96      48.167  42.051  15.359  1.00  0.00
ATOM   3051  H1' G      96      48.344  43.076  15.687  1.00  0.00
ATOM   3052  N9  G      96      46.700  41.906  15.097  1.00  0.00
ATOM   3053  C8  G      96      45.813  40.866  15.407  1.00  0.00
ATOM   3054  H8  G      96      46.211  39.965  15.850  1.00  0.00
ATOM   3055  N7  G      96      44.628  40.971  14.877  1.00  0.00
ATOM   3056  C5  G      96      44.620  42.310  14.437  1.00  0.00
ATOM   3057  C6  G      96      43.632  43.107  13.833  1.00  0.00
ATOM   3058  O6  G      96      42.493  42.798  13.523  1.00  0.00
ATOM   3059  N1  G      96      44.064  44.335  13.388  1.00  0.00
ATOM   3060  H1  G      96      43.398  44.978  12.986  1.00  0.00
ATOM   3061  C2  G      96      45.387  44.764  13.492  1.00  0.00
ATOM   3062  N2  G      96      45.605  46.019  13.148  1.00  0.00
ATOM   3063  H21 G      96      44.845  46.683  13.092  1.00  0.00
ATOM   3064  H22 G      96      46.477  46.446  13.426  1.00  0.00
ATOM   3065  N3  G      96      46.386  44.047  13.990  1.00  0.00
ATOM   3066  C4  G      96      45.900  42.836  14.425  1.00  0.00
ATOM   3067  C3' G      96      49.149  39.968  15.692  1.00  0.00
ATOM   3068  H3' G      96      48.177  39.505  15.525  1.00  0.00
ATOM   3069  C2' G      96      48.842  41.210  16.507  1.00  0.00
ATOM   3070  H2' G      96      48.117  41.099  17.314  1.00  0.00
ATOM   3071  O2' G      96      49.922  42.056  16.949  1.00  0.00
ATOM   3072 HO2' G      96      50.454  42.471  16.266  1.00  0.00
ATOM   3073  O3' G      96      50.122  39.232  16.386  1.00  0.00
ATOM   3074  P   C      97      49.769  38.034  17.407  1.00  0.00
ATOM   3075  OP1 C      97      49.185  36.911  16.574  1.00  0.00
ATOM   3076  OP2 C      97      48.962  38.540  18.534  1.00  0.00
ATOM   3077  O5' C      97      51.227  37.640  18.014  1.00  0.00
ATOM   3078  C5' C      97      52.184  36.824  17.267  1.00  0.00
ATOM   3079  H5' C      97      52.297  37.221  16.259  1.00  0.00
ATOM   3080 H5'' C      97      51.698  35.848  17.284  1.00  0.00
ATOM   3081  C4' C      97      53.530  36.874  18.012  1.00  0.00
ATOM   3082  H4' C      97      54.013  37.835  17.834  1.00  0.00
ATOM   3083  O4' C      97      53.536  36.566  19.371  1.00  0.00
ATOM   3084  C1' C      97      54.750  36.291  19.854  1.00  0.00
ATOM   3085  H1' C      97      55.196  37.134  20.381  1.00  0.00
ATOM   3086  N1  C      97      54.758  35.011  20.576  1.00  0.00
ATOM   3087  C6  C      97      53.840  34.088  20.372  1.00  0.00
ATOM   3088  H6  C      97      52.971  34.310  19.770  1.00  0.00
ATOM   3089  C5  C      97      53.932  32.907  21.040  1.00  0.00
ATOM   3090  H5  C      97      53.127  32.191  20.958  1.00  0.00
ATOM   3091  C4  C      97      55.064  32.687  21.867  1.00  0.00
ATOM   3092  N4  C      97      55.291  31.681  22.596  1.00  0.00
ATOM   3093  H41 C      97      56.228  31.672  22.973  1.00  0.00
ATOM   3094  H42 C      97      54.662  30.898  22.702  1.00  0.00
ATOM   3095  N3  C      97      55.985  33.600  22.010  1.00  0.00
ATOM   3096  C2  C      97      55.879  34.773  21.424  1.00  0.00
ATOM   3097  O2  C      97      56.773  35.599  21.594  1.00  0.00
ATOM   3098  C3' C      97      54.585  35.856  17.447  1.00  0.00
ATOM   3099  H3' C      97      54.149  34.864  17.571  1.00  0.00
ATOM   3100  C2' C      97      55.624  36.062  18.579  1.00  0.00
ATOM   3101  H2' C      97      56.241  35.168  18.664  1.00  0.00
ATOM   3102  O2' C      97      56.427  37.200  18.208  1.00  0.00
ATOM   3103 HO2' C      97      56.376  37.249  17.251  1.00  0.00
ATOM   3104  O3' C      97      55.254  36.100  16.162  1.00  0.00
ATOM   3105  P   A      98      56.025  34.930  15.347  1.00  0.00
ATOM   3106  OP1 A      98      56.815  35.601  14.265  1.00  0.00
ATOM   3107  OP2 A      98      54.990  33.955  14.955  1.00  0.00
ATOM   3108  O5' A      98      57.075  34.186  16.285  1.00  0.00
ATOM   3109  C5' A      98      58.338  34.853  16.617  1.00  0.00
ATOM   3110  H5' A      98      58.196  35.849  17.036  1.00  0.00
ATOM   3111 H5'' A      98      58.798  35.068  15.652  1.00  0.00
ATOM   3112  C4' A      98      59.057  33.860  17.469  1.00  0.00
ATOM   3113  H4' A      98      59.999  34.336  17.741  1.00  0.00
ATOM   3114  O4' A      98      58.245  33.661  18.704  1.00  0.00
ATOM   3115  C1' A      98      58.402  32.328  19.047  1.00  0.00
ATOM   3116  H1' A      98      58.795  32.321  20.063  1.00  0.00
ATOM   3117  N9  A      98      57.069  31.600  18.945  1.00  0.00
ATOM   3118  C8  A      98      55.955  31.976  18.291  1.00  0.00
ATOM   3119  H8  A      98      55.807  32.926  17.800  1.00  0.00
ATOM   3120  N7  A      98      54.949  31.136  18.458  1.00  0.00
ATOM   3121  C5  A      98      55.442  30.075  19.244  1.00  0.00
ATOM   3122  C6  A      98      54.895  28.897  19.836  1.00  0.00
ATOM   3123  N6  A      98      53.652  28.500  19.758  1.00  0.00
ATOM   3124  H61 A      98      52.899  29.073  19.405  1.00  0.00
ATOM   3125  H62 A      98      53.492  27.604  20.196  1.00  0.00
ATOM   3126  N1  A      98      55.624  28.212  20.685  1.00  0.00
ATOM   3127  C2  A      98      56.816  28.579  20.982  1.00  0.00
ATOM   3128  H2  A      98      57.360  27.967  21.685  1.00  0.00
ATOM   3129  N3  A      98      57.519  29.608  20.497  1.00  0.00
ATOM   3130  C4  A      98      56.748  30.374  19.609  1.00  0.00
ATOM   3131  C3' A      98      59.272  32.489  16.897  1.00  0.00
ATOM   3132  H3' A      98      58.387  32.134  16.369  1.00  0.00
ATOM   3133  C2' A      98      59.475  31.619  18.104  1.00  0.00
ATOM   3134  H2' A      98      59.147  30.593  17.935  1.00  0.00
ATOM   3135  O2' A      98      60.727  31.755  18.834  1.00  0.00
ATOM   3136 HO2' A      98      60.805  31.180  19.599  1.00  0.00
ATOM   3137  O3' A      98      60.309  32.376  15.916  1.00  0.00
ATOM   3138  P   U      99      60.618  31.063  15.175  1.00  0.00
ATOM   3139  OP1 U      99      61.265  31.376  13.849  1.00  0.00
ATOM   3140  OP2 U      99      59.460  30.246  15.246  1.00  0.00
ATOM   3141  O5' U      99      61.803  30.384  16.007  1.00  0.00
ATOM   3142  C5' U      99      63.126  31.004  16.131  1.00  0.00
ATOM   3143  H5' U      99      63.041  31.903  16.742  1.00  0.00
ATOM   3144 H5'' U      99      63.581  31.194  15.159  1.00  0.00
ATOM   3145  C4' U      99      63.990  30.046  16.925  1.00  0.00
ATOM   3146  H4' U      99      65.011  30.427  16.887  1.00  0.00
ATOM   3147  O4' U      99      63.522  29.795  18.244  1.00  0.00
ATOM   3148  C1' U      99      63.790  28.409  18.583  1.00  0.00
ATOM   3149  H1' U      99      64.553  28.370  19.361  1.00  0.00
ATOM   3150  N1  U      99      62.559  27.864  19.215  1.00  0.00
ATOM   3151  C6  U      99      61.301  28.251  18.750  1.00  0.00
ATOM   3152  H6  U      99      61.215  29.098  18.086  1.00  0.00
ATOM   3153  C5  U      99      60.139  27.656  19.139  1.00  0.00
ATOM   3154  H5  U      99      59.153  27.972  18.832  1.00  0.00
ATOM   3155  C4  U      99      60.175  26.604  20.138  1.00  0.00
ATOM   3156  O4  U      99      59.240  26.005  20.567  1.00  0.00
ATOM   3157  N3  U      99      61.489  26.203  20.487  1.00  0.00
ATOM   3158  H3  U      99      61.519  25.301  20.940  1.00  0.00
ATOM   3159  C2  U      99      62.676  26.681  20.032  1.00  0.00
ATOM   3160  O2  U      99      63.674  26.050  20.237  1.00  0.00
ATOM   3161  C3' U      99      64.072  28.667  16.232  1.00  0.00
ATOM   3162  H3' U      99      63.115  28.344  15.823  1.00  0.00
ATOM   3163  C2' U      99      64.407  27.719  17.413  1.00  0.00
ATOM   3164  H2' U      99      64.009  26.742  17.136  1.00  0.00
ATOM   3165  O2' U      99      65.777  27.596  17.618  1.00  0.00
ATOM   3166 HO2' U      99      66.265  27.789  16.814  1.00  0.00
ATOM   3167  O3' U      99      65.115  28.596  15.279  1.00  0.00
ATOM   3168  P   G     100      64.949  27.543  14.135  1.00  0.00
ATOM   3169  OP1 G     100      66.082  27.649  13.199  1.00  0.00
ATOM   3170  OP2 G     100      63.616  27.779  13.573  1.00  0.00
ATOM   3171  O5' G     100      64.956  26.101  14.727  1.00  0.00
ATOM   3172  C5' G     100      66.100  25.419  15.062  1.00  0.00
ATOM   3173  H5' G     100      66.636  26.060  15.762  1.00  0.00
ATOM   3174 H5'' G     100      66.732  25.225  14.196  1.00  0.00
ATOM   3175  C4' G     100      65.679  24.124  15.775  1.00  0.00
ATOM   3176  H4' G     100      66.576  23.547  15.996  1.00  0.00
ATOM   3177  O4' G     100      64.942  24.506  16.964  1.00  0.00
ATOM   3178  C1' G     100      64.313  23.277  17.416  1.00  0.00
ATOM   3179  H1' G     100      64.857  22.923  18.291  1.00  0.00
ATOM   3180  N9  G     100      62.928  23.619  17.869  1.00  0.00
ATOM   3181  C8  G     100      62.065  24.567  17.361  1.00  0.00
ATOM   3182  H8  G     100      62.337  25.337  16.654  1.00  0.00
ATOM   3183  N7  G     100      60.855  24.401  17.767  1.00  0.00
ATOM   3184  C5  G     100      60.848  23.399  18.717  1.00  0.00
ATOM   3185  C6  G     100      59.870  22.846  19.544  1.00  0.00
ATOM   3186  O6  G     100      58.704  23.122  19.658  1.00  0.00
ATOM   3187  N1  G     100      60.504  21.819  20.313  1.00  0.00
ATOM   3188  H1  G     100      59.864  21.208  20.799  1.00  0.00
ATOM   3189  C2  G     100      61.829  21.479  20.389  1.00  0.00
ATOM   3190  N2  G     100      62.336  20.508  21.111  1.00  0.00
ATOM   3191  H21 G     100      63.291  20.238  20.922  1.00  0.00
ATOM   3192  H22 G     100      61.719  19.981  21.713  1.00  0.00
ATOM   3193  N3  G     100      62.722  22.040  19.668  1.00  0.00
ATOM   3194  C4  G     100      62.192  22.984  18.834  1.00  0.00
ATOM   3195  C3' G     100      64.634  23.309  15.096  1.00  0.00
ATOM   3196  H3' G     100      63.885  24.023  14.753  1.00  0.00
ATOM   3197  C2' G     100      64.311  22.321  16.252  1.00  0.00
ATOM   3198  H2' G     100      63.315  21.879  16.233  1.00  0.00
ATOM   3199  O2' G     100      65.255  21.329  16.433  1.00  0.00
ATOM   3200 HO2' G     100      65.646  21.091  15.589  1.00  0.00
ATOM   3201  O3' G     100      65.069  22.600  13.971  1.00  0.00
ATOM   3202  P   U     101      64.059  22.101  12.898  1.00  0.00
ATOM   3203  OP1 U     101      64.750  21.333  11.847  1.00  0.00
ATOM   3204  OP2 U     101      63.255  23.309  12.435  1.00  0.00
ATOM   3205  O5' U     101      63.054  21.238  13.741  1.00  0.00
ATOM   3206  C5' U     101      63.403  19.876  14.075  1.00  0.00
ATOM   3207  H5' U     101      64.206  19.970  14.806  1.00  0.00
ATOM   3208 H5'' U     101      63.611  19.352  13.142  1.00  0.00
ATOM   3209  C4' U     101      62.175  19.333  14.705  1.00  0.00
ATOM   3210  H4' U     101      62.309  18.309  15.054  1.00  0.00
ATOM   3211  O4' U     101      61.693  20.048  15.789  1.00  0.00
ATOM   3212  C1' U     101      60.242  20.073  15.672  1.00  0.00
ATOM   3213  H1' U     101      59.842  19.710  16.619  1.00  0.00
ATOM   3214  N1  U     101      59.607  21.375  15.624  1.00  0.00
ATOM   3215  C6  U     101      60.052  22.288  14.744  1.00  0.00
ATOM   3216  H6  U     101      60.986  22.177  14.213  1.00  0.00
ATOM   3217  C5  U     101      59.453  23.529  14.669  1.00  0.00
ATOM   3218  H5  U     101      59.881  24.311  14.060  1.00  0.00
ATOM   3219  C4  U     101      58.256  23.830  15.379  1.00  0.00
ATOM   3220  O4  U     101      57.649  24.859  15.346  1.00  0.00
ATOM   3221  N3  U     101      57.824  22.886  16.263  1.00  0.00
ATOM   3222  H3  U     101      57.053  23.079  16.885  1.00  0.00
ATOM   3223  C2  U     101      58.579  21.705  16.518  1.00  0.00
ATOM   3224  O2  U     101      58.156  20.980  17.341  1.00  0.00
ATOM   3225  C3' U     101      60.963  19.350  13.737  1.00  0.00
ATOM   3226  H3' U     101      60.977  20.335  13.272  1.00  0.00
ATOM   3227  C2' U     101      59.717  19.181  14.584  1.00  0.00
ATOM   3228  H2' U     101      58.886  19.699  14.105  1.00  0.00
ATOM   3229  O2' U     101      59.362  17.891  15.127  1.00  0.00
ATOM   3230 HO2' U     101      59.160  17.350  14.360  1.00  0.00
ATOM   3231  O3' U     101      61.162  18.314  12.806  1.00  0.00
ATOM   3232  P   A     102      60.297  18.133  11.550  1.00  0.00
ATOM   3233  OP1 A     102      61.118  17.219  10.764  1.00  0.00
ATOM   3234  OP2 A     102      59.806  19.416  11.051  1.00  0.00
ATOM   3235  O5' A     102      58.999  17.329  12.082  1.00  0.00
ATOM   3236  C5' A     102      59.111  15.894  12.315  1.00  0.00
ATOM   3237  H5' A     102      60.034  15.666  12.847  1.00  0.00
ATOM   3238 H5'' A     102      59.158  15.356  11.368  1.00  0.00
ATOM   3239  C4' A     102      57.965  15.230  13.039  1.00  0.00
ATOM   3240  H4' A     102      58.188  14.166  12.962  1.00  0.00
ATOM   3241  O4' A     102      57.831  15.699  14.398  1.00  0.00
ATOM   3242  C1' A     102      56.442  15.756  14.716  1.00  0.00
ATOM   3243  H1' A     102      56.303  15.201  15.644  1.00  0.00
ATOM   3244  N9  A     102      55.974  17.151  14.875  1.00  0.00
ATOM   3245  C8  A     102      56.451  18.337  14.320  1.00  0.00
ATOM   3246  H8  A     102      57.092  18.422  13.455  1.00  0.00
ATOM   3247  N7  A     102      55.880  19.402  14.858  1.00  0.00
ATOM   3248  C5  A     102      55.075  18.873  15.868  1.00  0.00
ATOM   3249  C6  A     102      54.229  19.461  16.809  1.00  0.00
ATOM   3250  N6  A     102      53.838  20.709  17.020  1.00  0.00
ATOM   3251  H61 A     102      54.132  21.489  16.450  1.00  0.00
ATOM   3252  H62 A     102      53.146  20.881  17.735  1.00  0.00
ATOM   3253  N1  A     102      53.535  18.712  17.725  1.00  0.00
ATOM   3254  C2  A     102      53.591  17.365  17.576  1.00  0.00
ATOM   3255  H2  A     102      52.993  16.674  18.152  1.00  0.00
ATOM   3256  N3  A     102      54.359  16.671  16.716  1.00  0.00
ATOM   3257  C4  A     102      55.072  17.551  15.883  1.00  0.00
ATOM   3258  C3' A     102      56.568  15.370  12.389  1.00  0.00
ATOM   3259  H3' A     102      56.364  16.424  12.198  1.00  0.00
ATOM   3260  C2' A     102      55.661  15.074  13.565  1.00  0.00
ATOM   3261  H2' A     102      54.697  15.560  13.416  1.00  0.00
ATOM   3262  O2' A     102      55.582  13.659  13.835  1.00  0.00
ATOM   3263 HO2' A     102      54.759  13.471  14.292  1.00  0.00
ATOM   3264  O3' A     102      56.402  14.472  11.256  1.00  0.00
ATOM   3265  P   U     103      55.289  14.624  10.206  1.00  0.00
ATOM   3266  OP1 U     103      55.291  13.512   9.233  1.00  0.00
ATOM   3267  OP2 U     103      55.358  16.018   9.682  1.00  0.00
ATOM   3268  O5' U     103      53.942  14.586  11.045  1.00  0.00
ATOM   3269  C5' U     103      53.321  13.330  11.471  1.00  0.00
ATOM   3270  H5' U     103      54.127  12.854  12.030  1.00  0.00
ATOM   3271 H5'' U     103      53.093  12.778  10.559  1.00  0.00
ATOM   3272  C4' U     103      52.079  13.454  12.360  1.00  0.00
ATOM   3273  H4' U     103      51.575  12.505  12.543  1.00  0.00
ATOM   3274  O4' U     103      52.311  14.136  13.578  1.00  0.00
ATOM   3275  C1' U     103      51.212  15.003  13.881  1.00  0.00
ATOM   3276  H1' U     103      50.818  14.700  14.851  1.00  0.00
ATOM   3277  N1  U     103      51.541  16.470  13.910  1.00  0.00
ATOM   3278  C6  U     103      52.566  16.974  13.171  1.00  0.00
ATOM   3279  H6  U     103      53.138  16.247  12.613  1.00  0.00
ATOM   3280  C5  U     103      52.930  18.279  13.189  1.00  0.00
ATOM   3281  H5  U     103      53.795  18.647  12.656  1.00  0.00
ATOM   3282  C4  U     103      52.240  19.201  14.051  1.00  0.00
ATOM   3283  O4  U     103      52.457  20.448  14.037  1.00  0.00
ATOM   3284  N3  U     103      51.215  18.625  14.821  1.00  0.00
ATOM   3285  H3  U     103      50.597  19.304  15.242  1.00  0.00
ATOM   3286  C2  U     103      50.770  17.282  14.697  1.00  0.00
ATOM   3287  O2  U     103      49.795  16.917  15.363  1.00  0.00
ATOM   3288  C3' U     103      50.954  14.296  11.688  1.00  0.00
ATOM   3289  H3' U     103      51.390  15.239  11.357  1.00  0.00
ATOM   3290  C2' U     103      50.104  14.615  12.928  1.00  0.00
ATOM   3291  H2' U     103      49.482  15.504  12.829  1.00  0.00
ATOM   3292  O2' U     103      49.467  13.429  13.430  1.00  0.00
ATOM   3293 HO2' U     103      48.550  13.504  13.157  1.00  0.00
ATOM   3294  O3' U     103      50.188  13.722  10.624  1.00  0.00
ATOM   3295  P   U     104      49.553  14.616   9.461  1.00  0.00
ATOM   3296  OP1 U     104      48.602  13.734   8.703  1.00  0.00
ATOM   3297  OP2 U     104      50.635  15.328   8.742  1.00  0.00
ATOM   3298  O5' U     104      48.729  15.562  10.230  1.00  0.00
ATOM   3299  C5' U     104      47.498  15.211  10.772  1.00  0.00
ATOM   3300  H5' U     104      47.719  14.503  11.571  1.00  0.00
ATOM   3301 H5'' U     104      46.896  14.674  10.040  1.00  0.00
ATOM   3302  C4' U     104      46.756  16.480  11.409  1.00  0.00
ATOM   3303  H4' U     104      45.835  16.343  11.976  1.00  0.00
ATOM   3304  O4' U     104      47.687  17.233  12.254  1.00  0.00
ATOM   3305  C1' U     104      47.379  18.608  12.277  1.00  0.00
ATOM   3306  H1' U     104      46.770  18.732  13.172  1.00  0.00
ATOM   3307  N1  U     104      48.532  19.594  12.251  1.00  0.00
ATOM   3308  C6  U     104      49.609  19.278  11.488  1.00  0.00
ATOM   3309  H6  U     104      49.703  18.315  11.009  1.00  0.00
ATOM   3310  C5  U     104      50.557  20.245  11.250  1.00  0.00
ATOM   3311  H5  U     104      51.459  20.021  10.699  1.00  0.00
ATOM   3312  C4  U     104      50.381  21.596  11.847  1.00  0.00
ATOM   3313  O4  U     104      51.109  22.583  11.605  1.00  0.00
ATOM   3314  N3  U     104      49.352  21.711  12.692  1.00  0.00
ATOM   3315  H3  U     104      49.306  22.564  13.231  1.00  0.00
ATOM   3316  C2  U     104      48.334  20.770  12.905  1.00  0.00
ATOM   3317  O2  U     104      47.383  21.012  13.681  1.00  0.00
ATOM   3318  C3' U     104      46.508  17.553  10.344  1.00  0.00
ATOM   3319  H3' U     104      47.398  17.843   9.786  1.00  0.00
ATOM   3320  C2' U     104      46.366  18.803  11.210  1.00  0.00
ATOM   3321  H2' U     104      46.713  19.633  10.595  1.00  0.00
ATOM   3322  O2' U     104      45.046  18.999  11.838  1.00  0.00
ATOM   3323 HO2' U     104      44.493  19.084  11.058  1.00  0.00
ATOM   3324  O3' U     104      45.324  17.344   9.517  1.00  0.00
ATOM   3325  P   G3    105      45.022  18.210   8.242  1.00  0.00
ATOM   3326  OP1 G3    105      44.010  17.538   7.459  1.00  0.00
ATOM   3327  OP2 G3    105      46.327  18.540   7.684  1.00  0.00
ATOM   3328  O5' G3    105      44.384  19.563   8.765  1.00  0.00
ATOM   3329  C5' G3    105      43.044  19.733   9.035  1.00  0.00
ATOM   3330  H5' G3    105      42.664  19.007   9.754  1.00  0.00
ATOM   3331 H5'' G3    105      42.455  19.655   8.122  1.00  0.00
ATOM   3332  C4' G3    105      42.899  21.151   9.632  1.00  0.00
ATOM   3333  H4' G3    105      41.877  21.332   9.964  1.00  0.00
ATOM   3334  O4' G3    105      43.860  21.395  10.688  1.00  0.00
ATOM   3335  C1' G3    105      44.149  22.769  10.711  1.00  0.00
ATOM   3336  H1' G3    105      43.834  23.181  11.670  1.00  0.00
ATOM   3337  N9  G3    105      45.639  23.007  10.712  1.00  0.00
ATOM   3338  C8  G3    105      46.563  22.384   9.938  1.00  0.00
ATOM   3339  H8  G3    105      46.320  21.518   9.341  1.00  0.00
ATOM   3340  N7  G3    105      47.758  22.902  10.020  1.00  0.00
ATOM   3341  C5  G3    105      47.636  23.993  10.873  1.00  0.00
ATOM   3342  C6  G3    105      48.548  25.045  11.276  1.00  0.00
ATOM   3343  O6  G3    105      49.780  25.060  11.021  1.00  0.00
ATOM   3344  N1  G3    105      47.960  26.091  11.915  1.00  0.00
ATOM   3345  H1  G3    105      48.519  26.879  12.209  1.00  0.00
ATOM   3346  C2  G3    105      46.655  26.145  12.252  1.00  0.00
ATOM   3347  N2  G3    105      46.223  27.140  13.041  1.00  0.00
ATOM   3348  H21 G3    105      45.282  27.292  13.375  1.00  0.00
ATOM   3349  H22 G3    105      46.987  27.781  13.202  1.00  0.00
ATOM   3350  N3  G3    105      45.746  25.252  11.921  1.00  0.00
ATOM   3351  C4  G3    105      46.260  24.165  11.194  1.00  0.00
ATOM   3352  C3' G3    105      43.093  22.276   8.659  1.00  0.00
ATOM   3353  H3' G3    105      44.006  22.206   8.067  1.00  0.00
ATOM   3354  C2' G3    105      43.368  23.404   9.636  1.00  0.00
ATOM   3355  H2' G3    105      43.941  24.209   9.176  1.00  0.00
ATOM   3356  O2' G3    105      42.156  23.939  10.230  1.00  0.00
ATOM   3357 HO2' G3    105      42.362  24.819  10.554  1.00  0.00
ATOM   3358  O3' G3    105      42.012  22.594   7.788  1.00  0.00
ATOM   3359 HO3' G3    105      41.326  22.932   8.368  1.00  0.00
TER   
END   
