# Supplementary material for: Modelling the structures of frameshift-stimulatory pseudoknots from representative bat coronaviruses
Source: PLoS Comput Biol. 2023 May 19;19(5):e1011124. doi: 10.1371/journal.pcbi.1011124 (PMC10234561; doi:10.1371/journal.pcbi.1011124)
Supplement: S3 Data — PDB files for the top 3 representative clusters from each conformer (threaded/unthreaded) of each pseudoknot described in the main text, along with PDB files for the representative clusters shown in S8–S18 Figs. (ZIP) [file pcbi.1011124.s003.zip › SI_Model_PDB_files/Anlong-44_unthreaded_noMg_cluster2.pdb]

ATOM      1 HO5' G5      1      40.866  62.149  60.975  1.00  0.00
ATOM      2  O5' G5      1      41.775  62.299  60.706  1.00  0.00
ATOM      3  C5' G5      1      42.704  62.703  61.662  1.00  0.00
ATOM      4  H5' G5      1      42.795  62.020  62.506  1.00  0.00
ATOM      5 H5'' G5      1      42.424  63.639  62.147  1.00  0.00
ATOM      6  C4' G5      1      44.088  62.886  61.027  1.00  0.00
ATOM      7  H4' G5      1      44.696  63.120  61.900  1.00  0.00
ATOM      8  O4' G5      1      44.779  61.715  60.616  1.00  0.00
ATOM      9  C1' G5      1      45.357  61.759  59.303  1.00  0.00
ATOM     10  H1' G5      1      46.374  61.371  59.342  1.00  0.00
ATOM     11  N9  G5      1      44.520  60.903  58.494  1.00  0.00
ATOM     12  C8  G5      1      43.178  60.867  58.033  1.00  0.00
ATOM     13  H8  G5      1      42.417  61.610  58.224  1.00  0.00
ATOM     14  N7  G5      1      42.897  59.791  57.395  1.00  0.00
ATOM     15  C5  G5      1      44.054  58.988  57.469  1.00  0.00
ATOM     16  C6  G5      1      44.289  57.696  56.943  1.00  0.00
ATOM     17  O6  G5      1      43.537  56.885  56.397  1.00  0.00
ATOM     18  N1  G5      1      45.618  57.323  57.128  1.00  0.00
ATOM     19  H1  G5      1      45.849  56.380  56.849  1.00  0.00
ATOM     20  C2  G5      1      46.536  58.028  57.860  1.00  0.00
ATOM     21  N2  G5      1      47.678  57.384  57.983  1.00  0.00
ATOM     22  H21 G5      1      48.396  57.771  58.579  1.00  0.00
ATOM     23  H22 G5      1      47.809  56.492  57.527  1.00  0.00
ATOM     24  N3  G5      1      46.249  59.188  58.432  1.00  0.00
ATOM     25  C4  G5      1      45.019  59.708  58.094  1.00  0.00
ATOM     26  C3' G5      1      44.073  63.840  59.794  1.00  0.00
ATOM     27  H3' G5      1      43.103  63.866  59.299  1.00  0.00
ATOM     28  C2' G5      1      45.210  63.220  58.991  1.00  0.00
ATOM     29  H2' G5      1      44.984  63.185  57.926  1.00  0.00
ATOM     30  O2' G5      1      46.482  63.842  59.262  1.00  0.00
ATOM     31 HO2' G5      1      46.362  64.680  58.809  1.00  0.00
ATOM     32  O3' G5      1      44.472  65.191  60.251  1.00  0.00
ATOM     33  P   A       2      44.231  66.436  59.317  1.00  0.00
ATOM     34  OP1 A       2      44.475  67.601  60.147  1.00  0.00
ATOM     35  OP2 A       2      42.880  66.320  58.816  1.00  0.00
ATOM     36  O5' A       2      45.368  66.276  58.116  1.00  0.00
ATOM     37  C5' A       2      46.578  67.035  58.069  1.00  0.00
ATOM     38  H5' A       2      47.152  66.949  58.991  1.00  0.00
ATOM     39 H5'' A       2      46.223  68.061  57.978  1.00  0.00
ATOM     40  C4' A       2      47.405  66.709  56.850  1.00  0.00
ATOM     41  H4' A       2      48.294  67.319  56.688  1.00  0.00
ATOM     42  O4' A       2      47.620  65.300  56.813  1.00  0.00
ATOM     43  C1' A       2      47.772  64.833  55.530  1.00  0.00
ATOM     44  H1' A       2      48.762  64.377  55.540  1.00  0.00
ATOM     45  N9  A       2      46.760  63.769  55.175  1.00  0.00
ATOM     46  C8  A       2      45.418  63.694  55.458  1.00  0.00
ATOM     47  H8  A       2      44.899  64.527  55.909  1.00  0.00
ATOM     48  N7  A       2      44.934  62.553  55.181  1.00  0.00
ATOM     49  C5  A       2      45.972  61.807  54.613  1.00  0.00
ATOM     50  C6  A       2      46.047  60.477  54.159  1.00  0.00
ATOM     51  N6  A       2      45.043  59.602  54.061  1.00  0.00
ATOM     52  H61 A       2      44.092  59.895  54.231  1.00  0.00
ATOM     53  H62 A       2      45.216  58.781  53.498  1.00  0.00
ATOM     54  N1  A       2      47.175  60.136  53.483  1.00  0.00
ATOM     55  C2  A       2      48.196  61.014  53.365  1.00  0.00
ATOM     56  H2  A       2      49.091  60.787  52.805  1.00  0.00
ATOM     57  N3  A       2      48.268  62.240  53.857  1.00  0.00
ATOM     58  C4  A       2      47.075  62.608  54.531  1.00  0.00
ATOM     59  C3' A       2      46.637  66.902  55.547  1.00  0.00
ATOM     60  H3' A       2      45.644  66.461  55.641  1.00  0.00
ATOM     61  C2' A       2      47.605  66.064  54.622  1.00  0.00
ATOM     62  H2' A       2      47.105  65.905  53.667  1.00  0.00
ATOM     63  O2' A       2      48.864  66.570  54.458  1.00  0.00
ATOM     64 HO2' A       2      48.727  67.418  54.030  1.00  0.00
ATOM     65  O3' A       2      46.597  68.239  55.067  1.00  0.00
ATOM     66  P   G       3      45.979  68.598  53.629  1.00  0.00
ATOM     67  OP1 G       3      45.694  70.085  53.637  1.00  0.00
ATOM     68  OP2 G       3      44.922  67.669  53.328  1.00  0.00
ATOM     69  O5' G       3      47.177  68.357  52.567  1.00  0.00
ATOM     70  C5' G       3      48.000  69.422  52.316  1.00  0.00
ATOM     71  H5' G       3      48.294  69.860  53.270  1.00  0.00
ATOM     72 H5'' G       3      47.435  70.187  51.783  1.00  0.00
ATOM     73  C4' G       3      49.202  69.022  51.519  1.00  0.00
ATOM     74  H4' G       3      49.899  69.859  51.575  1.00  0.00
ATOM     75  O4' G       3      49.720  67.804  51.972  1.00  0.00
ATOM     76  C1' G       3      50.253  67.205  50.858  1.00  0.00
ATOM     77  H1' G       3      51.314  66.960  50.907  1.00  0.00
ATOM     78  N9  G       3      49.725  65.832  50.669  1.00  0.00
ATOM     79  C8  G       3      48.488  65.349  51.187  1.00  0.00
ATOM     80  H8  G       3      47.744  66.051  51.535  1.00  0.00
ATOM     81  N7  G       3      48.372  64.059  51.150  1.00  0.00
ATOM     82  C5  G       3      49.563  63.688  50.495  1.00  0.00
ATOM     83  C6  G       3      50.068  62.355  50.131  1.00  0.00
ATOM     84  O6  G       3      49.520  61.208  50.241  1.00  0.00
ATOM     85  N1  G       3      51.338  62.417  49.642  1.00  0.00
ATOM     86  H1  G       3      51.792  61.519  49.559  1.00  0.00
ATOM     87  C2  G       3      52.089  63.526  49.645  1.00  0.00
ATOM     88  N2  G       3      53.357  63.512  49.293  1.00  0.00
ATOM     89  H21 G       3      53.801  63.009  48.539  1.00  0.00
ATOM     90  H22 G       3      53.742  64.411  49.546  1.00  0.00
ATOM     91  N3  G       3      51.649  64.758  49.801  1.00  0.00
ATOM     92  C4  G       3      50.375  64.803  50.253  1.00  0.00
ATOM     93  C3' G       3      48.757  68.750  50.068  1.00  0.00
ATOM     94  H3' G       3      47.865  68.124  50.106  1.00  0.00
ATOM     95  C2' G       3      50.007  68.052  49.605  1.00  0.00
ATOM     96  H2' G       3      49.832  67.382  48.763  1.00  0.00
ATOM     97  O2' G       3      51.065  68.897  49.459  1.00  0.00
ATOM     98 HO2' G       3      50.878  69.283  48.600  1.00  0.00
ATOM     99  O3' G       3      48.609  70.006  49.393  1.00  0.00
ATOM    100  P   U       4      47.746  69.945  48.060  1.00  0.00
ATOM    101  OP1 U       4      47.547  71.447  47.796  1.00  0.00
ATOM    102  OP2 U       4      46.597  69.082  48.234  1.00  0.00
ATOM    103  O5' U       4      48.644  69.193  46.969  1.00  0.00
ATOM    104  C5' U       4      49.565  69.891  46.147  1.00  0.00
ATOM    105  H5' U       4      50.256  70.555  46.667  1.00  0.00
ATOM    106 H5'' U       4      49.037  70.413  45.350  1.00  0.00
ATOM    107  C4' U       4      50.617  68.960  45.480  1.00  0.00
ATOM    108  H4' U       4      51.423  69.613  45.147  1.00  0.00
ATOM    109  O4' U       4      51.053  67.957  46.330  1.00  0.00
ATOM    110  C1' U       4      51.284  66.753  45.599  1.00  0.00
ATOM    111  H1' U       4      52.336  66.466  45.586  1.00  0.00
ATOM    112  N1  U       4      50.376  65.628  46.065  1.00  0.00
ATOM    113  C6  U       4      49.049  65.888  46.373  1.00  0.00
ATOM    114  H6  U       4      48.685  66.888  46.190  1.00  0.00
ATOM    115  C5  U       4      48.259  64.894  46.914  1.00  0.00
ATOM    116  H5  U       4      47.265  65.173  47.231  1.00  0.00
ATOM    117  C4  U       4      48.703  63.609  46.940  1.00  0.00
ATOM    118  O4  U       4      48.131  62.642  47.361  1.00  0.00
ATOM    119  N3  U       4      50.014  63.407  46.569  1.00  0.00
ATOM    120  H3  U       4      50.368  62.486  46.787  1.00  0.00
ATOM    121  C2  U       4      50.872  64.337  46.148  1.00  0.00
ATOM    122  O2  U       4      52.054  64.051  45.765  1.00  0.00
ATOM    123  C3' U       4      50.020  68.285  44.272  1.00  0.00
ATOM    124  H3' U       4      48.967  68.160  44.522  1.00  0.00
ATOM    125  C2' U       4      50.849  66.997  44.117  1.00  0.00
ATOM    126  H2' U       4      50.258  66.143  43.786  1.00  0.00
ATOM    127  O2' U       4      51.943  67.036  43.273  1.00  0.00
ATOM    128 HO2' U       4      52.553  67.742  43.500  1.00  0.00
ATOM    129  O3' U       4      50.079  69.123  43.147  1.00  0.00
ATOM    130  P   G       5      48.847  69.302  42.201  1.00  0.00
ATOM    131  OP1 G       5      49.273  70.129  41.046  1.00  0.00
ATOM    132  OP2 G       5      47.651  69.619  43.050  1.00  0.00
ATOM    133  O5' G       5      48.592  67.883  41.622  1.00  0.00
ATOM    134  C5' G       5      49.521  67.151  40.826  1.00  0.00
ATOM    135  H5' G       5      50.500  67.275  41.290  1.00  0.00
ATOM    136 H5'' G       5      49.618  67.588  39.832  1.00  0.00
ATOM    137  C4' G       5      49.091  65.665  40.760  1.00  0.00
ATOM    138  H4' G       5      49.850  65.169  40.155  1.00  0.00
ATOM    139  O4' G       5      48.772  65.028  42.021  1.00  0.00
ATOM    140  C1' G       5      47.381  64.707  41.940  1.00  0.00
ATOM    141  H1' G       5      47.353  63.656  41.652  1.00  0.00
ATOM    142  N9  G       5      46.776  64.853  43.274  1.00  0.00
ATOM    143  C8  G       5      46.695  65.970  44.028  1.00  0.00
ATOM    144  H8  G       5      47.108  66.908  43.687  1.00  0.00
ATOM    145  N7  G       5      45.935  65.860  45.052  1.00  0.00
ATOM    146  C5  G       5      45.524  64.496  45.018  1.00  0.00
ATOM    147  C6  G       5      44.708  63.754  45.939  1.00  0.00
ATOM    148  O6  G       5      44.255  64.078  47.023  1.00  0.00
ATOM    149  N1  G       5      44.362  62.510  45.471  1.00  0.00
ATOM    150  H1  G       5      43.888  61.890  46.112  1.00  0.00
ATOM    151  C2  G       5      44.878  62.058  44.321  1.00  0.00
ATOM    152  N2  G       5      44.556  60.869  43.950  1.00  0.00
ATOM    153  H21 G       5      43.855  60.381  44.489  1.00  0.00
ATOM    154  H22 G       5      44.731  60.593  42.994  1.00  0.00
ATOM    155  N3  G       5      45.687  62.642  43.502  1.00  0.00
ATOM    156  C4  G       5      45.946  63.902  43.863  1.00  0.00
ATOM    157  C3' G       5      47.837  65.583  39.886  1.00  0.00
ATOM    158  H3' G       5      47.888  66.457  39.237  1.00  0.00
ATOM    159  C2' G       5      46.722  65.549  40.839  1.00  0.00
ATOM    160  H2' G       5      46.621  66.564  41.223  1.00  0.00
ATOM    161  O2' G       5      45.525  65.078  40.316  1.00  0.00
ATOM    162 HO2' G       5      45.551  65.173  39.361  1.00  0.00
ATOM    163  O3' G       5      47.699  64.377  39.124  1.00  0.00
ATOM    164  P   C       6      48.704  64.167  37.849  1.00  0.00
ATOM    165  OP1 C       6      49.135  65.435  37.332  1.00  0.00
ATOM    166  OP2 C       6      48.064  63.275  36.900  1.00  0.00
ATOM    167  O5' C       6      49.945  63.388  38.417  1.00  0.00
ATOM    168  C5' C       6      51.294  63.732  38.230  1.00  0.00
ATOM    169  H5' C       6      51.457  64.780  38.483  1.00  0.00
ATOM    170 H5'' C       6      51.467  63.600  37.162  1.00  0.00
ATOM    171  C4' C       6      52.269  62.955  39.177  1.00  0.00
ATOM    172  H4' C       6      53.284  63.281  38.949  1.00  0.00
ATOM    173  O4' C       6      52.182  63.425  40.478  1.00  0.00
ATOM    174  C1' C       6      52.533  62.367  41.357  1.00  0.00
ATOM    175  H1' C       6      53.395  62.612  41.978  1.00  0.00
ATOM    176  N1  C       6      51.299  61.935  42.110  1.00  0.00
ATOM    177  C6  C       6      49.958  62.074  41.693  1.00  0.00
ATOM    178  H6  C       6      49.726  62.451  40.708  1.00  0.00
ATOM    179  C5  C       6      48.880  61.716  42.531  1.00  0.00
ATOM    180  H5  C       6      47.854  61.805  42.204  1.00  0.00
ATOM    181  C4  C       6      49.162  61.277  43.880  1.00  0.00
ATOM    182  N4  C       6      48.219  60.929  44.735  1.00  0.00
ATOM    183  H41 C       6      48.468  60.624  45.665  1.00  0.00
ATOM    184  H42 C       6      47.259  61.094  44.466  1.00  0.00
ATOM    185  N3  C       6      50.380  61.134  44.230  1.00  0.00
ATOM    186  C2  C       6      51.470  61.530  43.439  1.00  0.00
ATOM    187  O2  C       6      52.620  61.466  43.877  1.00  0.00
ATOM    188  C3' C       6      52.235  61.437  39.123  1.00  0.00
ATOM    189  H3' C       6      51.195  61.113  39.152  1.00  0.00
ATOM    190  C2' C       6      52.948  61.175  40.503  1.00  0.00
ATOM    191  H2' C       6      52.582  60.266  40.980  1.00  0.00
ATOM    192  O2' C       6      54.334  61.167  40.430  1.00  0.00
ATOM    193 HO2' C       6      54.502  60.557  39.708  1.00  0.00
ATOM    194  O3' C       6      52.966  60.921  38.059  1.00  0.00
ATOM    195  P   G       7      52.466  59.578  37.352  1.00  0.00
ATOM    196  OP1 G       7      53.300  59.275  36.117  1.00  0.00
ATOM    197  OP2 G       7      51.033  59.591  37.228  1.00  0.00
ATOM    198  O5' G       7      52.851  58.492  38.401  1.00  0.00
ATOM    199  C5' G       7      53.796  57.338  38.094  1.00  0.00
ATOM    200  H5' G       7      53.610  56.911  37.108  1.00  0.00
ATOM    201 H5'' G       7      53.636  56.624  38.902  1.00  0.00
ATOM    202  C4' G       7      55.255  57.913  38.041  1.00  0.00
ATOM    203  H4' G       7      55.470  58.575  37.202  1.00  0.00
ATOM    204  O4' G       7      55.439  58.550  39.324  1.00  0.00
ATOM    205  C1' G       7      56.500  57.819  40.076  1.00  0.00
ATOM    206  H1' G       7      57.219  58.484  40.553  1.00  0.00
ATOM    207  N9  G       7      55.964  56.872  41.099  1.00  0.00
ATOM    208  C8  G       7      54.622  56.605  41.462  1.00  0.00
ATOM    209  H8  G       7      53.765  57.099  41.029  1.00  0.00
ATOM    210  N7  G       7      54.431  55.760  42.479  1.00  0.00
ATOM    211  C5  G       7      55.702  55.386  42.853  1.00  0.00
ATOM    212  C6  G       7      56.268  54.489  43.841  1.00  0.00
ATOM    213  O6  G       7      55.644  53.846  44.700  1.00  0.00
ATOM    214  N1  G       7      57.632  54.474  43.894  1.00  0.00
ATOM    215  H1  G       7      58.093  53.795  44.483  1.00  0.00
ATOM    216  C2  G       7      58.437  55.122  43.030  1.00  0.00
ATOM    217  N2  G       7      59.707  55.036  43.242  1.00  0.00
ATOM    218  H21 G       7      60.026  54.439  43.992  1.00  0.00
ATOM    219  H22 G       7      60.364  55.481  42.617  1.00  0.00
ATOM    220  N3  G       7      57.995  55.925  42.065  1.00  0.00
ATOM    221  C4  G       7      56.617  56.066  42.039  1.00  0.00
ATOM    222  C3' G       7      56.152  56.654  37.967  1.00  0.00
ATOM    223  H3' G       7      55.530  55.799  38.235  1.00  0.00
ATOM    224  C2' G       7      57.286  57.058  38.907  1.00  0.00
ATOM    225  H2' G       7      57.850  56.179  39.218  1.00  0.00
ATOM    226  O2' G       7      58.162  57.940  38.234  1.00  0.00
ATOM    227 HO2' G       7      57.977  57.760  37.310  1.00  0.00
ATOM    228  O3' G       7      56.714  56.606  36.638  1.00  0.00
ATOM    229  P   G       8      57.203  55.164  36.038  1.00  0.00
ATOM    230  OP1 G       8      57.813  55.585  34.778  1.00  0.00
ATOM    231  OP2 G       8      55.992  54.368  36.031  1.00  0.00
ATOM    232  O5' G       8      58.334  54.485  37.016  1.00  0.00
ATOM    233  C5' G       8      59.639  54.971  37.076  1.00  0.00
ATOM    234  H5' G       8      59.613  56.015  37.388  1.00  0.00
ATOM    235 H5'' G       8      60.222  54.842  36.164  1.00  0.00
ATOM    236  C4' G       8      60.427  54.192  38.094  1.00  0.00
ATOM    237  H4' G       8      61.486  54.442  38.040  1.00  0.00
ATOM    238  O4' G       8      59.923  54.606  39.416  1.00  0.00
ATOM    239  C1' G       8      60.218  53.552  40.269  1.00  0.00
ATOM    240  H1' G       8      60.816  53.837  41.135  1.00  0.00
ATOM    241  N9  G       8      58.920  52.924  40.796  1.00  0.00
ATOM    242  C8  G       8      57.579  53.165  40.467  1.00  0.00
ATOM    243  H8  G       8      57.303  53.888  39.714  1.00  0.00
ATOM    244  N7  G       8      56.703  52.370  41.119  1.00  0.00
ATOM    245  C5  G       8      57.528  51.667  41.974  1.00  0.00
ATOM    246  C6  G       8      57.135  50.844  43.066  1.00  0.00
ATOM    247  O6  G       8      56.002  50.498  43.387  1.00  0.00
ATOM    248  N1  G       8      58.233  50.338  43.787  1.00  0.00
ATOM    249  H1  G       8      58.103  49.910  44.692  1.00  0.00
ATOM    250  C2  G       8      59.465  50.683  43.473  1.00  0.00
ATOM    251  N2  G       8      60.432  50.206  44.110  1.00  0.00
ATOM    252  H21 G       8      61.366  50.555  43.947  1.00  0.00
ATOM    253  H22 G       8      60.175  49.602  44.878  1.00  0.00
ATOM    254  N3  G       8      59.832  51.560  42.585  1.00  0.00
ATOM    255  C4  G       8      58.816  52.047  41.870  1.00  0.00
ATOM    256  C3' G       8      60.288  52.702  38.037  1.00  0.00
ATOM    257  H3' G       8      59.224  52.476  37.970  1.00  0.00
ATOM    258  C2' G       8      60.786  52.383  39.483  1.00  0.00
ATOM    259  H2' G       8      60.472  51.431  39.912  1.00  0.00
ATOM    260  O2' G       8      62.128  52.467  39.669  1.00  0.00
ATOM    261 HO2' G       8      62.482  52.125  38.845  1.00  0.00
ATOM    262  O3' G       8      61.043  52.020  37.106  1.00  0.00
ATOM    263  P   G       9      60.780  50.550  36.678  1.00  0.00
ATOM    264  OP1 G       9      61.755  50.312  35.582  1.00  0.00
ATOM    265  OP2 G       9      59.337  50.294  36.408  1.00  0.00
ATOM    266  O5' G       9      61.188  49.695  37.970  1.00  0.00
ATOM    267  C5' G       9      62.521  49.413  38.359  1.00  0.00
ATOM    268  H5' G       9      63.195  50.269  38.371  1.00  0.00
ATOM    269 H5'' G       9      62.898  48.774  37.560  1.00  0.00
ATOM    270  C4' G       9      62.689  48.730  39.728  1.00  0.00
ATOM    271  H4' G       9      63.754  48.743  39.957  1.00  0.00
ATOM    272  O4' G       9      61.777  49.332  40.677  1.00  0.00
ATOM    273  C1' G       9      61.407  48.312  41.598  1.00  0.00
ATOM    274  H1' G       9      61.654  48.594  42.621  1.00  0.00
ATOM    275  N9  G       9      59.925  48.071  41.403  1.00  0.00
ATOM    276  C8  G       9      58.986  48.753  40.613  1.00  0.00
ATOM    277  H8  G       9      59.318  49.506  39.914  1.00  0.00
ATOM    278  N7  G       9      57.718  48.475  40.811  1.00  0.00
ATOM    279  C5  G       9      57.802  47.556  41.846  1.00  0.00
ATOM    280  C6  G       9      56.809  47.024  42.772  1.00  0.00
ATOM    281  O6  G       9      55.606  47.124  42.745  1.00  0.00
ATOM    282  N1  G       9      57.314  46.279  43.809  1.00  0.00
ATOM    283  H1  G       9      56.661  46.045  44.543  1.00  0.00
ATOM    284  C2  G       9      58.641  46.070  44.003  1.00  0.00
ATOM    285  N2  G       9      59.050  45.377  44.978  1.00  0.00
ATOM    286  H21 G       9      58.407  44.827  45.530  1.00  0.00
ATOM    287  H22 G       9      60.042  45.403  45.166  1.00  0.00
ATOM    288  N3  G       9      59.598  46.639  43.228  1.00  0.00
ATOM    289  C4  G       9      59.114  47.354  42.172  1.00  0.00
ATOM    290  C3' G       9      62.306  47.258  39.720  1.00  0.00
ATOM    291  H3' G       9      61.305  47.099  39.318  1.00  0.00
ATOM    292  C2' G       9      62.205  47.044  41.177  1.00  0.00
ATOM    293  H2' G       9      61.564  46.194  41.411  1.00  0.00
ATOM    294  O2' G       9      63.457  47.019  41.975  1.00  0.00
ATOM    295 HO2' G       9      63.999  46.244  41.813  1.00  0.00
ATOM    296  O3' G       9      63.162  46.373  39.100  1.00  0.00
ATOM    297  P   G      10      62.598  45.058  38.372  1.00  0.00
ATOM    298  OP1 G      10      63.822  44.613  37.737  1.00  0.00
ATOM    299  OP2 G      10      61.448  45.376  37.535  1.00  0.00
ATOM    300  O5' G      10      62.223  43.970  39.472  1.00  0.00
ATOM    301  C5' G      10      63.246  43.347  40.254  1.00  0.00
ATOM    302  H5' G      10      63.908  44.094  40.691  1.00  0.00
ATOM    303 H5'' G      10      63.817  42.700  39.588  1.00  0.00
ATOM    304  C4' G      10      62.544  42.638  41.345  1.00  0.00
ATOM    305  H4' G      10      63.294  42.180  41.989  1.00  0.00
ATOM    306  O4' G      10      61.690  43.546  42.058  1.00  0.00
ATOM    307  C1' G      10      60.677  42.712  42.540  1.00  0.00
ATOM    308  H1' G      10      60.608  42.829  43.621  1.00  0.00
ATOM    309  N9  G      10      59.363  43.165  42.103  1.00  0.00
ATOM    310  C8  G      10      59.060  43.833  40.957  1.00  0.00
ATOM    311  H8  G      10      59.789  44.209  40.255  1.00  0.00
ATOM    312  N7  G      10      57.803  44.132  40.864  1.00  0.00
ATOM    313  C5  G      10      57.205  43.512  42.001  1.00  0.00
ATOM    314  C6  G      10      55.811  43.442  42.425  1.00  0.00
ATOM    315  O6  G      10      54.819  43.960  41.972  1.00  0.00
ATOM    316  N1  G      10      55.656  42.737  43.601  1.00  0.00
ATOM    317  H1  G      10      54.738  42.599  43.999  1.00  0.00
ATOM    318  C2  G      10      56.711  42.119  44.186  1.00  0.00
ATOM    319  N2  G      10      56.410  41.378  45.252  1.00  0.00
ATOM    320  H21 G      10      57.094  40.839  45.763  1.00  0.00
ATOM    321  H22 G      10      55.424  41.227  45.411  1.00  0.00
ATOM    322  N3  G      10      57.972  42.139  43.833  1.00  0.00
ATOM    323  C4  G      10      58.167  42.885  42.708  1.00  0.00
ATOM    324  C3' G      10      61.720  41.417  40.831  1.00  0.00
ATOM    325  H3' G      10      61.021  41.578  40.011  1.00  0.00
ATOM    326  C2' G      10      60.821  41.284  42.046  1.00  0.00
ATOM    327  H2' G      10      59.844  40.834  41.868  1.00  0.00
ATOM    328  O2' G      10      61.549  40.666  43.130  1.00  0.00
ATOM    329 HO2' G      10      61.517  39.736  42.892  1.00  0.00
ATOM    330  O3' G      10      62.476  40.252  40.610  1.00  0.00
ATOM    331  P   C      11      61.799  39.023  39.867  1.00  0.00
ATOM    332  OP1 C      11      62.926  38.139  39.466  1.00  0.00
ATOM    333  OP2 C      11      60.882  39.505  38.756  1.00  0.00
ATOM    334  O5' C      11      60.885  38.321  40.909  1.00  0.00
ATOM    335  C5' C      11      61.401  37.434  41.829  1.00  0.00
ATOM    336  H5' C      11      62.188  37.999  42.329  1.00  0.00
ATOM    337 H5'' C      11      61.720  36.504  41.356  1.00  0.00
ATOM    338  C4' C      11      60.332  37.236  42.859  1.00  0.00
ATOM    339  H4' C      11      60.825  36.857  43.754  1.00  0.00
ATOM    340  O4' C      11      59.530  38.415  43.137  1.00  0.00
ATOM    341  C1' C      11      58.157  38.147  43.411  1.00  0.00
ATOM    342  H1' C      11      58.029  38.474  44.443  1.00  0.00
ATOM    343  N1  C      11      57.156  38.797  42.577  1.00  0.00
ATOM    344  C6  C      11      57.504  39.307  41.395  1.00  0.00
ATOM    345  H6  C      11      58.513  39.115  41.061  1.00  0.00
ATOM    346  C5  C      11      56.658  40.245  40.823  1.00  0.00
ATOM    347  H5  C      11      56.916  40.596  39.834  1.00  0.00
ATOM    348  C4  C      11      55.358  40.390  41.419  1.00  0.00
ATOM    349  N4  C      11      54.424  41.067  40.855  1.00  0.00
ATOM    350  H41 C      11      54.616  41.601  40.020  1.00  0.00
ATOM    351  H42 C      11      53.464  41.030  41.168  1.00  0.00
ATOM    352  N3  C      11      54.940  39.614  42.424  1.00  0.00
ATOM    353  C2  C      11      55.851  38.832  43.030  1.00  0.00
ATOM    354  O2  C      11      55.532  38.134  44.014  1.00  0.00
ATOM    355  C3' C      11      59.296  36.198  42.483  1.00  0.00
ATOM    356  H3' C      11      59.055  36.318  41.426  1.00  0.00
ATOM    357  C2' C      11      58.126  36.689  43.363  1.00  0.00
ATOM    358  H2' C      11      57.216  36.331  42.881  1.00  0.00
ATOM    359  O2' C      11      58.290  36.288  44.753  1.00  0.00
ATOM    360 HO2' C      11      57.462  36.034  45.167  1.00  0.00
ATOM    361  O3' C      11      59.667  34.863  42.628  1.00  0.00
ATOM    362  P   U      12      59.067  33.658  41.748  1.00  0.00
ATOM    363  OP1 U      12      59.498  32.347  42.226  1.00  0.00
ATOM    364  OP2 U      12      59.255  34.027  40.325  1.00  0.00
ATOM    365  O5' U      12      57.468  33.703  42.056  1.00  0.00
ATOM    366  C5' U      12      56.934  33.305  43.321  1.00  0.00
ATOM    367  H5' U      12      57.439  33.831  44.131  1.00  0.00
ATOM    368 H5'' U      12      57.190  32.258  43.478  1.00  0.00
ATOM    369  C4' U      12      55.465  33.459  43.330  1.00  0.00
ATOM    370  H4' U      12      55.193  33.122  44.330  1.00  0.00
ATOM    371  O4' U      12      55.130  34.841  43.244  1.00  0.00
ATOM    372  C1' U      12      53.767  34.866  42.927  1.00  0.00
ATOM    373  H1' U      12      53.130  35.031  43.796  1.00  0.00
ATOM    374  N1  U      12      53.574  35.914  41.926  1.00  0.00
ATOM    375  C6  U      12      54.571  36.382  41.157  1.00  0.00
ATOM    376  H6  U      12      55.583  36.004  41.183  1.00  0.00
ATOM    377  C5  U      12      54.301  37.366  40.221  1.00  0.00
ATOM    378  H5  U      12      55.079  37.828  39.631  1.00  0.00
ATOM    379  C4  U      12      52.975  37.782  39.887  1.00  0.00
ATOM    380  O4  U      12      52.695  38.605  38.966  1.00  0.00
ATOM    381  N3  U      12      52.035  37.266  40.807  1.00  0.00
ATOM    382  H3  U      12      51.055  37.426  40.623  1.00  0.00
ATOM    383  C2  U      12      52.275  36.255  41.683  1.00  0.00
ATOM    384  O2  U      12      51.290  35.698  42.239  1.00  0.00
ATOM    385  C3' U      12      54.768  32.734  42.294  1.00  0.00
ATOM    386  H3' U      12      55.187  32.999  41.323  1.00  0.00
ATOM    387  C2' U      12      53.414  33.477  42.316  1.00  0.00
ATOM    388  H2' U      12      53.088  33.618  41.285  1.00  0.00
ATOM    389  O2' U      12      52.305  32.889  42.894  1.00  0.00
ATOM    390 HO2' U      12      51.620  33.028  42.236  1.00  0.00
ATOM    391  O3' U      12      54.707  31.362  42.473  1.00  0.00
ATOM    392  P   C      13      54.221  30.409  41.202  1.00  0.00
ATOM    393  OP1 C      13      54.421  29.017  41.602  1.00  0.00
ATOM    394  OP2 C      13      54.781  30.903  39.919  1.00  0.00
ATOM    395  O5' C      13      52.590  30.634  41.056  1.00  0.00
ATOM    396  C5' C      13      51.665  30.085  41.968  1.00  0.00
ATOM    397  H5' C      13      51.716  30.462  42.990  1.00  0.00
ATOM    398 H5'' C      13      51.802  29.016  42.129  1.00  0.00
ATOM    399  C4' C      13      50.192  30.326  41.483  1.00  0.00
ATOM    400  H4' C      13      49.520  29.752  42.121  1.00  0.00
ATOM    401  O4' C      13      49.796  31.735  41.502  1.00  0.00
ATOM    402  C1' C      13      48.934  31.978  40.363  1.00  0.00
ATOM    403  H1' C      13      48.056  32.420  40.835  1.00  0.00
ATOM    404  N1  C      13      49.473  33.088  39.462  1.00  0.00
ATOM    405  C6  C      13      50.883  33.297  39.402  1.00  0.00
ATOM    406  H6  C      13      51.569  32.620  39.891  1.00  0.00
ATOM    407  C5  C      13      51.365  34.313  38.759  1.00  0.00
ATOM    408  H5  C      13      52.431  34.460  38.668  1.00  0.00
ATOM    409  C4  C      13      50.409  35.255  38.245  1.00  0.00
ATOM    410  N4  C      13      50.805  36.411  37.700  1.00  0.00
ATOM    411  H41 C      13      51.756  36.558  37.392  1.00  0.00
ATOM    412  H42 C      13      50.219  36.845  37.001  1.00  0.00
ATOM    413  N3  C      13      49.071  35.039  38.202  1.00  0.00
ATOM    414  C2  C      13      48.596  33.960  38.851  1.00  0.00
ATOM    415  O2  C      13      47.377  33.858  38.874  1.00  0.00
ATOM    416  C3' C      13      49.929  29.814  40.053  1.00  0.00
ATOM    417  H3' C      13      50.790  30.076  39.439  1.00  0.00
ATOM    418  C2' C      13      48.671  30.663  39.639  1.00  0.00
ATOM    419  H2' C      13      48.704  30.783  38.556  1.00  0.00
ATOM    420  O2' C      13      47.487  30.233  40.231  1.00  0.00
ATOM    421 HO2' C      13      47.617  29.285  40.312  1.00  0.00
ATOM    422  O3' C      13      49.612  28.452  40.112  1.00  0.00
ATOM    423  P   U      14      49.477  27.518  38.827  1.00  0.00
ATOM    424  OP1 U      14      49.011  26.197  39.270  1.00  0.00
ATOM    425  OP2 U      14      50.782  27.539  38.167  1.00  0.00
ATOM    426  O5' U      14      48.421  28.144  37.820  1.00  0.00
ATOM    427  C5' U      14      47.014  28.067  37.920  1.00  0.00
ATOM    428  H5' U      14      46.721  28.154  38.966  1.00  0.00
ATOM    429 H5'' U      14      46.675  27.057  37.693  1.00  0.00
ATOM    430  C4' U      14      46.195  29.024  37.168  1.00  0.00
ATOM    431  H4' U      14      45.156  28.793  37.399  1.00  0.00
ATOM    432  O4' U      14      46.449  30.374  37.362  1.00  0.00
ATOM    433  C1' U      14      46.153  31.154  36.214  1.00  0.00
ATOM    434  H1' U      14      45.335  31.816  36.497  1.00  0.00
ATOM    435  N1  U      14      47.335  31.978  35.818  1.00  0.00
ATOM    436  C6  U      14      48.689  31.613  35.970  1.00  0.00
ATOM    437  H6  U      14      48.822  30.588  36.283  1.00  0.00
ATOM    438  C5  U      14      49.712  32.433  35.624  1.00  0.00
ATOM    439  H5  U      14      50.699  32.046  35.828  1.00  0.00
ATOM    440  C4  U      14      49.490  33.741  35.131  1.00  0.00
ATOM    441  O4  U      14      50.308  34.503  34.702  1.00  0.00
ATOM    442  N3  U      14      48.146  34.068  35.000  1.00  0.00
ATOM    443  H3  U      14      47.972  34.883  34.428  1.00  0.00
ATOM    444  C2  U      14      47.103  33.169  35.221  1.00  0.00
ATOM    445  O2  U      14      45.960  33.463  34.758  1.00  0.00
ATOM    446  C3' U      14      46.412  28.921  35.611  1.00  0.00
ATOM    447  H3' U      14      47.450  29.032  35.295  1.00  0.00
ATOM    448  C2' U      14      45.635  30.164  35.213  1.00  0.00
ATOM    449  H2' U      14      46.013  30.481  34.241  1.00  0.00
ATOM    450  O2' U      14      44.244  30.054  35.240  1.00  0.00
ATOM    451 HO2' U      14      44.012  29.124  35.202  1.00  0.00
ATOM    452  O3' U      14      45.855  27.769  35.024  1.00  0.00
ATOM    453  P   A      15      46.196  27.486  33.475  1.00  0.00
ATOM    454  OP1 A      15      45.329  26.317  33.140  1.00  0.00
ATOM    455  OP2 A      15      47.686  27.266  33.438  1.00  0.00
ATOM    456  O5' A      15      45.864  28.767  32.652  1.00  0.00
ATOM    457  C5' A      15      44.497  28.878  32.267  1.00  0.00
ATOM    458  H5' A      15      43.924  29.148  33.154  1.00  0.00
ATOM    459 H5'' A      15      44.028  28.009  31.806  1.00  0.00
ATOM    460  C4' A      15      44.389  30.027  31.253  1.00  0.00
ATOM    461  H4' A      15      43.371  30.223  30.914  1.00  0.00
ATOM    462  O4' A      15      44.900  31.223  31.944  1.00  0.00
ATOM    463  C1' A      15      45.379  32.144  30.989  1.00  0.00
ATOM    464  H1' A      15      44.739  33.027  31.005  1.00  0.00
ATOM    465  N9  A      15      46.751  32.490  31.402  1.00  0.00
ATOM    466  C8  A      15      47.625  31.744  32.098  1.00  0.00
ATOM    467  H8  A      15      47.229  30.842  32.541  1.00  0.00
ATOM    468  N7  A      15      48.817  32.254  32.062  1.00  0.00
ATOM    469  C5  A      15      48.670  33.442  31.373  1.00  0.00
ATOM    470  C6  A      15      49.505  34.539  31.088  1.00  0.00
ATOM    471  N6  A      15      50.708  34.687  31.611  1.00  0.00
ATOM    472  H61 A      15      50.799  33.985  32.331  1.00  0.00
ATOM    473  H62 A      15      51.255  35.501  31.370  1.00  0.00
ATOM    474  N1  A      15      49.037  35.604  30.399  1.00  0.00
ATOM    475  C2  A      15      47.804  35.567  29.929  1.00  0.00
ATOM    476  H2  A      15      47.440  36.416  29.370  1.00  0.00
ATOM    477  N3  A      15      46.920  34.623  30.057  1.00  0.00
ATOM    478  C4  A      15      47.418  33.586  30.897  1.00  0.00
ATOM    479  C3' A      15      45.267  29.965  30.048  1.00  0.00
ATOM    480  H3' A      15      46.237  29.652  30.434  1.00  0.00
ATOM    481  C2' A      15      45.376  31.434  29.654  1.00  0.00
ATOM    482  H2' A      15      46.300  31.561  29.090  1.00  0.00
ATOM    483  O2' A      15      44.279  32.028  28.924  1.00  0.00
ATOM    484 HO2' A      15      44.578  32.163  28.022  1.00  0.00
ATOM    485  O3' A      15      44.830  29.068  29.031  1.00  0.00
ATOM    486  P   G      16      45.759  28.638  27.861  1.00  0.00
ATOM    487  OP1 G      16      45.047  27.636  27.012  1.00  0.00
ATOM    488  OP2 G      16      47.061  28.327  28.420  1.00  0.00
ATOM    489  O5' G      16      45.976  29.888  26.965  1.00  0.00
ATOM    490  C5' G      16      44.894  30.377  26.179  1.00  0.00
ATOM    491  H5' G      16      43.958  30.514  26.721  1.00  0.00
ATOM    492 H5'' G      16      44.709  29.709  25.337  1.00  0.00
ATOM    493  C4' G      16      45.204  31.806  25.646  1.00  0.00
ATOM    494  H4' G      16      44.341  32.273  25.173  1.00  0.00
ATOM    495  O4' G      16      45.569  32.699  26.651  1.00  0.00
ATOM    496  C1' G      16      46.558  33.545  26.153  1.00  0.00
ATOM    497  H1' G      16      46.326  34.595  26.331  1.00  0.00
ATOM    498  N9  G      16      47.861  33.381  26.824  1.00  0.00
ATOM    499  C8  G      16      48.348  32.277  27.555  1.00  0.00
ATOM    500  H8  G      16      47.707  31.416  27.677  1.00  0.00
ATOM    501  N7  G      16      49.515  32.463  28.179  1.00  0.00
ATOM    502  C5  G      16      49.912  33.721  27.653  1.00  0.00
ATOM    503  C6  G      16      51.073  34.565  27.937  1.00  0.00
ATOM    504  O6  G      16      51.973  34.478  28.731  1.00  0.00
ATOM    505  N1  G      16      51.013  35.744  27.152  1.00  0.00
ATOM    506  H1  G      16      51.884  36.254  27.118  1.00  0.00
ATOM    507  C2  G      16      49.936  36.114  26.355  1.00  0.00
ATOM    508  N2  G      16      50.149  36.994  25.393  1.00  0.00
ATOM    509  H21 G      16      51.004  37.482  25.169  1.00  0.00
ATOM    510  H22 G      16      49.344  37.141  24.801  1.00  0.00
ATOM    511  N3  G      16      48.880  35.378  26.201  1.00  0.00
ATOM    512  C4  G      16      48.911  34.195  26.860  1.00  0.00
ATOM    513  C3' G      16      46.190  31.957  24.495  1.00  0.00
ATOM    514  H3' G      16      47.130  31.443  24.696  1.00  0.00
ATOM    515  C2' G      16      46.499  33.446  24.638  1.00  0.00
ATOM    516  H2' G      16      47.430  33.725  24.146  1.00  0.00
ATOM    517  O2' G      16      45.422  34.175  24.105  1.00  0.00
ATOM    518 HO2' G      16      44.886  33.508  23.671  1.00  0.00
ATOM    519  O3' G      16      45.524  31.577  23.244  1.00  0.00
ATOM    520  P   U      17      46.295  30.639  22.229  1.00  0.00
ATOM    521  OP1 U      17      45.457  30.327  21.049  1.00  0.00
ATOM    522  OP2 U      17      47.047  29.564  22.907  1.00  0.00
ATOM    523  O5' U      17      47.445  31.552  21.624  1.00  0.00
ATOM    524  C5' U      17      47.052  32.648  20.792  1.00  0.00
ATOM    525  H5' U      17      46.220  33.157  21.280  1.00  0.00
ATOM    526 H5'' U      17      46.662  32.162  19.898  1.00  0.00
ATOM    527  C4' U      17      48.112  33.764  20.662  1.00  0.00
ATOM    528  H4' U      17      47.689  34.567  20.058  1.00  0.00
ATOM    529  O4' U      17      48.591  34.321  21.835  1.00  0.00
ATOM    530  C1' U      17      49.981  34.692  21.747  1.00  0.00
ATOM    531  H1' U      17      50.097  35.776  21.740  1.00  0.00
ATOM    532  N1  U      17      50.702  34.025  22.927  1.00  0.00
ATOM    533  C6  U      17      50.255  32.839  23.477  1.00  0.00
ATOM    534  H6  U      17      49.298  32.455  23.155  1.00  0.00
ATOM    535  C5  U      17      51.003  32.216  24.441  1.00  0.00
ATOM    536  H5  U      17      50.598  31.355  24.953  1.00  0.00
ATOM    537  C4  U      17      52.184  32.859  24.995  1.00  0.00
ATOM    538  O4  U      17      52.950  32.384  25.842  1.00  0.00
ATOM    539  N3  U      17      52.461  34.108  24.462  1.00  0.00
ATOM    540  H3  U      17      53.314  34.506  24.829  1.00  0.00
ATOM    541  C2  U      17      51.776  34.708  23.505  1.00  0.00
ATOM    542  O2  U      17      52.141  35.810  23.158  1.00  0.00
ATOM    543  C3' U      17      49.350  33.217  20.011  1.00  0.00
ATOM    544  H3' U      17      49.655  32.249  20.408  1.00  0.00
ATOM    545  C2' U      17      50.356  34.285  20.345  1.00  0.00
ATOM    546  H2' U      17      51.339  33.822  20.438  1.00  0.00
ATOM    547  O2' U      17      50.219  35.428  19.477  1.00  0.00
ATOM    548 HO2' U      17      50.468  35.258  18.566  1.00  0.00
ATOM    549  O3' U      17      49.110  33.096  18.665  1.00  0.00
ATOM    550  P   G      18      50.030  32.097  17.799  1.00  0.00
ATOM    551  OP1 G      18      51.415  32.362  18.253  1.00  0.00
ATOM    552  OP2 G      18      49.609  32.278  16.346  1.00  0.00
ATOM    553  O5' G      18      49.651  30.590  18.385  1.00  0.00
ATOM    554  C5' G      18      48.305  30.160  18.230  1.00  0.00
ATOM    555  H5' G      18      47.674  30.911  17.755  1.00  0.00
ATOM    556 H5'' G      18      47.955  30.129  19.262  1.00  0.00
ATOM    557  C4' G      18      48.244  28.715  17.564  1.00  0.00
ATOM    558  H4' G      18      47.203  28.412  17.449  1.00  0.00
ATOM    559  O4' G      18      48.863  28.745  16.331  1.00  0.00
ATOM    560  C1' G      18      49.545  27.480  16.111  1.00  0.00
ATOM    561  H1' G      18      48.965  27.079  15.280  1.00  0.00
ATOM    562  N9  G      18      50.943  27.665  15.737  1.00  0.00
ATOM    563  C8  G      18      51.710  28.822  15.634  1.00  0.00
ATOM    564  H8  G      18      51.290  29.749  15.997  1.00  0.00
ATOM    565  N7  G      18      52.887  28.652  15.106  1.00  0.00
ATOM    566  C5  G      18      52.931  27.267  14.770  1.00  0.00
ATOM    567  C6  G      18      53.945  26.369  14.263  1.00  0.00
ATOM    568  O6  G      18      54.989  26.672  13.765  1.00  0.00
ATOM    569  N1  G      18      53.539  25.039  14.210  1.00  0.00
ATOM    570  H1  G      18      54.204  24.324  13.949  1.00  0.00
ATOM    571  C2  G      18      52.300  24.636  14.561  1.00  0.00
ATOM    572  N2  G      18      52.127  23.389  14.353  1.00  0.00
ATOM    573  H21 G      18      51.239  23.007  14.647  1.00  0.00
ATOM    574  H22 G      18      52.910  22.793  14.124  1.00  0.00
ATOM    575  N3  G      18      51.292  25.395  15.034  1.00  0.00
ATOM    576  C4  G      18      51.713  26.721  15.133  1.00  0.00
ATOM    577  C3' G      18      49.070  27.732  18.430  1.00  0.00
ATOM    578  H3' G      18      50.047  28.074  18.773  1.00  0.00
ATOM    579  C2' G      18      49.426  26.704  17.372  1.00  0.00
ATOM    580  H2' G      18      50.341  26.146  17.570  1.00  0.00
ATOM    581  O2' G      18      48.294  25.810  17.182  1.00  0.00
ATOM    582 HO2' G      18      48.601  24.994  17.583  1.00  0.00
ATOM    583  O3' G      18      48.236  27.186  19.477  1.00  0.00
ATOM    584  P   A      19      48.923  26.664  20.854  1.00  0.00
ATOM    585  OP1 A      19      47.905  26.796  21.961  1.00  0.00
ATOM    586  OP2 A      19      50.247  27.190  21.068  1.00  0.00
ATOM    587  O5' A      19      48.991  25.070  20.669  1.00  0.00
ATOM    588  C5' A      19      47.843  24.348  20.342  1.00  0.00
ATOM    589  H5' A      19      47.352  24.923  19.556  1.00  0.00
ATOM    590 H5'' A      19      47.139  24.200  21.160  1.00  0.00
ATOM    591  C4' A      19      48.272  22.929  19.689  1.00  0.00
ATOM    592  H4' A      19      47.417  22.312  19.411  1.00  0.00
ATOM    593  O4' A      19      48.876  23.103  18.405  1.00  0.00
ATOM    594  C1' A      19      49.715  21.990  18.192  1.00  0.00
ATOM    595  H1' A      19      49.638  21.563  17.192  1.00  0.00
ATOM    596  N9  A      19      51.074  22.465  18.060  1.00  0.00
ATOM    597  C8  A      19      51.711  23.684  18.333  1.00  0.00
ATOM    598  H8  A      19      51.213  24.589  18.650  1.00  0.00
ATOM    599  N7  A      19      52.972  23.695  18.127  1.00  0.00
ATOM    600  C5  A      19      53.225  22.372  17.716  1.00  0.00
ATOM    601  C6  A      19      54.364  21.628  17.260  1.00  0.00
ATOM    602  N6  A      19      55.563  22.186  17.163  1.00  0.00
ATOM    603  H61 A      19      55.753  23.148  17.404  1.00  0.00
ATOM    604  H62 A      19      56.423  21.709  16.935  1.00  0.00
ATOM    605  N1  A      19      54.281  20.370  16.854  1.00  0.00
ATOM    606  C2  A      19      53.127  19.776  16.918  1.00  0.00
ATOM    607  H2  A      19      52.972  18.753  16.607  1.00  0.00
ATOM    608  N3  A      19      51.954  20.350  17.274  1.00  0.00
ATOM    609  C4  A      19      52.084  21.659  17.620  1.00  0.00
ATOM    610  C3' A      19      49.142  21.998  20.539  1.00  0.00
ATOM    611  H3' A      19      49.946  22.597  20.966  1.00  0.00
ATOM    612  C2' A      19      49.582  21.019  19.421  1.00  0.00
ATOM    613  H2' A      19      50.552  20.551  19.588  1.00  0.00
ATOM    614  O2' A      19      48.520  20.084  19.133  1.00  0.00
ATOM    615 HO2' A      19      48.997  19.331  18.777  1.00  0.00
ATOM    616  O3' A      19      48.288  21.364  21.528  1.00  0.00
ATOM    617  P   U      20      48.866  20.690  22.897  1.00  0.00
ATOM    618  OP1 U      20      47.761  20.192  23.754  1.00  0.00
ATOM    619  OP2 U      20      49.793  21.675  23.466  1.00  0.00
ATOM    620  O5' U      20      49.783  19.440  22.524  1.00  0.00
ATOM    621  C5' U      20      49.308  18.129  22.566  1.00  0.00
ATOM    622  H5' U      20      48.646  18.036  21.704  1.00  0.00
ATOM    623 H5'' U      20      48.812  18.071  23.535  1.00  0.00
ATOM    624  C4' U      20      50.515  17.175  22.458  1.00  0.00
ATOM    625  H4' U      20      50.177  16.139  22.440  1.00  0.00
ATOM    626  O4' U      20      51.297  17.417  21.327  1.00  0.00
ATOM    627  C1' U      20      52.565  16.936  21.625  1.00  0.00
ATOM    628  H1' U      20      52.740  16.033  21.040  1.00  0.00
ATOM    629  N1  U      20      53.574  17.912  21.220  1.00  0.00
ATOM    630  C6  U      20      53.229  19.215  21.054  1.00  0.00
ATOM    631  H6  U      20      52.222  19.551  21.250  1.00  0.00
ATOM    632  C5  U      20      54.213  20.018  20.500  1.00  0.00
ATOM    633  H5  U      20      53.955  21.049  20.308  1.00  0.00
ATOM    634  C4  U      20      55.529  19.597  20.132  1.00  0.00
ATOM    635  O4  U      20      56.289  20.284  19.511  1.00  0.00
ATOM    636  N3  U      20      55.827  18.314  20.466  1.00  0.00
ATOM    637  H3  U      20      56.825  18.162  20.445  1.00  0.00
ATOM    638  C2  U      20      54.890  17.450  20.975  1.00  0.00
ATOM    639  O2  U      20      55.216  16.289  21.131  1.00  0.00
ATOM    640  C3' U      20      51.420  17.376  23.659  1.00  0.00
ATOM    641  H3' U      20      51.655  18.432  23.787  1.00  0.00
ATOM    642  C2' U      20      52.715  16.665  23.120  1.00  0.00
ATOM    643  H2' U      20      53.648  17.054  23.527  1.00  0.00
ATOM    644  O2' U      20      52.645  15.278  23.294  1.00  0.00
ATOM    645 HO2' U      20      52.173  15.153  24.121  1.00  0.00
ATOM    646  O3' U      20      50.967  16.821  24.883  1.00  0.00
ATOM    647  P   G      21      51.456  17.424  26.290  1.00  0.00
ATOM    648  OP1 G      21      50.941  16.465  27.324  1.00  0.00
ATOM    649  OP2 G      21      50.930  18.793  26.240  1.00  0.00
ATOM    650  O5' G      21      53.051  17.432  26.243  1.00  0.00
ATOM    651  C5' G      21      53.800  16.340  26.808  1.00  0.00
ATOM    652  H5' G      21      53.703  15.501  26.120  1.00  0.00
ATOM    653 H5'' G      21      53.418  16.009  27.774  1.00  0.00
ATOM    654  C4' G      21      55.260  16.712  26.858  1.00  0.00
ATOM    655  H4' G      21      55.836  15.909  27.317  1.00  0.00
ATOM    656  O4' G      21      55.732  16.889  25.503  1.00  0.00
ATOM    657  C1' G      21      56.657  17.996  25.458  1.00  0.00
ATOM    658  H1' G      21      57.561  17.613  24.985  1.00  0.00
ATOM    659  N9  G      21      55.959  19.069  24.637  1.00  0.00
ATOM    660  C8  G      21      54.707  19.678  24.681  1.00  0.00
ATOM    661  H8  G      21      53.932  19.416  25.386  1.00  0.00
ATOM    662  N7  G      21      54.586  20.657  23.917  1.00  0.00
ATOM    663  C5  G      21      55.841  20.751  23.277  1.00  0.00
ATOM    664  C6  G      21      56.424  21.781  22.413  1.00  0.00
ATOM    665  O6  G      21      55.929  22.765  21.859  1.00  0.00
ATOM    666  N1  G      21      57.736  21.552  22.084  1.00  0.00
ATOM    667  H1  G      21      58.077  22.118  21.319  1.00  0.00
ATOM    668  C2  G      21      58.477  20.559  22.622  1.00  0.00
ATOM    669  N2  G      21      59.704  20.551  22.284  1.00  0.00
ATOM    670  H21 G      21      60.083  21.238  21.648  1.00  0.00
ATOM    671  H22 G      21      60.278  19.841  22.716  1.00  0.00
ATOM    672  N3  G      21      57.974  19.623  23.403  1.00  0.00
ATOM    673  C4  G      21      56.668  19.774  23.754  1.00  0.00
ATOM    674  C3' G      21      55.584  17.964  27.595  1.00  0.00
ATOM    675  H3' G      21      54.957  18.808  27.307  1.00  0.00
ATOM    676  C2' G      21      56.877  18.466  26.933  1.00  0.00
ATOM    677  H2' G      21      56.892  19.552  27.029  1.00  0.00
ATOM    678  O2' G      21      58.003  17.828  27.438  1.00  0.00
ATOM    679 HO2' G      21      58.050  17.965  28.387  1.00  0.00
ATOM    680  O3' G      21      55.602  17.837  28.991  1.00  0.00
ATOM    681  P   C      22      55.953  19.047  29.940  1.00  0.00
ATOM    682  OP1 C      22      55.566  18.673  31.322  1.00  0.00
ATOM    683  OP2 C      22      55.414  20.298  29.404  1.00  0.00
ATOM    684  O5' C      22      57.513  19.101  29.930  1.00  0.00
ATOM    685  C5' C      22      58.391  18.323  30.836  1.00  0.00
ATOM    686  H5' C      22      58.244  17.243  30.823  1.00  0.00
ATOM    687 H5'' C      22      58.248  18.476  31.906  1.00  0.00
ATOM    688  C4' C      22      59.828  18.547  30.515  1.00  0.00
ATOM    689  H4' C      22      60.412  17.843  31.108  1.00  0.00
ATOM    690  O4' C      22      60.052  18.404  29.126  1.00  0.00
ATOM    691  C1' C      22      61.137  19.196  28.761  1.00  0.00
ATOM    692  H1' C      22      62.087  18.712  28.535  1.00  0.00
ATOM    693  N1  C      22      60.663  20.054  27.645  1.00  0.00
ATOM    694  C6  C      22      59.461  20.637  27.649  1.00  0.00
ATOM    695  H6  C      22      58.741  20.406  28.420  1.00  0.00
ATOM    696  C5  C      22      59.061  21.416  26.627  1.00  0.00
ATOM    697  H5  C      22      58.040  21.749  26.514  1.00  0.00
ATOM    698  C4  C      22      60.028  21.767  25.647  1.00  0.00
ATOM    699  N4  C      22      59.790  22.669  24.718  1.00  0.00
ATOM    700  H41 C      22      58.926  23.192  24.719  1.00  0.00
ATOM    701  H42 C      22      60.415  22.839  23.943  1.00  0.00
ATOM    702  N3  C      22      61.166  21.200  25.650  1.00  0.00
ATOM    703  C2  C      22      61.500  20.353  26.648  1.00  0.00
ATOM    704  O2  C      22      62.615  19.873  26.663  1.00  0.00
ATOM    705  C3' C      22      60.191  19.935  30.852  1.00  0.00
ATOM    706  H3' C      22      59.376  20.556  30.480  1.00  0.00
ATOM    707  C2' C      22      61.403  20.020  30.013  1.00  0.00
ATOM    708  H2' C      22      61.666  21.037  29.722  1.00  0.00
ATOM    709  O2' C      22      62.534  19.366  30.660  1.00  0.00
ATOM    710 HO2' C      22      63.297  19.393  30.077  1.00  0.00
ATOM    711  O3' C      22      60.423  20.297  32.179  1.00  0.00
ATOM    712  P   U      23      60.219  21.828  32.756  1.00  0.00
ATOM    713  OP1 U      23      60.482  21.846  34.226  1.00  0.00
ATOM    714  OP2 U      23      58.832  22.276  32.300  1.00  0.00
ATOM    715  O5' U      23      61.293  22.711  31.996  1.00  0.00
ATOM    716  C5' U      23      62.690  22.588  32.234  1.00  0.00
ATOM    717  H5' U      23      62.929  21.526  32.290  1.00  0.00
ATOM    718 H5'' U      23      62.880  22.988  33.230  1.00  0.00
ATOM    719  C4' U      23      63.640  23.313  31.250  1.00  0.00
ATOM    720  H4' U      23      64.689  23.288  31.545  1.00  0.00
ATOM    721  O4' U      23      63.683  22.795  29.908  1.00  0.00
ATOM    722  C1' U      23      63.749  23.820  28.943  1.00  0.00
ATOM    723  H1' U      23      64.491  23.659  28.162  1.00  0.00
ATOM    724  N1  U      23      62.400  24.073  28.188  1.00  0.00
ATOM    725  C6  U      23      61.183  23.949  28.828  1.00  0.00
ATOM    726  H6  U      23      61.195  23.722  29.884  1.00  0.00
ATOM    727  C5  U      23      59.964  24.368  28.301  1.00  0.00
ATOM    728  H5  U      23      59.008  24.322  28.801  1.00  0.00
ATOM    729  C4  U      23      59.920  24.927  26.933  1.00  0.00
ATOM    730  O4  U      23      59.021  25.306  26.314  1.00  0.00
ATOM    731  N3  U      23      61.216  24.964  26.328  1.00  0.00
ATOM    732  H3  U      23      61.251  25.320  25.383  1.00  0.00
ATOM    733  C2  U      23      62.445  24.569  26.888  1.00  0.00
ATOM    734  O2  U      23      63.449  24.627  26.216  1.00  0.00
ATOM    735  C3' U      23      63.416  24.836  31.135  1.00  0.00
ATOM    736  H3' U      23      62.386  25.191  31.147  1.00  0.00
ATOM    737  C2' U      23      64.141  25.079  29.759  1.00  0.00
ATOM    738  H2' U      23      63.778  26.066  29.472  1.00  0.00
ATOM    739  O2' U      23      65.492  25.120  30.034  1.00  0.00
ATOM    740 HO2' U      23      65.565  25.516  30.906  1.00  0.00
ATOM    741  O3' U      23      64.025  25.618  32.120  1.00  0.00
ATOM    742  P   C      24      63.698  27.140  32.234  1.00  0.00
ATOM    743  OP1 C      24      64.145  27.690  33.555  1.00  0.00
ATOM    744  OP2 C      24      62.381  27.475  31.653  1.00  0.00
ATOM    745  O5' C      24      64.745  27.761  31.246  1.00  0.00
ATOM    746  C5' C      24      66.119  28.033  31.530  1.00  0.00
ATOM    747  H5' C      24      66.672  27.149  31.848  1.00  0.00
ATOM    748 H5'' C      24      66.242  28.713  32.372  1.00  0.00
ATOM    749  C4' C      24      66.888  28.527  30.272  1.00  0.00
ATOM    750  H4' C      24      67.948  28.576  30.523  1.00  0.00
ATOM    751  O4' C      24      66.698  27.680  29.165  1.00  0.00
ATOM    752  C1' C      24      66.896  28.567  28.070  1.00  0.00
ATOM    753  H1' C      24      67.847  28.382  27.571  1.00  0.00
ATOM    754  N1  C      24      65.877  28.667  27.023  1.00  0.00
ATOM    755  C6  C      24      64.557  28.257  27.203  1.00  0.00
ATOM    756  H6  C      24      64.250  27.737  28.098  1.00  0.00
ATOM    757  C5  C      24      63.657  28.650  26.267  1.00  0.00
ATOM    758  H5  C      24      62.603  28.651  26.503  1.00  0.00
ATOM    759  C4  C      24      64.066  29.284  25.079  1.00  0.00
ATOM    760  N4  C      24      63.271  29.837  24.206  1.00  0.00
ATOM    761  H41 C      24      63.628  30.136  23.310  1.00  0.00
ATOM    762  H42 C      24      62.308  29.560  24.330  1.00  0.00
ATOM    763  N3  C      24      65.362  29.571  24.877  1.00  0.00
ATOM    764  C2  C      24      66.265  29.270  25.778  1.00  0.00
ATOM    765  O2  C      24      67.438  29.607  25.452  1.00  0.00
ATOM    766  C3' C      24      66.337  29.912  29.890  1.00  0.00
ATOM    767  H3' C      24      65.296  29.716  29.633  1.00  0.00
ATOM    768  C2' C      24      67.014  30.008  28.573  1.00  0.00
ATOM    769  H2' C      24      66.578  30.774  27.932  1.00  0.00
ATOM    770  O2' C      24      68.405  30.243  28.749  1.00  0.00
ATOM    771 HO2' C      24      68.496  30.990  29.345  1.00  0.00
ATOM    772  O3' C      24      66.729  30.910  30.851  1.00  0.00
ATOM    773  P   G      25      65.649  32.036  31.098  1.00  0.00
ATOM    774  OP1 G      25      66.280  33.130  31.900  1.00  0.00
ATOM    775  OP2 G      25      64.518  31.301  31.742  1.00  0.00
ATOM    776  O5' G      25      65.186  32.542  29.656  1.00  0.00
ATOM    777  C5' G      25      66.045  33.258  28.846  1.00  0.00
ATOM    778  H5' G      25      67.015  32.785  28.692  1.00  0.00
ATOM    779 H5'' G      25      66.204  34.225  29.323  1.00  0.00
ATOM    780  C4' G      25      65.421  33.513  27.459  1.00  0.00
ATOM    781  H4' G      25      66.107  34.153  26.904  1.00  0.00
ATOM    782  O4' G      25      64.938  32.314  26.911  1.00  0.00
ATOM    783  C1' G      25      63.864  32.623  25.976  1.00  0.00
ATOM    784  H1' G      25      64.025  32.456  24.911  1.00  0.00
ATOM    785  N9  G      25      62.597  31.924  26.446  1.00  0.00
ATOM    786  C8  G      25      62.358  31.158  27.589  1.00  0.00
ATOM    787  H8  G      25      63.094  30.843  28.313  1.00  0.00
ATOM    788  N7  G      25      61.109  30.803  27.807  1.00  0.00
ATOM    789  C5  G      25      60.427  31.328  26.716  1.00  0.00
ATOM    790  C6  G      25      58.995  31.333  26.443  1.00  0.00
ATOM    791  O6  G      25      58.060  30.719  26.958  1.00  0.00
ATOM    792  N1  G      25      58.699  32.015  25.334  1.00  0.00
ATOM    793  H1  G      25      57.725  32.036  25.067  1.00  0.00
ATOM    794  C2  G      25      59.595  32.606  24.538  1.00  0.00
ATOM    795  N2  G      25      59.204  33.105  23.441  1.00  0.00
ATOM    796  H21 G      25      58.249  33.002  23.130  1.00  0.00
ATOM    797  H22 G      25      59.911  33.569  22.889  1.00  0.00
ATOM    798  N3  G      25      60.893  32.669  24.765  1.00  0.00
ATOM    799  C4  G      25      61.310  32.003  25.882  1.00  0.00
ATOM    800  C3' G      25      64.175  34.354  27.537  1.00  0.00
ATOM    801  H3' G      25      63.587  33.948  28.360  1.00  0.00
ATOM    802  C2' G      25      63.535  34.073  26.165  1.00  0.00
ATOM    803  H2' G      25      62.457  34.235  26.168  1.00  0.00
ATOM    804  O2' G      25      64.232  34.868  25.218  1.00  0.00
ATOM    805 HO2' G      25      64.587  35.618  25.700  1.00  0.00
ATOM    806  O3' G      25      64.415  35.753  27.715  1.00  0.00
ATOM    807  P   A      26      63.384  36.632  28.502  1.00  0.00
ATOM    808  OP1 A      26      64.082  37.755  29.130  1.00  0.00
ATOM    809  OP2 A      26      62.546  35.827  29.374  1.00  0.00
ATOM    810  O5' A      26      62.400  37.271  27.351  1.00  0.00
ATOM    811  C5' A      26      62.778  38.203  26.425  1.00  0.00
ATOM    812  H5' A      26      63.601  37.667  25.953  1.00  0.00
ATOM    813 H5'' A      26      63.085  39.184  26.788  1.00  0.00
ATOM    814  C4' A      26      61.627  38.463  25.397  1.00  0.00
ATOM    815  H4' A      26      62.011  39.169  24.661  1.00  0.00
ATOM    816  O4' A      26      61.102  37.295  24.757  1.00  0.00
ATOM    817  C1' A      26      59.720  37.409  24.394  1.00  0.00
ATOM    818  H1' A      26      59.548  37.349  23.319  1.00  0.00
ATOM    819  N9  A      26      58.904  36.376  25.097  1.00  0.00
ATOM    820  C8  A      26      59.248  35.536  26.138  1.00  0.00
ATOM    821  H8  A      26      60.233  35.591  26.577  1.00  0.00
ATOM    822  N7  A      26      58.284  34.868  26.579  1.00  0.00
ATOM    823  C5  A      26      57.176  35.237  25.819  1.00  0.00
ATOM    824  C6  A      26      55.870  34.758  25.721  1.00  0.00
ATOM    825  N6  A      26      55.383  33.759  26.347  1.00  0.00
ATOM    826  H61 A      26      55.970  33.385  27.080  1.00  0.00
ATOM    827  H62 A      26      54.520  33.339  26.034  1.00  0.00
ATOM    828  N1  A      26      55.068  35.274  24.793  1.00  0.00
ATOM    829  C2  A      26      55.534  36.298  24.052  1.00  0.00
ATOM    830  H2  A      26      54.853  36.629  23.282  1.00  0.00
ATOM    831  N3  A      26      56.765  36.792  24.002  1.00  0.00
ATOM    832  C4  A      26      57.531  36.199  24.939  1.00  0.00
ATOM    833  C3' A      26      60.374  39.013  25.992  1.00  0.00
ATOM    834  H3' A      26      60.033  38.407  26.831  1.00  0.00
ATOM    835  C2' A      26      59.226  38.731  24.960  1.00  0.00
ATOM    836  H2' A      26      58.302  38.624  25.527  1.00  0.00
ATOM    837  O2' A      26      59.300  39.751  23.974  1.00  0.00
ATOM    838 HO2' A      26      59.213  40.555  24.492  1.00  0.00
ATOM    839  O3' A      26      60.408  40.433  26.317  1.00  0.00
ATOM    840  P   C      27      59.603  41.115  27.528  1.00  0.00
ATOM    841  OP1 C      27      60.104  42.478  27.826  1.00  0.00
ATOM    842  OP2 C      27      59.386  40.157  28.669  1.00  0.00
ATOM    843  O5' C      27      58.122  41.276  26.988  1.00  0.00
ATOM    844  C5' C      27      57.823  42.135  25.916  1.00  0.00
ATOM    845  H5' C      27      58.601  41.940  25.177  1.00  0.00
ATOM    846 H5'' C      27      57.772  43.186  26.200  1.00  0.00
ATOM    847  C4' C      27      56.420  41.792  25.283  1.00  0.00
ATOM    848  H4' C      27      56.305  42.429  24.406  1.00  0.00
ATOM    849  O4' C      27      56.332  40.391  24.848  1.00  0.00
ATOM    850  C1' C      27      54.991  39.949  24.952  1.00  0.00
ATOM    851  H1' C      27      54.797  39.453  24.001  1.00  0.00
ATOM    852  N1  C      27      54.809  38.948  26.064  1.00  0.00
ATOM    853  C6  C      27      55.841  38.680  26.929  1.00  0.00
ATOM    854  H6  C      27      56.805  39.152  26.815  1.00  0.00
ATOM    855  C5  C      27      55.660  37.745  27.907  1.00  0.00
ATOM    856  H5  C      27      56.463  37.527  28.596  1.00  0.00
ATOM    857  C4  C      27      54.453  37.015  27.819  1.00  0.00
ATOM    858  N4  C      27      54.259  36.031  28.670  1.00  0.00
ATOM    859  H41 C      27      53.327  35.654  28.764  1.00  0.00
ATOM    860  H42 C      27      54.823  36.052  29.507  1.00  0.00
ATOM    861  N3  C      27      53.471  37.251  26.923  1.00  0.00
ATOM    862  C2  C      27      53.627  38.225  26.034  1.00  0.00
ATOM    863  O2  C      27      52.765  38.422  25.200  1.00  0.00
ATOM    864  C3' C      27      55.156  42.104  26.061  1.00  0.00
ATOM    865  H3' C      27      55.254  41.722  27.077  1.00  0.00
ATOM    866  C2' C      27      54.187  41.272  25.248  1.00  0.00
ATOM    867  H2' C      27      53.303  41.177  25.877  1.00  0.00
ATOM    868  O2' C      27      53.809  41.771  23.979  1.00  0.00
ATOM    869 HO2' C      27      53.854  42.725  23.883  1.00  0.00
ATOM    870  O3' C      27      54.739  43.465  26.085  1.00  0.00
ATOM    871  P   U      28      53.783  43.932  27.268  1.00  0.00
ATOM    872  OP1 U      28      53.577  45.355  27.034  1.00  0.00
ATOM    873  OP2 U      28      54.332  43.534  28.562  1.00  0.00
ATOM    874  O5' U      28      52.337  43.147  27.100  1.00  0.00
ATOM    875  C5' U      28      51.503  43.300  26.020  1.00  0.00
ATOM    876  H5' U      28      51.966  43.091  25.056  1.00  0.00
ATOM    877 H5'' U      28      51.183  44.324  25.827  1.00  0.00
ATOM    878  C4' U      28      50.232  42.360  25.995  1.00  0.00
ATOM    879  H4' U      28      49.649  42.415  25.075  1.00  0.00
ATOM    880  O4' U      28      50.673  40.974  26.104  1.00  0.00
ATOM    881  C1' U      28      49.821  40.206  26.923  1.00  0.00
ATOM    882  H1' U      28      49.378  39.441  26.286  1.00  0.00
ATOM    883  N1  U      28      50.447  39.592  28.121  1.00  0.00
ATOM    884  C6  U      28      51.654  40.066  28.669  1.00  0.00
ATOM    885  H6  U      28      52.145  40.929  28.243  1.00  0.00
ATOM    886  C5  U      28      52.150  39.510  29.772  1.00  0.00
ATOM    887  H5  U      28      53.079  39.889  30.170  1.00  0.00
ATOM    888  C4  U      28      51.463  38.389  30.453  1.00  0.00
ATOM    889  O4  U      28      51.944  37.848  31.423  1.00  0.00
ATOM    890  N3  U      28      50.353  38.009  29.865  1.00  0.00
ATOM    891  H3  U      28      49.755  37.341  30.329  1.00  0.00
ATOM    892  C2  U      28      49.768  38.585  28.781  1.00  0.00
ATOM    893  O2  U      28      48.751  38.152  28.327  1.00  0.00
ATOM    894  C3' U      28      49.321  42.576  27.213  1.00  0.00
ATOM    895  H3' U      28      49.908  42.723  28.119  1.00  0.00
ATOM    896  C2' U      28      48.644  41.196  27.186  1.00  0.00
ATOM    897  H2' U      28      48.174  40.905  28.125  1.00  0.00
ATOM    898  O2' U      28      47.677  41.019  26.165  1.00  0.00
ATOM    899 HO2' U      28      47.028  41.711  26.311  1.00  0.00
ATOM    900  O3' U      28      48.365  43.531  27.048  1.00  0.00
ATOM    901  P   A      29      47.621  44.015  28.290  1.00  0.00
ATOM    902  OP1 A      29      46.955  45.239  27.865  1.00  0.00
ATOM    903  OP2 A      29      48.451  44.066  29.544  1.00  0.00
ATOM    904  O5' A      29      46.572  42.941  28.695  1.00  0.00
ATOM    905  C5' A      29      45.319  42.834  28.179  1.00  0.00
ATOM    906  H5' A      29      45.326  42.603  27.114  1.00  0.00
ATOM    907 H5'' A      29      44.636  43.663  28.369  1.00  0.00
ATOM    908  C4' A      29      44.675  41.635  28.900  1.00  0.00
ATOM    909  H4' A      29      43.683  41.554  28.455  1.00  0.00
ATOM    910  O4' A      29      45.447  40.436  28.959  1.00  0.00
ATOM    911  C1' A      29      45.084  39.685  30.143  1.00  0.00
ATOM    912  H1' A      29      44.476  38.806  29.933  1.00  0.00
ATOM    913  N9  A      29      46.302  39.325  30.934  1.00  0.00
ATOM    914  C8  A      29      47.506  39.997  30.909  1.00  0.00
ATOM    915  H8  A      29      47.629  40.895  30.320  1.00  0.00
ATOM    916  N7  A      29      48.422  39.397  31.624  1.00  0.00
ATOM    917  C5  A      29      47.830  38.194  32.095  1.00  0.00
ATOM    918  C6  A      29      48.187  37.127  32.881  1.00  0.00
ATOM    919  N6  A      29      49.357  37.134  33.524  1.00  0.00
ATOM    920  H61 A      29      49.789  36.305  33.908  1.00  0.00
ATOM    921  H62 A      29      49.962  37.920  33.332  1.00  0.00
ATOM    922  N1  A      29      47.369  36.089  33.173  1.00  0.00
ATOM    923  C2  A      29      46.177  36.094  32.629  1.00  0.00
ATOM    924  H2  A      29      45.474  35.296  32.818  1.00  0.00
ATOM    925  N3  A      29      45.621  37.146  31.963  1.00  0.00
ATOM    926  C4  A      29      46.464  38.158  31.680  1.00  0.00
ATOM    927  C3' A      29      44.470  42.009  30.386  1.00  0.00
ATOM    928  H3' A      29      45.440  42.259  30.815  1.00  0.00
ATOM    929  C2' A      29      44.170  40.591  30.988  1.00  0.00
ATOM    930  H2' A      29      44.371  40.567  32.059  1.00  0.00
ATOM    931  O2' A      29      42.795  40.118  30.805  1.00  0.00
ATOM    932 HO2' A      29      42.244  40.118  31.591  1.00  0.00
ATOM    933  O3' A      29      43.526  43.012  30.558  1.00  0.00
ATOM    934  P   G      30      43.459  43.842  31.914  1.00  0.00
ATOM    935  OP1 G      30      42.322  44.826  31.751  1.00  0.00
ATOM    936  OP2 G      30      44.729  44.425  32.255  1.00  0.00
ATOM    937  O5' G      30      43.079  42.846  33.107  1.00  0.00
ATOM    938  C5' G      30      41.742  42.253  33.298  1.00  0.00
ATOM    939  H5' G      30      41.267  41.961  32.361  1.00  0.00
ATOM    940 H5'' G      30      41.101  43.021  33.731  1.00  0.00
ATOM    941  C4' G      30      41.784  41.048  34.191  1.00  0.00
ATOM    942  H4' G      30      40.758  40.692  34.282  1.00  0.00
ATOM    943  O4' G      30      42.654  39.996  33.720  1.00  0.00
ATOM    944  C1' G      30      43.085  39.232  34.812  1.00  0.00
ATOM    945  H1' G      30      42.757  38.201  34.678  1.00  0.00
ATOM    946  N9  G      30      44.544  39.247  34.875  1.00  0.00
ATOM    947  C8  G      30      45.356  40.257  34.424  1.00  0.00
ATOM    948  H8  G      30      45.043  41.160  33.921  1.00  0.00
ATOM    949  N7  G      30      46.593  40.026  34.752  1.00  0.00
ATOM    950  C5  G      30      46.625  38.862  35.521  1.00  0.00
ATOM    951  C6  G      30      47.650  38.149  36.223  1.00  0.00
ATOM    952  O6  G      30      48.803  38.483  36.357  1.00  0.00
ATOM    953  N1  G      30      47.194  36.931  36.880  1.00  0.00
ATOM    954  H1  G      30      47.815  36.388  37.463  1.00  0.00
ATOM    955  C2  G      30      45.916  36.518  36.878  1.00  0.00
ATOM    956  N2  G      30      45.582  35.457  37.519  1.00  0.00
ATOM    957  H21 G      30      46.236  35.007  38.144  1.00  0.00
ATOM    958  H22 G      30      44.610  35.183  37.524  1.00  0.00
ATOM    959  N3  G      30      44.935  37.237  36.241  1.00  0.00
ATOM    960  C4  G      30      45.345  38.363  35.533  1.00  0.00
ATOM    961  C3' G      30      42.261  41.310  35.626  1.00  0.00
ATOM    962  H3' G      30      43.205  41.854  35.573  1.00  0.00
ATOM    963  C2' G      30      42.394  39.846  36.035  1.00  0.00
ATOM    964  H2' G      30      43.095  39.796  36.868  1.00  0.00
ATOM    965  O2' G      30      41.179  39.178  36.334  1.00  0.00
ATOM    966 HO2' G      30      41.301  38.265  36.605  1.00  0.00
ATOM    967  O3' G      30      41.315  42.007  36.508  1.00  0.00
ATOM    968  P   A      31      41.692  42.379  37.990  1.00  0.00
ATOM    969  OP1 A      31      40.417  42.732  38.687  1.00  0.00
ATOM    970  OP2 A      31      42.731  43.422  37.841  1.00  0.00
ATOM    971  O5' A      31      42.301  41.147  38.793  1.00  0.00
ATOM    972  C5' A      31      41.390  40.375  39.546  1.00  0.00
ATOM    973  H5' A      31      40.692  39.916  38.846  1.00  0.00
ATOM    974 H5'' A      31      40.745  40.978  40.184  1.00  0.00
ATOM    975  C4' A      31      42.213  39.244  40.229  1.00  0.00
ATOM    976  H4' A      31      41.434  38.520  40.469  1.00  0.00
ATOM    977  O4' A      31      43.136  38.558  39.397  1.00  0.00
ATOM    978  C1' A      31      44.207  38.080  40.179  1.00  0.00
ATOM    979  H1' A      31      44.351  37.010  40.029  1.00  0.00
ATOM    980  N9  A      31      45.392  38.766  39.707  1.00  0.00
ATOM    981  C8  A      31      45.557  40.065  39.214  1.00  0.00
ATOM    982  H8  A      31      44.695  40.634  38.898  1.00  0.00
ATOM    983  N7  A      31      46.790  40.386  38.942  1.00  0.00
ATOM    984  C5  A      31      47.544  39.225  39.342  1.00  0.00
ATOM    985  C6  A      31      48.925  38.890  39.420  1.00  0.00
ATOM    986  N6  A      31      49.944  39.523  38.990  1.00  0.00
ATOM    987  H61 A      31      49.854  40.424  38.543  1.00  0.00
ATOM    988  H62 A      31      50.824  39.143  39.308  1.00  0.00
ATOM    989  N1  A      31      49.341  37.823  40.059  1.00  0.00
ATOM    990  C2  A      31      48.388  37.000  40.526  1.00  0.00
ATOM    991  H2  A      31      48.792  36.124  41.012  1.00  0.00
ATOM    992  N3  A      31      47.037  37.097  40.499  1.00  0.00
ATOM    993  C4  A      31      46.670  38.273  39.913  1.00  0.00
ATOM    994  C3' A      31      42.976  39.710  41.455  1.00  0.00
ATOM    995  H3' A      31      43.616  40.578  41.292  1.00  0.00
ATOM    996  C2' A      31      43.902  38.462  41.616  1.00  0.00
ATOM    997  H2' A      31      44.833  38.748  42.107  1.00  0.00
ATOM    998  O2' A      31      43.219  37.315  42.132  1.00  0.00
ATOM    999 HO2' A      31      42.426  37.647  42.559  1.00  0.00
ATOM   1000  O3' A      31      42.178  39.766  42.647  1.00  0.00
ATOM   1001  P   G      32      42.718  40.722  43.850  1.00  0.00
ATOM   1002  OP1 G      32      41.693  40.725  44.912  1.00  0.00
ATOM   1003  OP2 G      32      43.152  41.993  43.362  1.00  0.00
ATOM   1004  O5' G      32      43.933  39.935  44.408  1.00  0.00
ATOM   1005  C5' G      32      43.832  38.652  45.109  1.00  0.00
ATOM   1006  H5' G      32      43.230  37.950  44.531  1.00  0.00
ATOM   1007 H5'' G      32      43.251  38.769  46.023  1.00  0.00
ATOM   1008  C4' G      32      45.168  38.038  45.571  1.00  0.00
ATOM   1009  H4' G      32      45.039  37.173  46.220  1.00  0.00
ATOM   1010  O4' G      32      45.949  37.618  44.447  1.00  0.00
ATOM   1011  C1' G      32      47.368  37.755  44.719  1.00  0.00
ATOM   1012  H1' G      32      47.869  36.787  44.715  1.00  0.00
ATOM   1013  N9  G      32      48.047  38.495  43.750  1.00  0.00
ATOM   1014  C8  G      32      47.532  39.533  43.019  1.00  0.00
ATOM   1015  H8  G      32      46.473  39.693  42.880  1.00  0.00
ATOM   1016  N7  G      32      48.383  40.221  42.371  1.00  0.00
ATOM   1017  C5  G      32      49.586  39.760  42.814  1.00  0.00
ATOM   1018  C6  G      32      51.003  40.070  42.485  1.00  0.00
ATOM   1019  O6  G      32      51.492  40.907  41.691  1.00  0.00
ATOM   1020  N1  G      32      51.949  39.306  43.102  1.00  0.00
ATOM   1021  H1  G      32      52.902  39.641  43.070  1.00  0.00
ATOM   1022  C2  G      32      51.629  38.332  43.980  1.00  0.00
ATOM   1023  N2  G      32      52.632  37.814  44.625  1.00  0.00
ATOM   1024  H21 G      32      53.593  38.018  44.393  1.00  0.00
ATOM   1025  H22 G      32      52.295  37.231  45.378  1.00  0.00
ATOM   1026  N3  G      32      50.387  37.999  44.335  1.00  0.00
ATOM   1027  C4  G      32      49.416  38.658  43.645  1.00  0.00
ATOM   1028  C3' G      32      46.112  39.051  46.240  1.00  0.00
ATOM   1029  H3' G      32      46.047  39.980  45.674  1.00  0.00
ATOM   1030  C2' G      32      47.482  38.306  46.149  1.00  0.00
ATOM   1031  H2' G      32      48.298  39.023  46.229  1.00  0.00
ATOM   1032  O2' G      32      47.469  37.220  46.997  1.00  0.00
ATOM   1033 HO2' G      32      47.275  37.461  47.906  1.00  0.00
ATOM   1034  O3' G      32      45.725  39.296  47.626  1.00  0.00
ATOM   1035  P   C      33      46.220  40.584  48.407  1.00  0.00
ATOM   1036  OP1 C      33      45.620  40.562  49.767  1.00  0.00
ATOM   1037  OP2 C      33      45.840  41.782  47.557  1.00  0.00
ATOM   1038  O5' C      33      47.812  40.404  48.364  1.00  0.00
ATOM   1039  C5' C      33      48.451  39.577  49.360  1.00  0.00
ATOM   1040  H5' C      33      47.986  38.594  49.436  1.00  0.00
ATOM   1041 H5'' C      33      48.258  40.038  50.329  1.00  0.00
ATOM   1042  C4' C      33      49.989  39.521  49.122  1.00  0.00
ATOM   1043  H4' C      33      50.360  38.793  49.844  1.00  0.00
ATOM   1044  O4' C      33      50.422  39.248  47.825  1.00  0.00
ATOM   1045  C1' C      33      51.787  39.722  47.582  1.00  0.00
ATOM   1046  H1' C      33      52.510  38.912  47.481  1.00  0.00
ATOM   1047  N1  C      33      51.845  40.673  46.422  1.00  0.00
ATOM   1048  C6  C      33      50.715  41.310  45.911  1.00  0.00
ATOM   1049  H6  C      33      49.737  41.121  46.329  1.00  0.00
ATOM   1050  C5  C      33      50.868  42.210  44.892  1.00  0.00
ATOM   1051  H5  C      33      50.019  42.696  44.434  1.00  0.00
ATOM   1052  C4  C      33      52.156  42.602  44.560  1.00  0.00
ATOM   1053  N4  C      33      52.261  43.578  43.731  1.00  0.00
ATOM   1054  H41 C      33      51.517  43.835  43.098  1.00  0.00
ATOM   1055  H42 C      33      53.207  43.735  43.414  1.00  0.00
ATOM   1056  N3  C      33      53.233  41.968  44.920  1.00  0.00
ATOM   1057  C2  C      33      53.126  40.985  45.876  1.00  0.00
ATOM   1058  O2  C      33      54.127  40.412  46.289  1.00  0.00
ATOM   1059  C3' C      33      50.764  40.854  49.458  1.00  0.00
ATOM   1060  H3' C      33      50.310  41.659  48.881  1.00  0.00
ATOM   1061  C2' C      33      52.158  40.422  48.922  1.00  0.00
ATOM   1062  H2' C      33      52.837  41.258  48.755  1.00  0.00
ATOM   1063  O2' C      33      52.742  39.460  49.782  1.00  0.00
ATOM   1064 HO2' C      33      52.345  39.660  50.633  1.00  0.00
ATOM   1065  O3' C      33      50.903  41.066  50.843  1.00  0.00
ATOM   1066  P   C      34      51.377  42.476  51.475  1.00  0.00
ATOM   1067  OP1 C      34      51.392  42.265  52.893  1.00  0.00
ATOM   1068  OP2 C      34      50.618  43.636  50.997  1.00  0.00
ATOM   1069  O5' C      34      52.838  42.609  50.967  1.00  0.00
ATOM   1070  C5' C      34      53.990  42.019  51.638  1.00  0.00
ATOM   1071  H5' C      34      53.814  40.956  51.804  1.00  0.00
ATOM   1072 H5'' C      34      54.121  42.517  52.599  1.00  0.00
ATOM   1073  C4' C      34      55.327  42.245  51.039  1.00  0.00
ATOM   1074  H4' C      34      56.071  41.683  51.604  1.00  0.00
ATOM   1075  O4' C      34      55.481  41.760  49.699  1.00  0.00
ATOM   1076  C1' C      34      56.428  42.545  49.005  1.00  0.00
ATOM   1077  H1' C      34      57.157  41.883  48.537  1.00  0.00
ATOM   1078  N1  C      34      55.825  43.383  47.909  1.00  0.00
ATOM   1079  C6  C      34      54.495  43.753  48.010  1.00  0.00
ATOM   1080  H6  C      34      53.937  43.242  48.781  1.00  0.00
ATOM   1081  C5  C      34      53.929  44.520  47.062  1.00  0.00
ATOM   1082  H5  C      34      52.868  44.716  47.104  1.00  0.00
ATOM   1083  C4  C      34      54.778  44.966  45.980  1.00  0.00
ATOM   1084  N4  C      34      54.163  45.742  45.104  1.00  0.00
ATOM   1085  H41 C      34      53.300  46.166  45.413  1.00  0.00
ATOM   1086  H42 C      34      54.552  45.998  44.208  1.00  0.00
ATOM   1087  N3  C      34      56.064  44.803  45.928  1.00  0.00
ATOM   1088  C2  C      34      56.569  44.009  46.932  1.00  0.00
ATOM   1089  O2  C      34      57.824  43.996  47.059  1.00  0.00
ATOM   1090  C3' C      34      55.851  43.694  50.942  1.00  0.00
ATOM   1091  H3' C      34      55.136  44.271  50.356  1.00  0.00
ATOM   1092  C2' C      34      57.073  43.459  50.064  1.00  0.00
ATOM   1093  H2' C      34      57.363  44.400  49.597  1.00  0.00
ATOM   1094  O2' C      34      58.170  42.709  50.624  1.00  0.00
ATOM   1095 HO2' C      34      58.890  42.583  50.001  1.00  0.00
ATOM   1096  O3' C      34      56.104  44.246  52.193  1.00  0.00
ATOM   1097  P   C      35      56.439  45.734  52.253  1.00  0.00
ATOM   1098  OP1 C      35      56.808  45.953  53.652  1.00  0.00
ATOM   1099  OP2 C      35      55.307  46.418  51.582  1.00  0.00
ATOM   1100  O5' C      35      57.753  46.022  51.376  1.00  0.00
ATOM   1101  C5' C      35      59.069  45.764  51.770  1.00  0.00
ATOM   1102  H5' C      35      59.092  44.681  51.895  1.00  0.00
ATOM   1103 H5'' C      35      59.328  46.226  52.723  1.00  0.00
ATOM   1104  C4' C      35      60.066  46.114  50.637  1.00  0.00
ATOM   1105  H4' C      35      60.976  45.536  50.799  1.00  0.00
ATOM   1106  O4' C      35      59.609  45.742  49.356  1.00  0.00
ATOM   1107  C1' C      35      60.027  46.695  48.433  1.00  0.00
ATOM   1108  H1' C      35      60.500  46.245  47.560  1.00  0.00
ATOM   1109  N1  C      35      58.823  47.389  47.874  1.00  0.00
ATOM   1110  C6  C      35      57.558  47.212  48.360  1.00  0.00
ATOM   1111  H6  C      35      57.383  46.679  49.283  1.00  0.00
ATOM   1112  C5  C      35      56.454  47.776  47.787  1.00  0.00
ATOM   1113  H5  C      35      55.461  47.658  48.194  1.00  0.00
ATOM   1114  C4  C      35      56.763  48.497  46.624  1.00  0.00
ATOM   1115  N4  C      35      55.791  48.976  45.958  1.00  0.00
ATOM   1116  H41 C      35      54.817  48.823  46.179  1.00  0.00
ATOM   1117  H42 C      35      56.004  49.523  45.136  1.00  0.00
ATOM   1118  N3  C      35      57.975  48.711  46.105  1.00  0.00
ATOM   1119  C2  C      35      59.020  48.222  46.750  1.00  0.00
ATOM   1120  O2  C      35      60.160  48.511  46.281  1.00  0.00
ATOM   1121  C3' C      35      60.401  47.637  50.554  1.00  0.00
ATOM   1122  H3' C      35      59.504  48.256  50.591  1.00  0.00
ATOM   1123  C2' C      35      61.014  47.641  49.164  1.00  0.00
ATOM   1124  H2' C      35      60.859  48.652  48.789  1.00  0.00
ATOM   1125  O2' C      35      62.318  47.204  48.946  1.00  0.00
ATOM   1126 HO2' C      35      62.871  47.645  49.595  1.00  0.00
ATOM   1127  O3' C      35      61.415  47.997  51.522  1.00  0.00
ATOM   1128  P   C      36      61.498  49.465  51.927  1.00  0.00
ATOM   1129  OP1 C      36      62.624  49.605  52.873  1.00  0.00
ATOM   1130  OP2 C      36      60.174  49.945  52.328  1.00  0.00
ATOM   1131  O5' C      36      61.852  50.352  50.705  1.00  0.00
ATOM   1132  C5' C      36      63.136  50.394  50.239  1.00  0.00
ATOM   1133  H5' C      36      63.398  49.368  49.982  1.00  0.00
ATOM   1134 H5'' C      36      63.820  50.754  51.007  1.00  0.00
ATOM   1135  C4' C      36      63.293  51.219  49.003  1.00  0.00
ATOM   1136  H4' C      36      64.358  51.070  48.828  1.00  0.00
ATOM   1137  O4' C      36      62.607  50.682  47.892  1.00  0.00
ATOM   1138  C1' C      36      62.186  51.712  47.055  1.00  0.00
ATOM   1139  H1' C      36      62.327  51.522  45.991  1.00  0.00
ATOM   1140  N1  C      36      60.700  52.019  47.180  1.00  0.00
ATOM   1141  C6  C      36      59.915  51.476  48.202  1.00  0.00
ATOM   1142  H6  C      36      60.334  50.980  49.064  1.00  0.00
ATOM   1143  C5  C      36      58.564  51.620  48.096  1.00  0.00
ATOM   1144  H5  C      36      57.964  51.238  48.909  1.00  0.00
ATOM   1145  C4  C      36      58.000  52.208  46.964  1.00  0.00
ATOM   1146  N4  C      36      56.757  52.147  46.653  1.00  0.00
ATOM   1147  H41 C      36      56.426  52.546  45.787  1.00  0.00
ATOM   1148  H42 C      36      56.179  51.572  47.251  1.00  0.00
ATOM   1149  N3  C      36      58.769  52.803  46.018  1.00  0.00
ATOM   1150  C2  C      36      60.112  52.719  46.139  1.00  0.00
ATOM   1151  O2  C      36      60.755  53.427  45.385  1.00  0.00
ATOM   1152  C3' C      36      63.039  52.744  48.917  1.00  0.00
ATOM   1153  H3' C      36      62.098  52.934  49.433  1.00  0.00
ATOM   1154  C2' C      36      63.024  52.893  47.441  1.00  0.00
ATOM   1155  H2' C      36      62.659  53.898  47.229  1.00  0.00
ATOM   1156  O2' C      36      64.323  52.871  46.921  1.00  0.00
ATOM   1157 HO2' C      36      64.802  53.540  47.414  1.00  0.00
ATOM   1158  O3' C      36      64.113  53.432  49.556  1.00  0.00
ATOM   1159  P   U      37      63.677  54.699  50.408  1.00  0.00
ATOM   1160  OP1 U      37      64.919  55.340  50.929  1.00  0.00
ATOM   1161  OP2 U      37      62.601  54.350  51.349  1.00  0.00
ATOM   1162  O5' U      37      62.905  55.621  49.332  1.00  0.00
ATOM   1163  C5' U      37      63.580  56.465  48.385  1.00  0.00
ATOM   1164  H5' U      37      64.037  55.812  47.642  1.00  0.00
ATOM   1165 H5'' U      37      64.352  57.132  48.770  1.00  0.00
ATOM   1166  C4' U      37      62.510  57.251  47.673  1.00  0.00
ATOM   1167  H4' U      37      63.074  57.777  46.902  1.00  0.00
ATOM   1168  O4' U      37      61.576  56.376  46.946  1.00  0.00
ATOM   1169  C1' U      37      60.441  57.171  46.737  1.00  0.00
ATOM   1170  H1' U      37      60.297  57.222  45.658  1.00  0.00
ATOM   1171  N1  U      37      59.284  56.476  47.370  1.00  0.00
ATOM   1172  C6  U      37      59.524  55.511  48.262  1.00  0.00
ATOM   1173  H6  U      37      60.487  55.238  48.668  1.00  0.00
ATOM   1174  C5  U      37      58.484  54.838  48.741  1.00  0.00
ATOM   1175  H5  U      37      58.690  54.079  49.481  1.00  0.00
ATOM   1176  C4  U      37      57.100  54.975  48.405  1.00  0.00
ATOM   1177  O4  U      37      56.202  54.403  48.990  1.00  0.00
ATOM   1178  N3  U      37      56.949  55.941  47.402  1.00  0.00
ATOM   1179  H3  U      37      55.983  56.098  47.155  1.00  0.00
ATOM   1180  C2  U      37      58.015  56.629  46.796  1.00  0.00
ATOM   1181  O2  U      37      57.859  57.345  45.775  1.00  0.00
ATOM   1182  C3' U      37      61.603  58.227  48.447  1.00  0.00
ATOM   1183  H3' U      37      61.071  57.735  49.261  1.00  0.00
ATOM   1184  C2' U      37      60.635  58.578  47.352  1.00  0.00
ATOM   1185  H2' U      37      59.701  59.016  47.707  1.00  0.00
ATOM   1186  O2' U      37      61.125  59.440  46.267  1.00  0.00
ATOM   1187 HO2' U      37      60.885  59.062  45.418  1.00  0.00
ATOM   1188  O3' U      37      62.250  59.334  48.879  1.00  0.00
ATOM   1189  P   U      38      62.121  59.845  50.372  1.00  0.00
ATOM   1190  OP1 U      38      62.742  61.198  50.371  1.00  0.00
ATOM   1191  OP2 U      38      62.729  58.832  51.229  1.00  0.00
ATOM   1192  O5' U      38      60.538  59.912  50.733  1.00  0.00
ATOM   1193  C5' U      38      59.755  60.798  49.982  1.00  0.00
ATOM   1194  H5' U      38      60.092  60.706  48.949  1.00  0.00
ATOM   1195 H5'' U      38      59.950  61.835  50.254  1.00  0.00
ATOM   1196  C4' U      38      58.220  60.451  50.175  1.00  0.00
ATOM   1197  H4' U      38      57.536  61.050  49.572  1.00  0.00
ATOM   1198  O4' U      38      57.903  59.116  49.899  1.00  0.00
ATOM   1199  C1' U      38      56.701  58.839  50.508  1.00  0.00
ATOM   1200  H1' U      38      55.928  59.005  49.758  1.00  0.00
ATOM   1201  N1  U      38      56.592  57.433  50.979  1.00  0.00
ATOM   1202  C6  U      38      57.668  56.747  51.521  1.00  0.00
ATOM   1203  H6  U      38      58.629  57.232  51.432  1.00  0.00
ATOM   1204  C5  U      38      57.511  55.488  51.993  1.00  0.00
ATOM   1205  H5  U      38      58.414  54.957  52.253  1.00  0.00
ATOM   1206  C4  U      38      56.174  54.852  52.154  1.00  0.00
ATOM   1207  O4  U      38      55.940  53.744  52.673  1.00  0.00
ATOM   1208  N3  U      38      55.178  55.637  51.606  1.00  0.00
ATOM   1209  H3  U      38      54.273  55.191  51.658  1.00  0.00
ATOM   1210  C2  U      38      55.352  56.798  50.856  1.00  0.00
ATOM   1211  O2  U      38      54.372  57.292  50.283  1.00  0.00
ATOM   1212  C3' U      38      57.804  60.687  51.647  1.00  0.00
ATOM   1213  H3' U      38      58.610  60.243  52.231  1.00  0.00
ATOM   1214  C2' U      38      56.539  59.765  51.682  1.00  0.00
ATOM   1215  H2' U      38      56.505  59.136  52.571  1.00  0.00
ATOM   1216  O2' U      38      55.409  60.519  51.478  1.00  0.00
ATOM   1217 HO2' U      38      55.517  61.349  51.947  1.00  0.00
ATOM   1218  O3' U      38      57.601  62.064  51.975  1.00  0.00
ATOM   1219  P   A      39      57.323  62.415  53.451  1.00  0.00
ATOM   1220  OP1 A      39      57.752  63.839  53.573  1.00  0.00
ATOM   1221  OP2 A      39      57.897  61.400  54.357  1.00  0.00
ATOM   1222  O5' A      39      55.671  62.363  53.406  1.00  0.00
ATOM   1223  C5' A      39      54.946  63.391  52.727  1.00  0.00
ATOM   1224  H5' A      39      55.094  63.269  51.654  1.00  0.00
ATOM   1225 H5'' A      39      55.194  64.393  53.076  1.00  0.00
ATOM   1226  C4' A      39      53.439  63.229  53.091  1.00  0.00
ATOM   1227  H4' A      39      52.800  64.014  52.687  1.00  0.00
ATOM   1228  O4' A      39      53.103  61.941  52.575  1.00  0.00
ATOM   1229  C1' A      39      51.972  61.435  53.375  1.00  0.00
ATOM   1230  H1' A      39      51.096  61.283  52.745  1.00  0.00
ATOM   1231  N9  A      39      52.272  60.090  53.962  1.00  0.00
ATOM   1232  C8  A      39      53.404  59.320  53.867  1.00  0.00
ATOM   1233  H8  A      39      54.306  59.660  53.381  1.00  0.00
ATOM   1234  N7  A      39      53.356  58.179  54.520  1.00  0.00
ATOM   1235  C5  A      39      52.070  58.162  55.008  1.00  0.00
ATOM   1236  C6  A      39      51.334  57.145  55.648  1.00  0.00
ATOM   1237  N6  A      39      51.699  55.995  56.102  1.00  0.00
ATOM   1238  H61 A      39      50.869  55.486  56.373  1.00  0.00
ATOM   1239  H62 A      39      52.677  55.764  56.203  1.00  0.00
ATOM   1240  N1  A      39      50.014  57.428  55.973  1.00  0.00
ATOM   1241  C2  A      39      49.540  58.607  55.789  1.00  0.00
ATOM   1242  H2  A      39      48.530  58.798  56.120  1.00  0.00
ATOM   1243  N3  A      39      50.142  59.651  55.219  1.00  0.00
ATOM   1244  C4  A      39      51.403  59.316  54.771  1.00  0.00
ATOM   1245  C3' A      39      53.197  63.113  54.572  1.00  0.00
ATOM   1246  H3' A      39      53.789  62.324  55.037  1.00  0.00
ATOM   1247  C2' A      39      51.779  62.521  54.456  1.00  0.00
ATOM   1248  H2' A      39      51.579  62.029  55.408  1.00  0.00
ATOM   1249  O2' A      39      50.743  63.404  53.987  1.00  0.00
ATOM   1250 HO2' A      39      49.859  63.081  54.175  1.00  0.00
ATOM   1251  O3' A      39      53.245  64.307  55.266  1.00  0.00
ATOM   1252  P   A      40      53.593  64.433  56.850  1.00  0.00
ATOM   1253  OP1 A      40      53.536  65.848  57.210  1.00  0.00
ATOM   1254  OP2 A      40      54.751  63.573  57.218  1.00  0.00
ATOM   1255  O5' A      40      52.308  63.794  57.596  1.00  0.00
ATOM   1256  C5' A      40      51.031  64.388  57.528  1.00  0.00
ATOM   1257  H5' A      40      50.832  64.442  56.458  1.00  0.00
ATOM   1258 H5'' A      40      51.029  65.410  57.907  1.00  0.00
ATOM   1259  C4' A      40      50.013  63.461  58.193  1.00  0.00
ATOM   1260  H4' A      40      49.001  63.864  58.206  1.00  0.00
ATOM   1261  O4' A      40      49.946  62.274  57.458  1.00  0.00
ATOM   1262  C1' A      40      49.797  61.188  58.423  1.00  0.00
ATOM   1263  H1' A      40      48.858  60.658  58.258  1.00  0.00
ATOM   1264  N9  A      40      50.987  60.271  58.353  1.00  0.00
ATOM   1265  C8  A      40      52.246  60.434  57.797  1.00  0.00
ATOM   1266  H8  A      40      52.581  61.357  57.346  1.00  0.00
ATOM   1267  N7  A      40      52.960  59.346  57.834  1.00  0.00
ATOM   1268  C5  A      40      52.282  58.446  58.604  1.00  0.00
ATOM   1269  C6  A      40      52.376  57.104  59.085  1.00  0.00
ATOM   1270  N6  A      40      53.404  56.310  58.788  1.00  0.00
ATOM   1271  H61 A      40      53.339  55.392  59.204  1.00  0.00
ATOM   1272  H62 A      40      54.104  56.681  58.162  1.00  0.00
ATOM   1273  N1  A      40      51.494  56.562  59.910  1.00  0.00
ATOM   1274  C2  A      40      50.395  57.277  60.202  1.00  0.00
ATOM   1275  H2  A      40      49.629  56.805  60.800  1.00  0.00
ATOM   1276  N3  A      40      50.091  58.491  59.734  1.00  0.00
ATOM   1277  C4  A      40      51.083  59.027  58.971  1.00  0.00
ATOM   1278  C3' A      40      50.299  63.150  59.646  1.00  0.00
ATOM   1279  H3' A      40      51.362  63.003  59.841  1.00  0.00
ATOM   1280  C2' A      40      49.667  61.736  59.820  1.00  0.00
ATOM   1281  H2' A      40      50.307  61.205  60.525  1.00  0.00
ATOM   1282  O2' A      40      48.372  61.818  60.356  1.00  0.00
ATOM   1283 HO2' A      40      48.016  62.700  60.221  1.00  0.00
ATOM   1284  O3' A      40      49.734  64.120  60.560  1.00  0.00
ATOM   1285  P   U      41      50.572  64.369  61.907  1.00  0.00
ATOM   1286  OP1 U      41      49.826  65.369  62.640  1.00  0.00
ATOM   1287  OP2 U      41      51.975  64.670  61.641  1.00  0.00
ATOM   1288  O5' U      41      50.423  63.022  62.762  1.00  0.00
ATOM   1289  C5' U      41      49.321  62.658  63.616  1.00  0.00
ATOM   1290  H5' U      41      48.484  62.612  62.920  1.00  0.00
ATOM   1291 H5'' U      41      49.043  63.357  64.405  1.00  0.00
ATOM   1292  C4' U      41      49.661  61.338  64.313  1.00  0.00
ATOM   1293  H4' U      41      48.814  61.097  64.954  1.00  0.00
ATOM   1294  O4' U      41      49.722  60.213  63.476  1.00  0.00
ATOM   1295  C1' U      41      50.654  59.302  64.113  1.00  0.00
ATOM   1296  H1' U      41      50.182  58.350  64.352  1.00  0.00
ATOM   1297  N1  U      41      51.910  59.079  63.223  1.00  0.00
ATOM   1298  C6  U      41      52.471  60.165  62.558  1.00  0.00
ATOM   1299  H6  U      41      51.907  61.085  62.601  1.00  0.00
ATOM   1300  C5  U      41      53.565  59.995  61.841  1.00  0.00
ATOM   1301  H5  U      41      53.953  60.839  61.291  1.00  0.00
ATOM   1302  C4  U      41      54.212  58.705  61.743  1.00  0.00
ATOM   1303  O4  U      41      55.270  58.540  61.091  1.00  0.00
ATOM   1304  N3  U      41      53.724  57.692  62.523  1.00  0.00
ATOM   1305  H3  U      41      54.083  56.772  62.314  1.00  0.00
ATOM   1306  C2  U      41      52.546  57.806  63.253  1.00  0.00
ATOM   1307  O2  U      41      52.116  56.899  63.992  1.00  0.00
ATOM   1308  C3' U      41      50.872  61.300  65.276  1.00  0.00
ATOM   1309  H3' U      41      51.649  61.861  64.756  1.00  0.00
ATOM   1310  C2' U      41      51.122  59.810  65.445  1.00  0.00
ATOM   1311  H2' U      41      52.194  59.615  65.471  1.00  0.00
ATOM   1312  O2' U      41      50.406  59.056  66.464  1.00  0.00
ATOM   1313 HO2' U      41      49.941  59.677  67.030  1.00  0.00
ATOM   1314  O3' U      41      50.607  61.889  66.568  1.00  0.00
ATOM   1315  P   G      42      51.786  62.243  67.578  1.00  0.00
ATOM   1316  OP1 G      42      51.387  63.422  68.344  1.00  0.00
ATOM   1317  OP2 G      42      53.008  62.370  66.780  1.00  0.00
ATOM   1318  O5' G      42      51.846  60.999  68.464  1.00  0.00
ATOM   1319  C5' G      42      51.077  60.878  69.723  1.00  0.00
ATOM   1320  H5' G      42      50.014  60.928  69.491  1.00  0.00
ATOM   1321 H5'' G      42      51.370  61.653  70.431  1.00  0.00
ATOM   1322  C4' G      42      51.184  59.491  70.347  1.00  0.00
ATOM   1323  H4' G      42      50.493  59.385  71.183  1.00  0.00
ATOM   1324  O4' G      42      50.967  58.365  69.515  1.00  0.00
ATOM   1325  C1' G      42      52.063  57.370  69.762  1.00  0.00
ATOM   1326  H1' G      42      51.630  56.385  69.938  1.00  0.00
ATOM   1327  N9  G      42      53.097  57.110  68.664  1.00  0.00
ATOM   1328  C8  G      42      53.249  57.857  67.547  1.00  0.00
ATOM   1329  H8  G      42      52.639  58.729  67.363  1.00  0.00
ATOM   1330  N7  G      42      54.144  57.429  66.667  1.00  0.00
ATOM   1331  C5  G      42      54.693  56.313  67.378  1.00  0.00
ATOM   1332  C6  G      42      55.828  55.490  66.943  1.00  0.00
ATOM   1333  O6  G      42      56.537  55.466  65.930  1.00  0.00
ATOM   1334  N1  G      42      56.080  54.542  67.920  1.00  0.00
ATOM   1335  H1  G      42      56.902  53.966  67.820  1.00  0.00
ATOM   1336  C2  G      42      55.336  54.366  69.073  1.00  0.00
ATOM   1337  N2  G      42      55.645  53.297  69.757  1.00  0.00
ATOM   1338  H21 G      42      56.421  52.727  69.451  1.00  0.00
ATOM   1339  H22 G      42      54.940  52.986  70.409  1.00  0.00
ATOM   1340  N3  G      42      54.336  55.148  69.510  1.00  0.00
ATOM   1341  C4  G      42      54.064  56.135  68.580  1.00  0.00
ATOM   1342  C3' G      42      52.575  59.357  70.924  1.00  0.00
ATOM   1343  H3' G      42      53.241  59.721  70.141  1.00  0.00
ATOM   1344  C2' G      42      52.815  57.834  71.026  1.00  0.00
ATOM   1345  H2' G      42      53.873  57.572  71.046  1.00  0.00
ATOM   1346  O2' G      42      52.122  57.306  72.123  1.00  0.00
ATOM   1347 HO2' G      42      52.170  58.021  72.763  1.00  0.00
ATOM   1348  O3' G      42      52.852  60.085  72.118  1.00  0.00
ATOM   1349  P   G      43      54.360  60.635  72.416  1.00  0.00
ATOM   1350  OP1 G      43      54.317  61.299  73.707  1.00  0.00
ATOM   1351  OP2 G      43      54.820  61.426  71.219  1.00  0.00
ATOM   1352  O5' G      43      55.336  59.404  72.559  1.00  0.00
ATOM   1353  C5' G      43      54.991  58.408  73.614  1.00  0.00
ATOM   1354  H5' G      43      53.953  58.099  73.494  1.00  0.00
ATOM   1355 H5'' G      43      54.914  58.966  74.547  1.00  0.00
ATOM   1356  C4' G      43      55.875  57.174  73.537  1.00  0.00
ATOM   1357  H4' G      43      55.646  56.469  74.335  1.00  0.00
ATOM   1358  O4' G      43      55.639  56.539  72.275  1.00  0.00
ATOM   1359  C1' G      43      56.873  55.925  71.879  1.00  0.00
ATOM   1360  H1' G      43      56.879  54.838  71.801  1.00  0.00
ATOM   1361  N9  G      43      57.234  56.501  70.587  1.00  0.00
ATOM   1362  C8  G      43      56.772  57.633  69.987  1.00  0.00
ATOM   1363  H8  G      43      55.950  58.193  70.408  1.00  0.00
ATOM   1364  N7  G      43      57.351  57.914  68.807  1.00  0.00
ATOM   1365  C5  G      43      58.305  56.907  68.637  1.00  0.00
ATOM   1366  C6  G      43      59.292  56.604  67.600  1.00  0.00
ATOM   1367  O6  G      43      59.483  57.160  66.525  1.00  0.00
ATOM   1368  N1  G      43      60.031  55.506  67.871  1.00  0.00
ATOM   1369  H1  G      43      60.820  55.358  67.259  1.00  0.00
ATOM   1370  C2  G      43      60.107  54.915  69.022  1.00  0.00
ATOM   1371  N2  G      43      61.078  54.051  69.170  1.00  0.00
ATOM   1372  H21 G      43      61.104  53.483  70.005  1.00  0.00
ATOM   1373  H22 G      43      61.740  53.884  68.426  1.00  0.00
ATOM   1374  N3  G      43      59.263  55.145  70.031  1.00  0.00
ATOM   1375  C4  G      43      58.324  56.117  69.819  1.00  0.00
ATOM   1376  C3' G      43      57.301  57.517  73.642  1.00  0.00
ATOM   1377  H3' G      43      57.500  58.370  72.994  1.00  0.00
ATOM   1378  C2' G      43      57.920  56.334  72.922  1.00  0.00
ATOM   1379  H2' G      43      58.876  56.579  72.459  1.00  0.00
ATOM   1380  O2' G      43      58.098  55.223  73.729  1.00  0.00
ATOM   1381 HO2' G      43      57.598  55.313  74.543  1.00  0.00
ATOM   1382  O3' G      43      57.769  57.617  74.915  1.00  0.00
ATOM   1383  P   C      44      58.977  58.569  75.372  1.00  0.00
ATOM   1384  OP1 C      44      58.975  58.496  76.846  1.00  0.00
ATOM   1385  OP2 C      44      58.861  59.857  74.611  1.00  0.00
ATOM   1386  O5' C      44      60.335  57.892  74.840  1.00  0.00
ATOM   1387  C5' C      44      60.724  56.640  75.299  1.00  0.00
ATOM   1388  H5' C      44      59.907  55.951  75.086  1.00  0.00
ATOM   1389 H5'' C      44      60.919  56.687  76.371  1.00  0.00
ATOM   1390  C4' C      44      61.877  56.046  74.504  1.00  0.00
ATOM   1391  H4' C      44      62.318  55.151  74.943  1.00  0.00
ATOM   1392  O4' C      44      61.505  55.695  73.121  1.00  0.00
ATOM   1393  C1' C      44      62.607  55.968  72.254  1.00  0.00
ATOM   1394  H1' C      44      62.984  55.056  71.790  1.00  0.00
ATOM   1395  N1  C      44      62.243  56.933  71.200  1.00  0.00
ATOM   1396  C6  C      44      61.330  57.936  71.360  1.00  0.00
ATOM   1397  H6  C      44      60.657  58.111  72.187  1.00  0.00
ATOM   1398  C5  C      44      61.046  58.709  70.279  1.00  0.00
ATOM   1399  H5  C      44      60.242  59.430  70.269  1.00  0.00
ATOM   1400  C4  C      44      61.661  58.541  69.051  1.00  0.00
ATOM   1401  N4  C      44      61.395  59.267  68.020  1.00  0.00
ATOM   1402  H41 C      44      62.036  59.021  67.279  1.00  0.00
ATOM   1403  H42 C      44      61.123  60.239  68.067  1.00  0.00
ATOM   1404  N3  C      44      62.530  57.567  68.858  1.00  0.00
ATOM   1405  C2  C      44      62.908  56.786  69.917  1.00  0.00
ATOM   1406  O2  C      44      63.927  56.094  69.832  1.00  0.00
ATOM   1407  C3' C      44      63.009  57.078  74.315  1.00  0.00
ATOM   1408  H3' C      44      62.612  58.070  74.095  1.00  0.00
ATOM   1409  C2' C      44      63.734  56.509  73.199  1.00  0.00
ATOM   1410  H2' C      44      64.305  57.233  72.618  1.00  0.00
ATOM   1411  O2' C      44      64.667  55.525  73.528  1.00  0.00
ATOM   1412 HO2' C      44      65.481  56.023  73.428  1.00  0.00
ATOM   1413  O3' C      44      63.779  57.215  75.469  1.00  0.00
ATOM   1414  P   A      45      64.462  58.566  75.863  1.00  0.00
ATOM   1415  OP1 A      45      64.868  58.603  77.261  1.00  0.00
ATOM   1416  OP2 A      45      63.458  59.631  75.498  1.00  0.00
ATOM   1417  O5' A      45      65.736  58.653  74.951  1.00  0.00
ATOM   1418  C5' A      45      66.783  57.745  75.320  1.00  0.00
ATOM   1419  H5' A      45      66.344  56.774  75.549  1.00  0.00
ATOM   1420 H5'' A      45      67.349  58.024  76.209  1.00  0.00
ATOM   1421  C4' A      45      67.712  57.549  74.113  1.00  0.00
ATOM   1422  H4' A      45      68.393  56.722  74.312  1.00  0.00
ATOM   1423  O4' A      45      66.909  57.230  72.955  1.00  0.00
ATOM   1424  C1' A      45      67.496  57.749  71.763  1.00  0.00
ATOM   1425  H1' A      45      67.685  56.935  71.063  1.00  0.00
ATOM   1426  N9  A      45      66.693  58.868  71.193  1.00  0.00
ATOM   1427  C8  A      45      65.630  59.541  71.691  1.00  0.00
ATOM   1428  H8  A      45      65.367  59.382  72.727  1.00  0.00
ATOM   1429  N7  A      45      65.009  60.318  70.833  1.00  0.00
ATOM   1430  C5  A      45      65.653  60.070  69.614  1.00  0.00
ATOM   1431  C6  A      45      65.519  60.477  68.267  1.00  0.00
ATOM   1432  N6  A      45      64.483  61.174  67.858  1.00  0.00
ATOM   1433  H61 A      45      64.318  61.264  66.866  1.00  0.00
ATOM   1434  H62 A      45      63.874  61.553  68.569  1.00  0.00
ATOM   1435  N1  A      45      66.424  60.083  67.321  1.00  0.00
ATOM   1436  C2  A      45      67.311  59.150  67.652  1.00  0.00
ATOM   1437  H2  A      45      68.009  58.952  66.853  1.00  0.00
ATOM   1438  N3  A      45      67.506  58.678  68.880  1.00  0.00
ATOM   1439  C4  A      45      66.726  59.269  69.857  1.00  0.00
ATOM   1440  C3' A      45      68.534  58.768  73.639  1.00  0.00
ATOM   1441  H3' A      45      67.902  59.651  73.731  1.00  0.00
ATOM   1442  C2' A      45      68.814  58.426  72.227  1.00  0.00
ATOM   1443  H2' A      45      69.213  59.280  71.680  1.00  0.00
ATOM   1444  O2' A      45      69.829  57.396  72.041  1.00  0.00
ATOM   1445 HO2' A      45      70.103  57.447  71.123  1.00  0.00
ATOM   1446  O3' A      45      69.814  58.923  74.333  1.00  0.00
ATOM   1447  P   C      46      70.632  60.368  74.291  1.00  0.00
ATOM   1448  OP1 C      46      71.858  60.171  75.041  1.00  0.00
ATOM   1449  OP2 C      46      69.724  61.436  74.795  1.00  0.00
ATOM   1450  O5' C      46      70.968  60.746  72.769  1.00  0.00
ATOM   1451  C5' C      46      72.128  60.127  72.205  1.00  0.00
ATOM   1452  H5' C      46      71.972  59.060  72.361  1.00  0.00
ATOM   1453 H5'' C      46      73.027  60.495  72.700  1.00  0.00
ATOM   1454  C4' C      46      72.262  60.314  70.669  1.00  0.00
ATOM   1455  H4' C      46      73.096  59.681  70.363  1.00  0.00
ATOM   1456  O4' C      46      71.053  59.990  69.922  1.00  0.00
ATOM   1457  C1' C      46      71.020  60.791  68.730  1.00  0.00
ATOM   1458  H1' C      46      70.962  60.113  67.879  1.00  0.00
ATOM   1459  N1  C      46      69.841  61.774  68.723  1.00  0.00
ATOM   1460  C6  C      46      69.017  61.865  69.782  1.00  0.00
ATOM   1461  H6  C      46      69.273  61.458  70.749  1.00  0.00
ATOM   1462  C5  C      46      67.823  62.503  69.695  1.00  0.00
ATOM   1463  H5  C      46      67.228  62.543  70.595  1.00  0.00
ATOM   1464  C4  C      46      67.456  63.119  68.476  1.00  0.00
ATOM   1465  N4  C      46      66.255  63.588  68.317  1.00  0.00
ATOM   1466  H41 C      46      65.546  63.499  69.030  1.00  0.00
ATOM   1467  H42 C      46      66.004  63.821  67.367  1.00  0.00
ATOM   1468  N3  C      46      68.286  63.139  67.436  1.00  0.00
ATOM   1469  C2  C      46      69.501  62.500  67.552  1.00  0.00
ATOM   1470  O2  C      46      70.275  62.519  66.587  1.00  0.00
ATOM   1471  C3' C      46      72.659  61.713  70.179  1.00  0.00
ATOM   1472  H3' C      46      71.952  62.383  70.670  1.00  0.00
ATOM   1473  C2' C      46      72.396  61.479  68.699  1.00  0.00
ATOM   1474  H2' C      46      72.217  62.385  68.119  1.00  0.00
ATOM   1475  O2' C      46      73.280  60.465  68.156  1.00  0.00
ATOM   1476 HO2' C      46      72.940  59.603  68.407  1.00  0.00
ATOM   1477  O3' C      46      73.987  62.113  70.401  1.00  0.00
ATOM   1478  P   U      47      74.349  63.588  70.851  1.00  0.00
ATOM   1479  OP1 U      47      75.787  63.728  70.937  1.00  0.00
ATOM   1480  OP2 U      47      73.455  63.876  72.000  1.00  0.00
ATOM   1481  O5' U      47      73.796  64.426  69.672  1.00  0.00
ATOM   1482  C5' U      47      74.434  64.442  68.326  1.00  0.00
ATOM   1483  H5' U      47      74.550  63.444  67.902  1.00  0.00
ATOM   1484 H5'' U      47      75.444  64.813  68.497  1.00  0.00
ATOM   1485  C4' U      47      73.572  65.230  67.255  1.00  0.00
ATOM   1486  H4' U      47      74.158  65.206  66.337  1.00  0.00
ATOM   1487  O4' U      47      72.325  64.694  66.864  1.00  0.00
ATOM   1488  C1' U      47      71.303  65.745  66.734  1.00  0.00
ATOM   1489  H1' U      47      70.827  65.688  65.755  1.00  0.00
ATOM   1490  N1  U      47      70.296  65.765  67.778  1.00  0.00
ATOM   1491  C6  U      47      70.597  65.119  69.021  1.00  0.00
ATOM   1492  H6  U      47      71.562  64.636  69.009  1.00  0.00
ATOM   1493  C5  U      47      69.642  65.108  69.954  1.00  0.00
ATOM   1494  H5  U      47      69.915  64.639  70.887  1.00  0.00
ATOM   1495  C4  U      47      68.419  65.874  69.737  1.00  0.00
ATOM   1496  O4  U      47      67.450  65.942  70.563  1.00  0.00
ATOM   1497  N3  U      47      68.202  66.415  68.491  1.00  0.00
ATOM   1498  H3  U      47      67.333  66.872  68.254  1.00  0.00
ATOM   1499  C2  U      47      69.135  66.416  67.489  1.00  0.00
ATOM   1500  O2  U      47      68.889  67.053  66.483  1.00  0.00
ATOM   1501  C3' U      47      73.342  66.709  67.554  1.00  0.00
ATOM   1502  H3' U      47      73.032  66.799  68.596  1.00  0.00
ATOM   1503  C2' U      47      72.104  67.049  66.690  1.00  0.00
ATOM   1504  H2' U      47      71.543  67.870  67.138  1.00  0.00
ATOM   1505  O2' U      47      72.504  67.366  65.355  1.00  0.00
ATOM   1506 HO2' U      47      73.419  67.101  65.236  1.00  0.00
ATOM   1507  O3' U      47      74.411  67.592  67.294  1.00  0.00
ATOM   1508  P   G      48      74.434  69.020  67.952  1.00  0.00
ATOM   1509  OP1 G      48      75.861  69.385  68.030  1.00  0.00
ATOM   1510  OP2 G      48      73.483  69.076  69.118  1.00  0.00
ATOM   1511  O5' G      48      73.839  69.996  66.821  1.00  0.00
ATOM   1512  C5' G      48      74.573  70.307  65.661  1.00  0.00
ATOM   1513  H5' G      48      74.458  69.473  64.970  1.00  0.00
ATOM   1514 H5'' G      48      75.622  70.529  65.859  1.00  0.00
ATOM   1515  C4' G      48      73.941  71.477  64.912  1.00  0.00
ATOM   1516  H4' G      48      74.626  71.753  64.110  1.00  0.00
ATOM   1517  O4' G      48      72.742  71.094  64.174  1.00  0.00
ATOM   1518  C1' G      48      71.721  71.975  64.485  1.00  0.00
ATOM   1519  H1' G      48      71.222  72.220  63.548  1.00  0.00
ATOM   1520  N9  G      48      70.751  71.413  65.388  1.00  0.00
ATOM   1521  C8  G      48      70.858  70.345  66.167  1.00  0.00
ATOM   1522  H8  G      48      71.673  69.639  66.103  1.00  0.00
ATOM   1523  N7  G      48      69.766  70.044  66.864  1.00  0.00
ATOM   1524  C5  G      48      68.875  71.115  66.559  1.00  0.00
ATOM   1525  C6  G      48      67.603  71.492  67.022  1.00  0.00
ATOM   1526  O6  G      48      66.857  70.881  67.783  1.00  0.00
ATOM   1527  N1  G      48      67.015  72.606  66.383  1.00  0.00
ATOM   1528  H1  G      48      66.016  72.756  66.395  1.00  0.00
ATOM   1529  C2  G      48      67.691  73.349  65.535  1.00  0.00
ATOM   1530  N2  G      48      67.066  74.279  64.854  1.00  0.00
ATOM   1531  H21 G      48      67.685  74.793  64.243  1.00  0.00
ATOM   1532  H22 G      48      66.163  74.648  65.115  1.00  0.00
ATOM   1533  N3  G      48      68.959  73.071  65.059  1.00  0.00
ATOM   1534  C4  G      48      69.495  71.935  65.622  1.00  0.00
ATOM   1535  C3' G      48      73.607  72.671  65.845  1.00  0.00
ATOM   1536  H3' G      48      73.313  72.328  66.837  1.00  0.00
ATOM   1537  C2' G      48      72.421  73.191  65.013  1.00  0.00
ATOM   1538  H2' G      48      71.698  73.676  65.669  1.00  0.00
ATOM   1539  O2' G      48      72.887  73.914  63.905  1.00  0.00
ATOM   1540 HO2' G      48      72.433  74.752  63.791  1.00  0.00
ATOM   1541  O3' G      48      74.579  73.634  65.934  1.00  0.00
ATOM   1542  P   A      49      74.548  74.538  67.152  1.00  0.00
ATOM   1543  OP1 A      49      75.504  75.630  66.900  1.00  0.00
ATOM   1544  OP2 A      49      74.698  73.644  68.305  1.00  0.00
ATOM   1545  O5' A      49      73.141  75.223  67.305  1.00  0.00
ATOM   1546  C5' A      49      72.884  76.391  66.560  1.00  0.00
ATOM   1547  H5' A      49      73.138  76.240  65.510  1.00  0.00
ATOM   1548 H5'' A      49      73.517  77.255  66.760  1.00  0.00
ATOM   1549  C4' A      49      71.460  76.909  66.598  1.00  0.00
ATOM   1550  H4' A      49      71.336  77.663  65.820  1.00  0.00
ATOM   1551  O4' A      49      70.498  75.964  66.293  1.00  0.00
ATOM   1552  C1' A      49      69.296  76.126  67.077  1.00  0.00
ATOM   1553  H1' A      49      68.415  76.247  66.447  1.00  0.00
ATOM   1554  N9  A      49      69.106  74.930  67.999  1.00  0.00
ATOM   1555  C8  A      49      69.990  74.060  68.550  1.00  0.00
ATOM   1556  H8  A      49      70.992  73.906  68.178  1.00  0.00
ATOM   1557  N7  A      49      69.419  73.283  69.422  1.00  0.00
ATOM   1558  C5  A      49      68.052  73.663  69.423  1.00  0.00
ATOM   1559  C6  A      49      66.904  73.350  70.168  1.00  0.00
ATOM   1560  N6  A      49      66.845  72.524  71.158  1.00  0.00
ATOM   1561  H61 A      49      67.709  72.169  71.542  1.00  0.00
ATOM   1562  H62 A      49      65.999  72.357  71.685  1.00  0.00
ATOM   1563  N1  A      49      65.704  73.759  69.852  1.00  0.00
ATOM   1564  C2  A      49      65.647  74.565  68.820  1.00  0.00
ATOM   1565  H2  A      49      64.658  74.821  68.467  1.00  0.00
ATOM   1566  N3  A      49      66.629  75.109  68.092  1.00  0.00
ATOM   1567  C4  A      49      67.859  74.570  68.448  1.00  0.00
ATOM   1568  C3' A      49      71.131  77.518  67.928  1.00  0.00
ATOM   1569  H3' A      49      71.661  76.882  68.638  1.00  0.00
ATOM   1570  C2' A      49      69.612  77.425  67.839  1.00  0.00
ATOM   1571  H2' A      49      69.198  77.357  68.845  1.00  0.00
ATOM   1572  O2' A      49      69.077  78.534  67.114  1.00  0.00
ATOM   1573 HO2' A      49      69.664  79.294  67.132  1.00  0.00
ATOM   1574  O3' A      49      71.607  78.885  68.201  1.00  0.00
ATOM   1575  P   C      50      71.818  79.468  69.645  1.00  0.00
ATOM   1576  OP1 C      50      72.470  80.793  69.529  1.00  0.00
ATOM   1577  OP2 C      50      72.478  78.515  70.566  1.00  0.00
ATOM   1578  O5' C      50      70.300  79.729  70.133  1.00  0.00
ATOM   1579  C5' C      50      69.450  80.764  69.731  1.00  0.00
ATOM   1580  H5' C      50      69.430  80.728  68.641  1.00  0.00
ATOM   1581 H5'' C      50      69.885  81.696  70.092  1.00  0.00
ATOM   1582  C4' C      50      68.014  80.476  70.167  1.00  0.00
ATOM   1583  H4' C      50      67.339  80.967  69.467  1.00  0.00
ATOM   1584  O4' C      50      67.685  79.122  69.951  1.00  0.00
ATOM   1585  C1' C      50      66.732  78.691  70.885  1.00  0.00
ATOM   1586  H1' C      50      65.788  78.451  70.398  1.00  0.00
ATOM   1587  N1  C      50      67.246  77.498  71.691  1.00  0.00
ATOM   1588  C6  C      50      68.600  77.075  71.713  1.00  0.00
ATOM   1589  H6  C      50      69.331  77.643  71.157  1.00  0.00
ATOM   1590  C5  C      50      68.959  76.038  72.508  1.00  0.00
ATOM   1591  H5  C      50      70.000  75.828  72.701  1.00  0.00
ATOM   1592  C4  C      50      67.896  75.339  73.143  1.00  0.00
ATOM   1593  N4  C      50      68.145  74.187  73.684  1.00  0.00
ATOM   1594  H41 C      50      69.114  73.932  73.814  1.00  0.00
ATOM   1595  H42 C      50      67.473  73.723  74.279  1.00  0.00
ATOM   1596  N3  C      50      66.658  75.666  73.044  1.00  0.00
ATOM   1597  C2  C      50      66.329  76.796  72.454  1.00  0.00
ATOM   1598  O2  C      50      65.149  77.071  72.397  1.00  0.00
ATOM   1599  C3' C      50      67.545  80.758  71.574  1.00  0.00
ATOM   1600  H3' C      50      68.304  80.389  72.264  1.00  0.00
ATOM   1601  C2' C      50      66.299  79.873  71.627  1.00  0.00
ATOM   1602  H2' C      50      66.061  79.594  72.654  1.00  0.00
ATOM   1603  O2' C      50      65.158  80.448  71.091  1.00  0.00
ATOM   1604 HO2' C      50      65.218  81.392  71.255  1.00  0.00
ATOM   1605  O3' C      50      67.203  82.068  71.884  1.00  0.00
ATOM   1606  P   A      51      67.460  82.745  73.307  1.00  0.00
ATOM   1607  OP1 A      51      66.778  84.053  73.136  1.00  0.00
ATOM   1608  OP2 A      51      68.944  82.793  73.596  1.00  0.00
ATOM   1609  O5' A      51      66.729  81.860  74.440  1.00  0.00
ATOM   1610  C5' A      51      65.386  82.069  74.726  1.00  0.00
ATOM   1611  H5' A      51      64.903  81.988  73.752  1.00  0.00
ATOM   1612 H5'' A      51      65.383  83.029  75.242  1.00  0.00
ATOM   1613  C4' A      51      64.866  81.008  75.685  1.00  0.00
ATOM   1614  H4' A      51      63.792  81.178  75.763  1.00  0.00
ATOM   1615  O4' A      51      65.127  79.744  75.120  1.00  0.00
ATOM   1616  C1' A      51      65.182  78.769  76.209  1.00  0.00
ATOM   1617  H1' A      51      64.278  78.161  76.172  1.00  0.00
ATOM   1618  N9  A      51      66.349  77.960  76.200  1.00  0.00
ATOM   1619  C8  A      51      67.557  78.055  75.440  1.00  0.00
ATOM   1620  H8  A      51      67.788  78.885  74.788  1.00  0.00
ATOM   1621  N7  A      51      68.397  77.049  75.720  1.00  0.00
ATOM   1622  C5  A      51      67.729  76.250  76.627  1.00  0.00
ATOM   1623  C6  A      51      67.948  75.105  77.453  1.00  0.00
ATOM   1624  N6  A      51      69.081  74.497  77.641  1.00  0.00
ATOM   1625  H61 A      51      69.961  74.640  77.166  1.00  0.00
ATOM   1626  H62 A      51      68.995  73.710  78.267  1.00  0.00
ATOM   1627  N1  A      51      67.042  74.600  78.297  1.00  0.00
ATOM   1628  C2  A      51      65.852  75.122  78.237  1.00  0.00
ATOM   1629  H2  A      51      65.157  74.646  78.913  1.00  0.00
ATOM   1630  N3  A      51      65.439  76.183  77.506  1.00  0.00
ATOM   1631  C4  A      51      66.481  76.751  76.833  1.00  0.00
ATOM   1632  C3' A      51      65.645  81.015  77.030  1.00  0.00
ATOM   1633  H3' A      51      66.706  81.179  76.839  1.00  0.00
ATOM   1634  C2' A      51      65.297  79.566  77.512  1.00  0.00
ATOM   1635  H2' A      51      66.001  79.187  78.253  1.00  0.00
ATOM   1636  O2' A      51      64.022  79.485  78.116  1.00  0.00
ATOM   1637 HO2' A      51      64.074  80.072  78.874  1.00  0.00
ATOM   1638  O3' A      51      65.151  81.925  77.939  1.00  0.00
ATOM   1639  P   C      52      65.812  82.115  79.317  1.00  0.00
ATOM   1640  OP1 C      52      65.343  83.467  79.750  1.00  0.00
ATOM   1641  OP2 C      52      67.268  81.772  79.276  1.00  0.00
ATOM   1642  O5' C      52      65.205  81.030  80.319  1.00  0.00
ATOM   1643  C5' C      52      63.902  81.180  80.825  1.00  0.00
ATOM   1644  H5' C      52      63.156  81.154  80.030  1.00  0.00
ATOM   1645 H5'' C      52      63.801  82.138  81.334  1.00  0.00
ATOM   1646  C4' C      52      63.617  80.074  81.826  1.00  0.00
ATOM   1647  H4' C      52      62.685  80.253  82.361  1.00  0.00
ATOM   1648  O4' C      52      63.539  78.715  81.232  1.00  0.00
ATOM   1649  C1' C      52      64.014  77.758  82.145  1.00  0.00
ATOM   1650  H1' C      52      63.241  77.004  82.296  1.00  0.00
ATOM   1651  N1  C      52      65.333  77.039  81.775  1.00  0.00
ATOM   1652  C6  C      52      66.238  77.551  80.813  1.00  0.00
ATOM   1653  H6  C      52      65.926  78.444  80.292  1.00  0.00
ATOM   1654  C5  C      52      67.483  77.009  80.682  1.00  0.00
ATOM   1655  H5  C      52      68.166  77.374  79.929  1.00  0.00
ATOM   1656  C4  C      52      67.691  75.811  81.402  1.00  0.00
ATOM   1657  N4  C      52      68.687  75.110  81.167  1.00  0.00
ATOM   1658  H41 C      52      69.425  75.518  80.612  1.00  0.00
ATOM   1659  H42 C      52      68.793  74.244  81.677  1.00  0.00
ATOM   1660  N3  C      52      66.847  75.235  82.247  1.00  0.00
ATOM   1661  C2  C      52      65.730  75.956  82.555  1.00  0.00
ATOM   1662  O2  C      52      65.044  75.531  83.538  1.00  0.00
ATOM   1663  C3' C      52      64.530  79.995  83.004  1.00  0.00
ATOM   1664  H3' C      52      65.590  80.087  82.770  1.00  0.00
ATOM   1665  C2' C      52      64.275  78.550  83.450  1.00  0.00
ATOM   1666  H2' C      52      65.155  78.147  83.952  1.00  0.00
ATOM   1667  O2' C      52      63.002  78.255  84.072  1.00  0.00
ATOM   1668 HO2' C      52      62.963  78.710  84.917  1.00  0.00
ATOM   1669  O3' C      52      64.089  80.764  84.087  1.00  0.00
ATOM   1670  P   U      53      65.005  81.972  84.559  1.00  0.00
ATOM   1671  OP1 U      53      64.166  82.828  85.429  1.00  0.00
ATOM   1672  OP2 U      53      65.604  82.618  83.375  1.00  0.00
ATOM   1673  O5' U      53      66.142  81.234  85.311  1.00  0.00
ATOM   1674  C5' U      53      65.860  80.388  86.428  1.00  0.00
ATOM   1675  H5' U      53      65.064  79.690  86.170  1.00  0.00
ATOM   1676 H5'' U      53      65.705  81.051  87.279  1.00  0.00
ATOM   1677  C4' U      53      67.110  79.603  86.793  1.00  0.00
ATOM   1678  H4' U      53      66.992  79.035  87.715  1.00  0.00
ATOM   1679  O4' U      53      67.518  78.611  85.850  1.00  0.00
ATOM   1680  C1' U      53      68.976  78.568  85.791  1.00  0.00
ATOM   1681  H1' U      53      69.397  77.578  85.967  1.00  0.00
ATOM   1682  N1  U      53      69.468  78.885  84.372  1.00  0.00
ATOM   1683  C6  U      53      68.573  79.436  83.404  1.00  0.00
ATOM   1684  H6  U      53      67.584  79.837  83.568  1.00  0.00
ATOM   1685  C5  U      53      68.967  79.399  82.075  1.00  0.00
ATOM   1686  H5  U      53      68.334  79.862  81.332  1.00  0.00
ATOM   1687  C4  U      53      70.259  78.960  81.619  1.00  0.00
ATOM   1688  O4  U      53      70.704  79.013  80.491  1.00  0.00
ATOM   1689  N3  U      53      71.081  78.552  82.598  1.00  0.00
ATOM   1690  H3  U      53      71.951  78.163  82.263  1.00  0.00
ATOM   1691  C2  U      53      70.777  78.455  83.974  1.00  0.00
ATOM   1692  O2  U      53      71.631  78.028  84.753  1.00  0.00
ATOM   1693  C3' U      53      68.341  80.512  86.966  1.00  0.00
ATOM   1694  H3' U      53      68.394  81.166  86.096  1.00  0.00
ATOM   1695  C2' U      53      69.500  79.526  86.887  1.00  0.00
ATOM   1696  H2' U      53      70.438  79.954  86.534  1.00  0.00
ATOM   1697  O2' U      53      69.738  78.808  87.990  1.00  0.00
ATOM   1698 HO2' U      53      69.929  79.424  88.701  1.00  0.00
ATOM   1699  O3' U      53      68.415  81.282  88.188  1.00  0.00
ATOM   1700  P   G      54      68.846  82.809  88.241  1.00  0.00
ATOM   1701  OP1 G      54      69.034  83.165  89.696  1.00  0.00
ATOM   1702  OP2 G      54      67.966  83.638  87.439  1.00  0.00
ATOM   1703  O5' G      54      70.187  82.735  87.465  1.00  0.00
ATOM   1704  C5' G      54      71.393  82.274  88.124  1.00  0.00
ATOM   1705  H5' G      54      71.374  81.210  88.359  1.00  0.00
ATOM   1706 H5'' G      54      71.729  82.717  89.062  1.00  0.00
ATOM   1707  C4' G      54      72.630  82.507  87.178  1.00  0.00
ATOM   1708  H4' G      54      73.466  82.477  87.877  1.00  0.00
ATOM   1709  O4' G      54      72.816  81.439  86.280  1.00  0.00
ATOM   1710  C1' G      54      73.555  81.915  85.161  1.00  0.00
ATOM   1711  H1' G      54      74.456  81.327  84.986  1.00  0.00
ATOM   1712  N9  G      54      72.790  81.839  83.883  1.00  0.00
ATOM   1713  C8  G      54      71.454  82.065  83.678  1.00  0.00
ATOM   1714  H8  G      54      70.729  82.257  84.456  1.00  0.00
ATOM   1715  N7  G      54      71.100  82.139  82.400  1.00  0.00
ATOM   1716  C5  G      54      72.321  81.895  81.730  1.00  0.00
ATOM   1717  C6  G      54      72.780  81.967  80.325  1.00  0.00
ATOM   1718  O6  G      54      72.179  82.291  79.298  1.00  0.00
ATOM   1719  N1  G      54      74.123  81.694  80.072  1.00  0.00
ATOM   1720  H1  G      54      74.460  81.679  79.120  1.00  0.00
ATOM   1721  C2  G      54      74.889  81.279  81.112  1.00  0.00
ATOM   1722  N2  G      54      76.095  80.817  80.691  1.00  0.00
ATOM   1723  H21 G      54      76.722  80.489  81.411  1.00  0.00
ATOM   1724  H22 G      54      76.236  80.750  79.693  1.00  0.00
ATOM   1725  N3  G      54      74.613  81.371  82.409  1.00  0.00
ATOM   1726  C4  G      54      73.327  81.670  82.647  1.00  0.00
ATOM   1727  C3' G      54      72.667  83.793  86.349  1.00  0.00
ATOM   1728  H3' G      54      71.659  83.879  85.942  1.00  0.00
ATOM   1729  C2' G      54      73.873  83.448  85.395  1.00  0.00
ATOM   1730  H2' G      54      73.793  84.064  84.500  1.00  0.00
ATOM   1731  O2' G      54      75.147  83.481  86.015  1.00  0.00
ATOM   1732 HO2' G      54      75.095  83.972  86.839  1.00  0.00
ATOM   1733  O3' G      54      72.878  84.991  87.138  1.00  0.00
ATOM   1734  P   A      55      72.551  86.435  86.614  1.00  0.00
ATOM   1735  OP1 A      55      72.839  87.442  87.662  1.00  0.00
ATOM   1736  OP2 A      55      71.287  86.394  85.854  1.00  0.00
ATOM   1737  O5' A      55      73.618  86.699  85.452  1.00  0.00
ATOM   1738  C5' A      55      73.367  87.709  84.475  1.00  0.00
ATOM   1739  H5' A      55      72.742  88.475  84.934  1.00  0.00
ATOM   1740 H5'' A      55      72.563  87.334  83.842  1.00  0.00
ATOM   1741  C4' A      55      74.504  88.186  83.600  1.00  0.00
ATOM   1742  H4' A      55      74.109  88.982  82.969  1.00  0.00
ATOM   1743  O4' A      55      75.618  88.711  84.382  1.00  0.00
ATOM   1744  C1' A      55      76.832  88.501  83.599  1.00  0.00
ATOM   1745  H1' A      55      77.443  89.383  83.409  1.00  0.00
ATOM   1746  N9  A      55      77.662  87.542  84.389  1.00  0.00
ATOM   1747  C8  A      55      77.449  87.067  85.673  1.00  0.00
ATOM   1748  H8  A      55      76.477  87.231  86.114  1.00  0.00
ATOM   1749  N7  A      55      78.452  86.500  86.314  1.00  0.00
ATOM   1750  C5  A      55      79.421  86.579  85.303  1.00  0.00
ATOM   1751  C6  A      55      80.827  86.238  85.192  1.00  0.00
ATOM   1752  N6  A      55      81.538  85.712  86.149  1.00  0.00
ATOM   1753  H61 A      55      82.483  85.420  85.945  1.00  0.00
ATOM   1754  H62 A      55      81.066  85.361  86.970  1.00  0.00
ATOM   1755  N1  A      55      81.581  86.577  84.215  1.00  0.00
ATOM   1756  C2  A      55      80.985  87.049  83.110  1.00  0.00
ATOM   1757  H2  A      55      81.591  87.057  82.216  1.00  0.00
ATOM   1758  N3  A      55      79.684  87.354  82.917  1.00  0.00
ATOM   1759  C4  A      55      79.006  87.183  84.171  1.00  0.00
ATOM   1760  C3' A      55      75.097  87.138  82.674  1.00  0.00
ATOM   1761  H3' A      55      75.216  86.230  83.265  1.00  0.00
ATOM   1762  C2' A      55      76.439  87.779  82.301  1.00  0.00
ATOM   1763  H2' A      55      77.220  87.066  82.035  1.00  0.00
ATOM   1764  O2' A      55      76.237  88.914  81.330  1.00  0.00
ATOM   1765 HO2' A      55      76.377  88.599  80.434  1.00  0.00
ATOM   1766  O3' A      55      74.273  87.032  81.520  1.00  0.00
ATOM   1767  P   C      56      73.793  85.622  80.967  1.00  0.00
ATOM   1768  OP1 C      56      72.710  85.944  80.013  1.00  0.00
ATOM   1769  OP2 C      56      73.475  84.780  82.126  1.00  0.00
ATOM   1770  O5' C      56      75.095  84.957  80.232  1.00  0.00
ATOM   1771  C5' C      56      75.618  85.456  79.042  1.00  0.00
ATOM   1772  H5' C      56      75.616  86.540  79.153  1.00  0.00
ATOM   1773 H5'' C      56      74.948  85.126  78.247  1.00  0.00
ATOM   1774  C4' C      56      77.097  85.047  78.869  1.00  0.00
ATOM   1775  H4' C      56      77.404  85.504  77.928  1.00  0.00
ATOM   1776  O4' C      56      77.902  85.559  79.968  1.00  0.00
ATOM   1777  C1' C      56      79.086  84.670  80.101  1.00  0.00
ATOM   1778  H1' C      56      79.951  85.293  79.877  1.00  0.00
ATOM   1779  N1  C      56      79.105  84.070  81.434  1.00  0.00
ATOM   1780  C6  C      56      77.966  83.987  82.190  1.00  0.00
ATOM   1781  H6  C      56      77.070  84.501  81.877  1.00  0.00
ATOM   1782  C5  C      56      77.989  83.224  83.318  1.00  0.00
ATOM   1783  H5  C      56      77.154  83.234  84.003  1.00  0.00
ATOM   1784  C4  C      56      79.172  82.594  83.686  1.00  0.00
ATOM   1785  N4  C      56      79.352  82.093  84.880  1.00  0.00
ATOM   1786  H41 C      56      80.325  81.915  85.087  1.00  0.00
ATOM   1787  H42 C      56      78.632  81.844  85.543  1.00  0.00
ATOM   1788  N3  C      56      80.319  82.658  83.008  1.00  0.00
ATOM   1789  C2  C      56      80.251  83.306  81.799  1.00  0.00
ATOM   1790  O2  C      56      81.304  83.296  81.247  1.00  0.00
ATOM   1791  C3' C      56      77.446  83.579  78.654  1.00  0.00
ATOM   1792  H3' C      56      76.931  82.976  79.402  1.00  0.00
ATOM   1793  C2' C      56      78.967  83.653  78.896  1.00  0.00
ATOM   1794  H2' C      56      79.364  82.698  79.242  1.00  0.00
ATOM   1795  O2' C      56      79.753  84.050  77.829  1.00  0.00
ATOM   1796 HO2' C      56      80.640  83.744  78.030  1.00  0.00
ATOM   1797  O3' C      56      77.176  83.061  77.343  1.00  0.00
ATOM   1798  P   A      57      77.099  81.513  77.063  1.00  0.00
ATOM   1799  OP1 A      57      77.028  81.278  75.616  1.00  0.00
ATOM   1800  OP2 A      57      75.960  81.072  77.914  1.00  0.00
ATOM   1801  O5' A      57      78.414  80.803  77.610  1.00  0.00
ATOM   1802  C5' A      57      79.529  80.849  76.700  1.00  0.00
ATOM   1803  H5' A      57      79.563  81.880  76.348  1.00  0.00
ATOM   1804 H5'' A      57      79.421  80.201  75.831  1.00  0.00
ATOM   1805  C4' A      57      80.836  80.464  77.403  1.00  0.00
ATOM   1806  H4' A      57      81.647  80.678  76.707  1.00  0.00
ATOM   1807  O4' A      57      81.096  81.296  78.512  1.00  0.00
ATOM   1808  C1' A      57      81.572  80.475  79.604  1.00  0.00
ATOM   1809  H1' A      57      82.379  80.875  80.217  1.00  0.00
ATOM   1810  N9  A      57      80.554  80.042  80.595  1.00  0.00
ATOM   1811  C8  A      57      79.183  80.023  80.548  1.00  0.00
ATOM   1812  H8  A      57      78.576  80.417  79.746  1.00  0.00
ATOM   1813  N7  A      57      78.657  79.610  81.720  1.00  0.00
ATOM   1814  C5  A      57      79.708  79.142  82.460  1.00  0.00
ATOM   1815  C6  A      57      79.939  78.582  83.737  1.00  0.00
ATOM   1816  N6  A      57      78.886  78.268  84.447  1.00  0.00
ATOM   1817  H61 A      57      79.024  77.973  85.403  1.00  0.00
ATOM   1818  H62 A      57      77.994  78.647  84.161  1.00  0.00
ATOM   1819  N1  A      57      81.080  78.131  84.189  1.00  0.00
ATOM   1820  C2  A      57      82.104  78.318  83.405  1.00  0.00
ATOM   1821  H2  A      57      83.004  77.887  83.819  1.00  0.00
ATOM   1822  N3  A      57      82.084  78.985  82.235  1.00  0.00
ATOM   1823  C4  A      57      80.880  79.274  81.716  1.00  0.00
ATOM   1824  C3' A      57      80.983  79.023  77.733  1.00  0.00
ATOM   1825  H3' A      57      80.020  78.630  78.060  1.00  0.00
ATOM   1826  C2' A      57      82.039  79.255  78.862  1.00  0.00
ATOM   1827  H2' A      57      82.070  78.491  79.639  1.00  0.00
ATOM   1828  O2' A      57      83.423  79.556  78.454  1.00  0.00
ATOM   1829 HO2' A      57      83.780  78.770  78.035  1.00  0.00
ATOM   1830  O3' A      57      81.423  78.152  76.712  1.00  0.00
ATOM   1831  P   A      58      80.512  76.929  76.278  1.00  0.00
ATOM   1832  OP1 A      58      81.435  76.014  75.543  1.00  0.00
ATOM   1833  OP2 A      58      79.368  77.456  75.505  1.00  0.00
ATOM   1834  O5' A      58      80.081  76.101  77.557  1.00  0.00
ATOM   1835  C5' A      58      81.073  75.601  78.401  1.00  0.00
ATOM   1836  H5' A      58      81.693  76.457  78.666  1.00  0.00
ATOM   1837 H5'' A      58      81.776  74.842  78.057  1.00  0.00
ATOM   1838  C4' A      58      80.521  75.167  79.732  1.00  0.00
ATOM   1839  H4' A      58      81.291  74.714  80.356  1.00  0.00
ATOM   1840  O4' A      58      80.046  76.412  80.423  1.00  0.00
ATOM   1841  C1' A      58      78.729  76.198  80.895  1.00  0.00
ATOM   1842  H1' A      58      78.657  76.507  81.938  1.00  0.00
ATOM   1843  N9  A      58      77.595  76.930  80.202  1.00  0.00
ATOM   1844  C8  A      58      77.611  77.495  78.947  1.00  0.00
ATOM   1845  H8  A      58      78.471  77.437  78.296  1.00  0.00
ATOM   1846  N7  A      58      76.414  77.982  78.606  1.00  0.00
ATOM   1847  C5  A      58      75.627  77.772  79.696  1.00  0.00
ATOM   1848  C6  A      58      74.251  77.994  80.070  1.00  0.00
ATOM   1849  N6  A      58      73.285  78.523  79.319  1.00  0.00
ATOM   1850  H61 A      58      73.475  78.569  78.328  1.00  0.00
ATOM   1851  H62 A      58      72.404  78.352  79.782  1.00  0.00
ATOM   1852  N1  A      58      73.871  77.687  81.348  1.00  0.00
ATOM   1853  C2  A      58      74.701  77.083  82.148  1.00  0.00
ATOM   1854  H2  A      58      74.375  76.764  83.127  1.00  0.00
ATOM   1855  N3  A      58      76.021  76.799  81.981  1.00  0.00
ATOM   1856  C4  A      58      76.379  77.159  80.728  1.00  0.00
ATOM   1857  C3' A      58      79.352  74.181  79.684  1.00  0.00
ATOM   1858  H3' A      58      78.850  74.342  78.730  1.00  0.00
ATOM   1859  C2' A      58      78.459  74.668  80.827  1.00  0.00
ATOM   1860  H2' A      58      77.448  74.370  80.549  1.00  0.00
ATOM   1861  O2' A      58      78.787  74.024  82.038  1.00  0.00
ATOM   1862 HO2' A      58      78.284  73.213  82.137  1.00  0.00
ATOM   1863  O3' A      58      79.756  72.815  79.764  1.00  0.00
ATOM   1864  P   G      59      78.683  71.657  79.603  1.00  0.00
ATOM   1865  OP1 G      59      79.501  70.409  79.405  1.00  0.00
ATOM   1866  OP2 G      59      77.592  71.980  78.619  1.00  0.00
ATOM   1867  O5' G      59      77.987  71.460  80.976  1.00  0.00
ATOM   1868  C5' G      59      78.670  70.794  81.989  1.00  0.00
ATOM   1869  H5' G      59      79.526  71.415  82.251  1.00  0.00
ATOM   1870 H5'' G      59      78.943  69.778  81.703  1.00  0.00
ATOM   1871  C4' G      59      77.877  70.596  83.269  1.00  0.00
ATOM   1872  H4' G      59      78.558  70.167  84.004  1.00  0.00
ATOM   1873  O4' G      59      77.591  71.948  83.742  1.00  0.00
ATOM   1874  C1' G      59      76.427  71.897  84.510  1.00  0.00
ATOM   1875  H1' G      59      76.673  72.255  85.510  1.00  0.00
ATOM   1876  N9  G      59      75.437  72.724  83.717  1.00  0.00
ATOM   1877  C8  G      59      75.280  72.678  82.349  1.00  0.00
ATOM   1878  H8  G      59      75.925  72.152  81.660  1.00  0.00
ATOM   1879  N7  G      59      74.184  73.220  81.963  1.00  0.00
ATOM   1880  C5  G      59      73.725  73.850  83.125  1.00  0.00
ATOM   1881  C6  G      59      72.620  74.823  83.342  1.00  0.00
ATOM   1882  O6  G      59      71.917  75.367  82.500  1.00  0.00
ATOM   1883  N1  G      59      72.465  75.256  84.668  1.00  0.00
ATOM   1884  H1  G      59      71.853  76.021  84.914  1.00  0.00
ATOM   1885  C2  G      59      73.269  74.848  85.670  1.00  0.00
ATOM   1886  N2  G      59      72.985  75.226  86.870  1.00  0.00
ATOM   1887  H21 G      59      73.653  74.950  87.575  1.00  0.00
ATOM   1888  H22 G      59      72.130  75.703  87.116  1.00  0.00
ATOM   1889  N3  G      59      74.260  73.938  85.561  1.00  0.00
ATOM   1890  C4  G      59      74.468  73.584  84.231  1.00  0.00
ATOM   1891  C3' G      59      76.535  69.829  83.295  1.00  0.00
ATOM   1892  H3' G      59      75.999  69.958  82.355  1.00  0.00
ATOM   1893  C2' G      59      75.895  70.469  84.507  1.00  0.00
ATOM   1894  H2' G      59      74.805  70.490  84.478  1.00  0.00
ATOM   1895  O2' G      59      76.128  69.831  85.726  1.00  0.00
ATOM   1896 HO2' G      59      76.387  68.909  85.659  1.00  0.00
ATOM   1897  O3' G      59      76.710  68.442  83.460  1.00  0.00
ATOM   1898  P   U      60      75.538  67.283  83.155  1.00  0.00
ATOM   1899  OP1 U      60      76.111  65.935  83.038  1.00  0.00
ATOM   1900  OP2 U      60      74.855  67.811  81.861  1.00  0.00
ATOM   1901  O5' U      60      74.476  67.216  84.266  1.00  0.00
ATOM   1902  C5' U      60      74.636  66.537  85.572  1.00  0.00
ATOM   1903  H5' U      60      75.508  66.933  86.092  1.00  0.00
ATOM   1904 H5'' U      60      74.851  65.501  85.308  1.00  0.00
ATOM   1905  C4' U      60      73.388  66.668  86.408  1.00  0.00
ATOM   1906  H4' U      60      73.520  65.873  87.141  1.00  0.00
ATOM   1907  O4' U      60      73.283  68.003  86.964  1.00  0.00
ATOM   1908  C1' U      60      71.872  68.220  87.215  1.00  0.00
ATOM   1909  H1' U      60      71.690  68.116  88.284  1.00  0.00
ATOM   1910  N1  U      60      71.436  69.562  86.728  1.00  0.00
ATOM   1911  C6  U      60      72.169  70.343  85.821  1.00  0.00
ATOM   1912  H6  U      60      73.057  69.945  85.353  1.00  0.00
ATOM   1913  C5  U      60      71.729  71.485  85.266  1.00  0.00
ATOM   1914  H5  U      60      72.403  71.962  84.570  1.00  0.00
ATOM   1915  C4  U      60      70.431  71.940  85.602  1.00  0.00
ATOM   1916  O4  U      60      69.947  73.005  85.215  1.00  0.00
ATOM   1917  N3  U      60      69.755  71.187  86.605  1.00  0.00
ATOM   1918  H3  U      60      68.920  71.569  87.026  1.00  0.00
ATOM   1919  C2  U      60      70.108  69.948  87.091  1.00  0.00
ATOM   1920  O2  U      60      69.384  69.414  87.875  1.00  0.00
ATOM   1921  C3' U      60      72.058  66.361  85.704  1.00  0.00
ATOM   1922  H3' U      60      72.141  66.897  84.759  1.00  0.00
ATOM   1923  C2' U      60      71.052  67.073  86.641  1.00  0.00
ATOM   1924  H2' U      60      70.200  67.432  86.064  1.00  0.00
ATOM   1925  O2' U      60      70.650  66.319  87.737  1.00  0.00
ATOM   1926 HO2' U      60      70.730  65.386  87.525  1.00  0.00
ATOM   1927  O3' U      60      71.788  64.998  85.530  1.00  0.00
ATOM   1928  P   G      61      70.636  64.535  84.499  1.00  0.00
ATOM   1929  OP1 G      61      70.491  63.088  84.717  1.00  0.00
ATOM   1930  OP2 G      61      71.142  64.994  83.204  1.00  0.00
ATOM   1931  O5' G      61      69.218  65.186  84.853  1.00  0.00
ATOM   1932  C5' G      61      68.348  64.706  85.805  1.00  0.00
ATOM   1933  H5' G      61      68.855  64.760  86.768  1.00  0.00
ATOM   1934 H5'' G      61      67.967  63.733  85.498  1.00  0.00
ATOM   1935  C4' G      61      67.201  65.711  85.962  1.00  0.00
ATOM   1936  H4' G      61      66.598  65.303  86.773  1.00  0.00
ATOM   1937  O4' G      61      67.726  66.989  86.477  1.00  0.00
ATOM   1938  C1' G      61      66.939  68.148  86.047  1.00  0.00
ATOM   1939  H1' G      61      66.580  68.762  86.873  1.00  0.00
ATOM   1940  N9  G      61      67.673  68.889  84.981  1.00  0.00
ATOM   1941  C8  G      61      68.663  68.426  84.127  1.00  0.00
ATOM   1942  H8  G      61      69.131  67.454  84.175  1.00  0.00
ATOM   1943  N7  G      61      69.135  69.352  83.364  1.00  0.00
ATOM   1944  C5  G      61      68.287  70.487  83.647  1.00  0.00
ATOM   1945  C6  G      61      68.242  71.833  83.040  1.00  0.00
ATOM   1946  O6  G      61      69.050  72.333  82.237  1.00  0.00
ATOM   1947  N1  G      61      67.146  72.570  83.422  1.00  0.00
ATOM   1948  H1  G      61      66.850  73.442  83.007  1.00  0.00
ATOM   1949  C2  G      61      66.249  72.093  84.288  1.00  0.00
ATOM   1950  N2  G      61      65.223  72.809  84.420  1.00  0.00
ATOM   1951  H21 G      61      65.129  73.555  83.745  1.00  0.00
ATOM   1952  H22 G      61      64.568  72.643  85.171  1.00  0.00
ATOM   1953  N3  G      61      66.285  70.990  84.994  1.00  0.00
ATOM   1954  C4  G      61      67.350  70.161  84.569  1.00  0.00
ATOM   1955  C3' G      61      66.468  66.153  84.666  1.00  0.00
ATOM   1956  H3' G      61      67.037  66.628  83.866  1.00  0.00
ATOM   1957  C2' G      61      65.812  67.474  85.273  1.00  0.00
ATOM   1958  H2' G      61      65.457  68.117  84.467  1.00  0.00
ATOM   1959  O2' G      61      64.742  67.194  86.136  1.00  0.00
ATOM   1960 HO2' G      61      63.933  67.479  85.705  1.00  0.00
ATOM   1961  O3' G      61      65.488  65.190  84.211  1.00  0.00
ATOM   1962  P   U      62      65.099  65.180  82.661  1.00  0.00
ATOM   1963  OP1 U      62      64.053  64.121  82.504  1.00  0.00
ATOM   1964  OP2 U      62      66.438  64.971  81.969  1.00  0.00
ATOM   1965  O5' U      62      64.463  66.554  82.175  1.00  0.00
ATOM   1966  C5' U      62      63.173  67.033  82.595  1.00  0.00
ATOM   1967  H5' U      62      63.178  67.012  83.685  1.00  0.00
ATOM   1968 H5'' U      62      62.383  66.443  82.131  1.00  0.00
ATOM   1969  C4' U      62      62.979  68.517  82.202  1.00  0.00
ATOM   1970  H4' U      62      62.167  68.990  82.755  1.00  0.00
ATOM   1971  O4' U      62      64.118  69.334  82.441  1.00  0.00
ATOM   1972  C1' U      62      64.114  70.513  81.665  1.00  0.00
ATOM   1973  H1' U      62      63.759  71.417  82.159  1.00  0.00
ATOM   1974  N1  U      62      65.460  70.800  81.091  1.00  0.00
ATOM   1975  C6  U      62      66.339  69.836  80.696  1.00  0.00
ATOM   1976  H6  U      62      66.085  68.805  80.891  1.00  0.00
ATOM   1977  C5  U      62      67.399  70.200  79.937  1.00  0.00
ATOM   1978  H5  U      62      68.035  69.412  79.563  1.00  0.00
ATOM   1979  C4  U      62      67.745  71.526  79.648  1.00  0.00
ATOM   1980  O4  U      62      68.783  71.901  79.140  1.00  0.00
ATOM   1981  N3  U      62      66.800  72.456  80.057  1.00  0.00
ATOM   1982  H3  U      62      66.871  73.374  79.642  1.00  0.00
ATOM   1983  C2  U      62      65.662  72.149  80.751  1.00  0.00
ATOM   1984  O2  U      62      64.892  73.065  81.055  1.00  0.00
ATOM   1985  C3' U      62      62.771  68.771  80.707  1.00  0.00
ATOM   1986  H3' U      62      63.540  68.195  80.192  1.00  0.00
ATOM   1987  C2' U      62      63.039  70.288  80.601  1.00  0.00
ATOM   1988  H2' U      62      63.433  70.615  79.638  1.00  0.00
ATOM   1989  O2' U      62      61.857  70.957  80.944  1.00  0.00
ATOM   1990 HO2' U      62      61.153  70.322  81.093  1.00  0.00
ATOM   1991  O3' U      62      61.511  68.320  80.244  1.00  0.00
ATOM   1992  P   G      63      61.045  68.265  78.662  1.00  0.00
ATOM   1993  OP1 G      63      59.943  67.288  78.496  1.00  0.00
ATOM   1994  OP2 G      63      62.278  68.047  77.921  1.00  0.00
ATOM   1995  O5' G      63      60.530  69.754  78.279  1.00  0.00
ATOM   1996  C5' G      63      59.271  70.249  78.723  1.00  0.00
ATOM   1997  H5' G      63      59.306  70.310  79.811  1.00  0.00
ATOM   1998 H5'' G      63      58.472  69.537  78.520  1.00  0.00
ATOM   1999  C4' G      63      58.887  71.625  78.155  1.00  0.00
ATOM   2000  H4' G      63      57.894  71.899  78.511  1.00  0.00
ATOM   2001  O4' G      63      59.868  72.558  78.702  1.00  0.00
ATOM   2002  C1' G      63      60.274  73.378  77.559  1.00  0.00
ATOM   2003  H1' G      63      60.117  74.393  77.923  1.00  0.00
ATOM   2004  N9  G      63      61.744  73.058  77.259  1.00  0.00
ATOM   2005  C8  G      63      62.531  72.013  77.682  1.00  0.00
ATOM   2006  H8  G      63      62.112  71.401  78.467  1.00  0.00
ATOM   2007  N7  G      63      63.786  72.021  77.263  1.00  0.00
ATOM   2008  C5  G      63      63.796  73.008  76.340  1.00  0.00
ATOM   2009  C6  G      63      64.912  73.542  75.549  1.00  0.00
ATOM   2010  O6  G      63      66.112  73.222  75.517  1.00  0.00
ATOM   2011  N1  G      63      64.522  74.602  74.790  1.00  0.00
ATOM   2012  H1  G      63      65.270  75.056  74.286  1.00  0.00
ATOM   2013  C2  G      63      63.265  75.087  74.791  1.00  0.00
ATOM   2014  N2  G      63      63.115  76.122  74.010  1.00  0.00
ATOM   2015  H21 G      63      63.873  76.385  73.396  1.00  0.00
ATOM   2016  H22 G      63      62.249  76.640  74.040  1.00  0.00
ATOM   2017  N3  G      63      62.283  74.732  75.608  1.00  0.00
ATOM   2018  C4  G      63      62.563  73.642  76.344  1.00  0.00
ATOM   2019  C3' G      63      58.961  71.602  76.615  1.00  0.00
ATOM   2020  H3' G      63      59.677  70.860  76.263  1.00  0.00
ATOM   2021  C2' G      63      59.403  73.030  76.376  1.00  0.00
ATOM   2022  H2' G      63      59.925  73.189  75.432  1.00  0.00
ATOM   2023  O2' G      63      58.229  73.888  76.394  1.00  0.00
ATOM   2024 HO2' G      63      57.524  73.269  76.191  1.00  0.00
ATOM   2025  O3' G      63      57.582  71.447  76.103  1.00  0.00
ATOM   2026  P   U      64      57.237  71.112  74.684  1.00  0.00
ATOM   2027  OP1 U      64      55.773  71.272  74.633  1.00  0.00
ATOM   2028  OP2 U      64      57.837  69.786  74.384  1.00  0.00
ATOM   2029  O5' U      64      57.876  72.246  73.727  1.00  0.00
ATOM   2030  C5' U      64      57.052  73.278  73.256  1.00  0.00
ATOM   2031  H5' U      64      56.655  73.867  74.083  1.00  0.00
ATOM   2032 H5'' U      64      56.265  72.862  72.628  1.00  0.00
ATOM   2033  C4' U      64      57.903  74.233  72.405  1.00  0.00
ATOM   2034  H4' U      64      57.204  75.037  72.172  1.00  0.00
ATOM   2035  O4' U      64      59.073  74.734  72.924  1.00  0.00
ATOM   2036  C1' U      64      60.012  74.803  71.866  1.00  0.00
ATOM   2037  H1' U      64      60.334  75.840  71.775  1.00  0.00
ATOM   2038  N1  U      64      61.252  73.973  72.072  1.00  0.00
ATOM   2039  C6  U      64      61.152  72.810  72.772  1.00  0.00
ATOM   2040  H6  U      64      60.265  72.485  73.296  1.00  0.00
ATOM   2041  C5  U      64      62.211  72.018  73.049  1.00  0.00
ATOM   2042  H5  U      64      62.085  71.115  73.628  1.00  0.00
ATOM   2043  C4  U      64      63.559  72.433  72.573  1.00  0.00
ATOM   2044  O4  U      64      64.586  71.824  72.796  1.00  0.00
ATOM   2045  N3  U      64      63.599  73.522  71.774  1.00  0.00
ATOM   2046  H3  U      64      64.539  73.757  71.488  1.00  0.00
ATOM   2047  C2  U      64      62.485  74.319  71.444  1.00  0.00
ATOM   2048  O2  U      64      62.590  75.180  70.598  1.00  0.00
ATOM   2049  C3' U      64      58.284  73.539  71.106  1.00  0.00
ATOM   2050  H3' U      64      58.883  72.638  71.235  1.00  0.00
ATOM   2051  C2' U      64      59.342  74.400  70.586  1.00  0.00
ATOM   2052  H2' U      64      59.977  73.794  69.940  1.00  0.00
ATOM   2053  O2' U      64      58.844  75.519  69.854  1.00  0.00
ATOM   2054 HO2' U      64      57.890  75.553  69.755  1.00  0.00
ATOM   2055  O3' U      64      57.214  73.359  70.152  1.00  0.00
ATOM   2056  P   U      65      56.886  72.011  69.412  1.00  0.00
ATOM   2057  OP1 U      65      55.559  72.153  68.697  1.00  0.00
ATOM   2058  OP2 U      65      57.048  70.970  70.390  1.00  0.00
ATOM   2059  O5' U      65      57.919  72.021  68.220  1.00  0.00
ATOM   2060  C5' U      65      57.809  72.854  67.064  1.00  0.00
ATOM   2061  H5' U      65      57.497  73.812  67.479  1.00  0.00
ATOM   2062 H5'' U      65      57.211  72.452  66.246  1.00  0.00
ATOM   2063  C4' U      65      59.168  73.074  66.322  1.00  0.00
ATOM   2064  H4' U      65      59.061  73.841  65.556  1.00  0.00
ATOM   2065  O4' U      65      60.095  73.512  67.317  1.00  0.00
ATOM   2066  C1' U      65      61.337  73.007  66.881  1.00  0.00
ATOM   2067  H1' U      65      62.019  73.835  66.686  1.00  0.00
ATOM   2068  N1  U      65      62.030  72.265  67.869  1.00  0.00
ATOM   2069  C6  U      65      61.396  71.648  68.974  1.00  0.00
ATOM   2070  H6  U      65      60.376  71.898  69.226  1.00  0.00
ATOM   2071  C5  U      65      62.100  70.827  69.812  1.00  0.00
ATOM   2072  H5  U      65      61.701  70.403  70.721  1.00  0.00
ATOM   2073  C4  U      65      63.522  70.582  69.557  1.00  0.00
ATOM   2074  O4  U      65      64.236  69.994  70.358  1.00  0.00
ATOM   2075  N3  U      65      64.079  71.228  68.473  1.00  0.00
ATOM   2076  H3  U      65      65.048  71.024  68.274  1.00  0.00
ATOM   2077  C2  U      65      63.433  72.106  67.653  1.00  0.00
ATOM   2078  O2  U      65      64.076  72.761  66.863  1.00  0.00
ATOM   2079  C3' U      65      59.684  71.768  65.793  1.00  0.00
ATOM   2080  H3' U      65      59.666  71.020  66.586  1.00  0.00
ATOM   2081  C2' U      65      61.139  72.197  65.630  1.00  0.00
ATOM   2082  H2' U      65      61.729  71.283  65.566  1.00  0.00
ATOM   2083  O2' U      65      61.527  73.149  64.585  1.00  0.00
ATOM   2084 HO2' U      65      61.589  72.617  63.788  1.00  0.00
ATOM   2085  O3' U      65      59.059  71.360  64.553  1.00  0.00
ATOM   2086  P   C      66      59.426  70.093  63.712  1.00  0.00
ATOM   2087  OP1 C      66      58.400  69.888  62.674  1.00  0.00
ATOM   2088  OP2 C      66      59.791  68.894  64.430  1.00  0.00
ATOM   2089  O5' C      66      60.774  70.493  62.957  1.00  0.00
ATOM   2090  C5' C      66      60.637  71.434  61.879  1.00  0.00
ATOM   2091  H5' C      66      60.247  72.403  62.190  1.00  0.00
ATOM   2092 H5'' C      66      59.981  71.009  61.120  1.00  0.00
ATOM   2093  C4' C      66      61.993  71.642  61.119  1.00  0.00
ATOM   2094  H4' C      66      61.841  72.332  60.288  1.00  0.00
ATOM   2095  O4' C      66      62.956  72.046  62.107  1.00  0.00
ATOM   2096  C1' C      66      64.220  71.541  61.720  1.00  0.00
ATOM   2097  H1' C      66      64.885  72.367  61.468  1.00  0.00
ATOM   2098  N1  C      66      64.887  70.718  62.875  1.00  0.00
ATOM   2099  C6  C      66      63.999  70.094  63.776  1.00  0.00
ATOM   2100  H6  C      66      62.933  70.223  63.660  1.00  0.00
ATOM   2101  C5  C      66      64.472  69.395  64.826  1.00  0.00
ATOM   2102  H5  C      66      63.710  69.068  65.518  1.00  0.00
ATOM   2103  C4  C      66      65.884  69.287  64.996  1.00  0.00
ATOM   2104  N4  C      66      66.419  68.521  65.933  1.00  0.00
ATOM   2105  H41 C      66      67.418  68.583  66.068  1.00  0.00
ATOM   2106  H42 C      66      65.766  67.938  66.437  1.00  0.00
ATOM   2107  N3  C      66      66.712  69.844  64.149  1.00  0.00
ATOM   2108  C2  C      66      66.265  70.508  63.057  1.00  0.00
ATOM   2109  O2  C      66      67.106  71.006  62.313  1.00  0.00
ATOM   2110  C3' C      66      62.522  70.277  60.661  1.00  0.00
ATOM   2111  H3' C      66      62.406  69.621  61.524  1.00  0.00
ATOM   2112  C2' C      66      63.970  70.650  60.487  1.00  0.00
ATOM   2113  H2' C      66      64.568  69.741  60.550  1.00  0.00
ATOM   2114  O2' C      66      64.282  71.470  59.355  1.00  0.00
ATOM   2115 HO2' C      66      63.797  71.140  58.596  1.00  0.00
ATOM   2116  O3' C      66      62.021  69.808  59.381  1.00  0.00
ATOM   2117  P   G      67      62.010  68.207  59.168  1.00  0.00
ATOM   2118  OP1 G      67      61.568  68.042  57.781  1.00  0.00
ATOM   2119  OP2 G      67      61.245  67.631  60.285  1.00  0.00
ATOM   2120  O5' G      67      63.510  67.827  59.369  1.00  0.00
ATOM   2121  C5' G      67      64.431  68.020  58.354  1.00  0.00
ATOM   2122  H5' G      67      64.480  69.073  58.077  1.00  0.00
ATOM   2123 H5'' G      67      64.220  67.477  57.434  1.00  0.00
ATOM   2124  C4' G      67      65.825  67.642  58.856  1.00  0.00
ATOM   2125  H4' G      67      66.543  67.777  58.047  1.00  0.00
ATOM   2126  O4' G      67      66.284  68.236  60.055  1.00  0.00
ATOM   2127  C1' G      67      67.037  67.345  60.833  1.00  0.00
ATOM   2128  H1' G      67      67.993  67.794  61.105  1.00  0.00
ATOM   2129  N9  G      67      66.305  66.825  62.029  1.00  0.00
ATOM   2130  C8  G      67      64.935  66.764  62.289  1.00  0.00
ATOM   2131  H8  G      67      64.230  67.225  61.613  1.00  0.00
ATOM   2132  N7  G      67      64.602  66.225  63.431  1.00  0.00
ATOM   2133  C5  G      67      65.848  65.679  63.898  1.00  0.00
ATOM   2134  C6  G      67      66.157  64.924  65.086  1.00  0.00
ATOM   2135  O6  G      67      65.405  64.610  66.028  1.00  0.00
ATOM   2136  N1  G      67      67.519  64.512  65.038  1.00  0.00
ATOM   2137  H1  G      67      67.754  64.025  65.891  1.00  0.00
ATOM   2138  C2  G      67      68.396  64.622  64.054  1.00  0.00
ATOM   2139  N2  G      67      69.534  64.022  64.215  1.00  0.00
ATOM   2140  H21 G      67      69.700  63.529  65.081  1.00  0.00
ATOM   2141  H22 G      67      70.385  64.178  63.693  1.00  0.00
ATOM   2142  N3  G      67      68.156  65.408  62.998  1.00  0.00
ATOM   2143  C4  G      67      66.832  65.930  63.016  1.00  0.00
ATOM   2144  C3' G      67      65.818  66.137  59.193  1.00  0.00
ATOM   2145  H3' G      67      65.019  65.860  59.881  1.00  0.00
ATOM   2146  C2' G      67      67.197  66.146  59.882  1.00  0.00
ATOM   2147  H2' G      67      67.302  65.180  60.377  1.00  0.00
ATOM   2148  O2' G      67      68.363  66.349  59.146  1.00  0.00
ATOM   2149 HO2' G      67      68.178  66.240  58.210  1.00  0.00
ATOM   2150  O3' G      67      65.871  65.373  57.993  1.00  0.00
ATOM   2151  P   U      68      65.411  63.895  57.990  1.00  0.00
ATOM   2152  OP1 U      68      65.496  63.539  56.574  1.00  0.00
ATOM   2153  OP2 U      68      64.103  63.772  58.652  1.00  0.00
ATOM   2154  O5' U      68      66.381  63.034  58.783  1.00  0.00
ATOM   2155  C5' U      68      67.699  62.828  58.371  1.00  0.00
ATOM   2156  H5' U      68      68.231  63.752  58.146  1.00  0.00
ATOM   2157 H5'' U      68      67.767  62.257  57.445  1.00  0.00
ATOM   2158  C4' U      68      68.441  62.024  59.386  1.00  0.00
ATOM   2159  H4' U      68      69.431  61.909  58.943  1.00  0.00
ATOM   2160  O4' U      68      68.403  62.654  60.651  1.00  0.00
ATOM   2161  C1' U      68      68.398  61.587  61.647  1.00  0.00
ATOM   2162  H1' U      68      69.226  61.715  62.344  1.00  0.00
ATOM   2163  N1  U      68      67.220  61.717  62.601  1.00  0.00
ATOM   2164  C6  U      68      66.079  62.430  62.255  1.00  0.00
ATOM   2165  H6  U      68      66.069  62.879  61.273  1.00  0.00
ATOM   2166  C5  U      68      64.953  62.552  62.984  1.00  0.00
ATOM   2167  H5  U      68      64.022  62.884  62.550  1.00  0.00
ATOM   2168  C4  U      68      65.019  62.112  64.391  1.00  0.00
ATOM   2169  O4  U      68      64.093  62.186  65.153  1.00  0.00
ATOM   2170  N3  U      68      66.233  61.496  64.784  1.00  0.00
ATOM   2171  H3  U      68      66.194  61.101  65.713  1.00  0.00
ATOM   2172  C2  U      68      67.336  61.246  63.959  1.00  0.00
ATOM   2173  O2  U      68      68.385  60.693  64.352  1.00  0.00
ATOM   2174  C3' U      68      67.933  60.555  59.590  1.00  0.00
ATOM   2175  H3' U      68      66.857  60.715  59.649  1.00  0.00
ATOM   2176  C2' U      68      68.480  60.224  60.961  1.00  0.00
ATOM   2177  H2' U      68      67.831  59.494  61.444  1.00  0.00
ATOM   2178  O2' U      68      69.785  59.708  60.895  1.00  0.00
ATOM   2179 HO2' U      68      70.023  59.559  59.977  1.00  0.00
ATOM   2180  O3' U      68      68.282  59.659  58.618  1.00  0.00
ATOM   2181  P   G      69      67.303  58.374  58.293  1.00  0.00
ATOM   2182  OP1 G      69      67.914  57.695  57.154  1.00  0.00
ATOM   2183  OP2 G      69      65.929  58.931  58.149  1.00  0.00
ATOM   2184  O5' G      69      67.366  57.394  59.556  1.00  0.00
ATOM   2185  C5' G      69      68.457  56.462  59.655  1.00  0.00
ATOM   2186  H5' G      69      69.417  56.889  59.365  1.00  0.00
ATOM   2187 H5'' G      69      68.212  55.657  58.962  1.00  0.00
ATOM   2188  C4' G      69      68.640  55.957  61.040  1.00  0.00
ATOM   2189  H4' G      69      69.569  55.388  61.067  1.00  0.00
ATOM   2190  O4' G      69      68.615  57.027  62.004  1.00  0.00
ATOM   2191  C1' G      69      67.990  56.560  63.116  1.00  0.00
ATOM   2192  H1' G      69      68.561  56.741  64.027  1.00  0.00
ATOM   2193  N9  G      69      66.711  57.188  63.332  1.00  0.00
ATOM   2194  C8  G      69      65.913  58.026  62.513  1.00  0.00
ATOM   2195  H8  G      69      66.175  58.215  61.483  1.00  0.00
ATOM   2196  N7  G      69      64.856  58.468  63.093  1.00  0.00
ATOM   2197  C5  G      69      64.924  58.025  64.388  1.00  0.00
ATOM   2198  C6  G      69      64.150  58.331  65.580  1.00  0.00
ATOM   2199  O6  G      69      63.209  59.132  65.755  1.00  0.00
ATOM   2200  N1  G      69      64.519  57.557  66.651  1.00  0.00
ATOM   2201  H1  G      69      63.998  57.634  67.513  1.00  0.00
ATOM   2202  C2  G      69      65.516  56.638  66.649  1.00  0.00
ATOM   2203  N2  G      69      65.734  56.004  67.801  1.00  0.00
ATOM   2204  H21 G      69      65.107  56.103  68.586  1.00  0.00
ATOM   2205  H22 G      69      66.493  55.342  67.714  1.00  0.00
ATOM   2206  N3  G      69      66.435  56.587  65.719  1.00  0.00
ATOM   2207  C4  G      69      66.036  57.210  64.545  1.00  0.00
ATOM   2208  C3' G      69      67.558  54.960  61.491  1.00  0.00
ATOM   2209  H3' G      69      66.570  55.361  61.266  1.00  0.00
ATOM   2210  C2' G      69      67.845  55.079  62.977  1.00  0.00
ATOM   2211  H2' G      69      67.016  54.702  63.577  1.00  0.00
ATOM   2212  O2' G      69      69.073  54.432  63.319  1.00  0.00
ATOM   2213 HO2' G      69      69.071  54.477  64.278  1.00  0.00
ATOM   2214  O3' G      69      67.696  53.650  60.961  1.00  0.00
ATOM   2215  P   C      70      66.404  52.756  60.654  1.00  0.00
ATOM   2216  OP1 C      70      66.924  51.583  59.944  1.00  0.00
ATOM   2217  OP2 C      70      65.478  53.609  59.922  1.00  0.00
ATOM   2218  O5' C      70      65.837  52.234  62.037  1.00  0.00
ATOM   2219  C5' C      70      66.649  51.282  62.717  1.00  0.00
ATOM   2220  H5' C      70      67.708  51.532  62.661  1.00  0.00
ATOM   2221 H5'' C      70      66.552  50.303  62.247  1.00  0.00
ATOM   2222  C4' C      70      66.326  51.249  64.183  1.00  0.00
ATOM   2223  H4' C      70      67.005  50.638  64.778  1.00  0.00
ATOM   2224  O4' C      70      66.254  52.534  64.790  1.00  0.00
ATOM   2225  C1' C      70      65.131  52.556  65.716  1.00  0.00
ATOM   2226  H1' C      70      65.485  52.814  66.714  1.00  0.00
ATOM   2227  N1  C      70      64.044  53.539  65.319  1.00  0.00
ATOM   2228  C6  C      70      64.086  54.132  64.091  1.00  0.00
ATOM   2229  H6  C      70      64.770  53.750  63.348  1.00  0.00
ATOM   2230  C5  C      70      63.306  55.225  63.860  1.00  0.00
ATOM   2231  H5  C      70      63.321  55.708  62.894  1.00  0.00
ATOM   2232  C4  C      70      62.441  55.528  64.867  1.00  0.00
ATOM   2233  N4  C      70      61.700  56.562  64.659  1.00  0.00
ATOM   2234  H41 C      70      61.837  57.029  63.774  1.00  0.00
ATOM   2235  H42 C      70      61.123  56.918  65.408  1.00  0.00
ATOM   2236  N3  C      70      62.240  54.923  66.009  1.00  0.00
ATOM   2237  C2  C      70      63.104  53.898  66.273  1.00  0.00
ATOM   2238  O2  C      70      63.015  53.295  67.371  1.00  0.00
ATOM   2239  C3' C      70      64.833  50.791  64.344  1.00  0.00
ATOM   2240  H3' C      70      64.287  51.374  63.602  1.00  0.00
ATOM   2241  C2' C      70      64.413  51.195  65.718  1.00  0.00
ATOM   2242  H2' C      70      63.326  51.257  65.673  1.00  0.00
ATOM   2243  O2' C      70      65.009  50.290  66.662  1.00  0.00
ATOM   2244 HO2' C      70      64.743  49.451  66.280  1.00  0.00
ATOM   2245  O3' C      70      64.709  49.353  64.187  1.00  0.00
ATOM   2246  P   U      71      63.504  48.809  63.338  1.00  0.00
ATOM   2247  OP1 U      71      63.786  47.340  63.217  1.00  0.00
ATOM   2248  OP2 U      71      63.388  49.676  62.113  1.00  0.00
ATOM   2249  O5' U      71      62.210  49.077  64.306  1.00  0.00
ATOM   2250  C5' U      71      62.003  48.307  65.467  1.00  0.00
ATOM   2251  H5' U      71      62.972  48.037  65.885  1.00  0.00
ATOM   2252 H5'' U      71      61.618  47.324  65.197  1.00  0.00
ATOM   2253  C4' U      71      61.070  48.908  66.533  1.00  0.00
ATOM   2254  H4' U      71      61.002  48.371  67.480  1.00  0.00
ATOM   2255  O4' U      71      61.408  50.296  66.842  1.00  0.00
ATOM   2256  C1' U      71      60.215  51.063  66.971  1.00  0.00
ATOM   2257  H1' U      71      60.391  51.574  67.918  1.00  0.00
ATOM   2258  N1  U      71      60.086  52.129  65.967  1.00  0.00
ATOM   2259  C6  U      71      60.817  52.038  64.790  1.00  0.00
ATOM   2260  H6  U      71      61.567  51.268  64.684  1.00  0.00
ATOM   2261  C5  U      71      60.577  52.823  63.684  1.00  0.00
ATOM   2262  H5  U      71      61.202  52.833  62.803  1.00  0.00
ATOM   2263  C4  U      71      59.575  53.826  63.729  1.00  0.00
ATOM   2264  O4  U      71      59.337  54.614  62.812  1.00  0.00
ATOM   2265  N3  U      71      58.916  53.865  64.894  1.00  0.00
ATOM   2266  H3  U      71      58.180  54.550  64.991  1.00  0.00
ATOM   2267  C2  U      71      59.109  53.125  66.056  1.00  0.00
ATOM   2268  O2  U      71      58.395  53.251  67.024  1.00  0.00
ATOM   2269  C3' U      71      59.639  48.960  66.020  1.00  0.00
ATOM   2270  H3' U      71      59.615  49.371  65.011  1.00  0.00
ATOM   2271  C2' U      71      59.089  50.038  67.036  1.00  0.00
ATOM   2272  H2' U      71      58.176  50.421  66.580  1.00  0.00
ATOM   2273  O2' U      71      58.906  49.517  68.447  1.00  0.00
ATOM   2274 HO2' U      71      58.668  48.590  68.520  1.00  0.00
ATOM   2275  O3' U      71      58.997  47.769  65.856  1.00  0.00
ATOM   2276  P   U      72      57.615  47.602  65.000  1.00  0.00
ATOM   2277  OP1 U      72      57.091  46.197  65.186  1.00  0.00
ATOM   2278  OP2 U      72      57.875  48.056  63.619  1.00  0.00
ATOM   2279  O5' U      72      56.568  48.602  65.533  1.00  0.00
ATOM   2280  C5' U      72      55.993  48.357  66.775  1.00  0.00
ATOM   2281  H5' U      72      56.798  48.360  67.510  1.00  0.00
ATOM   2282 H5'' U      72      55.619  47.342  66.909  1.00  0.00
ATOM   2283  C4' U      72      54.957  49.343  67.195  1.00  0.00
ATOM   2284  H4' U      72      54.497  49.077  68.146  1.00  0.00
ATOM   2285  O4' U      72      55.313  50.702  67.387  1.00  0.00
ATOM   2286  C1' U      72      54.224  51.598  67.013  1.00  0.00
ATOM   2287  H1' U      72      54.064  52.200  67.907  1.00  0.00
ATOM   2288  N1  U      72      54.497  52.480  65.856  1.00  0.00
ATOM   2289  C6  U      72      55.561  52.278  65.037  1.00  0.00
ATOM   2290  H6  U      72      56.210  51.440  65.245  1.00  0.00
ATOM   2291  C5  U      72      55.816  53.113  64.007  1.00  0.00
ATOM   2292  H5  U      72      56.606  52.857  63.316  1.00  0.00
ATOM   2293  C4  U      72      54.983  54.326  63.803  1.00  0.00
ATOM   2294  O4  U      72      55.217  55.200  62.966  1.00  0.00
ATOM   2295  N3  U      72      53.891  54.399  64.612  1.00  0.00
ATOM   2296  H3  U      72      53.374  55.266  64.584  1.00  0.00
ATOM   2297  C2  U      72      53.662  53.587  65.700  1.00  0.00
ATOM   2298  O2  U      72      52.838  54.003  66.564  1.00  0.00
ATOM   2299  C3' U      72      53.815  49.347  66.183  1.00  0.00
ATOM   2300  H3' U      72      54.165  49.292  65.152  1.00  0.00
ATOM   2301  C2' U      72      53.065  50.621  66.578  1.00  0.00
ATOM   2302  H2' U      72      52.478  51.028  65.755  1.00  0.00
ATOM   2303  O2' U      72      52.306  50.430  67.738  1.00  0.00
ATOM   2304 HO2' U      72      52.051  49.512  67.617  1.00  0.00
ATOM   2305  O3' U      72      52.858  48.299  66.417  1.00  0.00
ATOM   2306  P   U      73      51.864  47.770  65.175  1.00  0.00
ATOM   2307  OP1 U      73      51.022  46.616  65.702  1.00  0.00
ATOM   2308  OP2 U      73      52.674  47.497  63.983  1.00  0.00
ATOM   2309  O5' U      73      50.961  48.997  64.831  1.00  0.00
ATOM   2310  C5' U      73      49.752  49.291  65.501  1.00  0.00
ATOM   2311  H5' U      73      49.880  49.147  66.573  1.00  0.00
ATOM   2312 H5'' U      73      49.034  48.521  65.218  1.00  0.00
ATOM   2313  C4' U      73      49.202  50.628  65.136  1.00  0.00
ATOM   2314  H4' U      73      48.540  50.741  65.995  1.00  0.00
ATOM   2315  O4' U      73      50.195  51.663  65.313  1.00  0.00
ATOM   2316  C1' U      73      49.871  52.720  64.407  1.00  0.00
ATOM   2317  H1' U      73      49.789  53.683  64.911  1.00  0.00
ATOM   2318  N1  U      73      50.900  52.905  63.313  1.00  0.00
ATOM   2319  C6  U      73      51.839  51.918  63.039  1.00  0.00
ATOM   2320  H6  U      73      51.820  50.980  63.575  1.00  0.00
ATOM   2321  C5  U      73      52.742  52.134  62.023  1.00  0.00
ATOM   2322  H5  U      73      53.549  51.473  61.742  1.00  0.00
ATOM   2323  C4  U      73      52.681  53.357  61.214  1.00  0.00
ATOM   2324  O4  U      73      53.489  53.537  60.266  1.00  0.00
ATOM   2325  N3  U      73      51.776  54.217  61.621  1.00  0.00
ATOM   2326  H3  U      73      51.944  55.083  61.129  1.00  0.00
ATOM   2327  C2  U      73      50.844  54.027  62.544  1.00  0.00
ATOM   2328  O2  U      73      50.009  54.908  62.735  1.00  0.00
ATOM   2329  C3' U      73      48.510  50.834  63.825  1.00  0.00
ATOM   2330  H3' U      73      49.083  50.373  63.020  1.00  0.00
ATOM   2331  C2' U      73      48.533  52.406  63.764  1.00  0.00
ATOM   2332  H2' U      73      48.396  52.741  62.735  1.00  0.00
ATOM   2333  O2' U      73      47.495  52.903  64.610  1.00  0.00
ATOM   2334 HO2' U      73      47.473  53.857  64.509  1.00  0.00
ATOM   2335  O3' U      73      47.238  50.370  63.673  1.00  0.00
ATOM   2336  P   U      74      46.733  49.715  62.333  1.00  0.00
ATOM   2337  OP1 U      74      45.318  49.375  62.620  1.00  0.00
ATOM   2338  OP2 U      74      47.609  48.573  61.959  1.00  0.00
ATOM   2339  O5' U      74      46.855  50.736  61.099  1.00  0.00
ATOM   2340  C5' U      74      45.854  51.733  60.960  1.00  0.00
ATOM   2341  H5' U      74      45.651  52.272  61.886  1.00  0.00
ATOM   2342 H5'' U      74      44.906  51.308  60.628  1.00  0.00
ATOM   2343  C4' U      74      46.283  52.731  59.952  1.00  0.00
ATOM   2344  H4' U      74      45.545  53.528  59.869  1.00  0.00
ATOM   2345  O4' U      74      47.536  53.235  60.330  1.00  0.00
ATOM   2346  C1' U      74      48.394  53.422  59.215  1.00  0.00
ATOM   2347  H1' U      74      48.693  54.453  59.028  1.00  0.00
ATOM   2348  N1  U      74      49.589  52.507  59.169  1.00  0.00
ATOM   2349  C6  U      74      49.792  51.448  60.036  1.00  0.00
ATOM   2350  H6  U      74      49.165  51.240  60.890  1.00  0.00
ATOM   2351  C5  U      74      50.845  50.647  59.864  1.00  0.00
ATOM   2352  H5  U      74      51.184  49.830  60.483  1.00  0.00
ATOM   2353  C4  U      74      51.688  50.725  58.698  1.00  0.00
ATOM   2354  O4  U      74      52.643  49.948  58.460  1.00  0.00
ATOM   2355  N3  U      74      51.429  51.816  57.900  1.00  0.00
ATOM   2356  H3  U      74      51.795  51.804  56.958  1.00  0.00
ATOM   2357  C2  U      74      50.491  52.772  58.126  1.00  0.00
ATOM   2358  O2  U      74      50.423  53.815  57.426  1.00  0.00
ATOM   2359  C3' U      74      46.523  52.139  58.592  1.00  0.00
ATOM   2360  H3' U      74      46.986  51.152  58.614  1.00  0.00
ATOM   2361  C2' U      74      47.499  53.143  58.057  1.00  0.00
ATOM   2362  H2' U      74      48.020  52.713  57.202  1.00  0.00
ATOM   2363  O2' U      74      46.981  54.453  57.623  1.00  0.00
ATOM   2364 HO2' U      74      46.568  54.337  56.764  1.00  0.00
ATOM   2365  O3' U      74      45.302  52.074  57.870  1.00  0.00
ATOM   2366  P   G      75      45.303  51.535  56.376  1.00  0.00
ATOM   2367  OP1 G      75      43.949  50.962  56.165  1.00  0.00
ATOM   2368  OP2 G      75      46.477  50.698  56.119  1.00  0.00
ATOM   2369  O5' G      75      45.508  52.773  55.431  1.00  0.00
ATOM   2370  C5' G      75      44.587  53.891  55.452  1.00  0.00
ATOM   2371  H5' G      75      44.396  54.253  56.462  1.00  0.00
ATOM   2372 H5'' G      75      43.630  53.432  55.206  1.00  0.00
ATOM   2373  C4' G      75      45.047  55.036  54.511  1.00  0.00
ATOM   2374  H4' G      75      44.329  55.855  54.468  1.00  0.00
ATOM   2375  O4' G      75      46.290  55.601  54.923  1.00  0.00
ATOM   2376  C1' G      75      46.930  56.176  53.822  1.00  0.00
ATOM   2377  H1' G      75      47.101  57.253  53.812  1.00  0.00
ATOM   2378  N9  G      75      48.261  55.596  53.714  1.00  0.00
ATOM   2379  C8  G      75      48.769  54.430  54.136  1.00  0.00
ATOM   2380  H8  G      75      48.124  53.710  54.618  1.00  0.00
ATOM   2381  N7  G      75      49.987  54.213  53.644  1.00  0.00
ATOM   2382  C5  G      75      50.371  55.292  52.966  1.00  0.00
ATOM   2383  C6  G      75      51.548  55.615  52.304  1.00  0.00
ATOM   2384  O6  G      75      52.610  54.944  52.337  1.00  0.00
ATOM   2385  N1  G      75      51.481  56.817  51.643  1.00  0.00
ATOM   2386  H1  G      75      52.381  57.068  51.259  1.00  0.00
ATOM   2387  C2  G      75      50.378  57.670  51.702  1.00  0.00
ATOM   2388  N2  G      75      50.562  58.774  50.932  1.00  0.00
ATOM   2389  H21 G      75      49.771  59.371  50.738  1.00  0.00
ATOM   2390  H22 G      75      51.515  58.972  50.664  1.00  0.00
ATOM   2391  N3  G      75      49.160  57.350  52.296  1.00  0.00
ATOM   2392  C4  G      75      49.276  56.163  52.946  1.00  0.00
ATOM   2393  C3' G      75      45.344  54.526  53.132  1.00  0.00
ATOM   2394  H3' G      75      46.080  53.736  53.283  1.00  0.00
ATOM   2395  C2' G      75      46.107  55.789  52.548  1.00  0.00
ATOM   2396  H2' G      75      46.784  55.542  51.731  1.00  0.00
ATOM   2397  O2' G      75      45.299  56.936  52.286  1.00  0.00
ATOM   2398 HO2' G      75      44.468  56.761  51.839  1.00  0.00
ATOM   2399  O3' G      75      44.204  54.281  52.320  1.00  0.00
ATOM   2400  P   A      76      44.214  53.228  51.137  1.00  0.00
ATOM   2401  OP1 A      76      42.805  52.802  51.056  1.00  0.00
ATOM   2402  OP2 A      76      45.238  52.173  51.409  1.00  0.00
ATOM   2403  O5' A      76      44.654  53.952  49.873  1.00  0.00
ATOM   2404  C5' A      76      43.924  55.043  49.307  1.00  0.00
ATOM   2405  H5' A      76      43.573  55.685  50.115  1.00  0.00
ATOM   2406 H5'' A      76      43.127  54.561  48.740  1.00  0.00
ATOM   2407  C4' A      76      44.734  55.949  48.391  1.00  0.00
ATOM   2408  H4' A      76      43.928  56.619  48.091  1.00  0.00
ATOM   2409  O4' A      76      45.791  56.640  49.103  1.00  0.00
ATOM   2410  C1' A      76      46.973  56.695  48.318  1.00  0.00
ATOM   2411  H1' A      76      47.355  57.715  48.294  1.00  0.00
ATOM   2412  N9  A      76      48.055  55.823  48.595  1.00  0.00
ATOM   2413  C8  A      76      48.086  54.718  49.408  1.00  0.00
ATOM   2414  H8  A      76      47.199  54.421  49.948  1.00  0.00
ATOM   2415  N7  A      76      49.253  54.154  49.507  1.00  0.00
ATOM   2416  C5  A      76      50.071  54.945  48.652  1.00  0.00
ATOM   2417  C6  A      76      51.452  54.976  48.349  1.00  0.00
ATOM   2418  N6  A      76      52.310  54.010  48.621  1.00  0.00
ATOM   2419  H61 A      76      53.258  54.232  48.352  1.00  0.00
ATOM   2420  H62 A      76      52.057  53.271  49.261  1.00  0.00
ATOM   2421  N1  A      76      51.954  55.869  47.539  1.00  0.00
ATOM   2422  C2  A      76      51.123  56.787  47.019  1.00  0.00
ATOM   2423  H2  A      76      51.546  57.468  46.296  1.00  0.00
ATOM   2424  N3  A      76      49.820  56.908  47.237  1.00  0.00
ATOM   2425  C4  A      76      49.368  55.984  48.131  1.00  0.00
ATOM   2426  C3' A      76      45.343  55.273  47.207  1.00  0.00
ATOM   2427  H3' A      76      45.705  54.260  47.385  1.00  0.00
ATOM   2428  C2' A      76      46.435  56.360  46.944  1.00  0.00
ATOM   2429  H2' A      76      47.228  55.887  46.365  1.00  0.00
ATOM   2430  O2' A      76      45.991  57.515  46.260  1.00  0.00
ATOM   2431 HO2' A      76      45.803  57.273  45.350  1.00  0.00
ATOM   2432  O3' A      76      44.324  55.086  46.193  1.00  0.00
ATOM   2433  P   C      77      44.655  54.391  44.848  1.00  0.00
ATOM   2434  OP1 C      77      43.370  54.120  44.171  1.00  0.00
ATOM   2435  OP2 C      77      45.599  53.244  45.069  1.00  0.00
ATOM   2436  O5' C      77      45.254  55.555  43.970  1.00  0.00
ATOM   2437  C5' C      77      44.496  56.668  43.494  1.00  0.00
ATOM   2438  H5' C      77      43.986  57.235  44.273  1.00  0.00
ATOM   2439 H5'' C      77      43.682  56.288  42.876  1.00  0.00
ATOM   2440  C4' C      77      45.367  57.465  42.598  1.00  0.00
ATOM   2441  H4' C      77      44.758  58.186  42.052  1.00  0.00
ATOM   2442  O4' C      77      46.423  58.037  43.292  1.00  0.00
ATOM   2443  C1' C      77      47.564  58.171  42.465  1.00  0.00
ATOM   2444  H1' C      77      47.886  59.211  42.404  1.00  0.00
ATOM   2445  N1  C      77      48.812  57.395  42.828  1.00  0.00
ATOM   2446  C6  C      77      48.738  56.361  43.779  1.00  0.00
ATOM   2447  H6  C      77      47.747  56.140  44.149  1.00  0.00
ATOM   2448  C5  C      77      49.840  55.716  44.145  1.00  0.00
ATOM   2449  H5  C      77      49.729  54.891  44.834  1.00  0.00
ATOM   2450  C4  C      77      51.051  56.133  43.616  1.00  0.00
ATOM   2451  N4  C      77      52.142  55.598  44.009  1.00  0.00
ATOM   2452  H41 C      77      52.910  55.767  43.374  1.00  0.00
ATOM   2453  H42 C      77      52.129  54.736  44.534  1.00  0.00
ATOM   2454  N3  C      77      51.145  57.080  42.684  1.00  0.00
ATOM   2455  C2  C      77      50.054  57.752  42.326  1.00  0.00
ATOM   2456  O2  C      77      50.198  58.712  41.569  1.00  0.00
ATOM   2457  C3' C      77      46.015  56.684  41.444  1.00  0.00
ATOM   2458  H3' C      77      46.409  55.740  41.819  1.00  0.00
ATOM   2459  C2' C      77      47.138  57.729  41.062  1.00  0.00
ATOM   2460  H2' C      77      47.940  57.291  40.468  1.00  0.00
ATOM   2461  O2' C      77      46.596  58.839  40.408  1.00  0.00
ATOM   2462 HO2' C      77      47.265  59.330  39.926  1.00  0.00
ATOM   2463  O3' C      77      45.061  56.591  40.382  1.00  0.00
ATOM   2464  P   G      78      45.359  55.400  39.301  1.00  0.00
ATOM   2465  OP1 G      78      44.338  55.505  38.264  1.00  0.00
ATOM   2466  OP2 G      78      45.428  54.163  40.080  1.00  0.00
ATOM   2467  O5' G      78      46.805  55.640  38.597  1.00  0.00
ATOM   2468  C5' G      78      47.016  56.730  37.739  1.00  0.00
ATOM   2469  H5' G      78      46.807  57.682  38.226  1.00  0.00
ATOM   2470 H5'' G      78      46.266  56.692  36.949  1.00  0.00
ATOM   2471  C4' G      78      48.437  56.605  37.202  1.00  0.00
ATOM   2472  H4' G      78      48.555  57.439  36.510  1.00  0.00
ATOM   2473  O4' G      78      49.365  56.775  38.324  1.00  0.00
ATOM   2474  C1' G      78      50.503  55.944  38.095  1.00  0.00
ATOM   2475  H1' G      78      51.392  56.564  37.984  1.00  0.00
ATOM   2476  N9  G      78      50.713  55.090  39.242  1.00  0.00
ATOM   2477  C8  G      78      49.874  54.844  40.316  1.00  0.00
ATOM   2478  H8  G      78      48.873  55.250  40.323  1.00  0.00
ATOM   2479  N7  G      78      50.287  54.084  41.268  1.00  0.00
ATOM   2480  C5  G      78      51.498  53.707  40.722  1.00  0.00
ATOM   2481  C6  G      78      52.540  52.963  41.310  1.00  0.00
ATOM   2482  O6  G      78      52.555  52.457  42.472  1.00  0.00
ATOM   2483  N1  G      78      53.700  52.814  40.533  1.00  0.00
ATOM   2484  H1  G      78      54.364  52.095  40.780  1.00  0.00
ATOM   2485  C2  G      78      53.762  53.425  39.347  1.00  0.00
ATOM   2486  N2  G      78      54.912  53.248  38.758  1.00  0.00
ATOM   2487  H21 G      78      55.107  53.630  37.844  1.00  0.00
ATOM   2488  H22 G      78      55.657  52.746  39.219  1.00  0.00
ATOM   2489  N3  G      78      52.916  54.173  38.758  1.00  0.00
ATOM   2490  C4  G      78      51.781  54.295  39.498  1.00  0.00
ATOM   2491  C3' G      78      48.711  55.305  36.544  1.00  0.00
ATOM   2492  H3' G      78      48.214  54.472  37.041  1.00  0.00
ATOM   2493  C2' G      78      50.214  55.232  36.810  1.00  0.00
ATOM   2494  H2' G      78      50.475  54.174  36.808  1.00  0.00
ATOM   2495  O2' G      78      50.949  55.829  35.718  1.00  0.00
ATOM   2496 HO2' G      78      51.626  55.198  35.462  1.00  0.00
ATOM   2497  O3' G      78      48.329  55.324  35.139  1.00  0.00
ATOM   2498  P   U      79      48.645  54.128  34.118  1.00  0.00
ATOM   2499  OP1 U      79      47.439  54.016  33.264  1.00  0.00
ATOM   2500  OP2 U      79      49.024  52.942  34.881  1.00  0.00
ATOM   2501  O5' U      79      49.797  54.424  33.214  1.00  0.00
ATOM   2502  C5' U      79      49.746  55.419  32.252  1.00  0.00
ATOM   2503  H5' U      79      49.544  56.365  32.753  1.00  0.00
ATOM   2504 H5'' U      79      48.901  55.202  31.599  1.00  0.00
ATOM   2505  C4' U      79      51.044  55.466  31.474  1.00  0.00
ATOM   2506  H4' U      79      50.991  56.350  30.837  1.00  0.00
ATOM   2507  O4' U      79      52.187  55.549  32.231  1.00  0.00
ATOM   2508  C1' U      79      53.317  55.128  31.449  1.00  0.00
ATOM   2509  H1' U      79      53.813  56.051  31.149  1.00  0.00
ATOM   2510  N1  U      79      54.273  54.204  32.203  1.00  0.00
ATOM   2511  C6  U      79      53.786  53.199  33.047  1.00  0.00
ATOM   2512  H6  U      79      52.721  53.201  33.226  1.00  0.00
ATOM   2513  C5  U      79      54.642  52.285  33.510  1.00  0.00
ATOM   2514  H5  U      79      54.364  51.444  34.128  1.00  0.00
ATOM   2515  C4  U      79      56.090  52.264  33.194  1.00  0.00
ATOM   2516  O4  U      79      56.899  51.399  33.487  1.00  0.00
ATOM   2517  N3  U      79      56.424  53.263  32.369  1.00  0.00
ATOM   2518  H3  U      79      57.381  53.514  32.167  1.00  0.00
ATOM   2519  C2  U      79      55.639  54.308  31.875  1.00  0.00
ATOM   2520  O2  U      79      56.112  55.286  31.227  1.00  0.00
ATOM   2521  C3' U      79      51.266  54.295  30.573  1.00  0.00
ATOM   2522  H3' U      79      51.177  53.446  31.250  1.00  0.00
ATOM   2523  C2' U      79      52.696  54.502  30.183  1.00  0.00
ATOM   2524  H2' U      79      53.188  53.542  30.025  1.00  0.00
ATOM   2525  O2' U      79      52.905  55.343  29.028  1.00  0.00
ATOM   2526 HO2' U      79      52.227  55.245  28.355  1.00  0.00
ATOM   2527  O3' U      79      50.267  54.190  29.497  1.00  0.00
ATOM   2528  P   U      80      50.223  52.869  28.575  1.00  0.00
ATOM   2529  OP1 U      80      48.903  52.727  27.914  1.00  0.00
ATOM   2530  OP2 U      80      50.654  51.768  29.418  1.00  0.00
ATOM   2531  O5' U      80      51.330  53.111  27.431  1.00  0.00
ATOM   2532  C5' U      80      51.081  53.881  26.288  1.00  0.00
ATOM   2533  H5' U      80      50.568  54.824  26.475  1.00  0.00
ATOM   2534 H5'' U      80      50.406  53.239  25.722  1.00  0.00
ATOM   2535  C4' U      80      52.352  54.043  25.472  1.00  0.00
ATOM   2536  H4' U      80      52.036  54.504  24.536  1.00  0.00
ATOM   2537  O4' U      80      53.425  54.683  26.097  1.00  0.00
ATOM   2538  C1' U      80      54.682  54.269  25.626  1.00  0.00
ATOM   2539  H1' U      80      55.144  55.153  25.186  1.00  0.00
ATOM   2540  N1  U      80      55.560  53.862  26.824  1.00  0.00
ATOM   2541  C6  U      80      55.067  53.032  27.847  1.00  0.00
ATOM   2542  H6  U      80      54.033  52.731  27.769  1.00  0.00
ATOM   2543  C5  U      80      55.912  52.858  28.955  1.00  0.00
ATOM   2544  H5  U      80      55.600  52.206  29.758  1.00  0.00
ATOM   2545  C4  U      80      57.228  53.396  29.025  1.00  0.00
ATOM   2546  O4  U      80      58.069  53.061  29.886  1.00  0.00
ATOM   2547  N3  U      80      57.619  54.095  27.930  1.00  0.00
ATOM   2548  H3  U      80      58.612  54.281  27.904  1.00  0.00
ATOM   2549  C2  U      80      56.859  54.369  26.807  1.00  0.00
ATOM   2550  O2  U      80      57.394  54.928  25.880  1.00  0.00
ATOM   2551  C3' U      80      53.046  52.729  24.956  1.00  0.00
ATOM   2552  H3' U      80      53.042  51.956  25.725  1.00  0.00
ATOM   2553  C2' U      80      54.453  53.164  24.612  1.00  0.00
ATOM   2554  H2' U      80      55.205  52.403  24.822  1.00  0.00
ATOM   2555  O2' U      80      54.600  53.629  23.250  1.00  0.00
ATOM   2556 HO2' U      80      53.755  53.336  22.903  1.00  0.00
ATOM   2557  O3' U      80      52.274  52.323  23.740  1.00  0.00
ATOM   2558  P   U      81      51.982  50.808  23.429  1.00  0.00
ATOM   2559  OP1 U      81      51.018  50.729  22.260  1.00  0.00
ATOM   2560  OP2 U      81      51.427  50.130  24.687  1.00  0.00
ATOM   2561  O5' U      81      53.373  50.177  22.971  1.00  0.00
ATOM   2562  C5' U      81      54.009  50.644  21.812  1.00  0.00
ATOM   2563  H5' U      81      53.741  51.674  21.577  1.00  0.00
ATOM   2564 H5'' U      81      53.480  50.150  20.997  1.00  0.00
ATOM   2565  C4' U      81      55.466  50.268  21.674  1.00  0.00
ATOM   2566  H4' U      81      55.850  50.517  20.685  1.00  0.00
ATOM   2567  O4' U      81      56.123  50.954  22.757  1.00  0.00
ATOM   2568  C1' U      81      57.408  50.473  22.771  1.00  0.00
ATOM   2569  H1' U      81      58.018  50.991  22.030  1.00  0.00
ATOM   2570  N1  U      81      58.054  50.793  24.054  1.00  0.00
ATOM   2571  C6  U      81      57.424  50.712  25.284  1.00  0.00
ATOM   2572  H6  U      81      56.404  50.364  25.356  1.00  0.00
ATOM   2573  C5  U      81      58.062  50.946  26.426  1.00  0.00
ATOM   2574  H5  U      81      57.547  50.777  27.361  1.00  0.00
ATOM   2575  C4  U      81      59.408  51.374  26.429  1.00  0.00
ATOM   2576  O4  U      81      60.036  51.659  27.498  1.00  0.00
ATOM   2577  N3  U      81      59.956  51.719  25.179  1.00  0.00
ATOM   2578  H3  U      81      60.886  52.111  25.148  1.00  0.00
ATOM   2579  C2  U      81      59.338  51.416  24.058  1.00  0.00
ATOM   2580  O2  U      81      59.939  51.504  23.023  1.00  0.00
ATOM   2581  C3' U      81      55.899  48.855  22.031  1.00  0.00
ATOM   2582  H3' U      81      55.368  48.506  22.917  1.00  0.00
ATOM   2583  C2' U      81      57.352  49.009  22.379  1.00  0.00
ATOM   2584  H2' U      81      57.721  48.402  23.206  1.00  0.00
ATOM   2585  O2' U      81      58.169  48.889  21.271  1.00  0.00
ATOM   2586 HO2' U      81      57.963  48.004  20.962  1.00  0.00
ATOM   2587  O3' U      81      55.906  47.811  20.991  1.00  0.00
ATOM   2588  P   A      82      54.572  47.047  20.649  1.00  0.00
ATOM   2589  OP1 A      82      53.935  46.768  21.911  1.00  0.00
ATOM   2590  OP2 A      82      54.934  45.879  19.868  1.00  0.00
ATOM   2591  O5' A      82      53.622  48.003  19.845  1.00  0.00
ATOM   2592  C5' A      82      54.026  48.577  18.594  1.00  0.00
ATOM   2593  H5' A      82      54.862  48.065  18.117  1.00  0.00
ATOM   2594 H5'' A      82      54.327  49.623  18.655  1.00  0.00
ATOM   2595  C4' A      82      52.836  48.439  17.655  1.00  0.00
ATOM   2596  H4' A      82      53.002  49.079  16.789  1.00  0.00
ATOM   2597  O4' A      82      52.655  47.111  17.145  1.00  0.00
ATOM   2598  C1' A      82      51.291  46.820  17.106  1.00  0.00
ATOM   2599  H1' A      82      50.777  47.149  16.203  1.00  0.00
ATOM   2600  N9  A      82      51.082  45.376  17.132  1.00  0.00
ATOM   2601  C8  A      82      51.252  44.466  18.182  1.00  0.00
ATOM   2602  H8  A      82      51.712  44.731  19.123  1.00  0.00
ATOM   2603  N7  A      82      50.850  43.258  17.957  1.00  0.00
ATOM   2604  C5  A      82      50.254  43.396  16.693  1.00  0.00
ATOM   2605  C6  A      82      49.606  42.555  15.699  1.00  0.00
ATOM   2606  N6  A      82      49.258  41.325  15.826  1.00  0.00
ATOM   2607  H61 A      82      48.671  40.846  15.159  1.00  0.00
ATOM   2608  H62 A      82      49.656  40.768  16.569  1.00  0.00
ATOM   2609  N1  A      82      49.270  42.923  14.477  1.00  0.00
ATOM   2610  C2  A      82      49.365  44.214  14.240  1.00  0.00
ATOM   2611  H2  A      82      48.950  44.652  13.345  1.00  0.00
ATOM   2612  N3  A      82      49.961  45.139  15.035  1.00  0.00
ATOM   2613  C4  A      82      50.344  44.674  16.230  1.00  0.00
ATOM   2614  C3' A      82      51.483  48.834  18.258  1.00  0.00
ATOM   2615  H3' A      82      51.647  49.373  19.191  1.00  0.00
ATOM   2616  C2' A      82      50.850  47.448  18.387  1.00  0.00
ATOM   2617  H2' A      82      51.261  46.988  19.285  1.00  0.00
ATOM   2618  O2' A      82      49.522  47.512  18.501  1.00  0.00
ATOM   2619 HO2' A      82      49.244  48.431  18.469  1.00  0.00
ATOM   2620  O3' A      82      50.927  49.733  17.265  1.00  0.00
ATOM   2621  P   C      83      49.538  50.640  17.538  1.00  0.00
ATOM   2622  OP1 C      83      48.793  50.030  18.601  1.00  0.00
ATOM   2623  OP2 C      83      48.872  50.793  16.226  1.00  0.00
ATOM   2624  O5' C      83      50.074  52.068  17.963  1.00  0.00
ATOM   2625  C5' C      83      50.216  53.108  17.027  1.00  0.00
ATOM   2626  H5' C      83      49.235  53.300  16.594  1.00  0.00
ATOM   2627 H5'' C      83      50.868  52.779  16.218  1.00  0.00
ATOM   2628  C4' C      83      50.796  54.405  17.629  1.00  0.00
ATOM   2629  H4' C      83      50.864  55.188  16.874  1.00  0.00
ATOM   2630  O4' C      83      50.023  54.980  18.619  1.00  0.00
ATOM   2631  C1' C      83      50.748  54.905  19.806  1.00  0.00
ATOM   2632  H1' C      83      51.363  55.804  19.859  1.00  0.00
ATOM   2633  N1  C      83      49.803  54.821  20.991  1.00  0.00
ATOM   2634  C6  C      83      49.447  53.675  21.690  1.00  0.00
ATOM   2635  H6  C      83      49.591  52.709  21.230  1.00  0.00
ATOM   2636  C5  C      83      48.815  53.845  22.850  1.00  0.00
ATOM   2637  H5  C      83      48.549  52.979  23.439  1.00  0.00
ATOM   2638  C4  C      83      48.601  55.120  23.361  1.00  0.00
ATOM   2639  N4  C      83      48.005  55.353  24.475  1.00  0.00
ATOM   2640  H41 C      83      47.859  54.589  25.120  1.00  0.00
ATOM   2641  H42 C      83      47.714  56.305  24.641  1.00  0.00
ATOM   2642  N3  C      83      48.790  56.237  22.591  1.00  0.00
ATOM   2643  C2  C      83      49.486  56.053  21.452  1.00  0.00
ATOM   2644  O2  C      83      49.693  57.091  20.810  1.00  0.00
ATOM   2645  C3' C      83      52.204  54.153  18.185  1.00  0.00
ATOM   2646  H3' C      83      52.542  53.212  17.749  1.00  0.00
ATOM   2647  C2' C      83      51.803  53.893  19.677  1.00  0.00
ATOM   2648  H2' C      83      51.401  52.887  19.792  1.00  0.00
ATOM   2649  O2' C      83      52.897  54.059  20.621  1.00  0.00
ATOM   2650 HO2' C      83      53.261  54.919  20.399  1.00  0.00
ATOM   2651  O3' C      83      53.112  55.276  18.141  1.00  0.00
ATOM   2652  P   A      84      54.086  55.444  16.911  1.00  0.00
ATOM   2653  OP1 A      84      54.639  56.825  16.998  1.00  0.00
ATOM   2654  OP2 A      84      53.282  54.920  15.724  1.00  0.00
ATOM   2655  O5' A      84      55.249  54.526  17.170  1.00  0.00
ATOM   2656  C5' A      84      55.762  54.271  18.524  1.00  0.00
ATOM   2657  H5' A      84      54.874  54.184  19.150  1.00  0.00
ATOM   2658 H5'' A      84      56.137  55.182  18.990  1.00  0.00
ATOM   2659  C4' A      84      56.671  53.047  18.670  1.00  0.00
ATOM   2660  H4' A      84      57.088  53.083  19.676  1.00  0.00
ATOM   2661  O4' A      84      55.910  51.810  18.691  1.00  0.00
ATOM   2662  C1' A      84      56.575  50.886  17.798  1.00  0.00
ATOM   2663  H1' A      84      56.629  49.877  18.207  1.00  0.00
ATOM   2664  N9  A      84      55.872  50.811  16.515  1.00  0.00
ATOM   2665  C8  A      84      54.776  51.617  16.101  1.00  0.00
ATOM   2666  H8  A      84      54.257  52.400  16.634  1.00  0.00
ATOM   2667  N7  A      84      54.260  51.141  14.971  1.00  0.00
ATOM   2668  C5  A      84      55.084  50.027  14.655  1.00  0.00
ATOM   2669  C6  A      84      55.191  49.087  13.598  1.00  0.00
ATOM   2670  N6  A      84      54.421  49.030  12.539  1.00  0.00
ATOM   2671  H61 A      84      53.628  49.654  12.506  1.00  0.00
ATOM   2672  H62 A      84      54.533  48.348  11.801  1.00  0.00
ATOM   2673  N1  A      84      56.104  48.184  13.618  1.00  0.00
ATOM   2674  C2  A      84      56.894  48.021  14.668  1.00  0.00
ATOM   2675  H2  A      84      57.612  47.214  14.695  1.00  0.00
ATOM   2676  N3  A      84      56.959  48.833  15.687  1.00  0.00
ATOM   2677  C4  A      84      56.008  49.860  15.570  1.00  0.00
ATOM   2678  C3' A      84      57.916  52.969  17.732  1.00  0.00
ATOM   2679  H3' A      84      57.829  53.331  16.707  1.00  0.00
ATOM   2680  C2' A      84      58.027  51.406  17.625  1.00  0.00
ATOM   2681  H2' A      84      58.420  51.157  16.640  1.00  0.00
ATOM   2682  O2' A      84      58.840  51.013  18.724  1.00  0.00
ATOM   2683 HO2' A      84      59.377  51.783  18.925  1.00  0.00
ATOM   2684  O3' A      84      59.062  53.593  18.286  1.00  0.00
ATOM   2685  P   A      85      60.282  54.144  17.287  1.00  0.00
ATOM   2686  OP1 A      85      61.300  54.820  18.126  1.00  0.00
ATOM   2687  OP2 A      85      59.578  54.953  16.239  1.00  0.00
ATOM   2688  O5' A      85      60.893  52.877  16.516  1.00  0.00
ATOM   2689  C5' A      85      61.845  51.979  17.218  1.00  0.00
ATOM   2690  H5' A      85      61.472  51.777  18.222  1.00  0.00
ATOM   2691 H5'' A      85      62.769  52.519  17.422  1.00  0.00
ATOM   2692  C4' A      85      62.111  50.695  16.495  1.00  0.00
ATOM   2693  H4' A      85      62.676  49.992  17.108  1.00  0.00
ATOM   2694  O4' A      85      60.909  49.990  16.166  1.00  0.00
ATOM   2695  C1' A      85      61.011  49.296  14.939  1.00  0.00
ATOM   2696  H1' A      85      60.985  48.206  14.938  1.00  0.00
ATOM   2697  N9  A      85      60.028  49.828  13.953  1.00  0.00
ATOM   2698  C8  A      85      59.150  50.886  14.053  1.00  0.00
ATOM   2699  H8  A      85      59.260  51.570  14.881  1.00  0.00
ATOM   2700  N7  A      85      58.302  51.009  13.118  1.00  0.00
ATOM   2701  C5  A      85      58.642  49.923  12.264  1.00  0.00
ATOM   2702  C6  A      85      58.042  49.311  11.113  1.00  0.00
ATOM   2703  N6  A      85      56.986  49.846  10.512  1.00  0.00
ATOM   2704  H61 A      85      56.634  50.736  10.835  1.00  0.00
ATOM   2705  H62 A      85      56.699  49.488   9.612  1.00  0.00
ATOM   2706  N1  A      85      58.595  48.210  10.574  1.00  0.00
ATOM   2707  C2  A      85      59.582  47.689  11.132  1.00  0.00
ATOM   2708  H2  A      85      59.940  46.731  10.783  1.00  0.00
ATOM   2709  N3  A      85      60.181  48.020  12.295  1.00  0.00
ATOM   2710  C4  A      85      59.684  49.236  12.751  1.00  0.00
ATOM   2711  C3' A      85      62.786  50.960  15.106  1.00  0.00
ATOM   2712  H3' A      85      62.229  51.734  14.578  1.00  0.00
ATOM   2713  C2' A      85      62.472  49.605  14.505  1.00  0.00
ATOM   2714  H2' A      85      62.777  49.667  13.460  1.00  0.00
ATOM   2715  O2' A      85      63.408  48.592  14.984  1.00  0.00
ATOM   2716 HO2' A      85      63.406  47.760  14.505  1.00  0.00
ATOM   2717  O3' A      85      64.143  51.290  15.154  1.00  0.00
ATOM   2718  P   C      86      64.942  51.892  13.957  1.00  0.00
ATOM   2719  OP1 C      86      66.338  51.902  14.321  1.00  0.00
ATOM   2720  OP2 C      86      64.231  53.073  13.462  1.00  0.00
ATOM   2721  O5' C      86      64.769  50.821  12.749  1.00  0.00
ATOM   2722  C5' C      86      65.590  49.672  12.670  1.00  0.00
ATOM   2723  H5' C      86      65.582  49.054  13.568  1.00  0.00
ATOM   2724 H5'' C      86      66.630  49.995  12.627  1.00  0.00
ATOM   2725  C4' C      86      65.230  48.803  11.445  1.00  0.00
ATOM   2726  H4' C      86      65.978  48.031  11.627  1.00  0.00
ATOM   2727  O4' C      86      63.931  48.176  11.368  1.00  0.00
ATOM   2728  C1' C      86      63.566  48.286  10.041  1.00  0.00
ATOM   2729  H1' C      86      63.092  47.370   9.690  1.00  0.00
ATOM   2730  N1  C      86      62.538  49.356   9.645  1.00  0.00
ATOM   2731  C6  C      86      62.312  50.378  10.494  1.00  0.00
ATOM   2732  H6  C      86      62.893  50.425  11.403  1.00  0.00
ATOM   2733  C5  C      86      61.215  51.179  10.323  1.00  0.00
ATOM   2734  H5  C      86      60.948  51.994  10.981  1.00  0.00
ATOM   2735  C4  C      86      60.392  50.852   9.257  1.00  0.00
ATOM   2736  N4  C      86      59.307  51.515   9.130  1.00  0.00
ATOM   2737  H41 C      86      58.826  51.302   8.268  1.00  0.00
ATOM   2738  H42 C      86      58.999  52.195   9.810  1.00  0.00
ATOM   2739  N3  C      86      60.601  49.915   8.337  1.00  0.00
ATOM   2740  C2  C      86      61.659  49.126   8.550  1.00  0.00
ATOM   2741  O2  C      86      61.908  48.264   7.607  1.00  0.00
ATOM   2742  C3' C      86      65.583  49.513  10.118  1.00  0.00
ATOM   2743  H3' C      86      65.178  50.520  10.223  1.00  0.00
ATOM   2744  C2' C      86      64.786  48.609   9.172  1.00  0.00
ATOM   2745  H2' C      86      64.542  49.096   8.229  1.00  0.00
ATOM   2746  O2' C      86      65.290  47.280   8.933  1.00  0.00
ATOM   2747 HO2' C      86      66.231  47.316   8.748  1.00  0.00
ATOM   2748  O3' C      86      67.009  49.600   9.912  1.00  0.00
ATOM   2749  P   A      87      67.691  50.956   9.329  1.00  0.00
ATOM   2750  OP1 A      87      69.135  50.681   9.402  1.00  0.00
ATOM   2751  OP2 A      87      67.074  52.035  10.102  1.00  0.00
ATOM   2752  O5' A      87      67.155  50.864   7.812  1.00  0.00
ATOM   2753  C5' A      87      67.777  49.989   6.877  1.00  0.00
ATOM   2754  H5' A      87      67.858  49.021   7.371  1.00  0.00
ATOM   2755 H5'' A      87      68.721  50.414   6.535  1.00  0.00
ATOM   2756  C4' A      87      67.057  49.747   5.608  1.00  0.00
ATOM   2757  H4' A      87      67.564  49.001   4.996  1.00  0.00
ATOM   2758  O4' A      87      65.733  49.237   5.827  1.00  0.00
ATOM   2759  C1' A      87      64.853  49.805   4.831  1.00  0.00
ATOM   2760  H1' A      87      64.368  49.157   4.101  1.00  0.00
ATOM   2761  N9  A      87      63.787  50.601   5.550  1.00  0.00
ATOM   2762  C8  A      87      63.890  51.308   6.725  1.00  0.00
ATOM   2763  H8  A      87      64.807  51.405   7.287  1.00  0.00
ATOM   2764  N7  A      87      62.757  51.953   7.042  1.00  0.00
ATOM   2765  C5  A      87      61.856  51.615   6.058  1.00  0.00
ATOM   2766  C6  A      87      60.493  51.914   5.720  1.00  0.00
ATOM   2767  N6  A      87      59.746  52.586   6.493  1.00  0.00
ATOM   2768  H61 A      87      60.137  53.085   7.280  1.00  0.00
ATOM   2769  H62 A      87      58.809  52.770   6.166  1.00  0.00
ATOM   2770  N1  A      87      59.922  51.492   4.593  1.00  0.00
ATOM   2771  C2  A      87      60.610  50.711   3.768  1.00  0.00
ATOM   2772  H2  A      87      60.043  50.343   2.927  1.00  0.00
ATOM   2773  N3  A      87      61.880  50.302   3.961  1.00  0.00
ATOM   2774  C4  A      87      62.490  50.782   5.161  1.00  0.00
ATOM   2775  C3' A      87      66.843  51.011   4.778  1.00  0.00
ATOM   2776  H3' A      87      66.561  51.746   5.532  1.00  0.00
ATOM   2777  C2' A      87      65.684  50.677   3.871  1.00  0.00
ATOM   2778  H2' A      87      65.211  51.606   3.553  1.00  0.00
ATOM   2779  O2' A      87      66.127  49.945   2.711  1.00  0.00
ATOM   2780 HO2' A      87      66.591  50.556   2.133  1.00  0.00
ATOM   2781  O3' A      87      67.960  51.403   4.058  1.00  0.00
ATOM   2782  P   A      88      68.321  52.851   3.857  1.00  0.00
ATOM   2783  OP1 A      88      69.149  52.951   2.629  1.00  0.00
ATOM   2784  OP2 A      88      68.969  53.382   5.072  1.00  0.00
ATOM   2785  O5' A      88      66.928  53.731   3.777  1.00  0.00
ATOM   2786  C5' A      88      66.946  55.091   3.405  1.00  0.00
ATOM   2787  H5' A      88      67.378  55.141   2.406  1.00  0.00
ATOM   2788 H5'' A      88      67.673  55.615   4.025  1.00  0.00
ATOM   2789  C4' A      88      65.563  55.824   3.531  1.00  0.00
ATOM   2790  H4' A      88      65.859  56.864   3.671  1.00  0.00
ATOM   2791  O4' A      88      64.540  55.723   2.495  1.00  0.00
ATOM   2792  C1' A      88      63.568  54.794   2.912  1.00  0.00
ATOM   2793  H1' A      88      62.561  55.207   2.844  1.00  0.00
ATOM   2794  N9  A      88      63.602  53.536   2.089  1.00  0.00
ATOM   2795  C8  A      88      64.724  53.124   1.451  1.00  0.00
ATOM   2796  H8  A      88      65.727  53.497   1.599  1.00  0.00
ATOM   2797  N7  A      88      64.399  52.501   0.349  1.00  0.00
ATOM   2798  C5  A      88      62.988  52.465   0.322  1.00  0.00
ATOM   2799  C6  A      88      61.959  51.937  -0.520  1.00  0.00
ATOM   2800  N6  A      88      62.137  51.267  -1.631  1.00  0.00
ATOM   2801  H61 A      88      63.071  51.010  -1.917  1.00  0.00
ATOM   2802  H62 A      88      61.284  50.872  -2.001  1.00  0.00
ATOM   2803  N1  A      88      60.681  52.110  -0.248  1.00  0.00
ATOM   2804  C2  A      88      60.360  52.837   0.840  1.00  0.00
ATOM   2805  H2  A      88      59.341  52.819   1.197  1.00  0.00
ATOM   2806  N3  A      88      61.228  53.479   1.655  1.00  0.00
ATOM   2807  C4  A      88      62.535  53.198   1.352  1.00  0.00
ATOM   2808  C3' A      88      64.890  55.441   4.784  1.00  0.00
ATOM   2809  H3' A      88      65.553  55.100   5.579  1.00  0.00
ATOM   2810  C2' A      88      63.963  54.376   4.350  1.00  0.00
ATOM   2811  H2' A      88      64.515  53.436   4.335  1.00  0.00
ATOM   2812  O2' A      88      62.878  54.206   5.272  1.00  0.00
ATOM   2813 HO2' A      88      63.260  54.020   6.133  1.00  0.00
ATOM   2814  O3' A      88      64.147  56.585   5.286  1.00  0.00
ATOM   2815  P   G      89      64.830  57.501   6.367  1.00  0.00
ATOM   2816  OP1 G      89      65.944  58.243   5.777  1.00  0.00
ATOM   2817  OP2 G      89      64.961  56.735   7.615  1.00  0.00
ATOM   2818  O5' G      89      63.696  58.534   6.603  1.00  0.00
ATOM   2819  C5' G      89      63.575  59.349   7.763  1.00  0.00
ATOM   2820  H5' G      89      64.559  59.804   7.875  1.00  0.00
ATOM   2821 H5'' G      89      63.449  58.726   8.648  1.00  0.00
ATOM   2822  C4' G      89      62.395  60.378   7.826  1.00  0.00
ATOM   2823  H4' G      89      62.515  60.848   8.802  1.00  0.00
ATOM   2824  O4' G      89      62.638  61.449   6.949  1.00  0.00
ATOM   2825  C1' G      89      61.417  62.000   6.548  1.00  0.00
ATOM   2826  H1' G      89      61.266  63.045   6.818  1.00  0.00
ATOM   2827  N9  G      89      61.395  61.916   4.999  1.00  0.00
ATOM   2828  C8  G      89      62.317  61.296   4.209  1.00  0.00
ATOM   2829  H8  G      89      63.295  60.918   4.466  1.00  0.00
ATOM   2830  N7  G      89      61.896  61.234   2.969  1.00  0.00
ATOM   2831  C5  G      89      60.627  61.927   2.920  1.00  0.00
ATOM   2832  C6  G      89      59.660  62.059   1.865  1.00  0.00
ATOM   2833  O6  G      89      59.724  61.642   0.686  1.00  0.00
ATOM   2834  N1  G      89      58.501  62.767   2.302  1.00  0.00
ATOM   2835  H1  G      89      57.868  63.061   1.572  1.00  0.00
ATOM   2836  C2  G      89      58.330  63.216   3.549  1.00  0.00
ATOM   2837  N2  G      89      57.165  63.709   3.849  1.00  0.00
ATOM   2838  H21 G      89      57.085  64.106   4.774  1.00  0.00
ATOM   2839  H22 G      89      56.297  63.590   3.347  1.00  0.00
ATOM   2840  N3  G      89      59.287  63.119   4.499  1.00  0.00
ATOM   2841  C4  G      89      60.345  62.354   4.162  1.00  0.00
ATOM   2842  C3' G      89      61.000  59.850   7.527  1.00  0.00
ATOM   2843  H3' G      89      61.023  59.205   6.649  1.00  0.00
ATOM   2844  C2' G      89      60.290  61.158   7.199  1.00  0.00
ATOM   2845  H2' G      89      59.353  61.057   6.651  1.00  0.00
ATOM   2846  O2' G      89      59.961  61.922   8.401  1.00  0.00
ATOM   2847 HO2' G      89      60.023  61.345   9.166  1.00  0.00
ATOM   2848  O3' G      89      60.389  59.274   8.697  1.00  0.00
ATOM   2849  P   G      90      59.196  58.163   8.545  1.00  0.00
ATOM   2850  OP1 G      90      58.696  57.935   9.928  1.00  0.00
ATOM   2851  OP2 G      90      59.719  57.061   7.660  1.00  0.00
ATOM   2852  O5' G      90      58.017  58.882   7.812  1.00  0.00
ATOM   2853  C5' G      90      57.092  59.763   8.459  1.00  0.00
ATOM   2854  H5' G      90      57.555  60.736   8.624  1.00  0.00
ATOM   2855 H5'' G      90      56.543  59.345   9.303  1.00  0.00
ATOM   2856  C4' G      90      56.117  60.234   7.380  1.00  0.00
ATOM   2857  H4' G      90      55.413  60.748   8.034  1.00  0.00
ATOM   2858  O4' G      90      56.684  61.121   6.430  1.00  0.00
ATOM   2859  C1' G      90      56.122  60.810   5.143  1.00  0.00
ATOM   2860  H1' G      90      55.825  61.720   4.620  1.00  0.00
ATOM   2861  N9  G      90      57.080  60.226   4.162  1.00  0.00
ATOM   2862  C8  G      90      58.247  59.528   4.355  1.00  0.00
ATOM   2863  H8  G      90      58.725  59.450   5.320  1.00  0.00
ATOM   2864  N7  G      90      58.762  59.094   3.284  1.00  0.00
ATOM   2865  C5  G      90      57.867  59.473   2.253  1.00  0.00
ATOM   2866  C6  G      90      58.023  59.217   0.834  1.00  0.00
ATOM   2867  O6  G      90      58.928  58.545   0.296  1.00  0.00
ATOM   2868  N1  G      90      56.970  59.585   0.119  1.00  0.00
ATOM   2869  H1  G      90      56.929  59.292  -0.847  1.00  0.00
ATOM   2870  C2  G      90      55.911  60.274   0.694  1.00  0.00
ATOM   2871  N2  G      90      55.028  60.710  -0.117  1.00  0.00
ATOM   2872  H21 G      90      54.107  60.939   0.229  1.00  0.00
ATOM   2873  H22 G      90      55.275  60.710  -1.096  1.00  0.00
ATOM   2874  N3  G      90      55.692  60.594   2.007  1.00  0.00
ATOM   2875  C4  G      90      56.789  60.141   2.765  1.00  0.00
ATOM   2876  C3' G      90      55.484  58.967   6.657  1.00  0.00
ATOM   2877  H3' G      90      56.202  58.238   6.282  1.00  0.00
ATOM   2878  C2' G      90      55.011  59.818   5.439  1.00  0.00
ATOM   2879  H2' G      90      54.772  59.244   4.544  1.00  0.00
ATOM   2880  O2' G      90      53.777  60.491   5.539  1.00  0.00
ATOM   2881 HO2' G      90      53.089  59.964   5.128  1.00  0.00
ATOM   2882  O3' G      90      54.381  58.396   7.334  1.00  0.00
ATOM   2883  P   A      91      53.867  56.926   6.980  1.00  0.00
ATOM   2884  OP1 A      91      52.644  56.671   7.796  1.00  0.00
ATOM   2885  OP2 A      91      54.971  55.939   7.075  1.00  0.00
ATOM   2886  O5' A      91      53.411  57.080   5.403  1.00  0.00
ATOM   2887  C5' A      91      52.171  57.678   5.047  1.00  0.00
ATOM   2888  H5' A      91      52.201  58.721   5.361  1.00  0.00
ATOM   2889 H5'' A      91      51.322  57.230   5.562  1.00  0.00
ATOM   2890  C4' A      91      52.031  57.637   3.544  1.00  0.00
ATOM   2891  H4' A      91      51.159  58.204   3.217  1.00  0.00
ATOM   2892  O4' A      91      53.110  58.352   3.011  1.00  0.00
ATOM   2893  C1' A      91      53.430  57.747   1.769  1.00  0.00
ATOM   2894  H1' A      91      53.520  58.513   0.999  1.00  0.00
ATOM   2895  N9  A      91      54.714  57.045   1.789  1.00  0.00
ATOM   2896  C8  A      91      55.697  57.120   2.713  1.00  0.00
ATOM   2897  H8  A      91      55.638  57.485   3.728  1.00  0.00
ATOM   2898  N7  A      91      56.773  56.535   2.324  1.00  0.00
ATOM   2899  C5  A      91      56.581  56.200   0.976  1.00  0.00
ATOM   2900  C6  A      91      57.346  55.632  -0.130  1.00  0.00
ATOM   2901  N6  A      91      58.617  55.369  -0.040  1.00  0.00
ATOM   2902  H61 A      91      59.066  55.135  -0.914  1.00  0.00
ATOM   2903  H62 A      91      59.054  55.416   0.869  1.00  0.00
ATOM   2904  N1  A      91      56.739  55.340  -1.267  1.00  0.00
ATOM   2905  C2  A      91      55.510  55.833  -1.489  1.00  0.00
ATOM   2906  H2  A      91      55.105  55.498  -2.433  1.00  0.00
ATOM   2907  N3  A      91      54.782  56.465  -0.587  1.00  0.00
ATOM   2908  C4  A      91      55.347  56.579   0.614  1.00  0.00
ATOM   2909  C3' A      91      52.018  56.334   2.895  1.00  0.00
ATOM   2910  H3' A      91      52.811  55.723   3.326  1.00  0.00
ATOM   2911  C2' A      91      52.316  56.743   1.438  1.00  0.00
ATOM   2912  H2' A      91      52.790  55.949   0.859  1.00  0.00
ATOM   2913  O2' A      91      51.157  57.198   0.690  1.00  0.00
ATOM   2914 HO2' A      91      51.414  57.738  -0.061  1.00  0.00
ATOM   2915  O3' A      91      50.779  55.684   2.856  1.00  0.00
ATOM   2916  P   U      92      50.640  54.162   3.232  1.00  0.00
ATOM   2917  OP1 U      92      49.311  53.682   2.849  1.00  0.00
ATOM   2918  OP2 U      92      51.154  53.955   4.627  1.00  0.00
ATOM   2919  O5' U      92      51.707  53.472   2.244  1.00  0.00
ATOM   2920  C5' U      92      51.553  53.366   0.872  1.00  0.00
ATOM   2921  H5' U      92      51.513  54.386   0.490  1.00  0.00
ATOM   2922 H5'' U      92      50.600  52.870   0.690  1.00  0.00
ATOM   2923  C4' U      92      52.756  52.697   0.117  1.00  0.00
ATOM   2924  H4' U      92      52.513  52.495  -0.926  1.00  0.00
ATOM   2925  O4' U      92      53.977  53.365   0.134  1.00  0.00
ATOM   2926  C1' U      92      55.022  52.513   0.539  1.00  0.00
ATOM   2927  H1' U      92      55.809  52.636  -0.205  1.00  0.00
ATOM   2928  N1  U      92      55.610  52.901   1.927  1.00  0.00
ATOM   2929  C6  U      92      54.999  53.848   2.664  1.00  0.00
ATOM   2930  H6  U      92      54.128  54.372   2.298  1.00  0.00
ATOM   2931  C5  U      92      55.476  54.169   3.906  1.00  0.00
ATOM   2932  H5  U      92      54.937  54.864   4.532  1.00  0.00
ATOM   2933  C4  U      92      56.680  53.590   4.421  1.00  0.00
ATOM   2934  O4  U      92      57.109  53.716   5.543  1.00  0.00
ATOM   2935  N3  U      92      57.275  52.718   3.631  1.00  0.00
ATOM   2936  H3  U      92      58.167  52.304   3.865  1.00  0.00
ATOM   2937  C2  U      92      56.831  52.408   2.340  1.00  0.00
ATOM   2938  O2  U      92      57.462  51.546   1.720  1.00  0.00
ATOM   2939  C3' U      92      53.050  51.413   0.860  1.00  0.00
ATOM   2940  H3' U      92      52.980  51.625   1.927  1.00  0.00
ATOM   2941  C2' U      92      54.479  51.110   0.414  1.00  0.00
ATOM   2942  H2' U      92      55.006  50.473   1.125  1.00  0.00
ATOM   2943  O2' U      92      54.695  50.606  -0.878  1.00  0.00
ATOM   2944 HO2' U      92      54.571  49.656  -0.834  1.00  0.00
ATOM   2945  O3' U      92      52.166  50.415   0.454  1.00  0.00
ATOM   2946  P   G      93      51.986  49.088   1.333  1.00  0.00
ATOM   2947  OP1 G      93      50.865  48.347   0.782  1.00  0.00
ATOM   2948  OP2 G      93      51.920  49.532   2.787  1.00  0.00
ATOM   2949  O5' G      93      53.261  48.231   1.232  1.00  0.00
ATOM   2950  C5' G      93      53.676  47.684  -0.008  1.00  0.00
ATOM   2951  H5' G      93      53.625  48.411  -0.818  1.00  0.00
ATOM   2952 H5'' G      93      53.040  46.840  -0.275  1.00  0.00
ATOM   2953  C4' G      93      55.089  47.088   0.316  1.00  0.00
ATOM   2954  H4' G      93      55.405  46.546  -0.576  1.00  0.00
ATOM   2955  O4' G      93      56.035  48.159   0.593  1.00  0.00
ATOM   2956  C1' G      93      57.033  47.698   1.502  1.00  0.00
ATOM   2957  H1' G      93      58.025  47.804   1.063  1.00  0.00
ATOM   2958  N9  G      93      56.832  48.294   2.831  1.00  0.00
ATOM   2959  C8  G      93      55.825  49.166   3.157  1.00  0.00
ATOM   2960  H8  G      93      54.927  49.297   2.571  1.00  0.00
ATOM   2961  N7  G      93      55.852  49.650   4.344  1.00  0.00
ATOM   2962  C5  G      93      57.144  49.284   4.803  1.00  0.00
ATOM   2963  C6  G      93      57.897  49.580   6.010  1.00  0.00
ATOM   2964  O6  G      93      57.636  50.394   6.863  1.00  0.00
ATOM   2965  N1  G      93      59.008  48.785   6.090  1.00  0.00
ATOM   2966  H1  G      93      59.543  48.919   6.937  1.00  0.00
ATOM   2967  C2  G      93      59.484  47.936   5.150  1.00  0.00
ATOM   2968  N2  G      93      60.510  47.162   5.418  1.00  0.00
ATOM   2969  H21 G      93      61.163  47.276   6.180  1.00  0.00
ATOM   2970  H22 G      93      60.628  46.522   4.645  1.00  0.00
ATOM   2971  N3  G      93      58.868  47.752   3.994  1.00  0.00
ATOM   2972  C4  G      93      57.669  48.371   3.938  1.00  0.00
ATOM   2973  C3' G      93      55.227  46.147   1.503  1.00  0.00
ATOM   2974  H3' G      93      54.642  46.599   2.304  1.00  0.00
ATOM   2975  C2' G      93      56.776  46.134   1.667  1.00  0.00
ATOM   2976  H2' G      93      57.214  45.797   2.606  1.00  0.00
ATOM   2977  O2' G      93      57.487  45.483   0.630  1.00  0.00
ATOM   2978 HO2' G      93      58.426  45.569   0.814  1.00  0.00
ATOM   2979  O3' G      93      54.735  44.879   1.196  1.00  0.00
ATOM   2980  P   U      94      54.190  43.915   2.334  1.00  0.00
ATOM   2981  OP1 U      94      53.785  42.636   1.688  1.00  0.00
ATOM   2982  OP2 U      94      53.225  44.753   3.042  1.00  0.00
ATOM   2983  O5' U      94      55.406  43.775   3.272  1.00  0.00
ATOM   2984  C5' U      94      56.549  42.936   3.001  1.00  0.00
ATOM   2985  H5' U      94      57.122  43.294   2.146  1.00  0.00
ATOM   2986 H5'' U      94      56.308  41.884   2.850  1.00  0.00
ATOM   2987  C4' U      94      57.661  43.098   4.090  1.00  0.00
ATOM   2988  H4' U      94      58.616  42.685   3.767  1.00  0.00
ATOM   2989  O4' U      94      57.919  44.463   4.395  1.00  0.00
ATOM   2990  C1' U      94      58.351  44.440   5.753  1.00  0.00
ATOM   2991  H1' U      94      59.389  44.770   5.798  1.00  0.00
ATOM   2992  N1  U      94      57.539  45.450   6.546  1.00  0.00
ATOM   2993  C6  U      94      56.258  45.694   6.062  1.00  0.00
ATOM   2994  H6  U      94      55.809  45.233   5.195  1.00  0.00
ATOM   2995  C5  U      94      55.522  46.622   6.720  1.00  0.00
ATOM   2996  H5  U      94      54.502  46.837   6.438  1.00  0.00
ATOM   2997  C4  U      94      56.111  47.418   7.818  1.00  0.00
ATOM   2998  O4  U      94      55.684  48.397   8.459  1.00  0.00
ATOM   2999  N3  U      94      57.243  46.958   8.268  1.00  0.00
ATOM   3000  H3  U      94      57.573  47.427   9.100  1.00  0.00
ATOM   3001  C2  U      94      58.031  46.020   7.723  1.00  0.00
ATOM   3002  O2  U      94      59.074  45.703   8.247  1.00  0.00
ATOM   3003  C3' U      94      57.296  42.432   5.440  1.00  0.00
ATOM   3004  H3' U      94      56.370  42.983   5.604  1.00  0.00
ATOM   3005  C2' U      94      58.302  42.983   6.297  1.00  0.00
ATOM   3006  H2' U      94      58.084  42.939   7.364  1.00  0.00
ATOM   3007  O2' U      94      59.546  42.241   6.052  1.00  0.00
ATOM   3008 HO2' U      94      59.409  41.294   6.128  1.00  0.00
ATOM   3009  O3' U      94      57.273  41.074   5.416  1.00  0.00
ATOM   3010  P   U      95      56.262  40.268   6.239  1.00  0.00
ATOM   3011  OP1 U      95      56.666  38.810   6.193  1.00  0.00
ATOM   3012  OP2 U      95      54.871  40.586   5.923  1.00  0.00
ATOM   3013  O5' U      95      56.582  40.808   7.695  1.00  0.00
ATOM   3014  C5' U      95      57.658  40.230   8.540  1.00  0.00
ATOM   3015  H5' U      95      58.557  40.242   7.923  1.00  0.00
ATOM   3016 H5'' U      95      57.521  39.162   8.706  1.00  0.00
ATOM   3017  C4' U      95      57.975  40.830   9.936  1.00  0.00
ATOM   3018  H4' U      95      58.928  40.464  10.320  1.00  0.00
ATOM   3019  O4' U      95      58.030  42.255   9.844  1.00  0.00
ATOM   3020  C1' U      95      57.531  42.794  11.051  1.00  0.00
ATOM   3021  H1' U      95      58.377  43.006  11.705  1.00  0.00
ATOM   3022  N1  U      95      56.559  43.898  10.940  1.00  0.00
ATOM   3023  C6  U      95      55.622  43.981   9.942  1.00  0.00
ATOM   3024  H6  U      95      55.576  43.198   9.199  1.00  0.00
ATOM   3025  C5  U      95      54.771  44.951   9.841  1.00  0.00
ATOM   3026  H5  U      95      54.087  45.046   9.011  1.00  0.00
ATOM   3027  C4  U      95      54.759  46.019  10.802  1.00  0.00
ATOM   3028  O4  U      95      53.994  46.993  10.753  1.00  0.00
ATOM   3029  N3  U      95      55.636  45.918  11.865  1.00  0.00
ATOM   3030  H3  U      95      55.764  46.711  12.477  1.00  0.00
ATOM   3031  C2  U      95      56.551  44.874  11.956  1.00  0.00
ATOM   3032  O2  U      95      57.321  44.843  12.925  1.00  0.00
ATOM   3033  C3' U      95      56.810  40.414  10.808  1.00  0.00
ATOM   3034  H3' U      95      55.909  40.267  10.212  1.00  0.00
ATOM   3035  C2' U      95      56.779  41.642  11.743  1.00  0.00
ATOM   3036  H2' U      95      55.756  41.893  12.023  1.00  0.00
ATOM   3037  O2' U      95      57.573  41.452  12.861  1.00  0.00
ATOM   3038 HO2' U      95      57.020  40.918  13.437  1.00  0.00
ATOM   3039  O3' U      95      57.133  39.165  11.375  1.00  0.00
ATOM   3040  P   G      96      56.047  38.170  12.015  1.00  0.00
ATOM   3041  OP1 G      96      56.807  37.022  12.381  1.00  0.00
ATOM   3042  OP2 G      96      54.909  38.042  11.104  1.00  0.00
ATOM   3043  O5' G      96      55.575  38.887  13.257  1.00  0.00
ATOM   3044  C5' G      96      56.325  38.980  14.401  1.00  0.00
ATOM   3045  H5' G      96      57.377  39.162  14.179  1.00  0.00
ATOM   3046 H5'' G      96      56.343  38.009  14.895  1.00  0.00
ATOM   3047  C4' G      96      55.795  40.020  15.355  1.00  0.00
ATOM   3048  H4' G      96      56.357  40.189  16.274  1.00  0.00
ATOM   3049  O4' G      96      55.659  41.264  14.795  1.00  0.00
ATOM   3050  C1' G      96      54.441  41.856  15.275  1.00  0.00
ATOM   3051  H1' G      96      54.571  42.794  15.814  1.00  0.00
ATOM   3052  N9  G      96      53.619  42.163  14.032  1.00  0.00
ATOM   3053  C8  G      96      53.119  41.349  13.082  1.00  0.00
ATOM   3054  H8  G      96      53.322  40.289  13.049  1.00  0.00
ATOM   3055  N7  G      96      52.359  42.011  12.133  1.00  0.00
ATOM   3056  C5  G      96      52.454  43.321  12.552  1.00  0.00
ATOM   3057  C6  G      96      51.890  44.582  12.018  1.00  0.00
ATOM   3058  O6  G      96      51.145  44.747  11.053  1.00  0.00
ATOM   3059  N1  G      96      52.183  45.689  12.739  1.00  0.00
ATOM   3060  H1  G      96      51.957  46.558  12.276  1.00  0.00
ATOM   3061  C2  G      96      52.936  45.737  13.857  1.00  0.00
ATOM   3062  N2  G      96      53.211  46.883  14.415  1.00  0.00
ATOM   3063  H21 G      96      52.729  47.701  14.070  1.00  0.00
ATOM   3064  H22 G      96      53.761  46.876  15.262  1.00  0.00
ATOM   3065  N3  G      96      53.471  44.639  14.412  1.00  0.00
ATOM   3066  C4  G      96      53.250  43.460  13.692  1.00  0.00
ATOM   3067  C3' G      96      54.537  39.574  15.972  1.00  0.00
ATOM   3068  H3' G      96      54.036  38.890  15.286  1.00  0.00
ATOM   3069  C2' G      96      53.750  40.915  16.197  1.00  0.00
ATOM   3070  H2' G      96      52.678  40.902  15.999  1.00  0.00
ATOM   3071  O2' G      96      53.899  41.425  17.552  1.00  0.00
ATOM   3072 HO2' G      96      53.236  40.897  18.002  1.00  0.00
ATOM   3073  O3' G      96      54.724  38.833  17.157  1.00  0.00
ATOM   3074  P   C      97      53.526  38.035  17.817  1.00  0.00
ATOM   3075  OP1 C      97      52.903  37.130  16.833  1.00  0.00
ATOM   3076  OP2 C      97      52.686  39.022  18.541  1.00  0.00
ATOM   3077  O5' C      97      54.225  37.112  18.885  1.00  0.00
ATOM   3078  C5' C      97      54.824  35.844  18.522  1.00  0.00
ATOM   3079  H5' C      97      55.368  36.015  17.593  1.00  0.00
ATOM   3080 H5'' C      97      54.114  35.032  18.365  1.00  0.00
ATOM   3081  C4' C      97      55.839  35.342  19.577  1.00  0.00
ATOM   3082  H4' C      97      56.708  35.978  19.746  1.00  0.00
ATOM   3083  O4' C      97      55.257  35.092  20.845  1.00  0.00
ATOM   3084  C1' C      97      55.922  34.026  21.479  1.00  0.00
ATOM   3085  H1' C      97      56.394  34.432  22.374  1.00  0.00
ATOM   3086  N1  C      97      54.968  32.863  21.832  1.00  0.00
ATOM   3087  C6  C      97      53.759  32.588  21.229  1.00  0.00
ATOM   3088  H6  C      97      53.355  33.277  20.502  1.00  0.00
ATOM   3089  C5  C      97      53.083  31.477  21.622  1.00  0.00
ATOM   3090  H5  C      97      52.092  31.265  21.248  1.00  0.00
ATOM   3091  C4  C      97      53.576  30.712  22.643  1.00  0.00
ATOM   3092  N4  C      97      52.927  29.705  23.019  1.00  0.00
ATOM   3093  H41 C      97      53.356  29.023  23.628  1.00  0.00
ATOM   3094  H42 C      97      51.967  29.535  22.755  1.00  0.00
ATOM   3095  N3  C      97      54.723  30.903  23.201  1.00  0.00
ATOM   3096  C2  C      97      55.428  31.988  22.792  1.00  0.00
ATOM   3097  O2  C      97      56.487  32.099  23.380  1.00  0.00
ATOM   3098  C3' C      97      56.587  34.096  19.160  1.00  0.00
ATOM   3099  H3' C      97      55.838  33.453  18.698  1.00  0.00
ATOM   3100  C2' C      97      56.974  33.563  20.523  1.00  0.00
ATOM   3101  H2' C      97      57.072  32.478  20.570  1.00  0.00
ATOM   3102  O2' C      97      58.176  34.070  20.914  1.00  0.00
ATOM   3103 HO2' C      97      58.857  33.890  20.262  1.00  0.00
ATOM   3104  O3' C      97      57.567  34.370  18.183  1.00  0.00
ATOM   3105  P   A      98      58.294  33.115  17.540  1.00  0.00
ATOM   3106  OP1 A      98      59.051  33.556  16.359  1.00  0.00
ATOM   3107  OP2 A      98      57.334  32.017  17.322  1.00  0.00
ATOM   3108  O5' A      98      59.400  32.574  18.604  1.00  0.00
ATOM   3109  C5' A      98      60.718  33.106  18.620  1.00  0.00
ATOM   3110  H5' A      98      60.553  34.183  18.656  1.00  0.00
ATOM   3111 H5'' A      98      61.178  32.811  17.677  1.00  0.00
ATOM   3112  C4' A      98      61.452  32.516  19.818  1.00  0.00
ATOM   3113  H4' A      98      62.388  33.049  19.988  1.00  0.00
ATOM   3114  O4' A      98      60.825  32.418  21.038  1.00  0.00
ATOM   3115  C1' A      98      61.161  31.120  21.720  1.00  0.00
ATOM   3116  H1' A      98      61.630  31.344  22.679  1.00  0.00
ATOM   3117  N9  A      98      59.890  30.345  21.968  1.00  0.00
ATOM   3118  C8  A      98      58.794  30.435  21.265  1.00  0.00
ATOM   3119  H8  A      98      58.634  31.096  20.426  1.00  0.00
ATOM   3120  N7  A      98      57.824  29.719  21.681  1.00  0.00
ATOM   3121  C5  A      98      58.371  29.054  22.726  1.00  0.00
ATOM   3122  C6  A      98      57.862  28.100  23.652  1.00  0.00
ATOM   3123  N6  A      98      56.701  27.519  23.497  1.00  0.00
ATOM   3124  H61 A      98      56.022  27.905  22.857  1.00  0.00
ATOM   3125  H62 A      98      56.390  26.884  24.218  1.00  0.00
ATOM   3126  N1  A      98      58.605  27.720  24.679  1.00  0.00
ATOM   3127  C2  A      98      59.774  28.203  24.800  1.00  0.00
ATOM   3128  H2  A      98      60.317  27.954  25.699  1.00  0.00
ATOM   3129  N3  A      98      60.434  29.031  24.020  1.00  0.00
ATOM   3130  C4  A      98      59.631  29.414  22.960  1.00  0.00
ATOM   3131  C3' A      98      61.819  31.116  19.463  1.00  0.00
ATOM   3132  H3' A      98      60.954  30.625  19.017  1.00  0.00
ATOM   3133  C2' A      98      62.087  30.306  20.809  1.00  0.00
ATOM   3134  H2' A      98      61.800  29.261  20.695  1.00  0.00
ATOM   3135  O2' A      98      63.372  30.498  21.372  1.00  0.00
ATOM   3136 HO2' A      98      63.900  29.932  20.804  1.00  0.00
ATOM   3137  O3' A      98      62.914  31.129  18.658  1.00  0.00
ATOM   3138  P   U      99      63.464  29.819  17.911  1.00  0.00
ATOM   3139  OP1 U      99      63.950  30.150  16.604  1.00  0.00
ATOM   3140  OP2 U      99      62.509  28.713  17.978  1.00  0.00
ATOM   3141  O5' U      99      64.629  29.369  18.945  1.00  0.00
ATOM   3142  C5' U      99      65.859  29.993  19.070  1.00  0.00
ATOM   3143  H5' U      99      65.667  31.025  19.364  1.00  0.00
ATOM   3144 H5'' U      99      66.218  30.056  18.043  1.00  0.00
ATOM   3145  C4' U      99      66.729  29.174  20.081  1.00  0.00
ATOM   3146  H4' U      99      67.699  29.663  20.162  1.00  0.00
ATOM   3147  O4' U      99      66.095  29.101  21.399  1.00  0.00
ATOM   3148  C1' U      99      66.554  27.840  22.002  1.00  0.00
ATOM   3149  H1' U      99      67.069  27.977  22.953  1.00  0.00
ATOM   3150  N1  U      99      65.257  27.117  22.248  1.00  0.00
ATOM   3151  C6  U      99      64.125  27.163  21.452  1.00  0.00
ATOM   3152  H6  U      99      64.198  27.538  20.442  1.00  0.00
ATOM   3153  C5  U      99      62.887  26.805  21.926  1.00  0.00
ATOM   3154  H5  U      99      62.029  26.908  21.279  1.00  0.00
ATOM   3155  C4  U      99      62.729  26.259  23.217  1.00  0.00
ATOM   3156  O4  U      99      61.750  25.880  23.781  1.00  0.00
ATOM   3157  N3  U      99      63.931  26.025  23.860  1.00  0.00
ATOM   3158  H3  U      99      63.893  25.416  24.665  1.00  0.00
ATOM   3159  C2  U      99      65.166  26.372  23.412  1.00  0.00
ATOM   3160  O2  U      99      66.178  26.202  24.138  1.00  0.00
ATOM   3161  C3' U      99      66.935  27.747  19.703  1.00  0.00
ATOM   3162  H3' U      99      66.003  27.324  19.327  1.00  0.00
ATOM   3163  C2' U      99      67.466  27.107  20.973  1.00  0.00
ATOM   3164  H2' U      99      67.440  26.017  20.988  1.00  0.00
ATOM   3165  O2' U      99      68.791  27.572  21.315  1.00  0.00
ATOM   3166 HO2' U      99      69.040  28.083  20.542  1.00  0.00
ATOM   3167  O3' U      99      67.899  27.698  18.621  1.00  0.00
ATOM   3168  P   G     100      67.791  26.615  17.475  1.00  0.00
ATOM   3169  OP1 G     100      69.006  26.819  16.664  1.00  0.00
ATOM   3170  OP2 G     100      66.461  26.787  16.811  1.00  0.00
ATOM   3171  O5' G     100      67.808  25.232  18.193  1.00  0.00
ATOM   3172  C5' G     100      69.026  24.598  18.290  1.00  0.00
ATOM   3173  H5' G     100      69.780  25.324  18.591  1.00  0.00
ATOM   3174 H5'' G     100      69.377  24.299  17.302  1.00  0.00
ATOM   3175  C4' G     100      68.991  23.389  19.153  1.00  0.00
ATOM   3176  H4' G     100      69.970  23.004  19.435  1.00  0.00
ATOM   3177  O4' G     100      68.337  23.752  20.382  1.00  0.00
ATOM   3178  C1' G     100      67.384  22.823  20.823  1.00  0.00
ATOM   3179  H1' G     100      67.726  22.432  21.781  1.00  0.00
ATOM   3180  N9  G     100      66.024  23.303  21.021  1.00  0.00
ATOM   3181  C8  G     100      65.342  24.187  20.264  1.00  0.00
ATOM   3182  H8  G     100      65.798  24.758  19.469  1.00  0.00
ATOM   3183  N7  G     100      64.079  24.238  20.531  1.00  0.00
ATOM   3184  C5  G     100      63.910  23.325  21.582  1.00  0.00
ATOM   3185  C6  G     100      62.815  22.914  22.414  1.00  0.00
ATOM   3186  O6  G     100      61.600  23.087  22.308  1.00  0.00
ATOM   3187  N1  G     100      63.125  21.925  23.404  1.00  0.00
ATOM   3188  H1  G     100      62.417  21.589  24.042  1.00  0.00
ATOM   3189  C2  G     100      64.402  21.748  23.802  1.00  0.00
ATOM   3190  N2  G     100      64.549  21.067  24.911  1.00  0.00
ATOM   3191  H21 G     100      65.457  20.741  25.211  1.00  0.00
ATOM   3192  H22 G     100      63.893  20.902  25.661  1.00  0.00
ATOM   3193  N3  G     100      65.460  22.133  23.075  1.00  0.00
ATOM   3194  C4  G     100      65.176  22.939  22.022  1.00  0.00
ATOM   3195  C3' G     100      68.186  22.226  18.610  1.00  0.00
ATOM   3196  H3' G     100      67.409  22.611  17.949  1.00  0.00
ATOM   3197  C2' G     100      67.432  21.701  19.792  1.00  0.00
ATOM   3198  H2' G     100      66.425  21.356  19.559  1.00  0.00
ATOM   3199  O2' G     100      68.171  20.628  20.427  1.00  0.00
ATOM   3200 HO2' G     100      68.836  20.432  19.763  1.00  0.00
ATOM   3201  O3' G     100      69.051  21.225  18.103  1.00  0.00
ATOM   3202  P   U     101      68.699  20.339  16.809  1.00  0.00
ATOM   3203  OP1 U     101      70.003  19.804  16.324  1.00  0.00
ATOM   3204  OP2 U     101      67.841  21.081  15.781  1.00  0.00
ATOM   3205  O5' U     101      67.775  19.128  17.350  1.00  0.00
ATOM   3206  C5' U     101      68.305  17.790  17.553  1.00  0.00
ATOM   3207  H5' U     101      69.072  17.778  18.328  1.00  0.00
ATOM   3208 H5'' U     101      68.767  17.457  16.623  1.00  0.00
ATOM   3209  C4' U     101      67.154  16.880  17.894  1.00  0.00
ATOM   3210  H4' U     101      67.556  15.871  17.984  1.00  0.00
ATOM   3211  O4' U     101      66.454  17.361  19.111  1.00  0.00
ATOM   3212  C1' U     101      65.115  16.889  19.139  1.00  0.00
ATOM   3213  H1' U     101      65.125  16.097  19.888  1.00  0.00
ATOM   3214  N1  U     101      64.177  17.995  19.487  1.00  0.00
ATOM   3215  C6  U     101      64.552  19.308  19.180  1.00  0.00
ATOM   3216  H6  U     101      65.499  19.390  18.667  1.00  0.00
ATOM   3217  C5  U     101      63.650  20.300  19.426  1.00  0.00
ATOM   3218  H5  U     101      63.805  21.318  19.101  1.00  0.00
ATOM   3219  C4  U     101      62.354  20.044  20.042  1.00  0.00
ATOM   3220  O4  U     101      61.524  20.869  20.224  1.00  0.00
ATOM   3221  N3  U     101      62.308  18.770  20.613  1.00  0.00
ATOM   3222  H3  U     101      61.490  18.593  21.178  1.00  0.00
ATOM   3223  C2  U     101      62.951  17.659  20.065  1.00  0.00
ATOM   3224  O2  U     101      62.475  16.546  20.188  1.00  0.00
ATOM   3225  C3' U     101      66.059  16.959  16.891  1.00  0.00
ATOM   3226  H3' U     101      65.823  17.988  16.618  1.00  0.00
ATOM   3227  C2' U     101      64.899  16.362  17.696  1.00  0.00
ATOM   3228  H2' U     101      63.947  16.745  17.329  1.00  0.00
ATOM   3229  O2' U     101      64.953  14.882  17.692  1.00  0.00
ATOM   3230 HO2' U     101      64.821  14.585  16.789  1.00  0.00
ATOM   3231  O3' U     101      66.258  16.105  15.775  1.00  0.00
ATOM   3232  P   A     102      65.453  16.120  14.515  1.00  0.00
ATOM   3233  OP1 A     102      66.302  15.426  13.546  1.00  0.00
ATOM   3234  OP2 A     102      64.999  17.480  14.193  1.00  0.00
ATOM   3235  O5' A     102      64.185  15.248  14.781  1.00  0.00
ATOM   3236  C5' A     102      64.095  13.888  14.344  1.00  0.00
ATOM   3237  H5' A     102      64.859  13.297  14.849  1.00  0.00
ATOM   3238 H5'' A     102      64.023  13.902  13.256  1.00  0.00
ATOM   3239  C4' A     102      62.760  13.302  14.814  1.00  0.00
ATOM   3240  H4' A     102      62.826  12.214  14.776  1.00  0.00
ATOM   3241  O4' A     102      62.603  13.464  16.189  1.00  0.00
ATOM   3242  C1' A     102      61.203  13.696  16.401  1.00  0.00
ATOM   3243  H1' A     102      60.968  13.096  17.280  1.00  0.00
ATOM   3244  N9  A     102      60.915  15.121  16.848  1.00  0.00
ATOM   3245  C8  A     102      61.548  16.301  16.504  1.00  0.00
ATOM   3246  H8  A     102      62.245  16.248  15.681  1.00  0.00
ATOM   3247  N7  A     102      61.073  17.429  16.988  1.00  0.00
ATOM   3248  C5  A     102      60.141  16.896  17.913  1.00  0.00
ATOM   3249  C6  A     102      59.244  17.504  18.804  1.00  0.00
ATOM   3250  N6  A     102      59.197  18.828  19.044  1.00  0.00
ATOM   3251  H61 A     102      59.787  19.330  18.395  1.00  0.00
ATOM   3252  H62 A     102      58.402  19.200  19.544  1.00  0.00
ATOM   3253  N1  A     102      58.369  16.751  19.542  1.00  0.00
ATOM   3254  C2  A     102      58.297  15.433  19.302  1.00  0.00
ATOM   3255  H2  A     102      57.706  14.941  20.060  1.00  0.00
ATOM   3256  N3  A     102      59.038  14.696  18.483  1.00  0.00
ATOM   3257  C4  A     102      59.930  15.531  17.785  1.00  0.00
ATOM   3258  C3' A     102      61.508  13.725  14.166  1.00  0.00
ATOM   3259  H3' A     102      61.501  14.803  14.004  1.00  0.00
ATOM   3260  C2' A     102      60.404  13.261  15.174  1.00  0.00
ATOM   3261  H2' A     102      59.507  13.860  15.016  1.00  0.00
ATOM   3262  O2' A     102      60.026  11.880  15.090  1.00  0.00
ATOM   3263 HO2' A     102      60.374  11.619  14.234  1.00  0.00
ATOM   3264  O3' A     102      60.928  13.121  13.052  1.00  0.00
ATOM   3265  P   U     103      60.008  13.835  11.927  1.00  0.00
ATOM   3266  OP1 U     103      59.793  12.788  10.858  1.00  0.00
ATOM   3267  OP2 U     103      60.559  15.188  11.579  1.00  0.00
ATOM   3268  O5' U     103      58.639  14.064  12.694  1.00  0.00
ATOM   3269  C5' U     103      57.687  13.073  12.954  1.00  0.00
ATOM   3270  H5' U     103      58.144  12.199  13.419  1.00  0.00
ATOM   3271 H5'' U     103      57.470  12.692  11.956  1.00  0.00
ATOM   3272  C4' U     103      56.449  13.584  13.674  1.00  0.00
ATOM   3273  H4' U     103      55.792  12.727  13.818  1.00  0.00
ATOM   3274  O4' U     103      56.870  14.120  14.970  1.00  0.00
ATOM   3275  C1' U     103      55.972  15.219  15.337  1.00  0.00
ATOM   3276  H1' U     103      55.435  14.822  16.199  1.00  0.00
ATOM   3277  N1  U     103      56.619  16.533  15.625  1.00  0.00
ATOM   3278  C6  U     103      57.674  16.972  14.818  1.00  0.00
ATOM   3279  H6  U     103      58.075  16.282  14.090  1.00  0.00
ATOM   3280  C5  U     103      58.138  18.233  15.046  1.00  0.00
ATOM   3281  H5  U     103      58.877  18.508  14.308  1.00  0.00
ATOM   3282  C4  U     103      57.611  19.111  16.009  1.00  0.00
ATOM   3283  O4  U     103      57.858  20.320  16.054  1.00  0.00
ATOM   3284  N3  U     103      56.679  18.537  16.786  1.00  0.00
ATOM   3285  H3  U     103      56.150  19.201  17.332  1.00  0.00
ATOM   3286  C2  U     103      56.111  17.281  16.723  1.00  0.00
ATOM   3287  O2  U     103      55.272  16.883  17.523  1.00  0.00
ATOM   3288  C3' U     103      55.648  14.692  13.041  1.00  0.00
ATOM   3289  H3' U     103      56.343  15.405  12.598  1.00  0.00
ATOM   3290  C2' U     103      54.973  15.469  14.198  1.00  0.00
ATOM   3291  H2' U     103      55.043  16.520  13.918  1.00  0.00
ATOM   3292  O2' U     103      53.716  15.060  14.559  1.00  0.00
ATOM   3293 HO2' U     103      53.221  14.651  13.845  1.00  0.00
ATOM   3294  O3' U     103      54.694  14.221  12.077  1.00  0.00
ATOM   3295  P   U     104      54.433  15.015  10.696  1.00  0.00
ATOM   3296  OP1 U     104      53.298  14.381   9.999  1.00  0.00
ATOM   3297  OP2 U     104      55.769  15.011  10.054  1.00  0.00
ATOM   3298  O5' U     104      54.075  16.426  11.187  1.00  0.00
ATOM   3299  C5' U     104      52.708  16.717  11.628  1.00  0.00
ATOM   3300  H5' U     104      52.481  16.099  12.496  1.00  0.00
ATOM   3301 H5'' U     104      52.031  16.381  10.843  1.00  0.00
ATOM   3302  C4' U     104      52.470  18.173  11.946  1.00  0.00
ATOM   3303  H4' U     104      51.424  18.258  12.240  1.00  0.00
ATOM   3304  O4' U     104      53.298  18.475  13.033  1.00  0.00
ATOM   3305  C1' U     104      53.592  19.843  12.949  1.00  0.00
ATOM   3306  H1' U     104      53.214  20.323  13.852  1.00  0.00
ATOM   3307  N1  U     104      55.041  20.130  12.842  1.00  0.00
ATOM   3308  C6  U     104      55.956  19.189  12.322  1.00  0.00
ATOM   3309  H6  U     104      55.490  18.292  11.941  1.00  0.00
ATOM   3310  C5  U     104      57.248  19.432  12.288  1.00  0.00
ATOM   3311  H5  U     104      57.914  18.659  11.933  1.00  0.00
ATOM   3312  C4  U     104      57.812  20.689  12.833  1.00  0.00
ATOM   3313  O4  U     104      59.030  20.970  12.881  1.00  0.00
ATOM   3314  N3  U     104      56.842  21.592  13.276  1.00  0.00
ATOM   3315  H3  U     104      57.193  22.461  13.652  1.00  0.00
ATOM   3316  C2  U     104      55.450  21.366  13.271  1.00  0.00
ATOM   3317  O2  U     104      54.672  22.280  13.666  1.00  0.00
ATOM   3318  C3' U     104      52.816  19.211  10.903  1.00  0.00
ATOM   3319  H3' U     104      53.757  18.970  10.408  1.00  0.00
ATOM   3320  C2' U     104      52.841  20.480  11.785  1.00  0.00
ATOM   3321  H2' U     104      53.383  21.252  11.239  1.00  0.00
ATOM   3322  O2' U     104      51.542  20.967  12.237  1.00  0.00
ATOM   3323 HO2' U     104      51.011  21.200  11.471  1.00  0.00
ATOM   3324  O3' U     104      51.915  19.218   9.814  1.00  0.00
ATOM   3325  P   G3    105      51.986  20.373   8.660  1.00  0.00
ATOM   3326  OP1 G3    105      51.663  19.788   7.353  1.00  0.00
ATOM   3327  OP2 G3    105      53.183  21.214   8.853  1.00  0.00
ATOM   3328  O5' G3    105      50.757  21.207   9.274  1.00  0.00
ATOM   3329  C5' G3    105      49.465  20.628   9.442  1.00  0.00
ATOM   3330  H5' G3    105      49.457  19.705  10.022  1.00  0.00
ATOM   3331 H5'' G3    105      49.025  20.389   8.474  1.00  0.00
ATOM   3332  C4' G3    105      48.645  21.652  10.078  1.00  0.00
ATOM   3333  H4' G3    105      47.754  21.095  10.367  1.00  0.00
ATOM   3334  O4' G3    105      49.116  22.249  11.299  1.00  0.00
ATOM   3335  C1' G3    105      49.011  23.682  11.205  1.00  0.00
ATOM   3336  H1' G3    105      48.545  23.998  12.138  1.00  0.00
ATOM   3337  N9  G3    105      50.284  24.440  11.171  1.00  0.00
ATOM   3338  C8  G3    105      51.537  24.049  10.842  1.00  0.00
ATOM   3339  H8  G3    105      51.814  23.076  10.464  1.00  0.00
ATOM   3340  N7  G3    105      52.415  25.040  10.641  1.00  0.00
ATOM   3341  C5  G3    105      51.752  26.106  11.180  1.00  0.00
ATOM   3342  C6  G3    105      52.236  27.421  11.338  1.00  0.00
ATOM   3343  O6  G3    105      53.180  28.102  10.981  1.00  0.00
ATOM   3344  N1  G3    105      51.247  28.192  11.972  1.00  0.00
ATOM   3345  H1  G3    105      51.544  29.132  12.194  1.00  0.00
ATOM   3346  C2  G3    105      49.958  27.779  12.243  1.00  0.00
ATOM   3347  N2  G3    105      49.157  28.679  12.722  1.00  0.00
ATOM   3348  H21 G3    105      48.184  28.420  12.794  1.00  0.00
ATOM   3349  H22 G3    105      49.439  29.649  12.726  1.00  0.00
ATOM   3350  N3  G3    105      49.462  26.567  11.994  1.00  0.00
ATOM   3351  C4  G3    105      50.472  25.708  11.540  1.00  0.00
ATOM   3352  C3' G3    105      48.251  22.804   9.144  1.00  0.00
ATOM   3353  H3' G3    105      49.118  23.024   8.520  1.00  0.00
ATOM   3354  C2' G3    105      48.054  24.000  10.098  1.00  0.00
ATOM   3355  H2' G3    105      48.392  24.858   9.517  1.00  0.00
ATOM   3356  O2' G3    105      46.686  24.219  10.442  1.00  0.00
ATOM   3357 HO2' G3    105      46.152  24.248   9.645  1.00  0.00
ATOM   3358  O3' G3    105      47.114  22.445   8.413  1.00  0.00
ATOM   3359 HO3' G3    105      47.180  22.889   7.565  1.00  0.00
TER   
END   
