# Supplementary material for: Modelling the structures of frameshift-stimulatory pseudoknots from representative bat coronaviruses
Source: PLoS Comput Biol. 2023 May 19;19(5):e1011124. doi: 10.1371/journal.pcbi.1011124 (PMC10234561; doi:10.1371/journal.pcbi.1011124)
Supplement: S3 Data — PDB files for the top 3 representative clusters from each conformer (threaded/unthreaded) of each pseudoknot described in the main text, along with PDB files for the representative clusters shown in S8–S18 Figs. (ZIP) [file pcbi.1011124.s003.zip › SI_Model_PDB_files/Anlong-44_unthreaded_noMg_cluster3.pdb]

ATOM      1 HO5' G5      1      39.193  63.185  61.309  1.00  0.00
ATOM      2  O5' G5      1      40.039  63.381  60.900  1.00  0.00
ATOM      3  C5' G5      1      41.141  63.716  61.726  1.00  0.00
ATOM      4  H5' G5      1      41.341  62.908  62.430  1.00  0.00
ATOM      5 H5'' G5      1      40.883  64.600  62.309  1.00  0.00
ATOM      6  C4' G5      1      42.479  64.025  61.056  1.00  0.00
ATOM      7  H4' G5      1      43.090  64.591  61.759  1.00  0.00
ATOM      8  O4' G5      1      43.192  62.805  60.730  1.00  0.00
ATOM      9  C1' G5      1      43.381  62.748  59.386  1.00  0.00
ATOM     10  H1' G5      1      44.419  62.450  59.240  1.00  0.00
ATOM     11  N9  G5      1      42.573  61.745  58.765  1.00  0.00
ATOM     12  C8  G5      1      41.263  61.684  58.462  1.00  0.00
ATOM     13  H8  G5      1      40.593  62.493  58.712  1.00  0.00
ATOM     14  N7  G5      1      40.914  60.716  57.725  1.00  0.00
ATOM     15  C5  G5      1      42.148  59.990  57.522  1.00  0.00
ATOM     16  C6  G5      1      42.431  58.786  56.822  1.00  0.00
ATOM     17  O6  G5      1      41.746  57.982  56.119  1.00  0.00
ATOM     18  N1  G5      1      43.703  58.351  57.011  1.00  0.00
ATOM     19  H1  G5      1      44.001  57.547  56.478  1.00  0.00
ATOM     20  C2  G5      1      44.607  59.064  57.694  1.00  0.00
ATOM     21  N2  G5      1      45.567  58.310  58.104  1.00  0.00
ATOM     22  H21 G5      1      46.066  58.605  58.931  1.00  0.00
ATOM     23  H22 G5      1      45.628  57.319  57.923  1.00  0.00
ATOM     24  N3  G5      1      44.380  60.120  58.407  1.00  0.00
ATOM     25  C4  G5      1      43.107  60.590  58.274  1.00  0.00
ATOM     26  C3' G5      1      42.283  64.782  59.725  1.00  0.00
ATOM     27  H3' G5      1      41.281  64.581  59.344  1.00  0.00
ATOM     28  C2' G5      1      43.196  64.156  58.790  1.00  0.00
ATOM     29  H2' G5      1      42.722  64.171  57.808  1.00  0.00
ATOM     30  O2' G5      1      44.505  64.826  58.756  1.00  0.00
ATOM     31 HO2' G5      1      44.771  65.139  57.888  1.00  0.00
ATOM     32  O3' G5      1      42.463  66.150  59.819  1.00  0.00
ATOM     33  P   A       2      41.978  67.209  58.766  1.00  0.00
ATOM     34  OP1 A       2      42.255  68.561  59.335  1.00  0.00
ATOM     35  OP2 A       2      40.628  66.936  58.291  1.00  0.00
ATOM     36  O5' A       2      42.862  67.137  57.455  1.00  0.00
ATOM     37  C5' A       2      44.051  67.879  57.384  1.00  0.00
ATOM     38  H5' A       2      44.527  67.903  58.364  1.00  0.00
ATOM     39 H5'' A       2      43.997  68.938  57.131  1.00  0.00
ATOM     40  C4' A       2      45.113  67.369  56.359  1.00  0.00
ATOM     41  H4' A       2      45.982  68.013  56.496  1.00  0.00
ATOM     42  O4' A       2      45.450  66.019  56.609  1.00  0.00
ATOM     43  C1' A       2      45.635  65.358  55.322  1.00  0.00
ATOM     44  H1' A       2      46.621  64.915  55.177  1.00  0.00
ATOM     45  N9  A       2      44.693  64.229  55.137  1.00  0.00
ATOM     46  C8  A       2      43.331  64.128  55.398  1.00  0.00
ATOM     47  H8  A       2      42.842  64.928  55.934  1.00  0.00
ATOM     48  N7  A       2      42.817  62.987  54.994  1.00  0.00
ATOM     49  C5  A       2      43.949  62.279  54.521  1.00  0.00
ATOM     50  C6  A       2      44.198  60.935  54.082  1.00  0.00
ATOM     51  N6  A       2      43.297  59.989  53.752  1.00  0.00
ATOM     52  H61 A       2      42.312  60.210  53.764  1.00  0.00
ATOM     53  H62 A       2      43.512  59.080  53.367  1.00  0.00
ATOM     54  N1  A       2      45.426  60.594  53.734  1.00  0.00
ATOM     55  C2  A       2      46.430  61.376  53.978  1.00  0.00
ATOM     56  H2  A       2      47.387  60.913  53.790  1.00  0.00
ATOM     57  N3  A       2      46.393  62.666  54.406  1.00  0.00
ATOM     58  C4  A       2      45.080  63.022  54.638  1.00  0.00
ATOM     59  C3' A       2      44.588  67.497  54.941  1.00  0.00
ATOM     60  H3' A       2      43.521  67.308  54.823  1.00  0.00
ATOM     61  C2' A       2      45.395  66.412  54.265  1.00  0.00
ATOM     62  H2' A       2      44.864  66.167  53.345  1.00  0.00
ATOM     63  O2' A       2      46.779  66.827  53.948  1.00  0.00
ATOM     64 HO2' A       2      46.750  67.553  53.320  1.00  0.00
ATOM     65  O3' A       2      44.946  68.838  54.528  1.00  0.00
ATOM     66  P   G       3      44.608  69.411  53.157  1.00  0.00
ATOM     67  OP1 G       3      44.354  70.876  53.320  1.00  0.00
ATOM     68  OP2 G       3      43.557  68.589  52.469  1.00  0.00
ATOM     69  O5' G       3      46.019  69.182  52.376  1.00  0.00
ATOM     70  C5' G       3      46.883  70.223  52.021  1.00  0.00
ATOM     71  H5' G       3      47.031  70.744  52.966  1.00  0.00
ATOM     72 H5'' G       3      46.463  70.963  51.339  1.00  0.00
ATOM     73  C4' G       3      48.180  69.683  51.370  1.00  0.00
ATOM     74  H4' G       3      48.977  70.427  51.344  1.00  0.00
ATOM     75  O4' G       3      48.661  68.604  52.135  1.00  0.00
ATOM     76  C1' G       3      49.247  67.705  51.204  1.00  0.00
ATOM     77  H1' G       3      50.287  67.450  51.410  1.00  0.00
ATOM     78  N9  G       3      48.572  66.370  51.005  1.00  0.00
ATOM     79  C8  G       3      47.271  65.939  51.174  1.00  0.00
ATOM     80  H8  G       3      46.500  66.591  51.559  1.00  0.00
ATOM     81  N7  G       3      47.145  64.605  51.141  1.00  0.00
ATOM     82  C5  G       3      48.442  64.175  50.833  1.00  0.00
ATOM     83  C6  G       3      48.889  62.869  50.583  1.00  0.00
ATOM     84  O6  G       3      48.278  61.803  50.596  1.00  0.00
ATOM     85  N1  G       3      50.194  62.814  50.337  1.00  0.00
ATOM     86  H1  G       3      50.589  61.910  50.123  1.00  0.00
ATOM     87  C2  G       3      51.003  63.885  50.159  1.00  0.00
ATOM     88  N2  G       3      52.298  63.738  49.857  1.00  0.00
ATOM     89  H21 G       3      52.707  62.879  49.518  1.00  0.00
ATOM     90  H22 G       3      52.995  64.448  50.030  1.00  0.00
ATOM     91  N3  G       3      50.632  65.134  50.402  1.00  0.00
ATOM     92  C4  G       3      49.370  65.182  50.818  1.00  0.00
ATOM     93  C3' G       3      48.032  69.242  49.900  1.00  0.00
ATOM     94  H3' G       3      47.147  68.607  49.905  1.00  0.00
ATOM     95  C2' G       3      49.323  68.450  49.930  1.00  0.00
ATOM     96  H2' G       3      49.374  67.665  49.175  1.00  0.00
ATOM     97  O2' G       3      50.496  69.178  49.825  1.00  0.00
ATOM     98 HO2' G       3      51.201  68.627  49.476  1.00  0.00
ATOM     99  O3' G       3      48.110  70.255  49.037  1.00  0.00
ATOM    100  P   U       4      47.567  70.100  47.599  1.00  0.00
ATOM    101  OP1 U       4      47.533  71.373  46.890  1.00  0.00
ATOM    102  OP2 U       4      46.316  69.293  47.603  1.00  0.00
ATOM    103  O5' U       4      48.768  69.242  46.911  1.00  0.00
ATOM    104  C5' U       4      49.893  69.799  46.223  1.00  0.00
ATOM    105  H5' U       4      50.408  70.327  47.025  1.00  0.00
ATOM    106 H5'' U       4      49.663  70.541  45.458  1.00  0.00
ATOM    107  C4' U       4      50.722  68.710  45.528  1.00  0.00
ATOM    108  H4' U       4      51.611  69.200  45.132  1.00  0.00
ATOM    109  O4' U       4      51.089  67.815  46.482  1.00  0.00
ATOM    110  C1' U       4      51.282  66.552  45.819  1.00  0.00
ATOM    111  H1' U       4      52.297  66.171  45.713  1.00  0.00
ATOM    112  N1  U       4      50.445  65.547  46.562  1.00  0.00
ATOM    113  C6  U       4      49.128  65.828  46.960  1.00  0.00
ATOM    114  H6  U       4      48.757  66.842  46.964  1.00  0.00
ATOM    115  C5  U       4      48.274  64.851  47.378  1.00  0.00
ATOM    116  H5  U       4      47.283  65.188  47.647  1.00  0.00
ATOM    117  C4  U       4      48.669  63.491  47.382  1.00  0.00
ATOM    118  O4  U       4      47.923  62.609  47.746  1.00  0.00
ATOM    119  N3  U       4      49.920  63.183  46.960  1.00  0.00
ATOM    120  H3  U       4      50.216  62.218  46.928  1.00  0.00
ATOM    121  C2  U       4      50.799  64.172  46.510  1.00  0.00
ATOM    122  O2  U       4      51.907  63.822  46.173  1.00  0.00
ATOM    123  C3' U       4      49.951  67.946  44.433  1.00  0.00
ATOM    124  H3' U       4      48.911  67.786  44.716  1.00  0.00
ATOM    125  C2' U       4      50.682  66.603  44.450  1.00  0.00
ATOM    126  H2' U       4      50.054  65.746  44.211  1.00  0.00
ATOM    127  O2' U       4      51.717  66.477  43.445  1.00  0.00
ATOM    128 HO2' U       4      51.749  67.245  42.870  1.00  0.00
ATOM    129  O3' U       4      50.132  68.591  43.224  1.00  0.00
ATOM    130  P   G       5      48.795  68.698  42.297  1.00  0.00
ATOM    131  OP1 G       5      49.138  69.456  41.094  1.00  0.00
ATOM    132  OP2 G       5      47.635  69.273  43.105  1.00  0.00
ATOM    133  O5' G       5      48.526  67.220  41.811  1.00  0.00
ATOM    134  C5' G       5      49.243  66.465  40.877  1.00  0.00
ATOM    135  H5' G       5      50.312  66.337  41.053  1.00  0.00
ATOM    136 H5'' G       5      49.221  66.991  39.923  1.00  0.00
ATOM    137  C4' G       5      48.695  65.078  40.635  1.00  0.00
ATOM    138  H4' G       5      49.471  64.482  40.154  1.00  0.00
ATOM    139  O4' G       5      48.326  64.427  41.924  1.00  0.00
ATOM    140  C1' G       5      46.888  64.351  41.912  1.00  0.00
ATOM    141  H1' G       5      46.469  63.354  41.777  1.00  0.00
ATOM    142  N9  G       5      46.313  64.768  43.259  1.00  0.00
ATOM    143  C8  G       5      46.614  65.868  43.989  1.00  0.00
ATOM    144  H8  G       5      47.364  66.605  43.740  1.00  0.00
ATOM    145  N7  G       5      46.212  65.820  45.249  1.00  0.00
ATOM    146  C5  G       5      45.386  64.620  45.264  1.00  0.00
ATOM    147  C6  G       5      44.534  64.040  46.224  1.00  0.00
ATOM    148  O6  G       5      44.279  64.309  47.380  1.00  0.00
ATOM    149  N1  G       5      43.811  62.989  45.733  1.00  0.00
ATOM    150  H1  G       5      43.215  62.479  46.369  1.00  0.00
ATOM    151  C2  G       5      44.094  62.358  44.571  1.00  0.00
ATOM    152  N2  G       5      43.631  61.189  44.349  1.00  0.00
ATOM    153  H21 G       5      43.063  60.689  45.018  1.00  0.00
ATOM    154  H22 G       5      44.022  60.835  43.488  1.00  0.00
ATOM    155  N3  G       5      44.881  62.844  43.656  1.00  0.00
ATOM    156  C4  G       5      45.435  64.012  44.021  1.00  0.00
ATOM    157  C3' G       5      47.384  65.158  39.738  1.00  0.00
ATOM    158  H3' G       5      47.524  66.002  39.063  1.00  0.00
ATOM    159  C2' G       5      46.389  65.294  40.803  1.00  0.00
ATOM    160  H2' G       5      46.358  66.318  41.174  1.00  0.00
ATOM    161  O2' G       5      45.126  64.948  40.386  1.00  0.00
ATOM    162 HO2' G       5      45.089  64.062  40.019  1.00  0.00
ATOM    163  O3' G       5      47.071  64.021  38.899  1.00  0.00
ATOM    164  P   C       6      48.158  63.338  37.907  1.00  0.00
ATOM    165  OP1 C       6      48.972  64.412  37.335  1.00  0.00
ATOM    166  OP2 C       6      47.486  62.365  36.987  1.00  0.00
ATOM    167  O5' C       6      49.119  62.491  38.838  1.00  0.00
ATOM    168  C5' C       6      50.507  62.435  38.560  1.00  0.00
ATOM    169  H5' C       6      50.897  63.452  38.610  1.00  0.00
ATOM    170 H5'' C       6      50.716  62.106  37.542  1.00  0.00
ATOM    171  C4' C       6      51.331  61.779  39.650  1.00  0.00
ATOM    172  H4' C       6      52.389  61.868  39.401  1.00  0.00
ATOM    173  O4' C       6      51.087  62.343  40.871  1.00  0.00
ATOM    174  C1' C       6      51.143  61.284  41.763  1.00  0.00
ATOM    175  H1' C       6      52.028  61.346  42.397  1.00  0.00
ATOM    176  N1  C       6      49.946  61.121  42.623  1.00  0.00
ATOM    177  C6  C       6      48.663  61.067  42.090  1.00  0.00
ATOM    178  H6  C       6      48.478  61.286  41.049  1.00  0.00
ATOM    179  C5  C       6      47.572  60.842  42.852  1.00  0.00
ATOM    180  H5  C       6      46.557  60.982  42.510  1.00  0.00
ATOM    181  C4  C       6      47.862  60.700  44.255  1.00  0.00
ATOM    182  N4  C       6      46.978  60.527  45.207  1.00  0.00
ATOM    183  H41 C       6      47.386  60.484  46.129  1.00  0.00
ATOM    184  H42 C       6      45.978  60.536  45.065  1.00  0.00
ATOM    185  N3  C       6      49.086  60.803  44.797  1.00  0.00
ATOM    186  C2  C       6      50.143  61.010  43.999  1.00  0.00
ATOM    187  O2  C       6      51.224  61.074  44.568  1.00  0.00
ATOM    188  C3' C       6      50.880  60.316  39.584  1.00  0.00
ATOM    189  H3' C       6      49.818  60.216  39.358  1.00  0.00
ATOM    190  C2' C       6      51.264  59.924  41.046  1.00  0.00
ATOM    191  H2' C       6      50.502  59.220  41.382  1.00  0.00
ATOM    192  O2' C       6      52.536  59.350  41.109  1.00  0.00
ATOM    193 HO2' C       6      52.372  58.416  40.954  1.00  0.00
ATOM    194  O3' C       6      51.603  59.458  38.685  1.00  0.00
ATOM    195  P   G       7      50.891  58.264  37.920  1.00  0.00
ATOM    196  OP1 G       7      51.777  57.640  36.896  1.00  0.00
ATOM    197  OP2 G       7      49.611  58.745  37.355  1.00  0.00
ATOM    198  O5' G       7      50.689  57.234  39.134  1.00  0.00
ATOM    199  C5' G       7      51.490  56.053  39.314  1.00  0.00
ATOM    200  H5' G       7      51.340  55.452  38.417  1.00  0.00
ATOM    201 H5'' G       7      51.204  55.427  40.159  1.00  0.00
ATOM    202  C4' G       7      52.974  56.323  39.559  1.00  0.00
ATOM    203  H4' G       7      53.390  57.045  38.855  1.00  0.00
ATOM    204  O4' G       7      53.283  56.837  40.850  1.00  0.00
ATOM    205  C1' G       7      54.500  56.142  41.370  1.00  0.00
ATOM    206  H1' G       7      55.232  56.891  41.675  1.00  0.00
ATOM    207  N9  G       7      54.275  55.138  42.467  1.00  0.00
ATOM    208  C8  G       7      53.053  54.699  42.951  1.00  0.00
ATOM    209  H8  G       7      52.111  54.962  42.493  1.00  0.00
ATOM    210  N7  G       7      53.182  53.975  44.003  1.00  0.00
ATOM    211  C5  G       7      54.580  53.955  44.228  1.00  0.00
ATOM    212  C6  G       7      55.418  53.382  45.281  1.00  0.00
ATOM    213  O6  G       7      55.023  52.682  46.181  1.00  0.00
ATOM    214  N1  G       7      56.728  53.533  45.161  1.00  0.00
ATOM    215  H1  G       7      57.389  53.168  45.831  1.00  0.00
ATOM    216  C2  G       7      57.252  54.173  44.137  1.00  0.00
ATOM    217  N2  G       7      58.584  54.281  44.109  1.00  0.00
ATOM    218  H21 G       7      59.187  53.666  44.637  1.00  0.00
ATOM    219  H22 G       7      58.954  54.548  43.208  1.00  0.00
ATOM    220  N3  G       7      56.567  54.795  43.164  1.00  0.00
ATOM    221  C4  G       7      55.276  54.579  43.247  1.00  0.00
ATOM    222  C3' G       7      53.797  55.039  39.442  1.00  0.00
ATOM    223  H3' G       7      53.419  54.148  39.943  1.00  0.00
ATOM    224  C2' G       7      55.097  55.482  40.171  1.00  0.00
ATOM    225  H2' G       7      55.814  54.695  40.404  1.00  0.00
ATOM    226  O2' G       7      55.775  56.505  39.459  1.00  0.00
ATOM    227 HO2' G       7      55.903  56.222  38.550  1.00  0.00
ATOM    228  O3' G       7      54.100  54.737  38.042  1.00  0.00
ATOM    229  P   G       8      54.607  53.361  37.592  1.00  0.00
ATOM    230  OP1 G       8      54.620  53.475  36.071  1.00  0.00
ATOM    231  OP2 G       8      53.685  52.321  38.165  1.00  0.00
ATOM    232  O5' G       8      56.011  53.162  38.233  1.00  0.00
ATOM    233  C5' G       8      57.191  53.674  37.695  1.00  0.00
ATOM    234  H5' G       8      57.141  54.753  37.549  1.00  0.00
ATOM    235 H5'' G       8      57.278  53.277  36.684  1.00  0.00
ATOM    236  C4' G       8      58.531  53.417  38.464  1.00  0.00
ATOM    237  H4' G       8      59.317  54.027  38.020  1.00  0.00
ATOM    238  O4' G       8      58.415  53.936  39.843  1.00  0.00
ATOM    239  C1' G       8      59.106  52.971  40.644  1.00  0.00
ATOM    240  H1' G       8      59.797  53.453  41.336  1.00  0.00
ATOM    241  N9  G       8      58.147  52.223  41.505  1.00  0.00
ATOM    242  C8  G       8      56.812  51.926  41.239  1.00  0.00
ATOM    243  H8  G       8      56.267  52.297  40.383  1.00  0.00
ATOM    244  N7  G       8      56.252  51.184  42.152  1.00  0.00
ATOM    245  C5  G       8      57.256  50.926  43.089  1.00  0.00
ATOM    246  C6  G       8      57.176  50.246  44.362  1.00  0.00
ATOM    247  O6  G       8      56.197  49.670  44.884  1.00  0.00
ATOM    248  N1  G       8      58.419  50.066  44.816  1.00  0.00
ATOM    249  H1  G       8      58.553  49.603  45.704  1.00  0.00
ATOM    250  C2  G       8      59.591  50.413  44.199  1.00  0.00
ATOM    251  N2  G       8      60.684  50.097  44.867  1.00  0.00
ATOM    252  H21 G       8      61.545  50.402  44.436  1.00  0.00
ATOM    253  H22 G       8      60.616  49.408  45.603  1.00  0.00
ATOM    254  N3  G       8      59.713  51.151  43.120  1.00  0.00
ATOM    255  C4  G       8      58.449  51.473  42.627  1.00  0.00
ATOM    256  C3' G       8      58.908  51.996  38.545  1.00  0.00
ATOM    257  H3' G       8      58.112  51.261  38.665  1.00  0.00
ATOM    258  C2' G       8      59.886  52.025  39.730  1.00  0.00
ATOM    259  H2' G       8      60.086  51.051  40.174  1.00  0.00
ATOM    260  O2' G       8      61.139  52.634  39.440  1.00  0.00
ATOM    261 HO2' G       8      61.598  52.707  40.280  1.00  0.00
ATOM    262  O3' G       8      59.648  51.623  37.341  1.00  0.00
ATOM    263  P   G       9      59.759  50.195  36.764  1.00  0.00
ATOM    264  OP1 G       9      60.697  50.209  35.681  1.00  0.00
ATOM    265  OP2 G       9      58.384  49.813  36.436  1.00  0.00
ATOM    266  O5' G       9      60.288  49.082  37.861  1.00  0.00
ATOM    267  C5' G       9      61.704  48.960  38.072  1.00  0.00
ATOM    268  H5' G       9      62.048  49.994  38.089  1.00  0.00
ATOM    269 H5'' G       9      62.099  48.458  37.189  1.00  0.00
ATOM    270  C4' G       9      62.078  48.286  39.385  1.00  0.00
ATOM    271  H4' G       9      63.164  48.346  39.452  1.00  0.00
ATOM    272  O4' G       9      61.547  48.982  40.476  1.00  0.00
ATOM    273  C1' G       9      61.367  47.894  41.489  1.00  0.00
ATOM    274  H1' G       9      61.933  48.258  42.345  1.00  0.00
ATOM    275  N9  G       9      60.019  47.652  41.764  1.00  0.00
ATOM    276  C8  G       9      58.857  48.090  41.187  1.00  0.00
ATOM    277  H8  G       9      58.871  48.678  40.282  1.00  0.00
ATOM    278  N7  G       9      57.734  47.746  41.776  1.00  0.00
ATOM    279  C5  G       9      58.158  46.907  42.797  1.00  0.00
ATOM    280  C6  G       9      57.481  46.299  43.962  1.00  0.00
ATOM    281  O6  G       9      56.269  46.199  44.211  1.00  0.00
ATOM    282  N1  G       9      58.327  45.672  44.852  1.00  0.00
ATOM    283  H1  G       9      57.947  45.002  45.505  1.00  0.00
ATOM    284  C2  G       9      59.685  45.541  44.656  1.00  0.00
ATOM    285  N2  G       9      60.354  44.803  45.477  1.00  0.00
ATOM    286  H21 G       9      59.875  44.256  46.178  1.00  0.00
ATOM    287  H22 G       9      61.286  44.519  45.209  1.00  0.00
ATOM    288  N3  G       9      60.294  46.154  43.709  1.00  0.00
ATOM    289  C4  G       9      59.534  46.862  42.839  1.00  0.00
ATOM    290  C3' G       9      61.659  46.796  39.391  1.00  0.00
ATOM    291  H3' G       9      60.625  46.842  39.050  1.00  0.00
ATOM    292  C2' G       9      61.911  46.596  40.895  1.00  0.00
ATOM    293  H2' G       9      61.410  45.675  41.192  1.00  0.00
ATOM    294  O2' G       9      63.283  46.486  41.263  1.00  0.00
ATOM    295 HO2' G       9      63.413  46.812  42.156  1.00  0.00
ATOM    296  O3' G       9      62.430  45.912  38.616  1.00  0.00
ATOM    297  P   G      10      62.053  44.427  38.483  1.00  0.00
ATOM    298  OP1 G      10      62.887  43.887  37.366  1.00  0.00
ATOM    299  OP2 G      10      60.570  44.312  38.349  1.00  0.00
ATOM    300  O5' G      10      62.409  43.567  39.815  1.00  0.00
ATOM    301  C5' G      10      63.724  43.301  40.275  1.00  0.00
ATOM    302  H5' G      10      64.308  44.221  40.285  1.00  0.00
ATOM    303 H5'' G      10      64.184  42.639  39.541  1.00  0.00
ATOM    304  C4' G      10      63.678  42.693  41.700  1.00  0.00
ATOM    305  H4' G      10      64.691  42.609  42.095  1.00  0.00
ATOM    306  O4' G      10      62.912  43.385  42.712  1.00  0.00
ATOM    307  C1' G      10      62.132  42.389  43.383  1.00  0.00
ATOM    308  H1' G      10      62.267  42.354  44.464  1.00  0.00
ATOM    309  N9  G      10      60.673  42.466  43.057  1.00  0.00
ATOM    310  C8  G      10      60.058  43.338  42.211  1.00  0.00
ATOM    311  H8  G      10      60.582  43.834  41.408  1.00  0.00
ATOM    312  N7  G      10      58.801  43.332  42.376  1.00  0.00
ATOM    313  C5  G      10      58.550  42.593  43.520  1.00  0.00
ATOM    314  C6  G      10      57.221  42.183  44.045  1.00  0.00
ATOM    315  O6  G      10      56.138  42.445  43.582  1.00  0.00
ATOM    316  N1  G      10      57.409  41.314  45.146  1.00  0.00
ATOM    317  H1  G      10      56.579  41.002  45.629  1.00  0.00
ATOM    318  C2  G      10      58.564  40.953  45.664  1.00  0.00
ATOM    319  N2  G      10      58.550  40.115  46.575  1.00  0.00
ATOM    320  H21 G      10      59.445  39.813  46.931  1.00  0.00
ATOM    321  H22 G      10      57.708  39.675  46.918  1.00  0.00
ATOM    322  N3  G      10      59.736  41.219  45.041  1.00  0.00
ATOM    323  C4  G      10      59.663  41.985  43.891  1.00  0.00
ATOM    324  C3' G      10      63.097  41.240  41.516  1.00  0.00
ATOM    325  H3' G      10      62.336  41.335  40.741  1.00  0.00
ATOM    326  C2' G      10      62.752  41.046  43.008  1.00  0.00
ATOM    327  H2' G      10      62.049  40.226  43.161  1.00  0.00
ATOM    328  O2' G      10      63.933  40.707  43.754  1.00  0.00
ATOM    329 HO2' G      10      64.535  40.267  43.150  1.00  0.00
ATOM    330  O3' G      10      64.091  40.300  41.085  1.00  0.00
ATOM    331  P   C      11      63.757  38.984  40.383  1.00  0.00
ATOM    332  OP1 C      11      65.060  38.393  39.996  1.00  0.00
ATOM    333  OP2 C      11      62.811  39.324  39.285  1.00  0.00
ATOM    334  O5' C      11      63.063  37.963  41.420  1.00  0.00
ATOM    335  C5' C      11      63.778  37.341  42.445  1.00  0.00
ATOM    336  H5' C      11      64.467  38.061  42.886  1.00  0.00
ATOM    337 H5'' C      11      64.439  36.587  42.017  1.00  0.00
ATOM    338  C4' C      11      62.703  36.820  43.490  1.00  0.00
ATOM    339  H4' C      11      63.154  36.419  44.398  1.00  0.00
ATOM    340  O4' C      11      61.865  37.959  43.936  1.00  0.00
ATOM    341  C1' C      11      60.496  37.507  44.130  1.00  0.00
ATOM    342  H1' C      11      60.139  37.761  45.128  1.00  0.00
ATOM    343  N1  C      11      59.442  38.130  43.273  1.00  0.00
ATOM    344  C6  C      11      59.766  38.755  42.115  1.00  0.00
ATOM    345  H6  C      11      60.777  38.695  41.741  1.00  0.00
ATOM    346  C5  C      11      58.726  39.340  41.419  1.00  0.00
ATOM    347  H5  C      11      58.891  39.803  40.457  1.00  0.00
ATOM    348  C4  C      11      57.484  39.305  42.005  1.00  0.00
ATOM    349  N4  C      11      56.587  39.996  41.534  1.00  0.00
ATOM    350  H41 C      11      56.904  40.654  40.837  1.00  0.00
ATOM    351  H42 C      11      55.680  39.974  41.979  1.00  0.00
ATOM    352  N3  C      11      57.109  38.699  43.093  1.00  0.00
ATOM    353  C2  C      11      58.111  38.119  43.805  1.00  0.00
ATOM    354  O2  C      11      57.820  37.594  44.935  1.00  0.00
ATOM    355  C3' C      11      61.733  35.729  43.035  1.00  0.00
ATOM    356  H3' C      11      61.580  36.063  42.008  1.00  0.00
ATOM    357  C2' C      11      60.564  35.929  43.962  1.00  0.00
ATOM    358  H2' C      11      59.670  35.631  43.415  1.00  0.00
ATOM    359  O2' C      11      60.781  35.370  45.214  1.00  0.00
ATOM    360 HO2' C      11      61.106  34.484  45.039  1.00  0.00
ATOM    361  O3' C      11      62.301  34.413  43.033  1.00  0.00
ATOM    362  P   U      12      61.649  33.185  42.314  1.00  0.00
ATOM    363  OP1 U      12      62.609  32.062  42.562  1.00  0.00
ATOM    364  OP2 U      12      61.371  33.584  40.920  1.00  0.00
ATOM    365  O5' U      12      60.325  32.861  43.137  1.00  0.00
ATOM    366  C5' U      12      60.395  32.049  44.222  1.00  0.00
ATOM    367  H5' U      12      61.044  32.458  44.997  1.00  0.00
ATOM    368 H5'' U      12      60.854  31.086  43.997  1.00  0.00
ATOM    369  C4' U      12      58.927  31.730  44.599  1.00  0.00
ATOM    370  H4' U      12      59.011  31.025  45.426  1.00  0.00
ATOM    371  O4' U      12      58.165  32.927  45.146  1.00  0.00
ATOM    372  C1' U      12      56.874  32.828  44.741  1.00  0.00
ATOM    373  H1' U      12      56.185  33.036  45.559  1.00  0.00
ATOM    374  N1  U      12      56.496  33.875  43.756  1.00  0.00
ATOM    375  C6  U      12      57.362  34.191  42.772  1.00  0.00
ATOM    376  H6  U      12      58.349  33.758  42.695  1.00  0.00
ATOM    377  C5  U      12      57.099  35.076  41.768  1.00  0.00
ATOM    378  H5  U      12      57.787  35.385  40.996  1.00  0.00
ATOM    379  C4  U      12      55.715  35.641  41.644  1.00  0.00
ATOM    380  O4  U      12      55.311  36.357  40.784  1.00  0.00
ATOM    381  N3  U      12      54.844  35.064  42.582  1.00  0.00
ATOM    382  H3  U      12      53.848  35.221  42.530  1.00  0.00
ATOM    383  C2  U      12      55.151  34.219  43.601  1.00  0.00
ATOM    384  O2  U      12      54.247  33.744  44.292  1.00  0.00
ATOM    385  C3' U      12      58.108  30.973  43.522  1.00  0.00
ATOM    386  H3' U      12      58.330  31.459  42.572  1.00  0.00
ATOM    387  C2' U      12      56.710  31.425  44.105  1.00  0.00
ATOM    388  H2' U      12      55.970  31.456  43.306  1.00  0.00
ATOM    389  O2' U      12      56.209  30.613  45.136  1.00  0.00
ATOM    390 HO2' U      12      56.456  31.046  45.956  1.00  0.00
ATOM    391  O3' U      12      58.394  29.592  43.433  1.00  0.00
ATOM    392  P   C      13      58.272  28.834  42.055  1.00  0.00
ATOM    393  OP1 C      13      58.511  27.433  42.324  1.00  0.00
ATOM    394  OP2 C      13      59.120  29.514  41.067  1.00  0.00
ATOM    395  O5' C      13      56.786  28.962  41.545  1.00  0.00
ATOM    396  C5' C      13      55.817  28.138  42.170  1.00  0.00
ATOM    397  H5' C      13      55.925  28.018  43.248  1.00  0.00
ATOM    398 H5'' C      13      55.923  27.159  41.703  1.00  0.00
ATOM    399  C4' C      13      54.386  28.608  41.930  1.00  0.00
ATOM    400  H4' C      13      53.761  27.950  42.534  1.00  0.00
ATOM    401  O4' C      13      54.128  29.938  42.441  1.00  0.00
ATOM    402  C1' C      13      53.131  30.519  41.548  1.00  0.00
ATOM    403  H1' C      13      52.389  31.024  42.166  1.00  0.00
ATOM    404  N1  C      13      53.725  31.535  40.630  1.00  0.00
ATOM    405  C6  C      13      55.044  31.574  40.341  1.00  0.00
ATOM    406  H6  C      13      55.710  30.807  40.709  1.00  0.00
ATOM    407  C5  C      13      55.468  32.673  39.586  1.00  0.00
ATOM    408  H5  C      13      56.487  32.740  39.235  1.00  0.00
ATOM    409  C4  C      13      54.507  33.608  39.158  1.00  0.00
ATOM    410  N4  C      13      54.932  34.597  38.371  1.00  0.00
ATOM    411  H41 C      13      55.836  34.645  37.925  1.00  0.00
ATOM    412  H42 C      13      54.229  35.281  38.131  1.00  0.00
ATOM    413  N3  C      13      53.251  33.617  39.571  1.00  0.00
ATOM    414  C2  C      13      52.818  32.633  40.344  1.00  0.00
ATOM    415  O2  C      13      51.691  32.714  40.732  1.00  0.00
ATOM    416  C3' C      13      53.852  28.490  40.512  1.00  0.00
ATOM    417  H3' C      13      54.573  28.898  39.804  1.00  0.00
ATOM    418  C2' C      13      52.566  29.368  40.648  1.00  0.00
ATOM    419  H2' C      13      52.318  29.723  39.648  1.00  0.00
ATOM    420  O2' C      13      51.374  28.750  41.132  1.00  0.00
ATOM    421 HO2' C      13      51.281  28.881  42.078  1.00  0.00
ATOM    422  O3' C      13      53.453  27.174  40.103  1.00  0.00
ATOM    423  P   U      14      53.311  26.894  38.489  1.00  0.00
ATOM    424  OP1 U      14      52.773  25.488  38.319  1.00  0.00
ATOM    425  OP2 U      14      54.609  27.272  37.817  1.00  0.00
ATOM    426  O5' U      14      52.206  27.904  37.915  1.00  0.00
ATOM    427  C5' U      14      50.848  27.613  38.080  1.00  0.00
ATOM    428  H5' U      14      50.787  27.336  39.133  1.00  0.00
ATOM    429 H5'' U      14      50.524  26.748  37.501  1.00  0.00
ATOM    430  C4' U      14      49.927  28.823  37.742  1.00  0.00
ATOM    431  H4' U      14      48.924  28.675  38.142  1.00  0.00
ATOM    432  O4' U      14      50.369  30.083  38.234  1.00  0.00
ATOM    433  C1' U      14      49.928  31.103  37.379  1.00  0.00
ATOM    434  H1' U      14      49.203  31.734  37.893  1.00  0.00
ATOM    435  N1  U      14      51.061  31.892  36.919  1.00  0.00
ATOM    436  C6  U      14      52.370  31.405  36.838  1.00  0.00
ATOM    437  H6  U      14      52.566  30.473  37.348  1.00  0.00
ATOM    438  C5  U      14      53.353  32.276  36.476  1.00  0.00
ATOM    439  H5  U      14      54.367  31.910  36.527  1.00  0.00
ATOM    440  C4  U      14      53.066  33.593  35.853  1.00  0.00
ATOM    441  O4  U      14      53.858  34.385  35.396  1.00  0.00
ATOM    442  N3  U      14      51.743  33.922  35.871  1.00  0.00
ATOM    443  H3  U      14      51.521  34.795  35.414  1.00  0.00
ATOM    444  C2  U      14      50.717  33.121  36.384  1.00  0.00
ATOM    445  O2  U      14      49.538  33.551  36.295  1.00  0.00
ATOM    446  C3' U      14      49.682  29.005  36.253  1.00  0.00
ATOM    447  H3' U      14      50.655  28.953  35.764  1.00  0.00
ATOM    448  C2' U      14      49.328  30.482  36.131  1.00  0.00
ATOM    449  H2' U      14      49.818  30.810  35.214  1.00  0.00
ATOM    450  O2' U      14      47.916  30.686  36.167  1.00  0.00
ATOM    451 HO2' U      14      47.653  30.323  35.317  1.00  0.00
ATOM    452  O3' U      14      48.825  28.029  35.723  1.00  0.00
ATOM    453  P   A      15      48.979  27.483  34.238  1.00  0.00
ATOM    454  OP1 A      15      48.479  26.082  34.351  1.00  0.00
ATOM    455  OP2 A      15      50.382  27.667  33.820  1.00  0.00
ATOM    456  O5' A      15      48.173  28.506  33.365  1.00  0.00
ATOM    457  C5' A      15      46.769  28.450  33.095  1.00  0.00
ATOM    458  H5' A      15      46.244  28.261  34.031  1.00  0.00
ATOM    459 H5'' A      15      46.507  27.615  32.445  1.00  0.00
ATOM    460  C4' A      15      46.206  29.758  32.562  1.00  0.00
ATOM    461  H4' A      15      45.124  29.766  32.695  1.00  0.00
ATOM    462  O4' A      15      46.755  30.849  33.295  1.00  0.00
ATOM    463  C1' A      15      46.959  31.917  32.338  1.00  0.00
ATOM    464  H1' A      15      46.664  32.901  32.702  1.00  0.00
ATOM    465  N9  A      15      48.349  32.194  32.043  1.00  0.00
ATOM    466  C8  A      15      49.454  31.608  32.577  1.00  0.00
ATOM    467  H8  A      15      49.334  30.666  33.093  1.00  0.00
ATOM    468  N7  A      15      50.604  32.176  32.379  1.00  0.00
ATOM    469  C5  A      15      50.232  33.201  31.534  1.00  0.00
ATOM    470  C6  A      15      50.863  34.266  30.950  1.00  0.00
ATOM    471  N6  A      15      52.172  34.417  30.832  1.00  0.00
ATOM    472  H61 A      15      52.715  33.832  31.450  1.00  0.00
ATOM    473  H62 A      15      52.595  35.211  30.373  1.00  0.00
ATOM    474  N1  A      15      50.190  35.260  30.319  1.00  0.00
ATOM    475  C2  A      15      48.859  35.242  30.303  1.00  0.00
ATOM    476  H2  A      15      48.447  36.087  29.770  1.00  0.00
ATOM    477  N3  A      15      48.106  34.279  30.853  1.00  0.00
ATOM    478  C4  A      15      48.866  33.326  31.491  1.00  0.00
ATOM    479  C3' A      15      46.574  30.014  31.044  1.00  0.00
ATOM    480  H3' A      15      47.625  29.807  30.840  1.00  0.00
ATOM    481  C2' A      15      46.395  31.491  31.001  1.00  0.00
ATOM    482  H2' A      15      46.859  31.951  30.128  1.00  0.00
ATOM    483  O2' A      15      44.977  31.944  30.859  1.00  0.00
ATOM    484 HO2' A      15      44.952  32.805  30.435  1.00  0.00
ATOM    485  O3' A      15      45.738  29.331  30.188  1.00  0.00
ATOM    486  P   G      16      46.016  29.200  28.670  1.00  0.00
ATOM    487  OP1 G      16      44.840  28.393  28.230  1.00  0.00
ATOM    488  OP2 G      16      47.375  28.644  28.489  1.00  0.00
ATOM    489  O5' G      16      46.063  30.562  27.947  1.00  0.00
ATOM    490  C5' G      16      44.919  31.303  27.577  1.00  0.00
ATOM    491  H5' G      16      44.239  31.407  28.423  1.00  0.00
ATOM    492 H5'' G      16      44.247  30.786  26.892  1.00  0.00
ATOM    493  C4' G      16      45.290  32.659  27.086  1.00  0.00
ATOM    494  H4' G      16      44.374  33.198  26.846  1.00  0.00
ATOM    495  O4' G      16      46.147  33.559  27.801  1.00  0.00
ATOM    496  C1' G      16      47.100  34.061  26.886  1.00  0.00
ATOM    497  H1' G      16      47.111  35.138  27.053  1.00  0.00
ATOM    498  N9  G      16      48.506  33.618  27.143  1.00  0.00
ATOM    499  C8  G      16      48.927  32.559  27.864  1.00  0.00
ATOM    500  H8  G      16      48.269  31.802  28.263  1.00  0.00
ATOM    501  N7  G      16      50.235  32.385  27.975  1.00  0.00
ATOM    502  C5  G      16      50.734  33.628  27.477  1.00  0.00
ATOM    503  C6  G      16      52.054  34.133  27.393  1.00  0.00
ATOM    504  O6  G      16      53.083  33.602  27.813  1.00  0.00
ATOM    505  N1  G      16      52.077  35.364  26.772  1.00  0.00
ATOM    506  H1  G      16      52.829  35.997  27.003  1.00  0.00
ATOM    507  C2  G      16      51.005  35.893  26.100  1.00  0.00
ATOM    508  N2  G      16      51.180  37.027  25.541  1.00  0.00
ATOM    509  H21 G      16      52.134  37.322  25.394  1.00  0.00
ATOM    510  H22 G      16      50.409  37.282  24.939  1.00  0.00
ATOM    511  N3  G      16      49.749  35.466  26.132  1.00  0.00
ATOM    512  C4  G      16      49.710  34.282  26.800  1.00  0.00
ATOM    513  C3' G      16      46.031  32.395  25.732  1.00  0.00
ATOM    514  H3' G      16      46.844  31.690  25.908  1.00  0.00
ATOM    515  C2' G      16      46.598  33.756  25.488  1.00  0.00
ATOM    516  H2' G      16      47.483  33.667  24.858  1.00  0.00
ATOM    517  O2' G      16      45.673  34.769  25.194  1.00  0.00
ATOM    518 HO2' G      16      44.874  34.432  24.782  1.00  0.00
ATOM    519  O3' G      16      45.198  31.943  24.664  1.00  0.00
ATOM    520  P   U      17      45.824  31.224  23.508  1.00  0.00
ATOM    521  OP1 U      17      44.808  31.234  22.341  1.00  0.00
ATOM    522  OP2 U      17      46.220  29.926  24.050  1.00  0.00
ATOM    523  O5' U      17      47.101  31.993  23.063  1.00  0.00
ATOM    524  C5' U      17      46.821  33.173  22.336  1.00  0.00
ATOM    525  H5' U      17      46.193  33.840  22.927  1.00  0.00
ATOM    526 H5'' U      17      46.285  33.047  21.395  1.00  0.00
ATOM    527  C4' U      17      48.081  33.918  21.987  1.00  0.00
ATOM    528  H4' U      17      47.829  34.901  21.588  1.00  0.00
ATOM    529  O4' U      17      48.880  34.166  23.115  1.00  0.00
ATOM    530  C1' U      17      50.308  34.122  22.742  1.00  0.00
ATOM    531  H1' U      17      50.687  35.139  22.843  1.00  0.00
ATOM    532  N1  U      17      51.052  33.128  23.536  1.00  0.00
ATOM    533  C6  U      17      50.504  31.922  23.849  1.00  0.00
ATOM    534  H6  U      17      49.504  31.759  23.475  1.00  0.00
ATOM    535  C5  U      17      51.149  31.134  24.823  1.00  0.00
ATOM    536  H5  U      17      50.660  30.238  25.178  1.00  0.00
ATOM    537  C4  U      17      52.458  31.484  25.352  1.00  0.00
ATOM    538  O4  U      17      53.130  30.977  26.316  1.00  0.00
ATOM    539  N3  U      17      52.997  32.622  24.823  1.00  0.00
ATOM    540  H3  U      17      53.947  32.853  25.080  1.00  0.00
ATOM    541  C2  U      17      52.374  33.458  23.907  1.00  0.00
ATOM    542  O2  U      17      52.920  34.455  23.402  1.00  0.00
ATOM    543  C3' U      17      48.962  33.171  20.979  1.00  0.00
ATOM    544  H3' U      17      48.976  32.106  21.209  1.00  0.00
ATOM    545  C2' U      17      50.348  33.772  21.200  1.00  0.00
ATOM    546  H2' U      17      51.187  33.106  21.002  1.00  0.00
ATOM    547  O2' U      17      50.602  34.964  20.388  1.00  0.00
ATOM    548 HO2' U      17      51.552  35.084  20.327  1.00  0.00
ATOM    549  O3' U      17      48.560  33.389  19.669  1.00  0.00
ATOM    550  P   G      18      48.838  32.356  18.483  1.00  0.00
ATOM    551  OP1 G      18      50.263  32.151  18.381  1.00  0.00
ATOM    552  OP2 G      18      48.130  32.892  17.368  1.00  0.00
ATOM    553  O5' G      18      48.229  30.960  18.940  1.00  0.00
ATOM    554  C5' G      18      46.766  30.704  19.104  1.00  0.00
ATOM    555  H5' G      18      46.231  31.578  18.732  1.00  0.00
ATOM    556 H5'' G      18      46.545  30.617  20.167  1.00  0.00
ATOM    557  C4' G      18      46.393  29.474  18.324  1.00  0.00
ATOM    558  H4' G      18      45.309  29.545  18.231  1.00  0.00
ATOM    559  O4' G      18      46.813  29.460  16.928  1.00  0.00
ATOM    560  C1' G      18      47.154  28.180  16.576  1.00  0.00
ATOM    561  H1' G      18      46.528  27.977  15.707  1.00  0.00
ATOM    562  N9  G      18      48.632  28.018  16.347  1.00  0.00
ATOM    563  C8  G      18      49.621  28.837  16.759  1.00  0.00
ATOM    564  H8  G      18      49.396  29.673  17.404  1.00  0.00
ATOM    565  N7  G      18      50.806  28.413  16.441  1.00  0.00
ATOM    566  C5  G      18      50.611  27.301  15.708  1.00  0.00
ATOM    567  C6  G      18      51.530  26.357  15.130  1.00  0.00
ATOM    568  O6  G      18      52.760  26.318  15.119  1.00  0.00
ATOM    569  N1  G      18      50.811  25.423  14.362  1.00  0.00
ATOM    570  H1  G      18      51.439  24.791  13.886  1.00  0.00
ATOM    571  C2  G      18      49.478  25.196  14.433  1.00  0.00
ATOM    572  N2  G      18      49.106  24.168  13.703  1.00  0.00
ATOM    573  H21 G      18      48.166  23.798  13.697  1.00  0.00
ATOM    574  H22 G      18      49.736  23.744  13.037  1.00  0.00
ATOM    575  N3  G      18      48.602  25.987  15.028  1.00  0.00
ATOM    576  C4  G      18      49.244  27.044  15.618  1.00  0.00
ATOM    577  C3' G      18      46.849  28.226  19.013  1.00  0.00
ATOM    578  H3' G      18      47.931  28.303  19.118  1.00  0.00
ATOM    579  C2' G      18      46.753  27.299  17.784  1.00  0.00
ATOM    580  H2' G      18      47.373  26.405  17.855  1.00  0.00
ATOM    581  O2' G      18      45.417  26.968  17.504  1.00  0.00
ATOM    582 HO2' G      18      44.997  26.988  18.367  1.00  0.00
ATOM    583  O3' G      18      46.179  27.795  20.224  1.00  0.00
ATOM    584  P   A      19      46.754  26.572  21.037  1.00  0.00
ATOM    585  OP1 A      19      45.809  26.232  22.121  1.00  0.00
ATOM    586  OP2 A      19      48.090  26.952  21.476  1.00  0.00
ATOM    587  O5' A      19      46.871  25.391  20.163  1.00  0.00
ATOM    588  C5' A      19      45.803  24.589  19.842  1.00  0.00
ATOM    589  H5' A      19      45.027  25.127  19.297  1.00  0.00
ATOM    590 H5'' A      19      45.372  24.233  20.778  1.00  0.00
ATOM    591  C4' A      19      46.196  23.322  19.073  1.00  0.00
ATOM    592  H4' A      19      45.371  22.644  18.858  1.00  0.00
ATOM    593  O4' A      19      46.778  23.625  17.802  1.00  0.00
ATOM    594  C1' A      19      47.675  22.557  17.511  1.00  0.00
ATOM    595  H1' A      19      47.438  22.022  16.592  1.00  0.00
ATOM    596  N9  A      19      49.024  23.069  17.343  1.00  0.00
ATOM    597  C8  A      19      49.601  24.186  17.876  1.00  0.00
ATOM    598  H8  A      19      49.064  24.769  18.609  1.00  0.00
ATOM    599  N7  A      19      50.837  24.400  17.476  1.00  0.00
ATOM    600  C5  A      19      51.048  23.304  16.619  1.00  0.00
ATOM    601  C6  A      19      52.151  22.948  15.763  1.00  0.00
ATOM    602  N6  A      19      53.304  23.506  15.679  1.00  0.00
ATOM    603  H61 A      19      53.428  24.464  15.973  1.00  0.00
ATOM    604  H62 A      19      53.967  23.117  15.024  1.00  0.00
ATOM    605  N1  A      19      52.114  21.895  15.030  1.00  0.00
ATOM    606  C2  A      19      50.950  21.138  15.012  1.00  0.00
ATOM    607  H2  A      19      50.905  20.348  14.277  1.00  0.00
ATOM    608  N3  A      19      49.865  21.293  15.860  1.00  0.00
ATOM    609  C4  A      19      49.958  22.483  16.575  1.00  0.00
ATOM    610  C3' A      19      47.273  22.482  19.790  1.00  0.00
ATOM    611  H3' A      19      48.129  23.123  20.002  1.00  0.00
ATOM    612  C2' A      19      47.802  21.593  18.720  1.00  0.00
ATOM    613  H2' A      19      48.794  21.362  19.108  1.00  0.00
ATOM    614  O2' A      19      47.004  20.440  18.543  1.00  0.00
ATOM    615 HO2' A      19      47.461  19.832  17.956  1.00  0.00
ATOM    616  O3' A      19      46.549  21.926  20.853  1.00  0.00
ATOM    617  P   U      20      47.176  21.671  22.235  1.00  0.00
ATOM    618  OP1 U      20      46.052  21.343  23.139  1.00  0.00
ATOM    619  OP2 U      20      48.135  22.733  22.626  1.00  0.00
ATOM    620  O5' U      20      47.928  20.349  21.920  1.00  0.00
ATOM    621  C5' U      20      47.360  19.060  21.778  1.00  0.00
ATOM    622  H5' U      20      46.740  19.003  20.883  1.00  0.00
ATOM    623 H5'' U      20      46.795  18.751  22.657  1.00  0.00
ATOM    624  C4' U      20      48.413  17.940  21.666  1.00  0.00
ATOM    625  H4' U      20      47.909  17.051  22.046  1.00  0.00
ATOM    626  O4' U      20      49.019  17.699  20.344  1.00  0.00
ATOM    627  C1' U      20      50.445  17.560  20.543  1.00  0.00
ATOM    628  H1' U      20      50.812  16.662  20.046  1.00  0.00
ATOM    629  N1  U      20      51.292  18.587  19.932  1.00  0.00
ATOM    630  C6  U      20      51.101  19.896  20.127  1.00  0.00
ATOM    631  H6  U      20      50.207  20.220  20.640  1.00  0.00
ATOM    632  C5  U      20      51.855  20.825  19.429  1.00  0.00
ATOM    633  H5  U      20      51.655  21.838  19.744  1.00  0.00
ATOM    634  C4  U      20      52.961  20.381  18.587  1.00  0.00
ATOM    635  O4  U      20      53.726  21.088  17.979  1.00  0.00
ATOM    636  N3  U      20      53.048  19.025  18.364  1.00  0.00
ATOM    637  H3  U      20      53.841  18.768  17.794  1.00  0.00
ATOM    638  C2  U      20      52.315  18.109  19.087  1.00  0.00
ATOM    639  O2  U      20      52.669  16.934  19.027  1.00  0.00
ATOM    640  C3' U      20      49.590  18.249  22.673  1.00  0.00
ATOM    641  H3' U      20      49.811  19.316  22.709  1.00  0.00
ATOM    642  C2' U      20      50.790  17.522  22.063  1.00  0.00
ATOM    643  H2' U      20      51.668  18.087  22.375  1.00  0.00
ATOM    644  O2' U      20      50.808  16.186  22.451  1.00  0.00
ATOM    645 HO2' U      20      51.350  16.211  23.243  1.00  0.00
ATOM    646  O3' U      20      49.286  17.753  23.963  1.00  0.00
ATOM    647  P   G      21      49.746  18.579  25.268  1.00  0.00
ATOM    648  OP1 G      21      49.137  17.965  26.463  1.00  0.00
ATOM    649  OP2 G      21      49.702  20.048  25.080  1.00  0.00
ATOM    650  O5' G      21      51.319  18.306  25.324  1.00  0.00
ATOM    651  C5' G      21      51.859  17.106  25.694  1.00  0.00
ATOM    652  H5' G      21      51.223  16.298  25.332  1.00  0.00
ATOM    653 H5'' G      21      51.815  16.911  26.766  1.00  0.00
ATOM    654  C4' G      21      53.346  16.945  25.257  1.00  0.00
ATOM    655  H4' G      21      53.748  15.986  25.583  1.00  0.00
ATOM    656  O4' G      21      53.450  16.897  23.831  1.00  0.00
ATOM    657  C1' G      21      54.769  17.533  23.567  1.00  0.00
ATOM    658  H1' G      21      55.391  16.794  23.061  1.00  0.00
ATOM    659  N9  G      21      54.675  18.757  22.769  1.00  0.00
ATOM    660  C8  G      21      53.856  19.830  22.812  1.00  0.00
ATOM    661  H8  G      21      53.018  19.729  23.486  1.00  0.00
ATOM    662  N7  G      21      54.143  20.814  21.998  1.00  0.00
ATOM    663  C5  G      21      55.364  20.350  21.400  1.00  0.00
ATOM    664  C6  G      21      56.252  20.941  20.463  1.00  0.00
ATOM    665  O6  G      21      56.165  22.069  19.943  1.00  0.00
ATOM    666  N1  G      21      57.432  20.220  20.262  1.00  0.00
ATOM    667  H1  G      21      58.152  20.682  19.726  1.00  0.00
ATOM    668  C2  G      21      57.631  18.966  20.696  1.00  0.00
ATOM    669  N2  G      21      58.545  18.258  20.152  1.00  0.00
ATOM    670  H21 G      21      59.200  18.730  19.545  1.00  0.00
ATOM    671  H22 G      21      58.733  17.327  20.495  1.00  0.00
ATOM    672  N3  G      21      56.817  18.280  21.502  1.00  0.00
ATOM    673  C4  G      21      55.698  19.068  21.854  1.00  0.00
ATOM    674  C3' G      21      54.299  17.921  25.835  1.00  0.00
ATOM    675  H3' G      21      54.020  18.975  25.832  1.00  0.00
ATOM    676  C2' G      21      55.457  17.740  24.892  1.00  0.00
ATOM    677  H2' G      21      56.165  18.568  24.928  1.00  0.00
ATOM    678  O2' G      21      56.290  16.538  25.107  1.00  0.00
ATOM    679 HO2' G      21      56.519  16.519  26.039  1.00  0.00
ATOM    680  O3' G      21      54.670  17.462  27.138  1.00  0.00
ATOM    681  P   C      22      55.383  18.391  28.134  1.00  0.00
ATOM    682  OP1 C      22      55.326  17.856  29.546  1.00  0.00
ATOM    683  OP2 C      22      54.958  19.814  27.848  1.00  0.00
ATOM    684  O5' C      22      56.846  18.130  27.603  1.00  0.00
ATOM    685  C5' C      22      57.698  17.159  28.292  1.00  0.00
ATOM    686  H5' C      22      57.344  16.131  28.220  1.00  0.00
ATOM    687 H5'' C      22      57.636  17.387  29.356  1.00  0.00
ATOM    688  C4' C      22      59.168  17.092  27.805  1.00  0.00
ATOM    689  H4' C      22      59.743  16.205  28.069  1.00  0.00
ATOM    690  O4' C      22      59.148  17.179  26.324  1.00  0.00
ATOM    691  C1' C      22      60.218  17.991  25.849  1.00  0.00
ATOM    692  H1' C      22      60.974  17.389  25.346  1.00  0.00
ATOM    693  N1  C      22      59.744  18.969  24.793  1.00  0.00
ATOM    694  C6  C      22      58.571  19.627  24.925  1.00  0.00
ATOM    695  H6  C      22      57.939  19.464  25.785  1.00  0.00
ATOM    696  C5  C      22      58.272  20.628  24.022  1.00  0.00
ATOM    697  H5  C      22      57.304  21.088  24.157  1.00  0.00
ATOM    698  C4  C      22      59.176  20.990  22.998  1.00  0.00
ATOM    699  N4  C      22      59.074  22.070  22.212  1.00  0.00
ATOM    700  H41 C      22      58.402  22.806  22.375  1.00  0.00
ATOM    701  H42 C      22      59.754  22.122  21.467  1.00  0.00
ATOM    702  N3  C      22      60.229  20.218  22.777  1.00  0.00
ATOM    703  C2  C      22      60.536  19.195  23.652  1.00  0.00
ATOM    704  O2  C      22      61.523  18.557  23.335  1.00  0.00
ATOM    705  C3' C      22      59.756  18.456  28.175  1.00  0.00
ATOM    706  H3' C      22      58.941  19.167  28.042  1.00  0.00
ATOM    707  C2' C      22      60.780  18.724  27.073  1.00  0.00
ATOM    708  H2' C      22      60.877  19.800  26.927  1.00  0.00
ATOM    709  O2' C      22      62.075  18.130  27.283  1.00  0.00
ATOM    710 HO2' C      22      62.532  18.408  28.080  1.00  0.00
ATOM    711  O3' C      22      60.393  18.428  29.396  1.00  0.00
ATOM    712  P   U      23      60.518  19.779  30.325  1.00  0.00
ATOM    713  OP1 U      23      61.066  19.352  31.629  1.00  0.00
ATOM    714  OP2 U      23      59.196  20.424  30.423  1.00  0.00
ATOM    715  O5' U      23      61.459  20.815  29.585  1.00  0.00
ATOM    716  C5' U      23      62.812  20.631  29.568  1.00  0.00
ATOM    717  H5' U      23      63.032  19.575  29.415  1.00  0.00
ATOM    718 H5'' U      23      63.309  21.008  30.462  1.00  0.00
ATOM    719  C4' U      23      63.522  21.370  28.463  1.00  0.00
ATOM    720  H4' U      23      64.593  21.206  28.581  1.00  0.00
ATOM    721  O4' U      23      63.011  21.025  27.173  1.00  0.00
ATOM    722  C1' U      23      63.161  22.166  26.304  1.00  0.00
ATOM    723  H1' U      23      64.035  21.979  25.681  1.00  0.00
ATOM    724  N1  U      23      61.969  22.527  25.393  1.00  0.00
ATOM    725  C6  U      23      60.713  22.475  25.891  1.00  0.00
ATOM    726  H6  U      23      60.610  21.813  26.738  1.00  0.00
ATOM    727  C5  U      23      59.713  23.215  25.327  1.00  0.00
ATOM    728  H5  U      23      58.746  23.305  25.799  1.00  0.00
ATOM    729  C4  U      23      59.869  23.948  24.120  1.00  0.00
ATOM    730  O4  U      23      58.978  24.576  23.621  1.00  0.00
ATOM    731  N3  U      23      61.179  23.984  23.685  1.00  0.00
ATOM    732  H3  U      23      61.343  24.593  22.897  1.00  0.00
ATOM    733  C2  U      23      62.278  23.300  24.241  1.00  0.00
ATOM    734  O2  U      23      63.378  23.376  23.717  1.00  0.00
ATOM    735  C3' U      23      63.270  22.836  28.686  1.00  0.00
ATOM    736  H3' U      23      62.214  23.040  28.861  1.00  0.00
ATOM    737  C2' U      23      63.552  23.326  27.259  1.00  0.00
ATOM    738  H2' U      23      63.050  24.225  26.899  1.00  0.00
ATOM    739  O2' U      23      65.004  23.390  27.197  1.00  0.00
ATOM    740 HO2' U      23      65.378  24.055  27.781  1.00  0.00
ATOM    741  O3' U      23      64.069  23.297  29.758  1.00  0.00
ATOM    742  P   C      24      64.018  24.833  30.221  1.00  0.00
ATOM    743  OP1 C      24      64.469  24.892  31.653  1.00  0.00
ATOM    744  OP2 C      24      62.693  25.380  29.864  1.00  0.00
ATOM    745  O5' C      24      65.061  25.517  29.174  1.00  0.00
ATOM    746  C5' C      24      66.478  25.412  29.343  1.00  0.00
ATOM    747  H5' C      24      66.762  24.361  29.278  1.00  0.00
ATOM    748 H5'' C      24      66.819  25.721  30.331  1.00  0.00
ATOM    749  C4' C      24      67.270  26.177  28.246  1.00  0.00
ATOM    750  H4' C      24      68.354  26.155  28.354  1.00  0.00
ATOM    751  O4' C      24      66.896  25.833  26.943  1.00  0.00
ATOM    752  C1' C      24      67.256  26.864  26.014  1.00  0.00
ATOM    753  H1' C      24      68.128  26.644  25.398  1.00  0.00
ATOM    754  N1  C      24      66.024  27.206  25.095  1.00  0.00
ATOM    755  C6  C      24      64.691  27.018  25.488  1.00  0.00
ATOM    756  H6  C      24      64.457  26.419  26.355  1.00  0.00
ATOM    757  C5  C      24      63.684  27.511  24.696  1.00  0.00
ATOM    758  H5  C      24      62.667  27.457  25.056  1.00  0.00
ATOM    759  C4  C      24      64.051  28.384  23.655  1.00  0.00
ATOM    760  N4  C      24      63.083  28.858  22.796  1.00  0.00
ATOM    761  H41 C      24      63.422  29.086  21.872  1.00  0.00
ATOM    762  H42 C      24      62.134  28.697  23.101  1.00  0.00
ATOM    763  N3  C      24      65.283  28.675  23.282  1.00  0.00
ATOM    764  C2  C      24      66.247  28.009  23.973  1.00  0.00
ATOM    765  O2  C      24      67.408  28.272  23.624  1.00  0.00
ATOM    766  C3' C      24      67.012  27.632  28.290  1.00  0.00
ATOM    767  H3' C      24      65.925  27.704  28.252  1.00  0.00
ATOM    768  C2' C      24      67.560  28.022  26.926  1.00  0.00
ATOM    769  H2' C      24      67.163  28.943  26.500  1.00  0.00
ATOM    770  O2' C      24      68.933  28.259  26.922  1.00  0.00
ATOM    771 HO2' C      24      69.343  28.207  26.056  1.00  0.00
ATOM    772  O3' C      24      67.572  28.283  29.456  1.00  0.00
ATOM    773  P   G      25      66.706  29.383  30.105  1.00  0.00
ATOM    774  OP1 G      25      67.608  30.282  30.827  1.00  0.00
ATOM    775  OP2 G      25      65.614  28.766  30.879  1.00  0.00
ATOM    776  O5' G      25      65.969  30.350  29.024  1.00  0.00
ATOM    777  C5' G      25      66.729  31.197  28.220  1.00  0.00
ATOM    778  H5' G      25      67.545  30.686  27.708  1.00  0.00
ATOM    779 H5'' G      25      67.222  31.980  28.795  1.00  0.00
ATOM    780  C4' G      25      65.947  31.849  27.030  1.00  0.00
ATOM    781  H4' G      25      66.672  32.313  26.361  1.00  0.00
ATOM    782  O4' G      25      65.259  30.871  26.368  1.00  0.00
ATOM    783  C1' G      25      64.071  31.453  25.875  1.00  0.00
ATOM    784  H1' G      25      64.139  31.529  24.789  1.00  0.00
ATOM    785  N9  G      25      62.840  30.750  26.197  1.00  0.00
ATOM    786  C8  G      25      62.676  29.561  26.845  1.00  0.00
ATOM    787  H8  G      25      63.461  29.117  27.438  1.00  0.00
ATOM    788  N7  G      25      61.467  29.014  26.818  1.00  0.00
ATOM    789  C5  G      25      60.736  30.021  26.157  1.00  0.00
ATOM    790  C6  G      25      59.370  30.102  25.642  1.00  0.00
ATOM    791  O6  G      25      58.459  29.359  25.795  1.00  0.00
ATOM    792  N1  G      25      59.066  31.129  24.814  1.00  0.00
ATOM    793  H1  G      25      58.125  31.095  24.448  1.00  0.00
ATOM    794  C2  G      25      60.037  31.938  24.326  1.00  0.00
ATOM    795  N2  G      25      59.617  32.836  23.488  1.00  0.00
ATOM    796  H21 G      25      58.632  32.891  23.272  1.00  0.00
ATOM    797  H22 G      25      60.250  33.578  23.226  1.00  0.00
ATOM    798  N3  G      25      61.288  31.922  24.714  1.00  0.00
ATOM    799  C4  G      25      61.629  30.942  25.613  1.00  0.00
ATOM    800  C3' G      25      64.973  32.830  27.592  1.00  0.00
ATOM    801  H3' G      25      64.447  32.434  28.461  1.00  0.00
ATOM    802  C2' G      25      64.060  32.960  26.368  1.00  0.00
ATOM    803  H2' G      25      63.082  33.385  26.595  1.00  0.00
ATOM    804  O2' G      25      64.883  33.733  25.435  1.00  0.00
ATOM    805 HO2' G      25      65.410  34.255  26.045  1.00  0.00
ATOM    806  O3' G      25      65.583  34.124  27.819  1.00  0.00
ATOM    807  P   A      26      64.969  35.230  28.720  1.00  0.00
ATOM    808  OP1 A      26      66.054  36.198  28.931  1.00  0.00
ATOM    809  OP2 A      26      64.430  34.533  29.901  1.00  0.00
ATOM    810  O5' A      26      63.764  35.955  27.927  1.00  0.00
ATOM    811  C5' A      26      63.870  36.624  26.699  1.00  0.00
ATOM    812  H5' A      26      64.358  36.062  25.903  1.00  0.00
ATOM    813 H5'' A      26      64.314  37.592  26.932  1.00  0.00
ATOM    814  C4' A      26      62.444  36.878  26.168  1.00  0.00
ATOM    815  H4' A      26      62.374  37.511  25.283  1.00  0.00
ATOM    816  O4' A      26      61.754  35.706  25.903  1.00  0.00
ATOM    817  C1' A      26      60.417  35.993  25.841  1.00  0.00
ATOM    818  H1' A      26      60.060  36.001  24.811  1.00  0.00
ATOM    819  N9  A      26      59.548  34.962  26.435  1.00  0.00
ATOM    820  C8  A      26      59.937  34.017  27.314  1.00  0.00
ATOM    821  H8  A      26      60.824  34.087  27.927  1.00  0.00
ATOM    822  N7  A      26      58.982  33.228  27.714  1.00  0.00
ATOM    823  C5  A      26      57.861  33.656  26.886  1.00  0.00
ATOM    824  C6  A      26      56.535  33.203  26.739  1.00  0.00
ATOM    825  N6  A      26      56.053  32.074  27.262  1.00  0.00
ATOM    826  H61 A      26      56.588  31.472  27.871  1.00  0.00
ATOM    827  H62 A      26      55.063  31.933  27.125  1.00  0.00
ATOM    828  N1  A      26      55.670  33.815  25.919  1.00  0.00
ATOM    829  C2  A      26      56.133  34.857  25.264  1.00  0.00
ATOM    830  H2  A      26      55.552  35.296  24.466  1.00  0.00
ATOM    831  N3  A      26      57.375  35.445  25.304  1.00  0.00
ATOM    832  C4  A      26      58.238  34.764  26.198  1.00  0.00
ATOM    833  C3' A      26      61.476  37.538  27.183  1.00  0.00
ATOM    834  H3' A      26      61.606  36.927  28.076  1.00  0.00
ATOM    835  C2' A      26      60.174  37.405  26.456  1.00  0.00
ATOM    836  H2' A      26      59.368  37.443  27.188  1.00  0.00
ATOM    837  O2' A      26      59.851  38.312  25.443  1.00  0.00
ATOM    838 HO2' A      26      59.374  39.039  25.851  1.00  0.00
ATOM    839  O3' A      26      61.764  38.957  27.340  1.00  0.00
ATOM    840  P   C      27      60.998  39.912  28.357  1.00  0.00
ATOM    841  OP1 C      27      61.804  41.183  28.321  1.00  0.00
ATOM    842  OP2 C      27      60.780  39.218  29.634  1.00  0.00
ATOM    843  O5' C      27      59.504  40.254  27.769  1.00  0.00
ATOM    844  C5' C      27      59.295  41.258  26.650  1.00  0.00
ATOM    845  H5' C      27      60.023  40.895  25.925  1.00  0.00
ATOM    846 H5'' C      27      59.525  42.260  27.012  1.00  0.00
ATOM    847  C4' C      27      57.906  41.255  25.940  1.00  0.00
ATOM    848  H4' C      27      57.868  41.980  25.128  1.00  0.00
ATOM    849  O4' C      27      57.426  40.085  25.306  1.00  0.00
ATOM    850  C1' C      27      56.060  39.745  25.642  1.00  0.00
ATOM    851  H1' C      27      55.628  39.510  24.669  1.00  0.00
ATOM    852  N1  C      27      55.967  38.592  26.584  1.00  0.00
ATOM    853  C6  C      27      57.007  38.236  27.464  1.00  0.00
ATOM    854  H6  C      27      57.907  38.822  27.581  1.00  0.00
ATOM    855  C5  C      27      56.724  37.218  28.337  1.00  0.00
ATOM    856  H5  C      27      57.438  36.929  29.093  1.00  0.00
ATOM    857  C4  C      27      55.584  36.433  28.194  1.00  0.00
ATOM    858  N4  C      27      55.537  35.227  28.769  1.00  0.00
ATOM    859  H41 C      27      54.732  34.678  28.504  1.00  0.00
ATOM    860  H42 C      27      56.337  34.887  29.283  1.00  0.00
ATOM    861  N3  C      27      54.605  36.745  27.370  1.00  0.00
ATOM    862  C2  C      27      54.763  37.835  26.600  1.00  0.00
ATOM    863  O2  C      27      53.821  38.166  25.943  1.00  0.00
ATOM    864  C3' C      27      56.803  41.571  26.894  1.00  0.00
ATOM    865  H3' C      27      56.853  40.953  27.791  1.00  0.00
ATOM    866  C2' C      27      55.548  41.085  26.152  1.00  0.00
ATOM    867  H2' C      27      54.709  40.886  26.819  1.00  0.00
ATOM    868  O2' C      27      55.021  41.814  25.081  1.00  0.00
ATOM    869 HO2' C      27      54.214  41.377  24.800  1.00  0.00
ATOM    870  O3' C      27      56.792  42.902  27.355  1.00  0.00
ATOM    871  P   U      28      55.990  43.282  28.736  1.00  0.00
ATOM    872  OP1 U      28      56.148  44.741  28.818  1.00  0.00
ATOM    873  OP2 U      28      56.594  42.489  29.836  1.00  0.00
ATOM    874  O5' U      28      54.482  42.736  28.571  1.00  0.00
ATOM    875  C5' U      28      53.561  43.429  27.715  1.00  0.00
ATOM    876  H5' U      28      53.992  43.437  26.713  1.00  0.00
ATOM    877 H5'' U      28      53.393  44.439  28.089  1.00  0.00
ATOM    878  C4' U      28      52.144  42.726  27.532  1.00  0.00
ATOM    879  H4' U      28      51.473  43.267  26.865  1.00  0.00
ATOM    880  O4' U      28      52.103  41.357  27.051  1.00  0.00
ATOM    881  C1' U      28      51.182  40.511  27.835  1.00  0.00
ATOM    882  H1' U      28      50.478  39.931  27.238  1.00  0.00
ATOM    883  N1  U      28      51.963  39.594  28.644  1.00  0.00
ATOM    884  C6  U      28      53.169  39.924  29.167  1.00  0.00
ATOM    885  H6  U      28      53.648  40.866  28.940  1.00  0.00
ATOM    886  C5  U      28      53.842  38.941  29.777  1.00  0.00
ATOM    887  H5  U      28      54.851  39.036  30.149  1.00  0.00
ATOM    888  C4  U      28      53.206  37.680  30.195  1.00  0.00
ATOM    889  O4  U      28      53.716  36.717  30.848  1.00  0.00
ATOM    890  N3  U      28      51.888  37.570  29.803  1.00  0.00
ATOM    891  H3  U      28      51.412  36.693  29.958  1.00  0.00
ATOM    892  C2  U      28      51.262  38.401  28.942  1.00  0.00
ATOM    893  O2  U      28      50.239  38.034  28.373  1.00  0.00
ATOM    894  C3' U      28      51.384  42.660  28.893  1.00  0.00
ATOM    895  H3' U      28      52.130  42.425  29.653  1.00  0.00
ATOM    896  C2' U      28      50.367  41.475  28.736  1.00  0.00
ATOM    897  H2' U      28      50.217  40.909  29.655  1.00  0.00
ATOM    898  O2' U      28      49.292  41.719  27.860  1.00  0.00
ATOM    899 HO2' U      28      48.564  41.096  27.918  1.00  0.00
ATOM    900  O3' U      28      50.631  43.828  29.172  1.00  0.00
ATOM    901  P   A      29      50.403  44.124  30.791  1.00  0.00
ATOM    902  OP1 A      29      49.741  45.420  30.960  1.00  0.00
ATOM    903  OP2 A      29      51.644  43.984  31.534  1.00  0.00
ATOM    904  O5' A      29      49.429  42.984  31.290  1.00  0.00
ATOM    905  C5' A      29      48.155  43.039  30.832  1.00  0.00
ATOM    906  H5' A      29      48.244  43.135  29.750  1.00  0.00
ATOM    907 H5'' A      29      47.563  43.887  31.176  1.00  0.00
ATOM    908  C4' A      29      47.451  41.707  31.217  1.00  0.00
ATOM    909  H4' A      29      46.501  41.636  30.689  1.00  0.00
ATOM    910  O4' A      29      48.188  40.583  30.741  1.00  0.00
ATOM    911  C1' A      29      48.198  39.562  31.801  1.00  0.00
ATOM    912  H1' A      29      47.904  38.567  31.468  1.00  0.00
ATOM    913  N9  A      29      49.552  39.401  32.385  1.00  0.00
ATOM    914  C8  A      29      50.667  40.212  32.410  1.00  0.00
ATOM    915  H8  A      29      50.658  41.226  32.039  1.00  0.00
ATOM    916  N7  A      29      51.761  39.641  32.953  1.00  0.00
ATOM    917  C5  A      29      51.361  38.357  33.219  1.00  0.00
ATOM    918  C6  A      29      51.903  37.232  33.800  1.00  0.00
ATOM    919  N6  A      29      53.074  37.081  34.413  1.00  0.00
ATOM    920  H61 A      29      53.236  36.225  34.925  1.00  0.00
ATOM    921  H62 A      29      53.668  37.876  34.601  1.00  0.00
ATOM    922  N1  A      29      51.245  36.074  33.880  1.00  0.00
ATOM    923  C2  A      29      49.990  36.055  33.507  1.00  0.00
ATOM    924  H2  A      29      49.437  35.132  33.597  1.00  0.00
ATOM    925  N3  A      29      49.298  37.116  33.028  1.00  0.00
ATOM    926  C4  A      29      50.024  38.236  32.861  1.00  0.00
ATOM    927  C3' A      29      47.288  41.582  32.700  1.00  0.00
ATOM    928  H3' A      29      48.186  41.956  33.191  1.00  0.00
ATOM    929  C2' A      29      47.143  40.071  32.842  1.00  0.00
ATOM    930  H2' A      29      47.480  39.754  33.829  1.00  0.00
ATOM    931  O2' A      29      45.853  39.584  32.412  1.00  0.00
ATOM    932 HO2' A      29      45.131  40.051  32.839  1.00  0.00
ATOM    933  O3' A      29      46.159  42.202  33.218  1.00  0.00
ATOM    934  P   G      30      46.211  42.803  34.649  1.00  0.00
ATOM    935  OP1 G      30      44.904  43.507  34.847  1.00  0.00
ATOM    936  OP2 G      30      47.435  43.527  34.774  1.00  0.00
ATOM    937  O5' G      30      46.324  41.537  35.571  1.00  0.00
ATOM    938  C5' G      30      45.173  40.697  35.688  1.00  0.00
ATOM    939  H5' G      30      44.701  40.537  34.718  1.00  0.00
ATOM    940 H5'' G      30      44.423  41.210  36.290  1.00  0.00
ATOM    941  C4' G      30      45.461  39.293  36.226  1.00  0.00
ATOM    942  H4' G      30      44.533  38.738  36.090  1.00  0.00
ATOM    943  O4' G      30      46.538  38.542  35.671  1.00  0.00
ATOM    944  C1' G      30      46.969  37.544  36.620  1.00  0.00
ATOM    945  H1' G      30      46.839  36.485  36.400  1.00  0.00
ATOM    946  N9  G      30      48.424  37.694  36.831  1.00  0.00
ATOM    947  C8  G      30      49.302  38.588  36.322  1.00  0.00
ATOM    948  H8  G      30      48.941  39.437  35.759  1.00  0.00
ATOM    949  N7  G      30      50.527  38.324  36.577  1.00  0.00
ATOM    950  C5  G      30      50.544  37.246  37.429  1.00  0.00
ATOM    951  C6  G      30      51.571  36.451  37.988  1.00  0.00
ATOM    952  O6  G      30      52.774  36.529  37.707  1.00  0.00
ATOM    953  N1  G      30      51.094  35.409  38.788  1.00  0.00
ATOM    954  H1  G      30      51.784  34.842  39.260  1.00  0.00
ATOM    955  C2  G      30      49.718  35.147  38.909  1.00  0.00
ATOM    956  N2  G      30      49.451  33.993  39.475  1.00  0.00
ATOM    957  H21 G      30      50.168  33.408  39.881  1.00  0.00
ATOM    958  H22 G      30      48.473  33.758  39.392  1.00  0.00
ATOM    959  N3  G      30      48.717  35.811  38.353  1.00  0.00
ATOM    960  C4  G      30      49.225  36.900  37.599  1.00  0.00
ATOM    961  C3' G      30      45.814  39.308  37.695  1.00  0.00
ATOM    962  H3' G      30      46.687  39.935  37.877  1.00  0.00
ATOM    963  C2' G      30      46.265  37.897  37.958  1.00  0.00
ATOM    964  H2' G      30      46.819  37.642  38.862  1.00  0.00
ATOM    965  O2' G      30      45.059  37.084  38.053  1.00  0.00
ATOM    966 HO2' G      30      45.387  36.206  38.263  1.00  0.00
ATOM    967  O3' G      30      44.661  39.727  38.550  1.00  0.00
ATOM    968  P   A      31      44.957  40.166  40.043  1.00  0.00
ATOM    969  OP1 A      31      43.733  40.692  40.677  1.00  0.00
ATOM    970  OP2 A      31      46.172  40.937  40.120  1.00  0.00
ATOM    971  O5' A      31      45.318  38.880  40.869  1.00  0.00
ATOM    972  C5' A      31      44.360  37.929  41.220  1.00  0.00
ATOM    973  H5' A      31      43.997  37.445  40.314  1.00  0.00
ATOM    974 H5'' A      31      43.562  38.394  41.799  1.00  0.00
ATOM    975  C4' A      31      45.109  36.925  42.136  1.00  0.00
ATOM    976  H4' A      31      44.376  36.202  42.495  1.00  0.00
ATOM    977  O4' A      31      45.995  36.191  41.388  1.00  0.00
ATOM    978  C1' A      31      47.201  35.980  42.161  1.00  0.00
ATOM    979  H1' A      31      47.533  34.949  42.282  1.00  0.00
ATOM    980  N9  A      31      48.357  36.738  41.677  1.00  0.00
ATOM    981  C8  A      31      48.441  37.832  40.903  1.00  0.00
ATOM    982  H8  A      31      47.595  38.419  40.576  1.00  0.00
ATOM    983  N7  A      31      49.689  38.189  40.598  1.00  0.00
ATOM    984  C5  A      31      50.451  37.214  41.318  1.00  0.00
ATOM    985  C6  A      31      51.801  36.989  41.499  1.00  0.00
ATOM    986  N6  A      31      52.813  37.568  40.888  1.00  0.00
ATOM    987  H61 A      31      52.651  38.361  40.284  1.00  0.00
ATOM    988  H62 A      31      53.699  37.121  41.072  1.00  0.00
ATOM    989  N1  A      31      52.265  36.030  42.351  1.00  0.00
ATOM    990  C2  A      31      51.379  35.255  42.958  1.00  0.00
ATOM    991  H2  A      31      51.766  34.568  43.696  1.00  0.00
ATOM    992  N3  A      31      50.049  35.371  42.850  1.00  0.00
ATOM    993  C4  A      31      49.654  36.405  42.028  1.00  0.00
ATOM    994  C3' A      31      45.858  37.556  43.244  1.00  0.00
ATOM    995  H3' A      31      46.378  38.472  42.963  1.00  0.00
ATOM    996  C2' A      31      46.965  36.507  43.595  1.00  0.00
ATOM    997  H2' A      31      47.781  37.011  44.114  1.00  0.00
ATOM    998  O2' A      31      46.460  35.491  44.416  1.00  0.00
ATOM    999 HO2' A      31      46.152  35.963  45.193  1.00  0.00
ATOM   1000  O3' A      31      45.088  38.006  44.407  1.00  0.00
ATOM   1001  P   G      32      45.518  39.243  45.364  1.00  0.00
ATOM   1002  OP1 G      32      44.365  39.417  46.239  1.00  0.00
ATOM   1003  OP2 G      32      45.810  40.381  44.463  1.00  0.00
ATOM   1004  O5' G      32      46.821  38.751  46.181  1.00  0.00
ATOM   1005  C5' G      32      46.715  37.747  47.144  1.00  0.00
ATOM   1006  H5' G      32      46.067  36.976  46.728  1.00  0.00
ATOM   1007 H5'' G      32      46.275  38.070  48.088  1.00  0.00
ATOM   1008  C4' G      32      48.067  37.080  47.442  1.00  0.00
ATOM   1009  H4' G      32      47.988  36.239  48.131  1.00  0.00
ATOM   1010  O4' G      32      48.678  36.528  46.248  1.00  0.00
ATOM   1011  C1' G      32      50.098  36.749  46.341  1.00  0.00
ATOM   1012  H1' G      32      50.604  35.799  46.171  1.00  0.00
ATOM   1013  N9  G      32      50.709  37.694  45.412  1.00  0.00
ATOM   1014  C8  G      32      50.167  38.733  44.769  1.00  0.00
ATOM   1015  H8  G      32      49.112  38.967  44.787  1.00  0.00
ATOM   1016  N7  G      32      50.899  39.304  43.837  1.00  0.00
ATOM   1017  C5  G      32      52.191  38.744  44.101  1.00  0.00
ATOM   1018  C6  G      32      53.558  39.091  43.700  1.00  0.00
ATOM   1019  O6  G      32      53.963  39.895  42.871  1.00  0.00
ATOM   1020  N1  G      32      54.508  38.275  44.254  1.00  0.00
ATOM   1021  H1  G      32      55.464  38.391  43.949  1.00  0.00
ATOM   1022  C2  G      32      54.259  37.310  45.208  1.00  0.00
ATOM   1023  N2  G      32      55.286  36.868  45.890  1.00  0.00
ATOM   1024  H21 G      32      56.165  37.313  45.665  1.00  0.00
ATOM   1025  H22 G      32      55.116  36.246  46.667  1.00  0.00
ATOM   1026  N3  G      32      53.088  37.077  45.746  1.00  0.00
ATOM   1027  C4  G      32      52.075  37.761  45.098  1.00  0.00
ATOM   1028  C3' G      32      49.035  38.056  48.093  1.00  0.00
ATOM   1029  H3' G      32      48.876  38.986  47.546  1.00  0.00
ATOM   1030  C2' G      32      50.293  37.277  47.812  1.00  0.00
ATOM   1031  H2' G      32      51.212  37.863  47.799  1.00  0.00
ATOM   1032  O2' G      32      50.472  36.103  48.576  1.00  0.00
ATOM   1033 HO2' G      32      50.334  36.281  49.509  1.00  0.00
ATOM   1034  O3' G      32      48.697  38.189  49.472  1.00  0.00
ATOM   1035  P   C      33      49.187  39.468  50.336  1.00  0.00
ATOM   1036  OP1 C      33      48.554  39.447  51.622  1.00  0.00
ATOM   1037  OP2 C      33      48.969  40.708  49.500  1.00  0.00
ATOM   1038  O5' C      33      50.770  39.203  50.452  1.00  0.00
ATOM   1039  C5' C      33      51.290  38.158  51.178  1.00  0.00
ATOM   1040  H5' C      33      50.693  37.264  50.998  1.00  0.00
ATOM   1041 H5'' C      33      51.112  38.473  52.207  1.00  0.00
ATOM   1042  C4' C      33      52.749  37.923  50.899  1.00  0.00
ATOM   1043  H4' C      33      53.021  36.996  51.402  1.00  0.00
ATOM   1044  O4' C      33      52.840  37.696  49.478  1.00  0.00
ATOM   1045  C1' C      33      54.124  38.178  49.040  1.00  0.00
ATOM   1046  H1' C      33      54.743  37.335  48.732  1.00  0.00
ATOM   1047  N1  C      33      53.916  39.294  48.069  1.00  0.00
ATOM   1048  C6  C      33      52.745  39.997  47.885  1.00  0.00
ATOM   1049  H6  C      33      51.909  39.754  48.524  1.00  0.00
ATOM   1050  C5  C      33      52.653  40.901  46.860  1.00  0.00
ATOM   1051  H5  C      33      51.685  41.338  46.667  1.00  0.00
ATOM   1052  C4  C      33      53.836  41.180  46.170  1.00  0.00
ATOM   1053  N4  C      33      53.751  42.083  45.274  1.00  0.00
ATOM   1054  H41 C      33      52.829  42.364  44.971  1.00  0.00
ATOM   1055  H42 C      33      54.530  42.285  44.664  1.00  0.00
ATOM   1056  N3  C      33      55.003  40.607  46.390  1.00  0.00
ATOM   1057  C2  C      33      55.084  39.726  47.375  1.00  0.00
ATOM   1058  O2  C      33      56.122  39.247  47.758  1.00  0.00
ATOM   1059  C3' C      33      53.677  39.197  51.170  1.00  0.00
ATOM   1060  H3' C      33      53.298  40.168  50.850  1.00  0.00
ATOM   1061  C2' C      33      54.806  38.757  50.292  1.00  0.00
ATOM   1062  H2' C      33      55.430  39.623  50.072  1.00  0.00
ATOM   1063  O2' C      33      55.586  37.683  50.745  1.00  0.00
ATOM   1064 HO2' C      33      56.287  37.391  50.157  1.00  0.00
ATOM   1065  O3' C      33      53.988  39.315  52.577  1.00  0.00
ATOM   1066  P   C      34      54.333  40.632  53.236  1.00  0.00
ATOM   1067  OP1 C      34      54.485  40.474  54.697  1.00  0.00
ATOM   1068  OP2 C      34      53.332  41.601  52.862  1.00  0.00
ATOM   1069  O5' C      34      55.787  41.111  52.558  1.00  0.00
ATOM   1070  C5' C      34      56.945  40.367  52.818  1.00  0.00
ATOM   1071  H5' C      34      56.747  39.335  52.528  1.00  0.00
ATOM   1072 H5'' C      34      57.256  40.409  53.862  1.00  0.00
ATOM   1073  C4' C      34      58.137  40.799  51.993  1.00  0.00
ATOM   1074  H4' C      34      58.960  40.132  52.249  1.00  0.00
ATOM   1075  O4' C      34      57.816  40.600  50.623  1.00  0.00
ATOM   1076  C1' C      34      58.580  41.562  49.852  1.00  0.00
ATOM   1077  H1' C      34      59.200  41.001  49.153  1.00  0.00
ATOM   1078  N1  C      34      57.711  42.460  49.030  1.00  0.00
ATOM   1079  C6  C      34      56.335  42.651  49.375  1.00  0.00
ATOM   1080  H6  C      34      55.933  42.192  50.267  1.00  0.00
ATOM   1081  C5  C      34      55.487  43.373  48.614  1.00  0.00
ATOM   1082  H5  C      34      54.451  43.420  48.916  1.00  0.00
ATOM   1083  C4  C      34      56.029  43.862  47.411  1.00  0.00
ATOM   1084  N4  C      34      55.312  44.537  46.602  1.00  0.00
ATOM   1085  H41 C      34      54.308  44.628  46.665  1.00  0.00
ATOM   1086  H42 C      34      55.906  45.005  45.933  1.00  0.00
ATOM   1087  N3  C      34      57.293  43.785  47.055  1.00  0.00
ATOM   1088  C2  C      34      58.187  43.180  47.938  1.00  0.00
ATOM   1089  O2  C      34      59.379  43.219  47.628  1.00  0.00
ATOM   1090  C3' C      34      58.530  42.252  52.148  1.00  0.00
ATOM   1091  H3' C      34      57.609  42.829  52.069  1.00  0.00
ATOM   1092  C2' C      34      59.366  42.437  50.837  1.00  0.00
ATOM   1093  H2' C      34      59.276  43.471  50.502  1.00  0.00
ATOM   1094  O2' C      34      60.670  41.974  50.951  1.00  0.00
ATOM   1095 HO2' C      34      61.254  42.733  51.017  1.00  0.00
ATOM   1096  O3' C      34      59.365  42.570  53.211  1.00  0.00
ATOM   1097  P   C      35      59.493  44.038  53.727  1.00  0.00
ATOM   1098  OP1 C      35      60.523  44.083  54.783  1.00  0.00
ATOM   1099  OP2 C      35      58.088  44.578  54.034  1.00  0.00
ATOM   1100  O5' C      35      60.193  44.921  52.513  1.00  0.00
ATOM   1101  C5' C      35      61.609  44.835  52.357  1.00  0.00
ATOM   1102  H5' C      35      61.837  43.776  52.237  1.00  0.00
ATOM   1103 H5'' C      35      62.091  45.243  53.246  1.00  0.00
ATOM   1104  C4' C      35      61.974  45.718  51.143  1.00  0.00
ATOM   1105  H4' C      35      63.021  45.616  50.857  1.00  0.00
ATOM   1106  O4' C      35      61.202  45.505  49.891  1.00  0.00
ATOM   1107  C1' C      35      61.284  46.617  49.030  1.00  0.00
ATOM   1108  H1' C      35      61.740  46.285  48.097  1.00  0.00
ATOM   1109  N1  C      35      59.918  47.097  48.755  1.00  0.00
ATOM   1110  C6  C      35      58.762  46.513  49.211  1.00  0.00
ATOM   1111  H6  C      35      58.904  45.928  50.108  1.00  0.00
ATOM   1112  C5  C      35      57.540  46.681  48.660  1.00  0.00
ATOM   1113  H5  C      35      56.731  46.107  49.087  1.00  0.00
ATOM   1114  C4  C      35      57.573  47.527  47.508  1.00  0.00
ATOM   1115  N4  C      35      56.483  47.608  46.886  1.00  0.00
ATOM   1116  H41 C      35      55.712  47.069  47.252  1.00  0.00
ATOM   1117  H42 C      35      56.413  48.310  46.163  1.00  0.00
ATOM   1118  N3  C      35      58.553  48.292  47.146  1.00  0.00
ATOM   1119  C2  C      35      59.743  48.054  47.760  1.00  0.00
ATOM   1120  O2  C      35      60.697  48.712  47.341  1.00  0.00
ATOM   1121  C3' C      35      61.940  47.172  51.432  1.00  0.00
ATOM   1122  H3' C      35      60.918  47.463  51.672  1.00  0.00
ATOM   1123  C2' C      35      62.037  47.610  49.909  1.00  0.00
ATOM   1124  H2' C      35      61.531  48.566  49.772  1.00  0.00
ATOM   1125  O2' C      35      63.351  47.836  49.427  1.00  0.00
ATOM   1126 HO2' C      35      63.360  48.322  48.598  1.00  0.00
ATOM   1127  O3' C      35      62.881  47.828  52.320  1.00  0.00
ATOM   1128  P   C      36      62.506  49.295  52.974  1.00  0.00
ATOM   1129  OP1 C      36      63.636  49.782  53.777  1.00  0.00
ATOM   1130  OP2 C      36      61.198  49.039  53.585  1.00  0.00
ATOM   1131  O5' C      36      62.452  50.311  51.773  1.00  0.00
ATOM   1132  C5' C      36      63.669  50.674  51.082  1.00  0.00
ATOM   1133  H5' C      36      64.086  49.718  50.766  1.00  0.00
ATOM   1134 H5'' C      36      64.286  51.235  51.783  1.00  0.00
ATOM   1135  C4' C      36      63.477  51.419  49.792  1.00  0.00
ATOM   1136  H4' C      36      64.413  51.420  49.234  1.00  0.00
ATOM   1137  O4' C      36      62.396  50.715  49.100  1.00  0.00
ATOM   1138  C1' C      36      61.826  51.598  48.158  1.00  0.00
ATOM   1139  H1' C      36      62.092  51.219  47.171  1.00  0.00
ATOM   1140  N1  C      36      60.339  51.672  48.331  1.00  0.00
ATOM   1141  C6  C      36      59.750  50.948  49.322  1.00  0.00
ATOM   1142  H6  C      36      60.347  50.567  50.138  1.00  0.00
ATOM   1143  C5  C      36      58.403  50.714  49.310  1.00  0.00
ATOM   1144  H5  C      36      57.921  50.110  50.064  1.00  0.00
ATOM   1145  C4  C      36      57.663  51.245  48.220  1.00  0.00
ATOM   1146  N4  C      36      56.421  51.004  48.115  1.00  0.00
ATOM   1147  H41 C      36      56.038  51.277  47.221  1.00  0.00
ATOM   1148  H42 C      36      55.966  50.297  48.674  1.00  0.00
ATOM   1149  N3  C      36      58.199  51.932  47.242  1.00  0.00
ATOM   1150  C2  C      36      59.514  52.192  47.368  1.00  0.00
ATOM   1151  O2  C      36      59.976  52.898  46.420  1.00  0.00
ATOM   1152  C3' C      36      62.815  52.824  49.940  1.00  0.00
ATOM   1153  H3' C      36      61.959  52.798  50.614  1.00  0.00
ATOM   1154  C2' C      36      62.386  52.972  48.458  1.00  0.00
ATOM   1155  H2' C      36      61.546  53.666  48.469  1.00  0.00
ATOM   1156  O2' C      36      63.421  53.414  47.592  1.00  0.00
ATOM   1157 HO2' C      36      64.066  53.795  48.193  1.00  0.00
ATOM   1158  O3' C      36      63.783  53.829  50.321  1.00  0.00
ATOM   1159  P   U      37      63.314  55.144  51.039  1.00  0.00
ATOM   1160  OP1 U      37      64.480  56.026  51.071  1.00  0.00
ATOM   1161  OP2 U      37      62.659  54.733  52.256  1.00  0.00
ATOM   1162  O5' U      37      62.157  55.792  50.070  1.00  0.00
ATOM   1163  C5' U      37      62.558  56.712  49.067  1.00  0.00
ATOM   1164  H5' U      37      63.088  56.230  48.244  1.00  0.00
ATOM   1165 H5'' U      37      63.237  57.488  49.419  1.00  0.00
ATOM   1166  C4' U      37      61.330  57.226  48.368  1.00  0.00
ATOM   1167  H4' U      37      61.649  57.885  47.561  1.00  0.00
ATOM   1168  O4' U      37      60.597  56.168  47.827  1.00  0.00
ATOM   1169  C1' U      37      59.241  56.548  47.778  1.00  0.00
ATOM   1170  H1' U      37      58.923  56.711  46.748  1.00  0.00
ATOM   1171  N1  U      37      58.287  55.667  48.409  1.00  0.00
ATOM   1172  C6  U      37      58.649  54.952  49.557  1.00  0.00
ATOM   1173  H6  U      37      59.670  54.973  49.908  1.00  0.00
ATOM   1174  C5  U      37      57.698  54.139  50.178  1.00  0.00
ATOM   1175  H5  U      37      57.966  53.523  51.023  1.00  0.00
ATOM   1176  C4  U      37      56.362  54.008  49.719  1.00  0.00
ATOM   1177  O4  U      37      55.494  53.328  50.260  1.00  0.00
ATOM   1178  N3  U      37      56.059  54.774  48.619  1.00  0.00
ATOM   1179  H3  U      37      55.097  54.742  48.314  1.00  0.00
ATOM   1180  C2  U      37      57.018  55.542  47.872  1.00  0.00
ATOM   1181  O2  U      37      56.697  56.117  46.833  1.00  0.00
ATOM   1182  C3' U      37      60.464  58.019  49.264  1.00  0.00
ATOM   1183  H3' U      37      60.250  57.483  50.188  1.00  0.00
ATOM   1184  C2' U      37      59.195  57.950  48.380  1.00  0.00
ATOM   1185  H2' U      37      58.285  58.078  48.967  1.00  0.00
ATOM   1186  O2' U      37      59.233  58.913  47.299  1.00  0.00
ATOM   1187 HO2' U      37      58.332  59.227  47.185  1.00  0.00
ATOM   1188  O3' U      37      60.808  59.351  49.571  1.00  0.00
ATOM   1189  P   U      38      60.476  60.055  50.926  1.00  0.00
ATOM   1190  OP1 U      38      60.877  61.395  50.871  1.00  0.00
ATOM   1191  OP2 U      38      61.081  59.233  51.994  1.00  0.00
ATOM   1192  O5' U      38      58.838  60.091  51.112  1.00  0.00
ATOM   1193  C5' U      38      58.001  61.003  50.358  1.00  0.00
ATOM   1194  H5' U      38      58.194  60.778  49.309  1.00  0.00
ATOM   1195 H5'' U      38      58.201  62.046  50.603  1.00  0.00
ATOM   1196  C4' U      38      56.565  60.781  50.589  1.00  0.00
ATOM   1197  H4' U      38      55.983  61.453  49.959  1.00  0.00
ATOM   1198  O4' U      38      56.175  59.504  50.196  1.00  0.00
ATOM   1199  C1' U      38      55.039  59.050  50.965  1.00  0.00
ATOM   1200  H1' U      38      54.121  59.111  50.381  1.00  0.00
ATOM   1201  N1  U      38      55.150  57.660  51.451  1.00  0.00
ATOM   1202  C6  U      38      56.314  57.158  51.971  1.00  0.00
ATOM   1203  H6  U      38      57.237  57.677  51.761  1.00  0.00
ATOM   1204  C5  U      38      56.325  56.094  52.769  1.00  0.00
ATOM   1205  H5  U      38      57.228  55.707  53.219  1.00  0.00
ATOM   1206  C4  U      38      55.098  55.405  53.082  1.00  0.00
ATOM   1207  O4  U      38      54.957  54.357  53.713  1.00  0.00
ATOM   1208  N3  U      38      53.948  55.933  52.576  1.00  0.00
ATOM   1209  H3  U      38      53.059  55.457  52.632  1.00  0.00
ATOM   1210  C2  U      38      53.905  56.993  51.743  1.00  0.00
ATOM   1211  O2  U      38      52.847  57.314  51.247  1.00  0.00
ATOM   1212  C3' U      38      56.068  60.942  52.019  1.00  0.00
ATOM   1213  H3' U      38      56.867  60.500  52.616  1.00  0.00
ATOM   1214  C2' U      38      54.833  60.072  52.180  1.00  0.00
ATOM   1215  H2' U      38      54.790  59.585  53.154  1.00  0.00
ATOM   1216  O2' U      38      53.625  60.786  51.875  1.00  0.00
ATOM   1217 HO2' U      38      53.485  61.551  52.437  1.00  0.00
ATOM   1218  O3' U      38      55.859  62.312  52.366  1.00  0.00
ATOM   1219  P   A      39      55.552  62.762  53.869  1.00  0.00
ATOM   1220  OP1 A      39      56.085  64.145  54.004  1.00  0.00
ATOM   1221  OP2 A      39      55.956  61.684  54.779  1.00  0.00
ATOM   1222  O5' A      39      53.965  62.785  53.793  1.00  0.00
ATOM   1223  C5' A      39      53.279  63.869  53.221  1.00  0.00
ATOM   1224  H5' A      39      53.405  63.896  52.139  1.00  0.00
ATOM   1225 H5'' A      39      53.533  64.833  53.663  1.00  0.00
ATOM   1226  C4' A      39      51.811  63.600  53.665  1.00  0.00
ATOM   1227  H4' A      39      51.178  64.408  53.299  1.00  0.00
ATOM   1228  O4' A      39      51.328  62.383  53.178  1.00  0.00
ATOM   1229  C1' A      39      50.355  61.979  54.120  1.00  0.00
ATOM   1230  H1' A      39      49.368  61.773  53.707  1.00  0.00
ATOM   1231  N9  A      39      50.734  60.654  54.743  1.00  0.00
ATOM   1232  C8  A      39      51.897  59.967  54.639  1.00  0.00
ATOM   1233  H8  A      39      52.814  60.336  54.203  1.00  0.00
ATOM   1234  N7  A      39      51.897  58.856  55.304  1.00  0.00
ATOM   1235  C5  A      39      50.633  58.785  55.751  1.00  0.00
ATOM   1236  C6  A      39      49.859  57.767  56.437  1.00  0.00
ATOM   1237  N6  A      39      50.389  56.623  56.777  1.00  0.00
ATOM   1238  H61 A      39      49.891  55.947  57.338  1.00  0.00
ATOM   1239  H62 A      39      51.369  56.524  56.551  1.00  0.00
ATOM   1240  N1  A      39      48.541  57.858  56.455  1.00  0.00
ATOM   1241  C2  A      39      47.971  58.990  56.081  1.00  0.00
ATOM   1242  H2  A      39      46.892  58.968  56.129  1.00  0.00
ATOM   1243  N3  A      39      48.504  60.038  55.516  1.00  0.00
ATOM   1244  C4  A      39      49.883  59.812  55.321  1.00  0.00
ATOM   1245  C3' A      39      51.614  63.692  55.201  1.00  0.00
ATOM   1246  H3' A      39      52.302  63.049  55.749  1.00  0.00
ATOM   1247  C2' A      39      50.218  63.047  55.237  1.00  0.00
ATOM   1248  H2' A      39      50.009  62.406  56.094  1.00  0.00
ATOM   1249  O2' A      39      49.221  63.988  54.839  1.00  0.00
ATOM   1250 HO2' A      39      48.414  63.472  54.772  1.00  0.00
ATOM   1251  O3' A      39      51.652  65.024  55.658  1.00  0.00
ATOM   1252  P   A      40      51.803  65.163  57.267  1.00  0.00
ATOM   1253  OP1 A      40      51.748  66.607  57.521  1.00  0.00
ATOM   1254  OP2 A      40      53.067  64.495  57.673  1.00  0.00
ATOM   1255  O5' A      40      50.476  64.540  57.919  1.00  0.00
ATOM   1256  C5' A      40      49.250  65.284  57.983  1.00  0.00
ATOM   1257  H5' A      40      48.842  65.468  56.989  1.00  0.00
ATOM   1258 H5'' A      40      49.474  66.199  58.530  1.00  0.00
ATOM   1259  C4' A      40      48.175  64.358  58.714  1.00  0.00
ATOM   1260  H4' A      40      47.237  64.913  58.693  1.00  0.00
ATOM   1261  O4' A      40      48.013  63.171  58.061  1.00  0.00
ATOM   1262  C1' A      40      47.744  62.113  59.018  1.00  0.00
ATOM   1263  H1' A      40      46.815  61.636  58.703  1.00  0.00
ATOM   1264  N9  A      40      48.811  61.079  58.980  1.00  0.00
ATOM   1265  C8  A      40      50.146  61.226  58.607  1.00  0.00
ATOM   1266  H8  A      40      50.472  62.171  58.198  1.00  0.00
ATOM   1267  N7  A      40      50.968  60.282  59.037  1.00  0.00
ATOM   1268  C5  A      40      50.046  59.312  59.556  1.00  0.00
ATOM   1269  C6  A      40      50.111  58.030  60.163  1.00  0.00
ATOM   1270  N6  A      40      51.219  57.248  60.211  1.00  0.00
ATOM   1271  H61 A      40      51.213  56.329  60.631  1.00  0.00
ATOM   1272  H62 A      40      52.086  57.732  60.026  1.00  0.00
ATOM   1273  N1  A      40      48.977  57.440  60.669  1.00  0.00
ATOM   1274  C2  A      40      47.826  58.085  60.536  1.00  0.00
ATOM   1275  H2  A      40      46.949  57.528  60.831  1.00  0.00
ATOM   1276  N3  A      40      47.597  59.232  59.967  1.00  0.00
ATOM   1277  C4  A      40      48.749  59.797  59.547  1.00  0.00
ATOM   1278  C3' A      40      48.621  64.035  60.114  1.00  0.00
ATOM   1279  H3' A      40      49.642  63.654  60.149  1.00  0.00
ATOM   1280  C2' A      40      47.696  62.825  60.360  1.00  0.00
ATOM   1281  H2' A      40      47.982  62.144  61.162  1.00  0.00
ATOM   1282  O2' A      40      46.407  63.229  60.700  1.00  0.00
ATOM   1283 HO2' A      40      46.526  64.163  60.886  1.00  0.00
ATOM   1284  O3' A      40      48.399  65.147  60.917  1.00  0.00
ATOM   1285  P   U      41      49.286  65.508  62.106  1.00  0.00
ATOM   1286  OP1 U      41      48.703  66.698  62.720  1.00  0.00
ATOM   1287  OP2 U      41      50.679  65.529  61.683  1.00  0.00
ATOM   1288  O5' U      41      49.023  64.247  63.056  1.00  0.00
ATOM   1289  C5' U      41      47.743  64.013  63.699  1.00  0.00
ATOM   1290  H5' U      41      46.975  64.036  62.925  1.00  0.00
ATOM   1291 H5'' U      41      47.504  64.811  64.402  1.00  0.00
ATOM   1292  C4' U      41      47.638  62.645  64.322  1.00  0.00
ATOM   1293  H4' U      41      46.605  62.504  64.638  1.00  0.00
ATOM   1294  O4' U      41      47.929  61.579  63.529  1.00  0.00
ATOM   1295  C1' U      41      48.529  60.582  64.270  1.00  0.00
ATOM   1296  H1' U      41      47.892  59.698  64.306  1.00  0.00
ATOM   1297  N1  U      41      49.886  60.284  63.722  1.00  0.00
ATOM   1298  C6  U      41      50.470  61.022  62.694  1.00  0.00
ATOM   1299  H6  U      41      49.937  61.876  62.304  1.00  0.00
ATOM   1300  C5  U      41      51.665  60.673  62.206  1.00  0.00
ATOM   1301  H5  U      41      52.142  61.364  61.527  1.00  0.00
ATOM   1302  C4  U      41      52.393  59.652  62.793  1.00  0.00
ATOM   1303  O4  U      41      53.547  59.298  62.366  1.00  0.00
ATOM   1304  N3  U      41      51.708  58.823  63.676  1.00  0.00
ATOM   1305  H3  U      41      52.223  57.993  63.935  1.00  0.00
ATOM   1306  C2  U      41      50.540  59.122  64.224  1.00  0.00
ATOM   1307  O2  U      41      50.005  58.476  65.125  1.00  0.00
ATOM   1308  C3' U      41      48.646  62.576  65.492  1.00  0.00
ATOM   1309  H3' U      41      49.587  62.979  65.117  1.00  0.00
ATOM   1310  C2' U      41      48.720  61.077  65.659  1.00  0.00
ATOM   1311  H2' U      41      49.632  60.732  66.146  1.00  0.00
ATOM   1312  O2' U      41      47.683  60.617  66.502  1.00  0.00
ATOM   1313 HO2' U      41      48.051  60.373  67.355  1.00  0.00
ATOM   1314  O3' U      41      48.129  63.221  66.616  1.00  0.00
ATOM   1315  P   G      42      49.070  63.980  67.612  1.00  0.00
ATOM   1316  OP1 G      42      48.220  64.906  68.394  1.00  0.00
ATOM   1317  OP2 G      42      50.242  64.453  66.800  1.00  0.00
ATOM   1318  O5' G      42      49.660  62.712  68.529  1.00  0.00
ATOM   1319  C5' G      42      48.891  62.364  69.669  1.00  0.00
ATOM   1320  H5' G      42      47.884  62.157  69.305  1.00  0.00
ATOM   1321 H5'' G      42      48.874  63.201  70.368  1.00  0.00
ATOM   1322  C4' G      42      49.594  61.168  70.229  1.00  0.00
ATOM   1323  H4' G      42      49.025  60.815  71.089  1.00  0.00
ATOM   1324  O4' G      42      49.663  60.117  69.248  1.00  0.00
ATOM   1325  C1' G      42      50.722  59.253  69.590  1.00  0.00
ATOM   1326  H1' G      42      50.552  58.201  69.819  1.00  0.00
ATOM   1327  N9  G      42      51.627  59.295  68.373  1.00  0.00
ATOM   1328  C8  G      42      51.936  60.341  67.561  1.00  0.00
ATOM   1329  H8  G      42      51.516  61.334  67.625  1.00  0.00
ATOM   1330  N7  G      42      52.791  60.049  66.638  1.00  0.00
ATOM   1331  C5  G      42      53.213  58.764  66.972  1.00  0.00
ATOM   1332  C6  G      42      54.123  57.828  66.396  1.00  0.00
ATOM   1333  O6  G      42      54.722  57.964  65.342  1.00  0.00
ATOM   1334  N1  G      42      54.328  56.656  67.062  1.00  0.00
ATOM   1335  H1  G      42      55.055  56.010  66.787  1.00  0.00
ATOM   1336  C2  G      42      53.568  56.317  68.133  1.00  0.00
ATOM   1337  N2  G      42      53.677  55.006  68.430  1.00  0.00
ATOM   1338  H21 G      42      54.253  54.396  67.867  1.00  0.00
ATOM   1339  H22 G      42      53.209  54.552  69.201  1.00  0.00
ATOM   1340  N3  G      42      52.630  57.048  68.710  1.00  0.00
ATOM   1341  C4  G      42      52.513  58.285  68.127  1.00  0.00
ATOM   1342  C3' G      42      51.046  61.309  70.691  1.00  0.00
ATOM   1343  H3' G      42      51.683  61.857  69.996  1.00  0.00
ATOM   1344  C2' G      42      51.441  59.830  70.770  1.00  0.00
ATOM   1345  H2' G      42      52.511  59.719  70.594  1.00  0.00
ATOM   1346  O2' G      42      51.012  59.104  71.887  1.00  0.00
ATOM   1347 HO2' G      42      51.679  59.158  72.575  1.00  0.00
ATOM   1348  O3' G      42      51.056  62.092  71.914  1.00  0.00
ATOM   1349  P   G      43      52.421  62.572  72.580  1.00  0.00
ATOM   1350  OP1 G      43      52.228  63.244  73.895  1.00  0.00
ATOM   1351  OP2 G      43      53.223  63.249  71.548  1.00  0.00
ATOM   1352  O5' G      43      53.177  61.210  73.027  1.00  0.00
ATOM   1353  C5' G      43      52.819  60.444  74.205  1.00  0.00
ATOM   1354  H5' G      43      51.746  60.253  74.188  1.00  0.00
ATOM   1355 H5'' G      43      52.959  60.992  75.137  1.00  0.00
ATOM   1356  C4' G      43      53.525  59.085  74.332  1.00  0.00
ATOM   1357  H4' G      43      53.158  58.531  75.196  1.00  0.00
ATOM   1358  O4' G      43      53.445  58.293  73.151  1.00  0.00
ATOM   1359  C1' G      43      54.655  57.609  72.847  1.00  0.00
ATOM   1360  H1' G      43      54.540  56.525  72.831  1.00  0.00
ATOM   1361  N9  G      43      55.204  58.024  71.571  1.00  0.00
ATOM   1362  C8  G      43      55.099  59.224  70.902  1.00  0.00
ATOM   1363  H8  G      43      54.556  60.057  71.325  1.00  0.00
ATOM   1364  N7  G      43      55.659  59.231  69.704  1.00  0.00
ATOM   1365  C5  G      43      56.312  57.962  69.684  1.00  0.00
ATOM   1366  C6  G      43      57.074  57.183  68.758  1.00  0.00
ATOM   1367  O6  G      43      57.301  57.446  67.550  1.00  0.00
ATOM   1368  N1  G      43      57.544  55.952  69.240  1.00  0.00
ATOM   1369  H1  G      43      58.168  55.448  68.626  1.00  0.00
ATOM   1370  C2  G      43      57.187  55.430  70.382  1.00  0.00
ATOM   1371  N2  G      43      57.670  54.234  70.640  1.00  0.00
ATOM   1372  H21 G      43      57.515  53.817  71.547  1.00  0.00
ATOM   1373  H22 G      43      58.250  53.779  69.950  1.00  0.00
ATOM   1374  N3  G      43      56.407  56.022  71.290  1.00  0.00
ATOM   1375  C4  G      43      55.987  57.265  70.823  1.00  0.00
ATOM   1376  C3' G      43      54.996  59.310  74.501  1.00  0.00
ATOM   1377  H3' G      43      55.334  60.098  73.828  1.00  0.00
ATOM   1378  C2' G      43      55.567  57.969  74.019  1.00  0.00
ATOM   1379  H2' G      43      56.604  57.985  73.683  1.00  0.00
ATOM   1380  O2' G      43      55.556  56.992  75.047  1.00  0.00
ATOM   1381 HO2' G      43      56.121  57.270  75.771  1.00  0.00
ATOM   1382  O3' G      43      55.461  59.605  75.800  1.00  0.00
ATOM   1383  P   C      44      56.876  60.295  76.196  1.00  0.00
ATOM   1384  OP1 C      44      56.836  60.874  77.593  1.00  0.00
ATOM   1385  OP2 C      44      57.283  61.247  75.117  1.00  0.00
ATOM   1386  O5' C      44      57.904  59.061  76.077  1.00  0.00
ATOM   1387  C5' C      44      58.056  58.097  77.126  1.00  0.00
ATOM   1388  H5' C      44      57.085  57.642  77.322  1.00  0.00
ATOM   1389 H5'' C      44      58.515  58.509  78.025  1.00  0.00
ATOM   1390  C4' C      44      58.904  56.932  76.673  1.00  0.00
ATOM   1391  H4' C      44      58.902  56.196  77.477  1.00  0.00
ATOM   1392  O4' C      44      58.349  56.374  75.462  1.00  0.00
ATOM   1393  C1' C      44      59.448  55.967  74.633  1.00  0.00
ATOM   1394  H1' C      44      59.445  54.920  74.329  1.00  0.00
ATOM   1395  N1  C      44      59.614  56.712  73.337  1.00  0.00
ATOM   1396  C6  C      44      59.239  58.013  73.229  1.00  0.00
ATOM   1397  H6  C      44      58.985  58.568  74.120  1.00  0.00
ATOM   1398  C5  C      44      59.181  58.659  72.071  1.00  0.00
ATOM   1399  H5  C      44      58.892  59.697  71.991  1.00  0.00
ATOM   1400  C4  C      44      59.696  57.986  70.981  1.00  0.00
ATOM   1401  N4  C      44      59.609  58.596  69.814  1.00  0.00
ATOM   1402  H41 C      44      59.926  58.158  68.961  1.00  0.00
ATOM   1403  H42 C      44      59.152  59.487  69.687  1.00  0.00
ATOM   1404  N3  C      44      60.165  56.720  71.039  1.00  0.00
ATOM   1405  C2  C      44      60.177  56.088  72.202  1.00  0.00
ATOM   1406  O2  C      44      60.696  54.975  72.247  1.00  0.00
ATOM   1407  C3' C      44      60.352  57.297  76.350  1.00  0.00
ATOM   1408  H3' C      44      60.449  58.203  75.752  1.00  0.00
ATOM   1409  C2' C      44      60.667  56.089  75.527  1.00  0.00
ATOM   1410  H2' C      44      61.568  56.280  74.944  1.00  0.00
ATOM   1411  O2' C      44      60.864  54.918  76.309  1.00  0.00
ATOM   1412 HO2' C      44      60.452  55.039  77.167  1.00  0.00
ATOM   1413  O3' C      44      61.100  57.636  77.534  1.00  0.00
ATOM   1414  P   A      45      62.315  58.562  77.464  1.00  0.00
ATOM   1415  OP1 A      45      63.085  58.435  78.746  1.00  0.00
ATOM   1416  OP2 A      45      61.824  59.833  76.896  1.00  0.00
ATOM   1417  O5' A      45      63.192  57.894  76.343  1.00  0.00
ATOM   1418  C5' A      45      63.896  56.710  76.541  1.00  0.00
ATOM   1419  H5' A      45      63.177  55.954  76.857  1.00  0.00
ATOM   1420 H5'' A      45      64.679  56.836  77.288  1.00  0.00
ATOM   1421  C4' A      45      64.541  56.239  75.211  1.00  0.00
ATOM   1422  H4' A      45      64.992  55.275  75.445  1.00  0.00
ATOM   1423  O4' A      45      63.834  56.002  74.012  1.00  0.00
ATOM   1424  C1' A      45      64.712  56.273  72.923  1.00  0.00
ATOM   1425  H1' A      45      64.770  55.379  72.302  1.00  0.00
ATOM   1426  N9  A      45      64.093  57.398  72.176  1.00  0.00
ATOM   1427  C8  A      45      63.287  58.386  72.611  1.00  0.00
ATOM   1428  H8  A      45      62.968  58.524  73.634  1.00  0.00
ATOM   1429  N7  A      45      62.875  59.233  71.698  1.00  0.00
ATOM   1430  C5  A      45      63.685  58.886  70.635  1.00  0.00
ATOM   1431  C6  A      45      63.938  59.429  69.350  1.00  0.00
ATOM   1432  N6  A      45      63.267  60.486  68.911  1.00  0.00
ATOM   1433  H61 A      45      63.394  60.759  67.947  1.00  0.00
ATOM   1434  H62 A      45      62.581  60.921  69.511  1.00  0.00
ATOM   1435  N1  A      45      64.779  58.852  68.535  1.00  0.00
ATOM   1436  C2  A      45      65.473  57.802  68.964  1.00  0.00
ATOM   1437  H2  A      45      66.184  57.345  68.291  1.00  0.00
ATOM   1438  N3  A      45      65.368  57.191  70.148  1.00  0.00
ATOM   1439  C4  A      45      64.383  57.730  70.888  1.00  0.00
ATOM   1440  C3' A      45      65.635  57.245  74.839  1.00  0.00
ATOM   1441  H3' A      45      65.216  58.211  74.557  1.00  0.00
ATOM   1442  C2' A      45      66.075  56.587  73.536  1.00  0.00
ATOM   1443  H2' A      45      66.552  57.334  72.901  1.00  0.00
ATOM   1444  O2' A      45      66.898  55.408  73.718  1.00  0.00
ATOM   1445 HO2' A      45      67.414  55.293  72.917  1.00  0.00
ATOM   1446  O3' A      45      66.729  57.250  75.765  1.00  0.00
ATOM   1447  P   C      46      67.756  58.507  75.618  1.00  0.00
ATOM   1448  OP1 C      46      68.685  58.303  76.735  1.00  0.00
ATOM   1449  OP2 C      46      66.883  59.684  75.631  1.00  0.00
ATOM   1450  O5' C      46      68.496  58.499  74.211  1.00  0.00
ATOM   1451  C5' C      46      69.577  57.640  73.901  1.00  0.00
ATOM   1452  H5' C      46      69.224  56.625  73.721  1.00  0.00
ATOM   1453 H5'' C      46      70.412  57.636  74.601  1.00  0.00
ATOM   1454  C4' C      46      70.326  57.837  72.548  1.00  0.00
ATOM   1455  H4' C      46      70.955  56.949  72.490  1.00  0.00
ATOM   1456  O4' C      46      69.333  57.806  71.594  1.00  0.00
ATOM   1457  C1' C      46      69.669  58.733  70.582  1.00  0.00
ATOM   1458  H1' C      46      69.845  58.157  69.674  1.00  0.00
ATOM   1459  N1  C      46      68.636  59.675  70.202  1.00  0.00
ATOM   1460  C6  C      46      67.644  59.966  71.061  1.00  0.00
ATOM   1461  H6  C      46      67.603  59.425  71.994  1.00  0.00
ATOM   1462  C5  C      46      66.724  60.946  70.859  1.00  0.00
ATOM   1463  H5  C      46      65.928  61.206  71.541  1.00  0.00
ATOM   1464  C4  C      46      66.947  61.679  69.684  1.00  0.00
ATOM   1465  N4  C      46      66.144  62.581  69.415  1.00  0.00
ATOM   1466  H41 C      46      65.294  62.777  69.925  1.00  0.00
ATOM   1467  H42 C      46      66.367  63.100  68.578  1.00  0.00
ATOM   1468  N3  C      46      67.965  61.505  68.928  1.00  0.00
ATOM   1469  C2  C      46      68.806  60.553  69.166  1.00  0.00
ATOM   1470  O2  C      46      69.725  60.579  68.412  1.00  0.00
ATOM   1471  C3' C      46      71.160  59.145  72.474  1.00  0.00
ATOM   1472  H3' C      46      70.568  59.904  72.985  1.00  0.00
ATOM   1473  C2' C      46      71.008  59.310  71.043  1.00  0.00
ATOM   1474  H2' C      46      70.963  60.372  70.803  1.00  0.00
ATOM   1475  O2' C      46      71.974  58.654  70.347  1.00  0.00
ATOM   1476 HO2' C      46      72.624  58.662  71.054  1.00  0.00
ATOM   1477  O3' C      46      72.436  59.134  73.020  1.00  0.00
ATOM   1478  P   U      47      73.226  60.453  73.531  1.00  0.00
ATOM   1479  OP1 U      47      74.642  60.068  73.707  1.00  0.00
ATOM   1480  OP2 U      47      72.530  61.178  74.622  1.00  0.00
ATOM   1481  O5' U      47      73.085  61.345  72.309  1.00  0.00
ATOM   1482  C5' U      47      74.003  61.312  71.132  1.00  0.00
ATOM   1483  H5' U      47      73.834  60.305  70.749  1.00  0.00
ATOM   1484 H5'' U      47      75.014  61.347  71.537  1.00  0.00
ATOM   1485  C4' U      47      73.622  62.317  70.049  1.00  0.00
ATOM   1486  H4' U      47      74.291  62.103  69.215  1.00  0.00
ATOM   1487  O4' U      47      72.238  62.117  69.855  1.00  0.00
ATOM   1488  C1' U      47      71.575  63.272  69.468  1.00  0.00
ATOM   1489  H1' U      47      71.335  63.190  68.408  1.00  0.00
ATOM   1490  N1  U      47      70.367  63.521  70.326  1.00  0.00
ATOM   1491  C6  U      47      70.202  63.009  71.586  1.00  0.00
ATOM   1492  H6  U      47      71.019  62.367  71.878  1.00  0.00
ATOM   1493  C5  U      47      69.088  63.345  72.333  1.00  0.00
ATOM   1494  H5  U      47      68.972  62.890  73.306  1.00  0.00
ATOM   1495  C4  U      47      68.077  64.277  71.934  1.00  0.00
ATOM   1496  O4  U      47      67.013  64.529  72.482  1.00  0.00
ATOM   1497  N3  U      47      68.363  64.762  70.705  1.00  0.00
ATOM   1498  H3  U      47      67.805  65.510  70.319  1.00  0.00
ATOM   1499  C2  U      47      69.449  64.451  69.927  1.00  0.00
ATOM   1500  O2  U      47      69.554  65.029  68.866  1.00  0.00
ATOM   1501  C3' U      47      73.791  63.807  70.472  1.00  0.00
ATOM   1502  H3' U      47      73.758  64.056  71.533  1.00  0.00
ATOM   1503  C2' U      47      72.618  64.406  69.760  1.00  0.00
ATOM   1504  H2' U      47      72.122  65.184  70.341  1.00  0.00
ATOM   1505  O2' U      47      73.054  64.850  68.523  1.00  0.00
ATOM   1506 HO2' U      47      73.771  65.482  68.616  1.00  0.00
ATOM   1507  O3' U      47      75.144  64.268  70.158  1.00  0.00
ATOM   1508  P   G      48      75.504  65.834  70.318  1.00  0.00
ATOM   1509  OP1 G      48      76.933  66.005  70.363  1.00  0.00
ATOM   1510  OP2 G      48      74.719  66.151  71.509  1.00  0.00
ATOM   1511  O5' G      48      74.948  66.705  69.102  1.00  0.00
ATOM   1512  C5' G      48      75.664  66.736  67.946  1.00  0.00
ATOM   1513  H5' G      48      75.550  65.752  67.491  1.00  0.00
ATOM   1514 H5'' G      48      76.698  66.980  68.191  1.00  0.00
ATOM   1515  C4' G      48      75.149  67.843  66.924  1.00  0.00
ATOM   1516  H4' G      48      75.869  67.938  66.110  1.00  0.00
ATOM   1517  O4' G      48      73.922  67.442  66.389  1.00  0.00
ATOM   1518  C1' G      48      73.127  68.567  65.965  1.00  0.00
ATOM   1519  H1' G      48      73.074  68.569  64.877  1.00  0.00
ATOM   1520  N9  G      48      71.835  68.586  66.665  1.00  0.00
ATOM   1521  C8  G      48      71.450  67.933  67.822  1.00  0.00
ATOM   1522  H8  G      48      71.925  67.126  68.360  1.00  0.00
ATOM   1523  N7  G      48      70.179  68.169  68.061  1.00  0.00
ATOM   1524  C5  G      48      69.760  69.137  67.175  1.00  0.00
ATOM   1525  C6  G      48      68.524  69.921  67.166  1.00  0.00
ATOM   1526  O6  G      48      67.530  69.817  67.853  1.00  0.00
ATOM   1527  N1  G      48      68.539  70.915  66.199  1.00  0.00
ATOM   1528  H1  G      48      67.696  71.461  66.094  1.00  0.00
ATOM   1529  C2  G      48      69.554  71.033  65.305  1.00  0.00
ATOM   1530  N2  G      48      69.497  71.902  64.330  1.00  0.00
ATOM   1531  H21 G      48      70.304  72.214  63.808  1.00  0.00
ATOM   1532  H22 G      48      68.646  72.406  64.126  1.00  0.00
ATOM   1533  N3  G      48      70.788  70.416  65.375  1.00  0.00
ATOM   1534  C4  G      48      70.822  69.450  66.357  1.00  0.00
ATOM   1535  C3' G      48      74.856  69.223  67.502  1.00  0.00
ATOM   1536  H3' G      48      74.219  69.115  68.379  1.00  0.00
ATOM   1537  C2' G      48      74.040  69.748  66.313  1.00  0.00
ATOM   1538  H2' G      48      73.524  70.624  66.705  1.00  0.00
ATOM   1539  O2' G      48      74.789  70.086  65.226  1.00  0.00
ATOM   1540 HO2' G      48      74.289  70.683  64.664  1.00  0.00
ATOM   1541  O3' G      48      76.052  69.812  67.862  1.00  0.00
ATOM   1542  P   A      49      75.980  70.947  68.915  1.00  0.00
ATOM   1543  OP1 A      49      77.354  71.438  68.947  1.00  0.00
ATOM   1544  OP2 A      49      75.437  70.323  70.178  1.00  0.00
ATOM   1545  O5' A      49      75.031  72.132  68.381  1.00  0.00
ATOM   1546  C5' A      49      75.414  72.964  67.284  1.00  0.00
ATOM   1547  H5' A      49      75.899  72.337  66.537  1.00  0.00
ATOM   1548 H5'' A      49      76.164  73.667  67.647  1.00  0.00
ATOM   1549  C4' A      49      74.238  73.683  66.697  1.00  0.00
ATOM   1550  H4' A      49      74.678  74.195  65.842  1.00  0.00
ATOM   1551  O4' A      49      73.074  72.821  66.396  1.00  0.00
ATOM   1552  C1' A      49      71.844  73.535  66.686  1.00  0.00
ATOM   1553  H1' A      49      71.232  73.486  65.785  1.00  0.00
ATOM   1554  N9  A      49      71.094  72.965  67.761  1.00  0.00
ATOM   1555  C8  A      49      71.511  72.176  68.833  1.00  0.00
ATOM   1556  H8  A      49      72.477  71.696  68.779  1.00  0.00
ATOM   1557  N7  A      49      70.603  72.036  69.728  1.00  0.00
ATOM   1558  C5  A      49      69.572  72.783  69.266  1.00  0.00
ATOM   1559  C6  A      49      68.316  73.083  69.788  1.00  0.00
ATOM   1560  N6  A      49      67.863  72.646  70.944  1.00  0.00
ATOM   1561  H61 A      49      68.531  72.122  71.492  1.00  0.00
ATOM   1562  H62 A      49      66.941  72.984  71.179  1.00  0.00
ATOM   1563  N1  A      49      67.475  73.848  69.121  1.00  0.00
ATOM   1564  C2  A      49      67.830  74.387  67.975  1.00  0.00
ATOM   1565  H2  A      49      67.063  74.915  67.428  1.00  0.00
ATOM   1566  N3  A      49      68.975  74.259  67.302  1.00  0.00
ATOM   1567  C4  A      49      69.830  73.373  68.039  1.00  0.00
ATOM   1568  C3' A      49      73.659  74.753  67.679  1.00  0.00
ATOM   1569  H3' A      49      73.562  74.399  68.705  1.00  0.00
ATOM   1570  C2' A      49      72.267  74.938  67.068  1.00  0.00
ATOM   1571  H2' A      49      71.486  75.388  67.681  1.00  0.00
ATOM   1572  O2' A      49      72.373  75.843  66.028  1.00  0.00
ATOM   1573 HO2' A      49      73.182  76.352  66.123  1.00  0.00
ATOM   1574  O3' A      49      74.403  75.980  67.523  1.00  0.00
ATOM   1575  P   C      50      74.270  77.190  68.486  1.00  0.00
ATOM   1576  OP1 C      50      75.181  78.177  67.864  1.00  0.00
ATOM   1577  OP2 C      50      74.523  76.786  69.840  1.00  0.00
ATOM   1578  O5' C      50      72.790  77.697  68.422  1.00  0.00
ATOM   1579  C5' C      50      72.407  78.713  67.560  1.00  0.00
ATOM   1580  H5' C      50      72.495  78.490  66.497  1.00  0.00
ATOM   1581 H5'' C      50      73.026  79.609  67.602  1.00  0.00
ATOM   1582  C4' C      50      71.001  79.239  67.807  1.00  0.00
ATOM   1583  H4' C      50      70.699  79.931  67.021  1.00  0.00
ATOM   1584  O4' C      50      70.062  78.181  67.719  1.00  0.00
ATOM   1585  C1' C      50      69.051  78.410  68.689  1.00  0.00
ATOM   1586  H1' C      50      68.149  78.413  68.078  1.00  0.00
ATOM   1587  N1  C      50      68.977  77.491  69.808  1.00  0.00
ATOM   1588  C6  C      50      69.943  76.503  69.964  1.00  0.00
ATOM   1589  H6  C      50      70.813  76.545  69.325  1.00  0.00
ATOM   1590  C5  C      50      69.836  75.677  71.008  1.00  0.00
ATOM   1591  H5  C      50      70.563  74.895  71.164  1.00  0.00
ATOM   1592  C4  C      50      68.714  75.791  71.835  1.00  0.00
ATOM   1593  N4  C      50      68.598  74.928  72.782  1.00  0.00
ATOM   1594  H41 C      50      69.407  74.452  73.155  1.00  0.00
ATOM   1595  H42 C      50      67.776  74.912  73.368  1.00  0.00
ATOM   1596  N3  C      50      67.700  76.598  71.610  1.00  0.00
ATOM   1597  C2  C      50      67.822  77.446  70.580  1.00  0.00
ATOM   1598  O2  C      50      66.897  78.234  70.383  1.00  0.00
ATOM   1599  C3' C      50      70.746  79.975  69.144  1.00  0.00
ATOM   1600  H3' C      50      71.158  79.435  69.997  1.00  0.00
ATOM   1601  C2' C      50      69.222  79.865  69.123  1.00  0.00
ATOM   1602  H2' C      50      68.735  80.005  70.088  1.00  0.00
ATOM   1603  O2' C      50      68.624  80.690  68.120  1.00  0.00
ATOM   1604 HO2' C      50      67.703  80.458  68.256  1.00  0.00
ATOM   1605  O3' C      50      71.204  81.286  69.091  1.00  0.00
ATOM   1606  P   A      51      71.150  82.118  70.420  1.00  0.00
ATOM   1607  OP1 A      51      71.655  83.478  70.117  1.00  0.00
ATOM   1608  OP2 A      51      71.935  81.389  71.460  1.00  0.00
ATOM   1609  O5' A      51      69.608  82.226  70.829  1.00  0.00
ATOM   1610  C5' A      51      68.751  83.225  70.302  1.00  0.00
ATOM   1611  H5' A      51      68.461  83.165  69.253  1.00  0.00
ATOM   1612 H5'' A      51      69.088  84.245  70.487  1.00  0.00
ATOM   1613  C4' A      51      67.481  83.207  71.126  1.00  0.00
ATOM   1614  H4' A      51      66.833  83.897  70.584  1.00  0.00
ATOM   1615  O4' A      51      66.883  81.976  71.196  1.00  0.00
ATOM   1616  C1' A      51      66.259  81.794  72.498  1.00  0.00
ATOM   1617  H1' A      51      65.184  81.682  72.351  1.00  0.00
ATOM   1618  N9  A      51      66.845  80.594  73.183  1.00  0.00
ATOM   1619  C8  A      51      68.067  80.027  72.921  1.00  0.00
ATOM   1620  H8  A      51      68.751  80.430  72.190  1.00  0.00
ATOM   1621  N7  A      51      68.359  78.971  73.627  1.00  0.00
ATOM   1622  C5  A      51      67.224  78.857  74.468  1.00  0.00
ATOM   1623  C6  A      51      66.829  77.886  75.366  1.00  0.00
ATOM   1624  N6  A      51      67.514  76.820  75.673  1.00  0.00
ATOM   1625  H61 A      51      68.439  76.552  75.369  1.00  0.00
ATOM   1626  H62 A      51      67.092  76.245  76.388  1.00  0.00
ATOM   1627  N1  A      51      65.646  77.968  75.880  1.00  0.00
ATOM   1628  C2  A      51      64.837  79.018  75.631  1.00  0.00
ATOM   1629  H2  A      51      63.880  79.032  76.132  1.00  0.00
ATOM   1630  N3  A      51      65.087  80.015  74.811  1.00  0.00
ATOM   1631  C4  A      51      66.297  79.850  74.179  1.00  0.00
ATOM   1632  C3' A      51      67.731  83.675  72.540  1.00  0.00
ATOM   1633  H3' A      51      68.614  83.161  72.918  1.00  0.00
ATOM   1634  C2' A      51      66.495  83.069  73.291  1.00  0.00
ATOM   1635  H2' A      51      66.689  82.723  74.307  1.00  0.00
ATOM   1636  O2' A      51      65.325  83.815  73.130  1.00  0.00
ATOM   1637 HO2' A      51      65.127  84.232  73.972  1.00  0.00
ATOM   1638  O3' A      51      67.832  85.073  72.683  1.00  0.00
ATOM   1639  P   C      52      68.578  85.763  73.887  1.00  0.00
ATOM   1640  OP1 C      52      68.444  87.200  73.683  1.00  0.00
ATOM   1641  OP2 C      52      69.896  85.069  74.059  1.00  0.00
ATOM   1642  O5' C      52      67.691  85.349  75.133  1.00  0.00
ATOM   1643  C5' C      52      66.476  86.025  75.466  1.00  0.00
ATOM   1644  H5' C      52      65.847  86.179  74.589  1.00  0.00
ATOM   1645 H5'' C      52      66.624  87.050  75.805  1.00  0.00
ATOM   1646  C4' C      52      65.607  85.113  76.427  1.00  0.00
ATOM   1647  H4' C      52      64.564  85.431  76.401  1.00  0.00
ATOM   1648  O4' C      52      65.497  83.704  76.074  1.00  0.00
ATOM   1649  C1' C      52      65.416  82.865  77.252  1.00  0.00
ATOM   1650  H1' C      52      64.499  82.276  77.230  1.00  0.00
ATOM   1651  N1  C      52      66.530  81.968  77.381  1.00  0.00
ATOM   1652  C6  C      52      67.797  82.245  76.899  1.00  0.00
ATOM   1653  H6  C      52      68.111  83.217  76.549  1.00  0.00
ATOM   1654  C5  C      52      68.776  81.332  77.133  1.00  0.00
ATOM   1655  H5  C      52      69.795  81.573  76.868  1.00  0.00
ATOM   1656  C4  C      52      68.481  80.101  77.732  1.00  0.00
ATOM   1657  N4  C      52      69.361  79.146  77.869  1.00  0.00
ATOM   1658  H41 C      52      70.323  79.314  77.613  1.00  0.00
ATOM   1659  H42 C      52      69.027  78.265  78.235  1.00  0.00
ATOM   1660  N3  C      52      67.267  79.868  78.120  1.00  0.00
ATOM   1661  C2  C      52      66.355  80.772  78.122  1.00  0.00
ATOM   1662  O2  C      52      65.404  80.606  78.825  1.00  0.00
ATOM   1663  C3' C      52      66.127  85.067  77.911  1.00  0.00
ATOM   1664  H3' C      52      67.187  84.841  77.801  1.00  0.00
ATOM   1665  C2' C      52      65.297  83.897  78.484  1.00  0.00
ATOM   1666  H2' C      52      65.784  83.471  79.361  1.00  0.00
ATOM   1667  O2' C      52      63.923  84.254  78.690  1.00  0.00
ATOM   1668 HO2' C      52      63.998  85.195  78.865  1.00  0.00
ATOM   1669  O3' C      52      65.837  86.240  78.639  1.00  0.00
ATOM   1670  P   U      53      66.632  86.627  79.975  1.00  0.00
ATOM   1671  OP1 U      53      65.878  87.685  80.593  1.00  0.00
ATOM   1672  OP2 U      53      68.063  86.957  79.555  1.00  0.00
ATOM   1673  O5' U      53      66.674  85.361  81.051  1.00  0.00
ATOM   1674  C5' U      53      65.547  85.093  81.888  1.00  0.00
ATOM   1675  H5' U      53      64.667  85.138  81.246  1.00  0.00
ATOM   1676 H5'' U      53      65.412  85.852  82.659  1.00  0.00
ATOM   1677  C4' U      53      65.701  83.685  82.448  1.00  0.00
ATOM   1678  H4' U      53      64.870  83.444  83.112  1.00  0.00
ATOM   1679  O4' U      53      65.913  82.566  81.560  1.00  0.00
ATOM   1680  C1' U      53      66.750  81.562  82.179  1.00  0.00
ATOM   1681  H1' U      53      66.099  80.688  82.166  1.00  0.00
ATOM   1682  N1  U      53      67.994  81.270  81.349  1.00  0.00
ATOM   1683  C6  U      53      68.570  82.210  80.555  1.00  0.00
ATOM   1684  H6  U      53      67.965  83.085  80.369  1.00  0.00
ATOM   1685  C5  U      53      69.736  82.024  79.983  1.00  0.00
ATOM   1686  H5  U      53      70.089  82.831  79.357  1.00  0.00
ATOM   1687  C4  U      53      70.487  80.839  80.200  1.00  0.00
ATOM   1688  O4  U      53      71.504  80.572  79.537  1.00  0.00
ATOM   1689  N3  U      53      69.868  79.839  80.911  1.00  0.00
ATOM   1690  H3  U      53      70.391  78.985  81.042  1.00  0.00
ATOM   1691  C2  U      53      68.670  80.028  81.515  1.00  0.00
ATOM   1692  O2  U      53      68.199  79.120  82.168  1.00  0.00
ATOM   1693  C3' U      53      66.904  83.604  83.434  1.00  0.00
ATOM   1694  H3' U      53      67.772  83.995  82.902  1.00  0.00
ATOM   1695  C2' U      53      67.106  82.067  83.573  1.00  0.00
ATOM   1696  H2' U      53      68.153  81.950  83.850  1.00  0.00
ATOM   1697  O2' U      53      66.258  81.482  84.593  1.00  0.00
ATOM   1698 HO2' U      53      66.453  81.861  85.453  1.00  0.00
ATOM   1699  O3' U      53      66.689  84.280  84.654  1.00  0.00
ATOM   1700  P   G      54      67.758  85.331  85.231  1.00  0.00
ATOM   1701  OP1 G      54      67.351  85.765  86.606  1.00  0.00
ATOM   1702  OP2 G      54      67.964  86.357  84.159  1.00  0.00
ATOM   1703  O5' G      54      69.047  84.430  85.245  1.00  0.00
ATOM   1704  C5' G      54      69.244  83.409  86.183  1.00  0.00
ATOM   1705  H5' G      54      68.382  82.742  86.162  1.00  0.00
ATOM   1706 H5'' G      54      69.395  83.771  87.200  1.00  0.00
ATOM   1707  C4' G      54      70.388  82.533  85.797  1.00  0.00
ATOM   1708  H4' G      54      70.455  81.597  86.350  1.00  0.00
ATOM   1709  O4' G      54      70.404  82.188  84.411  1.00  0.00
ATOM   1710  C1' G      54      71.702  82.261  83.871  1.00  0.00
ATOM   1711  H1' G      54      72.061  81.398  83.311  1.00  0.00
ATOM   1712  N9  G      54      71.839  83.304  82.881  1.00  0.00
ATOM   1713  C8  G      54      70.906  84.214  82.429  1.00  0.00
ATOM   1714  H8  G      54      70.031  84.483  83.002  1.00  0.00
ATOM   1715  N7  G      54      71.364  85.024  81.538  1.00  0.00
ATOM   1716  C5  G      54      72.612  84.513  81.160  1.00  0.00
ATOM   1717  C6  G      54      73.615  84.980  80.294  1.00  0.00
ATOM   1718  O6  G      54      73.616  85.953  79.541  1.00  0.00
ATOM   1719  N1  G      54      74.712  84.153  80.312  1.00  0.00
ATOM   1720  H1  G      54      75.504  84.342  79.714  1.00  0.00
ATOM   1721  C2  G      54      74.899  83.076  81.123  1.00  0.00
ATOM   1722  N2  G      54      76.066  82.524  81.080  1.00  0.00
ATOM   1723  H21 G      54      76.190  81.667  81.600  1.00  0.00
ATOM   1724  H22 G      54      76.772  82.817  80.419  1.00  0.00
ATOM   1725  N3  G      54      74.025  82.769  82.120  1.00  0.00
ATOM   1726  C4  G      54      72.921  83.525  82.083  1.00  0.00
ATOM   1727  C3' G      54      71.688  83.271  85.966  1.00  0.00
ATOM   1728  H3' G      54      71.468  84.296  85.666  1.00  0.00
ATOM   1729  C2' G      54      72.630  82.391  85.106  1.00  0.00
ATOM   1730  H2' G      54      73.569  82.861  84.814  1.00  0.00
ATOM   1731  O2' G      54      72.842  81.150  85.649  1.00  0.00
ATOM   1732 HO2' G      54      72.992  81.291  86.587  1.00  0.00
ATOM   1733  O3' G      54      72.009  83.363  87.359  1.00  0.00
ATOM   1734  P   A      55      73.424  83.773  87.865  1.00  0.00
ATOM   1735  OP1 A      55      74.155  82.540  87.917  1.00  0.00
ATOM   1736  OP2 A      55      73.182  84.465  89.164  1.00  0.00
ATOM   1737  O5' A      55      74.095  84.847  86.825  1.00  0.00
ATOM   1738  C5' A      55      73.669  86.184  86.859  1.00  0.00
ATOM   1739  H5' A      55      73.159  86.459  87.782  1.00  0.00
ATOM   1740 H5'' A      55      73.016  86.374  86.008  1.00  0.00
ATOM   1741  C4' A      55      74.830  87.140  86.891  1.00  0.00
ATOM   1742  H4' A      55      74.383  88.135  86.913  1.00  0.00
ATOM   1743  O4' A      55      75.629  87.092  88.058  1.00  0.00
ATOM   1744  C1' A      55      76.985  86.963  87.707  1.00  0.00
ATOM   1745  H1' A      55      77.612  87.623  88.307  1.00  0.00
ATOM   1746  N9  A      55      77.389  85.577  87.882  1.00  0.00
ATOM   1747  C8  A      55      76.714  84.598  88.509  1.00  0.00
ATOM   1748  H8  A      55      75.687  84.686  88.829  1.00  0.00
ATOM   1749  N7  A      55      77.409  83.479  88.731  1.00  0.00
ATOM   1750  C5  A      55      78.678  83.810  88.257  1.00  0.00
ATOM   1751  C6  A      55      79.930  83.151  88.161  1.00  0.00
ATOM   1752  N6  A      55      80.259  82.006  88.676  1.00  0.00
ATOM   1753  H61 A      55      81.223  81.707  88.667  1.00  0.00
ATOM   1754  H62 A      55      79.535  81.433  89.084  1.00  0.00
ATOM   1755  N1  A      55      80.983  83.807  87.594  1.00  0.00
ATOM   1756  C2  A      55      80.813  85.008  87.006  1.00  0.00
ATOM   1757  H2  A      55      81.737  85.372  86.582  1.00  0.00
ATOM   1758  N3  A      55      79.683  85.721  87.109  1.00  0.00
ATOM   1759  C4  A      55      78.681  85.075  87.681  1.00  0.00
ATOM   1760  C3' A      55      75.684  86.933  85.643  1.00  0.00
ATOM   1761  H3' A      55      75.715  85.882  85.355  1.00  0.00
ATOM   1762  C2' A      55      76.979  87.387  86.183  1.00  0.00
ATOM   1763  H2' A      55      77.756  86.872  85.618  1.00  0.00
ATOM   1764  O2' A      55      77.184  88.800  86.039  1.00  0.00
ATOM   1765 HO2' A      55      76.906  89.088  85.167  1.00  0.00
ATOM   1766  O3' A      55      75.262  87.779  84.579  1.00  0.00
ATOM   1767  P   C      56      75.126  87.334  83.099  1.00  0.00
ATOM   1768  OP1 C      56      75.089  88.561  82.250  1.00  0.00
ATOM   1769  OP2 C      56      73.946  86.436  83.127  1.00  0.00
ATOM   1770  O5' C      56      76.484  86.540  82.865  1.00  0.00
ATOM   1771  C5' C      56      77.749  87.126  82.564  1.00  0.00
ATOM   1772  H5' C      56      78.023  87.801  83.375  1.00  0.00
ATOM   1773 H5'' C      56      77.672  87.584  81.578  1.00  0.00
ATOM   1774  C4' C      56      78.835  86.058  82.409  1.00  0.00
ATOM   1775  H4' C      56      79.739  86.562  82.067  1.00  0.00
ATOM   1776  O4' C      56      79.155  85.393  83.721  1.00  0.00
ATOM   1777  C1' C      56      79.497  84.043  83.488  1.00  0.00
ATOM   1778  H1' C      56      80.528  83.826  83.768  1.00  0.00
ATOM   1779  N1  C      56      78.581  83.216  84.314  1.00  0.00
ATOM   1780  C6  C      56      77.214  83.543  84.495  1.00  0.00
ATOM   1781  H6  C      56      76.782  84.446  84.089  1.00  0.00
ATOM   1782  C5  C      56      76.480  82.780  85.379  1.00  0.00
ATOM   1783  H5  C      56      75.428  82.922  85.578  1.00  0.00
ATOM   1784  C4  C      56      77.158  81.803  86.108  1.00  0.00
ATOM   1785  N4  C      56      76.489  81.234  87.096  1.00  0.00
ATOM   1786  H41 C      56      77.069  80.725  87.747  1.00  0.00
ATOM   1787  H42 C      56      75.588  81.638  87.309  1.00  0.00
ATOM   1788  N3  C      56      78.465  81.543  86.011  1.00  0.00
ATOM   1789  C2  C      56      79.153  82.263  85.096  1.00  0.00
ATOM   1790  O2  C      56      80.360  82.144  85.145  1.00  0.00
ATOM   1791  C3' C      56      78.586  84.945  81.405  1.00  0.00
ATOM   1792  H3' C      56      77.513  84.753  81.411  1.00  0.00
ATOM   1793  C2' C      56      79.372  83.722  81.988  1.00  0.00
ATOM   1794  H2' C      56      78.811  82.796  81.859  1.00  0.00
ATOM   1795  O2' C      56      80.644  83.495  81.399  1.00  0.00
ATOM   1796 HO2' C      56      80.814  84.238  80.816  1.00  0.00
ATOM   1797  O3' C      56      79.225  85.315  80.131  1.00  0.00
ATOM   1798  P   A      57      78.541  84.777  78.849  1.00  0.00
ATOM   1799  OP1 A      57      78.985  85.690  77.795  1.00  0.00
ATOM   1800  OP2 A      57      77.138  84.565  78.915  1.00  0.00
ATOM   1801  O5' A      57      79.347  83.469  78.589  1.00  0.00
ATOM   1802  C5' A      57      79.189  82.707  77.392  1.00  0.00
ATOM   1803  H5' A      57      79.169  83.370  76.527  1.00  0.00
ATOM   1804 H5'' A      57      78.191  82.269  77.420  1.00  0.00
ATOM   1805  C4' A      57      80.384  81.874  77.086  1.00  0.00
ATOM   1806  H4' A      57      80.209  81.307  76.172  1.00  0.00
ATOM   1807  O4' A      57      81.720  82.528  76.963  1.00  0.00
ATOM   1808  C1' A      57      82.684  81.810  77.716  1.00  0.00
ATOM   1809  H1' A      57      83.115  80.962  77.184  1.00  0.00
ATOM   1810  N9  A      57      83.816  82.632  78.248  1.00  0.00
ATOM   1811  C8  A      57      84.249  82.783  79.559  1.00  0.00
ATOM   1812  H8  A      57      83.820  82.120  80.296  1.00  0.00
ATOM   1813  N7  A      57      85.268  83.590  79.707  1.00  0.00
ATOM   1814  C5  A      57      85.532  84.078  78.447  1.00  0.00
ATOM   1815  C6  A      57      86.310  85.032  77.747  1.00  0.00
ATOM   1816  N6  A      57      87.206  85.750  78.335  1.00  0.00
ATOM   1817  H61 A      57      87.576  86.601  77.936  1.00  0.00
ATOM   1818  H62 A      57      87.290  85.634  79.335  1.00  0.00
ATOM   1819  N1  A      57      86.255  85.265  76.443  1.00  0.00
ATOM   1820  C2  A      57      85.371  84.533  75.752  1.00  0.00
ATOM   1821  H2  A      57      85.414  84.783  74.702  1.00  0.00
ATOM   1822  N3  A      57      84.548  83.578  76.176  1.00  0.00
ATOM   1823  C4  A      57      84.649  83.410  77.563  1.00  0.00
ATOM   1824  C3' A      57      80.482  80.837  78.269  1.00  0.00
ATOM   1825  H3' A      57      79.741  80.963  79.059  1.00  0.00
ATOM   1826  C2' A      57      81.861  81.248  78.824  1.00  0.00
ATOM   1827  H2' A      57      81.668  82.040  79.549  1.00  0.00
ATOM   1828  O2' A      57      82.391  80.110  79.477  1.00  0.00
ATOM   1829 HO2' A      57      82.095  79.425  78.873  1.00  0.00
ATOM   1830  O3' A      57      80.454  79.492  77.790  1.00  0.00
ATOM   1831  P   A      58      79.062  78.627  77.810  1.00  0.00
ATOM   1832  OP1 A      58      79.074  77.577  76.764  1.00  0.00
ATOM   1833  OP2 A      58      77.997  79.639  77.897  1.00  0.00
ATOM   1834  O5' A      58      79.230  77.837  79.225  1.00  0.00
ATOM   1835  C5' A      58      80.294  76.953  79.436  1.00  0.00
ATOM   1836  H5' A      58      81.196  77.397  79.016  1.00  0.00
ATOM   1837 H5'' A      58      80.149  75.991  78.943  1.00  0.00
ATOM   1838  C4' A      58      80.664  76.688  80.883  1.00  0.00
ATOM   1839  H4' A      58      81.574  76.088  80.888  1.00  0.00
ATOM   1840  O4' A      58      80.886  77.870  81.685  1.00  0.00
ATOM   1841  C1' A      58      80.287  77.797  82.927  1.00  0.00
ATOM   1842  H1' A      58      80.886  78.164  83.761  1.00  0.00
ATOM   1843  N9  A      58      79.120  78.746  82.928  1.00  0.00
ATOM   1844  C8  A      58      78.656  79.649  82.000  1.00  0.00
ATOM   1845  H8  A      58      79.120  79.960  81.076  1.00  0.00
ATOM   1846  N7  A      58      77.489  80.128  82.247  1.00  0.00
ATOM   1847  C5  A      58      77.145  79.457  83.440  1.00  0.00
ATOM   1848  C6  A      58      75.937  79.448  84.220  1.00  0.00
ATOM   1849  N6  A      58      74.958  80.225  83.953  1.00  0.00
ATOM   1850  H61 A      58      74.980  80.813  83.131  1.00  0.00
ATOM   1851  H62 A      58      74.420  80.451  84.777  1.00  0.00
ATOM   1852  N1  A      58      75.802  78.749  85.376  1.00  0.00
ATOM   1853  C2  A      58      76.866  78.064  85.734  1.00  0.00
ATOM   1854  H2  A      58      76.850  77.471  86.637  1.00  0.00
ATOM   1855  N3  A      58      78.000  77.969  85.064  1.00  0.00
ATOM   1856  C4  A      58      78.130  78.663  83.882  1.00  0.00
ATOM   1857  C3' A      58      79.614  75.871  81.698  1.00  0.00
ATOM   1858  H3' A      58      78.629  76.178  81.346  1.00  0.00
ATOM   1859  C2' A      58      79.966  76.270  83.179  1.00  0.00
ATOM   1860  H2' A      58      79.069  76.123  83.781  1.00  0.00
ATOM   1861  O2' A      58      81.070  75.544  83.683  1.00  0.00
ATOM   1862 HO2' A      58      81.212  74.835  83.053  1.00  0.00
ATOM   1863  O3' A      58      79.723  74.480  81.515  1.00  0.00
ATOM   1864  P   G      59      78.484  73.530  81.352  1.00  0.00
ATOM   1865  OP1 G      59      78.876  72.084  81.264  1.00  0.00
ATOM   1866  OP2 G      59      77.619  74.059  80.306  1.00  0.00
ATOM   1867  O5' G      59      77.636  73.705  82.675  1.00  0.00
ATOM   1868  C5' G      59      77.787  72.904  83.830  1.00  0.00
ATOM   1869  H5' G      59      78.758  73.015  84.313  1.00  0.00
ATOM   1870 H5'' G      59      77.623  71.868  83.535  1.00  0.00
ATOM   1871  C4' G      59      76.773  73.097  84.986  1.00  0.00
ATOM   1872  H4' G      59      77.072  72.388  85.758  1.00  0.00
ATOM   1873  O4' G      59      76.698  74.552  85.404  1.00  0.00
ATOM   1874  C1' G      59      75.336  74.884  85.612  1.00  0.00
ATOM   1875  H1' G      59      75.175  75.567  86.445  1.00  0.00
ATOM   1876  N9  G      59      74.614  75.649  84.464  1.00  0.00
ATOM   1877  C8  G      59      75.010  75.960  83.218  1.00  0.00
ATOM   1878  H8  G      59      75.888  75.541  82.750  1.00  0.00
ATOM   1879  N7  G      59      74.330  76.958  82.690  1.00  0.00
ATOM   1880  C5  G      59      73.392  77.263  83.699  1.00  0.00
ATOM   1881  C6  G      59      72.447  78.310  83.672  1.00  0.00
ATOM   1882  O6  G      59      72.119  79.083  82.751  1.00  0.00
ATOM   1883  N1  G      59      71.662  78.293  84.835  1.00  0.00
ATOM   1884  H1  G      59      71.150  79.140  85.038  1.00  0.00
ATOM   1885  C2  G      59      71.800  77.392  85.811  1.00  0.00
ATOM   1886  N2  G      59      71.012  77.430  86.960  1.00  0.00
ATOM   1887  H21 G      59      71.005  76.681  87.636  1.00  0.00
ATOM   1888  H22 G      59      70.295  78.136  86.872  1.00  0.00
ATOM   1889  N3  G      59      72.690  76.367  85.812  1.00  0.00
ATOM   1890  C4  G      59      73.482  76.410  84.717  1.00  0.00
ATOM   1891  C3' G      59      75.345  72.706  84.582  1.00  0.00
ATOM   1892  H3' G      59      75.261  73.085  83.563  1.00  0.00
ATOM   1893  C2' G      59      74.602  73.545  85.650  1.00  0.00
ATOM   1894  H2' G      59      73.587  73.732  85.298  1.00  0.00
ATOM   1895  O2' G      59      74.493  73.099  87.001  1.00  0.00
ATOM   1896 HO2' G      59      74.781  72.185  87.061  1.00  0.00
ATOM   1897  O3' G      59      75.058  71.282  84.671  1.00  0.00
ATOM   1898  P   U      60      73.929  70.617  83.782  1.00  0.00
ATOM   1899  OP1 U      60      73.871  69.210  84.112  1.00  0.00
ATOM   1900  OP2 U      60      74.129  71.013  82.441  1.00  0.00
ATOM   1901  O5' U      60      72.633  71.354  84.345  1.00  0.00
ATOM   1902  C5' U      60      72.178  71.017  85.635  1.00  0.00
ATOM   1903  H5' U      60      72.980  71.038  86.373  1.00  0.00
ATOM   1904 H5'' U      60      71.868  69.978  85.527  1.00  0.00
ATOM   1905  C4' U      60      71.073  71.977  86.084  1.00  0.00
ATOM   1906  H4' U      60      70.756  71.560  87.040  1.00  0.00
ATOM   1907  O4' U      60      71.290  73.392  86.169  1.00  0.00
ATOM   1908  C1' U      60      70.077  74.080  85.785  1.00  0.00
ATOM   1909  H1' U      60      69.920  74.734  86.643  1.00  0.00
ATOM   1910  N1  U      60      70.138  74.881  84.504  1.00  0.00
ATOM   1911  C6  U      60      71.020  74.426  83.437  1.00  0.00
ATOM   1912  H6  U      60      71.693  73.582  83.460  1.00  0.00
ATOM   1913  C5  U      60      71.105  75.232  82.317  1.00  0.00
ATOM   1914  H5  U      60      71.731  74.980  81.473  1.00  0.00
ATOM   1915  C4  U      60      70.299  76.408  82.091  1.00  0.00
ATOM   1916  O4  U      60      70.426  77.149  81.123  1.00  0.00
ATOM   1917  N3  U      60      69.445  76.720  83.125  1.00  0.00
ATOM   1918  H3  U      60      68.723  77.384  82.884  1.00  0.00
ATOM   1919  C2  U      60      69.292  75.965  84.285  1.00  0.00
ATOM   1920  O2  U      60      68.393  76.317  85.055  1.00  0.00
ATOM   1921  C3' U      60      69.803  71.765  85.203  1.00  0.00
ATOM   1922  H3' U      60      70.150  71.789  84.170  1.00  0.00
ATOM   1923  C2' U      60      68.925  73.051  85.679  1.00  0.00
ATOM   1924  H2' U      60      68.219  73.268  84.878  1.00  0.00
ATOM   1925  O2' U      60      68.464  72.837  87.038  1.00  0.00
ATOM   1926 HO2' U      60      68.888  72.035  87.350  1.00  0.00
ATOM   1927  O3' U      60      69.154  70.592  85.509  1.00  0.00
ATOM   1928  P   G      61      68.242  69.894  84.452  1.00  0.00
ATOM   1929  OP1 G      61      67.672  68.763  85.130  1.00  0.00
ATOM   1930  OP2 G      61      68.993  69.628  83.232  1.00  0.00
ATOM   1931  O5' G      61      67.106  71.011  84.129  1.00  0.00
ATOM   1932  C5' G      61      65.944  71.115  85.010  1.00  0.00
ATOM   1933  H5' G      61      66.165  71.208  86.074  1.00  0.00
ATOM   1934 H5'' G      61      65.327  70.218  84.953  1.00  0.00
ATOM   1935  C4' G      61      65.050  72.236  84.676  1.00  0.00
ATOM   1936  H4' G      61      64.306  72.453  85.443  1.00  0.00
ATOM   1937  O4' G      61      65.894  73.382  84.593  1.00  0.00
ATOM   1938  C1' G      61      65.427  74.248  83.531  1.00  0.00
ATOM   1939  H1' G      61      65.176  75.264  83.835  1.00  0.00
ATOM   1940  N9  G      61      66.502  74.486  82.499  1.00  0.00
ATOM   1941  C8  G      61      67.380  73.642  81.982  1.00  0.00
ATOM   1942  H8  G      61      67.758  72.757  82.473  1.00  0.00
ATOM   1943  N7  G      61      68.060  74.157  80.991  1.00  0.00
ATOM   1944  C5  G      61      67.438  75.400  80.769  1.00  0.00
ATOM   1945  C6  G      61      67.737  76.378  79.774  1.00  0.00
ATOM   1946  O6  G      61      68.463  76.375  78.788  1.00  0.00
ATOM   1947  N1  G      61      66.839  77.403  79.757  1.00  0.00
ATOM   1948  H1  G      61      66.883  78.115  79.042  1.00  0.00
ATOM   1949  C2  G      61      65.709  77.338  80.554  1.00  0.00
ATOM   1950  N2  G      61      64.838  78.246  80.357  1.00  0.00
ATOM   1951  H21 G      61      65.025  79.076  79.813  1.00  0.00
ATOM   1952  H22 G      61      64.137  78.300  81.082  1.00  0.00
ATOM   1953  N3  G      61      65.420  76.474  81.539  1.00  0.00
ATOM   1954  C4  G      61      66.356  75.527  81.625  1.00  0.00
ATOM   1955  C3' G      61      64.400  72.061  83.330  1.00  0.00
ATOM   1956  H3' G      61      65.106  71.534  82.688  1.00  0.00
ATOM   1957  C2' G      61      64.290  73.498  82.860  1.00  0.00
ATOM   1958  H2' G      61      64.451  73.483  81.782  1.00  0.00
ATOM   1959  O2' G      61      63.094  74.233  83.163  1.00  0.00
ATOM   1960 HO2' G      61      62.460  74.078  82.459  1.00  0.00
ATOM   1961  O3' G      61      63.083  71.463  83.481  1.00  0.00
ATOM   1962  P   U      62      62.184  70.840  82.342  1.00  0.00
ATOM   1963  OP1 U      62      60.994  70.234  82.926  1.00  0.00
ATOM   1964  OP2 U      62      63.012  70.058  81.439  1.00  0.00
ATOM   1965  O5' U      62      61.603  72.102  81.462  1.00  0.00
ATOM   1966  C5' U      62      60.500  72.849  81.966  1.00  0.00
ATOM   1967  H5' U      62      60.673  73.006  83.030  1.00  0.00
ATOM   1968 H5'' U      62      59.586  72.256  81.924  1.00  0.00
ATOM   1969  C4' U      62      60.250  74.079  81.138  1.00  0.00
ATOM   1970  H4' U      62      59.364  74.552  81.560  1.00  0.00
ATOM   1971  O4' U      62      61.388  74.896  81.153  1.00  0.00
ATOM   1972  C1' U      62      61.643  75.594  79.922  1.00  0.00
ATOM   1973  H1' U      62      61.622  76.677  80.042  1.00  0.00
ATOM   1974  N1  U      62      62.942  75.258  79.211  1.00  0.00
ATOM   1975  C6  U      62      63.593  74.067  79.438  1.00  0.00
ATOM   1976  H6  U      62      63.164  73.374  80.147  1.00  0.00
ATOM   1977  C5  U      62      64.793  73.796  78.815  1.00  0.00
ATOM   1978  H5  U      62      65.243  72.857  79.103  1.00  0.00
ATOM   1979  C4  U      62      65.412  74.785  77.988  1.00  0.00
ATOM   1980  O4  U      62      66.537  74.592  77.423  1.00  0.00
ATOM   1981  N3  U      62      64.702  75.882  77.737  1.00  0.00
ATOM   1982  H3  U      62      65.015  76.592  77.091  1.00  0.00
ATOM   1983  C2  U      62      63.493  76.188  78.311  1.00  0.00
ATOM   1984  O2  U      62      62.901  77.201  77.845  1.00  0.00
ATOM   1985  C3' U      62      60.090  73.822  79.629  1.00  0.00
ATOM   1986  H3' U      62      60.832  73.102  79.284  1.00  0.00
ATOM   1987  C2' U      62      60.407  75.208  79.069  1.00  0.00
ATOM   1988  H2' U      62      60.669  75.093  78.017  1.00  0.00
ATOM   1989  O2' U      62      59.236  76.012  79.200  1.00  0.00
ATOM   1990 HO2' U      62      58.408  75.549  79.347  1.00  0.00
ATOM   1991  O3' U      62      58.777  73.297  79.353  1.00  0.00
ATOM   1992  P   G      63      58.515  72.562  77.951  1.00  0.00
ATOM   1993  OP1 G      63      57.068  72.270  77.895  1.00  0.00
ATOM   1994  OP2 G      63      59.438  71.456  77.725  1.00  0.00
ATOM   1995  O5' G      63      58.815  73.690  76.870  1.00  0.00
ATOM   1996  C5' G      63      57.786  74.505  76.290  1.00  0.00
ATOM   1997  H5' G      63      57.309  75.006  77.133  1.00  0.00
ATOM   1998 H5'' G      63      57.068  73.974  75.666  1.00  0.00
ATOM   1999  C4' G      63      58.326  75.605  75.418  1.00  0.00
ATOM   2000  H4' G      63      57.516  76.316  75.253  1.00  0.00
ATOM   2001  O4' G      63      59.560  76.196  75.967  1.00  0.00
ATOM   2002  C1' G      63      60.365  76.604  74.866  1.00  0.00
ATOM   2003  H1' G      63      60.495  77.683  74.946  1.00  0.00
ATOM   2004  N9  G      63      61.676  75.902  74.924  1.00  0.00
ATOM   2005  C8  G      63      61.919  74.806  75.731  1.00  0.00
ATOM   2006  H8  G      63      61.112  74.353  76.288  1.00  0.00
ATOM   2007  N7  G      63      63.148  74.351  75.583  1.00  0.00
ATOM   2008  C5  G      63      63.714  75.256  74.635  1.00  0.00
ATOM   2009  C6  G      63      65.037  75.278  74.034  1.00  0.00
ATOM   2010  O6  G      63      65.982  74.520  74.202  1.00  0.00
ATOM   2011  N1  G      63      65.186  76.233  73.084  1.00  0.00
ATOM   2012  H1  G      63      66.035  76.152  72.542  1.00  0.00
ATOM   2013  C2  G      63      64.216  77.114  72.755  1.00  0.00
ATOM   2014  N2  G      63      64.532  77.975  71.829  1.00  0.00
ATOM   2015  H21 G      63      65.461  77.984  71.432  1.00  0.00
ATOM   2016  H22 G      63      63.878  78.693  71.551  1.00  0.00
ATOM   2017  N3  G      63      63.014  77.227  73.356  1.00  0.00
ATOM   2018  C4  G      63      62.812  76.225  74.259  1.00  0.00
ATOM   2019  C3' G      63      58.697  75.043  73.979  1.00  0.00
ATOM   2020  H3' G      63      59.487  74.300  74.093  1.00  0.00
ATOM   2021  C2' G      63      59.518  76.275  73.566  1.00  0.00
ATOM   2022  H2' G      63      60.127  76.009  72.702  1.00  0.00
ATOM   2023  O2' G      63      58.783  77.494  73.320  1.00  0.00
ATOM   2024 HO2' G      63      57.927  77.463  73.753  1.00  0.00
ATOM   2025  O3' G      63      57.646  74.769  73.103  1.00  0.00
ATOM   2026  P   U      64      57.690  73.763  71.916  1.00  0.00
ATOM   2027  OP1 U      64      56.339  73.715  71.291  1.00  0.00
ATOM   2028  OP2 U      64      58.255  72.514  72.463  1.00  0.00
ATOM   2029  O5' U      64      58.616  74.519  70.851  1.00  0.00
ATOM   2030  C5' U      64      58.210  75.752  70.143  1.00  0.00
ATOM   2031  H5' U      64      57.920  76.471  70.909  1.00  0.00
ATOM   2032 H5'' U      64      57.411  75.593  69.419  1.00  0.00
ATOM   2033  C4' U      64      59.416  76.338  69.376  1.00  0.00
ATOM   2034  H4' U      64      59.134  77.348  69.080  1.00  0.00
ATOM   2035  O4' U      64      60.486  76.393  70.211  1.00  0.00
ATOM   2036  C1' U      64      61.711  76.397  69.443  1.00  0.00
ATOM   2037  H1' U      64      62.262  77.336  69.479  1.00  0.00
ATOM   2038  N1  U      64      62.535  75.394  70.078  1.00  0.00
ATOM   2039  C6  U      64      62.043  74.558  71.034  1.00  0.00
ATOM   2040  H6  U      64      61.036  74.625  71.417  1.00  0.00
ATOM   2041  C5  U      64      62.873  73.567  71.474  1.00  0.00
ATOM   2042  H5  U      64      62.423  72.793  72.078  1.00  0.00
ATOM   2043  C4  U      64      64.184  73.383  70.986  1.00  0.00
ATOM   2044  O4  U      64      65.013  72.557  71.350  1.00  0.00
ATOM   2045  N3  U      64      64.590  74.227  70.026  1.00  0.00
ATOM   2046  H3  U      64      65.528  74.207  69.651  1.00  0.00
ATOM   2047  C2  U      64      63.815  75.245  69.517  1.00  0.00
ATOM   2048  O2  U      64      64.321  75.978  68.644  1.00  0.00
ATOM   2049  C3' U      64      59.839  75.530  68.149  1.00  0.00
ATOM   2050  H3' U      64      59.854  74.468  68.394  1.00  0.00
ATOM   2051  C2' U      64      61.193  76.155  68.007  1.00  0.00
ATOM   2052  H2' U      64      61.959  75.552  67.520  1.00  0.00
ATOM   2053  O2' U      64      61.231  77.463  67.441  1.00  0.00
ATOM   2054 HO2' U      64      60.303  77.599  67.239  1.00  0.00
ATOM   2055  O3' U      64      58.899  75.692  67.129  1.00  0.00
ATOM   2056  P   U      65      58.618  74.568  66.083  1.00  0.00
ATOM   2057  OP1 U      65      57.781  75.223  65.056  1.00  0.00
ATOM   2058  OP2 U      65      58.042  73.444  66.842  1.00  0.00
ATOM   2059  O5' U      65      59.972  74.046  65.469  1.00  0.00
ATOM   2060  C5' U      65      60.289  74.361  64.106  1.00  0.00
ATOM   2061  H5' U      65      60.148  75.424  63.910  1.00  0.00
ATOM   2062 H5'' U      65      59.576  73.888  63.431  1.00  0.00
ATOM   2063  C4' U      65      61.813  73.957  63.668  1.00  0.00
ATOM   2064  H4' U      65      62.034  74.460  62.726  1.00  0.00
ATOM   2065  O4' U      65      62.693  74.437  64.611  1.00  0.00
ATOM   2066  C1' U      65      63.793  73.527  64.824  1.00  0.00
ATOM   2067  H1' U      65      64.769  73.950  64.587  1.00  0.00
ATOM   2068  N1  U      65      63.899  72.895  66.181  1.00  0.00
ATOM   2069  C6  U      65      62.795  72.539  66.970  1.00  0.00
ATOM   2070  H6  U      65      61.803  72.833  66.660  1.00  0.00
ATOM   2071  C5  U      65      62.849  71.742  68.090  1.00  0.00
ATOM   2072  H5  U      65      62.004  71.581  68.743  1.00  0.00
ATOM   2073  C4  U      65      64.160  71.161  68.453  1.00  0.00
ATOM   2074  O4  U      65      64.260  70.338  69.366  1.00  0.00
ATOM   2075  N3  U      65      65.162  71.551  67.630  1.00  0.00
ATOM   2076  H3  U      65      65.960  70.940  67.728  1.00  0.00
ATOM   2077  C2  U      65      65.096  72.375  66.532  1.00  0.00
ATOM   2078  O2  U      65      66.119  72.470  65.869  1.00  0.00
ATOM   2079  C3' U      65      62.059  72.451  63.525  1.00  0.00
ATOM   2080  H3' U      65      61.356  72.022  64.238  1.00  0.00
ATOM   2081  C2' U      65      63.542  72.250  63.919  1.00  0.00
ATOM   2082  H2' U      65      63.625  71.316  64.474  1.00  0.00
ATOM   2083  O2' U      65      64.487  72.207  62.812  1.00  0.00
ATOM   2084 HO2' U      65      64.106  71.639  62.138  1.00  0.00
ATOM   2085  O3' U      65      61.691  71.862  62.279  1.00  0.00
ATOM   2086  P   C      66      61.705  70.280  62.042  1.00  0.00
ATOM   2087  OP1 C      66      60.660  69.978  61.042  1.00  0.00
ATOM   2088  OP2 C      66      61.755  69.563  63.359  1.00  0.00
ATOM   2089  O5' C      66      63.142  70.125  61.447  1.00  0.00
ATOM   2090  C5' C      66      63.528  70.577  60.165  1.00  0.00
ATOM   2091  H5' C      66      63.489  71.666  60.168  1.00  0.00
ATOM   2092 H5'' C      66      62.739  70.267  59.479  1.00  0.00
ATOM   2093  C4' C      66      64.870  70.136  59.601  1.00  0.00
ATOM   2094  H4' C      66      64.873  70.434  58.553  1.00  0.00
ATOM   2095  O4' C      66      65.963  70.715  60.320  1.00  0.00
ATOM   2096  C1' C      66      66.994  69.752  60.417  1.00  0.00
ATOM   2097  H1' C      66      67.878  70.252  60.023  1.00  0.00
ATOM   2098  N1  C      66      67.262  69.280  61.811  1.00  0.00
ATOM   2099  C6  C      66      66.351  69.330  62.826  1.00  0.00
ATOM   2100  H6  C      66      65.398  69.741  62.527  1.00  0.00
ATOM   2101  C5  C      66      66.488  68.636  63.960  1.00  0.00
ATOM   2102  H5  C      66      65.676  68.519  64.661  1.00  0.00
ATOM   2103  C4  C      66      67.717  68.017  64.145  1.00  0.00
ATOM   2104  N4  C      66      67.977  67.293  65.179  1.00  0.00
ATOM   2105  H41 C      66      68.619  66.532  65.010  1.00  0.00
ATOM   2106  H42 C      66      67.257  67.257  65.888  1.00  0.00
ATOM   2107  N3  C      66      68.713  68.127  63.294  1.00  0.00
ATOM   2108  C2  C      66      68.472  68.715  62.098  1.00  0.00
ATOM   2109  O2  C      66      69.242  68.636  61.146  1.00  0.00
ATOM   2110  C3' C      66      65.025  68.633  59.696  1.00  0.00
ATOM   2111  H3' C      66      64.935  68.261  60.716  1.00  0.00
ATOM   2112  C2' C      66      66.553  68.619  59.474  1.00  0.00
ATOM   2113  H2' C      66      66.929  67.646  59.792  1.00  0.00
ATOM   2114  O2' C      66      67.001  68.911  58.164  1.00  0.00
ATOM   2115 HO2' C      66      67.926  68.804  57.930  1.00  0.00
ATOM   2116  O3' C      66      64.355  67.854  58.804  1.00  0.00
ATOM   2117  P   G      67      63.911  66.386  59.280  1.00  0.00
ATOM   2118  OP1 G      67      63.381  65.647  58.095  1.00  0.00
ATOM   2119  OP2 G      67      63.007  66.537  60.481  1.00  0.00
ATOM   2120  O5' G      67      65.279  65.764  59.815  1.00  0.00
ATOM   2121  C5' G      67      66.090  65.228  58.822  1.00  0.00
ATOM   2122  H5' G      67      66.411  66.116  58.278  1.00  0.00
ATOM   2123 H5'' G      67      65.536  64.607  58.118  1.00  0.00
ATOM   2124  C4' G      67      67.382  64.460  59.274  1.00  0.00
ATOM   2125  H4' G      67      68.057  64.158  58.474  1.00  0.00
ATOM   2126  O4' G      67      68.040  65.104  60.275  1.00  0.00
ATOM   2127  C1' G      67      68.575  64.208  61.288  1.00  0.00
ATOM   2128  H1' G      67      69.596  64.398  61.620  1.00  0.00
ATOM   2129  N9  G      67      67.810  64.406  62.575  1.00  0.00
ATOM   2130  C8  G      67      66.570  64.953  62.739  1.00  0.00
ATOM   2131  H8  G      67      66.077  65.610  62.037  1.00  0.00
ATOM   2132  N7  G      67      66.096  64.851  63.893  1.00  0.00
ATOM   2133  C5  G      67      66.998  64.052  64.624  1.00  0.00
ATOM   2134  C6  G      67      67.039  63.486  65.920  1.00  0.00
ATOM   2135  O6  G      67      66.253  63.587  66.851  1.00  0.00
ATOM   2136  N1  G      67      68.034  62.565  66.115  1.00  0.00
ATOM   2137  H1  G      67      68.096  62.135  67.027  1.00  0.00
ATOM   2138  C2  G      67      68.949  62.354  65.171  1.00  0.00
ATOM   2139  N2  G      67      69.923  61.583  65.437  1.00  0.00
ATOM   2140  H21 G      67      70.053  61.404  66.422  1.00  0.00
ATOM   2141  H22 G      67      70.565  61.421  64.674  1.00  0.00
ATOM   2142  N3  G      67      69.158  63.014  63.996  1.00  0.00
ATOM   2143  C4  G      67      68.075  63.802  63.752  1.00  0.00
ATOM   2144  C3' G      67      67.038  63.106  59.951  1.00  0.00
ATOM   2145  H3' G      67      66.180  63.096  60.623  1.00  0.00
ATOM   2146  C2' G      67      68.320  62.756  60.702  1.00  0.00
ATOM   2147  H2' G      67      68.238  61.991  61.474  1.00  0.00
ATOM   2148  O2' G      67      69.436  62.534  59.877  1.00  0.00
ATOM   2149 HO2' G      67      69.903  61.838  60.344  1.00  0.00
ATOM   2150  O3' G      67      66.844  62.140  58.940  1.00  0.00
ATOM   2151  P   U      68      66.065  60.850  59.159  1.00  0.00
ATOM   2152  OP1 U      68      66.048  60.120  57.860  1.00  0.00
ATOM   2153  OP2 U      68      64.771  61.043  59.787  1.00  0.00
ATOM   2154  O5' U      68      66.972  60.067  60.220  1.00  0.00
ATOM   2155  C5' U      68      68.132  59.402  59.895  1.00  0.00
ATOM   2156  H5' U      68      68.944  60.059  59.582  1.00  0.00
ATOM   2157 H5'' U      68      67.806  58.704  59.124  1.00  0.00
ATOM   2158  C4' U      68      68.612  58.643  61.099  1.00  0.00
ATOM   2159  H4' U      68      69.569  58.171  60.876  1.00  0.00
ATOM   2160  O4' U      68      68.875  59.583  62.175  1.00  0.00
ATOM   2161  C1' U      68      68.561  58.993  63.418  1.00  0.00
ATOM   2162  H1' U      68      69.414  59.140  64.081  1.00  0.00
ATOM   2163  N1  U      68      67.332  59.569  64.027  1.00  0.00
ATOM   2164  C6  U      68      66.471  60.484  63.401  1.00  0.00
ATOM   2165  H6  U      68      66.686  60.836  62.403  1.00  0.00
ATOM   2166  C5  U      68      65.440  61.100  64.003  1.00  0.00
ATOM   2167  H5  U      68      64.899  61.911  63.539  1.00  0.00
ATOM   2168  C4  U      68      65.064  60.715  65.344  1.00  0.00
ATOM   2169  O4  U      68      64.064  60.976  65.943  1.00  0.00
ATOM   2170  N3  U      68      65.943  59.756  65.898  1.00  0.00
ATOM   2171  H3  U      68      65.689  59.449  66.826  1.00  0.00
ATOM   2172  C2  U      68      67.086  59.257  65.416  1.00  0.00
ATOM   2173  O2  U      68      67.761  58.576  66.181  1.00  0.00
ATOM   2174  C3' U      68      67.714  57.593  61.691  1.00  0.00
ATOM   2175  H3' U      68      66.770  58.126  61.808  1.00  0.00
ATOM   2176  C2' U      68      68.289  57.524  63.093  1.00  0.00
ATOM   2177  H2' U      68      67.554  57.016  63.718  1.00  0.00
ATOM   2178  O2' U      68      69.519  56.882  63.081  1.00  0.00
ATOM   2179 HO2' U      68      69.613  56.479  62.214  1.00  0.00
ATOM   2180  O3' U      68      67.625  56.441  60.947  1.00  0.00
ATOM   2181  P   G      69      66.327  55.487  61.028  1.00  0.00
ATOM   2182  OP1 G      69      66.444  54.224  60.206  1.00  0.00
ATOM   2183  OP2 G      69      65.158  56.346  60.741  1.00  0.00
ATOM   2184  O5' G      69      66.095  54.973  62.479  1.00  0.00
ATOM   2185  C5' G      69      67.160  54.241  62.979  1.00  0.00
ATOM   2186  H5' G      69      68.139  54.715  63.044  1.00  0.00
ATOM   2187 H5'' G      69      67.431  53.410  62.327  1.00  0.00
ATOM   2188  C4' G      69      66.885  53.577  64.347  1.00  0.00
ATOM   2189  H4' G      69      67.631  52.804  64.535  1.00  0.00
ATOM   2190  O4' G      69      66.962  54.546  65.377  1.00  0.00
ATOM   2191  C1' G      69      66.070  54.221  66.451  1.00  0.00
ATOM   2192  H1' G      69      66.625  54.207  67.389  1.00  0.00
ATOM   2193  N9  G      69      64.990  55.139  66.446  1.00  0.00
ATOM   2194  C8  G      69      64.834  56.223  65.603  1.00  0.00
ATOM   2195  H8  G      69      65.493  56.489  64.790  1.00  0.00
ATOM   2196  N7  G      69      63.780  57.078  65.935  1.00  0.00
ATOM   2197  C5  G      69      63.277  56.500  67.107  1.00  0.00
ATOM   2198  C6  G      69      62.254  56.855  67.991  1.00  0.00
ATOM   2199  O6  G      69      61.434  57.739  67.856  1.00  0.00
ATOM   2200  N1  G      69      62.259  56.104  69.149  1.00  0.00
ATOM   2201  H1  G      69      61.627  56.449  69.857  1.00  0.00
ATOM   2202  C2  G      69      63.042  55.062  69.375  1.00  0.00
ATOM   2203  N2  G      69      62.906  54.391  70.415  1.00  0.00
ATOM   2204  H21 G      69      62.228  54.761  71.066  1.00  0.00
ATOM   2205  H22 G      69      63.653  53.765  70.681  1.00  0.00
ATOM   2206  N3  G      69      63.902  54.539  68.484  1.00  0.00
ATOM   2207  C4  G      69      64.099  55.373  67.411  1.00  0.00
ATOM   2208  C3' G      69      65.591  52.870  64.529  1.00  0.00
ATOM   2209  H3' G      69      64.852  53.560  64.123  1.00  0.00
ATOM   2210  C2' G      69      65.617  52.783  66.132  1.00  0.00
ATOM   2211  H2' G      69      64.607  52.716  66.538  1.00  0.00
ATOM   2212  O2' G      69      66.533  51.772  66.604  1.00  0.00
ATOM   2213 HO2' G      69      66.755  51.134  65.922  1.00  0.00
ATOM   2214  O3' G      69      65.561  51.590  63.893  1.00  0.00
ATOM   2215  P   C      70      64.203  50.942  63.454  1.00  0.00
ATOM   2216  OP1 C      70      64.467  49.536  62.929  1.00  0.00
ATOM   2217  OP2 C      70      63.540  51.865  62.584  1.00  0.00
ATOM   2218  O5' C      70      63.424  50.868  64.898  1.00  0.00
ATOM   2219  C5' C      70      63.689  49.803  65.818  1.00  0.00
ATOM   2220  H5' C      70      64.743  49.832  66.093  1.00  0.00
ATOM   2221 H5'' C      70      63.631  48.811  65.370  1.00  0.00
ATOM   2222  C4' C      70      62.845  49.983  67.099  1.00  0.00
ATOM   2223  H4' C      70      63.142  49.244  67.843  1.00  0.00
ATOM   2224  O4' C      70      62.914  51.311  67.631  1.00  0.00
ATOM   2225  C1' C      70      61.764  51.663  68.227  1.00  0.00
ATOM   2226  H1' C      70      61.905  51.813  69.298  1.00  0.00
ATOM   2227  N1  C      70      61.200  52.876  67.554  1.00  0.00
ATOM   2228  C6  C      70      61.700  53.393  66.362  1.00  0.00
ATOM   2229  H6  C      70      62.561  52.952  65.882  1.00  0.00
ATOM   2230  C5  C      70      61.220  54.519  65.807  1.00  0.00
ATOM   2231  H5  C      70      61.579  54.891  64.859  1.00  0.00
ATOM   2232  C4  C      70      60.042  55.087  66.476  1.00  0.00
ATOM   2233  N4  C      70      59.523  56.166  65.943  1.00  0.00
ATOM   2234  H41 C      70      60.109  56.586  65.237  1.00  0.00
ATOM   2235  H42 C      70      58.858  56.637  66.540  1.00  0.00
ATOM   2236  N3  C      70      59.524  54.609  67.621  1.00  0.00
ATOM   2237  C2  C      70      60.083  53.472  68.150  1.00  0.00
ATOM   2238  O2  C      70      59.526  52.982  69.158  1.00  0.00
ATOM   2239  C3' C      70      61.324  49.806  66.779  1.00  0.00
ATOM   2240  H3' C      70      61.051  50.346  65.872  1.00  0.00
ATOM   2241  C2' C      70      60.800  50.503  68.026  1.00  0.00
ATOM   2242  H2' C      70      59.842  50.999  67.874  1.00  0.00
ATOM   2243  O2' C      70      60.936  49.724  69.195  1.00  0.00
ATOM   2244 HO2' C      70      60.503  50.179  69.921  1.00  0.00
ATOM   2245  O3' C      70      60.849  48.456  66.652  1.00  0.00
ATOM   2246  P   U      71      59.559  48.118  65.809  1.00  0.00
ATOM   2247  OP1 U      71      59.424  46.648  65.882  1.00  0.00
ATOM   2248  OP2 U      71      59.801  48.751  64.502  1.00  0.00
ATOM   2249  O5' U      71      58.221  48.771  66.481  1.00  0.00
ATOM   2250  C5' U      71      57.758  48.606  67.791  1.00  0.00
ATOM   2251  H5' U      71      58.552  48.381  68.504  1.00  0.00
ATOM   2252 H5'' U      71      57.238  47.649  67.830  1.00  0.00
ATOM   2253  C4' U      71      56.893  49.811  68.291  1.00  0.00
ATOM   2254  H4' U      71      56.691  49.792  69.362  1.00  0.00
ATOM   2255  O4' U      71      57.609  50.961  67.936  1.00  0.00
ATOM   2256  C1' U      71      56.664  51.910  67.476  1.00  0.00
ATOM   2257  H1' U      71      56.577  52.685  68.238  1.00  0.00
ATOM   2258  N1  U      71      57.130  52.462  66.181  1.00  0.00
ATOM   2259  C6  U      71      58.198  51.839  65.444  1.00  0.00
ATOM   2260  H6  U      71      58.567  50.878  65.770  1.00  0.00
ATOM   2261  C5  U      71      58.753  52.432  64.372  1.00  0.00
ATOM   2262  H5  U      71      59.590  52.037  63.815  1.00  0.00
ATOM   2263  C4  U      71      58.276  53.693  63.894  1.00  0.00
ATOM   2264  O4  U      71      58.755  54.359  63.008  1.00  0.00
ATOM   2265  N3  U      71      57.187  54.203  64.608  1.00  0.00
ATOM   2266  H3  U      71      56.848  55.064  64.204  1.00  0.00
ATOM   2267  C2  U      71      56.598  53.690  65.736  1.00  0.00
ATOM   2268  O2  U      71      55.818  54.375  66.407  1.00  0.00
ATOM   2269  C3' U      71      55.595  49.897  67.481  1.00  0.00
ATOM   2270  H3' U      71      55.762  49.408  66.521  1.00  0.00
ATOM   2271  C2' U      71      55.252  51.368  67.315  1.00  0.00
ATOM   2272  H2' U      71      54.896  51.487  66.291  1.00  0.00
ATOM   2273  O2' U      71      54.346  51.830  68.296  1.00  0.00
ATOM   2274 HO2' U      71      53.739  51.088  68.352  1.00  0.00
ATOM   2275  O3' U      71      54.547  49.051  68.006  1.00  0.00
ATOM   2276  P   U      72      53.277  48.781  67.124  1.00  0.00
ATOM   2277  OP1 U      72      52.688  47.495  67.446  1.00  0.00
ATOM   2278  OP2 U      72      53.528  49.026  65.669  1.00  0.00
ATOM   2279  O5' U      72      52.349  49.961  67.610  1.00  0.00
ATOM   2280  C5' U      72      51.685  49.758  68.865  1.00  0.00
ATOM   2281  H5' U      72      52.311  49.675  69.753  1.00  0.00
ATOM   2282 H5'' U      72      50.932  48.970  68.845  1.00  0.00
ATOM   2283  C4' U      72      50.750  50.869  69.232  1.00  0.00
ATOM   2284  H4' U      72      50.268  50.612  70.175  1.00  0.00
ATOM   2285  O4' U      72      51.330  52.185  69.314  1.00  0.00
ATOM   2286  C1' U      72      50.356  53.200  68.797  1.00  0.00
ATOM   2287  H1' U      72      50.105  53.965  69.531  1.00  0.00
ATOM   2288  N1  U      72      50.786  53.873  67.519  1.00  0.00
ATOM   2289  C6  U      72      51.648  53.306  66.587  1.00  0.00
ATOM   2290  H6  U      72      52.013  52.311  66.797  1.00  0.00
ATOM   2291  C5  U      72      52.172  54.058  65.560  1.00  0.00
ATOM   2292  H5  U      72      52.929  53.716  64.869  1.00  0.00
ATOM   2293  C4  U      72      51.726  55.387  65.332  1.00  0.00
ATOM   2294  O4  U      72      52.150  55.987  64.377  1.00  0.00
ATOM   2295  N3  U      72      50.785  55.911  66.203  1.00  0.00
ATOM   2296  H3  U      72      50.478  56.869  66.108  1.00  0.00
ATOM   2297  C2  U      72      50.298  55.181  67.325  1.00  0.00
ATOM   2298  O2  U      72      49.437  55.726  67.971  1.00  0.00
ATOM   2299  C3' U      72      49.607  50.951  68.234  1.00  0.00
ATOM   2300  H3' U      72      50.039  51.044  67.238  1.00  0.00
ATOM   2301  C2' U      72      49.086  52.361  68.597  1.00  0.00
ATOM   2302  H2' U      72      48.461  52.684  67.764  1.00  0.00
ATOM   2303  O2' U      72      48.307  52.461  69.767  1.00  0.00
ATOM   2304 HO2' U      72      47.931  51.593  69.933  1.00  0.00
ATOM   2305  O3' U      72      48.754  49.828  68.234  1.00  0.00
ATOM   2306  P   U      73      48.033  49.238  66.933  1.00  0.00
ATOM   2307  OP1 U      73      46.913  48.334  67.332  1.00  0.00
ATOM   2308  OP2 U      73      49.077  48.710  66.059  1.00  0.00
ATOM   2309  O5' U      73      47.390  50.547  66.220  1.00  0.00
ATOM   2310  C5' U      73      46.083  50.962  66.627  1.00  0.00
ATOM   2311  H5' U      73      45.955  50.984  67.709  1.00  0.00
ATOM   2312 H5'' U      73      45.317  50.276  66.264  1.00  0.00
ATOM   2313  C4' U      73      45.601  52.282  66.058  1.00  0.00
ATOM   2314  H4' U      73      44.610  52.462  66.472  1.00  0.00
ATOM   2315  O4' U      73      46.454  53.414  66.191  1.00  0.00
ATOM   2316  C1' U      73      46.342  54.215  65.005  1.00  0.00
ATOM   2317  H1' U      73      46.107  55.245  65.273  1.00  0.00
ATOM   2318  N1  U      73      47.603  54.211  64.224  1.00  0.00
ATOM   2319  C6  U      73      48.531  53.172  64.356  1.00  0.00
ATOM   2320  H6  U      73      48.387  52.451  65.147  1.00  0.00
ATOM   2321  C5  U      73      49.681  53.137  63.530  1.00  0.00
ATOM   2322  H5  U      73      50.356  52.294  63.538  1.00  0.00
ATOM   2323  C4  U      73      49.913  54.207  62.521  1.00  0.00
ATOM   2324  O4  U      73      50.897  54.270  61.802  1.00  0.00
ATOM   2325  N3  U      73      48.891  55.139  62.452  1.00  0.00
ATOM   2326  H3  U      73      49.072  55.873  61.782  1.00  0.00
ATOM   2327  C2  U      73      47.774  55.192  63.268  1.00  0.00
ATOM   2328  O2  U      73      46.936  56.126  63.045  1.00  0.00
ATOM   2329  C3' U      73      45.255  52.077  64.569  1.00  0.00
ATOM   2330  H3' U      73      46.062  51.552  64.056  1.00  0.00
ATOM   2331  C2' U      73      45.264  53.576  64.178  1.00  0.00
ATOM   2332  H2' U      73      45.540  53.665  63.127  1.00  0.00
ATOM   2333  O2' U      73      44.078  54.264  64.559  1.00  0.00
ATOM   2334 HO2' U      73      43.484  54.399  63.817  1.00  0.00
ATOM   2335  O3' U      73      44.017  51.416  64.250  1.00  0.00
ATOM   2336  P   U      74      43.908  50.731  62.735  1.00  0.00
ATOM   2337  OP1 U      74      42.486  50.328  62.465  1.00  0.00
ATOM   2338  OP2 U      74      44.868  49.607  62.761  1.00  0.00
ATOM   2339  O5' U      74      44.461  51.818  61.715  1.00  0.00
ATOM   2340  C5' U      74      43.551  52.753  61.106  1.00  0.00
ATOM   2341  H5' U      74      43.093  53.382  61.869  1.00  0.00
ATOM   2342 H5'' U      74      42.737  52.260  60.576  1.00  0.00
ATOM   2343  C4' U      74      44.428  53.715  60.259  1.00  0.00
ATOM   2344  H4' U      74      43.833  54.626  60.193  1.00  0.00
ATOM   2345  O4' U      74      45.677  54.163  60.904  1.00  0.00
ATOM   2346  C1' U      74      46.669  54.356  59.837  1.00  0.00
ATOM   2347  H1' U      74      47.082  55.364  59.894  1.00  0.00
ATOM   2348  N1  U      74      47.792  53.325  59.839  1.00  0.00
ATOM   2349  C6  U      74      47.671  52.084  60.370  1.00  0.00
ATOM   2350  H6  U      74      46.747  51.789  60.845  1.00  0.00
ATOM   2351  C5  U      74      48.813  51.268  60.484  1.00  0.00
ATOM   2352  H5  U      74      48.769  50.211  60.699  1.00  0.00
ATOM   2353  C4  U      74      50.085  51.669  59.954  1.00  0.00
ATOM   2354  O4  U      74      51.067  50.910  60.000  1.00  0.00
ATOM   2355  N3  U      74      50.077  52.964  59.396  1.00  0.00
ATOM   2356  H3  U      74      50.969  53.307  59.070  1.00  0.00
ATOM   2357  C2  U      74      48.997  53.777  59.323  1.00  0.00
ATOM   2358  O2  U      74      49.094  54.872  58.740  1.00  0.00
ATOM   2359  C3' U      74      44.842  53.222  58.906  1.00  0.00
ATOM   2360  H3' U      74      45.205  52.209  59.081  1.00  0.00
ATOM   2361  C2' U      74      45.961  54.130  58.492  1.00  0.00
ATOM   2362  H2' U      74      46.658  53.765  57.738  1.00  0.00
ATOM   2363  O2' U      74      45.440  55.337  57.978  1.00  0.00
ATOM   2364 HO2' U      74      44.855  55.132  57.245  1.00  0.00
ATOM   2365  O3' U      74      43.747  53.209  58.001  1.00  0.00
ATOM   2366  P   G      75      44.057  52.756  56.504  1.00  0.00
ATOM   2367  OP1 G      75      42.894  52.053  55.994  1.00  0.00
ATOM   2368  OP2 G      75      45.337  52.106  56.481  1.00  0.00
ATOM   2369  O5' G      75      44.127  54.029  55.666  1.00  0.00
ATOM   2370  C5' G      75      43.047  54.933  55.425  1.00  0.00
ATOM   2371  H5' G      75      42.664  55.421  56.321  1.00  0.00
ATOM   2372 H5'' G      75      42.218  54.329  55.055  1.00  0.00
ATOM   2373  C4' G      75      43.500  56.027  54.431  1.00  0.00
ATOM   2374  H4' G      75      42.751  56.796  54.239  1.00  0.00
ATOM   2375  O4' G      75      44.748  56.471  54.893  1.00  0.00
ATOM   2376  C1' G      75      45.493  56.890  53.712  1.00  0.00
ATOM   2377  H1' G      75      45.604  57.975  53.699  1.00  0.00
ATOM   2378  N9  G      75      46.811  56.161  53.780  1.00  0.00
ATOM   2379  C8  G      75      47.161  54.976  54.373  1.00  0.00
ATOM   2380  H8  G      75      46.508  54.390  55.002  1.00  0.00
ATOM   2381  N7  G      75      48.385  54.554  54.177  1.00  0.00
ATOM   2382  C5  G      75      48.985  55.634  53.503  1.00  0.00
ATOM   2383  C6  G      75      50.339  55.911  53.261  1.00  0.00
ATOM   2384  O6  G      75      51.426  55.317  53.497  1.00  0.00
ATOM   2385  N1  G      75      50.503  57.161  52.677  1.00  0.00
ATOM   2386  H1  G      75      51.286  57.187  52.040  1.00  0.00
ATOM   2387  C2  G      75      49.507  58.024  52.466  1.00  0.00
ATOM   2388  N2  G      75      49.830  59.106  51.885  1.00  0.00
ATOM   2389  H21 G      75      49.073  59.687  51.554  1.00  0.00
ATOM   2390  H22 G      75      50.804  59.240  51.655  1.00  0.00
ATOM   2391  N3  G      75      48.215  57.842  52.828  1.00  0.00
ATOM   2392  C4  G      75      48.014  56.615  53.251  1.00  0.00
ATOM   2393  C3' G      75      43.746  55.414  53.123  1.00  0.00
ATOM   2394  H3' G      75      44.295  54.482  53.260  1.00  0.00
ATOM   2395  C2' G      75      44.589  56.510  52.493  1.00  0.00
ATOM   2396  H2' G      75      45.170  56.085  51.675  1.00  0.00
ATOM   2397  O2' G      75      43.834  57.644  52.134  1.00  0.00
ATOM   2398 HO2' G      75      44.122  57.986  51.284  1.00  0.00
ATOM   2399  O3' G      75      42.429  55.329  52.494  1.00  0.00
ATOM   2400  P   A      76      42.272  54.410  51.281  1.00  0.00
ATOM   2401  OP1 A      76      40.811  54.301  50.977  1.00  0.00
ATOM   2402  OP2 A      76      42.961  53.132  51.552  1.00  0.00
ATOM   2403  O5' A      76      42.958  54.983  50.014  1.00  0.00
ATOM   2404  C5' A      76      42.289  56.183  49.489  1.00  0.00
ATOM   2405  H5' A      76      42.058  56.845  50.323  1.00  0.00
ATOM   2406 H5'' A      76      41.464  55.945  48.819  1.00  0.00
ATOM   2407  C4' A      76      43.232  57.069  48.675  1.00  0.00
ATOM   2408  H4' A      76      42.750  57.975  48.308  1.00  0.00
ATOM   2409  O4' A      76      44.365  57.404  49.388  1.00  0.00
ATOM   2410  C1' A      76      45.484  57.260  48.607  1.00  0.00
ATOM   2411  H1' A      76      46.122  58.135  48.730  1.00  0.00
ATOM   2412  N9  A      76      46.355  56.175  49.054  1.00  0.00
ATOM   2413  C8  A      76      46.036  54.832  49.284  1.00  0.00
ATOM   2414  H8  A      76      44.996  54.541  49.245  1.00  0.00
ATOM   2415  N7  A      76      47.046  54.121  49.689  1.00  0.00
ATOM   2416  C5  A      76      48.103  54.984  49.603  1.00  0.00
ATOM   2417  C6  A      76      49.473  54.854  49.865  1.00  0.00
ATOM   2418  N6  A      76      50.159  53.740  50.177  1.00  0.00
ATOM   2419  H61 A      76      51.164  53.696  50.087  1.00  0.00
ATOM   2420  H62 A      76      49.686  52.856  50.298  1.00  0.00
ATOM   2421  N1  A      76      50.265  55.891  49.676  1.00  0.00
ATOM   2422  C2  A      76      49.796  57.080  49.314  1.00  0.00
ATOM   2423  H2  A      76      50.481  57.899  49.153  1.00  0.00
ATOM   2424  N3  A      76      48.526  57.373  49.094  1.00  0.00
ATOM   2425  C4  A      76      47.743  56.236  49.267  1.00  0.00
ATOM   2426  C3' A      76      43.666  56.309  47.336  1.00  0.00
ATOM   2427  H3' A      76      43.879  55.241  47.377  1.00  0.00
ATOM   2428  C2' A      76      45.014  56.997  47.166  1.00  0.00
ATOM   2429  H2' A      76      45.623  56.269  46.630  1.00  0.00
ATOM   2430  O2' A      76      45.042  58.154  46.357  1.00  0.00
ATOM   2431 HO2' A      76      44.878  57.871  45.454  1.00  0.00
ATOM   2432  O3' A      76      42.884  56.585  46.229  1.00  0.00
ATOM   2433  P   C      77      43.021  55.916  44.787  1.00  0.00
ATOM   2434  OP1 C      77      41.799  56.193  43.975  1.00  0.00
ATOM   2435  OP2 C      77      43.394  54.534  45.013  1.00  0.00
ATOM   2436  O5' C      77      44.228  56.473  43.962  1.00  0.00
ATOM   2437  C5' C      77      44.181  57.706  43.162  1.00  0.00
ATOM   2438  H5' C      77      43.857  58.595  43.703  1.00  0.00
ATOM   2439 H5'' C      77      43.425  57.592  42.385  1.00  0.00
ATOM   2440  C4' C      77      45.550  57.927  42.567  1.00  0.00
ATOM   2441  H4' C      77      45.544  58.895  42.066  1.00  0.00
ATOM   2442  O4' C      77      46.494  58.057  43.561  1.00  0.00
ATOM   2443  C1' C      77      47.791  57.560  43.014  1.00  0.00
ATOM   2444  H1' C      77      48.484  58.392  42.884  1.00  0.00
ATOM   2445  N1  C      77      48.482  56.605  43.903  1.00  0.00
ATOM   2446  C6  C      77      47.883  55.922  44.948  1.00  0.00
ATOM   2447  H6  C      77      46.811  55.870  45.072  1.00  0.00
ATOM   2448  C5  C      77      48.608  55.186  45.828  1.00  0.00
ATOM   2449  H5  C      77      48.171  54.575  46.604  1.00  0.00
ATOM   2450  C4  C      77      50.014  55.147  45.654  1.00  0.00
ATOM   2451  N4  C      77      50.800  54.400  46.298  1.00  0.00
ATOM   2452  H41 C      77      51.634  54.102  45.813  1.00  0.00
ATOM   2453  H42 C      77      50.460  54.027  47.173  1.00  0.00
ATOM   2454  N3  C      77      50.632  55.696  44.631  1.00  0.00
ATOM   2455  C2  C      77      49.903  56.352  43.715  1.00  0.00
ATOM   2456  O2  C      77      50.438  56.777  42.671  1.00  0.00
ATOM   2457  C3' C      77      46.026  56.926  41.569  1.00  0.00
ATOM   2458  H3' C      77      45.819  55.955  42.021  1.00  0.00
ATOM   2459  C2' C      77      47.514  57.011  41.602  1.00  0.00
ATOM   2460  H2' C      77      47.935  56.010  41.504  1.00  0.00
ATOM   2461  O2' C      77      48.149  57.889  40.591  1.00  0.00
ATOM   2462 HO2' C      77      48.741  57.326  40.087  1.00  0.00
ATOM   2463  O3' C      77      45.488  57.099  40.267  1.00  0.00
ATOM   2464  P   G      78      44.596  56.014  39.543  1.00  0.00
ATOM   2465  OP1 G      78      43.632  56.739  38.707  1.00  0.00
ATOM   2466  OP2 G      78      44.140  55.050  40.551  1.00  0.00
ATOM   2467  O5' G      78      45.742  55.380  38.686  1.00  0.00
ATOM   2468  C5' G      78      46.423  56.182  37.721  1.00  0.00
ATOM   2469  H5' G      78      46.454  57.197  38.116  1.00  0.00
ATOM   2470 H5'' G      78      45.835  56.263  36.807  1.00  0.00
ATOM   2471  C4' G      78      47.855  55.736  37.345  1.00  0.00
ATOM   2472  H4' G      78      48.315  56.557  36.795  1.00  0.00
ATOM   2473  O4' G      78      48.492  55.429  38.573  1.00  0.00
ATOM   2474  C1' G      78      48.824  54.052  38.628  1.00  0.00
ATOM   2475  H1' G      78      49.811  53.907  38.189  1.00  0.00
ATOM   2476  N9  G      78      48.802  53.524  40.010  1.00  0.00
ATOM   2477  C8  G      78      47.658  53.395  40.752  1.00  0.00
ATOM   2478  H8  G      78      46.686  53.812  40.534  1.00  0.00
ATOM   2479  N7  G      78      47.806  52.909  41.949  1.00  0.00
ATOM   2480  C5  G      78      49.125  52.576  41.915  1.00  0.00
ATOM   2481  C6  G      78      49.965  51.973  42.929  1.00  0.00
ATOM   2482  O6  G      78      49.635  51.538  44.036  1.00  0.00
ATOM   2483  N1  G      78      51.290  51.683  42.566  1.00  0.00
ATOM   2484  H1  G      78      51.788  50.897  42.958  1.00  0.00
ATOM   2485  C2  G      78      51.734  52.134  41.348  1.00  0.00
ATOM   2486  N2  G      78      52.952  51.851  40.985  1.00  0.00
ATOM   2487  H21 G      78      53.188  51.850  40.003  1.00  0.00
ATOM   2488  H22 G      78      53.558  51.351  41.621  1.00  0.00
ATOM   2489  N3  G      78      51.034  52.752  40.411  1.00  0.00
ATOM   2490  C4  G      78      49.708  52.944  40.748  1.00  0.00
ATOM   2491  C3' G      78      47.673  54.439  36.621  1.00  0.00
ATOM   2492  H3' G      78      46.667  54.394  36.203  1.00  0.00
ATOM   2493  C2' G      78      47.922  53.309  37.639  1.00  0.00
ATOM   2494  H2' G      78      46.973  53.012  38.085  1.00  0.00
ATOM   2495  O2' G      78      48.506  52.086  37.178  1.00  0.00
ATOM   2496 HO2' G      78      48.120  51.944  36.310  1.00  0.00
ATOM   2497  O3' G      78      48.675  54.367  35.596  1.00  0.00
ATOM   2498  P   U      79      48.423  53.465  34.278  1.00  0.00
ATOM   2499  OP1 U      79      47.921  52.132  34.557  1.00  0.00
ATOM   2500  OP2 U      79      49.706  53.408  33.589  1.00  0.00
ATOM   2501  O5' U      79      47.392  54.401  33.421  1.00  0.00
ATOM   2502  C5' U      79      46.015  54.301  33.629  1.00  0.00
ATOM   2503  H5' U      79      45.690  54.869  34.501  1.00  0.00
ATOM   2504 H5'' U      79      45.712  53.255  33.679  1.00  0.00
ATOM   2505  C4' U      79      45.211  54.642  32.409  1.00  0.00
ATOM   2506  H4' U      79      44.160  54.394  32.555  1.00  0.00
ATOM   2507  O4' U      79      45.457  55.965  31.941  1.00  0.00
ATOM   2508  C1' U      79      45.527  56.016  30.546  1.00  0.00
ATOM   2509  H1' U      79      44.851  56.784  30.171  1.00  0.00
ATOM   2510  N1  U      79      46.825  56.512  30.068  1.00  0.00
ATOM   2511  C6  U      79      47.912  56.604  30.900  1.00  0.00
ATOM   2512  H6  U      79      47.913  56.266  31.926  1.00  0.00
ATOM   2513  C5  U      79      49.020  57.184  30.442  1.00  0.00
ATOM   2514  H5  U      79      49.728  57.354  31.240  1.00  0.00
ATOM   2515  C4  U      79      49.188  57.752  29.170  1.00  0.00
ATOM   2516  O4  U      79      50.185  58.263  28.705  1.00  0.00
ATOM   2517  N3  U      79      48.116  57.408  28.325  1.00  0.00
ATOM   2518  H3  U      79      48.181  57.866  27.428  1.00  0.00
ATOM   2519  C2  U      79      46.891  56.996  28.793  1.00  0.00
ATOM   2520  O2  U      79      45.925  57.222  28.097  1.00  0.00
ATOM   2521  C3' U      79      45.720  53.798  31.208  1.00  0.00
ATOM   2522  H3' U      79      46.804  53.785  31.322  1.00  0.00
ATOM   2523  C2' U      79      45.229  54.626  30.046  1.00  0.00
ATOM   2524  H2' U      79      45.719  54.419  29.094  1.00  0.00
ATOM   2525  O2' U      79      43.817  54.539  29.859  1.00  0.00
ATOM   2526 HO2' U      79      43.576  53.610  29.837  1.00  0.00
ATOM   2527  O3' U      79      45.208  52.440  31.076  1.00  0.00
ATOM   2528  P   U      80      46.107  51.216  30.765  1.00  0.00
ATOM   2529  OP1 U      80      45.165  50.147  30.382  1.00  0.00
ATOM   2530  OP2 U      80      47.038  51.133  31.923  1.00  0.00
ATOM   2531  O5' U      80      47.037  51.636  29.446  1.00  0.00
ATOM   2532  C5' U      80      46.458  51.613  28.101  1.00  0.00
ATOM   2533  H5' U      80      45.525  52.177  28.116  1.00  0.00
ATOM   2534 H5'' U      80      46.088  50.612  27.877  1.00  0.00
ATOM   2535  C4' U      80      47.363  52.288  27.062  1.00  0.00
ATOM   2536  H4' U      80      46.811  52.331  26.124  1.00  0.00
ATOM   2537  O4' U      80      47.776  53.626  27.369  1.00  0.00
ATOM   2538  C1' U      80      49.054  53.816  26.794  1.00  0.00
ATOM   2539  H1' U      80      48.953  54.550  25.995  1.00  0.00
ATOM   2540  N1  U      80      50.100  54.331  27.775  1.00  0.00
ATOM   2541  C6  U      80      50.036  53.999  29.114  1.00  0.00
ATOM   2542  H6  U      80      49.305  53.300  29.493  1.00  0.00
ATOM   2543  C5  U      80      50.963  54.447  29.965  1.00  0.00
ATOM   2544  H5  U      80      50.916  54.064  30.974  1.00  0.00
ATOM   2545  C4  U      80      52.001  55.395  29.542  1.00  0.00
ATOM   2546  O4  U      80      52.891  55.810  30.245  1.00  0.00
ATOM   2547  N3  U      80      51.971  55.714  28.195  1.00  0.00
ATOM   2548  H3  U      80      52.341  56.608  27.903  1.00  0.00
ATOM   2549  C2  U      80      51.102  55.153  27.264  1.00  0.00
ATOM   2550  O2  U      80      51.397  55.352  26.082  1.00  0.00
ATOM   2551  C3' U      80      48.639  51.444  26.687  1.00  0.00
ATOM   2552  H3' U      80      48.977  51.149  27.681  1.00  0.00
ATOM   2553  C2' U      80      49.510  52.537  26.085  1.00  0.00
ATOM   2554  H2' U      80      50.473  52.249  26.505  1.00  0.00
ATOM   2555  O2' U      80      49.573  52.811  24.661  1.00  0.00
ATOM   2556 HO2' U      80      50.484  52.880  24.367  1.00  0.00
ATOM   2557  O3' U      80      48.424  50.302  25.819  1.00  0.00
ATOM   2558  P   U      81      49.536  49.279  25.399  1.00  0.00
ATOM   2559  OP1 U      81      48.878  48.574  24.240  1.00  0.00
ATOM   2560  OP2 U      81      49.926  48.695  26.669  1.00  0.00
ATOM   2561  O5' U      81      50.796  50.086  24.804  1.00  0.00
ATOM   2562  C5' U      81      51.121  50.275  23.397  1.00  0.00
ATOM   2563  H5' U      81      50.353  50.828  22.855  1.00  0.00
ATOM   2564 H5'' U      81      51.368  49.294  22.991  1.00  0.00
ATOM   2565  C4' U      81      52.331  51.191  23.256  1.00  0.00
ATOM   2566  H4' U      81      52.472  51.417  22.199  1.00  0.00
ATOM   2567  O4' U      81      52.200  52.296  24.110  1.00  0.00
ATOM   2568  C1' U      81      53.506  52.665  24.605  1.00  0.00
ATOM   2569  H1' U      81      53.840  53.568  24.094  1.00  0.00
ATOM   2570  N1  U      81      53.492  52.576  26.119  1.00  0.00
ATOM   2571  C6  U      81      52.968  51.476  26.788  1.00  0.00
ATOM   2572  H6  U      81      52.554  50.674  26.194  1.00  0.00
ATOM   2573  C5  U      81      53.045  51.425  28.145  1.00  0.00
ATOM   2574  H5  U      81      52.663  50.623  28.758  1.00  0.00
ATOM   2575  C4  U      81      53.780  52.418  28.935  1.00  0.00
ATOM   2576  O4  U      81      54.081  52.240  30.099  1.00  0.00
ATOM   2577  N3  U      81      54.277  53.461  28.159  1.00  0.00
ATOM   2578  H3  U      81      54.953  54.061  28.610  1.00  0.00
ATOM   2579  C2  U      81      54.233  53.573  26.791  1.00  0.00
ATOM   2580  O2  U      81      54.750  54.556  26.279  1.00  0.00
ATOM   2581  C3' U      81      53.574  50.425  23.718  1.00  0.00
ATOM   2582  H3' U      81      53.392  49.850  24.625  1.00  0.00
ATOM   2583  C2' U      81      54.475  51.585  24.159  1.00  0.00
ATOM   2584  H2' U      81      55.219  51.284  24.897  1.00  0.00
ATOM   2585  O2' U      81      55.169  52.097  23.025  1.00  0.00
ATOM   2586 HO2' U      81      55.443  51.371  22.460  1.00  0.00
ATOM   2587  O3' U      81      54.431  49.770  22.684  1.00  0.00
ATOM   2588  P   A      82      53.923  48.451  21.863  1.00  0.00
ATOM   2589  OP1 A      82      53.291  47.551  22.801  1.00  0.00
ATOM   2590  OP2 A      82      55.011  47.968  21.048  1.00  0.00
ATOM   2591  O5' A      82      52.860  48.975  20.780  1.00  0.00
ATOM   2592  C5' A      82      53.183  49.955  19.827  1.00  0.00
ATOM   2593  H5' A      82      54.073  49.696  19.254  1.00  0.00
ATOM   2594 H5'' A      82      53.367  50.920  20.300  1.00  0.00
ATOM   2595  C4' A      82      52.034  50.367  18.858  1.00  0.00
ATOM   2596  H4' A      82      52.358  51.214  18.254  1.00  0.00
ATOM   2597  O4' A      82      51.650  49.330  17.956  1.00  0.00
ATOM   2598  C1' A      82      50.385  48.753  18.252  1.00  0.00
ATOM   2599  H1' A      82      49.660  49.023  17.484  1.00  0.00
ATOM   2600  N9  A      82      50.567  47.236  18.319  1.00  0.00
ATOM   2601  C8  A      82      51.360  46.527  19.192  1.00  0.00
ATOM   2602  H8  A      82      52.035  47.020  19.876  1.00  0.00
ATOM   2603  N7  A      82      51.106  45.213  19.132  1.00  0.00
ATOM   2604  C5  A      82      50.207  45.128  18.086  1.00  0.00
ATOM   2605  C6  A      82      49.599  43.961  17.516  1.00  0.00
ATOM   2606  N6  A      82      49.830  42.725  17.710  1.00  0.00
ATOM   2607  H61 A      82      49.195  42.155  17.169  1.00  0.00
ATOM   2608  H62 A      82      50.250  42.421  18.577  1.00  0.00
ATOM   2609  N1  A      82      48.768  44.082  16.512  1.00  0.00
ATOM   2610  C2  A      82      48.450  45.370  16.167  1.00  0.00
ATOM   2611  H2  A      82      47.781  45.483  15.327  1.00  0.00
ATOM   2612  N3  A      82      48.820  46.528  16.684  1.00  0.00
ATOM   2613  C4  A      82      49.760  46.323  17.670  1.00  0.00
ATOM   2614  C3' A      82      50.687  50.702  19.523  1.00  0.00
ATOM   2615  H3' A      82      50.789  51.039  20.555  1.00  0.00
ATOM   2616  C2' A      82      49.979  49.354  19.564  1.00  0.00
ATOM   2617  H2' A      82      50.466  48.744  20.325  1.00  0.00
ATOM   2618  O2' A      82      48.566  49.386  19.673  1.00  0.00
ATOM   2619 HO2' A      82      48.423  50.282  19.985  1.00  0.00
ATOM   2620  O3' A      82      49.960  51.660  18.737  1.00  0.00
ATOM   2621  P   C      83      48.978  52.725  19.409  1.00  0.00
ATOM   2622  OP1 C      83      48.189  52.086  20.491  1.00  0.00
ATOM   2623  OP2 C      83      48.197  53.258  18.297  1.00  0.00
ATOM   2624  O5' C      83      49.858  53.851  20.131  1.00  0.00
ATOM   2625  C5' C      83      50.550  54.944  19.459  1.00  0.00
ATOM   2626  H5' C      83      49.747  55.532  19.015  1.00  0.00
ATOM   2627 H5'' C      83      51.257  54.525  18.743  1.00  0.00
ATOM   2628  C4' C      83      51.150  56.098  20.170  1.00  0.00
ATOM   2629  H4' C      83      51.437  56.834  19.419  1.00  0.00
ATOM   2630  O4' C      83      50.157  56.712  20.969  1.00  0.00
ATOM   2631  C1' C      83      50.508  56.465  22.337  1.00  0.00
ATOM   2632  H1' C      83      50.990  57.340  22.775  1.00  0.00
ATOM   2633  N1  C      83      49.334  56.223  23.214  1.00  0.00
ATOM   2634  C6  C      83      48.477  55.177  23.000  1.00  0.00
ATOM   2635  H6  C      83      48.626  54.720  22.033  1.00  0.00
ATOM   2636  C5  C      83      47.377  54.960  23.752  1.00  0.00
ATOM   2637  H5  C      83      46.644  54.206  23.505  1.00  0.00
ATOM   2638  C4  C      83      47.183  55.804  24.885  1.00  0.00
ATOM   2639  N4  C      83      46.133  55.694  25.630  1.00  0.00
ATOM   2640  H41 C      83      45.276  55.168  25.535  1.00  0.00
ATOM   2641  H42 C      83      46.019  56.476  26.259  1.00  0.00
ATOM   2642  N3  C      83      48.024  56.770  25.154  1.00  0.00
ATOM   2643  C2  C      83      49.120  56.948  24.303  1.00  0.00
ATOM   2644  O2  C      83      49.853  57.849  24.623  1.00  0.00
ATOM   2645  C3' C      83      52.329  55.666  21.074  1.00  0.00
ATOM   2646  H3' C      83      52.613  54.671  20.733  1.00  0.00
ATOM   2647  C2' C      83      51.600  55.355  22.400  1.00  0.00
ATOM   2648  H2' C      83      51.176  54.351  22.444  1.00  0.00
ATOM   2649  O2' C      83      52.408  55.563  23.564  1.00  0.00
ATOM   2650 HO2' C      83      51.900  55.375  24.357  1.00  0.00
ATOM   2651  O3' C      83      53.247  56.689  21.351  1.00  0.00
ATOM   2652  P   A      84      54.405  57.055  20.328  1.00  0.00
ATOM   2653  OP1 A      84      55.148  58.166  20.879  1.00  0.00
ATOM   2654  OP2 A      84      53.830  57.311  19.013  1.00  0.00
ATOM   2655  O5' A      84      55.260  55.754  20.040  1.00  0.00
ATOM   2656  C5' A      84      56.333  55.394  20.960  1.00  0.00
ATOM   2657  H5' A      84      55.973  54.911  21.869  1.00  0.00
ATOM   2658 H5'' A      84      57.021  56.231  21.080  1.00  0.00
ATOM   2659  C4' A      84      57.087  54.353  20.201  1.00  0.00
ATOM   2660  H4' A      84      58.012  54.072  20.705  1.00  0.00
ATOM   2661  O4' A      84      56.239  53.160  20.054  1.00  0.00
ATOM   2662  C1' A      84      56.369  52.713  18.729  1.00  0.00
ATOM   2663  H1' A      84      56.529  51.637  18.792  1.00  0.00
ATOM   2664  N9  A      84      55.197  52.896  17.840  1.00  0.00
ATOM   2665  C8  A      84      54.080  53.688  17.986  1.00  0.00
ATOM   2666  H8  A      84      53.995  54.355  18.832  1.00  0.00
ATOM   2667  N7  A      84      53.168  53.578  17.026  1.00  0.00
ATOM   2668  C5  A      84      53.708  52.556  16.227  1.00  0.00
ATOM   2669  C6  A      84      53.314  51.863  15.078  1.00  0.00
ATOM   2670  N6  A      84      52.215  51.999  14.378  1.00  0.00
ATOM   2671  H61 A      84      51.575  52.684  14.754  1.00  0.00
ATOM   2672  H62 A      84      51.984  51.378  13.616  1.00  0.00
ATOM   2673  N1  A      84      54.071  50.897  14.567  1.00  0.00
ATOM   2674  C2  A      84      55.274  50.698  15.048  1.00  0.00
ATOM   2675  H2  A      84      55.791  49.847  14.632  1.00  0.00
ATOM   2676  N3  A      84      55.735  51.164  16.190  1.00  0.00
ATOM   2677  C4  A      84      54.922  52.115  16.727  1.00  0.00
ATOM   2678  C3' A      84      57.545  54.767  18.777  1.00  0.00
ATOM   2679  H3' A      84      56.809  55.419  18.308  1.00  0.00
ATOM   2680  C2' A      84      57.562  53.421  18.092  1.00  0.00
ATOM   2681  H2' A      84      57.435  53.613  17.027  1.00  0.00
ATOM   2682  O2' A      84      58.693  52.602  18.404  1.00  0.00
ATOM   2683 HO2' A      84      59.086  52.224  17.613  1.00  0.00
ATOM   2684  O3' A      84      58.772  55.486  18.916  1.00  0.00
ATOM   2685  P   A      85      59.389  56.297  17.656  1.00  0.00
ATOM   2686  OP1 A      85      60.534  57.061  18.205  1.00  0.00
ATOM   2687  OP2 A      85      58.298  56.968  16.939  1.00  0.00
ATOM   2688  O5' A      85      59.985  55.252  16.534  1.00  0.00
ATOM   2689  C5' A      85      60.945  54.286  16.607  1.00  0.00
ATOM   2690  H5' A      85      60.870  53.945  17.640  1.00  0.00
ATOM   2691 H5'' A      85      61.902  54.764  16.396  1.00  0.00
ATOM   2692  C4' A      85      60.861  53.147  15.561  1.00  0.00
ATOM   2693  H4' A      85      61.621  52.396  15.775  1.00  0.00
ATOM   2694  O4' A      85      59.669  52.438  15.555  1.00  0.00
ATOM   2695  C1' A      85      59.450  52.066  14.117  1.00  0.00
ATOM   2696  H1' A      85      59.434  50.976  14.094  1.00  0.00
ATOM   2697  N9  A      85      58.099  52.567  13.749  1.00  0.00
ATOM   2698  C8  A      85      57.449  53.663  14.266  1.00  0.00
ATOM   2699  H8  A      85      57.956  54.227  15.035  1.00  0.00
ATOM   2700  N7  A      85      56.250  53.921  13.773  1.00  0.00
ATOM   2701  C5  A      85      56.171  52.832  12.842  1.00  0.00
ATOM   2702  C6  A      85      55.244  52.365  11.849  1.00  0.00
ATOM   2703  N6  A      85      54.080  52.877  11.559  1.00  0.00
ATOM   2704  H61 A      85      53.640  53.543  12.178  1.00  0.00
ATOM   2705  H62 A      85      53.526  52.372  10.882  1.00  0.00
ATOM   2706  N1  A      85      55.386  51.328  11.096  1.00  0.00
ATOM   2707  C2  A      85      56.590  50.819  11.151  1.00  0.00
ATOM   2708  H2  A      85      56.746  49.967  10.506  1.00  0.00
ATOM   2709  N3  A      85      57.597  51.087  11.974  1.00  0.00
ATOM   2710  C4  A      85      57.273  52.025  12.872  1.00  0.00
ATOM   2711  C3' A      85      61.147  53.781  14.210  1.00  0.00
ATOM   2712  H3' A      85      60.630  54.693  13.913  1.00  0.00
ATOM   2713  C2' A      85      60.618  52.622  13.343  1.00  0.00
ATOM   2714  H2' A      85      60.170  52.962  12.409  1.00  0.00
ATOM   2715  O2' A      85      61.528  51.596  13.073  1.00  0.00
ATOM   2716 HO2' A      85      62.341  52.057  12.853  1.00  0.00
ATOM   2717  O3' A      85      62.520  53.883  13.827  1.00  0.00
ATOM   2718  P   C      86      63.243  55.102  13.139  1.00  0.00
ATOM   2719  OP1 C      86      64.714  55.078  13.365  1.00  0.00
ATOM   2720  OP2 C      86      62.526  56.378  13.398  1.00  0.00
ATOM   2721  O5' C      86      62.909  54.622  11.675  1.00  0.00
ATOM   2722  C5' C      86      63.766  53.708  11.028  1.00  0.00
ATOM   2723  H5' C      86      63.902  52.855  11.693  1.00  0.00
ATOM   2724 H5'' C      86      64.739  54.140  10.797  1.00  0.00
ATOM   2725  C4' C      86      63.093  53.127   9.745  1.00  0.00
ATOM   2726  H4' C      86      63.836  52.557   9.188  1.00  0.00
ATOM   2727  O4' C      86      61.914  52.416  10.008  1.00  0.00
ATOM   2728  C1' C      86      61.119  52.471   8.918  1.00  0.00
ATOM   2729  H1' C      86      61.131  51.447   8.544  1.00  0.00
ATOM   2730  N1  C      86      59.745  52.944   9.370  1.00  0.00
ATOM   2731  C6  C      86      59.627  54.060  10.198  1.00  0.00
ATOM   2732  H6  C      86      60.493  54.330  10.784  1.00  0.00
ATOM   2733  C5  C      86      58.446  54.744  10.225  1.00  0.00
ATOM   2734  H5  C      86      58.348  55.536  10.953  1.00  0.00
ATOM   2735  C4  C      86      57.390  54.222   9.431  1.00  0.00
ATOM   2736  N4  C      86      56.217  54.851   9.300  1.00  0.00
ATOM   2737  H41 C      86      55.474  54.324   8.864  1.00  0.00
ATOM   2738  H42 C      86      56.039  55.826   9.494  1.00  0.00
ATOM   2739  N3  C      86      57.442  53.107   8.761  1.00  0.00
ATOM   2740  C2  C      86      58.612  52.473   8.587  1.00  0.00
ATOM   2741  O2  C      86      58.722  51.446   7.954  1.00  0.00
ATOM   2742  C3' C      86      62.705  54.269   8.751  1.00  0.00
ATOM   2743  H3' C      86      62.303  55.153   9.246  1.00  0.00
ATOM   2744  C2' C      86      61.719  53.512   7.911  1.00  0.00
ATOM   2745  H2' C      86      60.984  54.215   7.520  1.00  0.00
ATOM   2746  O2' C      86      62.382  52.749   6.894  1.00  0.00
ATOM   2747 HO2' C      86      61.809  52.858   6.131  1.00  0.00
ATOM   2748  O3' C      86      63.823  54.703   7.970  1.00  0.00
ATOM   2749  P   A      87      63.982  56.173   7.355  1.00  0.00
ATOM   2750  OP1 A      87      65.261  56.321   6.597  1.00  0.00
ATOM   2751  OP2 A      87      63.759  57.112   8.456  1.00  0.00
ATOM   2752  O5' A      87      62.810  56.251   6.330  1.00  0.00
ATOM   2753  C5' A      87      63.118  55.982   4.974  1.00  0.00
ATOM   2754  H5' A      87      63.805  55.142   4.867  1.00  0.00
ATOM   2755 H5'' A      87      63.649  56.844   4.570  1.00  0.00
ATOM   2756  C4' A      87      61.859  55.867   4.101  1.00  0.00
ATOM   2757  H4' A      87      62.092  55.532   3.091  1.00  0.00
ATOM   2758  O4' A      87      60.828  55.044   4.663  1.00  0.00
ATOM   2759  C1' A      87      59.530  55.586   4.272  1.00  0.00
ATOM   2760  H1' A      87      58.956  54.986   3.566  1.00  0.00
ATOM   2761  N9  A      87      58.647  55.777   5.402  1.00  0.00
ATOM   2762  C8  A      87      58.884  56.372   6.555  1.00  0.00
ATOM   2763  H8  A      87      59.900  56.593   6.847  1.00  0.00
ATOM   2764  N7  A      87      57.814  56.782   7.208  1.00  0.00
ATOM   2765  C5  A      87      56.723  56.360   6.460  1.00  0.00
ATOM   2766  C6  A      87      55.297  56.359   6.452  1.00  0.00
ATOM   2767  N6  A      87      54.568  56.816   7.486  1.00  0.00
ATOM   2768  H61 A      87      55.114  57.226   8.230  1.00  0.00
ATOM   2769  H62 A      87      53.559  56.848   7.533  1.00  0.00
ATOM   2770  N1  A      87      54.646  55.834   5.499  1.00  0.00
ATOM   2771  C2  A      87      55.263  55.257   4.517  1.00  0.00
ATOM   2772  H2  A      87      54.747  54.820   3.675  1.00  0.00
ATOM   2773  N3  A      87      56.562  55.085   4.352  1.00  0.00
ATOM   2774  C4  A      87      57.242  55.733   5.379  1.00  0.00
ATOM   2775  C3' A      87      61.210  57.284   3.986  1.00  0.00
ATOM   2776  H3' A      87      61.098  57.668   5.000  1.00  0.00
ATOM   2777  C2' A      87      59.772  56.951   3.549  1.00  0.00
ATOM   2778  H2' A      87      59.181  57.804   3.884  1.00  0.00
ATOM   2779  O2' A      87      59.573  56.809   2.125  1.00  0.00
ATOM   2780 HO2' A      87      59.717  57.706   1.815  1.00  0.00
ATOM   2781  O3' A      87      61.759  58.248   3.110  1.00  0.00
ATOM   2782  P   A      88      61.924  59.831   3.629  1.00  0.00
ATOM   2783  OP1 A      88      62.645  60.569   2.555  1.00  0.00
ATOM   2784  OP2 A      88      62.471  59.716   4.974  1.00  0.00
ATOM   2785  O5' A      88      60.382  60.383   3.659  1.00  0.00
ATOM   2786  C5' A      88      60.197  61.761   4.031  1.00  0.00
ATOM   2787  H5' A      88      60.565  62.320   3.171  1.00  0.00
ATOM   2788 H5'' A      88      60.841  61.908   4.898  1.00  0.00
ATOM   2789  C4' A      88      58.685  62.026   4.229  1.00  0.00
ATOM   2790  H4' A      88      58.539  63.085   4.443  1.00  0.00
ATOM   2791  O4' A      88      57.895  61.861   3.053  1.00  0.00
ATOM   2792  C1' A      88      56.655  61.262   3.453  1.00  0.00
ATOM   2793  H1' A      88      56.020  62.023   3.906  1.00  0.00
ATOM   2794  N9  A      88      55.855  60.735   2.285  1.00  0.00
ATOM   2795  C8  A      88      55.122  61.486   1.374  1.00  0.00
ATOM   2796  H8  A      88      55.067  62.563   1.316  1.00  0.00
ATOM   2797  N7  A      88      54.499  60.769   0.476  1.00  0.00
ATOM   2798  C5  A      88      55.007  59.478   0.673  1.00  0.00
ATOM   2799  C6  A      88      54.998  58.226  -0.014  1.00  0.00
ATOM   2800  N6  A      88      54.228  57.986  -1.100  1.00  0.00
ATOM   2801  H61 A      88      53.635  58.687  -1.523  1.00  0.00
ATOM   2802  H62 A      88      54.151  57.060  -1.494  1.00  0.00
ATOM   2803  N1  A      88      55.686  57.172   0.415  1.00  0.00
ATOM   2804  C2  A      88      56.441  57.303   1.479  1.00  0.00
ATOM   2805  H2  A      88      57.115  56.491   1.710  1.00  0.00
ATOM   2806  N3  A      88      56.587  58.402   2.233  1.00  0.00
ATOM   2807  C4  A      88      55.823  59.478   1.800  1.00  0.00
ATOM   2808  C3' A      88      58.101  61.089   5.307  1.00  0.00
ATOM   2809  H3' A      88      58.891  60.456   5.712  1.00  0.00
ATOM   2810  C2' A      88      57.045  60.245   4.530  1.00  0.00
ATOM   2811  H2' A      88      57.595  59.386   4.145  1.00  0.00
ATOM   2812  O2' A      88      56.014  59.835   5.498  1.00  0.00
ATOM   2813 HO2' A      88      56.170  60.361   6.285  1.00  0.00
ATOM   2814  O3' A      88      57.564  61.958   6.328  1.00  0.00
ATOM   2815  P   G      89      58.334  62.290   7.709  1.00  0.00
ATOM   2816  OP1 G      89      59.189  63.489   7.546  1.00  0.00
ATOM   2817  OP2 G      89      59.029  61.076   8.123  1.00  0.00
ATOM   2818  O5' G      89      57.171  62.572   8.743  1.00  0.00
ATOM   2819  C5' G      89      57.386  62.799  10.176  1.00  0.00
ATOM   2820  H5' G      89      58.338  63.281  10.398  1.00  0.00
ATOM   2821 H5'' G      89      57.389  61.833  10.682  1.00  0.00
ATOM   2822  C4' G      89      56.354  63.568  10.994  1.00  0.00
ATOM   2823  H4' G      89      56.498  63.410  12.063  1.00  0.00
ATOM   2824  O4' G      89      56.308  64.953  10.697  1.00  0.00
ATOM   2825  C1' G      89      54.941  65.377  10.466  1.00  0.00
ATOM   2826  H1' G      89      54.607  66.250  11.026  1.00  0.00
ATOM   2827  N9  G      89      54.652  65.394   9.039  1.00  0.00
ATOM   2828  C8  G      89      55.494  65.074   8.014  1.00  0.00
ATOM   2829  H8  G      89      56.486  64.707   8.228  1.00  0.00
ATOM   2830  N7  G      89      54.954  65.260   6.809  1.00  0.00
ATOM   2831  C5  G      89      53.678  65.761   7.096  1.00  0.00
ATOM   2832  C6  G      89      52.580  66.116   6.262  1.00  0.00
ATOM   2833  O6  G      89      52.546  66.018   5.020  1.00  0.00
ATOM   2834  N1  G      89      51.485  66.612   6.955  1.00  0.00
ATOM   2835  H1  G      89      50.650  66.807   6.421  1.00  0.00
ATOM   2836  C2  G      89      51.390  66.584   8.329  1.00  0.00
ATOM   2837  N2  G      89      50.287  67.011   8.857  1.00  0.00
ATOM   2838  H21 G      89      50.169  66.939   9.858  1.00  0.00
ATOM   2839  H22 G      89      49.524  67.199   8.222  1.00  0.00
ATOM   2840  N3  G      89      52.363  66.140   9.115  1.00  0.00
ATOM   2841  C4  G      89      53.509  65.781   8.488  1.00  0.00
ATOM   2842  C3' G      89      54.984  63.009  10.776  1.00  0.00
ATOM   2843  H3' G      89      54.860  62.719   9.733  1.00  0.00
ATOM   2844  C2' G      89      54.150  64.255  11.159  1.00  0.00
ATOM   2845  H2' G      89      53.153  64.118  10.741  1.00  0.00
ATOM   2846  O2' G      89      54.183  64.512  12.620  1.00  0.00
ATOM   2847 HO2' G      89      54.133  63.671  13.081  1.00  0.00
ATOM   2848  O3' G      89      54.650  61.914  11.587  1.00  0.00
ATOM   2849  P   G      90      53.556  60.849  11.155  1.00  0.00
ATOM   2850  OP1 G      90      53.519  59.778  12.163  1.00  0.00
ATOM   2851  OP2 G      90      54.001  60.421   9.835  1.00  0.00
ATOM   2852  O5' G      90      52.202  61.625  11.023  1.00  0.00
ATOM   2853  C5' G      90      51.264  61.755  12.060  1.00  0.00
ATOM   2854  H5' G      90      51.730  62.274  12.897  1.00  0.00
ATOM   2855 H5'' G      90      51.068  60.750  12.433  1.00  0.00
ATOM   2856  C4' G      90      49.983  62.365  11.524  1.00  0.00
ATOM   2857  H4' G      90      49.277  62.658  12.301  1.00  0.00
ATOM   2858  O4' G      90      50.236  63.540  10.739  1.00  0.00
ATOM   2859  C1' G      90      49.359  63.672   9.710  1.00  0.00
ATOM   2860  H1' G      90      48.835  64.628   9.729  1.00  0.00
ATOM   2861  N9  G      90      50.068  63.505   8.456  1.00  0.00
ATOM   2862  C8  G      90      51.333  63.084   8.224  1.00  0.00
ATOM   2863  H8  G      90      51.973  62.647   8.977  1.00  0.00
ATOM   2864  N7  G      90      51.580  62.947   6.944  1.00  0.00
ATOM   2865  C5  G      90      50.461  63.449   6.311  1.00  0.00
ATOM   2866  C6  G      90      50.185  63.621   4.934  1.00  0.00
ATOM   2867  O6  G      90      50.941  63.439   3.980  1.00  0.00
ATOM   2868  N1  G      90      48.994  64.165   4.647  1.00  0.00
ATOM   2869  H1  G      90      48.829  64.415   3.682  1.00  0.00
ATOM   2870  C2  G      90      48.226  64.668   5.519  1.00  0.00
ATOM   2871  N2  G      90      47.090  65.166   5.168  1.00  0.00
ATOM   2872  H21 G      90      46.412  65.474   5.850  1.00  0.00
ATOM   2873  H22 G      90      46.736  65.221   4.223  1.00  0.00
ATOM   2874  N3  G      90      48.376  64.495   6.834  1.00  0.00
ATOM   2875  C4  G      90      49.518  63.807   7.241  1.00  0.00
ATOM   2876  C3' G      90      49.312  61.433  10.572  1.00  0.00
ATOM   2877  H3' G      90      50.178  61.021  10.055  1.00  0.00
ATOM   2878  C2' G      90      48.428  62.419   9.796  1.00  0.00
ATOM   2879  H2' G      90      48.223  61.973   8.823  1.00  0.00
ATOM   2880  O2' G      90      47.176  62.864  10.384  1.00  0.00
ATOM   2881 HO2' G      90      46.753  63.600   9.935  1.00  0.00
ATOM   2882  O3' G      90      48.472  60.405  11.120  1.00  0.00
ATOM   2883  P   A      91      48.194  59.012  10.324  1.00  0.00
ATOM   2884  OP1 A      91      47.162  58.252  11.025  1.00  0.00
ATOM   2885  OP2 A      91      49.500  58.318  10.123  1.00  0.00
ATOM   2886  O5' A      91      47.515  59.402   8.898  1.00  0.00
ATOM   2887  C5' A      91      46.142  59.850   8.842  1.00  0.00
ATOM   2888  H5' A      91      46.063  60.638   9.591  1.00  0.00
ATOM   2889 H5'' A      91      45.389  59.076   8.994  1.00  0.00
ATOM   2890  C4' A      91      45.864  60.283   7.431  1.00  0.00
ATOM   2891  H4' A      91      44.947  60.869   7.373  1.00  0.00
ATOM   2892  O4' A      91      46.813  61.247   6.970  1.00  0.00
ATOM   2893  C1' A      91      46.938  61.126   5.572  1.00  0.00
ATOM   2894  H1' A      91      46.744  62.109   5.144  1.00  0.00
ATOM   2895  N9  A      91      48.307  60.698   5.194  1.00  0.00
ATOM   2896  C8  A      91      49.368  60.403   5.899  1.00  0.00
ATOM   2897  H8  A      91      49.392  60.159   6.951  1.00  0.00
ATOM   2898  N7  A      91      50.466  60.097   5.177  1.00  0.00
ATOM   2899  C5  A      91      50.045  60.427   3.877  1.00  0.00
ATOM   2900  C6  A      91      50.639  60.321   2.572  1.00  0.00
ATOM   2901  N6  A      91      51.864  59.851   2.302  1.00  0.00
ATOM   2902  H61 A      91      52.165  59.852   1.338  1.00  0.00
ATOM   2903  H62 A      91      52.357  59.381   3.048  1.00  0.00
ATOM   2904  N1  A      91      49.956  60.775   1.470  1.00  0.00
ATOM   2905  C2  A      91      48.651  61.172   1.623  1.00  0.00
ATOM   2906  H2  A      91      48.083  61.310   0.715  1.00  0.00
ATOM   2907  N3  A      91      47.979  61.165   2.784  1.00  0.00
ATOM   2908  C4  A      91      48.735  60.913   3.935  1.00  0.00
ATOM   2909  C3' A      91      45.764  59.205   6.363  1.00  0.00
ATOM   2910  H3' A      91      46.657  58.605   6.541  1.00  0.00
ATOM   2911  C2' A      91      45.986  59.989   5.123  1.00  0.00
ATOM   2912  H2' A      91      46.544  59.333   4.454  1.00  0.00
ATOM   2913  O2' A      91      44.796  60.445   4.493  1.00  0.00
ATOM   2914 HO2' A      91      44.113  59.888   4.873  1.00  0.00
ATOM   2915  O3' A      91      44.514  58.466   6.233  1.00  0.00
ATOM   2916  P   U      92      44.515  56.912   6.049  1.00  0.00
ATOM   2917  OP1 U      92      43.204  56.588   5.510  1.00  0.00
ATOM   2918  OP2 U      92      45.012  56.221   7.196  1.00  0.00
ATOM   2919  O5' U      92      45.626  56.704   4.884  1.00  0.00
ATOM   2920  C5' U      92      45.258  56.510   3.495  1.00  0.00
ATOM   2921  H5' U      92      44.966  57.406   2.947  1.00  0.00
ATOM   2922 H5'' U      92      44.485  55.755   3.352  1.00  0.00
ATOM   2923  C4' U      92      46.568  56.077   2.839  1.00  0.00
ATOM   2924  H4' U      92      46.257  56.071   1.794  1.00  0.00
ATOM   2925  O4' U      92      47.603  57.078   2.936  1.00  0.00
ATOM   2926  C1' U      92      48.842  56.329   3.082  1.00  0.00
ATOM   2927  H1' U      92      49.627  56.574   2.366  1.00  0.00
ATOM   2928  N1  U      92      49.532  56.449   4.426  1.00  0.00
ATOM   2929  C6  U      92      48.826  56.701   5.566  1.00  0.00
ATOM   2930  H6  U      92      47.761  56.866   5.505  1.00  0.00
ATOM   2931  C5  U      92      49.501  56.844   6.763  1.00  0.00
ATOM   2932  H5  U      92      48.924  57.147   7.624  1.00  0.00
ATOM   2933  C4  U      92      50.915  56.600   6.903  1.00  0.00
ATOM   2934  O4  U      92      51.605  56.642   7.903  1.00  0.00
ATOM   2935  N3  U      92      51.549  56.449   5.703  1.00  0.00
ATOM   2936  H3  U      92      52.477  56.054   5.751  1.00  0.00
ATOM   2937  C2  U      92      50.891  56.352   4.440  1.00  0.00
ATOM   2938  O2  U      92      51.571  56.133   3.425  1.00  0.00
ATOM   2939  C3' U      92      47.117  54.742   3.402  1.00  0.00
ATOM   2940  H3' U      92      47.070  54.727   4.491  1.00  0.00
ATOM   2941  C2' U      92      48.502  54.859   2.758  1.00  0.00
ATOM   2942  H2' U      92      49.280  54.185   3.117  1.00  0.00
ATOM   2943  O2' U      92      48.482  54.736   1.381  1.00  0.00
ATOM   2944 HO2' U      92      49.383  54.882   1.084  1.00  0.00
ATOM   2945  O3' U      92      46.481  53.598   2.958  1.00  0.00
ATOM   2946  P   G      93      46.825  52.240   3.769  1.00  0.00
ATOM   2947  OP1 G      93      45.973  51.144   3.199  1.00  0.00
ATOM   2948  OP2 G      93      46.643  52.553   5.239  1.00  0.00
ATOM   2949  O5' G      93      48.286  51.869   3.523  1.00  0.00
ATOM   2950  C5' G      93      48.736  51.374   2.304  1.00  0.00
ATOM   2951  H5' G      93      48.373  52.029   1.512  1.00  0.00
ATOM   2952 H5'' G      93      48.097  50.521   2.076  1.00  0.00
ATOM   2953  C4' G      93      50.137  51.267   2.007  1.00  0.00
ATOM   2954  H4' G      93      50.333  51.166   0.940  1.00  0.00
ATOM   2955  O4' G      93      50.730  52.448   2.404  1.00  0.00
ATOM   2956  C1' G      93      51.962  52.079   3.040  1.00  0.00
ATOM   2957  H1' G      93      52.777  52.549   2.489  1.00  0.00
ATOM   2958  N9  G      93      52.049  52.485   4.483  1.00  0.00
ATOM   2959  C8  G      93      51.073  52.874   5.288  1.00  0.00
ATOM   2960  H8  G      93      50.015  52.928   5.076  1.00  0.00
ATOM   2961  N7  G      93      51.524  53.262   6.445  1.00  0.00
ATOM   2962  C5  G      93      52.877  53.045   6.412  1.00  0.00
ATOM   2963  C6  G      93      53.928  53.351   7.323  1.00  0.00
ATOM   2964  O6  G      93      53.836  53.834   8.454  1.00  0.00
ATOM   2965  N1  G      93      55.248  52.909   6.901  1.00  0.00
ATOM   2966  H1  G      93      56.024  53.236   7.458  1.00  0.00
ATOM   2967  C2  G      93      55.374  52.334   5.696  1.00  0.00
ATOM   2968  N2  G      93      56.529  51.752   5.542  1.00  0.00
ATOM   2969  H21 G      93      57.220  51.917   6.260  1.00  0.00
ATOM   2970  H22 G      93      56.633  50.939   4.952  1.00  0.00
ATOM   2971  N3  G      93      54.438  52.097   4.795  1.00  0.00
ATOM   2972  C4  G      93      53.226  52.469   5.197  1.00  0.00
ATOM   2973  C3' G      93      50.824  50.139   2.799  1.00  0.00
ATOM   2974  H3' G      93      50.400  50.120   3.803  1.00  0.00
ATOM   2975  C2' G      93      52.302  50.600   2.811  1.00  0.00
ATOM   2976  H2' G      93      52.892  50.148   3.608  1.00  0.00
ATOM   2977  O2' G      93      52.983  50.438   1.556  1.00  0.00
ATOM   2978 HO2' G      93      53.844  50.860   1.585  1.00  0.00
ATOM   2979  O3' G      93      50.628  48.883   2.236  1.00  0.00
ATOM   2980  P   U      94      50.025  47.735   3.179  1.00  0.00
ATOM   2981  OP1 U      94      49.765  46.476   2.464  1.00  0.00
ATOM   2982  OP2 U      94      48.955  48.262   4.044  1.00  0.00
ATOM   2983  O5' U      94      51.235  47.456   4.114  1.00  0.00
ATOM   2984  C5' U      94      52.350  46.789   3.579  1.00  0.00
ATOM   2985  H5' U      94      52.682  47.184   2.619  1.00  0.00
ATOM   2986 H5'' U      94      52.134  45.742   3.367  1.00  0.00
ATOM   2987  C4' U      94      53.479  46.793   4.597  1.00  0.00
ATOM   2988  H4' U      94      54.217  46.094   4.204  1.00  0.00
ATOM   2989  O4' U      94      54.164  48.060   4.755  1.00  0.00
ATOM   2990  C1' U      94      54.670  48.090   6.097  1.00  0.00
ATOM   2991  H1' U      94      55.731  48.335   6.060  1.00  0.00
ATOM   2992  N1  U      94      53.939  49.191   6.809  1.00  0.00
ATOM   2993  C6  U      94      52.590  49.457   6.660  1.00  0.00
ATOM   2994  H6  U      94      52.075  49.141   5.765  1.00  0.00
ATOM   2995  C5  U      94      51.938  50.041   7.670  1.00  0.00
ATOM   2996  H5  U      94      50.886  50.227   7.510  1.00  0.00
ATOM   2997  C4  U      94      52.592  50.465   8.936  1.00  0.00
ATOM   2998  O4  U      94      52.099  51.145   9.853  1.00  0.00
ATOM   2999  N3  U      94      53.914  50.214   8.977  1.00  0.00
ATOM   3000  H3  U      94      54.384  50.654   9.755  1.00  0.00
ATOM   3001  C2  U      94      54.634  49.634   7.970  1.00  0.00
ATOM   3002  O2  U      94      55.879  49.609   8.042  1.00  0.00
ATOM   3003  C3' U      94      53.173  46.279   6.017  1.00  0.00
ATOM   3004  H3' U      94      52.290  46.742   6.456  1.00  0.00
ATOM   3005  C2' U      94      54.374  46.759   6.808  1.00  0.00
ATOM   3006  H2' U      94      54.187  46.852   7.878  1.00  0.00
ATOM   3007  O2' U      94      55.551  46.010   6.604  1.00  0.00
ATOM   3008 HO2' U      94      56.019  46.031   7.442  1.00  0.00
ATOM   3009  O3' U      94      53.146  44.883   5.969  1.00  0.00
ATOM   3010  P   U      95      52.415  44.097   7.129  1.00  0.00
ATOM   3011  OP1 U      95      52.343  42.709   6.679  1.00  0.00
ATOM   3012  OP2 U      95      51.115  44.765   7.373  1.00  0.00
ATOM   3013  O5' U      95      53.318  44.276   8.382  1.00  0.00
ATOM   3014  C5' U      95      54.453  43.416   8.557  1.00  0.00
ATOM   3015  H5' U      95      55.290  43.656   7.902  1.00  0.00
ATOM   3016 H5'' U      95      54.268  42.371   8.309  1.00  0.00
ATOM   3017  C4' U      95      55.072  43.518   9.993  1.00  0.00
ATOM   3018  H4' U      95      55.957  42.902  10.158  1.00  0.00
ATOM   3019  O4' U      95      55.318  44.891  10.320  1.00  0.00
ATOM   3020  C1' U      95      55.061  45.171  11.701  1.00  0.00
ATOM   3021  H1' U      95      56.002  45.491  12.149  1.00  0.00
ATOM   3022  N1  U      95      54.142  46.346  11.870  1.00  0.00
ATOM   3023  C6  U      95      52.944  46.468  11.166  1.00  0.00
ATOM   3024  H6  U      95      52.839  45.810  10.316  1.00  0.00
ATOM   3025  C5  U      95      52.070  47.503  11.362  1.00  0.00
ATOM   3026  H5  U      95      51.124  47.625  10.855  1.00  0.00
ATOM   3027  C4  U      95      52.371  48.493  12.348  1.00  0.00
ATOM   3028  O4  U      95      51.628  49.410  12.537  1.00  0.00
ATOM   3029  N3  U      95      53.597  48.374  12.943  1.00  0.00
ATOM   3030  H3  U      95      53.943  49.250  13.305  1.00  0.00
ATOM   3031  C2  U      95      54.554  47.384  12.768  1.00  0.00
ATOM   3032  O2  U      95      55.706  47.483  13.218  1.00  0.00
ATOM   3033  C3' U      95      54.106  43.133  11.096  1.00  0.00
ATOM   3034  H3' U      95      53.100  43.403  10.775  1.00  0.00
ATOM   3035  C2' U      95      54.528  43.883  12.289  1.00  0.00
ATOM   3036  H2' U      95      53.663  44.032  12.935  1.00  0.00
ATOM   3037  O2' U      95      55.606  43.269  13.031  1.00  0.00
ATOM   3038 HO2' U      95      55.317  42.406  13.336  1.00  0.00
ATOM   3039  O3' U      95      54.301  41.722  11.235  1.00  0.00
ATOM   3040  P   G      96      53.294  40.729  11.958  1.00  0.00
ATOM   3041  OP1 G      96      53.717  39.312  11.601  1.00  0.00
ATOM   3042  OP2 G      96      51.931  41.242  11.541  1.00  0.00
ATOM   3043  O5' G      96      53.527  40.904  13.442  1.00  0.00
ATOM   3044  C5' G      96      54.654  40.393  13.989  1.00  0.00
ATOM   3045  H5' G      96      55.476  40.925  13.509  1.00  0.00
ATOM   3046 H5'' G      96      54.656  39.311  13.854  1.00  0.00
ATOM   3047  C4' G      96      54.665  40.693  15.501  1.00  0.00
ATOM   3048  H4' G      96      55.642  40.378  15.868  1.00  0.00
ATOM   3049  O4' G      96      54.513  42.078  15.801  1.00  0.00
ATOM   3050  C1' G      96      53.286  42.331  16.447  1.00  0.00
ATOM   3051  H1' G      96      53.279  43.103  17.218  1.00  0.00
ATOM   3052  N9  G      96      52.325  42.851  15.366  1.00  0.00
ATOM   3053  C8  G      96      51.301  42.138  14.797  1.00  0.00
ATOM   3054  H8  G      96      51.203  41.071  14.932  1.00  0.00
ATOM   3055  N7  G      96      50.579  42.887  14.064  1.00  0.00
ATOM   3056  C5  G      96      51.066  44.212  14.297  1.00  0.00
ATOM   3057  C6  G      96      50.580  45.470  13.937  1.00  0.00
ATOM   3058  O6  G      96      49.648  45.698  13.187  1.00  0.00
ATOM   3059  N1  G      96      51.205  46.491  14.633  1.00  0.00
ATOM   3060  H1  G      96      50.575  47.251  14.847  1.00  0.00
ATOM   3061  C2  G      96      52.265  46.397  15.377  1.00  0.00
ATOM   3062  N2  G      96      52.786  47.463  16.033  1.00  0.00
ATOM   3063  H21 G      96      52.293  48.343  16.068  1.00  0.00
ATOM   3064  H22 G      96      53.384  47.296  16.830  1.00  0.00
ATOM   3065  N3  G      96      52.835  45.202  15.619  1.00  0.00
ATOM   3066  C4  G      96      52.146  44.170  15.103  1.00  0.00
ATOM   3067  C3' G      96      53.615  39.932  16.242  1.00  0.00
ATOM   3068  H3' G      96      52.965  39.512  15.474  1.00  0.00
ATOM   3069  C2' G      96      53.020  40.988  17.163  1.00  0.00
ATOM   3070  H2' G      96      51.946  40.817  17.225  1.00  0.00
ATOM   3071  O2' G      96      53.485  40.929  18.448  1.00  0.00
ATOM   3072 HO2' G      96      53.057  41.660  18.899  1.00  0.00
ATOM   3073  O3' G      96      54.083  38.866  16.988  1.00  0.00
ATOM   3074  P   C      97      54.442  37.442  16.516  1.00  0.00
ATOM   3075  OP1 C      97      55.452  37.593  15.488  1.00  0.00
ATOM   3076  OP2 C      97      53.231  36.722  16.212  1.00  0.00
ATOM   3077  O5' C      97      55.094  36.725  17.821  1.00  0.00
ATOM   3078  C5' C      97      55.953  37.493  18.689  1.00  0.00
ATOM   3079  H5' C      97      55.366  38.166  19.314  1.00  0.00
ATOM   3080 H5'' C      97      56.640  38.039  18.043  1.00  0.00
ATOM   3081  C4' C      97      56.731  36.567  19.600  1.00  0.00
ATOM   3082  H4' C      97      57.437  37.162  20.180  1.00  0.00
ATOM   3083  O4' C      97      55.935  35.900  20.516  1.00  0.00
ATOM   3084  C1' C      97      56.600  34.718  21.034  1.00  0.00
ATOM   3085  H1' C      97      56.831  34.883  22.086  1.00  0.00
ATOM   3086  N1  C      97      55.669  33.545  21.169  1.00  0.00
ATOM   3087  C6  C      97      54.600  33.341  20.340  1.00  0.00
ATOM   3088  H6  C      97      54.415  34.022  19.523  1.00  0.00
ATOM   3089  C5  C      97      53.736  32.334  20.650  1.00  0.00
ATOM   3090  H5  C      97      52.811  32.221  20.105  1.00  0.00
ATOM   3091  C4  C      97      53.938  31.526  21.712  1.00  0.00
ATOM   3092  N4  C      97      53.065  30.560  22.023  1.00  0.00
ATOM   3093  H41 C      97      53.287  29.870  22.727  1.00  0.00
ATOM   3094  H42 C      97      52.297  30.346  21.403  1.00  0.00
ATOM   3095  N3  C      97      54.935  31.696  22.511  1.00  0.00
ATOM   3096  C2  C      97      55.872  32.644  22.244  1.00  0.00
ATOM   3097  O2  C      97      56.913  32.680  22.885  1.00  0.00
ATOM   3098  C3' C      97      57.526  35.364  18.985  1.00  0.00
ATOM   3099  H3' C      97      57.066  34.672  18.279  1.00  0.00
ATOM   3100  C2' C      97      57.820  34.459  20.186  1.00  0.00
ATOM   3101  H2' C      97      57.903  33.425  19.851  1.00  0.00
ATOM   3102  O2' C      97      58.935  34.712  21.065  1.00  0.00
ATOM   3103 HO2' C      97      59.755  34.334  20.741  1.00  0.00
ATOM   3104  O3' C      97      58.604  35.927  18.247  1.00  0.00
ATOM   3105  P   A      98      59.499  34.984  17.326  1.00  0.00
ATOM   3106  OP1 A      98      60.489  35.783  16.596  1.00  0.00
ATOM   3107  OP2 A      98      58.756  33.964  16.587  1.00  0.00
ATOM   3108  O5' A      98      60.174  34.056  18.469  1.00  0.00
ATOM   3109  C5' A      98      61.419  34.319  18.959  1.00  0.00
ATOM   3110  H5' A      98      61.495  35.223  19.562  1.00  0.00
ATOM   3111 H5'' A      98      61.972  34.408  18.023  1.00  0.00
ATOM   3112  C4' A      98      62.072  33.101  19.687  1.00  0.00
ATOM   3113  H4' A      98      63.064  33.380  20.043  1.00  0.00
ATOM   3114  O4' A      98      61.375  32.646  20.857  1.00  0.00
ATOM   3115  C1' A      98      61.433  31.196  20.997  1.00  0.00
ATOM   3116  H1' A      98      61.882  30.902  21.947  1.00  0.00
ATOM   3117  N9  A      98      60.048  30.594  20.904  1.00  0.00
ATOM   3118  C8  A      98      59.067  31.016  20.006  1.00  0.00
ATOM   3119  H8  A      98      59.201  31.816  19.293  1.00  0.00
ATOM   3120  N7  A      98      57.952  30.290  20.175  1.00  0.00
ATOM   3121  C5  A      98      58.261  29.393  21.208  1.00  0.00
ATOM   3122  C6  A      98      57.658  28.313  21.919  1.00  0.00
ATOM   3123  N6  A      98      56.474  27.789  21.559  1.00  0.00
ATOM   3124  H61 A      98      55.880  28.246  20.881  1.00  0.00
ATOM   3125  H62 A      98      56.117  27.104  22.210  1.00  0.00
ATOM   3126  N1  A      98      58.241  27.598  22.882  1.00  0.00
ATOM   3127  C2  A      98      59.432  27.989  23.237  1.00  0.00
ATOM   3128  H2  A      98      59.887  27.321  23.953  1.00  0.00
ATOM   3129  N3  A      98      60.144  29.000  22.749  1.00  0.00
ATOM   3130  C4  A      98      59.530  29.649  21.703  1.00  0.00
ATOM   3131  C3' A      98      62.242  31.849  18.788  1.00  0.00
ATOM   3132  H3' A      98      61.311  31.773  18.226  1.00  0.00
ATOM   3133  C2' A      98      62.340  30.718  19.875  1.00  0.00
ATOM   3134  H2' A      98      62.043  29.742  19.492  1.00  0.00
ATOM   3135  O2' A      98      63.689  30.612  20.363  1.00  0.00
ATOM   3136 HO2' A      98      64.241  30.562  19.579  1.00  0.00
ATOM   3137  O3' A      98      63.403  32.173  18.066  1.00  0.00
ATOM   3138  P   U      99      63.780  31.245  16.852  1.00  0.00
ATOM   3139  OP1 U      99      64.537  31.923  15.774  1.00  0.00
ATOM   3140  OP2 U      99      62.654  30.411  16.421  1.00  0.00
ATOM   3141  O5' U      99      64.706  30.222  17.653  1.00  0.00
ATOM   3142  C5' U      99      66.042  30.483  17.933  1.00  0.00
ATOM   3143  H5' U      99      65.962  31.236  18.717  1.00  0.00
ATOM   3144 H5'' U      99      66.558  30.838  17.041  1.00  0.00
ATOM   3145  C4' U      99      66.738  29.196  18.456  1.00  0.00
ATOM   3146  H4' U      99      67.803  29.431  18.462  1.00  0.00
ATOM   3147  O4' U      99      66.297  28.947  19.823  1.00  0.00
ATOM   3148  C1' U      99      66.345  27.551  19.996  1.00  0.00
ATOM   3149  H1' U      99      67.042  27.396  20.819  1.00  0.00
ATOM   3150  N1  U      99      64.973  27.031  20.388  1.00  0.00
ATOM   3151  C6  U      99      63.827  27.391  19.643  1.00  0.00
ATOM   3152  H6  U      99      63.942  27.933  18.716  1.00  0.00
ATOM   3153  C5  U      99      62.570  27.152  20.182  1.00  0.00
ATOM   3154  H5  U      99      61.618  27.425  19.752  1.00  0.00
ATOM   3155  C4  U      99      62.441  26.316  21.350  1.00  0.00
ATOM   3156  O4  U      99      61.336  26.060  21.941  1.00  0.00
ATOM   3157  N3  U      99      63.575  25.732  21.839  1.00  0.00
ATOM   3158  H3  U      99      63.469  25.040  22.567  1.00  0.00
ATOM   3159  C2  U      99      64.827  26.081  21.396  1.00  0.00
ATOM   3160  O2  U      99      65.739  25.431  21.836  1.00  0.00
ATOM   3161  C3' U      99      66.617  27.991  17.655  1.00  0.00
ATOM   3162  H3' U      99      65.571  27.818  17.403  1.00  0.00
ATOM   3163  C2' U      99      67.002  26.930  18.738  1.00  0.00
ATOM   3164  H2' U      99      66.625  25.933  18.510  1.00  0.00
ATOM   3165  O2' U      99      68.397  26.863  18.870  1.00  0.00
ATOM   3166 HO2' U      99      68.827  27.085  18.041  1.00  0.00
ATOM   3167  O3' U      99      67.391  27.998  16.495  1.00  0.00
ATOM   3168  P   G     100      66.945  27.266  15.171  1.00  0.00
ATOM   3169  OP1 G     100      68.100  27.365  14.288  1.00  0.00
ATOM   3170  OP2 G     100      65.612  27.686  14.754  1.00  0.00
ATOM   3171  O5' G     100      66.847  25.714  15.653  1.00  0.00
ATOM   3172  C5' G     100      68.036  25.002  15.835  1.00  0.00
ATOM   3173  H5' G     100      68.492  25.469  16.708  1.00  0.00
ATOM   3174 H5'' G     100      68.736  25.054  15.001  1.00  0.00
ATOM   3175  C4' G     100      67.765  23.542  16.197  1.00  0.00
ATOM   3176  H4' G     100      68.700  22.991  16.090  1.00  0.00
ATOM   3177  O4' G     100      67.301  23.454  17.515  1.00  0.00
ATOM   3178  C1' G     100      66.389  22.358  17.628  1.00  0.00
ATOM   3179  H1' G     100      66.732  21.500  18.207  1.00  0.00
ATOM   3180  N9  G     100      65.041  22.780  18.208  1.00  0.00
ATOM   3181  C8  G     100      64.511  24.071  18.107  1.00  0.00
ATOM   3182  H8  G     100      65.073  24.705  17.437  1.00  0.00
ATOM   3183  N7  G     100      63.351  24.155  18.683  1.00  0.00
ATOM   3184  C5  G     100      63.140  22.945  19.333  1.00  0.00
ATOM   3185  C6  G     100      62.090  22.464  20.143  1.00  0.00
ATOM   3186  O6  G     100      61.017  22.916  20.432  1.00  0.00
ATOM   3187  N1  G     100      62.263  21.234  20.670  1.00  0.00
ATOM   3188  H1  G     100      61.529  20.746  21.162  1.00  0.00
ATOM   3189  C2  G     100      63.328  20.493  20.330  1.00  0.00
ATOM   3190  N2  G     100      63.458  19.368  20.947  1.00  0.00
ATOM   3191  H21 G     100      64.375  18.956  21.051  1.00  0.00
ATOM   3192  H22 G     100      62.707  19.059  21.547  1.00  0.00
ATOM   3193  N3  G     100      64.265  20.797  19.457  1.00  0.00
ATOM   3194  C4  G     100      64.211  22.114  19.073  1.00  0.00
ATOM   3195  C3' G     100      66.596  23.000  15.334  1.00  0.00
ATOM   3196  H3' G     100      65.734  23.664  15.400  1.00  0.00
ATOM   3197  C2' G     100      66.169  21.849  16.196  1.00  0.00
ATOM   3198  H2' G     100      65.134  21.545  16.039  1.00  0.00
ATOM   3199  O2' G     100      67.135  20.788  16.012  1.00  0.00
ATOM   3200 HO2' G     100      66.594  20.071  15.676  1.00  0.00
ATOM   3201  O3' G     100      66.955  22.725  13.982  1.00  0.00
ATOM   3202  P   U     101      65.897  22.283  12.845  1.00  0.00
ATOM   3203  OP1 U     101      66.641  22.049  11.588  1.00  0.00
ATOM   3204  OP2 U     101      64.808  23.325  12.776  1.00  0.00
ATOM   3205  O5' U     101      65.270  20.893  13.393  1.00  0.00
ATOM   3206  C5' U     101      66.016  19.687  13.210  1.00  0.00
ATOM   3207  H5' U     101      66.915  19.718  13.825  1.00  0.00
ATOM   3208 H5'' U     101      66.150  19.547  12.138  1.00  0.00
ATOM   3209  C4' U     101      65.265  18.499  13.816  1.00  0.00
ATOM   3210  H4' U     101      65.875  17.600  13.731  1.00  0.00
ATOM   3211  O4' U     101      65.036  18.717  15.260  1.00  0.00
ATOM   3212  C1' U     101      64.008  17.777  15.703  1.00  0.00
ATOM   3213  H1' U     101      64.633  17.015  16.168  1.00  0.00
ATOM   3214  N1  U     101      63.082  18.438  16.644  1.00  0.00
ATOM   3215  C6  U     101      62.841  19.775  16.479  1.00  0.00
ATOM   3216  H6  U     101      63.354  20.356  15.726  1.00  0.00
ATOM   3217  C5  U     101      61.866  20.375  17.147  1.00  0.00
ATOM   3218  H5  U     101      61.787  21.451  17.110  1.00  0.00
ATOM   3219  C4  U     101      61.098  19.645  18.052  1.00  0.00
ATOM   3220  O4  U     101      60.198  20.114  18.779  1.00  0.00
ATOM   3221  N3  U     101      61.475  18.360  18.282  1.00  0.00
ATOM   3222  H3  U     101      61.078  17.899  19.089  1.00  0.00
ATOM   3223  C2  U     101      62.500  17.714  17.619  1.00  0.00
ATOM   3224  O2  U     101      62.982  16.613  17.983  1.00  0.00
ATOM   3225  C3' U     101      63.914  18.260  13.298  1.00  0.00
ATOM   3226  H3' U     101      63.353  19.194  13.335  1.00  0.00
ATOM   3227  C2' U     101      63.425  17.300  14.389  1.00  0.00
ATOM   3228  H2' U     101      62.340  17.226  14.476  1.00  0.00
ATOM   3229  O2' U     101      63.858  15.987  14.289  1.00  0.00
ATOM   3230 HO2' U     101      64.723  16.126  13.895  1.00  0.00
ATOM   3231  O3' U     101      63.880  17.716  12.045  1.00  0.00
ATOM   3232  P   A     102      62.475  17.610  11.237  1.00  0.00
ATOM   3233  OP1 A     102      62.709  16.903   9.959  1.00  0.00
ATOM   3234  OP2 A     102      61.807  18.936  11.188  1.00  0.00
ATOM   3235  O5' A     102      61.452  16.787  12.115  1.00  0.00
ATOM   3236  C5' A     102      61.428  15.363  12.004  1.00  0.00
ATOM   3237  H5' A     102      62.264  14.836  12.464  1.00  0.00
ATOM   3238 H5'' A     102      61.371  14.961  10.992  1.00  0.00
ATOM   3239  C4' A     102      60.277  14.839  12.876  1.00  0.00
ATOM   3240  H4' A     102      60.390  13.755  12.875  1.00  0.00
ATOM   3241  O4' A     102      60.466  15.283  14.200  1.00  0.00
ATOM   3242  C1' A     102      59.210  15.434  14.875  1.00  0.00
ATOM   3243  H1' A     102      59.175  14.892  15.820  1.00  0.00
ATOM   3244  N9  A     102      58.838  16.865  15.072  1.00  0.00
ATOM   3245  C8  A     102      59.440  18.060  14.742  1.00  0.00
ATOM   3246  H8  A     102      60.286  18.192  14.084  1.00  0.00
ATOM   3247  N7  A     102      59.009  19.110  15.339  1.00  0.00
ATOM   3248  C5  A     102      57.903  18.628  16.065  1.00  0.00
ATOM   3249  C6  A     102      56.867  19.195  16.866  1.00  0.00
ATOM   3250  N6  A     102      56.698  20.466  17.172  1.00  0.00
ATOM   3251  H61 A     102      57.139  21.262  16.735  1.00  0.00
ATOM   3252  H62 A     102      55.881  20.682  17.725  1.00  0.00
ATOM   3253  N1  A     102      55.959  18.383  17.388  1.00  0.00
ATOM   3254  C2  A     102      56.047  17.068  17.216  1.00  0.00
ATOM   3255  H2  A     102      55.215  16.429  17.470  1.00  0.00
ATOM   3256  N3  A     102      56.920  16.374  16.583  1.00  0.00
ATOM   3257  C4  A     102      57.863  17.258  15.985  1.00  0.00
ATOM   3258  C3' A     102      58.856  15.289  12.552  1.00  0.00
ATOM   3259  H3' A     102      58.844  16.366  12.384  1.00  0.00
ATOM   3260  C2' A     102      58.258  14.746  13.857  1.00  0.00
ATOM   3261  H2' A     102      57.249  15.159  13.848  1.00  0.00
ATOM   3262  O2' A     102      58.198  13.314  13.861  1.00  0.00
ATOM   3263 HO2' A     102      58.095  13.154  12.920  1.00  0.00
ATOM   3264  O3' A     102      58.493  14.484  11.400  1.00  0.00
ATOM   3265  P   U     103      57.714  15.121  10.274  1.00  0.00
ATOM   3266  OP1 U     103      57.534  14.160   9.134  1.00  0.00
ATOM   3267  OP2 U     103      58.385  16.428  10.036  1.00  0.00
ATOM   3268  O5' U     103      56.314  15.361  10.931  1.00  0.00
ATOM   3269  C5' U     103      55.501  14.307  11.412  1.00  0.00
ATOM   3270  H5' U     103      56.149  13.762  12.099  1.00  0.00
ATOM   3271 H5'' U     103      55.212  13.650  10.592  1.00  0.00
ATOM   3272  C4' U     103      54.323  14.873  12.132  1.00  0.00
ATOM   3273  H4' U     103      53.617  14.042  12.138  1.00  0.00
ATOM   3274  O4' U     103      54.685  15.388  13.520  1.00  0.00
ATOM   3275  C1' U     103      53.725  16.404  13.713  1.00  0.00
ATOM   3276  H1' U     103      53.137  16.168  14.599  1.00  0.00
ATOM   3277  N1  U     103      54.264  17.757  13.882  1.00  0.00
ATOM   3278  C6  U     103      55.438  18.073  13.291  1.00  0.00
ATOM   3279  H6  U     103      56.048  17.358  12.760  1.00  0.00
ATOM   3280  C5  U     103      55.892  19.359  13.392  1.00  0.00
ATOM   3281  H5  U     103      56.788  19.695  12.892  1.00  0.00
ATOM   3282  C4  U     103      55.155  20.354  14.153  1.00  0.00
ATOM   3283  O4  U     103      55.294  21.548  14.099  1.00  0.00
ATOM   3284  N3  U     103      54.036  19.887  14.773  1.00  0.00
ATOM   3285  H3  U     103      53.530  20.519  15.376  1.00  0.00
ATOM   3286  C2  U     103      53.538  18.618  14.705  1.00  0.00
ATOM   3287  O2  U     103      52.523  18.253  15.329  1.00  0.00
ATOM   3288  C3' U     103      53.594  15.981  11.381  1.00  0.00
ATOM   3289  H3' U     103      54.251  16.825  11.173  1.00  0.00
ATOM   3290  C2' U     103      52.711  16.386  12.612  1.00  0.00
ATOM   3291  H2' U     103      52.357  17.411  12.500  1.00  0.00
ATOM   3292  O2' U     103      51.752  15.423  12.993  1.00  0.00
ATOM   3293 HO2' U     103      51.082  15.304  12.316  1.00  0.00
ATOM   3294  O3' U     103      52.845  15.660  10.234  1.00  0.00
ATOM   3295  P   U     104      52.753  16.736   9.037  1.00  0.00
ATOM   3296  OP1 U     104      51.811  16.074   8.021  1.00  0.00
ATOM   3297  OP2 U     104      54.148  17.086   8.636  1.00  0.00
ATOM   3298  O5' U     104      51.998  18.067   9.535  1.00  0.00
ATOM   3299  C5' U     104      50.683  18.009  10.038  1.00  0.00
ATOM   3300  H5' U     104      50.736  17.443  10.969  1.00  0.00
ATOM   3301 H5'' U     104      49.857  17.613   9.447  1.00  0.00
ATOM   3302  C4' U     104      50.158  19.361  10.428  1.00  0.00
ATOM   3303  H4' U     104      49.154  19.147  10.794  1.00  0.00
ATOM   3304  O4' U     104      50.836  19.769  11.610  1.00  0.00
ATOM   3305  C1' U     104      51.097  21.249  11.597  1.00  0.00
ATOM   3306  H1' U     104      50.722  21.792  12.466  1.00  0.00
ATOM   3307  N1  U     104      52.491  21.656  11.366  1.00  0.00
ATOM   3308  C6  U     104      53.448  20.760  10.954  1.00  0.00
ATOM   3309  H6  U     104      53.114  19.771  10.675  1.00  0.00
ATOM   3310  C5  U     104      54.748  21.182  10.780  1.00  0.00
ATOM   3311  H5  U     104      55.540  20.547  10.412  1.00  0.00
ATOM   3312  C4  U     104      55.237  22.516  11.171  1.00  0.00
ATOM   3313  O4  U     104      56.300  23.003  11.085  1.00  0.00
ATOM   3314  N3  U     104      54.179  23.337  11.670  1.00  0.00
ATOM   3315  H3  U     104      54.424  24.254  12.015  1.00  0.00
ATOM   3316  C2  U     104      52.831  22.979  11.751  1.00  0.00
ATOM   3317  O2  U     104      52.015  23.762  12.213  1.00  0.00
ATOM   3318  C3' U     104      50.014  20.513   9.401  1.00  0.00
ATOM   3319  H3' U     104      50.776  20.403   8.630  1.00  0.00
ATOM   3320  C2' U     104      50.225  21.690  10.393  1.00  0.00
ATOM   3321  H2' U     104      50.669  22.493   9.806  1.00  0.00
ATOM   3322  O2' U     104      48.963  22.183  10.850  1.00  0.00
ATOM   3323 HO2' U     104      48.400  22.380  10.098  1.00  0.00
ATOM   3324  O3' U     104      48.705  20.481   8.871  1.00  0.00
ATOM   3325  P   G3    105      48.346  21.384   7.520  1.00  0.00
ATOM   3326  OP1 G3    105      47.537  20.610   6.539  1.00  0.00
ATOM   3327  OP2 G3    105      49.616  21.965   7.045  1.00  0.00
ATOM   3328  O5' G3    105      47.566  22.644   8.040  1.00  0.00
ATOM   3329  C5' G3    105      46.298  22.511   8.619  1.00  0.00
ATOM   3330  H5' G3    105      46.369  21.632   9.259  1.00  0.00
ATOM   3331 H5'' G3    105      45.580  22.218   7.853  1.00  0.00
ATOM   3332  C4' G3    105      45.629  23.706   9.184  1.00  0.00
ATOM   3333  H4' G3    105      44.629  23.525   9.578  1.00  0.00
ATOM   3334  O4' G3    105      46.427  24.199  10.208  1.00  0.00
ATOM   3335  C1' G3    105      46.861  25.540   9.897  1.00  0.00
ATOM   3336  H1' G3    105      46.248  26.248  10.455  1.00  0.00
ATOM   3337  N9  G3    105      48.340  25.815  10.169  1.00  0.00
ATOM   3338  C8  G3    105      49.427  25.396   9.485  1.00  0.00
ATOM   3339  H8  G3    105      49.416  24.593   8.763  1.00  0.00
ATOM   3340  N7  G3    105      50.587  25.933   9.845  1.00  0.00
ATOM   3341  C5  G3    105      50.209  26.804  10.873  1.00  0.00
ATOM   3342  C6  G3    105      50.947  27.748  11.648  1.00  0.00
ATOM   3343  O6  G3    105      52.127  28.066  11.655  1.00  0.00
ATOM   3344  N1  G3    105      50.199  28.519  12.497  1.00  0.00
ATOM   3345  H1  G3    105      50.705  29.272  12.939  1.00  0.00
ATOM   3346  C2  G3    105      48.858  28.370  12.563  1.00  0.00
ATOM   3347  N2  G3    105      48.240  29.175  13.456  1.00  0.00
ATOM   3348  H21 G3    105      47.231  29.134  13.480  1.00  0.00
ATOM   3349  H22 G3    105      48.715  29.895  13.981  1.00  0.00
ATOM   3350  N3  G3    105      48.079  27.463  11.907  1.00  0.00
ATOM   3351  C4  G3    105      48.794  26.714  11.077  1.00  0.00
ATOM   3352  C3' G3    105      45.547  24.680   7.993  1.00  0.00
ATOM   3353  H3' G3    105      45.849  24.185   7.069  1.00  0.00
ATOM   3354  C2' G3    105      46.591  25.717   8.416  1.00  0.00
ATOM   3355  H2' G3    105      47.502  25.543   7.844  1.00  0.00
ATOM   3356  O2' G3    105      46.200  27.085   8.147  1.00  0.00
ATOM   3357 HO2' G3    105      46.984  27.625   8.018  1.00  0.00
ATOM   3358  O3' G3    105      44.241  25.207   7.918  1.00  0.00
ATOM   3359 HO3' G3    105      44.227  25.903   7.257  1.00  0.00
TER   
END   
