# Supplementary material for: Modelling the structures of frameshift-stimulatory pseudoknots from representative bat coronaviruses
Source: PLoS Comput Biol. 2023 May 19;19(5):e1011124. doi: 10.1371/journal.pcbi.1011124 (PMC10234561; doi:10.1371/journal.pcbi.1011124)
Supplement: S3 Data — PDB files for the top 3 representative clusters from each conformer (threaded/unthreaded) of each pseudoknot described in the main text, along with PDB files for the representative clusters shown in S8–S18 Figs. (ZIP) [file pcbi.1011124.s003.zip › SI_Model_PDB_files/Anlong-8_threaded_Mg_cluster1.pdb]

ATOM      1 HO5' G5      1      33.026   9.228  26.025  1.00  0.00
ATOM      2  O5' G5      1      33.373   9.828  26.690  1.00  0.00
ATOM      3  C5' G5      1      32.507  10.937  26.860  1.00  0.00
ATOM      4  H5' G5      1      31.524  10.640  27.227  1.00  0.00
ATOM      5 H5'' G5      1      32.420  11.568  25.975  1.00  0.00
ATOM      6  C4' G5      1      32.934  11.989  27.894  1.00  0.00
ATOM      7  H4' G5      1      32.212  12.803  27.828  1.00  0.00
ATOM      8  O4' G5      1      33.063  11.469  29.262  1.00  0.00
ATOM      9  C1' G5      1      33.964  12.258  30.076  1.00  0.00
ATOM     10  H1' G5      1      33.422  12.975  30.693  1.00  0.00
ATOM     11  N9  G5      1      34.876  11.485  30.886  1.00  0.00
ATOM     12  C8  G5      1      35.019  11.590  32.289  1.00  0.00
ATOM     13  H8  G5      1      34.550  12.417  32.801  1.00  0.00
ATOM     14  N7  G5      1      35.824  10.731  32.828  1.00  0.00
ATOM     15  C5  G5      1      36.155   9.895  31.728  1.00  0.00
ATOM     16  C6  G5      1      36.906   8.674  31.610  1.00  0.00
ATOM     17  O6  G5      1      37.514   8.082  32.433  1.00  0.00
ATOM     18  N1  G5      1      37.124   8.216  30.396  1.00  0.00
ATOM     19  H1  G5      1      37.843   7.509  30.345  1.00  0.00
ATOM     20  C2  G5      1      36.400   8.644  29.338  1.00  0.00
ATOM     21  N2  G5      1      36.606   8.007  28.172  1.00  0.00
ATOM     22  H21 G5      1      37.442   7.449  28.069  1.00  0.00
ATOM     23  H22 G5      1      36.426   8.499  27.309  1.00  0.00
ATOM     24  N3  G5      1      35.531   9.636  29.357  1.00  0.00
ATOM     25  C4  G5      1      35.506  10.252  30.548  1.00  0.00
ATOM     26  C3' G5      1      34.380  12.584  27.696  1.00  0.00
ATOM     27  H3' G5      1      35.102  11.784  27.530  1.00  0.00
ATOM     28  C2' G5      1      34.712  13.147  29.107  1.00  0.00
ATOM     29  H2' G5      1      35.788  13.143  29.285  1.00  0.00
ATOM     30  O2' G5      1      34.263  14.482  29.329  1.00  0.00
ATOM     31 HO2' G5      1      34.291  14.901  28.465  1.00  0.00
ATOM     32  O3' G5      1      34.277  13.685  26.853  1.00  0.00
ATOM     33  P   C       2      34.886  13.618  25.419  1.00  0.00
ATOM     34  OP1 C       2      33.806  14.239  24.572  1.00  0.00
ATOM     35  OP2 C       2      35.355  12.224  25.182  1.00  0.00
ATOM     36  O5' C       2      36.168  14.547  25.394  1.00  0.00
ATOM     37  C5' C       2      37.466  14.065  25.908  1.00  0.00
ATOM     38  H5' C       2      38.016  13.504  25.152  1.00  0.00
ATOM     39 H5'' C       2      37.477  13.470  26.821  1.00  0.00
ATOM     40  C4' C       2      38.302  15.299  26.296  1.00  0.00
ATOM     41  H4' C       2      39.342  14.987  26.395  1.00  0.00
ATOM     42  O4' C       2      38.386  16.184  25.163  1.00  0.00
ATOM     43  C1' C       2      38.511  17.555  25.519  1.00  0.00
ATOM     44  H1' C       2      39.483  17.991  25.288  1.00  0.00
ATOM     45  N1  C       2      37.435  18.322  24.907  1.00  0.00
ATOM     46  C6  C       2      36.147  17.894  25.002  1.00  0.00
ATOM     47  H6  C       2      35.809  16.984  25.475  1.00  0.00
ATOM     48  C5  C       2      35.193  18.807  24.716  1.00  0.00
ATOM     49  H5  C       2      34.129  18.622  24.729  1.00  0.00
ATOM     50  C4  C       2      35.593  20.033  24.164  1.00  0.00
ATOM     51  N4  C       2      34.776  20.949  23.758  1.00  0.00
ATOM     52  H41 C       2      35.202  21.809  23.444  1.00  0.00
ATOM     53  H42 C       2      33.792  20.732  23.690  1.00  0.00
ATOM     54  N3  C       2      36.825  20.396  23.923  1.00  0.00
ATOM     55  C2  C       2      37.748  19.561  24.370  1.00  0.00
ATOM     56  O2  C       2      38.833  20.060  24.307  1.00  0.00
ATOM     57  C3' C       2      37.813  16.161  27.456  1.00  0.00
ATOM     58  H3' C       2      36.724  16.139  27.435  1.00  0.00
ATOM     59  C2' C       2      38.423  17.501  27.044  1.00  0.00
ATOM     60  H2' C       2      37.677  18.164  27.483  1.00  0.00
ATOM     61  O2' C       2      39.720  17.672  27.692  1.00  0.00
ATOM     62 HO2' C       2      39.513  17.523  28.617  1.00  0.00
ATOM     63  O3' C       2      38.299  15.785  28.739  1.00  0.00
ATOM     64  P   G       3      37.855  16.474  30.141  1.00  0.00
ATOM     65  OP1 G       3      37.942  15.408  31.209  1.00  0.00
ATOM     66  OP2 G       3      36.526  17.111  29.954  1.00  0.00
ATOM     67  O5' G       3      38.834  17.671  30.535  1.00  0.00
ATOM     68  C5' G       3      40.012  17.372  31.375  1.00  0.00
ATOM     69  H5' G       3      40.501  16.530  30.886  1.00  0.00
ATOM     70 H5'' G       3      39.676  17.303  32.410  1.00  0.00
ATOM     71  C4' G       3      41.002  18.525  31.371  1.00  0.00
ATOM     72  H4' G       3      41.948  18.260  31.845  1.00  0.00
ATOM     73  O4' G       3      41.445  18.897  29.994  1.00  0.00
ATOM     74  C1' G       3      41.546  20.346  29.980  1.00  0.00
ATOM     75  H1' G       3      42.561  20.628  29.699  1.00  0.00
ATOM     76  N9  G       3      40.542  20.840  28.984  1.00  0.00
ATOM     77  C8  G       3      39.245  20.675  29.013  1.00  0.00
ATOM     78  H8  G       3      38.827  20.022  29.765  1.00  0.00
ATOM     79  N7  G       3      38.559  21.206  28.034  1.00  0.00
ATOM     80  C5  G       3      39.562  21.836  27.317  1.00  0.00
ATOM     81  C6  G       3      39.478  22.579  26.092  1.00  0.00
ATOM     82  O6  G       3      38.516  22.884  25.378  1.00  0.00
ATOM     83  N1  G       3      40.713  23.008  25.637  1.00  0.00
ATOM     84  H1  G       3      40.814  23.396  24.710  1.00  0.00
ATOM     85  C2  G       3      41.849  22.790  26.302  1.00  0.00
ATOM     86  N2  G       3      42.997  23.194  25.765  1.00  0.00
ATOM     87  H21 G       3      42.974  23.670  24.874  1.00  0.00
ATOM     88  H22 G       3      43.802  23.033  26.352  1.00  0.00
ATOM     89  N3  G       3      41.980  22.152  27.425  1.00  0.00
ATOM     90  C4  G       3      40.804  21.595  27.885  1.00  0.00
ATOM     91  C3' G       3      40.519  19.784  32.043  1.00  0.00
ATOM     92  H3' G       3      39.478  19.931  31.758  1.00  0.00
ATOM     93  C2' G       3      41.398  20.838  31.413  1.00  0.00
ATOM     94  H2' G       3      40.978  21.836  31.536  1.00  0.00
ATOM     95  O2' G       3      42.679  20.710  31.926  1.00  0.00
ATOM     96 HO2' G       3      42.685  21.007  32.839  1.00  0.00
ATOM     97  O3' G       3      40.640  19.681  33.448  1.00  0.00
ATOM     98  P   A       4      40.319  20.910  34.322  1.00  0.00
ATOM     99  OP1 A       4      40.074  20.478  35.668  1.00  0.00
ATOM    100  OP2 A       4      39.342  21.708  33.626  1.00  0.00
ATOM    101  O5' A       4      41.717  21.694  34.265  1.00  0.00
ATOM    102  C5' A       4      42.749  21.340  35.223  1.00  0.00
ATOM    103  H5' A       4      42.997  20.279  35.187  1.00  0.00
ATOM    104 H5'' A       4      42.324  21.627  36.185  1.00  0.00
ATOM    105  C4' A       4      44.038  22.178  35.078  1.00  0.00
ATOM    106  H4' A       4      44.768  21.755  35.768  1.00  0.00
ATOM    107  O4' A       4      44.482  21.885  33.786  1.00  0.00
ATOM    108  C1' A       4      44.956  23.106  33.170  1.00  0.00
ATOM    109  H1' A       4      45.951  22.855  32.801  1.00  0.00
ATOM    110  N9  A       4      44.093  23.555  32.061  1.00  0.00
ATOM    111  C8  A       4      42.806  24.010  32.056  1.00  0.00
ATOM    112  H8  A       4      42.062  23.975  32.838  1.00  0.00
ATOM    113  N7  A       4      42.397  24.530  30.919  1.00  0.00
ATOM    114  C5  A       4      43.532  24.500  30.183  1.00  0.00
ATOM    115  C6  A       4      43.814  24.825  28.807  1.00  0.00
ATOM    116  N6  A       4      42.928  25.296  27.988  1.00  0.00
ATOM    117  H61 A       4      43.207  25.544  27.049  1.00  0.00
ATOM    118  H62 A       4      42.037  25.558  28.384  1.00  0.00
ATOM    119  N1  A       4      44.974  24.593  28.319  1.00  0.00
ATOM    120  C2  A       4      45.902  24.134  29.128  1.00  0.00
ATOM    121  H2  A       4      46.860  23.965  28.658  1.00  0.00
ATOM    122  N3  A       4      45.826  23.806  30.436  1.00  0.00
ATOM    123  C4  A       4      44.542  23.989  30.857  1.00  0.00
ATOM    124  C3' A       4      43.840  23.685  35.233  1.00  0.00
ATOM    125  H3' A       4      42.886  23.957  34.783  1.00  0.00
ATOM    126  C2' A       4      44.971  24.075  34.281  1.00  0.00
ATOM    127  H2' A       4      44.739  25.068  33.897  1.00  0.00
ATOM    128  O2' A       4      46.277  24.050  34.921  1.00  0.00
ATOM    129 HO2' A       4      46.223  24.431  35.801  1.00  0.00
ATOM    130  O3' A       4      44.121  24.291  36.532  1.00  0.00
ATOM    131  P   G       5      42.988  24.519  37.540  1.00  0.00
ATOM    132  OP1 G       5      43.393  25.566  38.488  1.00  0.00
ATOM    133  OP2 G       5      42.608  23.189  38.054  1.00  0.00
ATOM    134  O5' G       5      41.652  24.993  36.699  1.00  0.00
ATOM    135  C5' G       5      41.516  26.377  36.304  1.00  0.00
ATOM    136  H5' G       5      41.493  26.908  37.255  1.00  0.00
ATOM    137 H5'' G       5      40.523  26.511  35.875  1.00  0.00
ATOM    138  C4' G       5      42.490  26.985  35.335  1.00  0.00
ATOM    139  H4' G       5      43.473  26.936  35.805  1.00  0.00
ATOM    140  O4' G       5      42.646  26.273  34.173  1.00  0.00
ATOM    141  C1' G       5      42.526  27.053  33.023  1.00  0.00
ATOM    142  H1' G       5      43.195  26.783  32.206  1.00  0.00
ATOM    143  N9  G       5      41.140  27.027  32.508  1.00  0.00
ATOM    144  C8  G       5      40.012  26.460  32.995  1.00  0.00
ATOM    145  H8  G       5      40.029  25.905  33.921  1.00  0.00
ATOM    146  N7  G       5      38.948  26.553  32.212  1.00  0.00
ATOM    147  C5  G       5      39.424  27.415  31.191  1.00  0.00
ATOM    148  C6  G       5      38.792  27.948  30.035  1.00  0.00
ATOM    149  O6  G       5      37.601  27.834  29.679  1.00  0.00
ATOM    150  N1  G       5      39.582  28.784  29.257  1.00  0.00
ATOM    151  H1  G       5      39.242  29.064  28.348  1.00  0.00
ATOM    152  C2  G       5      40.884  28.824  29.431  1.00  0.00
ATOM    153  N2  G       5      41.455  29.742  28.641  1.00  0.00
ATOM    154  H21 G       5      40.936  30.286  27.967  1.00  0.00
ATOM    155  H22 G       5      42.440  29.921  28.774  1.00  0.00
ATOM    156  N3  G       5      41.599  28.360  30.500  1.00  0.00
ATOM    157  C4  G       5      40.775  27.623  31.335  1.00  0.00
ATOM    158  C3' G       5      42.216  28.406  34.924  1.00  0.00
ATOM    159  H3' G       5      41.135  28.537  34.873  1.00  0.00
ATOM    160  C2' G       5      42.892  28.394  33.545  1.00  0.00
ATOM    161  H2' G       5      42.382  29.186  32.997  1.00  0.00
ATOM    162  O2' G       5      44.246  28.709  33.469  1.00  0.00
ATOM    163 HO2' G       5      44.574  28.614  32.571  1.00  0.00
ATOM    164  O3' G       5      42.855  29.345  35.814  1.00  0.00
ATOM    165  P   G       6      42.168  30.747  36.181  1.00  0.00
ATOM    166  OP1 G       6      43.054  31.638  36.956  1.00  0.00
ATOM    167  OP2 G       6      40.770  30.449  36.590  1.00  0.00
ATOM    168  O5' G       6      41.936  31.423  34.722  1.00  0.00
ATOM    169  C5' G       6      43.033  31.904  34.028  1.00  0.00
ATOM    170  H5' G       6      43.670  31.051  33.795  1.00  0.00
ATOM    171 H5'' G       6      43.692  32.502  34.658  1.00  0.00
ATOM    172  C4' G       6      42.604  32.587  32.727  1.00  0.00
ATOM    173  H4' G       6      43.515  33.082  32.390  1.00  0.00
ATOM    174  O4' G       6      42.190  31.618  31.833  1.00  0.00
ATOM    175  C1' G       6      41.194  32.243  30.978  1.00  0.00
ATOM    176  H1' G       6      41.421  32.068  29.926  1.00  0.00
ATOM    177  N9  G       6      39.888  31.533  31.265  1.00  0.00
ATOM    178  C8  G       6      39.495  30.674  32.268  1.00  0.00
ATOM    179  H8  G       6      40.152  30.328  33.052  1.00  0.00
ATOM    180  N7  G       6      38.269  30.273  32.123  1.00  0.00
ATOM    181  C5  G       6      37.810  30.979  31.046  1.00  0.00
ATOM    182  C6  G       6      36.515  31.091  30.526  1.00  0.00
ATOM    183  O6  G       6      35.513  30.470  30.894  1.00  0.00
ATOM    184  N1  G       6      36.346  32.034  29.570  1.00  0.00
ATOM    185  H1  G       6      35.434  32.085  29.138  1.00  0.00
ATOM    186  C2  G       6      37.445  32.704  28.988  1.00  0.00
ATOM    187  N2  G       6      37.296  33.585  28.029  1.00  0.00
ATOM    188  H21 G       6      36.421  33.709  27.540  1.00  0.00
ATOM    189  H22 G       6      38.035  34.182  27.686  1.00  0.00
ATOM    190  N3  G       6      38.695  32.664  29.479  1.00  0.00
ATOM    191  C4  G       6      38.786  31.782  30.521  1.00  0.00
ATOM    192  C3' G       6      41.605  33.746  32.806  1.00  0.00
ATOM    193  H3' G       6      40.838  33.300  33.439  1.00  0.00
ATOM    194  C2' G       6      41.196  33.761  31.245  1.00  0.00
ATOM    195  H2' G       6      40.193  34.176  31.142  1.00  0.00
ATOM    196  O2' G       6      42.097  34.527  30.371  1.00  0.00
ATOM    197 HO2' G       6      42.533  35.251  30.826  1.00  0.00
ATOM    198  O3' G       6      42.048  34.941  33.545  1.00  0.00
ATOM    199  P   G       7      41.041  36.093  33.823  1.00  0.00
ATOM    200  OP1 G       7      41.931  37.116  34.358  1.00  0.00
ATOM    201  OP2 G       7      40.057  35.421  34.679  1.00  0.00
ATOM    202  O5' G       7      40.344  36.588  32.470  1.00  0.00
ATOM    203  C5' G       7      40.737  37.666  31.679  1.00  0.00
ATOM    204  H5' G       7      41.726  37.451  31.275  1.00  0.00
ATOM    205 H5'' G       7      40.793  38.524  32.349  1.00  0.00
ATOM    206  C4' G       7      39.717  37.931  30.567  1.00  0.00
ATOM    207  H4' G       7      40.175  38.616  29.854  1.00  0.00
ATOM    208  O4' G       7      39.351  36.825  29.818  1.00  0.00
ATOM    209  C1' G       7      38.014  36.860  29.602  1.00  0.00
ATOM    210  H1' G       7      37.727  36.786  28.553  1.00  0.00
ATOM    211  N9  G       7      37.218  36.005  30.474  1.00  0.00
ATOM    212  C8  G       7      37.562  35.111  31.451  1.00  0.00
ATOM    213  H8  G       7      38.552  35.251  31.858  1.00  0.00
ATOM    214  N7  G       7      36.586  34.399  31.880  1.00  0.00
ATOM    215  C5  G       7      35.575  34.721  31.044  1.00  0.00
ATOM    216  C6  G       7      34.235  34.105  30.931  1.00  0.00
ATOM    217  O6  G       7      33.665  33.299  31.653  1.00  0.00
ATOM    218  N1  G       7      33.457  34.694  29.938  1.00  0.00
ATOM    219  H1  G       7      32.546  34.315  29.721  1.00  0.00
ATOM    220  C2  G       7      33.938  35.620  29.055  1.00  0.00
ATOM    221  N2  G       7      33.256  36.006  28.025  1.00  0.00
ATOM    222  H21 G       7      32.327  35.639  27.873  1.00  0.00
ATOM    223  H22 G       7      33.762  36.570  27.357  1.00  0.00
ATOM    224  N3  G       7      35.200  36.128  29.105  1.00  0.00
ATOM    225  C4  G       7      35.916  35.649  30.141  1.00  0.00
ATOM    226  C3' G       7      38.464  38.497  31.127  1.00  0.00
ATOM    227  H3' G       7      38.198  37.904  32.001  1.00  0.00
ATOM    228  C2' G       7      37.558  38.300  29.925  1.00  0.00
ATOM    229  H2' G       7      36.506  38.325  30.209  1.00  0.00
ATOM    230  O2' G       7      37.902  39.098  28.730  1.00  0.00
ATOM    231 HO2' G       7      37.135  39.623  28.492  1.00  0.00
ATOM    232  O3' G       7      38.652  39.809  31.592  1.00  0.00
ATOM    233  P   G       8      37.751  40.421  32.763  1.00  0.00
ATOM    234  OP1 G       8      38.313  41.706  33.236  1.00  0.00
ATOM    235  OP2 G       8      37.648  39.331  33.698  1.00  0.00
ATOM    236  O5' G       8      36.292  40.669  32.164  1.00  0.00
ATOM    237  C5' G       8      36.123  41.402  30.989  1.00  0.00
ATOM    238  H5' G       8      36.884  41.295  30.215  1.00  0.00
ATOM    239 H5'' G       8      36.119  42.440  31.321  1.00  0.00
ATOM    240  C4' G       8      34.783  41.100  30.294  1.00  0.00
ATOM    241  H4' G       8      34.649  41.763  29.439  1.00  0.00
ATOM    242  O4' G       8      34.536  39.711  29.868  1.00  0.00
ATOM    243  C1' G       8      33.184  39.414  30.159  1.00  0.00
ATOM    244  H1' G       8      32.710  39.061  29.243  1.00  0.00
ATOM    245  N9  G       8      33.111  38.243  31.090  1.00  0.00
ATOM    246  C8  G       8      34.022  37.785  31.967  1.00  0.00
ATOM    247  H8  G       8      35.012  38.215  31.918  1.00  0.00
ATOM    248  N7  G       8      33.571  36.893  32.770  1.00  0.00
ATOM    249  C5  G       8      32.225  36.698  32.314  1.00  0.00
ATOM    250  C6  G       8      31.238  35.830  32.762  1.00  0.00
ATOM    251  O6  G       8      31.281  34.924  33.592  1.00  0.00
ATOM    252  N1  G       8      29.995  36.069  32.152  1.00  0.00
ATOM    253  H1  G       8      29.229  35.496  32.478  1.00  0.00
ATOM    254  C2  G       8      29.771  36.893  31.119  1.00  0.00
ATOM    255  N2  G       8      28.565  36.926  30.623  1.00  0.00
ATOM    256  H21 G       8      27.760  36.373  30.879  1.00  0.00
ATOM    257  H22 G       8      28.522  37.683  29.955  1.00  0.00
ATOM    258  N3  G       8      30.742  37.707  30.654  1.00  0.00
ATOM    259  C4  G       8      31.986  37.502  31.223  1.00  0.00
ATOM    260  C3' G       8      33.646  41.381  31.340  1.00  0.00
ATOM    261  H3' G       8      33.925  40.906  32.281  1.00  0.00
ATOM    262  C2' G       8      32.463  40.634  30.654  1.00  0.00
ATOM    263  H2' G       8      31.661  40.464  31.373  1.00  0.00
ATOM    264  O2' G       8      32.090  41.444  29.562  1.00  0.00
ATOM    265 HO2' G       8      32.324  42.347  29.789  1.00  0.00
ATOM    266  O3' G       8      33.305  42.786  31.451  1.00  0.00
ATOM    267  P   C       9      32.585  43.308  32.771  1.00  0.00
ATOM    268  OP1 C       9      32.381  44.751  32.586  1.00  0.00
ATOM    269  OP2 C       9      33.328  42.949  33.986  1.00  0.00
ATOM    270  O5' C       9      31.162  42.599  32.784  1.00  0.00
ATOM    271  C5' C       9      30.147  43.072  31.852  1.00  0.00
ATOM    272  H5' C       9      30.600  43.260  30.879  1.00  0.00
ATOM    273 H5'' C       9      29.625  43.989  32.126  1.00  0.00
ATOM    274  C4' C       9      28.984  42.065  31.730  1.00  0.00
ATOM    275  H4' C       9      28.389  42.268  30.839  1.00  0.00
ATOM    276  O4' C       9      29.287  40.652  31.805  1.00  0.00
ATOM    277  C1' C       9      28.285  39.866  32.477  1.00  0.00
ATOM    278  H1' C       9      27.778  39.291  31.702  1.00  0.00
ATOM    279  N1  C       9      28.928  39.004  33.517  1.00  0.00
ATOM    280  C6  C       9      30.228  39.242  33.891  1.00  0.00
ATOM    281  H6  C       9      30.875  40.055  33.599  1.00  0.00
ATOM    282  C5  C       9      30.899  38.383  34.700  1.00  0.00
ATOM    283  H5  C       9      31.927  38.592  34.956  1.00  0.00
ATOM    284  C4  C       9      30.122  37.240  35.148  1.00  0.00
ATOM    285  N4  C       9      30.546  36.459  36.061  1.00  0.00
ATOM    286  H41 C       9      29.892  35.850  36.532  1.00  0.00
ATOM    287  H42 C       9      31.413  36.672  36.532  1.00  0.00
ATOM    288  N3  C       9      28.875  37.052  34.791  1.00  0.00
ATOM    289  C2  C       9      28.219  37.915  34.031  1.00  0.00
ATOM    290  O2  C       9      26.985  37.737  33.861  1.00  0.00
ATOM    291  C3' C       9      28.052  42.257  33.075  1.00  0.00
ATOM    292  H3' C       9      28.729  42.416  33.914  1.00  0.00
ATOM    293  C2' C       9      27.290  40.859  33.031  1.00  0.00
ATOM    294  H2' C       9      26.903  40.560  34.004  1.00  0.00
ATOM    295  O2' C       9      26.176  40.935  32.214  1.00  0.00
ATOM    296 HO2' C       9      26.436  40.577  31.362  1.00  0.00
ATOM    297  O3' C       9      27.083  43.371  33.014  1.00  0.00
ATOM    298  P   U      10      26.689  44.112  34.311  1.00  0.00
ATOM    299  OP1 U      10      25.659  45.100  33.810  1.00  0.00
ATOM    300  OP2 U      10      27.880  44.603  34.967  1.00  0.00
ATOM    301  O5' U      10      25.977  43.027  35.287  1.00  0.00
ATOM    302  C5' U      10      24.578  42.648  35.159  1.00  0.00
ATOM    303  H5' U      10      24.379  42.346  34.131  1.00  0.00
ATOM    304 H5'' U      10      23.939  43.529  35.221  1.00  0.00
ATOM    305  C4' U      10      24.113  41.564  36.188  1.00  0.00
ATOM    306  H4' U      10      23.023  41.601  36.183  1.00  0.00
ATOM    307  O4' U      10      24.619  40.276  35.775  1.00  0.00
ATOM    308  C1' U      10      24.861  39.462  36.960  1.00  0.00
ATOM    309  H1' U      10      24.371  38.490  36.899  1.00  0.00
ATOM    310  N1  U      10      26.287  39.030  37.212  1.00  0.00
ATOM    311  C6  U      10      27.309  39.928  36.960  1.00  0.00
ATOM    312  H6  U      10      27.146  40.803  36.348  1.00  0.00
ATOM    313  C5  U      10      28.549  39.574  37.422  1.00  0.00
ATOM    314  H5  U      10      29.393  40.227  37.252  1.00  0.00
ATOM    315  C4  U      10      28.775  38.393  38.209  1.00  0.00
ATOM    316  O4  U      10      29.815  38.025  38.695  1.00  0.00
ATOM    317  N3  U      10      27.687  37.587  38.292  1.00  0.00
ATOM    318  H3  U      10      27.812  36.711  38.780  1.00  0.00
ATOM    319  C2  U      10      26.436  38.031  38.173  1.00  0.00
ATOM    320  O2  U      10      25.489  37.357  38.661  1.00  0.00
ATOM    321  C3' U      10      24.597  41.709  37.637  1.00  0.00
ATOM    322  H3' U      10      25.661  41.921  37.743  1.00  0.00
ATOM    323  C2' U      10      24.320  40.288  38.156  1.00  0.00
ATOM    324  H2' U      10      24.943  40.155  39.040  1.00  0.00
ATOM    325  O2' U      10      22.960  39.917  38.327  1.00  0.00
ATOM    326 HO2' U      10      22.663  39.986  39.237  1.00  0.00
ATOM    327  O3' U      10      23.760  42.717  38.342  1.00  0.00
ATOM    328  P   C      11      24.080  43.067  39.885  1.00  0.00
ATOM    329  OP1 C      11      23.175  44.149  40.346  1.00  0.00
ATOM    330  OP2 C      11      25.537  43.299  40.041  1.00  0.00
ATOM    331  O5' C      11      23.741  41.836  40.781  1.00  0.00
ATOM    332  C5' C      11      22.412  41.427  41.016  1.00  0.00
ATOM    333  H5' C      11      21.801  41.411  40.114  1.00  0.00
ATOM    334 H5'' C      11      21.962  42.206  41.631  1.00  0.00
ATOM    335  C4' C      11      22.403  40.100  41.625  1.00  0.00
ATOM    336  H4' C      11      21.336  39.886  41.675  1.00  0.00
ATOM    337  O4' C      11      23.203  39.178  40.922  1.00  0.00
ATOM    338  C1' C      11      23.740  38.246  41.847  1.00  0.00
ATOM    339  H1' C      11      23.343  37.243  41.696  1.00  0.00
ATOM    340  N1  C      11      25.217  38.090  41.754  1.00  0.00
ATOM    341  C6  C      11      25.997  39.076  41.245  1.00  0.00
ATOM    342  H6  C      11      25.673  40.044  40.890  1.00  0.00
ATOM    343  C5  C      11      27.343  38.990  41.265  1.00  0.00
ATOM    344  H5  C      11      27.944  39.839  40.973  1.00  0.00
ATOM    345  C4  C      11      27.888  37.760  41.807  1.00  0.00
ATOM    346  N4  C      11      29.203  37.548  41.615  1.00  0.00
ATOM    347  H41 C      11      29.606  36.628  41.722  1.00  0.00
ATOM    348  H42 C      11      29.787  38.259  41.199  1.00  0.00
ATOM    349  N3  C      11      27.139  36.741  42.130  1.00  0.00
ATOM    350  C2  C      11      25.794  36.872  42.119  1.00  0.00
ATOM    351  O2  C      11      25.077  35.901  42.541  1.00  0.00
ATOM    352  C3' C      11      23.034  40.112  43.024  1.00  0.00
ATOM    353  H3' C      11      23.957  40.633  42.772  1.00  0.00
ATOM    354  C2' C      11      23.308  38.693  43.235  1.00  0.00
ATOM    355  H2' C      11      24.120  38.511  43.938  1.00  0.00
ATOM    356  O2' C      11      22.185  37.952  43.794  1.00  0.00
ATOM    357 HO2' C      11      21.883  38.436  44.566  1.00  0.00
ATOM    358  O3' C      11      22.211  40.716  43.966  1.00  0.00
ATOM    359  P   U      12      22.944  41.513  45.144  1.00  0.00
ATOM    360  OP1 U      12      21.953  42.263  45.935  1.00  0.00
ATOM    361  OP2 U      12      24.097  42.231  44.511  1.00  0.00
ATOM    362  O5' U      12      23.642  40.456  46.078  1.00  0.00
ATOM    363  C5' U      12      22.847  39.752  47.070  1.00  0.00
ATOM    364  H5' U      12      21.948  39.468  46.524  1.00  0.00
ATOM    365 H5'' U      12      22.587  40.416  47.895  1.00  0.00
ATOM    366  C4' U      12      23.556  38.582  47.671  1.00  0.00
ATOM    367  H4' U      12      22.825  38.065  48.292  1.00  0.00
ATOM    368  O4' U      12      24.114  37.666  46.751  1.00  0.00
ATOM    369  C1' U      12      25.416  37.201  47.119  1.00  0.00
ATOM    370  H1' U      12      25.387  36.130  47.321  1.00  0.00
ATOM    371  N1  U      12      26.592  37.540  46.162  1.00  0.00
ATOM    372  C6  U      12      26.594  38.693  45.497  1.00  0.00
ATOM    373  H6  U      12      25.728  39.337  45.440  1.00  0.00
ATOM    374  C5  U      12      27.747  39.135  44.806  1.00  0.00
ATOM    375  H5  U      12      27.867  40.057  44.257  1.00  0.00
ATOM    376  C4  U      12      28.991  38.432  44.994  1.00  0.00
ATOM    377  O4  U      12      30.096  38.677  44.514  1.00  0.00
ATOM    378  N3  U      12      28.883  37.296  45.739  1.00  0.00
ATOM    379  H3  U      12      29.704  36.748  45.951  1.00  0.00
ATOM    380  C2  U      12      27.742  36.850  46.396  1.00  0.00
ATOM    381  O2  U      12      27.842  35.961  47.304  1.00  0.00
ATOM    382  C3' U      12      24.739  39.090  48.498  1.00  0.00
ATOM    383  H3' U      12      25.302  39.882  48.003  1.00  0.00
ATOM    384  C2' U      12      25.642  37.899  48.470  1.00  0.00
ATOM    385  H2' U      12      26.664  38.237  48.640  1.00  0.00
ATOM    386  O2' U      12      25.216  37.008  49.553  1.00  0.00
ATOM    387 HO2' U      12      25.800  37.174  50.297  1.00  0.00
ATOM    388  O3' U      12      24.371  39.586  49.839  1.00  0.00
ATOM    389  P   A      13      25.306  40.467  50.781  1.00  0.00
ATOM    390  OP1 A      13      24.376  40.821  51.869  1.00  0.00
ATOM    391  OP2 A      13      25.948  41.559  49.961  1.00  0.00
ATOM    392  O5' A      13      26.542  39.606  51.412  1.00  0.00
ATOM    393  C5' A      13      26.472  38.701  52.443  1.00  0.00
ATOM    394  H5' A      13      25.530  38.153  52.447  1.00  0.00
ATOM    395 H5'' A      13      26.399  39.152  53.433  1.00  0.00
ATOM    396  C4' A      13      27.594  37.672  52.379  1.00  0.00
ATOM    397  H4' A      13      27.365  36.866  53.075  1.00  0.00
ATOM    398  O4' A      13      27.825  37.097  51.070  1.00  0.00
ATOM    399  C1' A      13      29.274  37.018  50.889  1.00  0.00
ATOM    400  H1' A      13      29.570  36.010  50.597  1.00  0.00
ATOM    401  N9  A      13      29.769  37.951  49.783  1.00  0.00
ATOM    402  C8  A      13      29.152  39.026  49.225  1.00  0.00
ATOM    403  H8  A      13      28.243  39.435  49.642  1.00  0.00
ATOM    404  N7  A      13      29.831  39.601  48.334  1.00  0.00
ATOM    405  C5  A      13      31.011  38.801  48.319  1.00  0.00
ATOM    406  C6  A      13      32.224  38.753  47.566  1.00  0.00
ATOM    407  N6  A      13      32.533  39.714  46.748  1.00  0.00
ATOM    408  H61 A      13      33.384  39.702  46.204  1.00  0.00
ATOM    409  H62 A      13      31.803  40.402  46.629  1.00  0.00
ATOM    410  N1  A      13      33.187  37.868  47.732  1.00  0.00
ATOM    411  C2  A      13      33.012  36.904  48.590  1.00  0.00
ATOM    412  H2  A      13      33.908  36.368  48.865  1.00  0.00
ATOM    413  N3  A      13      31.899  36.749  49.325  1.00  0.00
ATOM    414  C4  A      13      30.980  37.775  49.206  1.00  0.00
ATOM    415  C3' A      13      28.891  38.335  52.784  1.00  0.00
ATOM    416  H3' A      13      28.990  39.313  52.313  1.00  0.00
ATOM    417  C2' A      13      29.862  37.356  52.211  1.00  0.00
ATOM    418  H2' A      13      30.838  37.831  52.112  1.00  0.00
ATOM    419  O2' A      13      30.021  36.108  53.034  1.00  0.00
ATOM    420 HO2' A      13      29.955  36.406  53.944  1.00  0.00
ATOM    421  O3' A      13      29.195  38.617  54.124  1.00  0.00
ATOM    422  P   G      14      30.340  39.619  54.632  1.00  0.00
ATOM    423  OP1 G      14      30.271  39.713  56.089  1.00  0.00
ATOM    424  OP2 G      14      30.401  40.828  53.840  1.00  0.00
ATOM    425  O5' G      14      31.697  38.883  54.226  1.00  0.00
ATOM    426  C5' G      14      32.112  37.697  54.819  1.00  0.00
ATOM    427  H5' G      14      31.380  36.900  54.691  1.00  0.00
ATOM    428 H5'' G      14      32.102  37.699  55.909  1.00  0.00
ATOM    429  C4' G      14      33.501  37.211  54.357  1.00  0.00
ATOM    430  H4' G      14      33.722  36.261  54.844  1.00  0.00
ATOM    431  O4' G      14      33.513  37.000  52.936  1.00  0.00
ATOM    432  C1' G      14      34.749  37.409  52.434  1.00  0.00
ATOM    433  H1' G      14      35.360  36.725  51.844  1.00  0.00
ATOM    434  N9  G      14      34.406  38.548  51.493  1.00  0.00
ATOM    435  C8  G      14      33.218  39.242  51.274  1.00  0.00
ATOM    436  H8  G      14      32.300  39.040  51.807  1.00  0.00
ATOM    437  N7  G      14      33.297  40.202  50.362  1.00  0.00
ATOM    438  C5  G      14      34.617  40.131  49.916  1.00  0.00
ATOM    439  C6  G      14      35.325  40.888  48.887  1.00  0.00
ATOM    440  O6  G      14      34.846  41.661  48.080  1.00  0.00
ATOM    441  N1  G      14      36.694  40.641  48.912  1.00  0.00
ATOM    442  H1  G      14      37.366  41.108  48.320  1.00  0.00
ATOM    443  C2  G      14      37.247  39.621  49.598  1.00  0.00
ATOM    444  N2  G      14      38.500  39.372  49.396  1.00  0.00
ATOM    445  H21 G      14      39.054  39.933  48.765  1.00  0.00
ATOM    446  H22 G      14      38.913  38.613  49.919  1.00  0.00
ATOM    447  N3  G      14      36.542  38.809  50.410  1.00  0.00
ATOM    448  C4  G      14      35.280  39.109  50.577  1.00  0.00
ATOM    449  C3' G      14      34.650  38.227  54.609  1.00  0.00
ATOM    450  H3' G      14      34.213  39.202  54.394  1.00  0.00
ATOM    451  C2' G      14      35.623  37.816  53.550  1.00  0.00
ATOM    452  H2' G      14      36.250  38.658  53.256  1.00  0.00
ATOM    453  O2' G      14      36.390  36.707  53.969  1.00  0.00
ATOM    454 HO2' G      14      36.639  36.881  54.880  1.00  0.00
ATOM    455  O3' G      14      35.250  38.225  55.876  1.00  0.00
ATOM    456  P   U      15      35.682  39.568  56.538  1.00  0.00
ATOM    457  OP1 U      15      36.622  39.238  57.574  1.00  0.00
ATOM    458  OP2 U      15      34.455  40.319  56.855  1.00  0.00
ATOM    459  O5' U      15      36.473  40.243  55.309  1.00  0.00
ATOM    460  C5' U      15      37.800  39.908  54.984  1.00  0.00
ATOM    461  H5' U      15      37.985  38.878  54.680  1.00  0.00
ATOM    462 H5'' U      15      38.391  40.032  55.891  1.00  0.00
ATOM    463  C4' U      15      38.324  40.780  53.827  1.00  0.00
ATOM    464  H4' U      15      39.352  40.564  53.537  1.00  0.00
ATOM    465  O4' U      15      37.626  40.735  52.555  1.00  0.00
ATOM    466  C1' U      15      37.647  42.006  51.898  1.00  0.00
ATOM    467  H1' U      15      38.243  41.898  50.992  1.00  0.00
ATOM    468  N1  U      15      36.271  42.437  51.624  1.00  0.00
ATOM    469  C6  U      15      35.217  42.011  52.319  1.00  0.00
ATOM    470  H6  U      15      35.319  41.137  52.945  1.00  0.00
ATOM    471  C5  U      15      34.017  42.652  52.255  1.00  0.00
ATOM    472  H5  U      15      33.260  42.243  52.907  1.00  0.00
ATOM    473  C4  U      15      33.803  43.648  51.264  1.00  0.00
ATOM    474  O4  U      15      32.763  44.239  50.994  1.00  0.00
ATOM    475  N3  U      15      34.920  44.054  50.581  1.00  0.00
ATOM    476  H3  U      15      34.787  44.749  49.861  1.00  0.00
ATOM    477  C2  U      15      36.198  43.485  50.726  1.00  0.00
ATOM    478  O2  U      15      37.101  43.752  49.938  1.00  0.00
ATOM    479  C3' U      15      38.343  42.282  54.173  1.00  0.00
ATOM    480  H3' U      15      37.357  42.624  54.489  1.00  0.00
ATOM    481  C2' U      15      38.441  42.923  52.829  1.00  0.00
ATOM    482  H2' U      15      38.003  43.919  52.893  1.00  0.00
ATOM    483  O2' U      15      39.857  43.021  52.448  1.00  0.00
ATOM    484 HO2' U      15      40.177  43.579  53.161  1.00  0.00
ATOM    485  O3' U      15      39.268  42.701  55.135  1.00  0.00
ATOM    486  P   G      16      39.594  44.201  55.586  1.00  0.00
ATOM    487  OP1 G      16      40.109  44.141  57.011  1.00  0.00
ATOM    488  OP2 G      16      38.404  45.062  55.246  1.00  0.00
ATOM    489  O5' G      16      40.689  44.654  54.612  1.00  0.00
ATOM    490  C5' G      16      41.924  43.986  54.665  1.00  0.00
ATOM    491  H5' G      16      41.765  42.916  54.530  1.00  0.00
ATOM    492 H5'' G      16      42.389  44.065  55.648  1.00  0.00
ATOM    493  C4' G      16      42.916  44.437  53.654  1.00  0.00
ATOM    494  H4' G      16      43.673  43.657  53.568  1.00  0.00
ATOM    495  O4' G      16      42.366  44.523  52.313  1.00  0.00
ATOM    496  C1' G      16      42.534  45.810  51.801  1.00  0.00
ATOM    497  H1' G      16      43.312  45.828  51.038  1.00  0.00
ATOM    498  N9  G      16      41.267  46.368  51.114  1.00  0.00
ATOM    499  C8  G      16      40.015  46.573  51.579  1.00  0.00
ATOM    500  H8  G      16      39.890  46.282  52.611  1.00  0.00
ATOM    501  N7  G      16      39.221  47.282  50.754  1.00  0.00
ATOM    502  C5  G      16      40.086  47.554  49.696  1.00  0.00
ATOM    503  C6  G      16      39.931  48.399  48.562  1.00  0.00
ATOM    504  O6  G      16      38.904  49.056  48.209  1.00  0.00
ATOM    505  N1  G      16      41.002  48.502  47.714  1.00  0.00
ATOM    506  H1  G      16      40.903  49.062  46.879  1.00  0.00
ATOM    507  C2  G      16      42.207  47.946  48.063  1.00  0.00
ATOM    508  N2  G      16      43.177  48.204  47.194  1.00  0.00
ATOM    509  H21 G      16      43.014  48.799  46.395  1.00  0.00
ATOM    510  H22 G      16      44.019  47.653  47.285  1.00  0.00
ATOM    511  N3  G      16      42.459  47.284  49.157  1.00  0.00
ATOM    512  C4  G      16      41.365  47.073  49.906  1.00  0.00
ATOM    513  C3' G      16      43.494  45.799  54.000  1.00  0.00
ATOM    514  H3' G      16      43.223  46.177  54.986  1.00  0.00
ATOM    515  C2' G      16      42.932  46.727  52.912  1.00  0.00
ATOM    516  H2' G      16      42.075  47.244  53.341  1.00  0.00
ATOM    517  O2' G      16      43.783  47.787  52.525  1.00  0.00
ATOM    518 HO2' G      16      43.950  48.389  53.254  1.00  0.00
ATOM    519  O3' G      16      44.894  45.733  53.877  1.00  0.00
ATOM    520  P   C      17      45.899  45.331  55.040  1.00  0.00
ATOM    521  OP1 C      17      47.127  44.878  54.298  1.00  0.00
ATOM    522  OP2 C      17      45.306  44.375  55.973  1.00  0.00
ATOM    523  O5' C      17      46.250  46.683  55.867  1.00  0.00
ATOM    524  C5' C      17      45.488  47.063  56.955  1.00  0.00
ATOM    525  H5' C      17      45.565  46.268  57.697  1.00  0.00
ATOM    526 H5'' C      17      44.441  46.904  56.695  1.00  0.00
ATOM    527  C4' C      17      45.647  48.447  57.682  1.00  0.00
ATOM    528  H4' C      17      45.034  48.535  58.579  1.00  0.00
ATOM    529  O4' C      17      47.008  48.647  58.264  1.00  0.00
ATOM    530  C1' C      17      47.496  49.940  57.937  1.00  0.00
ATOM    531  H1' C      17      47.856  50.492  58.805  1.00  0.00
ATOM    532  N1  C      17      48.534  49.730  56.860  1.00  0.00
ATOM    533  C6  C      17      48.832  48.509  56.284  1.00  0.00
ATOM    534  H6  C      17      48.298  47.658  56.682  1.00  0.00
ATOM    535  C5  C      17      49.836  48.372  55.397  1.00  0.00
ATOM    536  H5  C      17      50.040  47.397  54.979  1.00  0.00
ATOM    537  C4  C      17      50.583  49.506  55.103  1.00  0.00
ATOM    538  N4  C      17      51.517  49.478  54.260  1.00  0.00
ATOM    539  H41 C      17      52.060  50.303  54.048  1.00  0.00
ATOM    540  H42 C      17      51.846  48.536  54.102  1.00  0.00
ATOM    541  N3  C      17      50.229  50.705  55.513  1.00  0.00
ATOM    542  C2  C      17      49.240  50.864  56.402  1.00  0.00
ATOM    543  O2  C      17      49.005  52.029  56.784  1.00  0.00
ATOM    544  C3' C      17      45.448  49.681  56.767  1.00  0.00
ATOM    545  H3' C      17      45.848  49.410  55.789  1.00  0.00
ATOM    546  C2' C      17      46.239  50.764  57.515  1.00  0.00
ATOM    547  H2' C      17      46.420  51.567  56.800  1.00  0.00
ATOM    548  O2' C      17      45.564  51.157  58.711  1.00  0.00
ATOM    549 HO2' C      17      44.616  51.006  58.701  1.00  0.00
ATOM    550  O3' C      17      44.076  49.940  56.521  1.00  0.00
ATOM    551  P   A      18      43.512  50.451  55.038  1.00  0.00
ATOM    552  OP1 A      18      42.077  50.306  54.974  1.00  0.00
ATOM    553  OP2 A      18      44.385  49.805  54.029  1.00  0.00
ATOM    554  O5' A      18      43.749  51.946  54.920  1.00  0.00
ATOM    555  C5' A      18      43.391  52.739  56.051  1.00  0.00
ATOM    556  H5' A      18      43.668  52.304  57.011  1.00  0.00
ATOM    557 H5'' A      18      42.324  52.953  56.110  1.00  0.00
ATOM    558  C4' A      18      44.246  54.038  56.040  1.00  0.00
ATOM    559  H4' A      18      43.907  54.604  56.908  1.00  0.00
ATOM    560  O4' A      18      45.579  53.823  56.298  1.00  0.00
ATOM    561  C1' A      18      46.366  54.723  55.532  1.00  0.00
ATOM    562  H1' A      18      47.132  55.194  56.148  1.00  0.00
ATOM    563  N9  A      18      47.119  53.952  54.493  1.00  0.00
ATOM    564  C8  A      18      47.060  52.550  54.363  1.00  0.00
ATOM    565  H8  A      18      46.283  52.033  54.907  1.00  0.00
ATOM    566  N7  A      18      47.882  52.117  53.453  1.00  0.00
ATOM    567  C5  A      18      48.580  53.259  53.051  1.00  0.00
ATOM    568  C6  A      18      49.651  53.489  52.181  1.00  0.00
ATOM    569  N6  A      18      50.116  52.501  51.437  1.00  0.00
ATOM    570  H61 A      18      50.914  52.708  50.854  1.00  0.00
ATOM    571  H62 A      18      49.494  51.719  51.290  1.00  0.00
ATOM    572  N1  A      18      50.138  54.712  52.028  1.00  0.00
ATOM    573  C2  A      18      49.574  55.744  52.742  1.00  0.00
ATOM    574  H2  A      18      49.934  56.666  52.309  1.00  0.00
ATOM    575  N3  A      18      48.509  55.695  53.575  1.00  0.00
ATOM    576  C4  A      18      48.095  54.391  53.701  1.00  0.00
ATOM    577  C3' A      18      44.213  54.837  54.730  1.00  0.00
ATOM    578  H3' A      18      44.271  54.063  53.965  1.00  0.00
ATOM    579  C2' A      18      45.454  55.712  54.824  1.00  0.00
ATOM    580  H2' A      18      45.684  56.035  53.809  1.00  0.00
ATOM    581  O2' A      18      45.347  56.778  55.705  1.00  0.00
ATOM    582 HO2' A      18      44.475  56.708  56.100  1.00  0.00
ATOM    583  O3' A      18      43.012  55.486  54.775  1.00  0.00
ATOM    584  P   G      19      42.292  55.961  53.446  1.00  0.00
ATOM    585  OP1 G      19      41.156  56.800  53.860  1.00  0.00
ATOM    586  OP2 G      19      42.021  54.814  52.598  1.00  0.00
ATOM    587  O5' G      19      43.250  56.906  52.626  1.00  0.00
ATOM    588  C5' G      19      43.486  58.208  53.152  1.00  0.00
ATOM    589  H5' G      19      43.586  58.171  54.237  1.00  0.00
ATOM    590 H5'' G      19      42.571  58.692  52.811  1.00  0.00
ATOM    591  C4' G      19      44.663  58.738  52.370  1.00  0.00
ATOM    592  H4' G      19      44.854  59.710  52.826  1.00  0.00
ATOM    593  O4' G      19      45.802  57.981  52.533  1.00  0.00
ATOM    594  C1' G      19      46.595  58.079  51.389  1.00  0.00
ATOM    595  H1' G      19      47.572  58.540  51.532  1.00  0.00
ATOM    596  N9  G      19      46.798  56.801  50.652  1.00  0.00
ATOM    597  C8  G      19      46.504  55.568  51.132  1.00  0.00
ATOM    598  H8  G      19      45.770  55.432  51.912  1.00  0.00
ATOM    599  N7  G      19      47.093  54.560  50.544  1.00  0.00
ATOM    600  C5  G      19      47.939  55.201  49.619  1.00  0.00
ATOM    601  C6  G      19      48.824  54.788  48.572  1.00  0.00
ATOM    602  O6  G      19      49.159  53.703  48.193  1.00  0.00
ATOM    603  N1  G      19      49.580  55.789  48.099  1.00  0.00
ATOM    604  H1  G      19      50.228  55.527  47.369  1.00  0.00
ATOM    605  C2  G      19      49.373  57.093  48.291  1.00  0.00
ATOM    606  N2  G      19      49.909  57.914  47.412  1.00  0.00
ATOM    607  H21 G      19      50.355  57.426  46.649  1.00  0.00
ATOM    608  H22 G      19      49.598  58.853  47.207  1.00  0.00
ATOM    609  N3  G      19      48.384  57.563  49.056  1.00  0.00
ATOM    610  C4  G      19      47.772  56.577  49.753  1.00  0.00
ATOM    611  C3' G      19      44.479  58.964  50.842  1.00  0.00
ATOM    612  H3' G      19      44.117  58.003  50.478  1.00  0.00
ATOM    613  C2' G      19      45.917  59.124  50.456  1.00  0.00
ATOM    614  H2' G      19      46.062  58.869  49.406  1.00  0.00
ATOM    615  O2' G      19      46.297  60.446  50.856  1.00  0.00
ATOM    616 HO2' G      19      45.567  61.056  50.730  1.00  0.00
ATOM    617  O3' G      19      43.781  60.151  50.606  1.00  0.00
ATOM    618  P   C      20      42.829  60.209  49.326  1.00  0.00
ATOM    619  OP1 C      20      42.207  61.587  49.394  1.00  0.00
ATOM    620  OP2 C      20      41.912  58.991  49.438  1.00  0.00
ATOM    621  O5' C      20      43.819  60.048  48.109  1.00  0.00
ATOM    622  C5' C      20      44.482  61.287  47.648  1.00  0.00
ATOM    623  H5' C      20      44.970  61.805  48.473  1.00  0.00
ATOM    624 H5'' C      20      43.735  62.028  47.361  1.00  0.00
ATOM    625  C4' C      20      45.384  60.978  46.446  1.00  0.00
ATOM    626  H4' C      20      45.887  61.886  46.113  1.00  0.00
ATOM    627  O4' C      20      46.419  60.061  46.814  1.00  0.00
ATOM    628  C1' C      20      46.935  59.424  45.639  1.00  0.00
ATOM    629  H1' C      20      47.984  59.697  45.524  1.00  0.00
ATOM    630  N1  C      20      46.809  57.979  45.810  1.00  0.00
ATOM    631  C6  C      20      45.814  57.495  46.655  1.00  0.00
ATOM    632  H6  C      20      45.138  58.174  47.154  1.00  0.00
ATOM    633  C5  C      20      45.760  56.133  46.859  1.00  0.00
ATOM    634  H5  C      20      45.054  55.701  47.552  1.00  0.00
ATOM    635  C4  C      20      46.699  55.364  46.168  1.00  0.00
ATOM    636  N4  C      20      46.604  54.082  46.419  1.00  0.00
ATOM    637  H41 C      20      47.394  53.536  46.106  1.00  0.00
ATOM    638  H42 C      20      45.997  53.689  47.125  1.00  0.00
ATOM    639  N3  C      20      47.618  55.838  45.359  1.00  0.00
ATOM    640  C2  C      20      47.776  57.137  45.166  1.00  0.00
ATOM    641  O2  C      20      48.699  57.473  44.392  1.00  0.00
ATOM    642  C3' C      20      44.838  60.428  45.129  1.00  0.00
ATOM    643  H3' C      20      44.184  59.634  45.491  1.00  0.00
ATOM    644  C2' C      20      46.115  59.903  44.444  1.00  0.00
ATOM    645  H2' C      20      45.974  59.037  43.797  1.00  0.00
ATOM    646  O2' C      20      46.827  60.890  43.768  1.00  0.00
ATOM    647 HO2' C      20      46.217  61.280  43.138  1.00  0.00
ATOM    648  O3' C      20      44.155  61.267  44.303  1.00  0.00
ATOM    649  P   U      21      42.706  60.815  43.793  1.00  0.00
ATOM    650  OP1 U      21      42.463  61.695  42.626  1.00  0.00
ATOM    651  OP2 U      21      41.778  60.852  44.951  1.00  0.00
ATOM    652  O5' U      21      43.000  59.318  43.279  1.00  0.00
ATOM    653  C5' U      21      43.631  59.171  42.045  1.00  0.00
ATOM    654  H5' U      21      44.658  59.529  42.113  1.00  0.00
ATOM    655 H5'' U      21      43.187  59.804  41.277  1.00  0.00
ATOM    656  C4' U      21      43.655  57.765  41.494  1.00  0.00
ATOM    657  H4' U      21      44.318  57.843  40.632  1.00  0.00
ATOM    658  O4' U      21      44.175  56.934  42.531  1.00  0.00
ATOM    659  C1' U      21      43.388  55.780  42.564  1.00  0.00
ATOM    660  H1' U      21      43.755  55.244  41.689  1.00  0.00
ATOM    661  N1  U      21      43.552  55.045  43.831  1.00  0.00
ATOM    662  C6  U      21      42.697  55.258  44.951  1.00  0.00
ATOM    663  H6  U      21      42.317  56.262  45.062  1.00  0.00
ATOM    664  C5  U      21      42.470  54.320  45.945  1.00  0.00
ATOM    665  H5  U      21      41.933  54.494  46.867  1.00  0.00
ATOM    666  C4  U      21      43.056  53.016  45.731  1.00  0.00
ATOM    667  O4  U      21      43.002  52.100  46.571  1.00  0.00
ATOM    668  N3  U      21      43.917  52.902  44.665  1.00  0.00
ATOM    669  H3  U      21      44.289  51.964  44.677  1.00  0.00
ATOM    670  C2  U      21      44.256  53.848  43.730  1.00  0.00
ATOM    671  O2  U      21      45.127  53.589  42.839  1.00  0.00
ATOM    672  C3' U      21      42.321  57.106  41.059  1.00  0.00
ATOM    673  H3' U      21      41.633  57.911  40.798  1.00  0.00
ATOM    674  C2' U      21      41.956  56.333  42.349  1.00  0.00
ATOM    675  H2' U      21      41.780  57.061  43.141  1.00  0.00
ATOM    676  O2' U      21      40.849  55.406  42.393  1.00  0.00
ATOM    677 HO2' U      21      40.835  54.843  41.616  1.00  0.00
ATOM    678  O3' U      21      42.658  56.341  39.916  1.00  0.00
ATOM    679  P   C      22      41.486  55.487  39.234  1.00  0.00
ATOM    680  OP1 C      22      41.824  55.470  37.755  1.00  0.00
ATOM    681  OP2 C      22      40.195  56.128  39.650  1.00  0.00
ATOM    682  O5' C      22      41.625  54.035  39.934  1.00  0.00
ATOM    683  C5' C      22      42.805  53.203  39.801  1.00  0.00
ATOM    684  H5' C      22      43.660  53.634  40.321  1.00  0.00
ATOM    685 H5'' C      22      43.031  53.110  38.739  1.00  0.00
ATOM    686  C4' C      22      42.656  51.862  40.431  1.00  0.00
ATOM    687  H4' C      22      43.308  51.052  40.105  1.00  0.00
ATOM    688  O4' C      22      42.674  51.939  41.831  1.00  0.00
ATOM    689  C1' C      22      42.095  50.842  42.386  1.00  0.00
ATOM    690  H1' C      22      42.873  50.163  42.733  1.00  0.00
ATOM    691  N1  C      22      41.223  51.173  43.549  1.00  0.00
ATOM    692  C6  C      22      40.319  52.236  43.498  1.00  0.00
ATOM    693  H6  C      22      40.265  52.829  42.597  1.00  0.00
ATOM    694  C5  C      22      39.464  52.436  44.548  1.00  0.00
ATOM    695  H5  C      22      38.762  53.253  44.467  1.00  0.00
ATOM    696  C4  C      22      39.582  51.516  45.639  1.00  0.00
ATOM    697  N4  C      22      38.797  51.672  46.651  1.00  0.00
ATOM    698  H41 C      22      38.932  51.013  47.404  1.00  0.00
ATOM    699  H42 C      22      38.301  52.549  46.719  1.00  0.00
ATOM    700  N3  C      22      40.339  50.434  45.623  1.00  0.00
ATOM    701  C2  C      22      41.170  50.279  44.583  1.00  0.00
ATOM    702  O2  C      22      42.082  49.458  44.684  1.00  0.00
ATOM    703  C3' C      22      41.226  51.273  40.314  1.00  0.00
ATOM    704  H3' C      22      40.401  51.944  40.555  1.00  0.00
ATOM    705  C2' C      22      41.237  50.192  41.375  1.00  0.00
ATOM    706  H2' C      22      40.264  49.904  41.772  1.00  0.00
ATOM    707  O2' C      22      41.893  48.976  40.867  1.00  0.00
ATOM    708 HO2' C      22      41.597  48.857  39.961  1.00  0.00
ATOM    709  O3' C      22      40.991  50.506  39.132  1.00  0.00
ATOM    710  P   G      23      39.813  50.728  38.118  1.00  0.00
ATOM    711  OP1 G      23      40.218  50.055  36.855  1.00  0.00
ATOM    712  OP2 G      23      39.564  52.190  38.046  1.00  0.00
ATOM    713  O5' G      23      38.573  49.941  38.696  1.00  0.00
ATOM    714  C5' G      23      37.936  50.397  39.906  1.00  0.00
ATOM    715  H5' G      23      37.931  51.485  39.971  1.00  0.00
ATOM    716 H5'' G      23      38.367  50.017  40.832  1.00  0.00
ATOM    717  C4' G      23      36.457  50.006  40.043  1.00  0.00
ATOM    718  H4' G      23      36.135  50.480  40.970  1.00  0.00
ATOM    719  O4' G      23      35.504  50.451  39.091  1.00  0.00
ATOM    720  C1' G      23      34.784  49.265  38.475  1.00  0.00
ATOM    721  H1' G      23      33.751  49.559  38.286  1.00  0.00
ATOM    722  N9  G      23      35.347  49.045  37.115  1.00  0.00
ATOM    723  C8  G      23      36.212  49.791  36.349  1.00  0.00
ATOM    724  H8  G      23      36.689  50.675  36.746  1.00  0.00
ATOM    725  N7  G      23      36.322  49.416  35.150  1.00  0.00
ATOM    726  C5  G      23      35.526  48.263  35.086  1.00  0.00
ATOM    727  C6  G      23      35.362  47.368  33.944  1.00  0.00
ATOM    728  O6  G      23      36.034  47.235  32.893  1.00  0.00
ATOM    729  N1  G      23      34.511  46.401  34.318  1.00  0.00
ATOM    730  H1  G      23      34.394  45.626  33.680  1.00  0.00
ATOM    731  C2  G      23      33.854  46.322  35.513  1.00  0.00
ATOM    732  N2  G      23      32.946  45.394  35.608  1.00  0.00
ATOM    733  H21 G      23      32.785  44.901  34.741  1.00  0.00
ATOM    734  H22 G      23      32.455  45.156  36.457  1.00  0.00
ATOM    735  N3  G      23      33.982  47.176  36.548  1.00  0.00
ATOM    736  C4  G      23      34.970  48.033  36.297  1.00  0.00
ATOM    737  C3' G      23      36.316  48.439  40.095  1.00  0.00
ATOM    738  H3' G      23      37.062  48.017  39.420  1.00  0.00
ATOM    739  C2' G      23      34.903  48.075  39.501  1.00  0.00
ATOM    740  H2' G      23      35.074  47.137  38.972  1.00  0.00
ATOM    741  O2' G      23      33.855  48.074  40.430  1.00  0.00
ATOM    742 HO2' G      23      33.822  47.204  40.833  1.00  0.00
ATOM    743  O3' G      23      36.418  47.959  41.384  1.00  0.00
ATOM    744  P   A      24      36.663  46.397  41.629  1.00  0.00
ATOM    745  OP1 A      24      36.452  45.603  40.388  1.00  0.00
ATOM    746  OP2 A      24      35.808  46.198  42.838  1.00  0.00
ATOM    747  O5' A      24      38.181  46.224  42.036  1.00  0.00
ATOM    748  C5' A      24      39.258  46.482  41.111  1.00  0.00
ATOM    749  H5' A      24      39.236  47.513  40.756  1.00  0.00
ATOM    750 H5'' A      24      39.181  45.916  40.182  1.00  0.00
ATOM    751  C4' A      24      40.661  46.123  41.710  1.00  0.00
ATOM    752  H4' A      24      41.390  46.458  40.972  1.00  0.00
ATOM    753  O4' A      24      40.911  47.022  42.830  1.00  0.00
ATOM    754  C1' A      24      41.603  46.272  43.829  1.00  0.00
ATOM    755  H1' A      24      42.308  46.944  44.319  1.00  0.00
ATOM    756  N9  A      24      40.788  45.923  45.042  1.00  0.00
ATOM    757  C8  A      24      39.565  46.425  45.443  1.00  0.00
ATOM    758  H8  A      24      39.005  47.076  44.788  1.00  0.00
ATOM    759  N7  A      24      39.184  45.908  46.569  1.00  0.00
ATOM    760  C5  A      24      40.289  45.184  47.068  1.00  0.00
ATOM    761  C6  A      24      40.647  44.467  48.221  1.00  0.00
ATOM    762  N6  A      24      39.914  44.122  49.244  1.00  0.00
ATOM    763  H61 A      24      40.492  43.724  49.970  1.00  0.00
ATOM    764  H62 A      24      38.967  44.449  49.367  1.00  0.00
ATOM    765  N1  A      24      41.906  44.034  48.432  1.00  0.00
ATOM    766  C2  A      24      42.858  44.255  47.515  1.00  0.00
ATOM    767  H2  A      24      43.843  43.860  47.714  1.00  0.00
ATOM    768  N3  A      24      42.625  44.796  46.280  1.00  0.00
ATOM    769  C4  A      24      41.326  45.270  46.119  1.00  0.00
ATOM    770  C3' A      24      41.118  44.740  42.007  1.00  0.00
ATOM    771  H3' A      24      40.246  44.226  42.411  1.00  0.00
ATOM    772  C2' A      24      42.229  45.043  43.064  1.00  0.00
ATOM    773  H2' A      24      42.240  44.269  43.832  1.00  0.00
ATOM    774  O2' A      24      43.548  45.368  42.692  1.00  0.00
ATOM    775 HO2' A      24      44.064  45.784  43.386  1.00  0.00
ATOM    776  O3' A      24      41.533  44.107  40.844  1.00  0.00
ATOM    777  P   C      25      41.186  42.561  40.637  1.00  0.00
ATOM    778  OP1 C      25      41.883  42.065  39.501  1.00  0.00
ATOM    779  OP2 C      25      39.704  42.419  40.592  1.00  0.00
ATOM    780  O5' C      25      41.641  41.773  41.925  1.00  0.00
ATOM    781  C5' C      25      42.998  41.434  42.238  1.00  0.00
ATOM    782  H5' C      25      43.581  42.355  42.226  1.00  0.00
ATOM    783 H5'' C      25      43.473  40.800  41.489  1.00  0.00
ATOM    784  C4' C      25      43.079  40.701  43.575  1.00  0.00
ATOM    785  H4' C      25      44.085  40.291  43.660  1.00  0.00
ATOM    786  O4' C      25      42.854  41.639  44.592  1.00  0.00
ATOM    787  C1' C      25      42.050  41.072  45.632  1.00  0.00
ATOM    788  H1' C      25      42.469  41.327  46.605  1.00  0.00
ATOM    789  N1  C      25      40.659  41.559  45.757  1.00  0.00
ATOM    790  C6  C      25      40.044  42.297  44.743  1.00  0.00
ATOM    791  H6  C      25      40.646  42.629  43.910  1.00  0.00
ATOM    792  C5  C      25      38.718  42.605  44.851  1.00  0.00
ATOM    793  H5  C      25      38.181  43.146  44.086  1.00  0.00
ATOM    794  C4  C      25      38.025  42.118  46.015  1.00  0.00
ATOM    795  N4  C      25      36.762  42.241  46.165  1.00  0.00
ATOM    796  H41 C      25      36.347  41.930  47.031  1.00  0.00
ATOM    797  H42 C      25      36.298  42.863  45.518  1.00  0.00
ATOM    798  N3  C      25      38.612  41.435  47.020  1.00  0.00
ATOM    799  C2  C      25      39.928  41.167  46.872  1.00  0.00
ATOM    800  O2  C      25      40.467  40.529  47.792  1.00  0.00
ATOM    801  C3' C      25      42.137  39.561  43.815  1.00  0.00
ATOM    802  H3' C      25      41.111  39.766  43.511  1.00  0.00
ATOM    803  C2' C      25      42.121  39.534  45.406  1.00  0.00
ATOM    804  H2' C      25      41.267  38.972  45.785  1.00  0.00
ATOM    805  O2' C      25      43.327  39.025  45.868  1.00  0.00
ATOM    806 HO2' C      25      43.723  38.672  45.068  1.00  0.00
ATOM    807  O3' C      25      42.744  38.423  43.192  1.00  0.00
ATOM    808  P   U      26      41.799  37.139  42.868  1.00  0.00
ATOM    809  OP1 U      26      42.677  36.051  42.409  1.00  0.00
ATOM    810  OP2 U      26      40.672  37.556  41.982  1.00  0.00
ATOM    811  O5' U      26      41.168  36.704  44.261  1.00  0.00
ATOM    812  C5' U      26      41.935  36.067  45.204  1.00  0.00
ATOM    813  H5' U      26      42.523  36.812  45.741  1.00  0.00
ATOM    814 H5'' U      26      42.571  35.303  44.756  1.00  0.00
ATOM    815  C4' U      26      40.988  35.462  46.233  1.00  0.00
ATOM    816  H4' U      26      41.707  34.965  46.885  1.00  0.00
ATOM    817  O4' U      26      40.339  36.574  46.935  1.00  0.00
ATOM    818  C1' U      26      39.016  36.283  47.260  1.00  0.00
ATOM    819  H1' U      26      38.841  36.455  48.322  1.00  0.00
ATOM    820  N1  U      26      37.912  37.156  46.609  1.00  0.00
ATOM    821  C6  U      26      38.185  37.929  45.497  1.00  0.00
ATOM    822  H6  U      26      39.158  37.837  45.039  1.00  0.00
ATOM    823  C5  U      26      37.209  38.694  44.957  1.00  0.00
ATOM    824  H5  U      26      37.370  39.140  43.987  1.00  0.00
ATOM    825  C4  U      26      35.872  38.731  45.566  1.00  0.00
ATOM    826  O4  U      26      34.862  39.213  45.039  1.00  0.00
ATOM    827  N3  U      26      35.728  38.052  46.682  1.00  0.00
ATOM    828  H3  U      26      34.876  38.179  47.210  1.00  0.00
ATOM    829  C2  U      26      36.623  37.172  47.184  1.00  0.00
ATOM    830  O2  U      26      36.363  36.528  48.225  1.00  0.00
ATOM    831  C3' U      26      39.844  34.529  45.930  1.00  0.00
ATOM    832  H3' U      26      39.417  34.870  44.987  1.00  0.00
ATOM    833  C2' U      26      38.879  34.787  47.079  1.00  0.00
ATOM    834  H2' U      26      37.845  34.643  46.766  1.00  0.00
ATOM    835  O2' U      26      39.211  34.128  48.282  1.00  0.00
ATOM    836 HO2' U      26      40.010  33.604  48.187  1.00  0.00
ATOM    837  O3' U      26      40.215  33.180  45.688  1.00  0.00
ATOM    838  P   A      27      39.321  32.275  44.681  1.00  0.00
ATOM    839  OP1 A      27      40.043  30.995  44.570  1.00  0.00
ATOM    840  OP2 A      27      38.945  32.995  43.449  1.00  0.00
ATOM    841  O5' A      27      38.023  31.945  45.594  1.00  0.00
ATOM    842  C5' A      27      38.093  31.078  46.761  1.00  0.00
ATOM    843  H5' A      27      38.879  31.478  47.400  1.00  0.00
ATOM    844 H5'' A      27      38.375  30.067  46.466  1.00  0.00
ATOM    845  C4' A      27      36.722  31.076  47.518  1.00  0.00
ATOM    846  H4' A      27      36.731  30.413  48.383  1.00  0.00
ATOM    847  O4' A      27      36.302  32.382  47.967  1.00  0.00
ATOM    848  C1' A      27      34.908  32.495  47.738  1.00  0.00
ATOM    849  H1' A      27      34.390  32.815  48.643  1.00  0.00
ATOM    850  N9  A      27      34.551  33.454  46.722  1.00  0.00
ATOM    851  C8  A      27      35.393  34.098  45.816  1.00  0.00
ATOM    852  H8  A      27      36.407  33.848  45.540  1.00  0.00
ATOM    853  N7  A      27      34.801  34.982  45.067  1.00  0.00
ATOM    854  C5  A      27      33.517  35.002  45.545  1.00  0.00
ATOM    855  C6  A      27      32.405  35.779  45.191  1.00  0.00
ATOM    856  N6  A      27      32.410  36.763  44.266  1.00  0.00
ATOM    857  H61 A      27      31.582  37.331  44.164  1.00  0.00
ATOM    858  H62 A      27      33.173  36.838  43.608  1.00  0.00
ATOM    859  N1  A      27      31.266  35.719  45.972  1.00  0.00
ATOM    860  C2  A      27      31.247  34.776  46.917  1.00  0.00
ATOM    861  H2  A      27      30.298  34.654  47.418  1.00  0.00
ATOM    862  N3  A      27      32.176  33.867  47.211  1.00  0.00
ATOM    863  C4  A      27      33.365  34.115  46.548  1.00  0.00
ATOM    864  C3' A      27      35.562  30.555  46.665  1.00  0.00
ATOM    865  H3' A      27      35.776  31.082  45.735  1.00  0.00
ATOM    866  C2' A      27      34.338  31.120  47.334  1.00  0.00
ATOM    867  H2' A      27      33.484  31.303  46.683  1.00  0.00
ATOM    868  O2' A      27      33.868  30.522  48.540  1.00  0.00
ATOM    869 HO2' A      27      33.155  31.033  48.930  1.00  0.00
ATOM    870  O3' A      27      35.510  29.071  46.436  1.00  0.00
ATOM    871  P   G      28      34.945  28.455  45.090  1.00  0.00
ATOM    872  OP1 G      28      35.440  27.030  44.987  1.00  0.00
ATOM    873  OP2 G      28      35.312  29.267  43.966  1.00  0.00
ATOM    874  O5' G      28      33.306  28.517  45.114  1.00  0.00
ATOM    875  C5' G      28      32.509  27.611  45.874  1.00  0.00
ATOM    876  H5' G      28      32.889  27.320  46.854  1.00  0.00
ATOM    877 H5'' G      28      32.454  26.665  45.335  1.00  0.00
ATOM    878  C4' G      28      31.133  28.201  46.157  1.00  0.00
ATOM    879  H4' G      28      30.744  27.525  46.918  1.00  0.00
ATOM    880  O4' G      28      31.003  29.548  46.696  1.00  0.00
ATOM    881  C1' G      28      29.935  30.246  46.009  1.00  0.00
ATOM    882  H1' G      28      29.304  30.703  46.771  1.00  0.00
ATOM    883  N9  G      28      30.393  31.387  45.149  1.00  0.00
ATOM    884  C8  G      28      31.648  31.618  44.623  1.00  0.00
ATOM    885  H8  G      28      32.411  30.876  44.810  1.00  0.00
ATOM    886  N7  G      28      31.786  32.711  43.923  1.00  0.00
ATOM    887  C5  G      28      30.477  33.202  43.903  1.00  0.00
ATOM    888  C6  G      28      29.873  34.330  43.235  1.00  0.00
ATOM    889  O6  G      28      30.409  35.180  42.515  1.00  0.00
ATOM    890  N1  G      28      28.480  34.440  43.427  1.00  0.00
ATOM    891  H1  G      28      27.993  35.164  42.918  1.00  0.00
ATOM    892  C2  G      28      27.789  33.613  44.222  1.00  0.00
ATOM    893  N2  G      28      26.498  33.700  44.218  1.00  0.00
ATOM    894  H21 G      28      25.935  34.450  43.844  1.00  0.00
ATOM    895  H22 G      28      26.046  32.975  44.758  1.00  0.00
ATOM    896  N3  G      28      28.248  32.541  44.758  1.00  0.00
ATOM    897  C4  G      28      29.615  32.382  44.627  1.00  0.00
ATOM    898  C3' G      28      30.216  28.147  44.864  1.00  0.00
ATOM    899  H3' G      28      30.735  28.351  43.927  1.00  0.00
ATOM    900  C2' G      28      29.132  29.199  45.232  1.00  0.00
ATOM    901  H2' G      28      28.660  29.652  44.360  1.00  0.00
ATOM    902  O2' G      28      28.120  28.655  46.148  1.00  0.00
ATOM    903 HO2' G      28      27.913  27.755  45.888  1.00  0.00
ATOM    904  O3' G      28      29.574  26.923  44.645  1.00  0.00
ATOM    905  P   A      29      29.045  26.638  43.147  1.00  0.00
ATOM    906  OP1 A      29      28.372  25.289  43.034  1.00  0.00
ATOM    907  OP2 A      29      30.152  26.848  42.223  1.00  0.00
ATOM    908  O5' A      29      27.918  27.628  42.628  1.00  0.00
ATOM    909  C5' A      29      26.629  27.597  43.172  1.00  0.00
ATOM    910  H5' A      29      26.613  27.638  44.262  1.00  0.00
ATOM    911 H5'' A      29      26.116  26.655  42.981  1.00  0.00
ATOM    912  C4' A      29      25.733  28.659  42.599  1.00  0.00
ATOM    913  H4' A      29      24.747  28.514  43.041  1.00  0.00
ATOM    914  O4' A      29      26.129  29.988  42.954  1.00  0.00
ATOM    915  C1' A      29      25.720  30.849  41.921  1.00  0.00
ATOM    916  H1' A      29      25.182  31.706  42.327  1.00  0.00
ATOM    917  N9  A      29      26.929  31.390  41.253  1.00  0.00
ATOM    918  C8  A      29      28.254  31.045  41.507  1.00  0.00
ATOM    919  H8  A      29      28.446  30.165  42.102  1.00  0.00
ATOM    920  N7  A      29      29.118  31.873  41.020  1.00  0.00
ATOM    921  C5  A      29      28.289  32.821  40.409  1.00  0.00
ATOM    922  C6  A      29      28.526  34.027  39.661  1.00  0.00
ATOM    923  N6  A      29      29.748  34.472  39.344  1.00  0.00
ATOM    924  H61 A      29      29.754  35.443  39.068  1.00  0.00
ATOM    925  H62 A      29      30.540  33.924  39.649  1.00  0.00
ATOM    926  N1  A      29      27.487  34.752  39.161  1.00  0.00
ATOM    927  C2  A      29      26.326  34.308  39.372  1.00  0.00
ATOM    928  H2  A      29      25.562  34.967  38.987  1.00  0.00
ATOM    929  N3  A      29      25.931  33.209  39.982  1.00  0.00
ATOM    930  C4  A      29      26.981  32.499  40.430  1.00  0.00
ATOM    931  C3' A      29      25.515  28.637  40.970  1.00  0.00
ATOM    932  H3' A      29      26.517  28.461  40.578  1.00  0.00
ATOM    933  C2' A      29      25.047  30.035  40.817  1.00  0.00
ATOM    934  H2' A      29      25.367  30.384  39.835  1.00  0.00
ATOM    935  O2' A      29      23.669  30.251  41.013  1.00  0.00
ATOM    936 HO2' A      29      23.528  31.076  40.542  1.00  0.00
ATOM    937  O3' A      29      24.691  27.554  40.542  1.00  0.00
ATOM    938  P   G      30      24.703  27.126  39.035  1.00  0.00
ATOM    939  OP1 G      30      23.773  25.941  39.007  1.00  0.00
ATOM    940  OP2 G      30      26.085  26.874  38.538  1.00  0.00
ATOM    941  O5' G      30      24.035  28.271  38.106  1.00  0.00
ATOM    942  C5' G      30      22.675  28.380  37.961  1.00  0.00
ATOM    943  H5' G      30      22.256  28.437  38.966  1.00  0.00
ATOM    944 H5'' G      30      22.198  27.507  37.515  1.00  0.00
ATOM    945  C4' G      30      22.359  29.651  37.158  1.00  0.00
ATOM    946  H4' G      30      21.278  29.795  37.138  1.00  0.00
ATOM    947  O4' G      30      22.875  30.760  37.934  1.00  0.00
ATOM    948  C1' G      30      23.162  31.717  37.007  1.00  0.00
ATOM    949  H1' G      30      22.678  32.674  37.203  1.00  0.00
ATOM    950  N9  G      30      24.671  31.932  36.944  1.00  0.00
ATOM    951  C8  G      30      25.645  31.097  37.453  1.00  0.00
ATOM    952  H8  G      30      25.384  30.076  37.688  1.00  0.00
ATOM    953  N7  G      30      26.892  31.600  37.324  1.00  0.00
ATOM    954  C5  G      30      26.682  32.834  36.686  1.00  0.00
ATOM    955  C6  G      30      27.614  33.872  36.232  1.00  0.00
ATOM    956  O6  G      30      28.829  33.977  36.162  1.00  0.00
ATOM    957  N1  G      30      26.892  35.026  35.836  1.00  0.00
ATOM    958  H1  G      30      27.518  35.711  35.439  1.00  0.00
ATOM    959  C2  G      30      25.534  35.087  35.774  1.00  0.00
ATOM    960  N2  G      30      24.975  36.177  35.287  1.00  0.00
ATOM    961  H21 G      30      25.560  36.895  34.885  1.00  0.00
ATOM    962  H22 G      30      24.001  36.105  35.032  1.00  0.00
ATOM    963  N3  G      30      24.688  34.101  36.048  1.00  0.00
ATOM    964  C4  G      30      25.320  33.020  36.524  1.00  0.00
ATOM    965  C3' G      30      22.882  29.726  35.742  1.00  0.00
ATOM    966  H3' G      30      23.905  29.354  35.790  1.00  0.00
ATOM    967  C2' G      30      22.774  31.266  35.554  1.00  0.00
ATOM    968  H2' G      30      23.498  31.509  34.776  1.00  0.00
ATOM    969  O2' G      30      21.539  31.695  35.238  1.00  0.00
ATOM    970 HO2' G      30      21.724  32.627  35.100  1.00  0.00
ATOM    971  O3' G      30      22.221  28.896  34.838  1.00  0.00
ATOM    972  P   C      31      23.031  28.540  33.508  1.00  0.00
ATOM    973  OP1 C      31      22.249  27.714  32.530  1.00  0.00
ATOM    974  OP2 C      31      24.317  27.975  33.948  1.00  0.00
ATOM    975  O5' C      31      23.372  29.930  32.798  1.00  0.00
ATOM    976  C5' C      31      22.239  30.561  32.118  1.00  0.00
ATOM    977  H5' C      31      21.427  30.870  32.776  1.00  0.00
ATOM    978 H5'' C      31      21.720  29.924  31.401  1.00  0.00
ATOM    979  C4' C      31      22.738  31.878  31.463  1.00  0.00
ATOM    980  H4' C      31      21.937  32.471  31.022  1.00  0.00
ATOM    981  O4' C      31      23.347  32.598  32.505  1.00  0.00
ATOM    982  C1' C      31      24.378  33.418  31.900  1.00  0.00
ATOM    983  H1' C      31      24.166  34.457  32.151  1.00  0.00
ATOM    984  N1  C      31      25.737  33.062  32.440  1.00  0.00
ATOM    985  C6  C      31      25.998  32.037  33.256  1.00  0.00
ATOM    986  H6  C      31      25.142  31.444  33.542  1.00  0.00
ATOM    987  C5  C      31      27.251  31.788  33.705  1.00  0.00
ATOM    988  H5  C      31      27.402  30.938  34.354  1.00  0.00
ATOM    989  C4  C      31      28.278  32.678  33.208  1.00  0.00
ATOM    990  N4  C      31      29.516  32.390  33.522  1.00  0.00
ATOM    991  H41 C      31      30.211  33.123  33.550  1.00  0.00
ATOM    992  H42 C      31      29.708  31.522  34.001  1.00  0.00
ATOM    993  N3  C      31      28.018  33.761  32.486  1.00  0.00
ATOM    994  C2  C      31      26.752  33.987  32.097  1.00  0.00
ATOM    995  O2  C      31      26.520  34.933  31.370  1.00  0.00
ATOM    996  C3' C      31      23.776  31.761  30.397  1.00  0.00
ATOM    997  H3' C      31      24.572  31.108  30.753  1.00  0.00
ATOM    998  C2' C      31      24.337  33.226  30.388  1.00  0.00
ATOM    999  H2' C      31      25.339  33.219  29.957  1.00  0.00
ATOM   1000  O2' C      31      23.456  34.168  29.768  1.00  0.00
ATOM   1001 HO2' C      31      24.025  34.914  29.561  1.00  0.00
ATOM   1002  O3' C      31      23.196  31.285  29.143  1.00  0.00
ATOM   1003  P   C      32      24.128  30.938  27.849  1.00  0.00
ATOM   1004  OP1 C      32      23.153  30.876  26.759  1.00  0.00
ATOM   1005  OP2 C      32      24.826  29.711  28.166  1.00  0.00
ATOM   1006  O5' C      32      25.170  32.007  27.458  1.00  0.00
ATOM   1007  C5' C      32      24.726  33.106  26.701  1.00  0.00
ATOM   1008  H5' C      32      24.077  33.729  27.317  1.00  0.00
ATOM   1009 H5'' C      32      24.357  32.850  25.708  1.00  0.00
ATOM   1010  C4' C      32      25.962  34.011  26.386  1.00  0.00
ATOM   1011  H4' C      32      25.632  34.778  25.684  1.00  0.00
ATOM   1012  O4' C      32      26.403  34.766  27.505  1.00  0.00
ATOM   1013  C1' C      32      27.849  34.938  27.331  1.00  0.00
ATOM   1014  H1' C      32      28.103  35.997  27.314  1.00  0.00
ATOM   1015  N1  C      32      28.615  34.325  28.441  1.00  0.00
ATOM   1016  C6  C      32      28.209  33.187  29.061  1.00  0.00
ATOM   1017  H6  C      32      27.261  32.802  28.714  1.00  0.00
ATOM   1018  C5  C      32      28.895  32.513  29.975  1.00  0.00
ATOM   1019  H5  C      32      28.539  31.628  30.481  1.00  0.00
ATOM   1020  C4  C      32      30.246  33.032  30.198  1.00  0.00
ATOM   1021  N4  C      32      31.024  32.312  30.946  1.00  0.00
ATOM   1022  H41 C      32      32.005  32.552  30.971  1.00  0.00
ATOM   1023  H42 C      32      30.567  31.651  31.558  1.00  0.00
ATOM   1024  N3  C      32      30.724  34.055  29.638  1.00  0.00
ATOM   1025  C2  C      32      29.952  34.751  28.759  1.00  0.00
ATOM   1026  O2  C      32      30.444  35.699  28.079  1.00  0.00
ATOM   1027  C3' C      32      27.184  33.373  25.722  1.00  0.00
ATOM   1028  H3' C      32      27.472  32.531  26.351  1.00  0.00
ATOM   1029  C2' C      32      28.162  34.488  25.882  1.00  0.00
ATOM   1030  H2' C      32      29.154  34.065  25.725  1.00  0.00
ATOM   1031  O2' C      32      27.939  35.677  25.096  1.00  0.00
ATOM   1032 HO2' C      32      27.410  35.397  24.346  1.00  0.00
ATOM   1033  O3' C      32      26.922  32.890  24.403  1.00  0.00
ATOM   1034  P   C      33      27.793  31.699  23.827  1.00  0.00
ATOM   1035  OP1 C      33      27.397  31.423  22.459  1.00  0.00
ATOM   1036  OP2 C      33      27.898  30.658  24.824  1.00  0.00
ATOM   1037  O5' C      33      29.254  32.309  23.741  1.00  0.00
ATOM   1038  C5' C      33      29.594  33.468  22.977  1.00  0.00
ATOM   1039  H5' C      33      28.807  34.205  23.140  1.00  0.00
ATOM   1040 H5'' C      33      29.489  33.268  21.911  1.00  0.00
ATOM   1041  C4' C      33      31.032  34.050  23.303  1.00  0.00
ATOM   1042  H4' C      33      31.112  34.961  22.708  1.00  0.00
ATOM   1043  O4' C      33      31.151  34.490  24.640  1.00  0.00
ATOM   1044  C1' C      33      32.497  34.395  25.029  1.00  0.00
ATOM   1045  H1' C      33      32.919  35.331  25.397  1.00  0.00
ATOM   1046  N1  C      33      32.687  33.316  26.144  1.00  0.00
ATOM   1047  C6  C      33      31.642  32.433  26.355  1.00  0.00
ATOM   1048  H6  C      33      30.686  32.510  25.859  1.00  0.00
ATOM   1049  C5  C      33      31.652  31.515  27.342  1.00  0.00
ATOM   1050  H5  C      33      30.773  30.968  27.651  1.00  0.00
ATOM   1051  C4  C      33      32.883  31.504  28.084  1.00  0.00
ATOM   1052  N4  C      33      33.021  30.692  29.081  1.00  0.00
ATOM   1053  H41 C      33      33.874  30.583  29.610  1.00  0.00
ATOM   1054  H42 C      33      32.254  30.144  29.443  1.00  0.00
ATOM   1055  N3  C      33      33.913  32.259  27.862  1.00  0.00
ATOM   1056  C2  C      33      33.909  33.171  26.858  1.00  0.00
ATOM   1057  O2  C      33      34.946  33.811  26.592  1.00  0.00
ATOM   1058  C3' C      33      32.212  33.174  23.073  1.00  0.00
ATOM   1059  H3' C      33      31.971  32.257  23.610  1.00  0.00
ATOM   1060  C2' C      33      33.233  33.975  23.822  1.00  0.00
ATOM   1061  H2' C      33      34.072  33.339  24.107  1.00  0.00
ATOM   1062  O2' C      33      33.777  35.170  23.166  1.00  0.00
ATOM   1063 HO2' C      33      34.510  35.429  23.728  1.00  0.00
ATOM   1064  O3' C      33      32.548  32.896  21.717  1.00  0.00
ATOM   1065  P   U      34      33.307  31.612  21.355  1.00  0.00
ATOM   1066  OP1 U      34      33.757  31.762  19.935  1.00  0.00
ATOM   1067  OP2 U      34      32.456  30.508  21.722  1.00  0.00
ATOM   1068  O5' U      34      34.531  31.598  22.311  1.00  0.00
ATOM   1069  C5' U      34      35.727  32.359  21.969  1.00  0.00
ATOM   1070  H5' U      34      35.370  33.368  21.760  1.00  0.00
ATOM   1071 H5'' U      34      36.112  31.977  21.024  1.00  0.00
ATOM   1072  C4' U      34      36.835  32.406  23.011  1.00  0.00
ATOM   1073  H4' U      34      37.627  33.107  22.745  1.00  0.00
ATOM   1074  O4' U      34      36.429  32.645  24.386  1.00  0.00
ATOM   1075  C1' U      34      37.203  31.786  25.279  1.00  0.00
ATOM   1076  H1' U      34      37.665  32.352  26.088  1.00  0.00
ATOM   1077  N1  U      34      36.391  30.707  25.923  1.00  0.00
ATOM   1078  C6  U      34      35.102  30.371  25.448  1.00  0.00
ATOM   1079  H6  U      34      34.604  30.919  24.662  1.00  0.00
ATOM   1080  C5  U      34      34.420  29.384  26.060  1.00  0.00
ATOM   1081  H5  U      34      33.420  29.121  25.750  1.00  0.00
ATOM   1082  C4  U      34      35.059  28.710  27.149  1.00  0.00
ATOM   1083  O4  U      34      34.563  27.839  27.878  1.00  0.00
ATOM   1084  N3  U      34      36.324  28.952  27.437  1.00  0.00
ATOM   1085  H3  U      34      36.748  28.424  28.187  1.00  0.00
ATOM   1086  C2  U      34      37.058  29.921  26.817  1.00  0.00
ATOM   1087  O2  U      34      38.256  30.018  27.140  1.00  0.00
ATOM   1088  C3' U      34      37.556  31.106  23.020  1.00  0.00
ATOM   1089  H3' U      34      36.777  30.344  23.046  1.00  0.00
ATOM   1090  C2' U      34      38.284  31.211  24.360  1.00  0.00
ATOM   1091  H2' U      34      38.579  30.216  24.695  1.00  0.00
ATOM   1092  O2' U      34      39.433  32.111  24.333  1.00  0.00
ATOM   1093 HO2' U      34      40.065  31.918  25.029  1.00  0.00
ATOM   1094  O3' U      34      38.429  31.021  21.924  1.00  0.00
ATOM   1095  P   G      35      38.964  29.623  21.249  1.00  0.00
ATOM   1096  OP1 G      35      39.804  29.995  20.124  1.00  0.00
ATOM   1097  OP2 G      35      37.794  28.713  21.045  1.00  0.00
ATOM   1098  O5' G      35      39.751  28.888  22.443  1.00  0.00
ATOM   1099  C5' G      35      41.011  29.343  22.722  1.00  0.00
ATOM   1100  H5' G      35      41.077  30.425  22.840  1.00  0.00
ATOM   1101 H5'' G      35      41.691  29.291  21.872  1.00  0.00
ATOM   1102  C4' G      35      41.720  28.624  23.863  1.00  0.00
ATOM   1103  H4' G      35      42.602  29.251  23.992  1.00  0.00
ATOM   1104  O4' G      35      40.939  28.667  25.026  1.00  0.00
ATOM   1105  C1' G      35      40.951  27.424  25.709  1.00  0.00
ATOM   1106  H1' G      35      41.364  27.483  26.716  1.00  0.00
ATOM   1107  N9  G      35      39.570  26.842  25.794  1.00  0.00
ATOM   1108  C8  G      35      38.476  26.912  24.942  1.00  0.00
ATOM   1109  H8  G      35      38.562  27.501  24.041  1.00  0.00
ATOM   1110  N7  G      35      37.359  26.415  25.393  1.00  0.00
ATOM   1111  C5  G      35      37.788  25.878  26.639  1.00  0.00
ATOM   1112  C6  G      35      37.047  25.054  27.564  1.00  0.00
ATOM   1113  O6  G      35      35.876  24.647  27.556  1.00  0.00
ATOM   1114  N1  G      35      37.862  24.573  28.551  1.00  0.00
ATOM   1115  H1  G      35      37.432  23.937  29.207  1.00  0.00
ATOM   1116  C2  G      35      39.127  24.960  28.759  1.00  0.00
ATOM   1117  N2  G      35      39.712  24.547  29.891  1.00  0.00
ATOM   1118  H21 G      35      39.192  23.896  30.463  1.00  0.00
ATOM   1119  H22 G      35      40.681  24.717  30.117  1.00  0.00
ATOM   1120  N3  G      35      39.817  25.699  27.979  1.00  0.00
ATOM   1121  C4  G      35      39.140  26.056  26.807  1.00  0.00
ATOM   1122  C3' G      35      41.959  27.070  23.535  1.00  0.00
ATOM   1123  H3' G      35      41.163  26.769  22.853  1.00  0.00
ATOM   1124  C2' G      35      41.854  26.538  24.940  1.00  0.00
ATOM   1125  H2' G      35      41.548  25.492  24.966  1.00  0.00
ATOM   1126  O2' G      35      43.100  26.694  25.584  1.00  0.00
ATOM   1127 HO2' G      35      43.742  26.966  24.925  1.00  0.00
ATOM   1128  O3' G      35      43.226  26.683  22.991  1.00  0.00
ATOM   1129  P   U      36      43.289  25.459  22.026  1.00  0.00
ATOM   1130  OP1 U      36      42.925  25.911  20.736  1.00  0.00
ATOM   1131  OP2 U      36      42.497  24.342  22.613  1.00  0.00
ATOM   1132  O5' U      36      44.868  25.007  22.015  1.00  0.00
ATOM   1133  C5' U      36      45.491  24.380  23.066  1.00  0.00
ATOM   1134  H5' U      36      44.916  23.516  23.399  1.00  0.00
ATOM   1135 H5'' U      36      45.643  25.013  23.941  1.00  0.00
ATOM   1136  C4' U      36      46.879  23.880  22.623  1.00  0.00
ATOM   1137  H4' U      36      47.332  23.662  23.591  1.00  0.00
ATOM   1138  O4' U      36      46.889  22.692  21.790  1.00  0.00
ATOM   1139  C1' U      36      47.900  22.883  20.807  1.00  0.00
ATOM   1140  H1' U      36      48.624  22.076  20.923  1.00  0.00
ATOM   1141  N1  U      36      47.253  22.795  19.423  1.00  0.00
ATOM   1142  C6  U      36      45.903  23.095  19.154  1.00  0.00
ATOM   1143  H6  U      36      45.261  23.560  19.888  1.00  0.00
ATOM   1144  C5  U      36      45.324  22.723  18.010  1.00  0.00
ATOM   1145  H5  U      36      44.266  22.894  17.879  1.00  0.00
ATOM   1146  C4  U      36      46.104  22.048  17.029  1.00  0.00
ATOM   1147  O4  U      36      45.731  21.650  15.961  1.00  0.00
ATOM   1148  N3  U      36      47.423  21.881  17.291  1.00  0.00
ATOM   1149  H3  U      36      47.927  21.362  16.587  1.00  0.00
ATOM   1150  C2  U      36      47.977  22.070  18.504  1.00  0.00
ATOM   1151  O2  U      36      49.038  21.507  18.711  1.00  0.00
ATOM   1152  C3' U      36      47.634  24.974  21.929  1.00  0.00
ATOM   1153  H3' U      36      46.923  25.403  21.222  1.00  0.00
ATOM   1154  C2' U      36      48.651  24.129  21.157  1.00  0.00
ATOM   1155  H2' U      36      49.127  24.523  20.259  1.00  0.00
ATOM   1156  O2' U      36      49.792  23.873  21.974  1.00  0.00
ATOM   1157 HO2' U      36      50.367  24.639  21.908  1.00  0.00
ATOM   1158  O3' U      36      48.153  25.832  22.893  1.00  0.00
ATOM   1159  P   A      37      48.831  27.240  22.565  1.00  0.00
ATOM   1160  OP1 A      37      48.846  27.440  21.087  1.00  0.00
ATOM   1161  OP2 A      37      50.076  27.389  23.382  1.00  0.00
ATOM   1162  O5' A      37      47.792  28.395  23.271  1.00  0.00
ATOM   1163  C5' A      37      46.506  28.843  22.752  1.00  0.00
ATOM   1164  H5' A      37      45.939  28.044  22.274  1.00  0.00
ATOM   1165 H5'' A      37      46.699  29.540  21.937  1.00  0.00
ATOM   1166  C4' A      37      45.554  29.476  23.723  1.00  0.00
ATOM   1167  H4' A      37      44.715  29.995  23.258  1.00  0.00
ATOM   1168  O4' A      37      45.066  28.520  24.641  1.00  0.00
ATOM   1169  C1' A      37      44.728  29.128  25.871  1.00  0.00
ATOM   1170  H1' A      37      43.681  29.005  26.147  1.00  0.00
ATOM   1171  N9  A      37      45.629  28.520  26.845  1.00  0.00
ATOM   1172  C8  A      37      46.628  27.563  26.743  1.00  0.00
ATOM   1173  H8  A      37      47.075  27.287  25.799  1.00  0.00
ATOM   1174  N7  A      37      46.839  26.907  27.920  1.00  0.00
ATOM   1175  C5  A      37      46.059  27.632  28.839  1.00  0.00
ATOM   1176  C6  A      37      45.995  27.574  30.217  1.00  0.00
ATOM   1177  N6  A      37      46.660  26.770  30.970  1.00  0.00
ATOM   1178  H61 A      37      46.522  26.953  31.953  1.00  0.00
ATOM   1179  H62 A      37      47.239  26.102  30.480  1.00  0.00
ATOM   1180  N1  A      37      45.148  28.347  30.902  1.00  0.00
ATOM   1181  C2  A      37      44.552  29.278  30.179  1.00  0.00
ATOM   1182  H2  A      37      43.855  29.989  30.596  1.00  0.00
ATOM   1183  N3  A      37      44.640  29.562  28.869  1.00  0.00
ATOM   1184  C4  A      37      45.360  28.594  28.180  1.00  0.00
ATOM   1185  C3' A      37      46.181  30.590  24.609  1.00  0.00
ATOM   1186  H3' A      37      47.139  30.200  24.952  1.00  0.00
ATOM   1187  C2' A      37      45.117  30.623  25.728  1.00  0.00
ATOM   1188  H2' A      37      45.525  31.063  26.638  1.00  0.00
ATOM   1189  O2' A      37      43.894  31.266  25.210  1.00  0.00
ATOM   1190 HO2' A      37      44.147  32.115  24.841  1.00  0.00
ATOM   1191  O3' A      37      46.262  31.922  24.082  1.00  0.00
ATOM   1192  P   A      38      47.269  33.005  24.636  1.00  0.00
ATOM   1193  OP1 A      38      47.326  34.168  23.792  1.00  0.00
ATOM   1194  OP2 A      38      48.574  32.328  24.827  1.00  0.00
ATOM   1195  O5' A      38      46.758  33.482  26.052  1.00  0.00
ATOM   1196  C5' A      38      45.532  34.179  26.283  1.00  0.00
ATOM   1197  H5' A      38      44.725  33.598  25.837  1.00  0.00
ATOM   1198 H5'' A      38      45.552  35.187  25.868  1.00  0.00
ATOM   1199  C4' A      38      45.410  34.245  27.776  1.00  0.00
ATOM   1200  H4' A      38      44.515  34.830  27.988  1.00  0.00
ATOM   1201  O4' A      38      45.372  32.905  28.298  1.00  0.00
ATOM   1202  C1' A      38      45.773  32.936  29.630  1.00  0.00
ATOM   1203  H1' A      38      44.952  32.630  30.279  1.00  0.00
ATOM   1204  N9  A      38      46.749  31.870  29.793  1.00  0.00
ATOM   1205  C8  A      38      47.534  31.278  28.826  1.00  0.00
ATOM   1206  H8  A      38      47.745  31.677  27.844  1.00  0.00
ATOM   1207  N7  A      38      48.374  30.372  29.332  1.00  0.00
ATOM   1208  C5  A      38      48.084  30.366  30.763  1.00  0.00
ATOM   1209  C6  A      38      48.485  29.683  31.910  1.00  0.00
ATOM   1210  N6  A      38      49.425  28.791  32.030  1.00  0.00
ATOM   1211  H61 A      38      49.568  28.298  32.899  1.00  0.00
ATOM   1212  H62 A      38      49.926  28.442  31.224  1.00  0.00
ATOM   1213  N1  A      38      47.941  29.899  33.088  1.00  0.00
ATOM   1214  C2  A      38      47.002  30.852  33.145  1.00  0.00
ATOM   1215  H2  A      38      46.645  31.131  34.126  1.00  0.00
ATOM   1216  N3  A      38      46.490  31.595  32.162  1.00  0.00
ATOM   1217  C4  A      38      47.045  31.282  30.955  1.00  0.00
ATOM   1218  C3' A      38      46.596  34.787  28.497  1.00  0.00
ATOM   1219  H3' A      38      47.499  34.273  28.167  1.00  0.00
ATOM   1220  C2' A      38      46.266  34.307  29.978  1.00  0.00
ATOM   1221  H2' A      38      47.184  34.398  30.558  1.00  0.00
ATOM   1222  O2' A      38      45.193  35.085  30.617  1.00  0.00
ATOM   1223 HO2' A      38      45.481  36.000  30.647  1.00  0.00
ATOM   1224  O3' A      38      46.672  36.197  28.219  1.00  0.00
ATOM   1225  P   U      39      47.780  36.994  28.938  1.00  0.00
ATOM   1226  OP1 U      39      48.028  38.109  28.063  1.00  0.00
ATOM   1227  OP2 U      39      48.839  36.040  29.327  1.00  0.00
ATOM   1228  O5' U      39      46.959  37.393  30.229  1.00  0.00
ATOM   1229  C5' U      39      45.972  38.475  30.274  1.00  0.00
ATOM   1230  H5' U      39      45.109  38.115  29.715  1.00  0.00
ATOM   1231 H5'' U      39      46.262  39.465  29.922  1.00  0.00
ATOM   1232  C4' U      39      45.626  38.635  31.724  1.00  0.00
ATOM   1233  H4' U      39      44.842  39.390  31.786  1.00  0.00
ATOM   1234  O4' U      39      45.134  37.406  32.305  1.00  0.00
ATOM   1235  C1' U      39      45.439  37.396  33.650  1.00  0.00
ATOM   1236  H1' U      39      44.547  37.328  34.273  1.00  0.00
ATOM   1237  N1  U      39      46.210  36.133  33.948  1.00  0.00
ATOM   1238  C6  U      39      47.299  35.720  33.129  1.00  0.00
ATOM   1239  H6  U      39      47.471  36.309  32.241  1.00  0.00
ATOM   1240  C5  U      39      48.058  34.664  33.459  1.00  0.00
ATOM   1241  H5  U      39      48.913  34.378  32.865  1.00  0.00
ATOM   1242  C4  U      39      47.682  33.773  34.544  1.00  0.00
ATOM   1243  O4  U      39      48.240  32.817  34.867  1.00  0.00
ATOM   1244  N3  U      39      46.556  34.141  35.270  1.00  0.00
ATOM   1245  H3  U      39      46.075  33.486  35.869  1.00  0.00
ATOM   1246  C2  U      39      45.814  35.231  34.943  1.00  0.00
ATOM   1247  O2  U      39      44.770  35.402  35.574  1.00  0.00
ATOM   1248  C3' U      39      46.806  39.097  32.553  1.00  0.00
ATOM   1249  H3' U      39      47.676  38.472  32.354  1.00  0.00
ATOM   1250  C2' U      39      46.258  38.696  33.985  1.00  0.00
ATOM   1251  H2' U      39      47.211  38.500  34.475  1.00  0.00
ATOM   1252  O2' U      39      45.331  39.606  34.557  1.00  0.00
ATOM   1253 HO2' U      39      45.737  40.301  35.080  1.00  0.00
ATOM   1254  O3' U      39      47.016  40.554  32.460  1.00  0.00
ATOM   1255  P   G      40      48.148  41.386  33.258  1.00  0.00
ATOM   1256  OP1 G      40      48.381  42.711  32.625  1.00  0.00
ATOM   1257  OP2 G      40      49.283  40.399  33.499  1.00  0.00
ATOM   1258  O5' G      40      47.549  41.778  34.742  1.00  0.00
ATOM   1259  C5' G      40      46.826  42.935  35.025  1.00  0.00
ATOM   1260  H5' G      40      46.142  43.173  34.210  1.00  0.00
ATOM   1261 H5'' G      40      47.626  43.675  35.007  1.00  0.00
ATOM   1262  C4' G      40      46.137  42.964  36.411  1.00  0.00
ATOM   1263  H4' G      40      45.457  43.814  36.462  1.00  0.00
ATOM   1264  O4' G      40      45.321  41.794  36.609  1.00  0.00
ATOM   1265  C1' G      40      45.393  41.373  37.929  1.00  0.00
ATOM   1266  H1' G      40      44.469  41.477  38.498  1.00  0.00
ATOM   1267  N9  G      40      45.773  39.961  37.899  1.00  0.00
ATOM   1268  C8  G      40      44.947  38.926  38.089  1.00  0.00
ATOM   1269  H8  G      40      43.951  38.888  38.505  1.00  0.00
ATOM   1270  N7  G      40      45.501  37.760  37.892  1.00  0.00
ATOM   1271  C5  G      40      46.855  38.066  37.531  1.00  0.00
ATOM   1272  C6  G      40      47.974  37.237  37.140  1.00  0.00
ATOM   1273  O6  G      40      48.034  36.030  37.104  1.00  0.00
ATOM   1274  N1  G      40      49.129  37.902  36.896  1.00  0.00
ATOM   1275  H1  G      40      49.960  37.425  36.578  1.00  0.00
ATOM   1276  C2  G      40      49.231  39.231  36.882  1.00  0.00
ATOM   1277  N2  G      40      50.378  39.701  36.560  1.00  0.00
ATOM   1278  H21 G      40      51.239  39.174  36.545  1.00  0.00
ATOM   1279  H22 G      40      50.563  40.686  36.686  1.00  0.00
ATOM   1280  N3  G      40      48.188  40.082  37.132  1.00  0.00
ATOM   1281  C4  G      40      47.019  39.415  37.485  1.00  0.00
ATOM   1282  C3' G      40      47.138  42.976  37.584  1.00  0.00
ATOM   1283  H3' G      40      48.019  42.424  37.256  1.00  0.00
ATOM   1284  C2' G      40      46.359  42.257  38.732  1.00  0.00
ATOM   1285  H2' G      40      47.137  41.732  39.286  1.00  0.00
ATOM   1286  O2' G      40      45.574  43.162  39.480  1.00  0.00
ATOM   1287 HO2' G      40      45.906  43.246  40.377  1.00  0.00
ATOM   1288  O3' G      40      47.530  44.291  37.937  1.00  0.00
ATOM   1289  P   G      41      48.818  44.572  38.805  1.00  0.00
ATOM   1290  OP1 G      41      48.987  46.050  38.561  1.00  0.00
ATOM   1291  OP2 G      41      49.854  43.624  38.337  1.00  0.00
ATOM   1292  O5' G      41      48.491  44.398  40.315  1.00  0.00
ATOM   1293  C5' G      41      47.599  45.332  40.970  1.00  0.00
ATOM   1294  H5' G      41      46.756  45.672  40.368  1.00  0.00
ATOM   1295 H5'' G      41      48.192  46.216  41.202  1.00  0.00
ATOM   1296  C4' G      41      46.941  44.745  42.236  1.00  0.00
ATOM   1297  H4' G      41      46.296  45.521  42.649  1.00  0.00
ATOM   1298  O4' G      41      46.226  43.611  41.934  1.00  0.00
ATOM   1299  C1' G      41      46.631  42.463  42.700  1.00  0.00
ATOM   1300  H1' G      41      45.786  41.955  43.164  1.00  0.00
ATOM   1301  N9  G      41      47.577  41.547  41.875  1.00  0.00
ATOM   1302  C8  G      41      48.881  41.695  41.583  1.00  0.00
ATOM   1303  H8  G      41      49.406  42.612  41.807  1.00  0.00
ATOM   1304  N7  G      41      49.480  40.606  41.197  1.00  0.00
ATOM   1305  C5  G      41      48.444  39.675  41.240  1.00  0.00
ATOM   1306  C6  G      41      48.389  38.326  40.783  1.00  0.00
ATOM   1307  O6  G      41      49.293  37.540  40.411  1.00  0.00
ATOM   1308  N1  G      41      47.155  37.693  41.040  1.00  0.00
ATOM   1309  H1  G      41      46.920  36.757  40.740  1.00  0.00
ATOM   1310  C2  G      41      46.029  38.369  41.429  1.00  0.00
ATOM   1311  N2  G      41      44.925  37.634  41.506  1.00  0.00
ATOM   1312  H21 G      41      44.889  36.671  41.205  1.00  0.00
ATOM   1313  H22 G      41      44.090  37.921  41.996  1.00  0.00
ATOM   1314  N3  G      41      45.996  39.663  41.696  1.00  0.00
ATOM   1315  C4  G      41      47.247  40.273  41.522  1.00  0.00
ATOM   1316  C3' G      41      47.906  44.404  43.286  1.00  0.00
ATOM   1317  H3' G      41      48.807  44.146  42.729  1.00  0.00
ATOM   1318  C2' G      41      47.327  43.079  43.887  1.00  0.00
ATOM   1319  H2' G      41      48.112  42.377  44.168  1.00  0.00
ATOM   1320  O2' G      41      46.447  43.224  44.908  1.00  0.00
ATOM   1321 HO2' G      41      46.890  43.588  45.678  1.00  0.00
ATOM   1322  O3' G      41      48.032  45.461  44.278  1.00  0.00
ATOM   1323  P   U      42      49.257  45.363  45.224  1.00  0.00
ATOM   1324  OP1 U      42      49.391  44.031  45.863  1.00  0.00
ATOM   1325  OP2 U      42      49.133  46.560  46.092  1.00  0.00
ATOM   1326  O5' U      42      50.495  45.689  44.253  1.00  0.00
ATOM   1327  C5' U      42      51.356  44.697  43.756  1.00  0.00
ATOM   1328  H5' U      42      50.818  43.762  43.596  1.00  0.00
ATOM   1329 H5'' U      42      52.123  44.385  44.464  1.00  0.00
ATOM   1330  C4' U      42      52.066  45.130  42.466  1.00  0.00
ATOM   1331  H4' U      42      52.618  44.349  41.943  1.00  0.00
ATOM   1332  O4' U      42      51.055  45.569  41.575  1.00  0.00
ATOM   1333  C1' U      42      51.517  46.586  40.730  1.00  0.00
ATOM   1334  H1' U      42      51.673  46.193  39.726  1.00  0.00
ATOM   1335  N1  U      42      50.707  47.893  40.764  1.00  0.00
ATOM   1336  C6  U      42      49.915  48.170  41.845  1.00  0.00
ATOM   1337  H6  U      42      49.794  47.506  42.688  1.00  0.00
ATOM   1338  C5  U      42      49.252  49.378  41.921  1.00  0.00
ATOM   1339  H5  U      42      48.729  49.694  42.811  1.00  0.00
ATOM   1340  C4  U      42      49.385  50.371  40.893  1.00  0.00
ATOM   1341  O4  U      42      48.773  51.469  40.898  1.00  0.00
ATOM   1342  N3  U      42      50.150  49.980  39.792  1.00  0.00
ATOM   1343  H3  U      42      50.358  50.674  39.087  1.00  0.00
ATOM   1344  C2  U      42      50.757  48.766  39.654  1.00  0.00
ATOM   1345  O2  U      42      51.436  48.486  38.666  1.00  0.00
ATOM   1346  C3' U      42      52.978  46.319  42.742  1.00  0.00
ATOM   1347  H3' U      42      52.428  47.047  43.338  1.00  0.00
ATOM   1348  C2' U      42      52.939  46.842  41.268  1.00  0.00
ATOM   1349  H2' U      42      53.143  47.911  41.329  1.00  0.00
ATOM   1350  O2' U      42      53.943  46.204  40.521  1.00  0.00
ATOM   1351 HO2' U      42      53.820  46.434  39.597  1.00  0.00
ATOM   1352  O3' U      42      54.265  46.269  43.252  1.00  0.00
ATOM   1353  P   A      43      54.879  47.432  44.162  1.00  0.00
ATOM   1354  OP1 A      43      56.164  46.989  44.637  1.00  0.00
ATOM   1355  OP2 A      43      53.876  47.830  45.169  1.00  0.00
ATOM   1356  O5' A      43      55.038  48.669  43.166  1.00  0.00
ATOM   1357  C5' A      43      55.897  48.726  42.077  1.00  0.00
ATOM   1358  H5' A      43      55.641  47.876  41.445  1.00  0.00
ATOM   1359 H5'' A      43      56.860  48.711  42.586  1.00  0.00
ATOM   1360  C4' A      43      55.688  49.971  41.176  1.00  0.00
ATOM   1361  H4' A      43      56.414  49.912  40.365  1.00  0.00
ATOM   1362  O4' A      43      54.312  49.988  40.739  1.00  0.00
ATOM   1363  C1' A      43      53.831  51.319  40.631  1.00  0.00
ATOM   1364  H1' A      43      53.525  51.575  39.617  1.00  0.00
ATOM   1365  N9  A      43      52.687  51.551  41.597  1.00  0.00
ATOM   1366  C8  A      43      51.980  50.662  42.448  1.00  0.00
ATOM   1367  H8  A      43      52.281  49.626  42.493  1.00  0.00
ATOM   1368  N7  A      43      51.097  51.271  43.257  1.00  0.00
ATOM   1369  C5  A      43      51.186  52.628  42.863  1.00  0.00
ATOM   1370  C6  A      43      50.534  53.854  43.296  1.00  0.00
ATOM   1371  N6  A      43      49.674  53.930  44.244  1.00  0.00
ATOM   1372  H61 A      43      49.400  54.839  44.588  1.00  0.00
ATOM   1373  H62 A      43      49.390  53.147  44.815  1.00  0.00
ATOM   1374  N1  A      43      50.872  54.967  42.697  1.00  0.00
ATOM   1375  C2  A      43      51.887  54.941  41.831  1.00  0.00
ATOM   1376  H2  A      43      52.156  55.904  41.424  1.00  0.00
ATOM   1377  N3  A      43      52.558  53.993  41.324  1.00  0.00
ATOM   1378  C4  A      43      52.134  52.770  41.824  1.00  0.00
ATOM   1379  C3' A      43      55.904  51.307  41.857  1.00  0.00
ATOM   1380  H3' A      43      55.446  51.322  42.846  1.00  0.00
ATOM   1381  C2' A      43      55.011  52.201  40.969  1.00  0.00
ATOM   1382  H2' A      43      54.867  53.125  41.529  1.00  0.00
ATOM   1383  O2' A      43      55.475  52.487  39.646  1.00  0.00
ATOM   1384 HO2' A      43      56.142  51.882  39.314  1.00  0.00
ATOM   1385  O3' A      43      57.271  51.754  41.812  1.00  0.00
ATOM   1386  P   C      44      57.962  52.226  43.202  1.00  0.00
ATOM   1387  OP1 C      44      59.399  52.565  42.972  1.00  0.00
ATOM   1388  OP2 C      44      57.627  51.297  44.316  1.00  0.00
ATOM   1389  O5' C      44      57.173  53.513  43.678  1.00  0.00
ATOM   1390  C5' C      44      57.228  54.703  42.810  1.00  0.00
ATOM   1391  H5' C      44      56.900  54.474  41.796  1.00  0.00
ATOM   1392 H5'' C      44      58.284  54.969  42.765  1.00  0.00
ATOM   1393  C4' C      44      56.465  55.897  43.197  1.00  0.00
ATOM   1394  H4' C      44      56.675  56.638  42.425  1.00  0.00
ATOM   1395  O4' C      44      55.060  55.682  43.106  1.00  0.00
ATOM   1396  C1' C      44      54.400  56.380  44.181  1.00  0.00
ATOM   1397  H1' C      44      53.714  57.137  43.801  1.00  0.00
ATOM   1398  N1  C      44      53.642  55.315  44.980  1.00  0.00
ATOM   1399  C6  C      44      54.090  54.041  45.027  1.00  0.00
ATOM   1400  H6  C      44      55.091  53.819  44.686  1.00  0.00
ATOM   1401  C5  C      44      53.371  53.140  45.671  1.00  0.00
ATOM   1402  H5  C      44      53.667  52.102  45.635  1.00  0.00
ATOM   1403  C4  C      44      52.069  53.472  46.236  1.00  0.00
ATOM   1404  N4  C      44      51.288  52.577  46.727  1.00  0.00
ATOM   1405  H41 C      44      50.586  52.989  47.325  1.00  0.00
ATOM   1406  H42 C      44      51.582  51.612  46.779  1.00  0.00
ATOM   1407  N3  C      44      51.677  54.769  46.274  1.00  0.00
ATOM   1408  C2  C      44      52.466  55.722  45.689  1.00  0.00
ATOM   1409  O2  C      44      52.228  56.933  45.873  1.00  0.00
ATOM   1410  C3' C      44      56.724  56.328  44.645  1.00  0.00
ATOM   1411  H3' C      44      56.824  55.440  45.269  1.00  0.00
ATOM   1412  C2' C      44      55.504  57.154  44.944  1.00  0.00
ATOM   1413  H2' C      44      55.351  57.230  46.020  1.00  0.00
ATOM   1414  O2' C      44      55.575  58.478  44.332  1.00  0.00
ATOM   1415 HO2' C      44      56.503  58.583  44.111  1.00  0.00
ATOM   1416  O3' C      44      57.849  57.213  44.677  1.00  0.00
ATOM   1417  P   U      45      58.712  57.156  45.981  1.00  0.00
ATOM   1418  OP1 U      45      59.813  58.193  45.770  1.00  0.00
ATOM   1419  OP2 U      45      59.100  55.741  46.240  1.00  0.00
ATOM   1420  O5' U      45      57.812  57.538  47.253  1.00  0.00
ATOM   1421  C5' U      45      57.600  58.902  47.569  1.00  0.00
ATOM   1422  H5' U      45      57.322  59.387  46.633  1.00  0.00
ATOM   1423 H5'' U      45      58.466  59.442  47.949  1.00  0.00
ATOM   1424  C4' U      45      56.595  58.943  48.656  1.00  0.00
ATOM   1425  H4' U      45      56.463  59.987  48.939  1.00  0.00
ATOM   1426  O4' U      45      55.322  58.563  48.231  1.00  0.00
ATOM   1427  C1' U      45      54.572  58.143  49.426  1.00  0.00
ATOM   1428  H1' U      45      53.754  58.855  49.530  1.00  0.00
ATOM   1429  N1  U      45      53.938  56.825  49.373  1.00  0.00
ATOM   1430  C6  U      45      54.488  55.765  48.578  1.00  0.00
ATOM   1431  H6  U      45      55.251  56.060  47.872  1.00  0.00
ATOM   1432  C5  U      45      54.086  54.481  48.782  1.00  0.00
ATOM   1433  H5  U      45      54.601  53.706  48.233  1.00  0.00
ATOM   1434  C4  U      45      52.941  54.318  49.677  1.00  0.00
ATOM   1435  O4  U      45      52.349  53.263  49.806  1.00  0.00
ATOM   1436  N3  U      45      52.470  55.363  50.382  1.00  0.00
ATOM   1437  H3  U      45      51.880  55.207  51.187  1.00  0.00
ATOM   1438  C2  U      45      53.019  56.612  50.375  1.00  0.00
ATOM   1439  O2  U      45      52.721  57.407  51.267  1.00  0.00
ATOM   1440  C3' U      45      56.879  58.136  49.908  1.00  0.00
ATOM   1441  H3' U      45      57.039  57.069  49.754  1.00  0.00
ATOM   1442  C2' U      45      55.551  58.287  50.588  1.00  0.00
ATOM   1443  H2' U      45      55.330  57.467  51.271  1.00  0.00
ATOM   1444  O2' U      45      55.374  59.616  51.108  1.00  0.00
ATOM   1445 HO2' U      45      55.361  59.497  52.061  1.00  0.00
ATOM   1446  O3' U      45      57.954  58.737  50.665  1.00  0.00
ATOM   1447  P   G      46      58.599  58.094  51.921  1.00  0.00
ATOM   1448  OP1 G      46      59.779  58.935  52.253  1.00  0.00
ATOM   1449  OP2 G      46      58.922  56.695  51.686  1.00  0.00
ATOM   1450  O5' G      46      57.488  58.156  52.985  1.00  0.00
ATOM   1451  C5' G      46      57.299  59.332  53.757  1.00  0.00
ATOM   1452  H5' G      46      57.233  60.203  53.105  1.00  0.00
ATOM   1453 H5'' G      46      58.023  59.551  54.541  1.00  0.00
ATOM   1454  C4' G      46      55.920  59.127  54.411  1.00  0.00
ATOM   1455  H4' G      46      55.677  60.104  54.828  1.00  0.00
ATOM   1456  O4' G      46      54.862  58.613  53.620  1.00  0.00
ATOM   1457  C1' G      46      54.049  57.711  54.400  1.00  0.00
ATOM   1458  H1' G      46      52.982  57.930  54.439  1.00  0.00
ATOM   1459  N9  G      46      54.193  56.321  53.941  1.00  0.00
ATOM   1460  C8  G      46      55.232  55.707  53.321  1.00  0.00
ATOM   1461  H8  G      46      56.157  56.149  52.981  1.00  0.00
ATOM   1462  N7  G      46      55.078  54.430  53.092  1.00  0.00
ATOM   1463  C5  G      46      53.850  54.149  53.625  1.00  0.00
ATOM   1464  C6  G      46      53.106  52.930  53.822  1.00  0.00
ATOM   1465  O6  G      46      53.329  51.828  53.373  1.00  0.00
ATOM   1466  N1  G      46      51.983  53.039  54.710  1.00  0.00
ATOM   1467  H1  G      46      51.377  52.238  54.815  1.00  0.00
ATOM   1468  C2  G      46      51.570  54.191  55.252  1.00  0.00
ATOM   1469  N2  G      46      50.369  54.192  55.769  1.00  0.00
ATOM   1470  H21 G      46      50.062  53.265  56.027  1.00  0.00
ATOM   1471  H22 G      46      49.865  55.011  56.078  1.00  0.00
ATOM   1472  N3  G      46      52.178  55.340  55.099  1.00  0.00
ATOM   1473  C4  G      46      53.314  55.295  54.248  1.00  0.00
ATOM   1474  C3' G      46      56.059  58.201  55.660  1.00  0.00
ATOM   1475  H3' G      46      56.516  57.311  55.228  1.00  0.00
ATOM   1476  C2' G      46      54.547  57.878  55.824  1.00  0.00
ATOM   1477  H2' G      46      54.474  56.907  56.313  1.00  0.00
ATOM   1478  O2' G      46      53.909  58.944  56.427  1.00  0.00
ATOM   1479 HO2' G      46      54.602  59.572  56.644  1.00  0.00
ATOM   1480  O3' G      46      56.647  58.838  56.814  1.00  0.00
ATOM   1481  P   A      47      57.134  57.974  57.966  1.00  0.00
ATOM   1482  OP1 A      47      57.603  58.891  59.045  1.00  0.00
ATOM   1483  OP2 A      47      58.054  56.863  57.525  1.00  0.00
ATOM   1484  O5' A      47      55.855  57.194  58.449  1.00  0.00
ATOM   1485  C5' A      47      54.925  57.785  59.417  1.00  0.00
ATOM   1486  H5' A      47      54.464  58.711  59.072  1.00  0.00
ATOM   1487 H5'' A      47      55.406  58.018  60.367  1.00  0.00
ATOM   1488  C4' A      47      53.736  56.827  59.640  1.00  0.00
ATOM   1489  H4' A      47      52.927  57.338  60.162  1.00  0.00
ATOM   1490  O4' A      47      53.180  56.276  58.526  1.00  0.00
ATOM   1491  C1' A      47      52.864  54.870  58.690  1.00  0.00
ATOM   1492  H1' A      47      51.824  54.751  58.387  1.00  0.00
ATOM   1493  N9  A      47      53.728  53.956  58.039  1.00  0.00
ATOM   1494  C8  A      47      54.864  54.205  57.258  1.00  0.00
ATOM   1495  H8  A      47      55.307  55.185  57.154  1.00  0.00
ATOM   1496  N7  A      47      55.342  53.206  56.617  1.00  0.00
ATOM   1497  C5  A      47      54.464  52.171  56.999  1.00  0.00
ATOM   1498  C6  A      47      54.420  50.756  56.747  1.00  0.00
ATOM   1499  N6  A      47      55.297  50.141  56.024  1.00  0.00
ATOM   1500  H61 A      47      55.134  49.170  55.802  1.00  0.00
ATOM   1501  H62 A      47      55.970  50.759  55.593  1.00  0.00
ATOM   1502  N1  A      47      53.401  50.003  57.205  1.00  0.00
ATOM   1503  C2  A      47      52.515  50.641  57.985  1.00  0.00
ATOM   1504  H2  A      47      51.677  50.078  58.369  1.00  0.00
ATOM   1505  N3  A      47      52.505  51.908  58.407  1.00  0.00
ATOM   1506  C4  A      47      53.462  52.643  57.827  1.00  0.00
ATOM   1507  C3' A      47      54.149  55.650  60.530  1.00  0.00
ATOM   1508  H3' A      47      55.123  55.286  60.204  1.00  0.00
ATOM   1509  C2' A      47      53.004  54.579  60.209  1.00  0.00
ATOM   1510  H2' A      47      53.215  53.540  60.462  1.00  0.00
ATOM   1511  O2' A      47      51.713  54.819  60.783  1.00  0.00
ATOM   1512 HO2' A      47      51.967  54.684  61.699  1.00  0.00
ATOM   1513  O3' A      47      54.197  56.009  61.884  1.00  0.00
ATOM   1514  P   A3     48      54.090  54.987  63.108  1.00  0.00
ATOM   1515  OP1 A3     48      52.685  54.551  63.244  1.00  0.00
ATOM   1516  OP2 A3     48      54.728  55.696  64.234  1.00  0.00
ATOM   1517  O5' A3     48      54.924  53.753  62.674  1.00  0.00
ATOM   1518  C5' A3     48      56.310  53.752  62.799  1.00  0.00
ATOM   1519  H5' A3     48      56.487  53.437  63.827  1.00  0.00
ATOM   1520 H5'' A3     48      56.836  54.654  62.486  1.00  0.00
ATOM   1521  C4' A3     48      56.763  52.673  61.897  1.00  0.00
ATOM   1522  H4' A3     48      57.848  52.627  61.985  1.00  0.00
ATOM   1523  O4' A3     48      56.345  51.405  62.465  1.00  0.00
ATOM   1524  C1' A3     48      56.187  50.505  61.352  1.00  0.00
ATOM   1525  H1' A3     48      56.831  49.641  61.516  1.00  0.00
ATOM   1526  N9  A3     48      54.769  50.106  61.418  1.00  0.00
ATOM   1527  C8  A3     48      53.654  50.662  61.914  1.00  0.00
ATOM   1528  H8  A3     48      53.754  51.627  62.388  1.00  0.00
ATOM   1529  N7  A3     48      52.488  50.086  61.594  1.00  0.00
ATOM   1530  C5  A3     48      52.910  48.916  60.933  1.00  0.00
ATOM   1531  C6  A3     48      52.332  47.721  60.483  1.00  0.00
ATOM   1532  N6  A3     48      51.037  47.368  60.700  1.00  0.00
ATOM   1533  H61 A3     48      50.727  46.549  60.196  1.00  0.00
ATOM   1534  H62 A3     48      50.442  47.968  61.253  1.00  0.00
ATOM   1535  N1  A3     48      53.024  46.823  59.889  1.00  0.00
ATOM   1536  C2  A3     48      54.329  47.061  59.672  1.00  0.00
ATOM   1537  H2  A3     48      54.816  46.320  59.054  1.00  0.00
ATOM   1538  N3  A3     48      55.079  48.069  60.174  1.00  0.00
ATOM   1539  C4  A3     48      54.299  48.940  60.866  1.00  0.00
ATOM   1540  C3' A3     48      56.218  52.673  60.478  1.00  0.00
ATOM   1541  H3' A3     48      55.157  52.920  60.461  1.00  0.00
ATOM   1542  C2' A3     48      56.482  51.219  60.019  1.00  0.00
ATOM   1543  H2' A3     48      55.824  50.945  59.194  1.00  0.00
ATOM   1544  O2' A3     48      57.811  51.068  59.570  1.00  0.00
ATOM   1545 HO2' A3     48      57.720  50.477  58.819  1.00  0.00
ATOM   1546  O3' A3     48      56.860  53.535  59.590  1.00  0.00
ATOM   1547 HO3' A3     48      57.700  53.180  59.290  1.00  0.00
TER   
ATOM   1548 MG   MG     49      34.948  31.984  35.069  1.00  0.00
TER   
ATOM   1549 MG   MG     50      35.369  48.037  46.706  1.00  0.00
TER   
ATOM   1550 MG   MG     51      41.662  35.590  38.109  1.00  0.00
TER   
ATOM   1551 MG   MG     52      40.853  44.624  35.831  1.00  0.00
TER   
ATOM   1552 MG   MG     53      80.879  30.826  20.916  1.00  0.00
TER   
ATOM   1553 MG   MG     54      57.194  49.996  47.661  1.00  0.00
TER   
END   
