# Supplementary material for: Modelling the structures of frameshift-stimulatory pseudoknots from representative bat coronaviruses
Source: PLoS Comput Biol. 2023 May 19;19(5):e1011124. doi: 10.1371/journal.pcbi.1011124 (PMC10234561; doi:10.1371/journal.pcbi.1011124)
Supplement: S3 Data — PDB files for the top 3 representative clusters from each conformer (threaded/unthreaded) of each pseudoknot described in the main text, along with PDB files for the representative clusters shown in S8–S18 Figs. (ZIP) [file pcbi.1011124.s003.zip › SI_Model_PDB_files/Anlong-8_threaded_Mg_cluster2.pdb]

ATOM      1 HO5' G5      1      31.355  22.565  26.711  1.00  0.00
ATOM      2  O5' G5      1      31.082  22.576  27.631  1.00  0.00
ATOM      3  C5' G5      1      29.692  22.269  27.712  1.00  0.00
ATOM      4  H5' G5      1      29.245  23.168  28.136  1.00  0.00
ATOM      5 H5'' G5      1      29.474  21.408  28.343  1.00  0.00
ATOM      6  C4' G5      1      29.051  22.112  26.285  1.00  0.00
ATOM      7  H4' G5      1      27.985  21.897  26.368  1.00  0.00
ATOM      8  O4' G5      1      29.326  23.228  25.420  1.00  0.00
ATOM      9  C1' G5      1      29.681  22.814  24.123  1.00  0.00
ATOM     10  H1' G5      1      28.983  23.162  23.362  1.00  0.00
ATOM     11  N9  G5      1      30.988  23.419  23.624  1.00  0.00
ATOM     12  C8  G5      1      31.171  24.027  22.393  1.00  0.00
ATOM     13  H8  G5      1      30.383  24.038  21.654  1.00  0.00
ATOM     14  N7  G5      1      32.418  24.346  22.138  1.00  0.00
ATOM     15  C5  G5      1      33.076  23.980  23.338  1.00  0.00
ATOM     16  C6  G5      1      34.480  24.066  23.735  1.00  0.00
ATOM     17  O6  G5      1      35.355  24.615  23.041  1.00  0.00
ATOM     18  N1  G5      1      34.781  23.402  24.902  1.00  0.00
ATOM     19  H1  G5      1      35.773  23.435  25.089  1.00  0.00
ATOM     20  C2  G5      1      33.890  22.744  25.652  1.00  0.00
ATOM     21  N2  G5      1      34.247  22.226  26.703  1.00  0.00
ATOM     22  H21 G5      1      35.215  22.410  26.927  1.00  0.00
ATOM     23  H22 G5      1      33.630  21.981  27.464  1.00  0.00
ATOM     24  N3  G5      1      32.538  22.698  25.378  1.00  0.00
ATOM     25  C4  G5      1      32.210  23.385  24.225  1.00  0.00
ATOM     26  C3' G5      1      29.672  20.907  25.517  1.00  0.00
ATOM     27  H3' G5      1      30.736  20.827  25.740  1.00  0.00
ATOM     28  C2' G5      1      29.555  21.279  24.075  1.00  0.00
ATOM     29  H2' G5      1      30.308  20.813  23.440  1.00  0.00
ATOM     30  O2' G5      1      28.234  20.927  23.520  1.00  0.00
ATOM     31 HO2' G5      1      27.913  20.050  23.741  1.00  0.00
ATOM     32  O3' G5      1      29.028  19.689  25.828  1.00  0.00
ATOM     33  P   C       2      29.624  18.314  25.277  1.00  0.00
ATOM     34  OP1 C       2      29.599  18.339  23.813  1.00  0.00
ATOM     35  OP2 C       2      29.008  17.164  25.983  1.00  0.00
ATOM     36  O5' C       2      31.201  18.278  25.718  1.00  0.00
ATOM     37  C5' C       2      31.753  17.621  26.824  1.00  0.00
ATOM     38  H5' C       2      31.711  16.532  26.819  1.00  0.00
ATOM     39 H5'' C       2      31.505  17.925  27.841  1.00  0.00
ATOM     40  C4' C       2      33.243  17.674  26.834  1.00  0.00
ATOM     41  H4' C       2      33.658  16.827  27.380  1.00  0.00
ATOM     42  O4' C       2      33.832  17.544  25.551  1.00  0.00
ATOM     43  C1' C       2      35.021  18.260  25.485  1.00  0.00
ATOM     44  H1' C       2      35.938  17.736  25.214  1.00  0.00
ATOM     45  N1  C       2      34.904  19.364  24.405  1.00  0.00
ATOM     46  C6  C       2      33.746  19.547  23.662  1.00  0.00
ATOM     47  H6  C       2      32.874  18.934  23.837  1.00  0.00
ATOM     48  C5  C       2      33.767  20.372  22.612  1.00  0.00
ATOM     49  H5  C       2      32.854  20.542  22.060  1.00  0.00
ATOM     50  C4  C       2      34.926  21.122  22.312  1.00  0.00
ATOM     51  N4  C       2      35.002  21.933  21.306  1.00  0.00
ATOM     52  H41 C       2      35.797  22.557  21.304  1.00  0.00
ATOM     53  H42 C       2      34.192  22.215  20.773  1.00  0.00
ATOM     54  N3  C       2      35.964  21.028  23.089  1.00  0.00
ATOM     55  C2  C       2      36.027  20.243  24.122  1.00  0.00
ATOM     56  O2  C       2      37.051  20.211  24.787  1.00  0.00
ATOM     57  C3' C       2      33.802  18.947  27.394  1.00  0.00
ATOM     58  H3' C       2      33.246  19.807  27.020  1.00  0.00
ATOM     59  C2' C       2      35.223  18.926  26.803  1.00  0.00
ATOM     60  H2' C       2      35.525  19.971  26.731  1.00  0.00
ATOM     61  O2' C       2      36.075  18.243  27.596  1.00  0.00
ATOM     62 HO2' C       2      35.618  18.273  28.440  1.00  0.00
ATOM     63  O3' C       2      33.720  18.806  28.809  1.00  0.00
ATOM     64  P   G       3      34.018  19.897  29.804  1.00  0.00
ATOM     65  OP1 G       3      33.313  19.677  31.098  1.00  0.00
ATOM     66  OP2 G       3      33.821  21.243  29.224  1.00  0.00
ATOM     67  O5' G       3      35.567  19.748  30.109  1.00  0.00
ATOM     68  C5' G       3      36.074  18.760  30.970  1.00  0.00
ATOM     69  H5' G       3      35.909  17.738  30.630  1.00  0.00
ATOM     70 H5'' G       3      35.724  18.986  31.977  1.00  0.00
ATOM     71  C4' G       3      37.657  18.877  30.914  1.00  0.00
ATOM     72  H4' G       3      38.100  18.043  31.457  1.00  0.00
ATOM     73  O4' G       3      38.062  18.861  29.552  1.00  0.00
ATOM     74  C1' G       3      39.034  19.956  29.421  1.00  0.00
ATOM     75  H1' G       3      39.921  19.568  28.919  1.00  0.00
ATOM     76  N9  G       3      38.410  20.948  28.520  1.00  0.00
ATOM     77  C8  G       3      37.249  21.654  28.638  1.00  0.00
ATOM     78  H8  G       3      36.624  21.697  29.517  1.00  0.00
ATOM     79  N7  G       3      36.883  22.328  27.589  1.00  0.00
ATOM     80  C5  G       3      38.016  22.257  26.785  1.00  0.00
ATOM     81  C6  G       3      38.311  22.995  25.597  1.00  0.00
ATOM     82  O6  G       3      37.623  23.813  24.968  1.00  0.00
ATOM     83  N1  G       3      39.561  22.779  25.055  1.00  0.00
ATOM     84  H1  G       3      39.761  23.091  24.115  1.00  0.00
ATOM     85  C2  G       3      40.399  21.925  25.623  1.00  0.00
ATOM     86  N2  G       3      41.546  21.727  25.055  1.00  0.00
ATOM     87  H21 G       3      41.824  22.276  24.253  1.00  0.00
ATOM     88  H22 G       3      42.220  21.164  25.553  1.00  0.00
ATOM     89  N3  G       3      40.175  21.201  26.709  1.00  0.00
ATOM     90  C4  G       3      38.949  21.412  27.333  1.00  0.00
ATOM     91  C3' G       3      38.147  20.127  31.655  1.00  0.00
ATOM     92  H3' G       3      37.459  20.947  31.450  1.00  0.00
ATOM     93  C2' G       3      39.363  20.526  30.839  1.00  0.00
ATOM     94  H2' G       3      39.372  21.615  30.799  1.00  0.00
ATOM     95  O2' G       3      40.555  19.955  31.364  1.00  0.00
ATOM     96 HO2' G       3      40.708  20.443  32.177  1.00  0.00
ATOM     97  O3' G       3      38.351  19.886  33.042  1.00  0.00
ATOM     98  P   A       4      38.688  21.098  34.052  1.00  0.00
ATOM     99  OP1 A       4      38.476  20.564  35.472  1.00  0.00
ATOM    100  OP2 A       4      37.957  22.305  33.599  1.00  0.00
ATOM    101  O5' A       4      40.207  21.247  33.676  1.00  0.00
ATOM    102  C5' A       4      41.134  20.628  34.485  1.00  0.00
ATOM    103  H5' A       4      41.178  19.560  34.271  1.00  0.00
ATOM    104 H5'' A       4      40.909  20.767  35.543  1.00  0.00
ATOM    105  C4' A       4      42.533  21.258  34.264  1.00  0.00
ATOM    106  H4' A       4      43.304  20.803  34.886  1.00  0.00
ATOM    107  O4' A       4      43.012  20.840  32.949  1.00  0.00
ATOM    108  C1' A       4      43.399  22.063  32.211  1.00  0.00
ATOM    109  H1' A       4      44.312  21.962  31.624  1.00  0.00
ATOM    110  N9  A       4      42.434  22.523  31.205  1.00  0.00
ATOM    111  C8  A       4      41.255  23.137  31.479  1.00  0.00
ATOM    112  H8  A       4      40.834  23.063  32.471  1.00  0.00
ATOM    113  N7  A       4      40.585  23.629  30.462  1.00  0.00
ATOM    114  C5  A       4      41.582  23.439  29.486  1.00  0.00
ATOM    115  C6  A       4      41.755  23.876  28.121  1.00  0.00
ATOM    116  N6  A       4      40.895  24.683  27.542  1.00  0.00
ATOM    117  H61 A       4      41.165  24.962  26.610  1.00  0.00
ATOM    118  H62 A       4      39.974  24.858  27.917  1.00  0.00
ATOM    119  N1  A       4      42.794  23.526  27.397  1.00  0.00
ATOM    120  C2  A       4      43.777  22.810  27.935  1.00  0.00
ATOM    121  H2  A       4      44.674  22.558  27.387  1.00  0.00
ATOM    122  N3  A       4      43.781  22.270  29.153  1.00  0.00
ATOM    123  C4  A       4      42.711  22.735  29.886  1.00  0.00
ATOM    124  C3' A       4      42.578  22.770  34.373  1.00  0.00
ATOM    125  H3' A       4      41.567  23.152  34.230  1.00  0.00
ATOM    126  C2' A       4      43.565  23.207  33.230  1.00  0.00
ATOM    127  H2' A       4      43.303  24.044  32.583  1.00  0.00
ATOM    128  O2' A       4      44.922  23.247  33.698  1.00  0.00
ATOM    129 HO2' A       4      45.035  24.101  34.122  1.00  0.00
ATOM    130  O3' A       4      43.064  23.281  35.666  1.00  0.00
ATOM    131  P   G       5      42.165  23.476  36.935  1.00  0.00
ATOM    132  OP1 G       5      42.935  24.341  37.900  1.00  0.00
ATOM    133  OP2 G       5      41.662  22.185  37.426  1.00  0.00
ATOM    134  O5' G       5      40.890  24.244  36.515  1.00  0.00
ATOM    135  C5' G       5      40.899  25.691  36.282  1.00  0.00
ATOM    136  H5' G       5      41.204  26.226  37.181  1.00  0.00
ATOM    137 H5'' G       5      39.888  25.940  35.962  1.00  0.00
ATOM    138  C4' G       5      41.861  26.248  35.204  1.00  0.00
ATOM    139  H4' G       5      42.848  26.043  35.617  1.00  0.00
ATOM    140  O4' G       5      41.602  25.587  33.938  1.00  0.00
ATOM    141  C1' G       5      41.676  26.459  32.844  1.00  0.00
ATOM    142  H1' G       5      42.383  26.127  32.083  1.00  0.00
ATOM    143  N9  G       5      40.333  26.658  32.276  1.00  0.00
ATOM    144  C8  G       5      39.111  26.351  32.813  1.00  0.00
ATOM    145  H8  G       5      39.034  25.838  33.761  1.00  0.00
ATOM    146  N7  G       5      38.140  26.974  32.224  1.00  0.00
ATOM    147  C5  G       5      38.665  27.640  31.135  1.00  0.00
ATOM    148  C6  G       5      38.080  28.385  30.048  1.00  0.00
ATOM    149  O6  G       5      36.891  28.637  29.839  1.00  0.00
ATOM    150  N1  G       5      38.990  28.667  29.021  1.00  0.00
ATOM    151  H1  G       5      38.667  29.252  28.264  1.00  0.00
ATOM    152  C2  G       5      40.346  28.462  29.164  1.00  0.00
ATOM    153  N2  G       5      41.151  28.963  28.229  1.00  0.00
ATOM    154  H21 G       5      40.756  29.558  27.515  1.00  0.00
ATOM    155  H22 G       5      42.125  28.697  28.252  1.00  0.00
ATOM    156  N3  G       5      40.881  27.920  30.265  1.00  0.00
ATOM    157  C4  G       5      39.989  27.472  31.153  1.00  0.00
ATOM    158  C3' G       5      41.727  27.712  34.782  1.00  0.00
ATOM    159  H3' G       5      40.667  27.942  34.681  1.00  0.00
ATOM    160  C2' G       5      42.306  27.726  33.364  1.00  0.00
ATOM    161  H2' G       5      41.962  28.579  32.779  1.00  0.00
ATOM    162  O2' G       5      43.681  27.532  33.380  1.00  0.00
ATOM    163 HO2' G       5      43.911  27.511  32.448  1.00  0.00
ATOM    164  O3' G       5      42.324  28.662  35.650  1.00  0.00
ATOM    165  P   G       6      41.970  30.180  35.496  1.00  0.00
ATOM    166  OP1 G       6      42.688  30.862  36.555  1.00  0.00
ATOM    167  OP2 G       6      40.465  30.338  35.434  1.00  0.00
ATOM    168  O5' G       6      42.501  30.639  34.104  1.00  0.00
ATOM    169  C5' G       6      43.763  31.275  33.899  1.00  0.00
ATOM    170  H5' G       6      44.527  30.565  33.583  1.00  0.00
ATOM    171 H5'' G       6      44.101  31.857  34.757  1.00  0.00
ATOM    172  C4' G       6      43.730  32.217  32.622  1.00  0.00
ATOM    173  H4' G       6      44.775  32.474  32.449  1.00  0.00
ATOM    174  O4' G       6      43.255  31.474  31.459  1.00  0.00
ATOM    175  C1' G       6      42.514  32.449  30.674  1.00  0.00
ATOM    176  H1' G       6      42.919  32.457  29.662  1.00  0.00
ATOM    177  N9  G       6      41.168  32.013  30.774  1.00  0.00
ATOM    178  C8  G       6      40.649  31.001  31.503  1.00  0.00
ATOM    179  H8  G       6      41.267  30.353  32.106  1.00  0.00
ATOM    180  N7  G       6      39.307  30.962  31.386  1.00  0.00
ATOM    181  C5  G       6      39.004  31.878  30.493  1.00  0.00
ATOM    182  C6  G       6      37.755  32.223  29.915  1.00  0.00
ATOM    183  O6  G       6      36.673  31.717  30.209  1.00  0.00
ATOM    184  N1  G       6      37.801  33.254  28.928  1.00  0.00
ATOM    185  H1  G       6      36.935  33.582  28.526  1.00  0.00
ATOM    186  C2  G       6      38.926  33.851  28.619  1.00  0.00
ATOM    187  N2  G       6      38.790  34.830  27.746  1.00  0.00
ATOM    188  H21 G       6      37.951  34.979  27.205  1.00  0.00
ATOM    189  H22 G       6      39.633  35.340  27.523  1.00  0.00
ATOM    190  N3  G       6      40.137  33.530  29.094  1.00  0.00
ATOM    191  C4  G       6      40.082  32.538  30.022  1.00  0.00
ATOM    192  C3' G       6      42.946  33.419  32.787  1.00  0.00
ATOM    193  H3' G       6      41.950  33.230  33.187  1.00  0.00
ATOM    194  C2' G       6      42.736  33.836  31.302  1.00  0.00
ATOM    195  H2' G       6      41.859  34.459  31.124  1.00  0.00
ATOM    196  O2' G       6      43.781  34.533  30.633  1.00  0.00
ATOM    197 HO2' G       6      44.612  34.401  31.095  1.00  0.00
ATOM    198  O3' G       6      43.603  34.432  33.607  1.00  0.00
ATOM    199  P   G       7      42.755  35.550  34.376  1.00  0.00
ATOM    200  OP1 G       7      43.682  36.514  35.039  1.00  0.00
ATOM    201  OP2 G       7      41.776  34.864  35.261  1.00  0.00
ATOM    202  O5' G       7      41.894  36.402  33.428  1.00  0.00
ATOM    203  C5' G       7      42.546  37.280  32.506  1.00  0.00
ATOM    204  H5' G       7      43.256  36.713  31.904  1.00  0.00
ATOM    205 H5'' G       7      43.101  38.039  33.058  1.00  0.00
ATOM    206  C4' G       7      41.531  37.885  31.476  1.00  0.00
ATOM    207  H4' G       7      42.120  38.414  30.728  1.00  0.00
ATOM    208  O4' G       7      40.800  36.893  30.737  1.00  0.00
ATOM    209  C1' G       7      39.485  37.324  30.576  1.00  0.00
ATOM    210  H1' G       7      39.208  37.280  29.522  1.00  0.00
ATOM    211  N9  G       7      38.556  36.397  31.198  1.00  0.00
ATOM    212  C8  G       7      38.753  35.441  32.089  1.00  0.00
ATOM    213  H8  G       7      39.771  35.234  32.385  1.00  0.00
ATOM    214  N7  G       7      37.710  34.748  32.394  1.00  0.00
ATOM    215  C5  G       7      36.688  35.309  31.598  1.00  0.00
ATOM    216  C6  G       7      35.328  35.016  31.544  1.00  0.00
ATOM    217  O6  G       7      34.617  34.174  32.050  1.00  0.00
ATOM    218  N1  G       7      34.721  35.832  30.628  1.00  0.00
ATOM    219  H1  G       7      33.725  35.768  30.472  1.00  0.00
ATOM    220  C2  G       7      35.239  36.985  30.017  1.00  0.00
ATOM    221  N2  G       7      34.498  37.773  29.269  1.00  0.00
ATOM    222  H21 G       7      33.492  37.724  29.339  1.00  0.00
ATOM    223  H22 G       7      34.873  38.570  28.776  1.00  0.00
ATOM    224  N3  G       7      36.535  37.198  30.062  1.00  0.00
ATOM    225  C4  G       7      37.261  36.323  30.848  1.00  0.00
ATOM    226  C3' G       7      40.540  38.714  32.122  1.00  0.00
ATOM    227  H3' G       7      40.143  38.141  32.960  1.00  0.00
ATOM    228  C2' G       7      39.435  38.800  31.048  1.00  0.00
ATOM    229  H2' G       7      38.470  39.135  31.427  1.00  0.00
ATOM    230  O2' G       7      39.785  39.559  29.946  1.00  0.00
ATOM    231 HO2' G       7      39.018  40.090  29.718  1.00  0.00
ATOM    232  O3' G       7      41.098  40.021  32.534  1.00  0.00
ATOM    233  P   G       8      40.385  40.998  33.574  1.00  0.00
ATOM    234  OP1 G       8      41.259  42.133  33.601  1.00  0.00
ATOM    235  OP2 G       8      40.180  40.241  34.830  1.00  0.00
ATOM    236  O5' G       8      38.973  41.514  32.906  1.00  0.00
ATOM    237  C5' G       8      38.823  42.347  31.704  1.00  0.00
ATOM    238  H5' G       8      39.420  42.108  30.824  1.00  0.00
ATOM    239 H5'' G       8      39.055  43.377  31.975  1.00  0.00
ATOM    240  C4' G       8      37.357  42.260  31.157  1.00  0.00
ATOM    241  H4' G       8      37.411  42.630  30.133  1.00  0.00
ATOM    242  O4' G       8      36.948  40.937  30.901  1.00  0.00
ATOM    243  C1' G       8      35.549  40.821  30.817  1.00  0.00
ATOM    244  H1' G       8      35.235  40.524  29.816  1.00  0.00
ATOM    245  N9  G       8      35.002  39.847  31.833  1.00  0.00
ATOM    246  C8  G       8      35.695  39.202  32.784  1.00  0.00
ATOM    247  H8  G       8      36.736  39.421  32.974  1.00  0.00
ATOM    248  N7  G       8      34.962  38.333  33.502  1.00  0.00
ATOM    249  C5  G       8      33.667  38.451  32.913  1.00  0.00
ATOM    250  C6  G       8      32.506  37.682  33.191  1.00  0.00
ATOM    251  O6  G       8      32.350  36.742  33.963  1.00  0.00
ATOM    252  N1  G       8      31.445  38.084  32.427  1.00  0.00
ATOM    253  H1  G       8      30.578  37.689  32.762  1.00  0.00
ATOM    254  C2  G       8      31.521  39.033  31.480  1.00  0.00
ATOM    255  N2  G       8      30.335  39.469  31.024  1.00  0.00
ATOM    256  H21 G       8      29.466  38.990  31.213  1.00  0.00
ATOM    257  H22 G       8      30.451  40.311  30.478  1.00  0.00
ATOM    258  N3  G       8      32.614  39.762  31.202  1.00  0.00
ATOM    259  C4  G       8      33.692  39.436  32.008  1.00  0.00
ATOM    260  C3' G       8      36.271  42.764  31.981  1.00  0.00
ATOM    261  H3' G       8      36.344  42.429  33.015  1.00  0.00
ATOM    262  C2' G       8      35.074  42.189  31.253  1.00  0.00
ATOM    263  H2' G       8      34.187  42.094  31.881  1.00  0.00
ATOM    264  O2' G       8      34.759  42.859  30.122  1.00  0.00
ATOM    265 HO2' G       8      35.231  43.694  30.111  1.00  0.00
ATOM    266  O3' G       8      36.316  44.182  31.916  1.00  0.00
ATOM    267  P   C       9      35.899  45.068  33.184  1.00  0.00
ATOM    268  OP1 C       9      35.996  46.505  32.925  1.00  0.00
ATOM    269  OP2 C       9      36.609  44.555  34.327  1.00  0.00
ATOM    270  O5' C       9      34.346  44.800  33.257  1.00  0.00
ATOM    271  C5' C       9      33.414  45.357  32.431  1.00  0.00
ATOM    272  H5' C       9      33.648  45.115  31.395  1.00  0.00
ATOM    273 H5'' C       9      33.338  46.436  32.560  1.00  0.00
ATOM    274  C4' C       9      32.043  44.695  32.666  1.00  0.00
ATOM    275  H4' C       9      31.320  45.179  32.010  1.00  0.00
ATOM    276  O4' C       9      32.100  43.298  32.365  1.00  0.00
ATOM    277  C1' C       9      31.083  42.594  33.078  1.00  0.00
ATOM    278  H1' C       9      30.390  42.153  32.360  1.00  0.00
ATOM    279  N1  C       9      31.517  41.564  34.022  1.00  0.00
ATOM    280  C6  C       9      32.774  41.453  34.403  1.00  0.00
ATOM    281  H6  C       9      33.517  42.128  34.005  1.00  0.00
ATOM    282  C5  C       9      33.216  40.587  35.403  1.00  0.00
ATOM    283  H5  C       9      34.217  40.523  35.803  1.00  0.00
ATOM    284  C4  C       9      32.272  39.552  35.835  1.00  0.00
ATOM    285  N4  C       9      32.663  38.653  36.684  1.00  0.00
ATOM    286  H41 C       9      31.995  37.955  36.977  1.00  0.00
ATOM    287  H42 C       9      33.576  38.757  37.103  1.00  0.00
ATOM    288  N3  C       9      30.999  39.530  35.405  1.00  0.00
ATOM    289  C2  C       9      30.616  40.546  34.508  1.00  0.00
ATOM    290  O2  C       9      29.482  40.495  34.010  1.00  0.00
ATOM    291  C3' C       9      31.366  44.913  34.034  1.00  0.00
ATOM    292  H3' C       9      32.016  44.626  34.861  1.00  0.00
ATOM    293  C2' C       9      30.417  43.717  33.814  1.00  0.00
ATOM    294  H2' C       9      30.083  43.330  34.777  1.00  0.00
ATOM    295  O2' C       9      29.253  44.008  33.060  1.00  0.00
ATOM    296 HO2' C       9      29.086  44.950  32.973  1.00  0.00
ATOM    297  O3' C       9      30.744  46.161  34.321  1.00  0.00
ATOM    298  P   U      10      30.380  46.477  35.763  1.00  0.00
ATOM    299  OP1 U      10      29.909  47.852  35.776  1.00  0.00
ATOM    300  OP2 U      10      31.526  46.097  36.597  1.00  0.00
ATOM    301  O5' U      10      29.202  45.604  36.152  1.00  0.00
ATOM    302  C5' U      10      27.888  45.792  35.642  1.00  0.00
ATOM    303  H5' U      10      27.873  45.501  34.592  1.00  0.00
ATOM    304 H5'' U      10      27.666  46.847  35.803  1.00  0.00
ATOM    305  C4' U      10      26.895  44.793  36.269  1.00  0.00
ATOM    306  H4' U      10      25.946  45.038  35.790  1.00  0.00
ATOM    307  O4' U      10      27.194  43.425  36.019  1.00  0.00
ATOM    308  C1' U      10      26.622  42.634  37.047  1.00  0.00
ATOM    309  H1' U      10      25.824  41.974  36.705  1.00  0.00
ATOM    310  N1  U      10      27.739  41.812  37.640  1.00  0.00
ATOM    311  C6  U      10      29.109  42.148  37.523  1.00  0.00
ATOM    312  H6  U      10      29.401  43.087  37.074  1.00  0.00
ATOM    313  C5  U      10      30.040  41.300  38.074  1.00  0.00
ATOM    314  H5  U      10      31.081  41.588  38.070  1.00  0.00
ATOM    315  C4  U      10      29.738  40.084  38.766  1.00  0.00
ATOM    316  O4  U      10      30.532  39.284  39.207  1.00  0.00
ATOM    317  N3  U      10      28.354  39.790  38.745  1.00  0.00
ATOM    318  H3  U      10      28.062  38.849  38.966  1.00  0.00
ATOM    319  C2  U      10      27.372  40.611  38.249  1.00  0.00
ATOM    320  O2  U      10      26.211  40.152  38.192  1.00  0.00
ATOM    321  C3' U      10      26.812  44.785  37.801  1.00  0.00
ATOM    322  H3' U      10      27.838  44.681  38.154  1.00  0.00
ATOM    323  C2' U      10      25.883  43.577  38.030  1.00  0.00
ATOM    324  H2' U      10      25.781  43.223  39.056  1.00  0.00
ATOM    325  O2' U      10      24.618  43.720  37.610  1.00  0.00
ATOM    326 HO2' U      10      24.411  44.597  37.942  1.00  0.00
ATOM    327  O3' U      10      26.209  45.931  38.400  1.00  0.00
ATOM    328  P   C      11      26.341  46.346  39.916  1.00  0.00
ATOM    329  OP1 C      11      25.379  47.418  40.083  1.00  0.00
ATOM    330  OP2 C      11      27.760  46.718  40.059  1.00  0.00
ATOM    331  O5' C      11      25.992  44.936  40.622  1.00  0.00
ATOM    332  C5' C      11      24.687  44.614  41.052  1.00  0.00
ATOM    333  H5' C      11      24.037  44.323  40.227  1.00  0.00
ATOM    334 H5'' C      11      24.370  45.513  41.581  1.00  0.00
ATOM    335  C4' C      11      24.689  43.448  42.082  1.00  0.00
ATOM    336  H4' C      11      23.682  43.255  42.452  1.00  0.00
ATOM    337  O4' C      11      25.226  42.301  41.416  1.00  0.00
ATOM    338  C1' C      11      25.729  41.396  42.400  1.00  0.00
ATOM    339  H1' C      11      25.024  40.568  42.476  1.00  0.00
ATOM    340  N1  C      11      27.106  40.929  42.390  1.00  0.00
ATOM    341  C6  C      11      28.074  41.595  41.529  1.00  0.00
ATOM    342  H6  C      11      27.808  42.415  40.879  1.00  0.00
ATOM    343  C5  C      11      29.352  41.171  41.638  1.00  0.00
ATOM    344  H5  C      11      30.044  41.698  40.998  1.00  0.00
ATOM    345  C4  C      11      29.731  40.191  42.615  1.00  0.00
ATOM    346  N4  C      11      30.891  39.646  42.556  1.00  0.00
ATOM    347  H41 C      11      31.047  38.750  42.995  1.00  0.00
ATOM    348  H42 C      11      31.525  39.886  41.807  1.00  0.00
ATOM    349  N3  C      11      28.813  39.512  43.289  1.00  0.00
ATOM    350  C2  C      11      27.518  39.872  43.180  1.00  0.00
ATOM    351  O2  C      11      26.719  39.248  43.861  1.00  0.00
ATOM    352  C3' C      11      25.549  43.633  43.323  1.00  0.00
ATOM    353  H3' C      11      26.557  43.987  43.105  1.00  0.00
ATOM    354  C2' C      11      25.586  42.135  43.750  1.00  0.00
ATOM    355  H2' C      11      26.324  41.868  44.506  1.00  0.00
ATOM    356  O2' C      11      24.308  41.741  44.229  1.00  0.00
ATOM    357 HO2' C      11      24.388  41.213  45.027  1.00  0.00
ATOM    358  O3' C      11      25.019  44.555  44.211  1.00  0.00
ATOM    359  P   U      12      25.865  45.114  45.351  1.00  0.00
ATOM    360  OP1 U      12      24.995  46.104  46.009  1.00  0.00
ATOM    361  OP2 U      12      27.136  45.578  44.812  1.00  0.00
ATOM    362  O5' U      12      26.230  44.045  46.490  1.00  0.00
ATOM    363  C5' U      12      25.187  43.355  47.189  1.00  0.00
ATOM    364  H5' U      12      24.407  43.039  46.496  1.00  0.00
ATOM    365 H5'' U      12      24.845  43.982  48.012  1.00  0.00
ATOM    366  C4' U      12      25.772  42.053  47.779  1.00  0.00
ATOM    367  H4' U      12      25.083  41.331  48.217  1.00  0.00
ATOM    368  O4' U      12      26.399  41.333  46.727  1.00  0.00
ATOM    369  C1' U      12      27.317  40.397  47.291  1.00  0.00
ATOM    370  H1' U      12      26.760  39.466  47.189  1.00  0.00
ATOM    371  N1  U      12      28.641  40.295  46.593  1.00  0.00
ATOM    372  C6  U      12      29.124  41.487  46.215  1.00  0.00
ATOM    373  H6  U      12      28.518  42.381  46.254  1.00  0.00
ATOM    374  C5  U      12      30.454  41.675  45.857  1.00  0.00
ATOM    375  H5  U      12      30.843  42.606  45.471  1.00  0.00
ATOM    376  C4  U      12      31.322  40.535  45.843  1.00  0.00
ATOM    377  O4  U      12      32.514  40.492  45.508  1.00  0.00
ATOM    378  N3  U      12      30.736  39.374  46.271  1.00  0.00
ATOM    379  H3  U      12      31.335  38.575  46.422  1.00  0.00
ATOM    380  C2  U      12      29.454  39.104  46.608  1.00  0.00
ATOM    381  O2  U      12      29.189  38.033  47.143  1.00  0.00
ATOM    382  C3' U      12      26.861  42.196  48.843  1.00  0.00
ATOM    383  H3' U      12      27.619  42.864  48.434  1.00  0.00
ATOM    384  C2' U      12      27.530  40.765  48.809  1.00  0.00
ATOM    385  H2' U      12      28.587  40.808  49.073  1.00  0.00
ATOM    386  O2' U      12      26.874  39.903  49.672  1.00  0.00
ATOM    387 HO2' U      12      27.530  39.495  50.241  1.00  0.00
ATOM    388  O3' U      12      26.341  42.638  50.088  1.00  0.00
ATOM    389  P   A      13      27.355  43.239  51.140  1.00  0.00
ATOM    390  OP1 A      13      26.659  43.833  52.315  1.00  0.00
ATOM    391  OP2 A      13      28.335  44.067  50.401  1.00  0.00
ATOM    392  O5' A      13      28.296  42.069  51.683  1.00  0.00
ATOM    393  C5' A      13      27.817  41.022  52.525  1.00  0.00
ATOM    394  H5' A      13      26.895  40.681  52.056  1.00  0.00
ATOM    395 H5'' A      13      27.709  41.439  53.526  1.00  0.00
ATOM    396  C4' A      13      28.825  39.903  52.603  1.00  0.00
ATOM    397  H4' A      13      28.429  39.191  53.328  1.00  0.00
ATOM    398  O4' A      13      29.226  39.396  51.364  1.00  0.00
ATOM    399  C1' A      13      30.600  38.982  51.554  1.00  0.00
ATOM    400  H1' A      13      30.712  37.904  51.433  1.00  0.00
ATOM    401  N9  A      13      31.586  39.464  50.542  1.00  0.00
ATOM    402  C8  A      13      31.494  40.666  49.915  1.00  0.00
ATOM    403  H8  A      13      30.804  41.451  50.188  1.00  0.00
ATOM    404  N7  A      13      32.430  40.868  49.012  1.00  0.00
ATOM    405  C5  A      13      33.158  39.711  49.019  1.00  0.00
ATOM    406  C6  A      13      34.219  39.147  48.307  1.00  0.00
ATOM    407  N6  A      13      34.956  39.738  47.348  1.00  0.00
ATOM    408  H61 A      13      35.676  39.184  46.905  1.00  0.00
ATOM    409  H62 A      13      34.756  40.680  47.043  1.00  0.00
ATOM    410  N1  A      13      34.598  37.930  48.532  1.00  0.00
ATOM    411  C2  A      13      34.075  37.235  49.500  1.00  0.00
ATOM    412  H2  A      13      34.545  36.284  49.703  1.00  0.00
ATOM    413  N3  A      13      33.069  37.621  50.260  1.00  0.00
ATOM    414  C4  A      13      32.644  38.851  49.970  1.00  0.00
ATOM    415  C3' A      13      30.080  40.429  53.225  1.00  0.00
ATOM    416  H3' A      13      30.473  41.270  52.654  1.00  0.00
ATOM    417  C2' A      13      31.105  39.323  52.925  1.00  0.00
ATOM    418  H2' A      13      32.137  39.661  53.017  1.00  0.00
ATOM    419  O2' A      13      30.968  38.112  53.704  1.00  0.00
ATOM    420 HO2' A      13      31.748  37.581  53.528  1.00  0.00
ATOM    421  O3' A      13      30.105  40.718  54.552  1.00  0.00
ATOM    422  P   G      14      31.110  41.814  55.208  1.00  0.00
ATOM    423  OP1 G      14      30.597  41.942  56.637  1.00  0.00
ATOM    424  OP2 G      14      31.247  43.029  54.349  1.00  0.00
ATOM    425  O5' G      14      32.497  41.015  55.209  1.00  0.00
ATOM    426  C5' G      14      32.829  39.952  56.014  1.00  0.00
ATOM    427  H5' G      14      32.008  39.239  55.939  1.00  0.00
ATOM    428 H5'' G      14      32.859  40.303  57.046  1.00  0.00
ATOM    429  C4' G      14      34.027  39.069  55.711  1.00  0.00
ATOM    430  H4' G      14      34.106  38.173  56.327  1.00  0.00
ATOM    431  O4' G      14      33.920  38.606  54.347  1.00  0.00
ATOM    432  C1' G      14      35.215  38.548  53.862  1.00  0.00
ATOM    433  H1' G      14      35.418  37.561  53.446  1.00  0.00
ATOM    434  N9  G      14      35.381  39.432  52.664  1.00  0.00
ATOM    435  C8  G      14      34.597  40.523  52.360  1.00  0.00
ATOM    436  H8  G      14      33.672  40.860  52.806  1.00  0.00
ATOM    437  N7  G      14      34.960  41.148  51.341  1.00  0.00
ATOM    438  C5  G      14      36.120  40.495  50.878  1.00  0.00
ATOM    439  C6  G      14      37.014  40.710  49.750  1.00  0.00
ATOM    440  O6  G      14      36.883  41.497  48.863  1.00  0.00
ATOM    441  N1  G      14      38.152  39.890  49.727  1.00  0.00
ATOM    442  H1  G      14      38.884  39.946  49.033  1.00  0.00
ATOM    443  C2  G      14      38.318  38.924  50.628  1.00  0.00
ATOM    444  N2  G      14      39.264  38.054  50.445  1.00  0.00
ATOM    445  H21 G      14      40.054  38.242  49.845  1.00  0.00
ATOM    446  H22 G      14      39.234  37.262  51.072  1.00  0.00
ATOM    447  N3  G      14      37.469  38.607  51.607  1.00  0.00
ATOM    448  C4  G      14      36.430  39.452  51.709  1.00  0.00
ATOM    449  C3' G      14      35.426  39.784  55.788  1.00  0.00
ATOM    450  H3' G      14      35.230  40.702  55.234  1.00  0.00
ATOM    451  C2' G      14      36.227  38.847  54.917  1.00  0.00
ATOM    452  H2' G      14      37.132  39.368  54.605  1.00  0.00
ATOM    453  O2' G      14      36.593  37.606  55.454  1.00  0.00
ATOM    454 HO2' G      14      36.333  37.518  56.374  1.00  0.00
ATOM    455  O3' G      14      35.887  39.843  57.117  1.00  0.00
ATOM    456  P   U      15      37.105  40.881  57.478  1.00  0.00
ATOM    457  OP1 U      15      37.474  40.617  58.907  1.00  0.00
ATOM    458  OP2 U      15      36.668  42.258  57.085  1.00  0.00
ATOM    459  O5' U      15      38.544  40.512  56.699  1.00  0.00
ATOM    460  C5' U      15      39.151  39.294  56.983  1.00  0.00
ATOM    461  H5' U      15      38.393  38.511  56.986  1.00  0.00
ATOM    462 H5'' U      15      39.594  39.354  57.977  1.00  0.00
ATOM    463  C4' U      15      40.249  39.028  55.915  1.00  0.00
ATOM    464  H4' U      15      40.763  38.076  56.046  1.00  0.00
ATOM    465  O4' U      15      39.715  38.946  54.579  1.00  0.00
ATOM    466  C1' U      15      40.630  39.510  53.659  1.00  0.00
ATOM    467  H1' U      15      40.876  38.855  52.824  1.00  0.00
ATOM    468  N1  U      15      40.036  40.692  52.979  1.00  0.00
ATOM    469  C6  U      15      38.957  41.394  53.430  1.00  0.00
ATOM    470  H6  U      15      38.564  41.068  54.381  1.00  0.00
ATOM    471  C5  U      15      38.414  42.370  52.615  1.00  0.00
ATOM    472  H5  U      15      37.567  42.943  52.962  1.00  0.00
ATOM    473  C4  U      15      38.953  42.748  51.363  1.00  0.00
ATOM    474  O4  U      15      38.491  43.640  50.662  1.00  0.00
ATOM    475  N3  U      15      40.088  42.022  50.983  1.00  0.00
ATOM    476  H3  U      15      40.490  42.304  50.100  1.00  0.00
ATOM    477  C2  U      15      40.724  41.046  51.790  1.00  0.00
ATOM    478  O2  U      15      41.693  40.481  51.374  1.00  0.00
ATOM    479  C3' U      15      41.287  40.153  55.831  1.00  0.00
ATOM    480  H3' U      15      40.768  41.102  55.695  1.00  0.00
ATOM    481  C2' U      15      41.902  39.789  54.423  1.00  0.00
ATOM    482  H2' U      15      42.433  40.567  53.874  1.00  0.00
ATOM    483  O2' U      15      42.784  38.660  54.601  1.00  0.00
ATOM    484 HO2' U      15      43.667  38.836  54.270  1.00  0.00
ATOM    485  O3' U      15      42.268  40.141  56.792  1.00  0.00
ATOM    486  P   G      16      42.818  41.520  57.343  1.00  0.00
ATOM    487  OP1 G      16      43.663  41.198  58.548  1.00  0.00
ATOM    488  OP2 G      16      41.660  42.495  57.504  1.00  0.00
ATOM    489  O5' G      16      43.816  41.981  56.168  1.00  0.00
ATOM    490  C5' G      16      45.104  41.379  55.889  1.00  0.00
ATOM    491  H5' G      16      44.969  40.330  55.626  1.00  0.00
ATOM    492 H5'' G      16      45.840  41.510  56.682  1.00  0.00
ATOM    493  C4' G      16      45.702  42.056  54.654  1.00  0.00
ATOM    494  H4' G      16      46.668  41.597  54.445  1.00  0.00
ATOM    495  O4' G      16      44.902  41.928  53.525  1.00  0.00
ATOM    496  C1' G      16      45.228  42.954  52.614  1.00  0.00
ATOM    497  H1' G      16      45.682  42.455  51.758  1.00  0.00
ATOM    498  N9  G      16      43.947  43.682  52.369  1.00  0.00
ATOM    499  C8  G      16      42.940  44.077  53.169  1.00  0.00
ATOM    500  H8  G      16      42.856  43.715  54.182  1.00  0.00
ATOM    501  N7  G      16      41.959  44.716  52.573  1.00  0.00
ATOM    502  C5  G      16      42.502  44.907  51.286  1.00  0.00
ATOM    503  C6  G      16      41.939  45.673  50.237  1.00  0.00
ATOM    504  O6  G      16      40.966  46.415  50.167  1.00  0.00
ATOM    505  N1  G      16      42.789  45.642  49.111  1.00  0.00
ATOM    506  H1  G      16      42.459  46.093  48.270  1.00  0.00
ATOM    507  C2  G      16      43.951  45.048  49.012  1.00  0.00
ATOM    508  N2  G      16      44.653  45.217  47.944  1.00  0.00
ATOM    509  H21 G      16      44.249  45.777  47.207  1.00  0.00
ATOM    510  H22 G      16      45.494  44.692  47.749  1.00  0.00
ATOM    511  N3  G      16      44.499  44.302  50.001  1.00  0.00
ATOM    512  C4  G      16      43.713  44.211  51.099  1.00  0.00
ATOM    513  C3' G      16      46.063  43.526  54.859  1.00  0.00
ATOM    514  H3' G      16      45.342  44.160  55.375  1.00  0.00
ATOM    515  C2' G      16      46.218  43.804  53.398  1.00  0.00
ATOM    516  H2' G      16      46.017  44.860  53.218  1.00  0.00
ATOM    517  O2' G      16      47.591  43.616  52.851  1.00  0.00
ATOM    518 HO2' G      16      48.123  44.183  53.414  1.00  0.00
ATOM    519  O3' G      16      47.333  43.637  55.506  1.00  0.00
ATOM    520  P   C      17      48.097  44.978  55.940  1.00  0.00
ATOM    521  OP1 C      17      48.608  45.670  54.729  1.00  0.00
ATOM    522  OP2 C      17      48.984  44.557  57.024  1.00  0.00
ATOM    523  O5' C      17      46.879  45.867  56.440  1.00  0.00
ATOM    524  C5' C      17      46.349  45.680  57.768  1.00  0.00
ATOM    525  H5' C      17      47.082  45.222  58.433  1.00  0.00
ATOM    526 H5'' C      17      45.597  44.896  57.683  1.00  0.00
ATOM    527  C4' C      17      45.818  46.976  58.443  1.00  0.00
ATOM    528  H4' C      17      45.201  46.615  59.265  1.00  0.00
ATOM    529  O4' C      17      46.845  47.867  58.958  1.00  0.00
ATOM    530  C1' C      17      46.610  49.220  58.546  1.00  0.00
ATOM    531  H1' C      17      46.603  49.942  59.362  1.00  0.00
ATOM    532  N1  C      17      47.556  49.616  57.430  1.00  0.00
ATOM    533  C6  C      17      48.474  48.758  56.798  1.00  0.00
ATOM    534  H6  C      17      48.545  47.732  57.125  1.00  0.00
ATOM    535  C5  C      17      49.143  49.169  55.728  1.00  0.00
ATOM    536  H5  C      17      49.813  48.478  55.238  1.00  0.00
ATOM    537  C4  C      17      48.902  50.390  55.224  1.00  0.00
ATOM    538  N4  C      17      49.450  50.757  54.047  1.00  0.00
ATOM    539  H41 C      17      49.475  51.731  53.782  1.00  0.00
ATOM    540  H42 C      17      49.987  50.047  53.570  1.00  0.00
ATOM    541  N3  C      17      48.016  51.220  55.710  1.00  0.00
ATOM    542  C2  C      17      47.365  50.892  56.857  1.00  0.00
ATOM    543  O2  C      17      46.571  51.784  57.344  1.00  0.00
ATOM    544  C3' C      17      45.116  47.832  57.490  1.00  0.00
ATOM    545  H3' C      17      45.697  47.952  56.576  1.00  0.00
ATOM    546  C2' C      17      45.125  49.208  58.103  1.00  0.00
ATOM    547  H2' C      17      44.861  50.051  57.465  1.00  0.00
ATOM    548  O2' C      17      44.259  49.314  59.232  1.00  0.00
ATOM    549 HO2' C      17      43.616  48.605  59.164  1.00  0.00
ATOM    550  O3' C      17      43.835  47.280  57.167  1.00  0.00
ATOM    551  P   A      18      43.182  47.397  55.720  1.00  0.00
ATOM    552  OP1 A      18      41.915  46.666  55.956  1.00  0.00
ATOM    553  OP2 A      18      44.130  46.973  54.664  1.00  0.00
ATOM    554  O5' A      18      42.942  48.988  55.556  1.00  0.00
ATOM    555  C5' A      18      42.055  49.699  56.459  1.00  0.00
ATOM    556  H5' A      18      42.303  49.534  57.507  1.00  0.00
ATOM    557 H5'' A      18      41.025  49.400  56.262  1.00  0.00
ATOM    558  C4' A      18      42.141  51.212  56.276  1.00  0.00
ATOM    559  H4' A      18      41.573  51.690  57.074  1.00  0.00
ATOM    560  O4' A      18      43.397  51.644  56.377  1.00  0.00
ATOM    561  C1' A      18      43.656  52.647  55.405  1.00  0.00
ATOM    562  H1' A      18      43.909  53.585  55.900  1.00  0.00
ATOM    563  N9  A      18      44.628  52.136  54.315  1.00  0.00
ATOM    564  C8  A      18      44.997  50.866  53.995  1.00  0.00
ATOM    565  H8  A      18      44.726  50.038  54.634  1.00  0.00
ATOM    566  N7  A      18      45.917  50.815  53.072  1.00  0.00
ATOM    567  C5  A      18      46.104  52.142  52.716  1.00  0.00
ATOM    568  C6  A      18      46.962  52.825  51.822  1.00  0.00
ATOM    569  N6  A      18      47.886  52.191  51.173  1.00  0.00
ATOM    570  H61 A      18      48.392  52.757  50.507  1.00  0.00
ATOM    571  H62 A      18      48.131  51.267  51.498  1.00  0.00
ATOM    572  N1  A      18      46.904  54.127  51.710  1.00  0.00
ATOM    573  C2  A      18      46.006  54.770  52.408  1.00  0.00
ATOM    574  H2  A      18      45.935  55.838  52.259  1.00  0.00
ATOM    575  N3  A      18      45.211  54.285  53.367  1.00  0.00
ATOM    576  C4  A      18      45.245  52.953  53.438  1.00  0.00
ATOM    577  C3' A      18      41.531  51.678  54.926  1.00  0.00
ATOM    578  H3' A      18      41.905  51.156  54.046  1.00  0.00
ATOM    579  C2' A      18      42.348  52.987  54.840  1.00  0.00
ATOM    580  H2' A      18      42.489  53.216  53.784  1.00  0.00
ATOM    581  O2' A      18      41.848  54.072  55.553  1.00  0.00
ATOM    582 HO2' A      18      42.352  54.854  55.316  1.00  0.00
ATOM    583  O3' A      18      40.143  51.716  54.982  1.00  0.00
ATOM    584  P   G      19      39.305  51.691  53.658  1.00  0.00
ATOM    585  OP1 G      19      37.953  51.674  53.970  1.00  0.00
ATOM    586  OP2 G      19      39.750  50.605  52.776  1.00  0.00
ATOM    587  O5' G      19      39.617  53.012  52.804  1.00  0.00
ATOM    588  C5' G      19      39.168  54.308  53.195  1.00  0.00
ATOM    589  H5' G      19      39.489  54.487  54.221  1.00  0.00
ATOM    590 H5'' G      19      38.079  54.327  53.218  1.00  0.00
ATOM    591  C4' G      19      39.889  55.307  52.241  1.00  0.00
ATOM    592  H4' G      19      39.612  56.343  52.438  1.00  0.00
ATOM    593  O4' G      19      41.306  55.176  52.338  1.00  0.00
ATOM    594  C1' G      19      41.876  55.711  51.113  1.00  0.00
ATOM    595  H1' G      19      42.413  56.640  51.307  1.00  0.00
ATOM    596  N9  G      19      42.822  54.684  50.600  1.00  0.00
ATOM    597  C8  G      19      42.771  53.297  50.652  1.00  0.00
ATOM    598  H8  G      19      41.994  52.742  51.157  1.00  0.00
ATOM    599  N7  G      19      43.787  52.791  50.069  1.00  0.00
ATOM    600  C5  G      19      44.517  53.845  49.512  1.00  0.00
ATOM    601  C6  G      19      45.673  53.836  48.670  1.00  0.00
ATOM    602  O6  G      19      46.361  52.926  48.198  1.00  0.00
ATOM    603  N1  G      19      46.109  55.102  48.261  1.00  0.00
ATOM    604  H1  G      19      46.799  55.152  47.525  1.00  0.00
ATOM    605  C2  G      19      45.418  56.246  48.578  1.00  0.00
ATOM    606  N2  G      19      45.844  57.365  48.048  1.00  0.00
ATOM    607  H21 G      19      46.605  57.438  47.388  1.00  0.00
ATOM    608  H22 G      19      45.270  58.094  48.446  1.00  0.00
ATOM    609  N3  G      19      44.296  56.234  49.397  1.00  0.00
ATOM    610  C4  G      19      43.848  55.021  49.770  1.00  0.00
ATOM    611  C3' G      19      39.645  55.024  50.772  1.00  0.00
ATOM    612  H3' G      19      39.921  53.991  50.559  1.00  0.00
ATOM    613  C2' G      19      40.727  55.937  50.041  1.00  0.00
ATOM    614  H2' G      19      41.078  55.579  49.073  1.00  0.00
ATOM    615  O2' G      19      40.278  57.293  49.999  1.00  0.00
ATOM    616 HO2' G      19      39.325  57.351  50.095  1.00  0.00
ATOM    617  O3' G      19      38.356  55.323  50.383  1.00  0.00
ATOM    618  P   C      20      37.444  54.376  49.498  1.00  0.00
ATOM    619  OP1 C      20      36.038  54.825  49.555  1.00  0.00
ATOM    620  OP2 C      20      37.712  52.922  49.779  1.00  0.00
ATOM    621  O5' C      20      37.895  54.769  48.016  1.00  0.00
ATOM    622  C5' C      20      37.792  56.051  47.504  1.00  0.00
ATOM    623  H5' C      20      37.788  56.744  48.345  1.00  0.00
ATOM    624 H5'' C      20      36.853  56.165  46.962  1.00  0.00
ATOM    625  C4' C      20      38.876  56.503  46.546  1.00  0.00
ATOM    626  H4' C      20      38.637  57.553  46.377  1.00  0.00
ATOM    627  O4' C      20      40.229  56.454  47.072  1.00  0.00
ATOM    628  C1' C      20      41.117  55.998  46.084  1.00  0.00
ATOM    629  H1' C      20      41.931  56.721  46.025  1.00  0.00
ATOM    630  N1  C      20      41.754  54.692  46.381  1.00  0.00
ATOM    631  C6  C      20      41.123  53.772  47.172  1.00  0.00
ATOM    632  H6  C      20      40.127  53.939  47.553  1.00  0.00
ATOM    633  C5  C      20      41.706  52.563  47.470  1.00  0.00
ATOM    634  H5  C      20      41.246  51.815  48.098  1.00  0.00
ATOM    635  C4  C      20      43.040  52.426  46.984  1.00  0.00
ATOM    636  N4  C      20      43.730  51.402  47.408  1.00  0.00
ATOM    637  H41 C      20      44.691  51.405  47.099  1.00  0.00
ATOM    638  H42 C      20      43.193  50.620  47.757  1.00  0.00
ATOM    639  N3  C      20      43.671  53.319  46.178  1.00  0.00
ATOM    640  C2  C      20      43.032  54.443  45.843  1.00  0.00
ATOM    641  O2  C      20      43.620  55.202  45.104  1.00  0.00
ATOM    642  C3' C      20      38.826  55.722  45.213  1.00  0.00
ATOM    643  H3' C      20      38.649  54.656  45.357  1.00  0.00
ATOM    644  C2' C      20      40.302  55.951  44.819  1.00  0.00
ATOM    645  H2' C      20      40.487  55.110  44.150  1.00  0.00
ATOM    646  O2' C      20      40.304  57.187  44.076  1.00  0.00
ATOM    647 HO2' C      20      40.846  57.168  43.284  1.00  0.00
ATOM    648  O3' C      20      37.845  56.171  44.312  1.00  0.00
ATOM    649  P   U      21      37.074  55.010  43.444  1.00  0.00
ATOM    650  OP1 U      21      36.293  55.666  42.382  1.00  0.00
ATOM    651  OP2 U      21      36.329  54.136  44.339  1.00  0.00
ATOM    652  O5' U      21      38.160  54.022  42.734  1.00  0.00
ATOM    653  C5' U      21      38.749  54.559  41.566  1.00  0.00
ATOM    654  H5' U      21      39.034  55.585  41.797  1.00  0.00
ATOM    655 H5'' U      21      38.028  54.720  40.764  1.00  0.00
ATOM    656  C4' U      21      40.014  53.751  41.144  1.00  0.00
ATOM    657  H4' U      21      40.498  54.402  40.416  1.00  0.00
ATOM    658  O4' U      21      40.982  53.625  42.138  1.00  0.00
ATOM    659  C1' U      21      41.945  52.671  41.721  1.00  0.00
ATOM    660  H1' U      21      42.783  53.223  41.296  1.00  0.00
ATOM    661  N1  U      21      42.376  51.880  42.858  1.00  0.00
ATOM    662  C6  U      21      41.469  51.392  43.748  1.00  0.00
ATOM    663  H6  U      21      40.431  51.600  43.532  1.00  0.00
ATOM    664  C5  U      21      41.838  50.404  44.644  1.00  0.00
ATOM    665  H5  U      21      41.084  50.125  45.365  1.00  0.00
ATOM    666  C4  U      21      43.220  49.857  44.659  1.00  0.00
ATOM    667  O4  U      21      43.628  49.042  45.423  1.00  0.00
ATOM    668  N3  U      21      44.039  50.472  43.761  1.00  0.00
ATOM    669  H3  U      21      44.975  50.106  43.656  1.00  0.00
ATOM    670  C2  U      21      43.724  51.426  42.869  1.00  0.00
ATOM    671  O2  U      21      44.597  51.695  42.079  1.00  0.00
ATOM    672  C3' U      21      39.811  52.342  40.561  1.00  0.00
ATOM    673  H3' U      21      39.264  51.677  41.230  1.00  0.00
ATOM    674  C2' U      21      41.289  51.862  40.562  1.00  0.00
ATOM    675  H2' U      21      41.279  50.810  40.845  1.00  0.00
ATOM    676  O2' U      21      41.956  52.294  39.404  1.00  0.00
ATOM    677 HO2' U      21      41.308  52.063  38.734  1.00  0.00
ATOM    678  O3' U      21      39.168  52.364  39.341  1.00  0.00
ATOM    679  P   C      22      38.895  51.041  38.521  1.00  0.00
ATOM    680  OP1 C      22      37.832  51.389  37.524  1.00  0.00
ATOM    681  OP2 C      22      38.626  49.964  39.438  1.00  0.00
ATOM    682  O5' C      22      40.229  50.800  37.769  1.00  0.00
ATOM    683  C5' C      22      40.466  51.346  36.476  1.00  0.00
ATOM    684  H5' C      22      40.290  52.421  36.533  1.00  0.00
ATOM    685 H5'' C      22      39.771  50.974  35.723  1.00  0.00
ATOM    686  C4' C      22      41.885  51.059  35.931  1.00  0.00
ATOM    687  H4' C      22      42.081  51.617  35.015  1.00  0.00
ATOM    688  O4' C      22      42.794  51.344  36.960  1.00  0.00
ATOM    689  C1' C      22      43.861  50.518  36.879  1.00  0.00
ATOM    690  H1' C      22      44.657  51.197  36.575  1.00  0.00
ATOM    691  N1  C      22      44.164  49.860  38.187  1.00  0.00
ATOM    692  C6  C      22      43.212  49.533  39.129  1.00  0.00
ATOM    693  H6  C      22      42.166  49.690  38.911  1.00  0.00
ATOM    694  C5  C      22      43.586  48.998  40.377  1.00  0.00
ATOM    695  H5  C      22      42.837  48.911  41.150  1.00  0.00
ATOM    696  C4  C      22      45.026  48.842  40.574  1.00  0.00
ATOM    697  N4  C      22      45.399  48.163  41.590  1.00  0.00
ATOM    698  H41 C      22      46.375  47.902  41.607  1.00  0.00
ATOM    699  H42 C      22      44.743  47.771  42.251  1.00  0.00
ATOM    700  N3  C      22      45.966  49.058  39.621  1.00  0.00
ATOM    701  C2  C      22      45.477  49.514  38.457  1.00  0.00
ATOM    702  O2  C      22      46.362  49.604  37.579  1.00  0.00
ATOM    703  C3' C      22      42.151  49.597  35.669  1.00  0.00
ATOM    704  H3' C      22      41.702  48.980  36.448  1.00  0.00
ATOM    705  C2' C      22      43.656  49.480  35.761  1.00  0.00
ATOM    706  H2' C      22      44.022  48.524  36.135  1.00  0.00
ATOM    707  O2' C      22      44.271  49.827  34.535  1.00  0.00
ATOM    708 HO2' C      22      43.658  49.737  33.801  1.00  0.00
ATOM    709  O3' C      22      41.705  49.181  34.399  1.00  0.00
ATOM    710  P   G      23      40.859  47.906  34.161  1.00  0.00
ATOM    711  OP1 G      23      40.765  47.563  32.671  1.00  0.00
ATOM    712  OP2 G      23      39.628  48.020  34.897  1.00  0.00
ATOM    713  O5' G      23      41.742  46.814  34.873  1.00  0.00
ATOM    714  C5' G      23      41.112  45.570  35.266  1.00  0.00
ATOM    715  H5' G      23      40.890  45.015  34.354  1.00  0.00
ATOM    716 H5'' G      23      40.170  45.907  35.698  1.00  0.00
ATOM    717  C4' G      23      41.940  44.768  36.261  1.00  0.00
ATOM    718  H4' G      23      41.303  43.920  36.514  1.00  0.00
ATOM    719  O4' G      23      43.228  44.529  35.723  1.00  0.00
ATOM    720  C1' G      23      44.134  44.783  36.781  1.00  0.00
ATOM    721  H1' G      23      44.195  43.877  37.383  1.00  0.00
ATOM    722  N9  G      23      45.472  45.159  36.258  1.00  0.00
ATOM    723  C8  G      23      46.236  46.296  36.439  1.00  0.00
ATOM    724  H8  G      23      45.896  47.207  36.910  1.00  0.00
ATOM    725  N7  G      23      47.413  46.127  35.987  1.00  0.00
ATOM    726  C5  G      23      47.459  44.882  35.410  1.00  0.00
ATOM    727  C6  G      23      48.491  44.163  34.715  1.00  0.00
ATOM    728  O6  G      23      49.657  44.583  34.463  1.00  0.00
ATOM    729  N1  G      23      48.016  42.885  34.368  1.00  0.00
ATOM    730  H1  G      23      48.733  42.223  34.108  1.00  0.00
ATOM    731  C2  G      23      46.759  42.419  34.536  1.00  0.00
ATOM    732  N2  G      23      46.456  41.229  34.077  1.00  0.00
ATOM    733  H21 G      23      47.158  40.670  33.615  1.00  0.00
ATOM    734  H22 G      23      45.465  41.054  33.985  1.00  0.00
ATOM    735  N3  G      23      45.832  42.987  35.223  1.00  0.00
ATOM    736  C4  G      23      46.251  44.256  35.569  1.00  0.00
ATOM    737  C3' G      23      42.039  45.477  37.640  1.00  0.00
ATOM    738  H3' G      23      41.346  46.307  37.777  1.00  0.00
ATOM    739  C2' G      23      43.507  45.910  37.596  1.00  0.00
ATOM    740  H2' G      23      43.537  46.873  37.088  1.00  0.00
ATOM    741  O2' G      23      44.129  46.288  38.744  1.00  0.00
ATOM    742 HO2' G      23      43.490  46.344  39.458  1.00  0.00
ATOM    743  O3' G      23      41.833  44.493  38.649  1.00  0.00
ATOM    744  P   A      24      41.490  44.924  40.165  1.00  0.00
ATOM    745  OP1 A      24      40.021  44.639  40.443  1.00  0.00
ATOM    746  OP2 A      24      41.910  46.248  40.552  1.00  0.00
ATOM    747  O5' A      24      42.310  43.826  41.056  1.00  0.00
ATOM    748  C5' A      24      43.744  43.816  40.850  1.00  0.00
ATOM    749  H5' A      24      44.079  44.850  40.763  1.00  0.00
ATOM    750 H5'' A      24      44.196  43.446  39.929  1.00  0.00
ATOM    751  C4' A      24      44.567  43.174  41.969  1.00  0.00
ATOM    752  H4' A      24      45.486  43.066  41.392  1.00  0.00
ATOM    753  O4' A      24      44.676  43.994  43.155  1.00  0.00
ATOM    754  C1' A      24      44.416  43.131  44.259  1.00  0.00
ATOM    755  H1' A      24      45.228  43.155  44.986  1.00  0.00
ATOM    756  N9  A      24      43.125  43.275  44.870  1.00  0.00
ATOM    757  C8  A      24      42.104  44.060  44.410  1.00  0.00
ATOM    758  H8  A      24      41.995  44.302  43.363  1.00  0.00
ATOM    759  N7  A      24      41.106  44.350  45.198  1.00  0.00
ATOM    760  C5  A      24      41.564  43.675  46.311  1.00  0.00
ATOM    761  C6  A      24      41.052  43.500  47.638  1.00  0.00
ATOM    762  N6  A      24      39.941  44.125  48.079  1.00  0.00
ATOM    763  H61 A      24      39.651  44.172  49.045  1.00  0.00
ATOM    764  H62 A      24      39.389  44.661  47.425  1.00  0.00
ATOM    765  N1  A      24      41.682  42.730  48.516  1.00  0.00
ATOM    766  C2  A      24      42.790  42.083  48.178  1.00  0.00
ATOM    767  H2  A      24      43.325  41.569  48.962  1.00  0.00
ATOM    768  N3  A      24      43.432  42.087  46.970  1.00  0.00
ATOM    769  C4  A      24      42.734  42.919  46.155  1.00  0.00
ATOM    770  C3' A      24      44.077  41.808  42.278  1.00  0.00
ATOM    771  H3' A      24      42.988  41.837  42.241  1.00  0.00
ATOM    772  C2' A      24      44.591  41.674  43.783  1.00  0.00
ATOM    773  H2' A      24      43.961  41.028  44.395  1.00  0.00
ATOM    774  O2' A      24      45.978  41.334  43.878  1.00  0.00
ATOM    775 HO2' A      24      46.443  41.527  43.061  1.00  0.00
ATOM    776  O3' A      24      44.608  40.831  41.458  1.00  0.00
ATOM    777  P   C      25      43.730  39.510  41.204  1.00  0.00
ATOM    778  OP1 C      25      44.526  38.597  40.348  1.00  0.00
ATOM    779  OP2 C      25      42.379  39.964  40.799  1.00  0.00
ATOM    780  O5' C      25      43.590  38.822  42.687  1.00  0.00
ATOM    781  C5' C      25      44.748  38.243  43.259  1.00  0.00
ATOM    782  H5' C      25      45.663  38.802  43.062  1.00  0.00
ATOM    783 H5'' C      25      44.811  37.277  42.757  1.00  0.00
ATOM    784  C4' C      25      44.623  37.805  44.679  1.00  0.00
ATOM    785  H4' C      25      45.586  37.405  44.999  1.00  0.00
ATOM    786  O4' C      25      44.199  38.909  45.476  1.00  0.00
ATOM    787  C1' C      25      43.260  38.429  46.448  1.00  0.00
ATOM    788  H1' C      25      43.576  38.588  47.479  1.00  0.00
ATOM    789  N1  C      25      41.977  39.182  46.376  1.00  0.00
ATOM    790  C6  C      25      41.479  39.708  45.175  1.00  0.00
ATOM    791  H6  C      25      41.959  39.693  44.208  1.00  0.00
ATOM    792  C5  C      25      40.386  40.559  45.236  1.00  0.00
ATOM    793  H5  C      25      39.956  41.019  44.359  1.00  0.00
ATOM    794  C4  C      25      39.623  40.624  46.434  1.00  0.00
ATOM    795  N4  C      25      38.504  41.344  46.538  1.00  0.00
ATOM    796  H41 C      25      38.099  41.310  47.463  1.00  0.00
ATOM    797  H42 C      25      38.220  42.012  45.836  1.00  0.00
ATOM    798  N3  C      25      39.903  39.887  47.463  1.00  0.00
ATOM    799  C2  C      25      41.084  39.126  47.475  1.00  0.00
ATOM    800  O2  C      25      41.225  38.416  48.464  1.00  0.00
ATOM    801  C3' C      25      43.499  36.796  44.769  1.00  0.00
ATOM    802  H3' C      25      42.755  37.069  44.021  1.00  0.00
ATOM    803  C2' C      25      43.098  36.925  46.239  1.00  0.00
ATOM    804  H2' C      25      42.031  36.732  46.350  1.00  0.00
ATOM    805  O2' C      25      43.809  36.181  47.180  1.00  0.00
ATOM    806 HO2' C      25      43.370  35.995  48.013  1.00  0.00
ATOM    807  O3' C      25      44.021  35.528  44.306  1.00  0.00
ATOM    808  P   U      26      43.109  34.403  43.676  1.00  0.00
ATOM    809  OP1 U      26      43.991  33.215  43.447  1.00  0.00
ATOM    810  OP2 U      26      42.377  34.975  42.521  1.00  0.00
ATOM    811  O5' U      26      42.125  34.080  44.796  1.00  0.00
ATOM    812  C5' U      26      42.483  33.246  45.924  1.00  0.00
ATOM    813  H5' U      26      43.428  33.605  46.331  1.00  0.00
ATOM    814 H5'' U      26      42.671  32.235  45.563  1.00  0.00
ATOM    815  C4' U      26      41.391  33.329  47.032  1.00  0.00
ATOM    816  H4' U      26      41.689  32.715  47.882  1.00  0.00
ATOM    817  O4' U      26      41.082  34.586  47.590  1.00  0.00
ATOM    818  C1' U      26      39.758  34.667  48.059  1.00  0.00
ATOM    819  H1' U      26      39.633  34.880  49.121  1.00  0.00
ATOM    820  N1  U      26      39.003  35.703  47.266  1.00  0.00
ATOM    821  C6  U      26      39.358  36.200  46.014  1.00  0.00
ATOM    822  H6  U      26      40.313  35.871  45.630  1.00  0.00
ATOM    823  C5  U      26      38.613  37.121  45.378  1.00  0.00
ATOM    824  H5  U      26      38.876  37.550  44.423  1.00  0.00
ATOM    825  C4  U      26      37.422  37.667  45.889  1.00  0.00
ATOM    826  O4  U      26      36.684  38.576  45.519  1.00  0.00
ATOM    827  N3  U      26      37.127  37.140  47.130  1.00  0.00
ATOM    828  H3  U      26      36.223  37.370  47.517  1.00  0.00
ATOM    829  C2  U      26      37.834  36.163  47.832  1.00  0.00
ATOM    830  O2  U      26      37.355  35.831  48.945  1.00  0.00
ATOM    831  C3' U      26      40.020  32.860  46.605  1.00  0.00
ATOM    832  H3' U      26      39.880  33.457  45.704  1.00  0.00
ATOM    833  C2' U      26      39.066  33.333  47.769  1.00  0.00
ATOM    834  H2' U      26      38.059  33.482  47.379  1.00  0.00
ATOM    835  O2' U      26      39.081  32.468  48.898  1.00  0.00
ATOM    836 HO2' U      26      39.631  31.734  48.614  1.00  0.00
ATOM    837  O3' U      26      40.150  31.447  46.241  1.00  0.00
ATOM    838  P   A      27      39.075  30.707  45.448  1.00  0.00
ATOM    839  OP1 A      27      39.487  29.298  45.479  1.00  0.00
ATOM    840  OP2 A      27      38.971  31.467  44.169  1.00  0.00
ATOM    841  O5' A      27      37.780  31.012  46.261  1.00  0.00
ATOM    842  C5' A      27      37.391  30.200  47.374  1.00  0.00
ATOM    843  H5' A      27      38.062  30.388  48.213  1.00  0.00
ATOM    844 H5'' A      27      37.441  29.148  47.097  1.00  0.00
ATOM    845  C4' A      27      36.000  30.591  47.776  1.00  0.00
ATOM    846  H4' A      27      35.690  30.028  48.657  1.00  0.00
ATOM    847  O4' A      27      35.932  32.028  48.119  1.00  0.00
ATOM    848  C1' A      27      34.573  32.423  47.906  1.00  0.00
ATOM    849  H1' A      27      34.154  32.850  48.817  1.00  0.00
ATOM    850  N9  A      27      34.662  33.619  46.955  1.00  0.00
ATOM    851  C8  A      27      35.603  33.895  45.994  1.00  0.00
ATOM    852  H8  A      27      36.434  33.222  45.839  1.00  0.00
ATOM    853  N7  A      27      35.456  35.053  45.342  1.00  0.00
ATOM    854  C5  A      27      34.299  35.649  45.948  1.00  0.00
ATOM    855  C6  A      27      33.489  36.803  45.885  1.00  0.00
ATOM    856  N6  A      27      33.820  37.744  44.952  1.00  0.00
ATOM    857  H61 A      27      33.204  38.544  44.936  1.00  0.00
ATOM    858  H62 A      27      34.771  37.923  44.663  1.00  0.00
ATOM    859  N1  A      27      32.321  36.924  46.535  1.00  0.00
ATOM    860  C2  A      27      32.030  35.911  47.313  1.00  0.00
ATOM    861  H2  A      27      31.065  35.823  47.789  1.00  0.00
ATOM    862  N3  A      27      32.670  34.765  47.609  1.00  0.00
ATOM    863  C4  A      27      33.796  34.717  46.849  1.00  0.00
ATOM    864  C3' A      27      34.980  30.371  46.673  1.00  0.00
ATOM    865  H3' A      27      35.382  30.788  45.749  1.00  0.00
ATOM    866  C2' A      27      33.808  31.212  47.382  1.00  0.00
ATOM    867  H2' A      27      33.065  31.631  46.703  1.00  0.00
ATOM    868  O2' A      27      33.240  30.616  48.534  1.00  0.00
ATOM    869 HO2' A      27      32.364  30.290  48.316  1.00  0.00
ATOM    870  O3' A      27      34.450  29.056  46.370  1.00  0.00
ATOM    871  P   G      28      33.759  28.767  44.983  1.00  0.00
ATOM    872  OP1 G      28      33.671  27.280  44.924  1.00  0.00
ATOM    873  OP2 G      28      34.465  29.497  43.947  1.00  0.00
ATOM    874  O5' G      28      32.330  29.403  45.134  1.00  0.00
ATOM    875  C5' G      28      31.371  28.917  45.962  1.00  0.00
ATOM    876  H5' G      28      31.845  28.718  46.924  1.00  0.00
ATOM    877 H5'' G      28      30.959  27.979  45.591  1.00  0.00
ATOM    878  C4' G      28      30.206  29.963  46.221  1.00  0.00
ATOM    879  H4' G      28      29.603  29.520  47.014  1.00  0.00
ATOM    880  O4' G      28      30.582  31.201  46.683  1.00  0.00
ATOM    881  C1' G      28      29.554  32.182  46.428  1.00  0.00
ATOM    882  H1' G      28      29.093  32.644  47.301  1.00  0.00
ATOM    883  N9  G      28      30.291  33.226  45.585  1.00  0.00
ATOM    884  C8  G      28      31.512  33.119  44.997  1.00  0.00
ATOM    885  H8  G      28      32.129  32.234  45.050  1.00  0.00
ATOM    886  N7  G      28      31.925  34.217  44.372  1.00  0.00
ATOM    887  C5  G      28      30.760  35.007  44.414  1.00  0.00
ATOM    888  C6  G      28      30.503  36.314  43.873  1.00  0.00
ATOM    889  O6  G      28      31.313  37.041  43.373  1.00  0.00
ATOM    890  N1  G      28      29.227  36.813  44.073  1.00  0.00
ATOM    891  H1  G      28      29.006  37.785  43.908  1.00  0.00
ATOM    892  C2  G      28      28.320  36.110  44.784  1.00  0.00
ATOM    893  N2  G      28      27.129  36.634  44.801  1.00  0.00
ATOM    894  H21 G      28      26.995  37.512  44.320  1.00  0.00
ATOM    895  H22 G      28      26.373  36.163  45.277  1.00  0.00
ATOM    896  N3  G      28      28.512  34.985  45.474  1.00  0.00
ATOM    897  C4  G      28      29.795  34.467  45.244  1.00  0.00
ATOM    898  C3' G      28      29.293  30.301  45.023  1.00  0.00
ATOM    899  H3' G      28      30.049  30.506  44.265  1.00  0.00
ATOM    900  C2' G      28      28.485  31.565  45.550  1.00  0.00
ATOM    901  H2' G      28      28.126  32.134  44.692  1.00  0.00
ATOM    902  O2' G      28      27.504  31.121  46.480  1.00  0.00
ATOM    903 HO2' G      28      26.936  31.863  46.703  1.00  0.00
ATOM    904  O3' G      28      28.520  29.218  44.637  1.00  0.00
ATOM    905  P   A      29      27.944  29.084  43.091  1.00  0.00
ATOM    906  OP1 A      29      27.306  27.759  42.976  1.00  0.00
ATOM    907  OP2 A      29      29.055  29.414  42.163  1.00  0.00
ATOM    908  O5' A      29      26.822  30.239  42.910  1.00  0.00
ATOM    909  C5' A      29      25.548  30.349  43.661  1.00  0.00
ATOM    910  H5' A      29      25.707  30.488  44.730  1.00  0.00
ATOM    911 H5'' A      29      24.988  29.419  43.565  1.00  0.00
ATOM    912  C4' A      29      24.830  31.528  43.096  1.00  0.00
ATOM    913  H4' A      29      23.828  31.600  43.519  1.00  0.00
ATOM    914  O4' A      29      25.444  32.788  43.413  1.00  0.00
ATOM    915  C1' A      29      25.163  33.800  42.353  1.00  0.00
ATOM    916  H1' A      29      24.483  34.592  42.668  1.00  0.00
ATOM    917  N9  A      29      26.489  34.287  42.008  1.00  0.00
ATOM    918  C8  A      29      27.643  33.474  42.016  1.00  0.00
ATOM    919  H8  A      29      27.721  32.480  42.432  1.00  0.00
ATOM    920  N7  A      29      28.676  34.145  41.493  1.00  0.00
ATOM    921  C5  A      29      28.236  35.433  41.171  1.00  0.00
ATOM    922  C6  A      29      28.743  36.659  40.622  1.00  0.00
ATOM    923  N6  A      29      29.946  36.746  40.108  1.00  0.00
ATOM    924  H61 A      29      30.154  37.517  39.490  1.00  0.00
ATOM    925  H62 A      29      30.502  35.904  40.156  1.00  0.00
ATOM    926  N1  A      29      27.960  37.704  40.555  1.00  0.00
ATOM    927  C2  A      29      26.720  37.661  40.964  1.00  0.00
ATOM    928  H2  A      29      26.160  38.582  40.890  1.00  0.00
ATOM    929  N3  A      29      26.083  36.639  41.479  1.00  0.00
ATOM    930  C4  A      29      26.905  35.545  41.563  1.00  0.00
ATOM    931  C3' A      29      24.787  31.514  41.611  1.00  0.00
ATOM    932  H3' A      29      25.777  31.312  41.201  1.00  0.00
ATOM    933  C2' A      29      24.458  32.981  41.326  1.00  0.00
ATOM    934  H2' A      29      24.774  33.189  40.304  1.00  0.00
ATOM    935  O2' A      29      23.052  33.249  41.550  1.00  0.00
ATOM    936 HO2' A      29      22.873  33.951  40.920  1.00  0.00
ATOM    937  O3' A      29      23.836  30.587  40.957  1.00  0.00
ATOM    938  P   G      30      24.160  29.814  39.650  1.00  0.00
ATOM    939  OP1 G      30      23.104  28.827  39.437  1.00  0.00
ATOM    940  OP2 G      30      25.581  29.416  39.658  1.00  0.00
ATOM    941  O5' G      30      24.120  30.988  38.473  1.00  0.00
ATOM    942  C5' G      30      22.914  31.717  38.089  1.00  0.00
ATOM    943  H5' G      30      22.261  31.873  38.948  1.00  0.00
ATOM    944 H5'' G      30      22.337  31.092  37.407  1.00  0.00
ATOM    945  C4' G      30      23.171  33.104  37.438  1.00  0.00
ATOM    946  H4' G      30      22.192  33.582  37.381  1.00  0.00
ATOM    947  O4' G      30      24.063  34.025  38.106  1.00  0.00
ATOM    948  C1' G      30      24.617  34.967  37.171  1.00  0.00
ATOM    949  H1' G      30      24.137  35.945  37.225  1.00  0.00
ATOM    950  N9  G      30      26.035  35.125  37.440  1.00  0.00
ATOM    951  C8  G      30      26.906  34.177  38.002  1.00  0.00
ATOM    952  H8  G      30      26.546  33.264  38.454  1.00  0.00
ATOM    953  N7  G      30      28.173  34.627  38.028  1.00  0.00
ATOM    954  C5  G      30      28.143  35.909  37.447  1.00  0.00
ATOM    955  C6  G      30      29.163  36.801  37.070  1.00  0.00
ATOM    956  O6  G      30      30.327  36.753  37.311  1.00  0.00
ATOM    957  N1  G      30      28.720  37.900  36.275  1.00  0.00
ATOM    958  H1  G      30      29.406  38.600  36.030  1.00  0.00
ATOM    959  C2  G      30      27.422  38.082  35.957  1.00  0.00
ATOM    960  N2  G      30      27.100  39.020  35.102  1.00  0.00
ATOM    961  H21 G      30      27.925  39.528  34.815  1.00  0.00
ATOM    962  H22 G      30      26.117  39.105  34.885  1.00  0.00
ATOM    963  N3  G      30      26.456  37.345  36.459  1.00  0.00
ATOM    964  C4  G      30      26.899  36.191  37.056  1.00  0.00
ATOM    965  C3' G      30      23.773  33.021  36.022  1.00  0.00
ATOM    966  H3' G      30      24.607  32.350  36.226  1.00  0.00
ATOM    967  C2' G      30      24.343  34.372  35.778  1.00  0.00
ATOM    968  H2' G      30      25.267  34.358  35.199  1.00  0.00
ATOM    969  O2' G      30      23.353  35.122  35.165  1.00  0.00
ATOM    970 HO2' G      30      23.163  34.701  34.324  1.00  0.00
ATOM    971  O3' G      30      22.849  32.595  35.033  1.00  0.00
ATOM    972  P   C      31      23.309  32.221  33.549  1.00  0.00
ATOM    973  OP1 C      31      22.114  31.746  32.798  1.00  0.00
ATOM    974  OP2 C      31      24.516  31.311  33.532  1.00  0.00
ATOM    975  O5' C      31      23.734  33.596  32.843  1.00  0.00
ATOM    976  C5' C      31      22.726  34.442  32.237  1.00  0.00
ATOM    977  H5' C      31      22.012  34.689  33.023  1.00  0.00
ATOM    978 H5'' C      31      22.230  33.817  31.494  1.00  0.00
ATOM    979  C4' C      31      23.408  35.680  31.566  1.00  0.00
ATOM    980  H4' C      31      22.653  36.392  31.233  1.00  0.00
ATOM    981  O4' C      31      24.265  36.262  32.548  1.00  0.00
ATOM    982  C1' C      31      25.472  36.883  32.008  1.00  0.00
ATOM    983  H1' C      31      25.566  37.923  32.319  1.00  0.00
ATOM    984  N1  C      31      26.756  36.217  32.581  1.00  0.00
ATOM    985  C6  C      31      26.736  34.987  33.231  1.00  0.00
ATOM    986  H6  C      31      25.833  34.400  33.300  1.00  0.00
ATOM    987  C5  C      31      27.882  34.549  33.763  1.00  0.00
ATOM    988  H5  C      31      27.943  33.560  34.193  1.00  0.00
ATOM    989  C4  C      31      29.027  35.410  33.680  1.00  0.00
ATOM    990  N4  C      31      30.070  35.141  34.358  1.00  0.00
ATOM    991  H41 C      31      30.915  35.664  34.174  1.00  0.00
ATOM    992  H42 C      31      30.125  34.322  34.946  1.00  0.00
ATOM    993  N3  C      31      29.113  36.558  32.981  1.00  0.00
ATOM    994  C2  C      31      27.944  36.998  32.475  1.00  0.00
ATOM    995  O2  C      31      27.913  38.076  31.925  1.00  0.00
ATOM    996  C3' C      31      24.366  35.387  30.463  1.00  0.00
ATOM    997  H3' C      31      24.915  34.467  30.667  1.00  0.00
ATOM    998  C2' C      31      25.471  36.590  30.471  1.00  0.00
ATOM    999  H2' C      31      26.410  36.171  30.110  1.00  0.00
ATOM   1000  O2' C      31      25.127  37.802  29.773  1.00  0.00
ATOM   1001 HO2' C      31      25.844  38.415  29.955  1.00  0.00
ATOM   1002  O3' C      31      23.686  35.189  29.187  1.00  0.00
ATOM   1003  P   C      32      24.499  34.437  28.050  1.00  0.00
ATOM   1004  OP1 C      32      23.728  34.447  26.819  1.00  0.00
ATOM   1005  OP2 C      32      24.790  33.051  28.607  1.00  0.00
ATOM   1006  O5' C      32      25.850  35.285  27.721  1.00  0.00
ATOM   1007  C5' C      32      25.919  36.539  27.051  1.00  0.00
ATOM   1008  H5' C      32      25.186  37.182  27.539  1.00  0.00
ATOM   1009 H5'' C      32      25.608  36.383  26.018  1.00  0.00
ATOM   1010  C4' C      32      27.292  37.092  27.035  1.00  0.00
ATOM   1011  H4' C      32      27.339  38.039  26.497  1.00  0.00
ATOM   1012  O4' C      32      27.848  37.166  28.408  1.00  0.00
ATOM   1013  C1' C      32      29.263  37.318  28.244  1.00  0.00
ATOM   1014  H1' C      32      29.678  38.300  28.472  1.00  0.00
ATOM   1015  N1  C      32      29.888  36.280  29.105  1.00  0.00
ATOM   1016  C6  C      32      29.276  35.080  29.455  1.00  0.00
ATOM   1017  H6  C      32      28.286  34.816  29.113  1.00  0.00
ATOM   1018  C5  C      32      29.977  34.142  30.142  1.00  0.00
ATOM   1019  H5  C      32      29.497  33.211  30.407  1.00  0.00
ATOM   1020  C4  C      32      31.228  34.481  30.607  1.00  0.00
ATOM   1021  N4  C      32      31.807  33.768  31.580  1.00  0.00
ATOM   1022  H41 C      32      32.752  34.024  31.825  1.00  0.00
ATOM   1023  H42 C      32      31.287  33.086  32.113  1.00  0.00
ATOM   1024  N3  C      32      31.913  35.583  30.292  1.00  0.00
ATOM   1025  C2  C      32      31.249  36.441  29.479  1.00  0.00
ATOM   1026  O2  C      32      31.868  37.475  29.143  1.00  0.00
ATOM   1027  C3' C      32      28.291  36.190  26.348  1.00  0.00
ATOM   1028  H3' C      32      28.314  35.242  26.886  1.00  0.00
ATOM   1029  C2' C      32      29.525  37.007  26.823  1.00  0.00
ATOM   1030  H2' C      32      30.355  36.311  26.702  1.00  0.00
ATOM   1031  O2' C      32      29.756  38.280  26.186  1.00  0.00
ATOM   1032 HO2' C      32      29.361  38.318  25.312  1.00  0.00
ATOM   1033  O3' C      32      28.223  36.212  24.877  1.00  0.00
ATOM   1034  P   C      33      28.975  34.954  24.232  1.00  0.00
ATOM   1035  OP1 C      33      28.687  34.714  22.802  1.00  0.00
ATOM   1036  OP2 C      33      28.896  33.824  25.125  1.00  0.00
ATOM   1037  O5' C      33      30.418  35.448  24.289  1.00  0.00
ATOM   1038  C5' C      33      30.876  36.696  23.683  1.00  0.00
ATOM   1039  H5' C      33      30.372  37.578  24.078  1.00  0.00
ATOM   1040 H5'' C      33      30.606  36.573  22.634  1.00  0.00
ATOM   1041  C4' C      33      32.428  36.809  23.894  1.00  0.00
ATOM   1042  H4' C      33      32.800  37.731  23.448  1.00  0.00
ATOM   1043  O4' C      33      32.658  36.714  25.301  1.00  0.00
ATOM   1044  C1' C      33      33.978  36.168  25.550  1.00  0.00
ATOM   1045  H1' C      33      34.576  36.979  25.965  1.00  0.00
ATOM   1046  N1  C      33      33.977  35.076  26.533  1.00  0.00
ATOM   1047  C6  C      33      32.845  34.373  26.791  1.00  0.00
ATOM   1048  H6  C      33      31.875  34.596  26.371  1.00  0.00
ATOM   1049  C5  C      33      32.911  33.317  27.642  1.00  0.00
ATOM   1050  H5  C      33      32.001  32.784  27.876  1.00  0.00
ATOM   1051  C4  C      33      34.113  33.057  28.268  1.00  0.00
ATOM   1052  N4  C      33      34.162  31.985  29.046  1.00  0.00
ATOM   1053  H41 C      33      35.109  31.771  29.322  1.00  0.00
ATOM   1054  H42 C      33      33.340  31.397  29.048  1.00  0.00
ATOM   1055  N3  C      33      35.231  33.673  27.951  1.00  0.00
ATOM   1056  C2  C      33      35.197  34.711  27.119  1.00  0.00
ATOM   1057  O2  C      33      36.269  35.213  26.707  1.00  0.00
ATOM   1058  C3' C      33      33.270  35.699  23.354  1.00  0.00
ATOM   1059  H3' C      33      32.679  34.820  23.610  1.00  0.00
ATOM   1060  C2' C      33      34.536  35.734  24.218  1.00  0.00
ATOM   1061  H2' C      33      35.005  34.751  24.181  1.00  0.00
ATOM   1062  O2' C      33      35.417  36.721  23.685  1.00  0.00
ATOM   1063 HO2' C      33      35.605  36.429  22.790  1.00  0.00
ATOM   1064  O3' C      33      33.576  35.748  22.015  1.00  0.00
ATOM   1065  P   U      34      33.941  34.419  21.226  1.00  0.00
ATOM   1066  OP1 U      34      34.561  34.853  19.961  1.00  0.00
ATOM   1067  OP2 U      34      32.719  33.552  21.228  1.00  0.00
ATOM   1068  O5' U      34      35.193  33.654  22.019  1.00  0.00
ATOM   1069  C5' U      34      36.555  34.072  21.940  1.00  0.00
ATOM   1070  H5' U      34      36.504  35.148  22.110  1.00  0.00
ATOM   1071 H5'' U      34      36.868  33.848  20.920  1.00  0.00
ATOM   1072  C4' U      34      37.473  33.442  22.962  1.00  0.00
ATOM   1073  H4' U      34      38.363  34.071  22.987  1.00  0.00
ATOM   1074  O4' U      34      36.946  33.419  24.310  1.00  0.00
ATOM   1075  C1' U      34      37.550  32.413  25.057  1.00  0.00
ATOM   1076  H1' U      34      38.183  32.720  25.890  1.00  0.00
ATOM   1077  N1  U      34      36.521  31.530  25.678  1.00  0.00
ATOM   1078  C6  U      34      35.165  31.610  25.400  1.00  0.00
ATOM   1079  H6  U      34      34.920  32.415  24.723  1.00  0.00
ATOM   1080  C5  U      34      34.279  30.711  25.808  1.00  0.00
ATOM   1081  H5  U      34      33.240  30.861  25.553  1.00  0.00
ATOM   1082  C4  U      34      34.659  29.711  26.757  1.00  0.00
ATOM   1083  O4  U      34      33.936  28.868  27.299  1.00  0.00
ATOM   1084  N3  U      34      35.957  29.795  27.176  1.00  0.00
ATOM   1085  H3  U      34      36.143  29.286  28.029  1.00  0.00
ATOM   1086  C2  U      34      36.979  30.603  26.626  1.00  0.00
ATOM   1087  O2  U      34      38.162  30.474  26.949  1.00  0.00
ATOM   1088  C3' U      34      37.757  31.988  22.691  1.00  0.00
ATOM   1089  H3' U      34      36.861  31.375  22.588  1.00  0.00
ATOM   1090  C2' U      34      38.372  31.636  24.051  1.00  0.00
ATOM   1091  H2' U      34      38.277  30.574  24.278  1.00  0.00
ATOM   1092  O2' U      34      39.719  32.019  24.220  1.00  0.00
ATOM   1093 HO2' U      34      39.990  31.640  25.059  1.00  0.00
ATOM   1094  O3' U      34      38.565  31.805  21.474  1.00  0.00
ATOM   1095  P   G      35      38.656  30.443  20.800  1.00  0.00
ATOM   1096  OP1 G      35      39.687  30.544  19.789  1.00  0.00
ATOM   1097  OP2 G      35      37.320  29.948  20.443  1.00  0.00
ATOM   1098  O5' G      35      39.227  29.314  21.770  1.00  0.00
ATOM   1099  C5' G      35      40.574  29.125  22.088  1.00  0.00
ATOM   1100  H5' G      35      40.975  30.107  22.342  1.00  0.00
ATOM   1101 H5'' G      35      41.147  28.717  21.255  1.00  0.00
ATOM   1102  C4' G      35      40.813  28.151  23.306  1.00  0.00
ATOM   1103  H4' G      35      41.869  28.162  23.575  1.00  0.00
ATOM   1104  O4' G      35      40.000  28.551  24.419  1.00  0.00
ATOM   1105  C1' G      35      39.844  27.418  25.291  1.00  0.00
ATOM   1106  H1' G      35      40.417  27.603  26.199  1.00  0.00
ATOM   1107  N9  G      35      38.412  27.244  25.459  1.00  0.00
ATOM   1108  C8  G      35      37.427  27.710  24.631  1.00  0.00
ATOM   1109  H8  G      35      37.617  28.297  23.744  1.00  0.00
ATOM   1110  N7  G      35      36.245  27.418  24.995  1.00  0.00
ATOM   1111  C5  G      35      36.505  26.712  26.164  1.00  0.00
ATOM   1112  C6  G      35      35.575  26.021  27.009  1.00  0.00
ATOM   1113  O6  G      35      34.394  25.952  26.956  1.00  0.00
ATOM   1114  N1  G      35      36.171  25.450  28.063  1.00  0.00
ATOM   1115  H1  G      35      35.574  25.020  28.754  1.00  0.00
ATOM   1116  C2  G      35      37.485  25.580  28.396  1.00  0.00
ATOM   1117  N2  G      35      37.833  24.857  29.341  1.00  0.00
ATOM   1118  H21 G      35      37.088  24.225  29.597  1.00  0.00
ATOM   1119  H22 G      35      38.769  24.717  29.694  1.00  0.00
ATOM   1120  N3  G      35      38.424  26.135  27.666  1.00  0.00
ATOM   1121  C4  G      35      37.825  26.680  26.525  1.00  0.00
ATOM   1122  C3' G      35      40.386  26.694  22.996  1.00  0.00
ATOM   1123  H3' G      35      39.395  26.548  22.567  1.00  0.00
ATOM   1124  C2' G      35      40.425  26.198  24.519  1.00  0.00
ATOM   1125  H2' G      35      39.749  25.345  24.576  1.00  0.00
ATOM   1126  O2' G      35      41.676  25.937  25.074  1.00  0.00
ATOM   1127 HO2' G      35      42.273  25.689  24.364  1.00  0.00
ATOM   1128  O3' G      35      41.241  26.057  22.148  1.00  0.00
ATOM   1129  P   U      36      41.223  24.437  22.004  1.00  0.00
ATOM   1130  OP1 U      36      41.703  24.210  20.607  1.00  0.00
ATOM   1131  OP2 U      36      40.027  23.778  22.492  1.00  0.00
ATOM   1132  O5' U      36      42.450  23.981  23.034  1.00  0.00
ATOM   1133  C5' U      36      43.831  23.890  22.544  1.00  0.00
ATOM   1134  H5' U      36      44.040  24.821  22.016  1.00  0.00
ATOM   1135 H5'' U      36      43.880  22.997  21.920  1.00  0.00
ATOM   1136  C4' U      36      44.903  23.674  23.732  1.00  0.00
ATOM   1137  H4' U      36      44.874  24.604  24.299  1.00  0.00
ATOM   1138  O4' U      36      44.605  22.515  24.554  1.00  0.00
ATOM   1139  C1' U      36      45.691  21.557  24.600  1.00  0.00
ATOM   1140  H1' U      36      46.281  21.676  25.509  1.00  0.00
ATOM   1141  N1  U      36      45.296  20.139  24.570  1.00  0.00
ATOM   1142  C6  U      36      44.103  19.696  23.977  1.00  0.00
ATOM   1143  H6  U      36      43.470  20.359  23.405  1.00  0.00
ATOM   1144  C5  U      36      43.836  18.347  24.150  1.00  0.00
ATOM   1145  H5  U      36      42.911  18.001  23.713  1.00  0.00
ATOM   1146  C4  U      36      44.756  17.397  24.783  1.00  0.00
ATOM   1147  O4  U      36      44.690  16.181  24.631  1.00  0.00
ATOM   1148  N3  U      36      45.756  17.967  25.437  1.00  0.00
ATOM   1149  H3  U      36      46.390  17.335  25.905  1.00  0.00
ATOM   1150  C2  U      36      46.127  19.276  25.275  1.00  0.00
ATOM   1151  O2  U      36      47.029  19.678  25.969  1.00  0.00
ATOM   1152  C3' U      36      46.299  23.397  23.146  1.00  0.00
ATOM   1153  H3' U      36      46.311  23.736  22.110  1.00  0.00
ATOM   1154  C2' U      36      46.464  21.890  23.340  1.00  0.00
ATOM   1155  H2' U      36      45.938  21.348  22.555  1.00  0.00
ATOM   1156  O2' U      36      47.842  21.460  23.407  1.00  0.00
ATOM   1157 HO2' U      36      48.352  21.948  22.757  1.00  0.00
ATOM   1158  O3' U      36      47.351  23.983  23.936  1.00  0.00
ATOM   1159  P   A      37      48.123  25.345  23.387  1.00  0.00
ATOM   1160  OP1 A      37      48.139  25.252  21.895  1.00  0.00
ATOM   1161  OP2 A      37      49.383  25.560  24.169  1.00  0.00
ATOM   1162  O5' A      37      47.162  26.520  23.825  1.00  0.00
ATOM   1163  C5' A      37      46.153  26.953  22.896  1.00  0.00
ATOM   1164  H5' A      37      45.776  26.072  22.377  1.00  0.00
ATOM   1165 H5'' A      37      46.600  27.621  22.159  1.00  0.00
ATOM   1166  C4' A      37      45.137  27.805  23.632  1.00  0.00
ATOM   1167  H4' A      37      44.456  28.220  22.889  1.00  0.00
ATOM   1168  O4' A      37      44.253  27.090  24.458  1.00  0.00
ATOM   1169  C1' A      37      44.226  27.760  25.825  1.00  0.00
ATOM   1170  H1' A      37      43.184  27.737  26.143  1.00  0.00
ATOM   1171  N9  A      37      44.934  27.012  26.862  1.00  0.00
ATOM   1172  C8  A      37      45.660  25.822  26.779  1.00  0.00
ATOM   1173  H8  A      37      45.972  25.351  25.859  1.00  0.00
ATOM   1174  N7  A      37      45.899  25.138  27.867  1.00  0.00
ATOM   1175  C5  A      37      45.197  25.942  28.785  1.00  0.00
ATOM   1176  C6  A      37      44.987  25.924  30.161  1.00  0.00
ATOM   1177  N6  A      37      45.492  24.972  30.953  1.00  0.00
ATOM   1178  H61 A      37      45.422  25.141  31.947  1.00  0.00
ATOM   1179  H62 A      37      45.948  24.149  30.587  1.00  0.00
ATOM   1180  N1  A      37      44.286  26.869  30.825  1.00  0.00
ATOM   1181  C2  A      37      43.854  27.871  30.097  1.00  0.00
ATOM   1182  H2  A      37      43.376  28.673  30.641  1.00  0.00
ATOM   1183  N3  A      37      44.097  28.094  28.818  1.00  0.00
ATOM   1184  C4  A      37      44.742  27.074  28.189  1.00  0.00
ATOM   1185  C3' A      37      45.673  28.977  24.496  1.00  0.00
ATOM   1186  H3' A      37      46.619  28.719  24.973  1.00  0.00
ATOM   1187  C2' A      37      44.612  29.102  25.583  1.00  0.00
ATOM   1188  H2' A      37      44.937  29.708  26.429  1.00  0.00
ATOM   1189  O2' A      37      43.531  29.769  24.974  1.00  0.00
ATOM   1190 HO2' A      37      43.863  30.496  24.442  1.00  0.00
ATOM   1191  O3' A      37      45.825  30.241  23.895  1.00  0.00
ATOM   1192  P   A      38      46.898  31.338  24.344  1.00  0.00
ATOM   1193  OP1 A      38      46.606  32.650  23.591  1.00  0.00
ATOM   1194  OP2 A      38      48.243  30.738  24.319  1.00  0.00
ATOM   1195  O5' A      38      46.567  31.649  25.914  1.00  0.00
ATOM   1196  C5' A      38      45.420  32.418  26.199  1.00  0.00
ATOM   1197  H5' A      38      44.506  31.905  25.902  1.00  0.00
ATOM   1198 H5'' A      38      45.476  33.387  25.704  1.00  0.00
ATOM   1199  C4' A      38      45.441  32.655  27.726  1.00  0.00
ATOM   1200  H4' A      38      44.644  33.300  28.097  1.00  0.00
ATOM   1201  O4' A      38      45.170  31.350  28.284  1.00  0.00
ATOM   1202  C1' A      38      45.789  31.217  29.480  1.00  0.00
ATOM   1203  H1' A      38      45.164  31.184  30.372  1.00  0.00
ATOM   1204  N9  A      38      46.544  29.985  29.395  1.00  0.00
ATOM   1205  C8  A      38      47.294  29.434  28.392  1.00  0.00
ATOM   1206  H8  A      38      47.464  29.881  27.424  1.00  0.00
ATOM   1207  N7  A      38      47.993  28.415  28.765  1.00  0.00
ATOM   1208  C5  A      38      47.679  28.219  30.111  1.00  0.00
ATOM   1209  C6  A      38      48.000  27.253  31.137  1.00  0.00
ATOM   1210  N6  A      38      48.629  26.119  30.983  1.00  0.00
ATOM   1211  H61 A      38      48.713  25.464  31.747  1.00  0.00
ATOM   1212  H62 A      38      48.983  25.890  30.065  1.00  0.00
ATOM   1213  N1  A      38      47.484  27.344  32.361  1.00  0.00
ATOM   1214  C2  A      38      46.756  28.412  32.622  1.00  0.00
ATOM   1215  H2  A      38      46.520  28.532  33.669  1.00  0.00
ATOM   1216  N3  A      38      46.327  29.328  31.781  1.00  0.00
ATOM   1217  C4  A      38      46.805  29.211  30.528  1.00  0.00
ATOM   1218  C3' A      38      46.750  33.140  28.306  1.00  0.00
ATOM   1219  H3' A      38      47.624  32.859  27.718  1.00  0.00
ATOM   1220  C2' A      38      46.805  32.332  29.628  1.00  0.00
ATOM   1221  H2' A      38      47.803  32.033  29.950  1.00  0.00
ATOM   1222  O2' A      38      46.274  33.241  30.672  1.00  0.00
ATOM   1223 HO2' A      38      46.775  34.060  30.660  1.00  0.00
ATOM   1224  O3' A      38      46.829  34.540  28.501  1.00  0.00
ATOM   1225  P   U      39      48.222  35.294  28.843  1.00  0.00
ATOM   1226  OP1 U      39      48.293  36.549  28.042  1.00  0.00
ATOM   1227  OP2 U      39      49.400  34.372  28.897  1.00  0.00
ATOM   1228  O5' U      39      47.969  35.671  30.414  1.00  0.00
ATOM   1229  C5' U      39      46.967  36.626  30.836  1.00  0.00
ATOM   1230  H5' U      39      46.019  36.381  30.356  1.00  0.00
ATOM   1231 H5'' U      39      47.257  37.594  30.430  1.00  0.00
ATOM   1232  C4' U      39      46.685  36.683  32.322  1.00  0.00
ATOM   1233  H4' U      39      45.884  37.359  32.621  1.00  0.00
ATOM   1234  O4' U      39      46.186  35.411  32.777  1.00  0.00
ATOM   1235  C1' U      39      46.648  35.168  34.060  1.00  0.00
ATOM   1236  H1' U      39      45.865  35.391  34.785  1.00  0.00
ATOM   1237  N1  U      39      47.211  33.837  34.218  1.00  0.00
ATOM   1238  C6  U      39      48.180  33.359  33.323  1.00  0.00
ATOM   1239  H6  U      39      48.628  33.995  32.574  1.00  0.00
ATOM   1240  C5  U      39      48.538  32.084  33.437  1.00  0.00
ATOM   1241  H5  U      39      49.203  31.630  32.717  1.00  0.00
ATOM   1242  C4  U      39      48.047  31.164  34.377  1.00  0.00
ATOM   1243  O4  U      39      48.344  30.029  34.636  1.00  0.00
ATOM   1244  N3  U      39      47.079  31.702  35.195  1.00  0.00
ATOM   1245  H3  U      39      46.813  31.250  36.059  1.00  0.00
ATOM   1246  C2  U      39      46.755  32.991  35.255  1.00  0.00
ATOM   1247  O2  U      39      46.140  33.351  36.299  1.00  0.00
ATOM   1248  C3' U      39      47.950  37.020  33.066  1.00  0.00
ATOM   1249  H3' U      39      48.783  36.600  32.502  1.00  0.00
ATOM   1250  C2' U      39      47.727  36.228  34.354  1.00  0.00
ATOM   1251  H2' U      39      48.715  35.893  34.670  1.00  0.00
ATOM   1252  O2' U      39      47.155  37.024  35.401  1.00  0.00
ATOM   1253 HO2' U      39      47.868  37.515  35.814  1.00  0.00
ATOM   1254  O3' U      39      48.072  38.445  33.212  1.00  0.00
ATOM   1255  P   G      40      49.338  39.095  33.784  1.00  0.00
ATOM   1256  OP1 G      40      49.095  40.549  33.658  1.00  0.00
ATOM   1257  OP2 G      40      50.430  38.445  33.031  1.00  0.00
ATOM   1258  O5' G      40      49.475  38.786  35.281  1.00  0.00
ATOM   1259  C5' G      40      48.969  39.727  36.269  1.00  0.00
ATOM   1260  H5' G      40      47.947  40.045  36.062  1.00  0.00
ATOM   1261 H5'' G      40      49.525  40.644  36.073  1.00  0.00
ATOM   1262  C4' G      40      49.272  39.167  37.620  1.00  0.00
ATOM   1263  H4' G      40      48.934  39.972  38.272  1.00  0.00
ATOM   1264  O4' G      40      48.627  37.929  37.915  1.00  0.00
ATOM   1265  C1' G      40      49.296  37.273  38.963  1.00  0.00
ATOM   1266  H1' G      40      48.827  37.548  39.908  1.00  0.00
ATOM   1267  N9  G      40      49.194  35.800  38.815  1.00  0.00
ATOM   1268  C8  G      40      48.603  34.942  39.663  1.00  0.00
ATOM   1269  H8  G      40      48.175  35.257  40.603  1.00  0.00
ATOM   1270  N7  G      40      48.768  33.710  39.434  1.00  0.00
ATOM   1271  C5  G      40      49.524  33.723  38.218  1.00  0.00
ATOM   1272  C6  G      40      50.227  32.682  37.509  1.00  0.00
ATOM   1273  O6  G      40      50.202  31.484  37.778  1.00  0.00
ATOM   1274  N1  G      40      50.944  33.122  36.441  1.00  0.00
ATOM   1275  H1  G      40      51.509  32.464  35.924  1.00  0.00
ATOM   1276  C2  G      40      51.045  34.419  36.118  1.00  0.00
ATOM   1277  N2  G      40      51.855  34.779  35.175  1.00  0.00
ATOM   1278  H21 G      40      52.503  34.142  34.734  1.00  0.00
ATOM   1279  H22 G      40      51.897  35.777  35.031  1.00  0.00
ATOM   1280  N3  G      40      50.443  35.378  36.729  1.00  0.00
ATOM   1281  C4  G      40      49.752  35.021  37.807  1.00  0.00
ATOM   1282  C3' G      40      50.767  38.854  37.834  1.00  0.00
ATOM   1283  H3' G      40      51.073  38.372  36.905  1.00  0.00
ATOM   1284  C2' G      40      50.723  37.812  39.000  1.00  0.00
ATOM   1285  H2' G      40      51.438  37.042  38.713  1.00  0.00
ATOM   1286  O2' G      40      51.101  38.386  40.269  1.00  0.00
ATOM   1287 HO2' G      40      51.975  38.777  40.207  1.00  0.00
ATOM   1288  O3' G      40      51.643  39.940  38.109  1.00  0.00
ATOM   1289  P   G      41      53.179  39.695  38.041  1.00  0.00
ATOM   1290  OP1 G      41      53.546  38.808  36.906  1.00  0.00
ATOM   1291  OP2 G      41      53.595  39.384  39.413  1.00  0.00
ATOM   1292  O5' G      41      53.700  41.163  37.763  1.00  0.00
ATOM   1293  C5' G      41      53.625  42.213  38.735  1.00  0.00
ATOM   1294  H5' G      41      54.460  42.063  39.420  1.00  0.00
ATOM   1295 H5'' G      41      52.720  42.241  39.341  1.00  0.00
ATOM   1296  C4' G      41      53.904  43.589  38.115  1.00  0.00
ATOM   1297  H4' G      41      54.964  43.642  37.869  1.00  0.00
ATOM   1298  O4' G      41      53.173  43.728  36.951  1.00  0.00
ATOM   1299  C1' G      41      52.192  44.699  37.107  1.00  0.00
ATOM   1300  H1' G      41      51.974  45.143  36.136  1.00  0.00
ATOM   1301  N9  G      41      50.921  44.105  37.607  1.00  0.00
ATOM   1302  C8  G      41      50.452  42.843  37.344  1.00  0.00
ATOM   1303  H8  G      41      51.040  42.057  36.893  1.00  0.00
ATOM   1304  N7  G      41      49.191  42.644  37.730  1.00  0.00
ATOM   1305  C5  G      41      48.799  43.883  38.253  1.00  0.00
ATOM   1306  C6  G      41      47.545  44.365  38.730  1.00  0.00
ATOM   1307  O6  G      41      46.437  43.763  38.761  1.00  0.00
ATOM   1308  N1  G      41      47.569  45.732  39.050  1.00  0.00
ATOM   1309  H1  G      41      46.670  46.082  39.350  1.00  0.00
ATOM   1310  C2  G      41      48.698  46.462  39.022  1.00  0.00
ATOM   1311  N2  G      41      48.623  47.699  39.381  1.00  0.00
ATOM   1312  H21 G      41      47.747  48.183  39.514  1.00  0.00
ATOM   1313  H22 G      41      49.423  48.266  39.136  1.00  0.00
ATOM   1314  N3  G      41      49.861  46.074  38.609  1.00  0.00
ATOM   1315  C4  G      41      49.863  44.780  38.198  1.00  0.00
ATOM   1316  C3' G      41      53.579  44.776  39.008  1.00  0.00
ATOM   1317  H3' G      41      52.829  44.492  39.746  1.00  0.00
ATOM   1318  C2' G      41      52.917  45.750  38.062  1.00  0.00
ATOM   1319  H2' G      41      52.353  46.451  38.678  1.00  0.00
ATOM   1320  O2' G      41      53.708  46.575  37.267  1.00  0.00
ATOM   1321 HO2' G      41      53.706  47.444  37.675  1.00  0.00
ATOM   1322  O3' G      41      54.689  45.383  39.560  1.00  0.00
ATOM   1323  P   U      42      54.826  45.526  41.085  1.00  0.00
ATOM   1324  OP1 U      42      56.127  46.229  41.334  1.00  0.00
ATOM   1325  OP2 U      42      54.539  44.131  41.545  1.00  0.00
ATOM   1326  O5' U      42      53.609  46.456  41.540  1.00  0.00
ATOM   1327  C5' U      42      53.412  47.758  41.102  1.00  0.00
ATOM   1328  H5' U      42      53.329  47.818  40.016  1.00  0.00
ATOM   1329 H5'' U      42      54.321  48.308  41.348  1.00  0.00
ATOM   1330  C4' U      42      52.213  48.396  41.828  1.00  0.00
ATOM   1331  H4' U      42      52.143  49.463  41.615  1.00  0.00
ATOM   1332  O4' U      42      51.064  47.744  41.277  1.00  0.00
ATOM   1333  C1' U      42      50.280  47.229  42.413  1.00  0.00
ATOM   1334  H1' U      42      49.526  47.958  42.712  1.00  0.00
ATOM   1335  N1  U      42      49.546  46.001  42.181  1.00  0.00
ATOM   1336  C6  U      42      50.186  44.911  41.680  1.00  0.00
ATOM   1337  H6  U      42      51.163  45.108  41.264  1.00  0.00
ATOM   1338  C5  U      42      49.507  43.699  41.609  1.00  0.00
ATOM   1339  H5  U      42      49.916  42.828  41.121  1.00  0.00
ATOM   1340  C4  U      42      48.148  43.542  42.157  1.00  0.00
ATOM   1341  O4  U      42      47.525  42.460  42.228  1.00  0.00
ATOM   1342  N3  U      42      47.549  44.686  42.598  1.00  0.00
ATOM   1343  H3  U      42      46.634  44.650  43.024  1.00  0.00
ATOM   1344  C2  U      42      48.144  45.931  42.563  1.00  0.00
ATOM   1345  O2  U      42      47.504  46.886  42.836  1.00  0.00
ATOM   1346  C3' U      42      52.247  48.196  43.353  1.00  0.00
ATOM   1347  H3' U      42      53.270  47.955  43.642  1.00  0.00
ATOM   1348  C2' U      42      51.230  47.101  43.598  1.00  0.00
ATOM   1349  H2' U      42      51.700  46.144  43.370  1.00  0.00
ATOM   1350  O2' U      42      50.647  47.092  44.883  1.00  0.00
ATOM   1351 HO2' U      42      50.794  46.186  45.165  1.00  0.00
ATOM   1352  O3' U      42      51.828  49.388  43.978  1.00  0.00
ATOM   1353  P   A      43      52.760  50.643  44.258  1.00  0.00
ATOM   1354  OP1 A      43      54.210  50.261  44.197  1.00  0.00
ATOM   1355  OP2 A      43      52.216  51.272  45.515  1.00  0.00
ATOM   1356  O5' A      43      52.517  51.734  43.116  1.00  0.00
ATOM   1357  C5' A      43      53.381  51.899  41.978  1.00  0.00
ATOM   1358  H5' A      43      53.263  51.000  41.374  1.00  0.00
ATOM   1359 H5'' A      43      54.442  52.057  42.171  1.00  0.00
ATOM   1360  C4' A      43      52.898  53.048  41.091  1.00  0.00
ATOM   1361  H4' A      43      53.679  53.271  40.365  1.00  0.00
ATOM   1362  O4' A      43      51.726  52.688  40.393  1.00  0.00
ATOM   1363  C1' A      43      50.754  53.710  40.496  1.00  0.00
ATOM   1364  H1' A      43      50.204  53.985  39.596  1.00  0.00
ATOM   1365  N9  A      43      49.821  53.248  41.554  1.00  0.00
ATOM   1366  C8  A      43      49.642  52.057  42.090  1.00  0.00
ATOM   1367  H8  A      43      50.199  51.154  41.888  1.00  0.00
ATOM   1368  N7  A      43      48.679  51.936  42.940  1.00  0.00
ATOM   1369  C5  A      43      48.069  53.147  42.849  1.00  0.00
ATOM   1370  C6  A      43      47.002  53.808  43.516  1.00  0.00
ATOM   1371  N6  A      43      46.210  53.230  44.466  1.00  0.00
ATOM   1372  H61 A      43      45.475  53.877  44.713  1.00  0.00
ATOM   1373  H62 A      43      46.157  52.234  44.624  1.00  0.00
ATOM   1374  N1  A      43      46.676  55.085  43.338  1.00  0.00
ATOM   1375  C2  A      43      47.386  55.761  42.431  1.00  0.00
ATOM   1376  H2  A      43      47.032  56.768  42.263  1.00  0.00
ATOM   1377  N3  A      43      48.440  55.302  41.749  1.00  0.00
ATOM   1378  C4  A      43      48.763  53.989  42.023  1.00  0.00
ATOM   1379  C3' A      43      52.658  54.360  41.812  1.00  0.00
ATOM   1380  H3' A      43      52.231  54.142  42.791  1.00  0.00
ATOM   1381  C2' A      43      51.597  54.930  40.946  1.00  0.00
ATOM   1382  H2' A      43      51.100  55.733  41.491  1.00  0.00
ATOM   1383  O2' A      43      52.276  55.578  39.831  1.00  0.00
ATOM   1384 HO2' A      43      53.028  55.064  39.526  1.00  0.00
ATOM   1385  O3' A      43      53.842  55.125  41.907  1.00  0.00
ATOM   1386  P   C      44      54.277  55.876  43.230  1.00  0.00
ATOM   1387  OP1 C      44      55.519  56.628  43.030  1.00  0.00
ATOM   1388  OP2 C      44      54.293  54.918  44.402  1.00  0.00
ATOM   1389  O5' C      44      53.005  56.837  43.442  1.00  0.00
ATOM   1390  C5' C      44      52.884  58.075  42.679  1.00  0.00
ATOM   1391  H5' C      44      52.785  57.951  41.601  1.00  0.00
ATOM   1392 H5'' C      44      53.803  58.642  42.830  1.00  0.00
ATOM   1393  C4' C      44      51.595  58.682  43.135  1.00  0.00
ATOM   1394  H4' C      44      51.436  59.622  42.606  1.00  0.00
ATOM   1395  O4' C      44      50.421  57.895  42.999  1.00  0.00
ATOM   1396  C1' C      44      49.595  58.000  44.056  1.00  0.00
ATOM   1397  H1' C      44      48.601  58.319  43.741  1.00  0.00
ATOM   1398  N1  C      44      49.462  56.701  44.678  1.00  0.00
ATOM   1399  C6  C      44      50.226  55.545  44.376  1.00  0.00
ATOM   1400  H6  C      44      50.929  55.594  43.557  1.00  0.00
ATOM   1401  C5  C      44      50.196  54.449  45.161  1.00  0.00
ATOM   1402  H5  C      44      50.842  53.617  44.924  1.00  0.00
ATOM   1403  C4  C      44      49.211  54.441  46.153  1.00  0.00
ATOM   1404  N4  C      44      49.050  53.466  46.982  1.00  0.00
ATOM   1405  H41 C      44      48.358  53.688  47.684  1.00  0.00
ATOM   1406  H42 C      44      49.430  52.556  46.765  1.00  0.00
ATOM   1407  N3  C      44      48.330  55.434  46.430  1.00  0.00
ATOM   1408  C2  C      44      48.495  56.583  45.666  1.00  0.00
ATOM   1409  O2  C      44      47.734  57.521  45.930  1.00  0.00
ATOM   1410  C3' C      44      51.629  59.056  44.609  1.00  0.00
ATOM   1411  H3' C      44      51.914  58.242  45.276  1.00  0.00
ATOM   1412  C2' C      44      50.095  59.149  44.924  1.00  0.00
ATOM   1413  H2' C      44      49.886  58.992  45.982  1.00  0.00
ATOM   1414  O2' C      44      49.558  60.402  44.572  1.00  0.00
ATOM   1415 HO2' C      44      50.299  61.011  44.601  1.00  0.00
ATOM   1416  O3' C      44      52.459  60.152  44.909  1.00  0.00
ATOM   1417  P   U      45      53.242  60.280  46.370  1.00  0.00
ATOM   1418  OP1 U      45      53.773  61.658  46.397  1.00  0.00
ATOM   1419  OP2 U      45      54.048  59.057  46.488  1.00  0.00
ATOM   1420  O5' U      45      52.029  60.211  47.460  1.00  0.00
ATOM   1421  C5' U      45      51.178  61.312  47.604  1.00  0.00
ATOM   1422  H5' U      45      50.694  61.545  46.655  1.00  0.00
ATOM   1423 H5'' U      45      51.725  62.197  47.929  1.00  0.00
ATOM   1424  C4' U      45      50.070  61.092  48.647  1.00  0.00
ATOM   1425  H4' U      45      49.568  62.057  48.725  1.00  0.00
ATOM   1426  O4' U      45      49.188  60.004  48.214  1.00  0.00
ATOM   1427  C1' U      45      48.630  59.289  49.386  1.00  0.00
ATOM   1428  H1' U      45      47.540  59.280  49.386  1.00  0.00
ATOM   1429  N1  U      45      49.097  57.875  49.433  1.00  0.00
ATOM   1430  C6  U      45      50.322  57.493  49.010  1.00  0.00
ATOM   1431  H6  U      45      50.981  58.128  48.438  1.00  0.00
ATOM   1432  C5  U      45      50.694  56.184  49.060  1.00  0.00
ATOM   1433  H5  U      45      51.666  55.854  48.723  1.00  0.00
ATOM   1434  C4  U      45      49.799  55.241  49.697  1.00  0.00
ATOM   1435  O4  U      45      50.111  54.037  49.853  1.00  0.00
ATOM   1436  N3  U      45      48.666  55.658  50.219  1.00  0.00
ATOM   1437  H3  U      45      48.176  55.123  50.922  1.00  0.00
ATOM   1438  C2  U      45      48.303  56.996  50.160  1.00  0.00
ATOM   1439  O2  U      45      47.347  57.372  50.831  1.00  0.00
ATOM   1440  C3' U      45      50.561  60.656  50.009  1.00  0.00
ATOM   1441  H3' U      45      51.190  59.785  49.825  1.00  0.00
ATOM   1442  C2' U      45      49.248  60.146  50.614  1.00  0.00
ATOM   1443  H2' U      45      49.429  59.592  51.535  1.00  0.00
ATOM   1444  O2' U      45      48.253  61.219  50.826  1.00  0.00
ATOM   1445 HO2' U      45      48.770  61.975  51.113  1.00  0.00
ATOM   1446  O3' U      45      51.120  61.710  50.774  1.00  0.00
ATOM   1447  P   G      46      52.112  61.344  51.905  1.00  0.00
ATOM   1448  OP1 G      46      52.716  62.637  52.375  1.00  0.00
ATOM   1449  OP2 G      46      53.028  60.268  51.426  1.00  0.00
ATOM   1450  O5' G      46      51.157  60.877  53.087  1.00  0.00
ATOM   1451  C5' G      46      50.283  61.845  53.672  1.00  0.00
ATOM   1452  H5' G      46      49.829  62.487  52.917  1.00  0.00
ATOM   1453 H5'' G      46      50.831  62.529  54.319  1.00  0.00
ATOM   1454  C4' G      46      49.131  61.141  54.398  1.00  0.00
ATOM   1455  H4' G      46      48.490  61.953  54.740  1.00  0.00
ATOM   1456  O4' G      46      48.405  60.237  53.593  1.00  0.00
ATOM   1457  C1' G      46      48.067  59.182  54.500  1.00  0.00
ATOM   1458  H1' G      46      47.038  58.844  54.380  1.00  0.00
ATOM   1459  N9  G      46      48.809  57.909  54.250  1.00  0.00
ATOM   1460  C8  G      46      49.942  57.801  53.442  1.00  0.00
ATOM   1461  H8  G      46      50.332  58.640  52.885  1.00  0.00
ATOM   1462  N7  G      46      50.297  56.593  53.191  1.00  0.00
ATOM   1463  C5  G      46      49.391  55.796  53.979  1.00  0.00
ATOM   1464  C6  G      46      49.284  54.407  54.151  1.00  0.00
ATOM   1465  O6  G      46      50.028  53.491  53.771  1.00  0.00
ATOM   1466  N1  G      46      48.153  54.048  54.918  1.00  0.00
ATOM   1467  H1  G      46      47.921  53.079  55.083  1.00  0.00
ATOM   1468  C2  G      46      47.429  54.969  55.617  1.00  0.00
ATOM   1469  N2  G      46      46.640  54.445  56.513  1.00  0.00
ATOM   1470  H21 G      46      46.623  53.474  56.789  1.00  0.00
ATOM   1471  H22 G      46      46.095  55.089  57.068  1.00  0.00
ATOM   1472  N3  G      46      47.537  56.265  55.510  1.00  0.00
ATOM   1473  C4  G      46      48.494  56.641  54.598  1.00  0.00
ATOM   1474  C3' G      46      49.620  60.432  55.648  1.00  0.00
ATOM   1475  H3' G      46      50.459  59.851  55.265  1.00  0.00
ATOM   1476  C2' G      46      48.395  59.580  55.917  1.00  0.00
ATOM   1477  H2' G      46      48.490  58.639  56.459  1.00  0.00
ATOM   1478  O2' G      46      47.335  60.378  56.310  1.00  0.00
ATOM   1479 HO2' G      46      47.633  60.981  56.996  1.00  0.00
ATOM   1480  O3' G      46      50.041  61.267  56.712  1.00  0.00
ATOM   1481  P   A      47      51.048  60.715  57.750  1.00  0.00
ATOM   1482  OP1 A      47      51.150  61.915  58.633  1.00  0.00
ATOM   1483  OP2 A      47      52.259  60.193  57.023  1.00  0.00
ATOM   1484  O5' A      47      50.386  59.429  58.510  1.00  0.00
ATOM   1485  C5' A      47      49.291  59.531  59.390  1.00  0.00
ATOM   1486  H5' A      47      48.459  59.910  58.797  1.00  0.00
ATOM   1487 H5'' A      47      49.485  60.219  60.213  1.00  0.00
ATOM   1488  C4' A      47      48.801  58.176  59.831  1.00  0.00
ATOM   1489  H4' A      47      47.870  58.258  60.390  1.00  0.00
ATOM   1490  O4' A      47      48.650  57.287  58.707  1.00  0.00
ATOM   1491  C1' A      47      48.867  55.911  59.070  1.00  0.00
ATOM   1492  H1' A      47      47.964  55.323  59.234  1.00  0.00
ATOM   1493  N9  A      47      49.687  55.219  58.056  1.00  0.00
ATOM   1494  C8  A      47      50.548  55.762  57.160  1.00  0.00
ATOM   1495  H8  A      47      50.366  56.792  56.891  1.00  0.00
ATOM   1496  N7  A      47      51.352  54.914  56.569  1.00  0.00
ATOM   1497  C5  A      47      51.072  53.707  57.218  1.00  0.00
ATOM   1498  C6  A      47      51.530  52.340  57.048  1.00  0.00
ATOM   1499  N6  A      47      52.430  51.992  56.220  1.00  0.00
ATOM   1500  H61 A      47      52.695  51.022  56.123  1.00  0.00
ATOM   1501  H62 A      47      52.846  52.689  55.620  1.00  0.00
ATOM   1502  N1  A      47      51.019  51.384  57.787  1.00  0.00
ATOM   1503  C2  A      47      50.017  51.662  58.577  1.00  0.00
ATOM   1504  H2  A      47      49.677  50.850  59.203  1.00  0.00
ATOM   1505  N3  A      47      49.398  52.866  58.805  1.00  0.00
ATOM   1506  C4  A      47      50.022  53.844  58.059  1.00  0.00
ATOM   1507  C3' A      47      49.906  57.398  60.671  1.00  0.00
ATOM   1508  H3' A      47      50.869  57.734  60.287  1.00  0.00
ATOM   1509  C2' A      47      49.678  55.929  60.368  1.00  0.00
ATOM   1510  H2' A      47      50.647  55.448  60.237  1.00  0.00
ATOM   1511  O2' A      47      48.902  55.406  61.474  1.00  0.00
ATOM   1512 HO2' A      47      48.658  54.507  61.242  1.00  0.00
ATOM   1513  O3' A      47      49.805  57.795  62.082  1.00  0.00
ATOM   1514  P   A3     48      51.080  58.175  62.963  1.00  0.00
ATOM   1515  OP1 A3     48      50.576  58.177  64.307  1.00  0.00
ATOM   1516  OP2 A3     48      51.731  59.377  62.459  1.00  0.00
ATOM   1517  O5' A3     48      52.072  56.924  62.829  1.00  0.00
ATOM   1518  C5' A3     48      51.786  55.675  63.528  1.00  0.00
ATOM   1519  H5' A3     48      50.717  55.495  63.413  1.00  0.00
ATOM   1520 H5'' A3     48      51.935  55.687  64.608  1.00  0.00
ATOM   1521  C4' A3     48      52.486  54.520  62.881  1.00  0.00
ATOM   1522  H4' A3     48      52.050  53.621  63.319  1.00  0.00
ATOM   1523  O4' A3     48      52.414  54.622  61.403  1.00  0.00
ATOM   1524  C1' A3     48      53.775  54.384  60.933  1.00  0.00
ATOM   1525  H1' A3     48      54.025  53.324  60.891  1.00  0.00
ATOM   1526  N9  A3     48      53.915  55.105  59.647  1.00  0.00
ATOM   1527  C8  A3     48      53.649  56.445  59.351  1.00  0.00
ATOM   1528  H8  A3     48      53.286  57.090  60.137  1.00  0.00
ATOM   1529  N7  A3     48      53.952  56.798  58.093  1.00  0.00
ATOM   1530  C5  A3     48      54.552  55.656  57.569  1.00  0.00
ATOM   1531  C6  A3     48      55.056  55.295  56.266  1.00  0.00
ATOM   1532  N6  A3     48      55.074  56.063  55.181  1.00  0.00
ATOM   1533  H61 A3     48      55.632  55.715  54.415  1.00  0.00
ATOM   1534  H62 A3     48      54.936  57.057  55.294  1.00  0.00
ATOM   1535  N1  A3     48      55.555  54.051  56.110  1.00  0.00
ATOM   1536  C2  A3     48      55.450  53.166  57.064  1.00  0.00
ATOM   1537  H2  A3     48      55.784  52.152  56.900  1.00  0.00
ATOM   1538  N3  A3     48      55.012  53.359  58.305  1.00  0.00
ATOM   1539  C4  A3     48      54.506  54.597  58.507  1.00  0.00
ATOM   1540  C3' A3     48      54.022  54.573  63.247  1.00  0.00
ATOM   1541  H3' A3     48      54.164  55.313  64.035  1.00  0.00
ATOM   1542  C2' A3     48      54.749  54.882  61.917  1.00  0.00
ATOM   1543  H2' A3     48      54.911  55.959  61.894  1.00  0.00
ATOM   1544  O2' A3     48      56.049  54.237  61.811  1.00  0.00
ATOM   1545 HO2' A3     48      56.530  54.391  62.627  1.00  0.00
ATOM   1546  O3' A3     48      54.506  53.251  63.623  1.00  0.00
ATOM   1547 HO3' A3     48      55.390  53.381  63.974  1.00  0.00
TER   
ATOM   1548 MG   MG     49      40.084  16.937  26.193  1.00  0.00
TER   
ATOM   1549 MG   MG     50      43.349  34.782  38.866  1.00  0.00
TER   
ATOM   1550 MG   MG     51      90.295  36.557  40.370  1.00  0.00
TER   
ATOM   1551 MG   MG     52      33.488  49.767  36.133  1.00  0.00
TER   
ATOM   1552 MG   MG     53      43.154  38.538  21.765  1.00  0.00
TER   
ATOM   1553 MG   MG     54      34.344  43.576  62.206  1.00  0.00
TER   
END   
