# Supplementary material for: Modelling the structures of frameshift-stimulatory pseudoknots from representative bat coronaviruses
Source: PLoS Comput Biol. 2023 May 19;19(5):e1011124. doi: 10.1371/journal.pcbi.1011124 (PMC10234561; doi:10.1371/journal.pcbi.1011124)
Supplement: S3 Data — PDB files for the top 3 representative clusters from each conformer (threaded/unthreaded) of each pseudoknot described in the main text, along with PDB files for the representative clusters shown in S8–S18 Figs. (ZIP) [file pcbi.1011124.s003.zip › SI_Model_PDB_files/Anlong-8_threaded_Mg_cluster3.pdb]

ATOM      1 HO5' G5      1      33.829  17.706  30.767  1.00  0.00
ATOM      2  O5' G5      1      33.943  16.933  31.325  1.00  0.00
ATOM      3  C5' G5      1      32.806  16.140  31.433  1.00  0.00
ATOM      4  H5' G5      1      31.990  16.633  31.962  1.00  0.00
ATOM      5 H5'' G5      1      33.166  15.279  31.996  1.00  0.00
ATOM      6  C4' G5      1      32.363  15.652  30.045  1.00  0.00
ATOM      7  H4' G5      1      31.553  14.924  30.060  1.00  0.00
ATOM      8  O4' G5      1      31.913  16.688  29.192  1.00  0.00
ATOM      9  C1' G5      1      31.825  16.199  27.852  1.00  0.00
ATOM     10  H1' G5      1      30.849  15.761  27.640  1.00  0.00
ATOM     11  N9  G5      1      32.245  17.246  26.913  1.00  0.00
ATOM     12  C8  G5      1      31.609  17.567  25.769  1.00  0.00
ATOM     13  H8  G5      1      30.714  17.017  25.518  1.00  0.00
ATOM     14  N7  G5      1      32.099  18.563  25.123  1.00  0.00
ATOM     15  C5  G5      1      33.286  18.882  25.832  1.00  0.00
ATOM     16  C6  G5      1      34.402  19.827  25.625  1.00  0.00
ATOM     17  O6  G5      1      34.587  20.551  24.709  1.00  0.00
ATOM     18  N1  G5      1      35.366  19.817  26.598  1.00  0.00
ATOM     19  H1  G5      1      36.284  20.214  26.455  1.00  0.00
ATOM     20  C2  G5      1      35.280  19.052  27.704  1.00  0.00
ATOM     21  N2  G5      1      36.155  19.217  28.672  1.00  0.00
ATOM     22  H21 G5      1      36.887  19.911  28.708  1.00  0.00
ATOM     23  H22 G5      1      36.137  18.537  29.420  1.00  0.00
ATOM     24  N3  G5      1      34.296  18.148  27.899  1.00  0.00
ATOM     25  C4  G5      1      33.336  18.104  26.977  1.00  0.00
ATOM     26  C3' G5      1      33.424  14.980  29.198  1.00  0.00
ATOM     27  H3' G5      1      34.269  15.665  29.270  1.00  0.00
ATOM     28  C2' G5      1      32.822  15.075  27.762  1.00  0.00
ATOM     29  H2' G5      1      33.529  15.342  26.976  1.00  0.00
ATOM     30  O2' G5      1      32.186  13.891  27.311  1.00  0.00
ATOM     31 HO2' G5      1      32.846  13.194  27.321  1.00  0.00
ATOM     32  O3' G5      1      33.758  13.667  29.673  1.00  0.00
ATOM     33  P   C       2      34.919  12.675  29.024  1.00  0.00
ATOM     34  OP1 C       2      34.478  12.334  27.689  1.00  0.00
ATOM     35  OP2 C       2      35.203  11.508  29.951  1.00  0.00
ATOM     36  O5' C       2      36.250  13.583  28.997  1.00  0.00
ATOM     37  C5' C       2      37.343  13.442  29.842  1.00  0.00
ATOM     38  H5' C       2      37.763  12.440  29.931  1.00  0.00
ATOM     39 H5'' C       2      36.999  13.737  30.834  1.00  0.00
ATOM     40  C4' C       2      38.438  14.542  29.578  1.00  0.00
ATOM     41  H4' C       2      39.270  14.341  30.253  1.00  0.00
ATOM     42  O4' C       2      38.929  14.554  28.273  1.00  0.00
ATOM     43  C1' C       2      39.111  15.960  27.819  1.00  0.00
ATOM     44  H1' C       2      40.099  16.125  27.389  1.00  0.00
ATOM     45  N1  C       2      38.118  16.398  26.693  1.00  0.00
ATOM     46  C6  C       2      36.954  15.708  26.521  1.00  0.00
ATOM     47  H6  C       2      36.720  14.849  27.132  1.00  0.00
ATOM     48  C5  C       2      36.040  15.989  25.567  1.00  0.00
ATOM     49  H5  C       2      35.161  15.369  25.478  1.00  0.00
ATOM     50  C4  C       2      36.386  17.026  24.641  1.00  0.00
ATOM     51  N4  C       2      35.615  17.434  23.683  1.00  0.00
ATOM     52  H41 C       2      35.982  18.223  23.170  1.00  0.00
ATOM     53  H42 C       2      34.700  17.035  23.533  1.00  0.00
ATOM     54  N3  C       2      37.532  17.679  24.771  1.00  0.00
ATOM     55  C2  C       2      38.439  17.429  25.802  1.00  0.00
ATOM     56  O2  C       2      39.554  17.920  25.877  1.00  0.00
ATOM     57  C3' C       2      37.957  15.904  29.902  1.00  0.00
ATOM     58  H3' C       2      36.921  16.017  29.583  1.00  0.00
ATOM     59  C2' C       2      38.913  16.810  29.062  1.00  0.00
ATOM     60  H2' C       2      38.365  17.738  28.897  1.00  0.00
ATOM     61  O2' C       2      40.200  17.021  29.651  1.00  0.00
ATOM     62 HO2' C       2      40.067  17.174  30.590  1.00  0.00
ATOM     63  O3' C       2      38.125  16.025  31.296  1.00  0.00
ATOM     64  P   G       3      37.908  17.376  32.096  1.00  0.00
ATOM     65  OP1 G       3      37.506  17.009  33.467  1.00  0.00
ATOM     66  OP2 G       3      36.960  18.222  31.263  1.00  0.00
ATOM     67  O5' G       3      39.194  18.169  32.160  1.00  0.00
ATOM     68  C5' G       3      40.309  17.832  33.015  1.00  0.00
ATOM     69  H5' G       3      40.515  16.774  32.858  1.00  0.00
ATOM     70 H5'' G       3      39.986  18.072  34.028  1.00  0.00
ATOM     71  C4' G       3      41.486  18.787  32.623  1.00  0.00
ATOM     72  H4' G       3      42.357  18.486  33.206  1.00  0.00
ATOM     73  O4' G       3      41.786  18.791  31.208  1.00  0.00
ATOM     74  C1' G       3      41.923  20.125  30.705  1.00  0.00
ATOM     75  H1' G       3      42.874  20.152  30.173  1.00  0.00
ATOM     76  N9  G       3      40.775  20.510  29.749  1.00  0.00
ATOM     77  C8  G       3      39.416  20.398  29.996  1.00  0.00
ATOM     78  H8  G       3      38.915  20.235  30.938  1.00  0.00
ATOM     79  N7  G       3      38.733  20.500  28.906  1.00  0.00
ATOM     80  C5  G       3      39.697  20.678  27.900  1.00  0.00
ATOM     81  C6  G       3      39.586  20.893  26.505  1.00  0.00
ATOM     82  O6  G       3      38.545  20.933  25.833  1.00  0.00
ATOM     83  N1  G       3      40.754  21.082  25.847  1.00  0.00
ATOM     84  H1  G       3      40.690  21.432  24.902  1.00  0.00
ATOM     85  C2  G       3      41.922  21.354  26.497  1.00  0.00
ATOM     86  N2  G       3      42.884  21.743  25.774  1.00  0.00
ATOM     87  H21 G       3      42.736  22.029  24.817  1.00  0.00
ATOM     88  H22 G       3      43.705  21.896  26.342  1.00  0.00
ATOM     89  N3  G       3      42.109  21.062  27.776  1.00  0.00
ATOM     90  C4  G       3      40.937  20.696  28.406  1.00  0.00
ATOM     91  C3' G       3      41.210  20.261  32.997  1.00  0.00
ATOM     92  H3' G       3      40.159  20.527  32.876  1.00  0.00
ATOM     93  C2' G       3      42.062  21.006  31.963  1.00  0.00
ATOM     94  H2' G       3      41.671  22.018  31.866  1.00  0.00
ATOM     95  O2' G       3      43.429  20.999  32.223  1.00  0.00
ATOM     96 HO2' G       3      43.660  21.520  32.996  1.00  0.00
ATOM     97  O3' G       3      41.725  20.624  34.243  1.00  0.00
ATOM     98  P   A       4      41.290  21.930  35.001  1.00  0.00
ATOM     99  OP1 A       4      41.000  21.684  36.457  1.00  0.00
ATOM    100  OP2 A       4      40.318  22.732  34.259  1.00  0.00
ATOM    101  O5' A       4      42.594  22.765  34.862  1.00  0.00
ATOM    102  C5' A       4      43.819  22.415  35.469  1.00  0.00
ATOM    103  H5' A       4      43.958  21.348  35.300  1.00  0.00
ATOM    104 H5'' A       4      43.780  22.541  36.551  1.00  0.00
ATOM    105  C4' A       4      45.070  23.101  34.925  1.00  0.00
ATOM    106  H4' A       4      45.864  22.772  35.595  1.00  0.00
ATOM    107  O4' A       4      45.337  22.606  33.610  1.00  0.00
ATOM    108  C1' A       4      45.590  23.634  32.695  1.00  0.00
ATOM    109  H1' A       4      46.508  23.446  32.139  1.00  0.00
ATOM    110  N9  A       4      44.571  23.782  31.698  1.00  0.00
ATOM    111  C8  A       4      43.215  24.160  31.852  1.00  0.00
ATOM    112  H8  A       4      42.678  24.319  32.775  1.00  0.00
ATOM    113  N7  A       4      42.562  24.388  30.782  1.00  0.00
ATOM    114  C5  A       4      43.483  24.045  29.796  1.00  0.00
ATOM    115  C6  A       4      43.506  23.958  28.438  1.00  0.00
ATOM    116  N6  A       4      42.446  24.144  27.619  1.00  0.00
ATOM    117  H61 A       4      42.639  24.316  26.643  1.00  0.00
ATOM    118  H62 A       4      41.637  24.678  27.902  1.00  0.00
ATOM    119  N1  A       4      44.573  23.590  27.729  1.00  0.00
ATOM    120  C2  A       4      45.609  23.245  28.432  1.00  0.00
ATOM    121  H2  A       4      46.513  22.911  27.945  1.00  0.00
ATOM    122  N3  A       4      45.814  23.213  29.749  1.00  0.00
ATOM    123  C4  A       4      44.700  23.602  30.411  1.00  0.00
ATOM    124  C3' A       4      44.992  24.610  34.861  1.00  0.00
ATOM    125  H3' A       4      43.932  24.816  34.711  1.00  0.00
ATOM    126  C2' A       4      45.728  24.899  33.561  1.00  0.00
ATOM    127  H2' A       4      45.258  25.775  33.114  1.00  0.00
ATOM    128  O2' A       4      47.188  25.097  33.756  1.00  0.00
ATOM    129 HO2' A       4      47.464  25.750  34.403  1.00  0.00
ATOM    130  O3' A       4      45.460  25.466  35.872  1.00  0.00
ATOM    131  P   G       5      44.601  25.801  37.097  1.00  0.00
ATOM    132  OP1 G       5      45.130  27.066  37.667  1.00  0.00
ATOM    133  OP2 G       5      44.556  24.573  37.951  1.00  0.00
ATOM    134  O5' G       5      43.133  26.180  36.610  1.00  0.00
ATOM    135  C5' G       5      42.647  27.400  36.075  1.00  0.00
ATOM    136  H5' G       5      43.066  28.198  36.687  1.00  0.00
ATOM    137 H5'' G       5      41.581  27.205  36.190  1.00  0.00
ATOM    138  C4' G       5      43.182  27.743  34.691  1.00  0.00
ATOM    139  H4' G       5      44.268  27.835  34.674  1.00  0.00
ATOM    140  O4' G       5      42.719  26.821  33.719  1.00  0.00
ATOM    141  C1' G       5      42.470  27.482  32.443  1.00  0.00
ATOM    142  H1' G       5      42.951  27.050  31.565  1.00  0.00
ATOM    143  N9  G       5      40.978  27.391  32.161  1.00  0.00
ATOM    144  C8  G       5      40.017  26.662  32.886  1.00  0.00
ATOM    145  H8  G       5      40.269  26.337  33.884  1.00  0.00
ATOM    146  N7  G       5      38.848  26.549  32.403  1.00  0.00
ATOM    147  C5  G       5      39.101  27.109  31.085  1.00  0.00
ATOM    148  C6  G       5      38.251  27.282  29.895  1.00  0.00
ATOM    149  O6  G       5      37.095  26.956  29.666  1.00  0.00
ATOM    150  N1  G       5      38.883  27.863  28.853  1.00  0.00
ATOM    151  H1  G       5      38.275  28.165  28.105  1.00  0.00
ATOM    152  C2  G       5      40.157  28.331  28.918  1.00  0.00
ATOM    153  N2  G       5      40.620  28.914  27.858  1.00  0.00
ATOM    154  H21 G       5      40.072  29.061  27.023  1.00  0.00
ATOM    155  H22 G       5      41.616  29.076  27.877  1.00  0.00
ATOM    156  N3  G       5      41.018  28.198  29.975  1.00  0.00
ATOM    157  C4  G       5      40.403  27.554  30.959  1.00  0.00
ATOM    158  C3' G       5      42.614  29.001  34.264  1.00  0.00
ATOM    159  H3' G       5      41.553  28.933  34.508  1.00  0.00
ATOM    160  C2' G       5      42.877  28.935  32.664  1.00  0.00
ATOM    161  H2' G       5      42.205  29.667  32.216  1.00  0.00
ATOM    162  O2' G       5      44.224  29.245  32.506  1.00  0.00
ATOM    163 HO2' G       5      44.297  29.181  31.551  1.00  0.00
ATOM    164  O3' G       5      43.167  30.145  34.859  1.00  0.00
ATOM    165  P   G       6      42.359  31.504  34.716  1.00  0.00
ATOM    166  OP1 G       6      43.148  32.553  35.405  1.00  0.00
ATOM    167  OP2 G       6      40.992  31.292  35.200  1.00  0.00
ATOM    168  O5' G       6      42.283  32.002  33.218  1.00  0.00
ATOM    169  C5' G       6      43.382  32.665  32.535  1.00  0.00
ATOM    170  H5' G       6      44.015  31.822  32.258  1.00  0.00
ATOM    171 H5'' G       6      43.959  33.312  33.196  1.00  0.00
ATOM    172  C4' G       6      42.941  33.379  31.275  1.00  0.00
ATOM    173  H4' G       6      43.864  33.763  30.841  1.00  0.00
ATOM    174  O4' G       6      42.455  32.443  30.330  1.00  0.00
ATOM    175  C1' G       6      41.255  32.864  29.728  1.00  0.00
ATOM    176  H1' G       6      41.317  32.667  28.657  1.00  0.00
ATOM    177  N9  G       6      40.061  32.098  30.213  1.00  0.00
ATOM    178  C8  G       6      39.960  31.208  31.215  1.00  0.00
ATOM    179  H8  G       6      40.657  30.864  31.965  1.00  0.00
ATOM    180  N7  G       6      38.782  30.692  31.348  1.00  0.00
ATOM    181  C5  G       6      38.097  31.251  30.246  1.00  0.00
ATOM    182  C6  G       6      36.789  31.065  29.653  1.00  0.00
ATOM    183  O6  G       6      35.944  30.292  30.126  1.00  0.00
ATOM    184  N1  G       6      36.418  31.833  28.562  1.00  0.00
ATOM    185  H1  G       6      35.458  31.684  28.287  1.00  0.00
ATOM    186  C2  G       6      37.346  32.548  27.947  1.00  0.00
ATOM    187  N2  G       6      36.988  33.036  26.821  1.00  0.00
ATOM    188  H21 G       6      36.080  32.932  26.390  1.00  0.00
ATOM    189  H22 G       6      37.516  33.740  26.326  1.00  0.00
ATOM    190  N3  G       6      38.551  32.795  28.378  1.00  0.00
ATOM    191  C4  G       6      38.881  32.117  29.516  1.00  0.00
ATOM    192  C3' G       6      41.837  34.387  31.439  1.00  0.00
ATOM    193  H3' G       6      41.068  33.918  32.053  1.00  0.00
ATOM    194  C2' G       6      41.215  34.353  30.072  1.00  0.00
ATOM    195  H2' G       6      40.229  34.817  30.075  1.00  0.00
ATOM    196  O2' G       6      41.903  35.036  29.044  1.00  0.00
ATOM    197 HO2' G       6      42.785  34.661  28.994  1.00  0.00
ATOM    198  O3' G       6      42.135  35.695  31.995  1.00  0.00
ATOM    199  P   G       7      40.964  36.643  32.592  1.00  0.00
ATOM    200  OP1 G       7      41.452  37.986  32.945  1.00  0.00
ATOM    201  OP2 G       7      40.204  35.875  33.624  1.00  0.00
ATOM    202  O5' G       7      39.907  36.972  31.438  1.00  0.00
ATOM    203  C5' G       7      40.310  37.750  30.340  1.00  0.00
ATOM    204  H5' G       7      41.116  37.253  29.801  1.00  0.00
ATOM    205 H5'' G       7      40.632  38.715  30.732  1.00  0.00
ATOM    206  C4' G       7      39.106  37.839  29.351  1.00  0.00
ATOM    207  H4' G       7      39.485  38.551  28.618  1.00  0.00
ATOM    208  O4' G       7      38.910  36.508  28.829  1.00  0.00
ATOM    209  C1' G       7      37.549  36.393  28.460  1.00  0.00
ATOM    210  H1' G       7      37.461  36.035  27.434  1.00  0.00
ATOM    211  N9  G       7      36.768  35.410  29.315  1.00  0.00
ATOM    212  C8  G       7      37.216  34.847  30.482  1.00  0.00
ATOM    213  H8  G       7      38.245  34.940  30.797  1.00  0.00
ATOM    214  N7  G       7      36.365  34.127  31.098  1.00  0.00
ATOM    215  C5  G       7      35.220  34.168  30.269  1.00  0.00
ATOM    216  C6  G       7      33.934  33.450  30.328  1.00  0.00
ATOM    217  O6  G       7      33.513  32.662  31.247  1.00  0.00
ATOM    218  N1  G       7      33.074  33.691  29.318  1.00  0.00
ATOM    219  H1  G       7      32.213  33.167  29.364  1.00  0.00
ATOM    220  C2  G       7      33.373  34.575  28.359  1.00  0.00
ATOM    221  N2  G       7      32.353  34.914  27.578  1.00  0.00
ATOM    222  H21 G       7      31.408  34.624  27.786  1.00  0.00
ATOM    223  H22 G       7      32.544  35.693  26.965  1.00  0.00
ATOM    224  N3  G       7      34.592  35.215  28.159  1.00  0.00
ATOM    225  C4  G       7      35.470  34.980  29.197  1.00  0.00
ATOM    226  C3' G       7      37.747  38.220  29.881  1.00  0.00
ATOM    227  H3' G       7      37.536  37.563  30.725  1.00  0.00
ATOM    228  C2' G       7      36.908  37.772  28.692  1.00  0.00
ATOM    229  H2' G       7      35.857  37.725  28.978  1.00  0.00
ATOM    230  O2' G       7      37.054  38.610  27.562  1.00  0.00
ATOM    231 HO2' G       7      36.463  38.329  26.861  1.00  0.00
ATOM    232  O3' G       7      37.713  39.618  30.152  1.00  0.00
ATOM    233  P   G       8      36.664  40.173  31.153  1.00  0.00
ATOM    234  OP1 G       8      37.029  41.580  31.424  1.00  0.00
ATOM    235  OP2 G       8      36.639  39.192  32.259  1.00  0.00
ATOM    236  O5' G       8      35.182  40.155  30.486  1.00  0.00
ATOM    237  C5' G       8      34.894  40.833  29.247  1.00  0.00
ATOM    238  H5' G       8      35.644  40.455  28.553  1.00  0.00
ATOM    239 H5'' G       8      35.017  41.910  29.364  1.00  0.00
ATOM    240  C4' G       8      33.516  40.357  28.803  1.00  0.00
ATOM    241  H4' G       8      33.221  40.825  27.864  1.00  0.00
ATOM    242  O4' G       8      33.428  38.970  28.648  1.00  0.00
ATOM    243  C1' G       8      32.134  38.514  29.039  1.00  0.00
ATOM    244  H1' G       8      31.739  38.019  28.152  1.00  0.00
ATOM    245  N9  G       8      32.246  37.595  30.109  1.00  0.00
ATOM    246  C8  G       8      33.312  37.444  30.974  1.00  0.00
ATOM    247  H8  G       8      34.223  38.023  30.964  1.00  0.00
ATOM    248  N7  G       8      33.185  36.453  31.840  1.00  0.00
ATOM    249  C5  G       8      31.916  35.983  31.501  1.00  0.00
ATOM    250  C6  G       8      31.124  34.901  32.048  1.00  0.00
ATOM    251  O6  G       8      31.386  34.107  32.987  1.00  0.00
ATOM    252  N1  G       8      29.888  34.852  31.580  1.00  0.00
ATOM    253  H1  G       8      29.341  34.034  31.806  1.00  0.00
ATOM    254  C2  G       8      29.462  35.546  30.517  1.00  0.00
ATOM    255  N2  G       8      28.285  35.241  30.115  1.00  0.00
ATOM    256  H21 G       8      27.812  34.623  30.759  1.00  0.00
ATOM    257  H22 G       8      27.753  35.797  29.461  1.00  0.00
ATOM    258  N3  G       8      30.136  36.471  29.891  1.00  0.00
ATOM    259  C4  G       8      31.342  36.682  30.447  1.00  0.00
ATOM    260  C3' G       8      32.467  40.643  29.923  1.00  0.00
ATOM    261  H3' G       8      32.906  40.181  30.807  1.00  0.00
ATOM    262  C2' G       8      31.334  39.732  29.446  1.00  0.00
ATOM    263  H2' G       8      30.636  39.544  30.262  1.00  0.00
ATOM    264  O2' G       8      30.597  40.075  28.313  1.00  0.00
ATOM    265 HO2' G       8      29.762  39.605  28.369  1.00  0.00
ATOM    266  O3' G       8      32.089  42.002  30.159  1.00  0.00
ATOM    267  P   C       9      31.379  42.415  31.492  1.00  0.00
ATOM    268  OP1 C       9      31.091  43.868  31.437  1.00  0.00
ATOM    269  OP2 C       9      32.142  41.876  32.663  1.00  0.00
ATOM    270  O5' C       9      29.940  41.654  31.537  1.00  0.00
ATOM    271  C5' C       9      28.972  41.910  30.567  1.00  0.00
ATOM    272  H5' C       9      29.301  41.864  29.528  1.00  0.00
ATOM    273 H5'' C       9      28.586  42.925  30.664  1.00  0.00
ATOM    274  C4' C       9      27.674  41.107  30.577  1.00  0.00
ATOM    275  H4' C       9      27.053  41.629  29.850  1.00  0.00
ATOM    276  O4' C       9      27.833  39.730  30.382  1.00  0.00
ATOM    277  C1' C       9      26.928  38.991  31.224  1.00  0.00
ATOM    278  H1' C       9      26.385  38.383  30.500  1.00  0.00
ATOM    279  N1  C       9      27.602  38.205  32.235  1.00  0.00
ATOM    280  C6  C       9      28.924  38.429  32.532  1.00  0.00
ATOM    281  H6  C       9      29.481  39.172  31.981  1.00  0.00
ATOM    282  C5  C       9      29.500  37.696  33.490  1.00  0.00
ATOM    283  H5  C       9      30.565  37.829  33.611  1.00  0.00
ATOM    284  C4  C       9      28.808  36.638  34.070  1.00  0.00
ATOM    285  N4  C       9      29.482  35.802  34.867  1.00  0.00
ATOM    286  H41 C       9      28.994  35.027  35.292  1.00  0.00
ATOM    287  H42 C       9      30.450  35.984  35.089  1.00  0.00
ATOM    288  N3  C       9      27.511  36.331  33.775  1.00  0.00
ATOM    289  C2  C       9      26.912  37.114  32.885  1.00  0.00
ATOM    290  O2  C       9      25.744  36.873  32.625  1.00  0.00
ATOM    291  C3' C       9      26.982  41.190  31.858  1.00  0.00
ATOM    292  H3' C       9      27.747  41.133  32.632  1.00  0.00
ATOM    293  C2' C       9      26.011  39.967  31.851  1.00  0.00
ATOM    294  H2' C       9      25.892  39.698  32.901  1.00  0.00
ATOM    295  O2' C       9      24.840  40.008  31.066  1.00  0.00
ATOM    296 HO2' C       9      24.455  40.887  31.052  1.00  0.00
ATOM    297  O3' C       9      26.232  42.338  32.050  1.00  0.00
ATOM    298  P   U      10      26.069  42.966  33.514  1.00  0.00
ATOM    299  OP1 U      10      25.136  44.103  33.437  1.00  0.00
ATOM    300  OP2 U      10      27.449  43.106  34.089  1.00  0.00
ATOM    301  O5' U      10      25.352  41.736  34.201  1.00  0.00
ATOM    302  C5' U      10      23.953  41.554  33.986  1.00  0.00
ATOM    303  H5' U      10      23.792  41.367  32.924  1.00  0.00
ATOM    304 H5'' U      10      23.418  42.421  34.373  1.00  0.00
ATOM    305  C4' U      10      23.518  40.346  34.793  1.00  0.00
ATOM    306  H4' U      10      22.503  40.011  34.580  1.00  0.00
ATOM    307  O4' U      10      24.366  39.206  34.510  1.00  0.00
ATOM    308  C1' U      10      24.606  38.464  35.694  1.00  0.00
ATOM    309  H1' U      10      24.221  37.470  35.465  1.00  0.00
ATOM    310  N1  U      10      25.977  38.201  36.124  1.00  0.00
ATOM    311  C6  U      10      27.051  39.034  35.754  1.00  0.00
ATOM    312  H6  U      10      26.853  39.815  35.035  1.00  0.00
ATOM    313  C5  U      10      28.264  38.790  36.338  1.00  0.00
ATOM    314  H5  U      10      29.068  39.464  36.083  1.00  0.00
ATOM    315  C4  U      10      28.457  37.667  37.228  1.00  0.00
ATOM    316  O4  U      10      29.500  37.298  37.716  1.00  0.00
ATOM    317  N3  U      10      27.360  36.891  37.434  1.00  0.00
ATOM    318  H3  U      10      27.487  36.210  38.169  1.00  0.00
ATOM    319  C2  U      10      26.112  37.131  36.997  1.00  0.00
ATOM    320  O2  U      10      25.237  36.453  37.413  1.00  0.00
ATOM    321  C3' U      10      23.675  40.531  36.318  1.00  0.00
ATOM    322  H3' U      10      24.675  40.944  36.448  1.00  0.00
ATOM    323  C2' U      10      23.771  39.095  36.738  1.00  0.00
ATOM    324  H2' U      10      24.285  39.164  37.697  1.00  0.00
ATOM    325  O2' U      10      22.560  38.391  36.805  1.00  0.00
ATOM    326 HO2' U      10      22.474  38.000  37.677  1.00  0.00
ATOM    327  O3' U      10      22.717  41.384  36.890  1.00  0.00
ATOM    328  P   C      11      22.873  41.954  38.424  1.00  0.00
ATOM    329  OP1 C      11      21.646  42.733  38.716  1.00  0.00
ATOM    330  OP2 C      11      24.139  42.595  38.681  1.00  0.00
ATOM    331  O5' C      11      22.792  40.639  39.296  1.00  0.00
ATOM    332  C5' C      11      21.525  40.006  39.553  1.00  0.00
ATOM    333  H5' C      11      21.009  39.676  38.651  1.00  0.00
ATOM    334 H5'' C      11      20.891  40.744  40.044  1.00  0.00
ATOM    335  C4' C      11      21.782  38.844  40.476  1.00  0.00
ATOM    336  H4' C      11      20.809  38.408  40.703  1.00  0.00
ATOM    337  O4' C      11      22.629  37.863  39.928  1.00  0.00
ATOM    338  C1' C      11      23.360  37.287  41.009  1.00  0.00
ATOM    339  H1' C      11      23.171  36.218  41.107  1.00  0.00
ATOM    340  N1  C      11      24.841  37.470  40.885  1.00  0.00
ATOM    341  C6  C      11      25.416  38.571  40.355  1.00  0.00
ATOM    342  H6  C      11      24.760  39.275  39.865  1.00  0.00
ATOM    343  C5  C      11      26.767  38.811  40.347  1.00  0.00
ATOM    344  H5  C      11      27.152  39.715  39.898  1.00  0.00
ATOM    345  C4  C      11      27.541  37.837  41.030  1.00  0.00
ATOM    346  N4  C      11      28.854  37.960  41.104  1.00  0.00
ATOM    347  H41 C      11      29.308  37.097  41.367  1.00  0.00
ATOM    348  H42 C      11      29.412  38.632  40.598  1.00  0.00
ATOM    349  N3  C      11      27.030  36.775  41.618  1.00  0.00
ATOM    350  C2  C      11      25.664  36.530  41.465  1.00  0.00
ATOM    351  O2  C      11      25.173  35.554  41.948  1.00  0.00
ATOM    352  C3' C      11      22.451  39.273  41.771  1.00  0.00
ATOM    353  H3' C      11      23.375  39.793  41.516  1.00  0.00
ATOM    354  C2' C      11      22.828  37.888  42.311  1.00  0.00
ATOM    355  H2' C      11      23.606  37.936  43.072  1.00  0.00
ATOM    356  O2' C      11      21.707  37.232  42.817  1.00  0.00
ATOM    357 HO2' C      11      21.983  36.434  43.275  1.00  0.00
ATOM    358  O3' C      11      21.658  39.970  42.640  1.00  0.00
ATOM    359  P   U      12      22.272  40.954  43.752  1.00  0.00
ATOM    360  OP1 U      12      21.127  41.653  44.388  1.00  0.00
ATOM    361  OP2 U      12      23.427  41.649  43.082  1.00  0.00
ATOM    362  O5' U      12      22.919  39.992  44.858  1.00  0.00
ATOM    363  C5' U      12      22.151  39.089  45.627  1.00  0.00
ATOM    364  H5' U      12      21.260  38.706  45.130  1.00  0.00
ATOM    365 H5'' U      12      21.752  39.712  46.427  1.00  0.00
ATOM    366  C4' U      12      23.124  38.000  46.195  1.00  0.00
ATOM    367  H4' U      12      22.609  37.273  46.823  1.00  0.00
ATOM    368  O4' U      12      23.874  37.286  45.246  1.00  0.00
ATOM    369  C1' U      12      25.130  36.848  45.919  1.00  0.00
ATOM    370  H1' U      12      25.094  35.759  45.915  1.00  0.00
ATOM    371  N1  U      12      26.348  37.426  45.263  1.00  0.00
ATOM    372  C6  U      12      26.228  38.581  44.469  1.00  0.00
ATOM    373  H6  U      12      25.256  39.014  44.283  1.00  0.00
ATOM    374  C5  U      12      27.386  39.206  44.088  1.00  0.00
ATOM    375  H5  U      12      27.259  40.081  43.468  1.00  0.00
ATOM    376  C4  U      12      28.667  38.683  44.410  1.00  0.00
ATOM    377  O4  U      12      29.746  39.129  43.987  1.00  0.00
ATOM    378  N3  U      12      28.733  37.605  45.205  1.00  0.00
ATOM    379  H3  U      12      29.656  37.206  45.302  1.00  0.00
ATOM    380  C2  U      12      27.608  36.910  45.664  1.00  0.00
ATOM    381  O2  U      12      27.619  35.906  46.329  1.00  0.00
ATOM    382  C3' U      12      24.199  38.622  47.130  1.00  0.00
ATOM    383  H3' U      12      24.810  39.374  46.629  1.00  0.00
ATOM    384  C2' U      12      25.082  37.369  47.344  1.00  0.00
ATOM    385  H2' U      12      26.062  37.775  47.594  1.00  0.00
ATOM    386  O2' U      12      24.612  36.494  48.281  1.00  0.00
ATOM    387 HO2' U      12      25.086  35.659  48.249  1.00  0.00
ATOM    388  O3' U      12      23.637  39.139  48.308  1.00  0.00
ATOM    389  P   A      13      24.468  40.102  49.219  1.00  0.00
ATOM    390  OP1 A      13      23.720  40.473  50.382  1.00  0.00
ATOM    391  OP2 A      13      25.046  41.114  48.335  1.00  0.00
ATOM    392  O5' A      13      25.775  39.342  49.810  1.00  0.00
ATOM    393  C5' A      13      25.563  38.315  50.858  1.00  0.00
ATOM    394  H5' A      13      24.823  37.591  50.519  1.00  0.00
ATOM    395 H5'' A      13      25.296  38.725  51.832  1.00  0.00
ATOM    396  C4' A      13      26.779  37.513  51.043  1.00  0.00
ATOM    397  H4' A      13      26.494  36.666  51.667  1.00  0.00
ATOM    398  O4' A      13      27.221  36.972  49.791  1.00  0.00
ATOM    399  C1' A      13      28.639  36.851  49.888  1.00  0.00
ATOM    400  H1' A      13      29.033  35.852  49.701  1.00  0.00
ATOM    401  N9  A      13      29.256  37.887  48.961  1.00  0.00
ATOM    402  C8  A      13      28.655  38.933  48.256  1.00  0.00
ATOM    403  H8  A      13      27.599  39.144  48.339  1.00  0.00
ATOM    404  N7  A      13      29.499  39.680  47.582  1.00  0.00
ATOM    405  C5  A      13      30.746  39.048  47.838  1.00  0.00
ATOM    406  C6  A      13      32.078  39.267  47.428  1.00  0.00
ATOM    407  N6  A      13      32.423  40.241  46.594  1.00  0.00
ATOM    408  H61 A      13      33.406  40.222  46.362  1.00  0.00
ATOM    409  H62 A      13      31.810  41.030  46.451  1.00  0.00
ATOM    410  N1  A      13      33.089  38.464  47.859  1.00  0.00
ATOM    411  C2  A      13      32.755  37.424  48.692  1.00  0.00
ATOM    412  H2  A      13      33.568  36.853  49.115  1.00  0.00
ATOM    413  N3  A      13      31.537  37.149  49.183  1.00  0.00
ATOM    414  C4  A      13      30.583  37.987  48.664  1.00  0.00
ATOM    415  C3' A      13      27.914  38.252  51.677  1.00  0.00
ATOM    416  H3' A      13      28.057  39.180  51.124  1.00  0.00
ATOM    417  C2' A      13      28.975  37.210  51.347  1.00  0.00
ATOM    418  H2' A      13      29.942  37.672  51.544  1.00  0.00
ATOM    419  O2' A      13      28.837  36.016  52.072  1.00  0.00
ATOM    420 HO2' A      13      29.690  35.581  52.001  1.00  0.00
ATOM    421  O3' A      13      27.932  38.547  53.136  1.00  0.00
ATOM    422  P   G      14      28.629  39.799  53.757  1.00  0.00
ATOM    423  OP1 G      14      28.082  39.971  55.131  1.00  0.00
ATOM    424  OP2 G      14      28.655  40.957  52.857  1.00  0.00
ATOM    425  O5' G      14      30.087  39.248  53.838  1.00  0.00
ATOM    426  C5' G      14      30.428  38.095  54.618  1.00  0.00
ATOM    427  H5' G      14      29.853  37.248  54.244  1.00  0.00
ATOM    428 H5'' G      14      30.251  38.228  55.686  1.00  0.00
ATOM    429  C4' G      14      31.869  37.702  54.319  1.00  0.00
ATOM    430  H4' G      14      32.157  36.874  54.966  1.00  0.00
ATOM    431  O4' G      14      32.172  37.402  52.993  1.00  0.00
ATOM    432  C1' G      14      33.453  37.946  52.614  1.00  0.00
ATOM    433  H1' G      14      34.078  37.192  52.135  1.00  0.00
ATOM    434  N9  G      14      33.357  39.064  51.668  1.00  0.00
ATOM    435  C8  G      14      32.243  39.802  51.264  1.00  0.00
ATOM    436  H8  G      14      31.226  39.557  51.535  1.00  0.00
ATOM    437  N7  G      14      32.551  40.667  50.359  1.00  0.00
ATOM    438  C5  G      14      33.869  40.516  50.143  1.00  0.00
ATOM    439  C6  G      14      34.781  41.305  49.408  1.00  0.00
ATOM    440  O6  G      14      34.553  42.273  48.675  1.00  0.00
ATOM    441  N1  G      14      36.112  40.901  49.498  1.00  0.00
ATOM    442  H1  G      14      36.830  41.318  48.923  1.00  0.00
ATOM    443  C2  G      14      36.531  40.077  50.428  1.00  0.00
ATOM    444  N2  G      14      37.797  39.903  50.332  1.00  0.00
ATOM    445  H21 G      14      38.324  40.384  49.617  1.00  0.00
ATOM    446  H22 G      14      38.207  39.116  50.814  1.00  0.00
ATOM    447  N3  G      14      35.775  39.280  51.183  1.00  0.00
ATOM    448  C4  G      14      34.436  39.569  50.986  1.00  0.00
ATOM    449  C3' G      14      32.913  38.754  54.671  1.00  0.00
ATOM    450  H3' G      14      32.537  39.643  54.165  1.00  0.00
ATOM    451  C2' G      14      34.146  38.379  53.947  1.00  0.00
ATOM    452  H2' G      14      34.674  39.324  53.819  1.00  0.00
ATOM    453  O2' G      14      34.904  37.240  54.479  1.00  0.00
ATOM    454 HO2' G      14      34.562  36.967  55.333  1.00  0.00
ATOM    455  O3' G      14      33.158  38.916  56.000  1.00  0.00
ATOM    456  P   U      15      33.262  40.418  56.573  1.00  0.00
ATOM    457  OP1 U      15      33.333  40.385  58.050  1.00  0.00
ATOM    458  OP2 U      15      32.217  41.250  56.023  1.00  0.00
ATOM    459  O5' U      15      34.625  40.912  55.950  1.00  0.00
ATOM    460  C5' U      15      35.847  40.271  56.228  1.00  0.00
ATOM    461  H5' U      15      35.739  39.315  55.715  1.00  0.00
ATOM    462 H5'' U      15      36.073  40.148  57.287  1.00  0.00
ATOM    463  C4' U      15      37.133  40.986  55.550  1.00  0.00
ATOM    464  H4' U      15      38.012  40.449  55.907  1.00  0.00
ATOM    465  O4' U      15      37.168  40.807  54.187  1.00  0.00
ATOM    466  C1' U      15      37.876  41.912  53.593  1.00  0.00
ATOM    467  H1' U      15      38.751  41.450  53.135  1.00  0.00
ATOM    468  N1  U      15      36.974  42.684  52.694  1.00  0.00
ATOM    469  C6  U      15      35.610  42.659  52.780  1.00  0.00
ATOM    470  H6  U      15      35.066  41.998  53.439  1.00  0.00
ATOM    471  C5  U      15      34.835  43.425  51.982  1.00  0.00
ATOM    472  H5  U      15      33.759  43.354  52.042  1.00  0.00
ATOM    473  C4  U      15      35.473  44.348  51.026  1.00  0.00
ATOM    474  O4  U      15      34.904  45.091  50.273  1.00  0.00
ATOM    475  N3  U      15      36.830  44.320  51.039  1.00  0.00
ATOM    476  H3  U      15      37.339  44.927  50.413  1.00  0.00
ATOM    477  C2  U      15      37.625  43.381  51.618  1.00  0.00
ATOM    478  O2  U      15      38.813  43.268  51.278  1.00  0.00
ATOM    479  C3' U      15      37.255  42.470  55.803  1.00  0.00
ATOM    480  H3' U      15      36.299  42.943  55.576  1.00  0.00
ATOM    481  C2' U      15      38.328  42.742  54.737  1.00  0.00
ATOM    482  H2' U      15      38.436  43.761  54.364  1.00  0.00
ATOM    483  O2' U      15      39.635  42.229  55.030  1.00  0.00
ATOM    484 HO2' U      15      40.300  42.838  54.701  1.00  0.00
ATOM    485  O3' U      15      37.750  42.669  57.146  1.00  0.00
ATOM    486  P   G      16      37.721  44.078  57.918  1.00  0.00
ATOM    487  OP1 G      16      38.615  43.825  59.062  1.00  0.00
ATOM    488  OP2 G      16      36.312  44.490  58.159  1.00  0.00
ATOM    489  O5' G      16      38.481  45.059  56.944  1.00  0.00
ATOM    490  C5' G      16      39.901  45.034  57.009  1.00  0.00
ATOM    491  H5' G      16      40.312  44.033  56.874  1.00  0.00
ATOM    492 H5'' G      16      40.286  45.388  57.965  1.00  0.00
ATOM    493  C4' G      16      40.620  45.811  55.909  1.00  0.00
ATOM    494  H4' G      16      41.645  45.465  55.775  1.00  0.00
ATOM    495  O4' G      16      39.934  45.573  54.707  1.00  0.00
ATOM    496  C1' G      16      39.499  46.817  54.154  1.00  0.00
ATOM    497  H1' G      16      40.236  47.122  53.411  1.00  0.00
ATOM    498  N9  G      16      38.148  46.740  53.544  1.00  0.00
ATOM    499  C8  G      16      36.952  46.380  54.151  1.00  0.00
ATOM    500  H8  G      16      36.904  45.782  55.049  1.00  0.00
ATOM    501  N7  G      16      35.959  46.807  53.422  1.00  0.00
ATOM    502  C5  G      16      36.435  47.529  52.333  1.00  0.00
ATOM    503  C6  G      16      35.843  48.324  51.325  1.00  0.00
ATOM    504  O6  G      16      34.685  48.687  51.217  1.00  0.00
ATOM    505  N1  G      16      36.772  48.865  50.361  1.00  0.00
ATOM    506  H1  G      16      36.412  49.432  49.606  1.00  0.00
ATOM    507  C2  G      16      38.080  48.651  50.453  1.00  0.00
ATOM    508  N2  G      16      38.774  49.176  49.504  1.00  0.00
ATOM    509  H21 G      16      38.247  49.691  48.813  1.00  0.00
ATOM    510  H22 G      16      39.683  48.757  49.371  1.00  0.00
ATOM    511  N3  G      16      38.657  48.010  51.466  1.00  0.00
ATOM    512  C4  G      16      37.773  47.410  52.379  1.00  0.00
ATOM    513  C3' G      16      40.726  47.257  56.175  1.00  0.00
ATOM    514  H3' G      16      40.714  47.457  57.246  1.00  0.00
ATOM    515  C2' G      16      39.451  47.700  55.387  1.00  0.00
ATOM    516  H2' G      16      38.575  47.371  55.947  1.00  0.00
ATOM    517  O2' G      16      39.485  49.143  55.324  1.00  0.00
ATOM    518 HO2' G      16      39.173  49.431  56.185  1.00  0.00
ATOM    519  O3' G      16      41.914  47.688  55.490  1.00  0.00
ATOM    520  P   C      17      43.290  47.665  56.260  1.00  0.00
ATOM    521  OP1 C      17      44.319  47.599  55.228  1.00  0.00
ATOM    522  OP2 C      17      43.294  46.597  57.226  1.00  0.00
ATOM    523  O5' C      17      43.428  49.021  57.093  1.00  0.00
ATOM    524  C5' C      17      42.454  49.424  58.083  1.00  0.00
ATOM    525  H5' C      17      42.302  48.548  58.713  1.00  0.00
ATOM    526 H5'' C      17      41.475  49.707  57.696  1.00  0.00
ATOM    527  C4' C      17      42.950  50.646  58.928  1.00  0.00
ATOM    528  H4' C      17      42.172  50.876  59.656  1.00  0.00
ATOM    529  O4' C      17      44.165  50.493  59.593  1.00  0.00
ATOM    530  C1' C      17      45.117  51.597  59.388  1.00  0.00
ATOM    531  H1' C      17      45.433  51.846  60.401  1.00  0.00
ATOM    532  N1  C      17      46.256  51.174  58.487  1.00  0.00
ATOM    533  C6  C      17      46.336  49.918  57.952  1.00  0.00
ATOM    534  H6  C      17      45.546  49.221  58.190  1.00  0.00
ATOM    535  C5  C      17      47.283  49.536  57.078  1.00  0.00
ATOM    536  H5  C      17      47.235  48.515  56.727  1.00  0.00
ATOM    537  C4  C      17      48.202  50.531  56.676  1.00  0.00
ATOM    538  N4  C      17      49.198  50.251  55.917  1.00  0.00
ATOM    539  H41 C      17      49.839  50.987  55.659  1.00  0.00
ATOM    540  H42 C      17      49.222  49.427  55.333  1.00  0.00
ATOM    541  N3  C      17      48.248  51.732  57.175  1.00  0.00
ATOM    542  C2  C      17      47.246  52.120  58.087  1.00  0.00
ATOM    543  O2  C      17      47.321  53.176  58.687  1.00  0.00
ATOM    544  C3' C      17      43.188  51.913  58.070  1.00  0.00
ATOM    545  H3' C      17      43.677  51.684  57.123  1.00  0.00
ATOM    546  C2' C      17      44.182  52.741  58.888  1.00  0.00
ATOM    547  H2' C      17      44.740  53.477  58.308  1.00  0.00
ATOM    548  O2' C      17      43.760  53.379  60.023  1.00  0.00
ATOM    549 HO2' C      17      42.997  53.883  59.733  1.00  0.00
ATOM    550  O3' C      17      41.942  52.540  57.736  1.00  0.00
ATOM    551  P   A      18      41.899  53.489  56.490  1.00  0.00
ATOM    552  OP1 A      18      40.540  54.116  56.365  1.00  0.00
ATOM    553  OP2 A      18      42.195  52.571  55.370  1.00  0.00
ATOM    554  O5' A      18      43.073  54.614  56.481  1.00  0.00
ATOM    555  C5' A      18      42.937  55.720  57.364  1.00  0.00
ATOM    556  H5' A      18      42.665  55.338  58.348  1.00  0.00
ATOM    557 H5'' A      18      42.094  56.354  57.088  1.00  0.00
ATOM    558  C4' A      18      44.258  56.462  57.345  1.00  0.00
ATOM    559  H4' A      18      44.112  57.288  58.041  1.00  0.00
ATOM    560  O4' A      18      45.435  55.664  57.683  1.00  0.00
ATOM    561  C1' A      18      46.530  55.942  56.828  1.00  0.00
ATOM    562  H1' A      18      47.476  56.136  57.333  1.00  0.00
ATOM    563  N9  A      18      46.866  54.949  55.806  1.00  0.00
ATOM    564  C8  A      18      46.118  53.929  55.293  1.00  0.00
ATOM    565  H8  A      18      45.060  53.836  55.487  1.00  0.00
ATOM    566  N7  A      18      46.810  53.023  54.625  1.00  0.00
ATOM    567  C5  A      18      48.039  53.655  54.518  1.00  0.00
ATOM    568  C6  A      18      49.234  53.307  53.819  1.00  0.00
ATOM    569  N6  A      18      49.443  52.258  53.050  1.00  0.00
ATOM    570  H61 A      18      50.333  52.263  52.573  1.00  0.00
ATOM    571  H62 A      18      48.719  51.566  52.916  1.00  0.00
ATOM    572  N1  A      18      50.253  54.140  53.808  1.00  0.00
ATOM    573  C2  A      18      50.087  55.280  54.444  1.00  0.00
ATOM    574  H2  A      18      50.927  55.934  54.263  1.00  0.00
ATOM    575  N3  A      18      49.091  55.733  55.174  1.00  0.00
ATOM    576  C4  A      18      48.079  54.839  55.212  1.00  0.00
ATOM    577  C3' A      18      44.519  57.172  55.967  1.00  0.00
ATOM    578  H3' A      18      44.050  56.488  55.259  1.00  0.00
ATOM    579  C2' A      18      46.044  57.231  56.043  1.00  0.00
ATOM    580  H2' A      18      46.384  57.272  55.008  1.00  0.00
ATOM    581  O2' A      18      46.407  58.401  56.803  1.00  0.00
ATOM    582 HO2' A      18      45.728  59.070  56.684  1.00  0.00
ATOM    583  O3' A      18      43.933  58.474  55.852  1.00  0.00
ATOM    584  P   G      19      43.763  59.178  54.469  1.00  0.00
ATOM    585  OP1 G      19      43.111  60.410  54.713  1.00  0.00
ATOM    586  OP2 G      19      43.200  58.167  53.514  1.00  0.00
ATOM    587  O5' G      19      45.209  59.398  54.010  1.00  0.00
ATOM    588  C5' G      19      45.976  60.498  54.531  1.00  0.00
ATOM    589  H5' G      19      46.183  60.354  55.591  1.00  0.00
ATOM    590 H5'' G      19      45.468  61.457  54.434  1.00  0.00
ATOM    591  C4' G      19      47.271  60.745  53.753  1.00  0.00
ATOM    592  H4' G      19      47.815  61.599  54.154  1.00  0.00
ATOM    593  O4' G      19      48.057  59.571  53.966  1.00  0.00
ATOM    594  C1' G      19      48.914  59.391  52.867  1.00  0.00
ATOM    595  H1' G      19      49.934  59.606  53.185  1.00  0.00
ATOM    596  N9  G      19      48.821  57.983  52.475  1.00  0.00
ATOM    597  C8  G      19      47.714  57.207  52.416  1.00  0.00
ATOM    598  H8  G      19      46.720  57.513  52.707  1.00  0.00
ATOM    599  N7  G      19      47.907  56.086  51.783  1.00  0.00
ATOM    600  C5  G      19      49.266  56.065  51.569  1.00  0.00
ATOM    601  C6  G      19      50.094  55.087  50.917  1.00  0.00
ATOM    602  O6  G      19      49.774  54.024  50.462  1.00  0.00
ATOM    603  N1  G      19      51.353  55.537  50.635  1.00  0.00
ATOM    604  H1  G      19      51.932  54.856  50.164  1.00  0.00
ATOM    605  C2  G      19      51.813  56.732  50.934  1.00  0.00
ATOM    606  N2  G      19      52.977  57.014  50.510  1.00  0.00
ATOM    607  H21 G      19      53.430  56.310  49.946  1.00  0.00
ATOM    608  H22 G      19      53.458  57.844  50.826  1.00  0.00
ATOM    609  N3  G      19      51.091  57.694  51.484  1.00  0.00
ATOM    610  C4  G      19      49.800  57.315  51.776  1.00  0.00
ATOM    611  C3' G      19      47.193  60.903  52.238  1.00  0.00
ATOM    612  H3' G      19      46.463  60.145  51.953  1.00  0.00
ATOM    613  C2' G      19      48.526  60.448  51.776  1.00  0.00
ATOM    614  H2' G      19      48.538  59.857  50.860  1.00  0.00
ATOM    615  O2' G      19      49.540  61.434  51.713  1.00  0.00
ATOM    616 HO2' G      19      49.982  61.405  52.565  1.00  0.00
ATOM    617  O3' G      19      46.802  62.207  51.781  1.00  0.00
ATOM    618  P   C      20      46.129  62.345  50.381  1.00  0.00
ATOM    619  OP1 C      20      45.490  63.662  50.248  1.00  0.00
ATOM    620  OP2 C      20      45.289  61.142  50.166  1.00  0.00
ATOM    621  O5' C      20      47.353  62.288  49.377  1.00  0.00
ATOM    622  C5' C      20      47.816  63.501  48.733  1.00  0.00
ATOM    623  H5' C      20      48.520  64.079  49.330  1.00  0.00
ATOM    624 H5'' C      20      46.952  64.000  48.294  1.00  0.00
ATOM    625  C4' C      20      48.723  63.031  47.505  1.00  0.00
ATOM    626  H4' C      20      49.104  63.903  46.974  1.00  0.00
ATOM    627  O4' C      20      49.757  62.127  47.952  1.00  0.00
ATOM    628  C1' C      20      50.076  61.198  46.895  1.00  0.00
ATOM    629  H1' C      20      51.080  61.369  46.508  1.00  0.00
ATOM    630  N1  C      20      50.026  59.836  47.497  1.00  0.00
ATOM    631  C6  C      20      49.010  59.531  48.295  1.00  0.00
ATOM    632  H6  C      20      48.336  60.280  48.685  1.00  0.00
ATOM    633  C5  C      20      48.694  58.228  48.546  1.00  0.00
ATOM    634  H5  C      20      47.919  58.060  49.278  1.00  0.00
ATOM    635  C4  C      20      49.480  57.261  47.926  1.00  0.00
ATOM    636  N4  C      20      49.294  56.039  48.126  1.00  0.00
ATOM    637  H41 C      20      49.700  55.348  47.510  1.00  0.00
ATOM    638  H42 C      20      48.425  55.732  48.540  1.00  0.00
ATOM    639  N3  C      20      50.536  57.583  47.206  1.00  0.00
ATOM    640  C2  C      20      50.830  58.855  47.010  1.00  0.00
ATOM    641  O2  C      20      51.858  59.157  46.346  1.00  0.00
ATOM    642  C3' C      20      47.972  62.137  46.532  1.00  0.00
ATOM    643  H3' C      20      47.319  61.450  47.071  1.00  0.00
ATOM    644  C2' C      20      49.068  61.298  45.778  1.00  0.00
ATOM    645  H2' C      20      48.607  60.353  45.490  1.00  0.00
ATOM    646  O2' C      20      49.573  61.976  44.581  1.00  0.00
ATOM    647 HO2' C      20      48.999  61.901  43.815  1.00  0.00
ATOM    648  O3' C      20      47.122  62.953  45.703  1.00  0.00
ATOM    649  P   U      21      45.879  62.354  44.872  1.00  0.00
ATOM    650  OP1 U      21      45.244  63.517  44.234  1.00  0.00
ATOM    651  OP2 U      21      45.080  61.482  45.748  1.00  0.00
ATOM    652  O5' U      21      46.579  61.492  43.725  1.00  0.00
ATOM    653  C5' U      21      46.986  62.100  42.499  1.00  0.00
ATOM    654  H5' U      21      47.677  62.865  42.851  1.00  0.00
ATOM    655 H5'' U      21      46.117  62.548  42.016  1.00  0.00
ATOM    656  C4' U      21      47.686  61.198  41.543  1.00  0.00
ATOM    657  H4' U      21      48.038  61.838  40.733  1.00  0.00
ATOM    658  O4' U      21      48.693  60.550  42.207  1.00  0.00
ATOM    659  C1' U      21      48.798  59.334  41.551  1.00  0.00
ATOM    660  H1' U      21      49.732  59.384  40.991  1.00  0.00
ATOM    661  N1  U      21      48.958  58.224  42.476  1.00  0.00
ATOM    662  C6  U      21      48.294  58.224  43.656  1.00  0.00
ATOM    663  H6  U      21      47.824  59.138  43.988  1.00  0.00
ATOM    664  C5  U      21      48.205  57.059  44.352  1.00  0.00
ATOM    665  H5  U      21      47.616  57.143  45.253  1.00  0.00
ATOM    666  C4  U      21      48.880  55.850  43.952  1.00  0.00
ATOM    667  O4  U      21      48.812  54.785  44.460  1.00  0.00
ATOM    668  N3  U      21      49.639  55.953  42.876  1.00  0.00
ATOM    669  H3  U      21      50.097  55.131  42.510  1.00  0.00
ATOM    670  C2  U      21      49.762  57.127  42.170  1.00  0.00
ATOM    671  O2  U      21      50.530  57.136  41.177  1.00  0.00
ATOM    672  C3' U      21      46.720  60.153  41.033  1.00  0.00
ATOM    673  H3' U      21      46.101  59.768  41.843  1.00  0.00
ATOM    674  C2' U      21      47.649  59.097  40.550  1.00  0.00
ATOM    675  H2' U      21      47.263  58.078  40.552  1.00  0.00
ATOM    676  O2' U      21      48.302  59.449  39.280  1.00  0.00
ATOM    677 HO2' U      21      47.649  59.202  38.621  1.00  0.00
ATOM    678  O3' U      21      45.800  60.640  39.973  1.00  0.00
ATOM    679  P   C      22      44.281  60.419  40.162  1.00  0.00
ATOM    680  OP1 C      22      43.414  60.730  38.977  1.00  0.00
ATOM    681  OP2 C      22      43.862  61.051  41.446  1.00  0.00
ATOM    682  O5' C      22      44.065  58.848  40.407  1.00  0.00
ATOM    683  C5' C      22      44.422  57.901  39.401  1.00  0.00
ATOM    684  H5' C      22      45.471  57.841  39.110  1.00  0.00
ATOM    685 H5'' C      22      43.736  57.962  38.557  1.00  0.00
ATOM    686  C4' C      22      44.186  56.542  39.987  1.00  0.00
ATOM    687  H4' C      22      44.263  55.818  39.176  1.00  0.00
ATOM    688  O4' C      22      45.090  56.306  41.023  1.00  0.00
ATOM    689  C1' C      22      44.597  55.481  41.994  1.00  0.00
ATOM    690  H1' C      22      45.136  54.537  42.079  1.00  0.00
ATOM    691  N1  C      22      44.552  55.933  43.400  1.00  0.00
ATOM    692  C6  C      22      44.524  57.270  43.648  1.00  0.00
ATOM    693  H6  C      22      44.480  58.046  42.899  1.00  0.00
ATOM    694  C5  C      22      44.570  57.718  44.948  1.00  0.00
ATOM    695  H5  C      22      44.671  58.770  45.166  1.00  0.00
ATOM    696  C4  C      22      44.526  56.741  46.016  1.00  0.00
ATOM    697  N4  C      22      44.519  57.145  47.240  1.00  0.00
ATOM    698  H41 C      22      44.471  56.472  47.992  1.00  0.00
ATOM    699  H42 C      22      44.719  58.110  47.460  1.00  0.00
ATOM    700  N3  C      22      44.408  55.475  45.778  1.00  0.00
ATOM    701  C2  C      22      44.328  55.078  44.474  1.00  0.00
ATOM    702  O2  C      22      44.221  53.876  44.232  1.00  0.00
ATOM    703  C3' C      22      42.834  56.233  40.526  1.00  0.00
ATOM    704  H3' C      22      42.518  57.136  41.048  1.00  0.00
ATOM    705  C2' C      22      43.187  55.156  41.537  1.00  0.00
ATOM    706  H2' C      22      42.475  55.344  42.340  1.00  0.00
ATOM    707  O2' C      22      43.126  53.900  40.997  1.00  0.00
ATOM    708 HO2' C      22      42.230  53.875  40.652  1.00  0.00
ATOM    709  O3' C      22      41.910  55.929  39.523  1.00  0.00
ATOM    710  P   G      23      40.378  55.641  39.858  1.00  0.00
ATOM    711  OP1 G      23      39.412  56.224  38.913  1.00  0.00
ATOM    712  OP2 G      23      40.124  55.901  41.315  1.00  0.00
ATOM    713  O5' G      23      40.434  54.011  39.736  1.00  0.00
ATOM    714  C5' G      23      40.454  53.388  38.460  1.00  0.00
ATOM    715  H5' G      23      40.325  54.095  37.640  1.00  0.00
ATOM    716 H5'' G      23      39.554  52.777  38.404  1.00  0.00
ATOM    717  C4' G      23      41.619  52.433  38.088  1.00  0.00
ATOM    718  H4' G      23      41.381  52.094  37.079  1.00  0.00
ATOM    719  O4' G      23      42.896  52.919  38.014  1.00  0.00
ATOM    720  C1' G      23      43.824  51.912  38.226  1.00  0.00
ATOM    721  H1' G      23      44.415  51.824  37.314  1.00  0.00
ATOM    722  N9  G      23      44.798  52.245  39.258  1.00  0.00
ATOM    723  C8  G      23      45.001  51.728  40.546  1.00  0.00
ATOM    724  H8  G      23      44.255  51.111  41.024  1.00  0.00
ATOM    725  N7  G      23      46.054  52.201  41.203  1.00  0.00
ATOM    726  C5  G      23      46.532  53.142  40.231  1.00  0.00
ATOM    727  C6  G      23      47.753  53.922  40.261  1.00  0.00
ATOM    728  O6  G      23      48.591  54.040  41.134  1.00  0.00
ATOM    729  N1  G      23      47.871  54.731  39.138  1.00  0.00
ATOM    730  H1  G      23      48.791  55.111  38.965  1.00  0.00
ATOM    731  C2  G      23      47.049  54.666  38.063  1.00  0.00
ATOM    732  N2  G      23      47.466  55.295  36.988  1.00  0.00
ATOM    733  H21 G      23      48.312  55.843  37.051  1.00  0.00
ATOM    734  H22 G      23      47.147  55.187  36.035  1.00  0.00
ATOM    735  N3  G      23      45.963  53.894  38.017  1.00  0.00
ATOM    736  C4  G      23      45.737  53.167  39.140  1.00  0.00
ATOM    737  C3' G      23      41.742  51.220  38.939  1.00  0.00
ATOM    738  H3' G      23      41.927  51.556  39.960  1.00  0.00
ATOM    739  C2' G      23      43.071  50.583  38.406  1.00  0.00
ATOM    740  H2' G      23      43.499  49.940  39.175  1.00  0.00
ATOM    741  O2' G      23      42.759  49.879  37.146  1.00  0.00
ATOM    742 HO2' G      23      42.054  49.268  37.371  1.00  0.00
ATOM    743  O3' G      23      40.602  50.456  38.810  1.00  0.00
ATOM    744  P   A      24      40.230  49.067  39.474  1.00  0.00
ATOM    745  OP1 A      24      41.247  48.093  38.893  1.00  0.00
ATOM    746  OP2 A      24      38.845  48.751  39.261  1.00  0.00
ATOM    747  O5' A      24      40.414  49.035  41.012  1.00  0.00
ATOM    748  C5' A      24      41.617  49.067  41.628  1.00  0.00
ATOM    749  H5' A      24      41.974  50.079  41.816  1.00  0.00
ATOM    750 H5'' A      24      42.394  48.643  40.991  1.00  0.00
ATOM    751  C4' A      24      41.680  48.130  42.870  1.00  0.00
ATOM    752  H4' A      24      42.734  48.049  43.138  1.00  0.00
ATOM    753  O4' A      24      41.004  48.773  43.987  1.00  0.00
ATOM    754  C1' A      24      40.713  47.781  44.955  1.00  0.00
ATOM    755  H1' A      24      41.467  47.780  45.743  1.00  0.00
ATOM    756  N9  A      24      39.324  47.898  45.534  1.00  0.00
ATOM    757  C8  A      24      38.215  48.705  45.323  1.00  0.00
ATOM    758  H8  A      24      38.358  49.595  44.728  1.00  0.00
ATOM    759  N7  A      24      37.141  48.366  45.933  1.00  0.00
ATOM    760  C5  A      24      37.532  47.216  46.682  1.00  0.00
ATOM    761  C6  A      24      36.965  46.559  47.755  1.00  0.00
ATOM    762  N6  A      24      35.664  46.576  48.055  1.00  0.00
ATOM    763  H61 A      24      35.387  46.260  48.973  1.00  0.00
ATOM    764  H62 A      24      35.111  47.264  47.564  1.00  0.00
ATOM    765  N1  A      24      37.672  45.796  48.577  1.00  0.00
ATOM    766  C2  A      24      38.930  45.625  48.225  1.00  0.00
ATOM    767  H2  A      24      39.527  45.015  48.887  1.00  0.00
ATOM    768  N3  A      24      39.605  46.165  47.259  1.00  0.00
ATOM    769  C4  A      24      38.882  47.066  46.560  1.00  0.00
ATOM    770  C3' A      24      41.074  46.714  42.744  1.00  0.00
ATOM    771  H3' A      24      40.085  46.752  42.287  1.00  0.00
ATOM    772  C2' A      24      40.902  46.433  44.276  1.00  0.00
ATOM    773  H2' A      24      40.090  45.736  44.485  1.00  0.00
ATOM    774  O2' A      24      42.092  45.899  44.806  1.00  0.00
ATOM    775 HO2' A      24      42.048  44.941  44.862  1.00  0.00
ATOM    776  O3' A      24      42.002  45.856  42.101  1.00  0.00
ATOM    777  P   C      25      41.661  44.292  41.821  1.00  0.00
ATOM    778  OP1 C      25      42.586  43.806  40.834  1.00  0.00
ATOM    779  OP2 C      25      40.191  44.124  41.583  1.00  0.00
ATOM    780  O5' C      25      41.921  43.572  43.168  1.00  0.00
ATOM    781  C5' C      25      43.163  43.203  43.632  1.00  0.00
ATOM    782  H5' C      25      43.785  44.098  43.632  1.00  0.00
ATOM    783 H5'' C      25      43.669  42.440  43.042  1.00  0.00
ATOM    784  C4' C      25      43.029  42.551  45.065  1.00  0.00
ATOM    785  H4' C      25      44.033  42.478  45.481  1.00  0.00
ATOM    786  O4' C      25      42.123  43.328  45.915  1.00  0.00
ATOM    787  C1' C      25      41.412  42.491  46.797  1.00  0.00
ATOM    788  H1' C      25      41.737  42.646  47.826  1.00  0.00
ATOM    789  N1  C      25      39.893  42.536  46.516  1.00  0.00
ATOM    790  C6  C      25      39.426  43.177  45.448  1.00  0.00
ATOM    791  H6  C      25      40.096  43.595  44.710  1.00  0.00
ATOM    792  C5  C      25      38.097  43.256  45.313  1.00  0.00
ATOM    793  H5  C      25      37.804  43.835  44.450  1.00  0.00
ATOM    794  C4  C      25      37.222  42.668  46.210  1.00  0.00
ATOM    795  N4  C      25      35.965  42.921  46.056  1.00  0.00
ATOM    796  H41 C      25      35.355  42.665  46.819  1.00  0.00
ATOM    797  H42 C      25      35.651  43.428  45.240  1.00  0.00
ATOM    798  N3  C      25      37.642  41.937  47.255  1.00  0.00
ATOM    799  C2  C      25      39.027  41.844  47.408  1.00  0.00
ATOM    800  O2  C      25      39.410  41.063  48.272  1.00  0.00
ATOM    801  C3' C      25      42.404  41.159  45.069  1.00  0.00
ATOM    802  H3' C      25      41.475  41.185  44.499  1.00  0.00
ATOM    803  C2' C      25      41.960  41.055  46.557  1.00  0.00
ATOM    804  H2' C      25      41.165  40.310  46.599  1.00  0.00
ATOM    805  O2' C      25      43.093  40.874  47.440  1.00  0.00
ATOM    806 HO2' C      25      43.576  41.691  47.580  1.00  0.00
ATOM    807  O3' C      25      43.267  40.124  44.693  1.00  0.00
ATOM    808  P   U      26      42.814  38.831  44.036  1.00  0.00
ATOM    809  OP1 U      26      43.959  37.878  43.905  1.00  0.00
ATOM    810  OP2 U      26      42.063  39.211  42.819  1.00  0.00
ATOM    811  O5' U      26      41.826  38.060  44.959  1.00  0.00
ATOM    812  C5' U      26      42.344  37.326  46.079  1.00  0.00
ATOM    813  H5' U      26      43.008  37.951  46.677  1.00  0.00
ATOM    814 H5'' U      26      42.820  36.486  45.574  1.00  0.00
ATOM    815  C4' U      26      41.221  36.780  46.949  1.00  0.00
ATOM    816  H4' U      26      41.725  36.259  47.763  1.00  0.00
ATOM    817  O4' U      26      40.363  37.845  47.443  1.00  0.00
ATOM    818  C1' U      26      38.966  37.454  47.507  1.00  0.00
ATOM    819  H1' U      26      38.559  37.424  48.518  1.00  0.00
ATOM    820  N1  U      26      38.040  38.341  46.770  1.00  0.00
ATOM    821  C6  U      26      38.437  38.993  45.601  1.00  0.00
ATOM    822  H6  U      26      39.438  38.854  45.218  1.00  0.00
ATOM    823  C5  U      26      37.495  39.653  44.840  1.00  0.00
ATOM    824  H5  U      26      37.687  40.323  44.014  1.00  0.00
ATOM    825  C4  U      26      36.067  39.653  45.116  1.00  0.00
ATOM    826  O4  U      26      35.243  40.091  44.354  1.00  0.00
ATOM    827  N3  U      26      35.745  38.998  46.279  1.00  0.00
ATOM    828  H3  U      26      34.797  38.680  46.422  1.00  0.00
ATOM    829  C2  U      26      36.655  38.277  47.030  1.00  0.00
ATOM    830  O2  U      26      36.230  37.636  48.019  1.00  0.00
ATOM    831  C3' U      26      40.264  35.861  46.260  1.00  0.00
ATOM    832  H3' U      26      40.260  36.203  45.225  1.00  0.00
ATOM    833  C2' U      26      38.912  36.031  46.877  1.00  0.00
ATOM    834  H2' U      26      38.115  36.047  46.133  1.00  0.00
ATOM    835  O2' U      26      38.648  35.094  47.940  1.00  0.00
ATOM    836 HO2' U      26      38.661  34.170  47.681  1.00  0.00
ATOM    837  O3' U      26      40.837  34.564  46.260  1.00  0.00
ATOM    838  P   A      27      40.106  33.462  45.368  1.00  0.00
ATOM    839  OP1 A      27      40.854  32.218  45.619  1.00  0.00
ATOM    840  OP2 A      27      40.065  34.074  44.052  1.00  0.00
ATOM    841  O5' A      27      38.612  33.204  45.879  1.00  0.00
ATOM    842  C5' A      27      38.501  32.189  46.875  1.00  0.00
ATOM    843  H5' A      27      39.205  32.261  47.705  1.00  0.00
ATOM    844 H5'' A      27      38.644  31.228  46.382  1.00  0.00
ATOM    845  C4' A      27      37.049  32.117  47.462  1.00  0.00
ATOM    846  H4' A      27      37.112  31.414  48.293  1.00  0.00
ATOM    847  O4' A      27      36.513  33.369  47.908  1.00  0.00
ATOM    848  C1' A      27      35.132  33.506  47.715  1.00  0.00
ATOM    849  H1' A      27      34.549  33.775  48.596  1.00  0.00
ATOM    850  N9  A      27      34.833  34.513  46.664  1.00  0.00
ATOM    851  C8  A      27      35.657  35.160  45.671  1.00  0.00
ATOM    852  H8  A      27      36.641  34.810  45.399  1.00  0.00
ATOM    853  N7  A      27      35.077  36.122  44.987  1.00  0.00
ATOM    854  C5  A      27      33.755  36.082  45.486  1.00  0.00
ATOM    855  C6  A      27      32.547  36.725  45.130  1.00  0.00
ATOM    856  N6  A      27      32.422  37.757  44.381  1.00  0.00
ATOM    857  H61 A      27      31.548  38.253  44.282  1.00  0.00
ATOM    858  H62 A      27      33.214  38.103  43.858  1.00  0.00
ATOM    859  N1  A      27      31.395  36.459  45.787  1.00  0.00
ATOM    860  C2  A      27      31.407  35.510  46.741  1.00  0.00
ATOM    861  H2  A      27      30.419  35.282  47.112  1.00  0.00
ATOM    862  N3  A      27      32.400  34.770  47.074  1.00  0.00
ATOM    863  C4  A      27      33.594  35.134  46.461  1.00  0.00
ATOM    864  C3' A      27      36.012  31.770  46.442  1.00  0.00
ATOM    865  H3' A      27      36.180  32.452  45.609  1.00  0.00
ATOM    866  C2' A      27      34.682  32.195  47.155  1.00  0.00
ATOM    867  H2' A      27      33.900  32.332  46.409  1.00  0.00
ATOM    868  O2' A      27      34.222  31.338  48.187  1.00  0.00
ATOM    869 HO2' A      27      33.501  31.806  48.614  1.00  0.00
ATOM    870  O3' A      27      36.088  30.408  46.005  1.00  0.00
ATOM    871  P   G      28      35.540  29.786  44.631  1.00  0.00
ATOM    872  OP1 G      28      36.159  28.427  44.379  1.00  0.00
ATOM    873  OP2 G      28      35.749  30.783  43.651  1.00  0.00
ATOM    874  O5' G      28      33.915  29.629  44.821  1.00  0.00
ATOM    875  C5' G      28      33.250  28.781  45.714  1.00  0.00
ATOM    876  H5' G      28      33.757  28.800  46.679  1.00  0.00
ATOM    877 H5'' G      28      33.349  27.725  45.460  1.00  0.00
ATOM    878  C4' G      28      31.805  29.093  45.898  1.00  0.00
ATOM    879  H4' G      28      31.467  28.412  46.680  1.00  0.00
ATOM    880  O4' G      28      31.591  30.414  46.339  1.00  0.00
ATOM    881  C1' G      28      30.502  31.030  45.636  1.00  0.00
ATOM    882  H1' G      28      29.792  31.479  46.331  1.00  0.00
ATOM    883  N9  G      28      30.940  32.037  44.630  1.00  0.00
ATOM    884  C8  G      28      32.226  32.488  44.340  1.00  0.00
ATOM    885  H8  G      28      33.065  31.935  44.734  1.00  0.00
ATOM    886  N7  G      28      32.285  33.468  43.467  1.00  0.00
ATOM    887  C5  G      28      30.877  33.781  43.307  1.00  0.00
ATOM    888  C6  G      28      30.233  34.905  42.670  1.00  0.00
ATOM    889  O6  G      28      30.772  35.826  42.017  1.00  0.00
ATOM    890  N1  G      28      28.868  34.845  42.716  1.00  0.00
ATOM    891  H1  G      28      28.241  35.430  42.182  1.00  0.00
ATOM    892  C2  G      28      28.212  33.853  43.356  1.00  0.00
ATOM    893  N2  G      28      26.921  33.841  43.260  1.00  0.00
ATOM    894  H21 G      28      26.384  34.504  42.720  1.00  0.00
ATOM    895  H22 G      28      26.400  33.268  43.908  1.00  0.00
ATOM    896  N3  G      28      28.728  32.800  44.030  1.00  0.00
ATOM    897  C4  G      28      30.123  32.839  43.948  1.00  0.00
ATOM    898  C3' G      28      30.983  28.960  44.579  1.00  0.00
ATOM    899  H3' G      28      31.586  29.439  43.807  1.00  0.00
ATOM    900  C2' G      28      29.773  29.933  44.778  1.00  0.00
ATOM    901  H2' G      28      29.531  30.308  43.784  1.00  0.00
ATOM    902  O2' G      28      28.639  29.379  45.459  1.00  0.00
ATOM    903 HO2' G      28      27.966  30.050  45.595  1.00  0.00
ATOM    904  O3' G      28      30.606  27.577  44.451  1.00  0.00
ATOM    905  P   A      29      30.301  26.946  43.039  1.00  0.00
ATOM    906  OP1 A      29      30.074  25.493  43.234  1.00  0.00
ATOM    907  OP2 A      29      31.278  27.383  42.034  1.00  0.00
ATOM    908  O5' A      29      28.967  27.683  42.699  1.00  0.00
ATOM    909  C5' A      29      27.739  27.319  43.304  1.00  0.00
ATOM    910  H5' A      29      27.674  27.328  44.392  1.00  0.00
ATOM    911 H5'' A      29      27.447  26.331  42.949  1.00  0.00
ATOM    912  C4' A      29      26.602  28.294  42.840  1.00  0.00
ATOM    913  H4' A      29      25.686  28.072  43.389  1.00  0.00
ATOM    914  O4' A      29      26.935  29.694  43.126  1.00  0.00
ATOM    915  C1' A      29      26.257  30.513  42.086  1.00  0.00
ATOM    916  H1' A      29      25.623  31.346  42.391  1.00  0.00
ATOM    917  N9  A      29      27.248  31.150  41.259  1.00  0.00
ATOM    918  C8  A      29      28.668  30.990  41.261  1.00  0.00
ATOM    919  H8  A      29      29.094  30.170  41.821  1.00  0.00
ATOM    920  N7  A      29      29.350  31.923  40.614  1.00  0.00
ATOM    921  C5  A      29      28.325  32.745  40.191  1.00  0.00
ATOM    922  C6  A      29      28.347  33.976  39.556  1.00  0.00
ATOM    923  N6  A      29      29.420  34.680  39.219  1.00  0.00
ATOM    924  H61 A      29      29.187  35.401  38.551  1.00  0.00
ATOM    925  H62 A      29      30.402  34.457  39.297  1.00  0.00
ATOM    926  N1  A      29      27.226  34.590  39.201  1.00  0.00
ATOM    927  C2  A      29      26.097  33.983  39.499  1.00  0.00
ATOM    928  H2  A      29      25.199  34.457  39.131  1.00  0.00
ATOM    929  N3  A      29      25.870  32.868  40.097  1.00  0.00
ATOM    930  C4  A      29      27.040  32.285  40.453  1.00  0.00
ATOM    931  C3' A      29      26.309  28.163  41.336  1.00  0.00
ATOM    932  H3' A      29      27.280  28.193  40.842  1.00  0.00
ATOM    933  C2' A      29      25.531  29.527  41.221  1.00  0.00
ATOM    934  H2' A      29      25.551  29.821  40.172  1.00  0.00
ATOM    935  O2' A      29      24.191  29.323  41.621  1.00  0.00
ATOM    936 HO2' A      29      23.756  30.147  41.390  1.00  0.00
ATOM    937  O3' A      29      25.599  26.985  40.986  1.00  0.00
ATOM    938  P   G      30      25.592  26.396  39.476  1.00  0.00
ATOM    939  OP1 G      30      25.104  24.993  39.390  1.00  0.00
ATOM    940  OP2 G      30      26.929  26.637  38.926  1.00  0.00
ATOM    941  O5' G      30      24.555  27.438  38.785  1.00  0.00
ATOM    942  C5' G      30      23.191  27.308  38.843  1.00  0.00
ATOM    943  H5' G      30      22.925  27.409  39.895  1.00  0.00
ATOM    944 H5'' G      30      22.878  26.323  38.497  1.00  0.00
ATOM    945  C4' G      30      22.644  28.479  37.963  1.00  0.00
ATOM    946  H4' G      30      21.560  28.589  37.963  1.00  0.00
ATOM    947  O4' G      30      23.208  29.760  38.506  1.00  0.00
ATOM    948  C1' G      30      23.317  30.749  37.430  1.00  0.00
ATOM    949  H1' G      30      22.702  31.627  37.627  1.00  0.00
ATOM    950  N9  G      30      24.738  31.100  37.161  1.00  0.00
ATOM    951  C8  G      30      25.853  30.484  37.580  1.00  0.00
ATOM    952  H8  G      30      25.724  29.575  38.149  1.00  0.00
ATOM    953  N7  G      30      26.955  31.136  37.476  1.00  0.00
ATOM    954  C5  G      30      26.544  32.244  36.747  1.00  0.00
ATOM    955  C6  G      30      27.285  33.337  36.154  1.00  0.00
ATOM    956  O6  G      30      28.493  33.624  36.206  1.00  0.00
ATOM    957  N1  G      30      26.477  34.198  35.461  1.00  0.00
ATOM    958  H1  G      30      26.897  34.990  34.996  1.00  0.00
ATOM    959  C2  G      30      25.133  34.078  35.268  1.00  0.00
ATOM    960  N2  G      30      24.608  34.846  34.314  1.00  0.00
ATOM    961  H21 G      30      25.167  35.507  33.793  1.00  0.00
ATOM    962  H22 G      30      23.612  34.719  34.203  1.00  0.00
ATOM    963  N3  G      30      24.418  33.101  35.855  1.00  0.00
ATOM    964  C4  G      30      25.207  32.194  36.516  1.00  0.00
ATOM    965  C3' G      30      23.109  28.454  36.520  1.00  0.00
ATOM    966  H3' G      30      24.193  28.364  36.603  1.00  0.00
ATOM    967  C2' G      30      22.835  29.958  36.155  1.00  0.00
ATOM    968  H2' G      30      23.323  30.379  35.277  1.00  0.00
ATOM    969  O2' G      30      21.474  30.274  36.055  1.00  0.00
ATOM    970 HO2' G      30      21.465  31.218  36.227  1.00  0.00
ATOM    971  O3' G      30      22.496  27.516  35.654  1.00  0.00
ATOM    972  P   C      31      23.409  26.953  34.449  1.00  0.00
ATOM    973  OP1 C      31      22.486  26.125  33.637  1.00  0.00
ATOM    974  OP2 C      31      24.597  26.352  34.997  1.00  0.00
ATOM    975  O5' C      31      23.765  28.197  33.585  1.00  0.00
ATOM    976  C5' C      31      22.623  28.978  33.067  1.00  0.00
ATOM    977  H5' C      31      21.827  29.129  33.796  1.00  0.00
ATOM    978 H5'' C      31      22.101  28.290  32.401  1.00  0.00
ATOM    979  C4' C      31      23.009  30.276  32.338  1.00  0.00
ATOM    980  H4' C      31      22.100  30.791  32.027  1.00  0.00
ATOM    981  O4' C      31      23.686  31.194  33.138  1.00  0.00
ATOM    982  C1' C      31      24.627  31.880  32.272  1.00  0.00
ATOM    983  H1' C      31      24.318  32.925  32.281  1.00  0.00
ATOM    984  N1  C      31      26.053  31.767  32.739  1.00  0.00
ATOM    985  C6  C      31      26.490  30.762  33.486  1.00  0.00
ATOM    986  H6  C      31      25.759  30.074  33.884  1.00  0.00
ATOM    987  C5  C      31      27.787  30.685  33.782  1.00  0.00
ATOM    988  H5  C      31      28.160  29.816  34.304  1.00  0.00
ATOM    989  C4  C      31      28.668  31.697  33.310  1.00  0.00
ATOM    990  N4  C      31      29.924  31.725  33.556  1.00  0.00
ATOM    991  H41 C      31      30.519  32.505  33.318  1.00  0.00
ATOM    992  H42 C      31      30.318  30.920  34.024  1.00  0.00
ATOM    993  N3  C      31      28.215  32.751  32.609  1.00  0.00
ATOM    994  C2  C      31      26.902  32.776  32.324  1.00  0.00
ATOM    995  O2  C      31      26.473  33.789  31.745  1.00  0.00
ATOM    996  C3' C      31      23.938  29.880  31.159  1.00  0.00
ATOM    997  H3' C      31      24.686  29.148  31.463  1.00  0.00
ATOM    998  C2' C      31      24.447  31.323  30.865  1.00  0.00
ATOM    999  H2' C      31      25.368  31.334  30.281  1.00  0.00
ATOM   1000  O2' C      31      23.452  32.091  30.232  1.00  0.00
ATOM   1001 HO2' C      31      23.212  31.533  29.488  1.00  0.00
ATOM   1002  O3' C      31      23.246  29.394  30.059  1.00  0.00
ATOM   1003  P   C      32      23.998  28.509  28.968  1.00  0.00
ATOM   1004  OP1 C      32      23.044  27.931  28.092  1.00  0.00
ATOM   1005  OP2 C      32      24.971  27.594  29.652  1.00  0.00
ATOM   1006  O5' C      32      24.902  29.580  28.193  1.00  0.00
ATOM   1007  C5' C      32      24.315  30.440  27.235  1.00  0.00
ATOM   1008  H5' C      32      23.368  30.828  27.611  1.00  0.00
ATOM   1009 H5'' C      32      24.111  29.764  26.405  1.00  0.00
ATOM   1010  C4' C      32      25.204  31.602  26.784  1.00  0.00
ATOM   1011  H4' C      32      24.747  32.333  26.117  1.00  0.00
ATOM   1012  O4' C      32      25.729  32.418  27.897  1.00  0.00
ATOM   1013  C1' C      32      27.008  32.905  27.539  1.00  0.00
ATOM   1014  H1' C      32      27.090  33.990  27.597  1.00  0.00
ATOM   1015  N1  C      32      28.139  32.385  28.444  1.00  0.00
ATOM   1016  C6  C      32      27.921  31.295  29.241  1.00  0.00
ATOM   1017  H6  C      32      27.064  30.638  29.197  1.00  0.00
ATOM   1018  C5  C      32      28.923  30.873  30.088  1.00  0.00
ATOM   1019  H5  C      32      28.802  29.879  30.493  1.00  0.00
ATOM   1020  C4  C      32      30.119  31.617  30.149  1.00  0.00
ATOM   1021  N4  C      32      31.080  31.356  30.953  1.00  0.00
ATOM   1022  H41 C      32      31.947  31.866  31.039  1.00  0.00
ATOM   1023  H42 C      32      31.020  30.584  31.602  1.00  0.00
ATOM   1024  N3  C      32      30.403  32.546  29.292  1.00  0.00
ATOM   1025  C2  C      32      29.428  32.918  28.446  1.00  0.00
ATOM   1026  O2  C      32      29.728  33.796  27.583  1.00  0.00
ATOM   1027  C3' C      32      26.511  31.130  26.159  1.00  0.00
ATOM   1028  H3' C      32      26.947  30.264  26.657  1.00  0.00
ATOM   1029  C2' C      32      27.346  32.415  26.164  1.00  0.00
ATOM   1030  H2' C      32      28.407  32.183  26.072  1.00  0.00
ATOM   1031  O2' C      32      27.113  33.430  25.199  1.00  0.00
ATOM   1032 HO2' C      32      27.770  34.121  25.306  1.00  0.00
ATOM   1033  O3' C      32      26.286  30.600  24.766  1.00  0.00
ATOM   1034  P   C      33      27.355  29.528  24.167  1.00  0.00
ATOM   1035  OP1 C      33      26.907  29.042  22.835  1.00  0.00
ATOM   1036  OP2 C      33      27.534  28.470  25.141  1.00  0.00
ATOM   1037  O5' C      33      28.625  30.415  24.065  1.00  0.00
ATOM   1038  C5' C      33      28.798  31.320  22.951  1.00  0.00
ATOM   1039  H5' C      33      28.031  32.091  22.875  1.00  0.00
ATOM   1040 H5'' C      33      28.633  30.877  21.969  1.00  0.00
ATOM   1041  C4' C      33      30.068  32.041  22.871  1.00  0.00
ATOM   1042  H4' C      33      30.180  32.689  22.001  1.00  0.00
ATOM   1043  O4' C      33      30.337  32.705  24.127  1.00  0.00
ATOM   1044  C1' C      33      31.767  32.594  24.390  1.00  0.00
ATOM   1045  H1' C      33      32.297  33.527  24.583  1.00  0.00
ATOM   1046  N1  C      33      32.075  31.790  25.605  1.00  0.00
ATOM   1047  C6  C      33      31.242  30.867  26.199  1.00  0.00
ATOM   1048  H6  C      33      30.285  30.758  25.711  1.00  0.00
ATOM   1049  C5  C      33      31.602  30.249  27.373  1.00  0.00
ATOM   1050  H5  C      33      30.938  29.621  27.948  1.00  0.00
ATOM   1051  C4  C      33      32.806  30.637  27.945  1.00  0.00
ATOM   1052  N4  C      33      33.248  30.010  29.035  1.00  0.00
ATOM   1053  H41 C      33      34.046  30.350  29.552  1.00  0.00
ATOM   1054  H42 C      33      32.626  29.331  29.452  1.00  0.00
ATOM   1055  N3  C      33      33.730  31.361  27.348  1.00  0.00
ATOM   1056  C2  C      33      33.305  32.036  26.258  1.00  0.00
ATOM   1057  O2  C      33      34.120  32.913  25.821  1.00  0.00
ATOM   1058  C3' C      33      31.226  31.019  22.735  1.00  0.00
ATOM   1059  H3' C      33      30.959  30.184  23.382  1.00  0.00
ATOM   1060  C2' C      33      32.415  31.877  23.200  1.00  0.00
ATOM   1061  H2' C      33      33.247  31.263  23.543  1.00  0.00
ATOM   1062  O2' C      33      32.705  32.914  22.250  1.00  0.00
ATOM   1063 HO2' C      33      32.487  32.660  21.350  1.00  0.00
ATOM   1064  O3' C      33      31.372  30.597  21.390  1.00  0.00
ATOM   1065  P   U      34      32.078  29.182  21.112  1.00  0.00
ATOM   1066  OP1 U      34      32.219  29.128  19.681  1.00  0.00
ATOM   1067  OP2 U      34      31.232  28.153  21.824  1.00  0.00
ATOM   1068  O5' U      34      33.533  29.237  21.729  1.00  0.00
ATOM   1069  C5' U      34      34.535  30.225  21.235  1.00  0.00
ATOM   1070  H5' U      34      34.243  31.239  21.512  1.00  0.00
ATOM   1071 H5'' U      34      34.680  30.084  20.164  1.00  0.00
ATOM   1072  C4' U      34      35.860  30.149  22.052  1.00  0.00
ATOM   1073  H4' U      34      36.593  30.726  21.487  1.00  0.00
ATOM   1074  O4' U      34      35.669  30.616  23.376  1.00  0.00
ATOM   1075  C1' U      34      36.480  29.880  24.214  1.00  0.00
ATOM   1076  H1' U      34      37.097  30.637  24.699  1.00  0.00
ATOM   1077  N1  U      34      35.697  29.153  25.266  1.00  0.00
ATOM   1078  C6  U      34      34.398  28.786  25.041  1.00  0.00
ATOM   1079  H6  U      34      33.872  29.083  24.146  1.00  0.00
ATOM   1080  C5  U      34      33.713  27.988  25.916  1.00  0.00
ATOM   1081  H5  U      34      32.680  27.677  25.882  1.00  0.00
ATOM   1082  C4  U      34      34.371  27.535  27.134  1.00  0.00
ATOM   1083  O4  U      34      33.880  26.751  27.988  1.00  0.00
ATOM   1084  N3  U      34      35.682  28.009  27.356  1.00  0.00
ATOM   1085  H3  U      34      35.980  27.803  28.299  1.00  0.00
ATOM   1086  C2  U      34      36.370  28.812  26.469  1.00  0.00
ATOM   1087  O2  U      34      37.503  29.284  26.753  1.00  0.00
ATOM   1088  C3' U      34      36.393  28.809  22.110  1.00  0.00
ATOM   1089  H3' U      34      35.596  28.151  22.457  1.00  0.00
ATOM   1090  C2' U      34      37.320  28.959  23.300  1.00  0.00
ATOM   1091  H2' U      34      37.433  27.959  23.718  1.00  0.00
ATOM   1092  O2' U      34      38.601  29.612  22.920  1.00  0.00
ATOM   1093 HO2' U      34      38.770  29.425  21.994  1.00  0.00
ATOM   1094  O3' U      34      37.022  28.445  20.893  1.00  0.00
ATOM   1095  P   G      35      37.285  26.936  20.594  1.00  0.00
ATOM   1096  OP1 G      35      37.889  26.780  19.290  1.00  0.00
ATOM   1097  OP2 G      35      35.909  26.291  20.755  1.00  0.00
ATOM   1098  O5' G      35      38.206  26.408  21.676  1.00  0.00
ATOM   1099  C5' G      35      39.637  26.727  21.684  1.00  0.00
ATOM   1100  H5' G      35      39.913  27.777  21.594  1.00  0.00
ATOM   1101 H5'' G      35      40.118  26.269  20.819  1.00  0.00
ATOM   1102  C4' G      35      40.385  26.329  22.970  1.00  0.00
ATOM   1103  H4' G      35      41.401  26.723  22.960  1.00  0.00
ATOM   1104  O4' G      35      39.815  26.888  24.195  1.00  0.00
ATOM   1105  C1' G      35      40.058  25.928  25.238  1.00  0.00
ATOM   1106  H1' G      35      40.535  26.290  26.148  1.00  0.00
ATOM   1107  N9  G      35      38.700  25.442  25.670  1.00  0.00
ATOM   1108  C8  G      35      37.500  25.295  25.090  1.00  0.00
ATOM   1109  H8  G      35      37.349  25.792  24.143  1.00  0.00
ATOM   1110  N7  G      35      36.557  24.603  25.694  1.00  0.00
ATOM   1111  C5  G      35      37.255  24.223  26.868  1.00  0.00
ATOM   1112  C6  G      35      36.812  23.447  27.995  1.00  0.00
ATOM   1113  O6  G      35      35.779  22.879  28.132  1.00  0.00
ATOM   1114  N1  G      35      37.694  23.561  29.096  1.00  0.00
ATOM   1115  H1  G      35      37.468  23.075  29.951  1.00  0.00
ATOM   1116  C2  G      35      38.974  24.071  29.028  1.00  0.00
ATOM   1117  N2  G      35      39.752  23.950  30.046  1.00  0.00
ATOM   1118  H21 G      35      39.287  23.642  30.887  1.00  0.00
ATOM   1119  H22 G      35      40.671  24.367  30.093  1.00  0.00
ATOM   1120  N3  G      35      39.436  24.775  27.978  1.00  0.00
ATOM   1121  C4  G      35      38.524  24.837  26.942  1.00  0.00
ATOM   1122  C3' G      35      40.415  24.814  23.163  1.00  0.00
ATOM   1123  H3' G      35      39.404  24.407  23.165  1.00  0.00
ATOM   1124  C2' G      35      40.897  24.798  24.619  1.00  0.00
ATOM   1125  H2' G      35      40.557  23.880  25.098  1.00  0.00
ATOM   1126  O2' G      35      42.330  24.801  24.855  1.00  0.00
ATOM   1127 HO2' G      35      42.777  24.317  24.157  1.00  0.00
ATOM   1128  O3' G      35      41.196  24.123  22.259  1.00  0.00
ATOM   1129  P   U      36      41.736  22.623  22.395  1.00  0.00
ATOM   1130  OP1 U      36      41.964  22.135  21.038  1.00  0.00
ATOM   1131  OP2 U      36      40.791  21.861  23.288  1.00  0.00
ATOM   1132  O5' U      36      43.138  22.941  23.063  1.00  0.00
ATOM   1133  C5' U      36      44.351  23.167  22.330  1.00  0.00
ATOM   1134  H5' U      36      44.198  24.063  21.728  1.00  0.00
ATOM   1135 H5'' U      36      44.527  22.298  21.696  1.00  0.00
ATOM   1136  C4' U      36      45.451  23.307  23.334  1.00  0.00
ATOM   1137  H4' U      36      45.401  24.237  23.900  1.00  0.00
ATOM   1138  O4' U      36      45.457  22.370  24.396  1.00  0.00
ATOM   1139  C1' U      36      46.475  21.382  24.236  1.00  0.00
ATOM   1140  H1' U      36      47.309  21.675  24.873  1.00  0.00
ATOM   1141  N1  U      36      46.007  19.968  24.407  1.00  0.00
ATOM   1142  C6  U      36      46.604  19.121  25.301  1.00  0.00
ATOM   1143  H6  U      36      47.430  19.458  25.909  1.00  0.00
ATOM   1144  C5  U      36      46.154  17.877  25.554  1.00  0.00
ATOM   1145  H5  U      36      46.662  17.256  26.277  1.00  0.00
ATOM   1146  C4  U      36      45.095  17.310  24.824  1.00  0.00
ATOM   1147  O4  U      36      44.630  16.166  24.986  1.00  0.00
ATOM   1148  N3  U      36      44.566  18.134  23.807  1.00  0.00
ATOM   1149  H3  U      36      43.865  17.700  23.224  1.00  0.00
ATOM   1150  C2  U      36      44.914  19.471  23.588  1.00  0.00
ATOM   1151  O2  U      36      44.505  19.987  22.589  1.00  0.00
ATOM   1152  C3' U      36      46.900  23.190  22.687  1.00  0.00
ATOM   1153  H3' U      36      46.833  23.258  21.601  1.00  0.00
ATOM   1154  C2' U      36      47.113  21.694  22.860  1.00  0.00
ATOM   1155  H2' U      36      46.657  21.162  22.025  1.00  0.00
ATOM   1156  O2' U      36      48.507  21.376  22.823  1.00  0.00
ATOM   1157 HO2' U      36      48.993  21.939  23.430  1.00  0.00
ATOM   1158  O3' U      36      47.905  24.041  23.257  1.00  0.00
ATOM   1159  P   A      37      48.356  25.376  22.678  1.00  0.00
ATOM   1160  OP1 A      37      48.475  25.228  21.213  1.00  0.00
ATOM   1161  OP2 A      37      49.573  25.901  23.340  1.00  0.00
ATOM   1162  O5' A      37      47.212  26.420  22.956  1.00  0.00
ATOM   1163  C5' A      37      46.216  26.757  21.978  1.00  0.00
ATOM   1164  H5' A      37      45.839  25.851  21.503  1.00  0.00
ATOM   1165 H5'' A      37      46.741  27.364  21.240  1.00  0.00
ATOM   1166  C4' A      37      45.101  27.430  22.623  1.00  0.00
ATOM   1167  H4' A      37      44.302  27.609  21.903  1.00  0.00
ATOM   1168  O4' A      37      44.597  26.573  23.670  1.00  0.00
ATOM   1169  C1' A      37      44.177  27.357  24.770  1.00  0.00
ATOM   1170  H1' A      37      43.148  27.092  25.013  1.00  0.00
ATOM   1171  N9  A      37      45.049  27.164  25.956  1.00  0.00
ATOM   1172  C8  A      37      46.074  26.267  26.111  1.00  0.00
ATOM   1173  H8  A      37      46.407  25.710  25.248  1.00  0.00
ATOM   1174  N7  A      37      46.584  26.209  27.311  1.00  0.00
ATOM   1175  C5  A      37      45.723  27.036  28.047  1.00  0.00
ATOM   1176  C6  A      37      45.548  27.438  29.398  1.00  0.00
ATOM   1177  N6  A      37      46.367  27.101  30.355  1.00  0.00
ATOM   1178  H61 A      37      46.086  27.452  31.259  1.00  0.00
ATOM   1179  H62 A      37      47.161  26.522  30.122  1.00  0.00
ATOM   1180  N1  A      37      44.612  28.315  29.820  1.00  0.00
ATOM   1181  C2  A      37      43.782  28.752  28.867  1.00  0.00
ATOM   1182  H2  A      37      43.009  29.441  29.175  1.00  0.00
ATOM   1183  N3  A      37      43.752  28.477  27.589  1.00  0.00
ATOM   1184  C4  A      37      44.723  27.595  27.235  1.00  0.00
ATOM   1185  C3' A      37      45.387  28.754  23.349  1.00  0.00
ATOM   1186  H3' A      37      46.367  28.692  23.822  1.00  0.00
ATOM   1187  C2' A      37      44.243  28.852  24.413  1.00  0.00
ATOM   1188  H2' A      37      44.488  29.480  25.270  1.00  0.00
ATOM   1189  O2' A      37      42.969  29.179  23.881  1.00  0.00
ATOM   1190 HO2' A      37      43.164  29.518  23.004  1.00  0.00
ATOM   1191  O3' A      37      45.342  29.935  22.519  1.00  0.00
ATOM   1192  P   A      38      46.235  31.226  22.780  1.00  0.00
ATOM   1193  OP1 A      38      45.856  32.090  21.621  1.00  0.00
ATOM   1194  OP2 A      38      47.605  30.716  22.906  1.00  0.00
ATOM   1195  O5' A      38      45.717  31.637  24.209  1.00  0.00
ATOM   1196  C5' A      38      44.521  32.443  24.338  1.00  0.00
ATOM   1197  H5' A      38      43.648  31.989  23.868  1.00  0.00
ATOM   1198 H5'' A      38      44.645  33.330  23.717  1.00  0.00
ATOM   1199  C4' A      38      44.337  32.928  25.754  1.00  0.00
ATOM   1200  H4' A      38      43.369  33.421  25.844  1.00  0.00
ATOM   1201  O4' A      38      44.319  31.798  26.604  1.00  0.00
ATOM   1202  C1' A      38      45.033  32.091  27.901  1.00  0.00
ATOM   1203  H1' A      38      44.338  31.841  28.702  1.00  0.00
ATOM   1204  N9  A      38      46.166  31.213  28.028  1.00  0.00
ATOM   1205  C8  A      38      46.972  30.578  27.119  1.00  0.00
ATOM   1206  H8  A      38      46.784  30.660  26.058  1.00  0.00
ATOM   1207  N7  A      38      47.997  29.908  27.594  1.00  0.00
ATOM   1208  C5  A      38      47.754  30.051  28.985  1.00  0.00
ATOM   1209  C6  A      38      48.388  29.578  30.191  1.00  0.00
ATOM   1210  N6  A      38      49.494  28.851  30.239  1.00  0.00
ATOM   1211  H61 A      38      49.926  28.776  31.149  1.00  0.00
ATOM   1212  H62 A      38      50.122  28.913  29.450  1.00  0.00
ATOM   1213  N1  A      38      47.845  29.735  31.369  1.00  0.00
ATOM   1214  C2  A      38      46.740  30.464  31.464  1.00  0.00
ATOM   1215  H2  A      38      46.308  30.603  32.444  1.00  0.00
ATOM   1216  N3  A      38      46.063  31.050  30.507  1.00  0.00
ATOM   1217  C4  A      38      46.600  30.810  29.264  1.00  0.00
ATOM   1218  C3' A      38      45.408  33.802  26.317  1.00  0.00
ATOM   1219  H3' A      38      46.396  33.472  25.996  1.00  0.00
ATOM   1220  C2' A      38      45.422  33.509  27.843  1.00  0.00
ATOM   1221  H2' A      38      46.412  33.592  28.290  1.00  0.00
ATOM   1222  O2' A      38      44.467  34.290  28.659  1.00  0.00
ATOM   1223 HO2' A      38      44.597  35.145  28.242  1.00  0.00
ATOM   1224  O3' A      38      45.079  35.188  26.135  1.00  0.00
ATOM   1225  P   U      39      46.272  36.145  26.267  1.00  0.00
ATOM   1226  OP1 U      39      46.210  37.203  25.207  1.00  0.00
ATOM   1227  OP2 U      39      47.532  35.428  26.521  1.00  0.00
ATOM   1228  O5' U      39      45.920  36.734  27.648  1.00  0.00
ATOM   1229  C5' U      39      45.085  37.884  27.866  1.00  0.00
ATOM   1230  H5' U      39      44.068  37.745  27.499  1.00  0.00
ATOM   1231 H5'' U      39      45.619  38.693  27.369  1.00  0.00
ATOM   1232  C4' U      39      44.996  38.225  29.335  1.00  0.00
ATOM   1233  H4' U      39      44.380  39.113  29.473  1.00  0.00
ATOM   1234  O4' U      39      44.500  37.096  30.112  1.00  0.00
ATOM   1235  C1' U      39      45.029  37.221  31.425  1.00  0.00
ATOM   1236  H1' U      39      44.215  37.365  32.135  1.00  0.00
ATOM   1237  N1  U      39      45.780  35.986  31.786  1.00  0.00
ATOM   1238  C6  U      39      46.580  35.323  30.853  1.00  0.00
ATOM   1239  H6  U      39      46.504  35.652  29.827  1.00  0.00
ATOM   1240  C5  U      39      47.418  34.312  31.224  1.00  0.00
ATOM   1241  H5  U      39      48.073  33.786  30.545  1.00  0.00
ATOM   1242  C4  U      39      47.434  33.864  32.635  1.00  0.00
ATOM   1243  O4  U      39      48.086  32.877  33.013  1.00  0.00
ATOM   1244  N3  U      39      46.726  34.606  33.517  1.00  0.00
ATOM   1245  H3  U      39      46.519  34.222  34.427  1.00  0.00
ATOM   1246  C2  U      39      45.825  35.568  33.129  1.00  0.00
ATOM   1247  O2  U      39      45.138  36.100  33.934  1.00  0.00
ATOM   1248  C3' U      39      46.312  38.612  29.888  1.00  0.00
ATOM   1249  H3' U      39      47.108  37.949  29.550  1.00  0.00
ATOM   1250  C2' U      39      46.024  38.386  31.369  1.00  0.00
ATOM   1251  H2' U      39      46.943  38.217  31.930  1.00  0.00
ATOM   1252  O2' U      39      45.329  39.387  32.001  1.00  0.00
ATOM   1253 HO2' U      39      45.754  40.219  31.778  1.00  0.00
ATOM   1254  O3' U      39      46.748  40.000  29.650  1.00  0.00
ATOM   1255  P   G      40      48.100  40.610  30.307  1.00  0.00
ATOM   1256  OP1 G      40      48.744  41.405  29.292  1.00  0.00
ATOM   1257  OP2 G      40      48.746  39.522  31.054  1.00  0.00
ATOM   1258  O5' G      40      47.616  41.590  31.403  1.00  0.00
ATOM   1259  C5' G      40      46.763  42.703  31.171  1.00  0.00
ATOM   1260  H5' G      40      46.000  42.497  30.421  1.00  0.00
ATOM   1261 H5'' G      40      47.430  43.512  30.872  1.00  0.00
ATOM   1262  C4' G      40      46.110  43.140  32.562  1.00  0.00
ATOM   1263  H4' G      40      45.591  44.095  32.489  1.00  0.00
ATOM   1264  O4' G      40      45.261  42.145  33.070  1.00  0.00
ATOM   1265  C1' G      40      45.081  42.424  34.480  1.00  0.00
ATOM   1266  H1' G      40      44.283  43.143  34.666  1.00  0.00
ATOM   1267  N9  G      40      44.861  41.249  35.295  1.00  0.00
ATOM   1268  C8  G      40      43.799  40.901  36.071  1.00  0.00
ATOM   1269  H8  G      40      43.025  41.602  36.346  1.00  0.00
ATOM   1270  N7  G      40      43.813  39.742  36.685  1.00  0.00
ATOM   1271  C5  G      40      45.096  39.263  36.219  1.00  0.00
ATOM   1272  C6  G      40      45.721  37.965  36.432  1.00  0.00
ATOM   1273  O6  G      40      45.298  37.030  37.094  1.00  0.00
ATOM   1274  N1  G      40      46.959  37.793  35.800  1.00  0.00
ATOM   1275  H1  G      40      47.589  37.048  36.061  1.00  0.00
ATOM   1276  C2  G      40      47.484  38.820  35.103  1.00  0.00
ATOM   1277  N2  G      40      48.633  38.555  34.622  1.00  0.00
ATOM   1278  H21 G      40      49.118  37.709  34.884  1.00  0.00
ATOM   1279  H22 G      40      49.124  39.202  34.021  1.00  0.00
ATOM   1280  N3  G      40      46.953  40.034  34.846  1.00  0.00
ATOM   1281  C4  G      40      45.710  40.171  35.466  1.00  0.00
ATOM   1282  C3' G      40      47.192  43.204  33.663  1.00  0.00
ATOM   1283  H3' G      40      47.763  42.276  33.687  1.00  0.00
ATOM   1284  C2' G      40      46.314  43.265  34.916  1.00  0.00
ATOM   1285  H2' G      40      46.850  42.683  35.666  1.00  0.00
ATOM   1286  O2' G      40      45.925  44.634  35.265  1.00  0.00
ATOM   1287 HO2' G      40      46.721  45.042  35.613  1.00  0.00
ATOM   1288  O3' G      40      48.088  44.326  33.498  1.00  0.00
ATOM   1289  P   G      41      49.454  44.407  34.393  1.00  0.00
ATOM   1290  OP1 G      41      50.350  45.397  33.744  1.00  0.00
ATOM   1291  OP2 G      41      50.012  43.033  34.551  1.00  0.00
ATOM   1292  O5' G      41      49.044  44.907  35.820  1.00  0.00
ATOM   1293  C5' G      41      48.790  46.285  36.017  1.00  0.00
ATOM   1294  H5' G      41      48.099  46.670  35.266  1.00  0.00
ATOM   1295 H5'' G      41      49.725  46.844  35.975  1.00  0.00
ATOM   1296  C4' G      41      48.244  46.566  37.401  1.00  0.00
ATOM   1297  H4' G      41      47.950  47.614  37.468  1.00  0.00
ATOM   1298  O4' G      41      47.117  45.727  37.624  1.00  0.00
ATOM   1299  C1' G      41      47.076  45.028  38.835  1.00  0.00
ATOM   1300  H1' G      41      46.086  44.972  39.287  1.00  0.00
ATOM   1301  N9  G      41      47.439  43.606  38.656  1.00  0.00
ATOM   1302  C8  G      41      48.617  43.002  38.345  1.00  0.00
ATOM   1303  H8  G      41      49.548  43.533  38.211  1.00  0.00
ATOM   1304  N7  G      41      48.598  41.695  38.250  1.00  0.00
ATOM   1305  C5  G      41      47.383  41.421  38.743  1.00  0.00
ATOM   1306  C6  G      41      46.763  40.124  38.974  1.00  0.00
ATOM   1307  O6  G      41      47.193  38.995  38.786  1.00  0.00
ATOM   1308  N1  G      41      45.525  40.217  39.474  1.00  0.00
ATOM   1309  H1  G      41      44.978  39.382  39.629  1.00  0.00
ATOM   1310  C2  G      41      44.942  41.431  39.797  1.00  0.00
ATOM   1311  N2  G      41      43.785  41.283  40.396  1.00  0.00
ATOM   1312  H21 G      41      43.253  40.437  40.541  1.00  0.00
ATOM   1313  H22 G      41      43.328  42.164  40.583  1.00  0.00
ATOM   1314  N3  G      41      45.457  42.636  39.637  1.00  0.00
ATOM   1315  C4  G      41      46.708  42.570  39.093  1.00  0.00
ATOM   1316  C3' G      41      49.055  46.330  38.709  1.00  0.00
ATOM   1317  H3' G      41      49.802  45.552  38.552  1.00  0.00
ATOM   1318  C2' G      41      47.989  45.880  39.744  1.00  0.00
ATOM   1319  H2' G      41      48.348  45.306  40.598  1.00  0.00
ATOM   1320  O2' G      41      47.290  47.004  40.246  1.00  0.00
ATOM   1321 HO2' G      41      46.612  46.678  40.842  1.00  0.00
ATOM   1322  O3' G      41      49.741  47.516  39.053  1.00  0.00
ATOM   1323  P   U      42      50.979  47.444  39.962  1.00  0.00
ATOM   1324  OP1 U      42      51.416  48.818  39.905  1.00  0.00
ATOM   1325  OP2 U      42      51.837  46.350  39.444  1.00  0.00
ATOM   1326  O5' U      42      50.551  47.136  41.465  1.00  0.00
ATOM   1327  C5' U      42      50.027  48.094  42.378  1.00  0.00
ATOM   1328  H5' U      42      49.234  48.661  41.890  1.00  0.00
ATOM   1329 H5'' U      42      50.871  48.729  42.650  1.00  0.00
ATOM   1330  C4' U      42      49.263  47.403  43.515  1.00  0.00
ATOM   1331  H4' U      42      48.824  48.187  44.132  1.00  0.00
ATOM   1332  O4' U      42      48.312  46.554  43.059  1.00  0.00
ATOM   1333  C1' U      42      48.274  45.328  43.794  1.00  0.00
ATOM   1334  H1' U      42      47.296  45.314  44.275  1.00  0.00
ATOM   1335  N1  U      42      48.352  44.060  42.991  1.00  0.00
ATOM   1336  C6  U      42      49.510  43.734  42.309  1.00  0.00
ATOM   1337  H6  U      42      50.146  44.515  41.918  1.00  0.00
ATOM   1338  C5  U      42      49.849  42.502  41.873  1.00  0.00
ATOM   1339  H5  U      42      50.784  42.340  41.357  1.00  0.00
ATOM   1340  C4  U      42      48.918  41.384  42.050  1.00  0.00
ATOM   1341  O4  U      42      49.022  40.226  41.689  1.00  0.00
ATOM   1342  N3  U      42      47.712  41.777  42.683  1.00  0.00
ATOM   1343  H3  U      42      47.142  41.010  43.011  1.00  0.00
ATOM   1344  C2  U      42      47.343  43.092  43.109  1.00  0.00
ATOM   1345  O2  U      42      46.226  43.299  43.584  1.00  0.00
ATOM   1346  C3' U      42      50.239  46.560  44.457  1.00  0.00
ATOM   1347  H3' U      42      50.976  46.015  43.866  1.00  0.00
ATOM   1348  C2' U      42      49.254  45.449  44.932  1.00  0.00
ATOM   1349  H2' U      42      49.735  44.506  45.191  1.00  0.00
ATOM   1350  O2' U      42      48.494  45.851  46.017  1.00  0.00
ATOM   1351 HO2' U      42      48.982  46.630  46.295  1.00  0.00
ATOM   1352  O3' U      42      50.652  47.406  45.484  1.00  0.00
ATOM   1353  P   A      43      52.044  47.186  46.273  1.00  0.00
ATOM   1354  OP1 A      43      52.313  45.661  46.359  1.00  0.00
ATOM   1355  OP2 A      43      51.993  48.040  47.463  1.00  0.00
ATOM   1356  O5' A      43      53.056  47.904  45.264  1.00  0.00
ATOM   1357  C5' A      43      53.701  47.328  44.133  1.00  0.00
ATOM   1358  H5' A      43      52.972  46.876  43.461  1.00  0.00
ATOM   1359 H5'' A      43      54.403  46.581  44.503  1.00  0.00
ATOM   1360  C4' A      43      54.425  48.367  43.382  1.00  0.00
ATOM   1361  H4' A      43      55.106  47.974  42.628  1.00  0.00
ATOM   1362  O4' A      43      53.508  49.212  42.655  1.00  0.00
ATOM   1363  C1' A      43      53.983  50.550  42.900  1.00  0.00
ATOM   1364  H1' A      43      54.029  51.168  42.003  1.00  0.00
ATOM   1365  N9  A      43      53.092  51.269  43.820  1.00  0.00
ATOM   1366  C8  A      43      51.962  50.869  44.464  1.00  0.00
ATOM   1367  H8  A      43      51.705  49.822  44.398  1.00  0.00
ATOM   1368  N7  A      43      51.388  51.796  45.185  1.00  0.00
ATOM   1369  C5  A      43      52.122  52.962  44.903  1.00  0.00
ATOM   1370  C6  A      43      52.205  54.284  45.426  1.00  0.00
ATOM   1371  N6  A      43      51.405  54.864  46.282  1.00  0.00
ATOM   1372  H61 A      43      51.729  55.662  46.810  1.00  0.00
ATOM   1373  H62 A      43      50.723  54.225  46.666  1.00  0.00
ATOM   1374  N1  A      43      53.169  55.145  45.102  1.00  0.00
ATOM   1375  C2  A      43      54.058  54.653  44.262  1.00  0.00
ATOM   1376  H2  A      43      54.849  55.347  44.017  1.00  0.00
ATOM   1377  N3  A      43      54.161  53.449  43.747  1.00  0.00
ATOM   1378  C4  A      43      53.182  52.606  44.165  1.00  0.00
ATOM   1379  C3' A      43      55.260  49.187  44.316  1.00  0.00
ATOM   1380  H3' A      43      54.760  49.380  45.266  1.00  0.00
ATOM   1381  C2' A      43      55.411  50.481  43.505  1.00  0.00
ATOM   1382  H2' A      43      55.772  51.267  44.168  1.00  0.00
ATOM   1383  O2' A      43      56.384  50.403  42.476  1.00  0.00
ATOM   1384 HO2' A      43      56.625  51.331  42.417  1.00  0.00
ATOM   1385  O3' A      43      56.567  48.630  44.530  1.00  0.00
ATOM   1386  P   C      44      57.517  48.954  45.770  1.00  0.00
ATOM   1387  OP1 C      44      58.895  48.708  45.378  1.00  0.00
ATOM   1388  OP2 C      44      57.008  48.165  46.952  1.00  0.00
ATOM   1389  O5' C      44      57.305  50.485  46.084  1.00  0.00
ATOM   1390  C5' C      44      58.153  51.419  45.472  1.00  0.00
ATOM   1391  H5' C      44      57.933  51.350  44.406  1.00  0.00
ATOM   1392 H5'' C      44      59.205  51.183  45.630  1.00  0.00
ATOM   1393  C4' C      44      58.004  52.826  46.042  1.00  0.00
ATOM   1394  H4' C      44      58.711  53.498  45.556  1.00  0.00
ATOM   1395  O4' C      44      56.718  53.379  45.690  1.00  0.00
ATOM   1396  C1' C      44      56.269  54.163  46.812  1.00  0.00
ATOM   1397  H1' C      44      55.991  55.179  46.529  1.00  0.00
ATOM   1398  N1  C      44      55.143  53.602  47.518  1.00  0.00
ATOM   1399  C6  C      44      54.746  52.329  47.209  1.00  0.00
ATOM   1400  H6  C      44      55.287  51.759  46.468  1.00  0.00
ATOM   1401  C5  C      44      53.577  51.858  47.754  1.00  0.00
ATOM   1402  H5  C      44      53.239  50.851  47.559  1.00  0.00
ATOM   1403  C4  C      44      52.879  52.734  48.583  1.00  0.00
ATOM   1404  N4  C      44      51.840  52.322  49.190  1.00  0.00
ATOM   1405  H41 C      44      51.270  52.888  49.802  1.00  0.00
ATOM   1406  H42 C      44      51.520  51.394  48.953  1.00  0.00
ATOM   1407  N3  C      44      53.134  54.005  48.816  1.00  0.00
ATOM   1408  C2  C      44      54.319  54.433  48.264  1.00  0.00
ATOM   1409  O2  C      44      54.653  55.555  48.626  1.00  0.00
ATOM   1410  C3' C      44      58.226  52.940  47.527  1.00  0.00
ATOM   1411  H3' C      44      57.790  52.102  48.071  1.00  0.00
ATOM   1412  C2' C      44      57.389  54.152  47.905  1.00  0.00
ATOM   1413  H2' C      44      56.946  54.140  48.901  1.00  0.00
ATOM   1414  O2' C      44      58.193  55.238  47.558  1.00  0.00
ATOM   1415 HO2' C      44      59.062  55.063  47.926  1.00  0.00
ATOM   1416  O3' C      44      59.594  53.092  47.763  1.00  0.00
ATOM   1417  P   U      45      60.206  52.914  49.265  1.00  0.00
ATOM   1418  OP1 U      45      61.636  53.115  49.088  1.00  0.00
ATOM   1419  OP2 U      45      59.723  51.673  49.848  1.00  0.00
ATOM   1420  O5' U      45      59.554  54.205  49.976  1.00  0.00
ATOM   1421  C5' U      45      59.446  54.233  51.332  1.00  0.00
ATOM   1422  H5' U      45      60.399  54.258  51.862  1.00  0.00
ATOM   1423 H5'' U      45      59.120  53.244  51.654  1.00  0.00
ATOM   1424  C4' U      45      58.547  55.375  51.805  1.00  0.00
ATOM   1425  H4' U      45      59.078  56.319  51.683  1.00  0.00
ATOM   1426  O4' U      45      57.341  55.458  50.999  1.00  0.00
ATOM   1427  C1' U      45      56.249  55.680  51.907  1.00  0.00
ATOM   1428  H1' U      45      55.721  56.571  51.565  1.00  0.00
ATOM   1429  N1  U      45      55.223  54.617  52.015  1.00  0.00
ATOM   1430  C6  U      45      55.411  53.355  51.347  1.00  0.00
ATOM   1431  H6  U      45      56.325  53.173  50.801  1.00  0.00
ATOM   1432  C5  U      45      54.529  52.380  51.583  1.00  0.00
ATOM   1433  H5  U      45      54.725  51.406  51.158  1.00  0.00
ATOM   1434  C4  U      45      53.314  52.573  52.372  1.00  0.00
ATOM   1435  O4  U      45      52.506  51.659  52.563  1.00  0.00
ATOM   1436  N3  U      45      53.184  53.784  52.907  1.00  0.00
ATOM   1437  H3  U      45      52.349  54.057  53.406  1.00  0.00
ATOM   1438  C2  U      45      54.029  54.810  52.749  1.00  0.00
ATOM   1439  O2  U      45      53.837  55.822  53.328  1.00  0.00
ATOM   1440  C3' U      45      58.176  55.212  53.278  1.00  0.00
ATOM   1441  H3' U      45      57.990  54.155  53.466  1.00  0.00
ATOM   1442  C2' U      45      56.788  56.007  53.237  1.00  0.00
ATOM   1443  H2' U      45      56.186  55.726  54.101  1.00  0.00
ATOM   1444  O2' U      45      56.958  57.441  53.430  1.00  0.00
ATOM   1445 HO2' U      45      56.172  57.794  53.854  1.00  0.00
ATOM   1446  O3' U      45      59.153  55.682  54.155  1.00  0.00
ATOM   1447  P   G      46      59.276  55.233  55.655  1.00  0.00
ATOM   1448  OP1 G      46      60.450  55.749  56.312  1.00  0.00
ATOM   1449  OP2 G      46      59.118  53.779  55.569  1.00  0.00
ATOM   1450  O5' G      46      57.981  55.895  56.278  1.00  0.00
ATOM   1451  C5' G      46      57.943  57.194  56.804  1.00  0.00
ATOM   1452  H5' G      46      57.927  57.979  56.047  1.00  0.00
ATOM   1453 H5'' G      46      58.844  57.370  57.392  1.00  0.00
ATOM   1454  C4' G      46      56.625  57.434  57.686  1.00  0.00
ATOM   1455  H4' G      46      56.648  58.421  58.147  1.00  0.00
ATOM   1456  O4' G      46      55.556  57.415  56.780  1.00  0.00
ATOM   1457  C1' G      46      54.299  56.948  57.459  1.00  0.00
ATOM   1458  H1' G      46      53.517  57.700  57.355  1.00  0.00
ATOM   1459  N9  G      46      53.923  55.612  56.973  1.00  0.00
ATOM   1460  C8  G      46      54.759  54.812  56.271  1.00  0.00
ATOM   1461  H8  G      46      55.705  55.130  55.860  1.00  0.00
ATOM   1462  N7  G      46      54.193  53.732  55.853  1.00  0.00
ATOM   1463  C5  G      46      52.932  53.818  56.372  1.00  0.00
ATOM   1464  C6  G      46      51.782  52.984  56.321  1.00  0.00
ATOM   1465  O6  G      46      51.605  51.925  55.752  1.00  0.00
ATOM   1466  N1  G      46      50.664  53.443  57.048  1.00  0.00
ATOM   1467  H1  G      46      49.850  52.849  56.989  1.00  0.00
ATOM   1468  C2  G      46      50.664  54.645  57.721  1.00  0.00
ATOM   1469  N2  G      46      49.578  55.001  58.350  1.00  0.00
ATOM   1470  H21 G      46      48.927  54.235  58.443  1.00  0.00
ATOM   1471  H22 G      46      49.561  55.785  58.988  1.00  0.00
ATOM   1472  N3  G      46      51.686  55.500  57.688  1.00  0.00
ATOM   1473  C4  G      46      52.739  55.011  57.018  1.00  0.00
ATOM   1474  C3' G      46      56.246  56.448  58.859  1.00  0.00
ATOM   1475  H3' G      46      56.479  55.442  58.512  1.00  0.00
ATOM   1476  C2' G      46      54.724  56.792  58.908  1.00  0.00
ATOM   1477  H2' G      46      54.139  55.960  59.301  1.00  0.00
ATOM   1478  O2' G      46      54.312  57.934  59.506  1.00  0.00
ATOM   1479 HO2' G      46      54.938  58.100  60.215  1.00  0.00
ATOM   1480  O3' G      46      56.799  56.670  60.084  1.00  0.00
ATOM   1481  P   A      47      56.877  55.595  61.251  1.00  0.00
ATOM   1482  OP1 A      47      57.605  56.264  62.324  1.00  0.00
ATOM   1483  OP2 A      47      57.435  54.353  60.720  1.00  0.00
ATOM   1484  O5' A      47      55.337  55.344  61.711  1.00  0.00
ATOM   1485  C5' A      47      54.785  56.086  62.769  1.00  0.00
ATOM   1486  H5' A      47      54.801  57.148  62.527  1.00  0.00
ATOM   1487 H5'' A      47      55.347  55.743  63.638  1.00  0.00
ATOM   1488  C4' A      47      53.316  55.697  62.992  1.00  0.00
ATOM   1489  H4' A      47      52.838  56.399  63.675  1.00  0.00
ATOM   1490  O4' A      47      52.650  55.615  61.748  1.00  0.00
ATOM   1491  C1' A      47      51.795  54.528  61.622  1.00  0.00
ATOM   1492  H1' A      47      50.852  54.956  61.280  1.00  0.00
ATOM   1493  N9  A      47      52.232  53.506  60.567  1.00  0.00
ATOM   1494  C8  A      47      53.359  53.316  59.887  1.00  0.00
ATOM   1495  H8  A      47      54.086  54.109  59.797  1.00  0.00
ATOM   1496  N7  A      47      53.308  52.283  59.072  1.00  0.00
ATOM   1497  C5  A      47      52.043  51.666  59.312  1.00  0.00
ATOM   1498  C6  A      47      51.266  50.525  58.891  1.00  0.00
ATOM   1499  N6  A      47      51.605  49.679  57.917  1.00  0.00
ATOM   1500  H61 A      47      50.934  48.956  57.700  1.00  0.00
ATOM   1501  H62 A      47      52.316  49.905  57.236  1.00  0.00
ATOM   1502  N1  A      47      50.126  50.193  59.451  1.00  0.00
ATOM   1503  C2  A      47      49.588  51.089  60.285  1.00  0.00
ATOM   1504  H2  A      47      48.641  50.824  60.733  1.00  0.00
ATOM   1505  N3  A      47      50.180  52.169  60.775  1.00  0.00
ATOM   1506  C4  A      47      51.442  52.407  60.266  1.00  0.00
ATOM   1507  C3' A      47      53.065  54.315  63.640  1.00  0.00
ATOM   1508  H3' A      47      53.737  53.520  63.318  1.00  0.00
ATOM   1509  C2' A      47      51.682  54.001  63.075  1.00  0.00
ATOM   1510  H2' A      47      51.572  52.917  63.082  1.00  0.00
ATOM   1511  O2' A      47      50.616  54.594  63.745  1.00  0.00
ATOM   1512 HO2' A      47      50.305  53.927  64.361  1.00  0.00
ATOM   1513  O3' A      47      53.043  54.364  65.095  1.00  0.00
ATOM   1514  P   A3     48      52.950  53.036  65.990  1.00  0.00
ATOM   1515  OP1 A3     48      53.548  53.399  67.247  1.00  0.00
ATOM   1516  OP2 A3     48      53.541  51.851  65.292  1.00  0.00
ATOM   1517  O5' A3     48      51.416  52.792  66.257  1.00  0.00
ATOM   1518  C5' A3     48      50.767  53.817  66.992  1.00  0.00
ATOM   1519  H5' A3     48      50.725  54.807  66.537  1.00  0.00
ATOM   1520 H5'' A3     48      51.284  53.949  67.942  1.00  0.00
ATOM   1521  C4' A3     48      49.346  53.446  67.206  1.00  0.00
ATOM   1522  H4' A3     48      48.832  54.345  67.546  1.00  0.00
ATOM   1523  O4' A3     48      48.782  53.063  65.938  1.00  0.00
ATOM   1524  C1' A3     48      48.203  51.798  66.220  1.00  0.00
ATOM   1525  H1' A3     48      47.219  51.957  66.660  1.00  0.00
ATOM   1526  N9  A3     48      48.226  51.085  64.953  1.00  0.00
ATOM   1527  C8  A3     48      49.343  50.581  64.361  1.00  0.00
ATOM   1528  H8  A3     48      50.367  50.737  64.665  1.00  0.00
ATOM   1529  N7  A3     48      49.016  49.855  63.327  1.00  0.00
ATOM   1530  C5  A3     48      47.574  49.914  63.307  1.00  0.00
ATOM   1531  C6  A3     48      46.563  49.325  62.490  1.00  0.00
ATOM   1532  N6  A3     48      46.795  48.527  61.436  1.00  0.00
ATOM   1533  H61 A3     48      46.023  48.105  60.941  1.00  0.00
ATOM   1534  H62 A3     48      47.762  48.287  61.272  1.00  0.00
ATOM   1535  N1  A3     48      45.274  49.570  62.737  1.00  0.00
ATOM   1536  C2  A3     48      44.968  50.387  63.742  1.00  0.00
ATOM   1537  H2  A3     48      43.904  50.568  63.782  1.00  0.00
ATOM   1538  N3  A3     48      45.759  50.905  64.627  1.00  0.00
ATOM   1539  C4  A3     48      47.086  50.657  64.306  1.00  0.00
ATOM   1540  C3' A3     48      49.149  52.324  68.279  1.00  0.00
ATOM   1541  H3' A3     48      50.066  52.192  68.853  1.00  0.00
ATOM   1542  C2' A3     48      48.948  51.160  67.340  1.00  0.00
ATOM   1543  H2' A3     48      49.940  50.811  67.054  1.00  0.00
ATOM   1544  O2' A3     48      48.229  50.050  67.891  1.00  0.00
ATOM   1545 HO2' A3     48      47.966  50.234  68.796  1.00  0.00
ATOM   1546  O3' A3     48      48.045  52.412  69.142  1.00  0.00
ATOM   1547 HO3' A3     48      48.276  52.969  69.889  1.00  0.00
TER   
ATOM   1548 MG   MG     49      40.751  63.419  42.114  1.00  0.00
TER   
ATOM   1549 MG   MG     50      53.917  42.512  35.091  1.00  0.00
TER   
ATOM   1550 MG   MG     51      31.339  23.178  27.295  1.00  0.00
TER   
ATOM   1551 MG   MG     52      66.880  38.819  31.306  1.00  0.00
TER   
ATOM   1552 MG   MG     53      33.178  43.226  61.056  1.00  0.00
TER   
ATOM   1553 MG   MG     54     -13.839  20.642  41.966  1.00  0.00
TER   
END   
