# Supplementary material for: Modelling the structures of frameshift-stimulatory pseudoknots from representative bat coronaviruses
Source: PLoS Comput Biol. 2023 May 19;19(5):e1011124. doi: 10.1371/journal.pcbi.1011124 (PMC10234561; doi:10.1371/journal.pcbi.1011124)
Supplement: S3 Data — PDB files for the top 3 representative clusters from each conformer (threaded/unthreaded) of each pseudoknot described in the main text, along with PDB files for the representative clusters shown in S8–S18 Figs. (ZIP) [file pcbi.1011124.s003.zip › SI_Model_PDB_files/Anlong-8_threaded_noMg_cluster1.pdb]

ATOM      1 HO5'  G5     1      33.165  68.612  52.701  1.00  0.00           H  
ATOM      2  O5'  G5     1      33.832  67.975  52.434  1.00  0.00           O  
ATOM      3  C5'  G5     1      34.752  68.696  51.608  1.00  0.00           C  
ATOM      4  H5'  G5     1      34.903  69.775  51.659  1.00  0.00           H  
ATOM      5 H5''  G5     1      34.382  68.521  50.597  1.00  0.00           H  
ATOM      6  C4'  G5     1      36.107  68.066  51.749  1.00  0.00           C  
ATOM      7  H4'  G5     1      36.675  68.514  50.934  1.00  0.00           H  
ATOM      8  O4'  G5     1      36.690  68.228  53.030  1.00  0.00           O  
ATOM      9  C1'  G5     1      37.551  67.126  53.290  1.00  0.00           C  
ATOM     10  H1'  G5     1      38.550  67.510  53.497  1.00  0.00           H  
ATOM     11  N9   G5     1      37.043  66.294  54.431  1.00  0.00           N  
ATOM     12  C8   G5     1      35.757  66.185  54.893  1.00  0.00           C  
ATOM     13  H8   G5     1      34.879  66.556  54.385  1.00  0.00           H  
ATOM     14  N7   G5     1      35.660  65.278  55.844  1.00  0.00           N  
ATOM     15  C5   G5     1      36.937  64.935  56.140  1.00  0.00           C  
ATOM     16  C6   G5     1      37.484  64.107  57.202  1.00  0.00           C  
ATOM     17  O6   G5     1      36.873  63.394  57.996  1.00  0.00           O  
ATOM     18  N1   G5     1      38.884  63.962  57.148  1.00  0.00           N  
ATOM     19  H1   G5     1      39.287  63.618  58.007  1.00  0.00           H  
ATOM     20  C2   G5     1      39.584  64.449  56.106  1.00  0.00           C  
ATOM     21  N2   G5     1      40.841  64.254  56.223  1.00  0.00           N  
ATOM     22  H21  G5     1      41.179  63.651  56.960  1.00  0.00           H  
ATOM     23  H22  G5     1      41.371  64.506  55.401  1.00  0.00           H  
ATOM     24  N3   G5     1      39.101  65.166  55.124  1.00  0.00           N  
ATOM     25  C4   G5     1      37.789  65.460  55.238  1.00  0.00           C  
ATOM     26  C3'  G5     1      36.216  66.593  51.480  1.00  0.00           C  
ATOM     27  H3'  G5     1      35.363  66.140  51.985  1.00  0.00           H  
ATOM     28  C2'  G5     1      37.608  66.173  52.033  1.00  0.00           C  
ATOM     29  H2'  G5     1      37.758  65.106  52.202  1.00  0.00           H  
ATOM     30  O2'  G5     1      38.656  66.483  51.110  1.00  0.00           O  
ATOM     31 HO2'  G5     1      39.169  65.692  50.929  1.00  0.00           H  
ATOM     32  O3'  G5     1      36.081  66.370  50.080  1.00  0.00           O  
ATOM     33  P     C     2      35.637  65.029  49.453  1.00  0.00           P  
ATOM     34  OP1   C     2      35.377  65.368  48.040  1.00  0.00           O  
ATOM     35  OP2   C     2      34.569  64.355  50.248  1.00  0.00           O  
ATOM     36  O5'   C     2      37.011  64.225  49.530  1.00  0.00           O  
ATOM     37  C5'   C     2      38.078  64.509  48.670  1.00  0.00           C  
ATOM     38  H5'   C     2      38.301  65.576  48.680  1.00  0.00           H  
ATOM     39 H5''   C     2      37.786  64.310  47.639  1.00  0.00           H  
ATOM     40  C4'   C     2      39.347  63.723  49.112  1.00  0.00           C  
ATOM     41  H4'   C     2      40.248  64.135  48.657  1.00  0.00           H  
ATOM     42  O4'   C     2      39.357  63.912  50.501  1.00  0.00           O  
ATOM     43  C1'   C     2      40.113  62.929  51.147  1.00  0.00           C  
ATOM     44  H1'   C     2      41.088  63.304  51.456  1.00  0.00           H  
ATOM     45  N1    C     2      39.442  62.507  52.448  1.00  0.00           N  
ATOM     46  C6    C     2      38.081  62.465  52.647  1.00  0.00           C  
ATOM     47  H6    C     2      37.504  62.713  51.768  1.00  0.00           H  
ATOM     48  C5    C     2      37.604  62.057  53.853  1.00  0.00           C  
ATOM     49  H5    C     2      36.530  62.111  53.958  1.00  0.00           H  
ATOM     50  C4    C     2      38.504  61.544  54.845  1.00  0.00           C  
ATOM     51  N4    C     2      38.046  61.115  55.968  1.00  0.00           N  
ATOM     52  H41   C     2      38.725  60.664  56.564  1.00  0.00           H  
ATOM     53  H42   C     2      37.081  61.229  56.243  1.00  0.00           H  
ATOM     54  N3    C     2      39.798  61.543  54.688  1.00  0.00           N  
ATOM     55  C2    C     2      40.316  61.999  53.494  1.00  0.00           C  
ATOM     56  O2    C     2      41.519  61.877  53.337  1.00  0.00           O  
ATOM     57  C3'   C     2      39.203  62.198  49.061  1.00  0.00           C  
ATOM     58  H3'   C     2      38.173  61.980  49.342  1.00  0.00           H  
ATOM     59  C2'   C     2      40.205  61.805  50.167  1.00  0.00           C  
ATOM     60  H2'   C     2      39.945  60.898  50.713  1.00  0.00           H  
ATOM     61  O2'   C     2      41.491  61.777  49.668  1.00  0.00           O  
ATOM     62 HO2'   C     2      41.440  61.114  48.976  1.00  0.00           H  
ATOM     63  O3'   C     2      39.412  61.620  47.797  1.00  0.00           O  
ATOM     64  P     G     3      39.071  60.065  47.479  1.00  0.00           P  
ATOM     65  OP1   G     3      38.604  59.958  46.142  1.00  0.00           O  
ATOM     66  OP2   G     3      38.261  59.568  48.550  1.00  0.00           O  
ATOM     67  O5'   G     3      40.462  59.376  47.580  1.00  0.00           O  
ATOM     68  C5'   G     3      41.459  59.741  46.704  1.00  0.00           C  
ATOM     69  H5'   G     3      41.592  60.822  46.756  1.00  0.00           H  
ATOM     70 H5''   G     3      41.064  59.481  45.722  1.00  0.00           H  
ATOM     71  C4'   G     3      42.742  59.067  47.036  1.00  0.00           C  
ATOM     72  H4'   G     3      43.550  59.413  46.392  1.00  0.00           H  
ATOM     73  O4'   G     3      43.075  59.269  48.351  1.00  0.00           O  
ATOM     74  C1'   G     3      43.570  58.082  48.904  1.00  0.00           C  
ATOM     75  H1'   G     3      44.600  58.241  49.223  1.00  0.00           H  
ATOM     76  N9    G     3      42.757  57.757  50.086  1.00  0.00           N  
ATOM     77  C8    G     3      41.475  57.987  50.326  1.00  0.00           C  
ATOM     78  H8    G     3      40.845  58.569  49.669  1.00  0.00           H  
ATOM     79  N7    G     3      41.074  57.825  51.542  1.00  0.00           N  
ATOM     80  C5    G     3      42.120  57.062  52.068  1.00  0.00           C  
ATOM     81  C6    G     3      42.251  56.485  53.343  1.00  0.00           C  
ATOM     82  O6    G     3      41.428  56.436  54.252  1.00  0.00           O  
ATOM     83  N1    G     3      43.439  55.900  53.529  1.00  0.00           N  
ATOM     84  H1    G     3      43.565  55.457  54.427  1.00  0.00           H  
ATOM     85  C2    G     3      44.458  55.935  52.589  1.00  0.00           C  
ATOM     86  N2    G     3      45.542  55.261  52.761  1.00  0.00           N  
ATOM     87  H21   G     3      45.680  54.793  53.645  1.00  0.00           H  
ATOM     88  H22   G     3      46.188  55.212  51.986  1.00  0.00           H  
ATOM     89  N3    G     3      44.382  56.463  51.355  1.00  0.00           N  
ATOM     90  C4    G     3      43.186  57.110  51.185  1.00  0.00           C  
ATOM     91  C3'   G     3      42.709  57.538  46.801  1.00  0.00           C  
ATOM     92  H3'   G     3      41.728  57.109  47.002  1.00  0.00           H  
ATOM     93  C2'   G     3      43.644  56.978  47.825  1.00  0.00           C  
ATOM     94  H2'   G     3      43.379  55.976  48.162  1.00  0.00           H  
ATOM     95  O2'   G     3      44.853  56.889  47.178  1.00  0.00           O  
ATOM     96 HO2'   G     3      44.745  56.073  46.685  1.00  0.00           H  
ATOM     97  O3'   G     3      43.015  57.195  45.489  1.00  0.00           O  
ATOM     98  P     A     4      42.561  55.891  44.765  1.00  0.00           P  
ATOM     99  OP1   A     4      42.964  55.968  43.342  1.00  0.00           O  
ATOM    100  OP2   A     4      41.165  55.633  45.096  1.00  0.00           O  
ATOM    101  O5'   A     4      43.378  54.752  45.431  1.00  0.00           O  
ATOM    102  C5'   A     4      44.678  54.394  45.132  1.00  0.00           C  
ATOM    103  H5'   A     4      45.324  55.272  45.133  1.00  0.00           H  
ATOM    104 H5''   A     4      44.570  53.999  44.122  1.00  0.00           H  
ATOM    105  C4'   A     4      45.093  53.323  46.059  1.00  0.00           C  
ATOM    106  H4'   A     4      46.153  53.109  45.921  1.00  0.00           H  
ATOM    107  O4'   A     4      44.962  53.796  47.466  1.00  0.00           O  
ATOM    108  C1'   A     4      44.606  52.698  48.303  1.00  0.00           C  
ATOM    109  H1'   A     4      45.462  52.587  48.969  1.00  0.00           H  
ATOM    110  N9    A     4      43.364  53.136  49.013  1.00  0.00           N  
ATOM    111  C8    A     4      42.138  53.486  48.448  1.00  0.00           C  
ATOM    112  H8    A     4      42.077  53.735  47.398  1.00  0.00           H  
ATOM    113  N7    A     4      41.239  53.826  49.381  1.00  0.00           N  
ATOM    114  C5    A     4      41.874  53.457  50.586  1.00  0.00           C  
ATOM    115  C6    A     4      41.486  53.365  51.963  1.00  0.00           C  
ATOM    116  N6    A     4      40.279  53.509  52.376  1.00  0.00           N  
ATOM    117  H61   A     4      40.143  53.632  53.369  1.00  0.00           H  
ATOM    118  H62   A     4      39.613  53.682  51.637  1.00  0.00           H  
ATOM    119  N1    A     4      42.259  52.810  52.889  1.00  0.00           N  
ATOM    120  C2    A     4      43.511  52.555  52.505  1.00  0.00           C  
ATOM    121  H2    A     4      44.109  52.284  53.362  1.00  0.00           H  
ATOM    122  N3    A     4      44.098  52.602  51.258  1.00  0.00           N  
ATOM    123  C4    A     4      43.194  53.075  50.328  1.00  0.00           C  
ATOM    124  C3'   A     4      44.245  52.054  46.027  1.00  0.00           C  
ATOM    125  H3'   A     4      43.240  52.472  45.969  1.00  0.00           H  
ATOM    126  C2'   A     4      44.565  51.443  47.401  1.00  0.00           C  
ATOM    127  H2'   A     4      43.780  50.781  47.767  1.00  0.00           H  
ATOM    128  O2'   A     4      45.776  50.678  47.486  1.00  0.00           O  
ATOM    129 HO2'   A     4      45.660  49.869  46.983  1.00  0.00           H  
ATOM    130  O3'   A     4      44.606  51.257  44.938  1.00  0.00           O  
ATOM    131  P     G     5      43.779  50.072  44.356  1.00  0.00           P  
ATOM    132  OP1   G     5      43.384  49.214  45.539  1.00  0.00           O  
ATOM    133  OP2   G     5      44.583  49.465  43.311  1.00  0.00           O  
ATOM    134  O5'   G     5      42.523  50.803  43.729  1.00  0.00           O  
ATOM    135  C5'   G     5      41.346  50.942  44.388  1.00  0.00           C  
ATOM    136  H5'   G     5      41.471  51.627  45.227  1.00  0.00           H  
ATOM    137 H5''   G     5      41.090  49.982  44.838  1.00  0.00           H  
ATOM    138  C4'   G     5      40.247  51.529  43.522  1.00  0.00           C  
ATOM    139  H4'   G     5      39.350  51.669  44.126  1.00  0.00           H  
ATOM    140  O4'   G     5      40.727  52.761  43.052  1.00  0.00           O  
ATOM    141  C1'   G     5      40.441  52.822  41.669  1.00  0.00           C  
ATOM    142  H1'   G     5      39.940  53.762  41.435  1.00  0.00           H  
ATOM    143  N9    G     5      41.648  52.821  40.852  1.00  0.00           N  
ATOM    144  C8    G     5      42.953  52.716  41.228  1.00  0.00           C  
ATOM    145  H8    G     5      43.197  52.494  42.256  1.00  0.00           H  
ATOM    146  N7    G     5      43.850  53.005  40.338  1.00  0.00           N  
ATOM    147  C5    G     5      43.119  53.215  39.182  1.00  0.00           C  
ATOM    148  C6    G     5      43.459  53.440  37.856  1.00  0.00           C  
ATOM    149  O6    G     5      44.532  53.620  37.324  1.00  0.00           O  
ATOM    150  N1    G     5      42.415  53.470  36.956  1.00  0.00           N  
ATOM    151  H1    G     5      42.656  53.591  35.983  1.00  0.00           H  
ATOM    152  C2    G     5      41.174  53.629  37.378  1.00  0.00           C  
ATOM    153  N2    G     5      40.311  53.899  36.428  1.00  0.00           N  
ATOM    154  H21   G     5      40.696  54.007  35.500  1.00  0.00           H  
ATOM    155  H22   G     5      39.348  54.078  36.672  1.00  0.00           H  
ATOM    156  N3    G     5      40.734  53.388  38.574  1.00  0.00           N  
ATOM    157  C4    G     5      41.779  53.160  39.530  1.00  0.00           C  
ATOM    158  C3'   G     5      39.958  50.663  42.290  1.00  0.00           C  
ATOM    159  H3'   G     5      40.927  50.296  41.953  1.00  0.00           H  
ATOM    160  C2'   G     5      39.472  51.684  41.260  1.00  0.00           C  
ATOM    161  H2'   G     5      39.609  51.319  40.242  1.00  0.00           H  
ATOM    162  O2'   G     5      38.082  52.024  41.565  1.00  0.00           O  
ATOM    163 HO2'   G     5      37.992  52.727  42.213  1.00  0.00           H  
ATOM    164  O3'   G     5      39.089  49.608  42.491  1.00  0.00           O  
ATOM    165  P     G     6      39.370  48.238  41.876  1.00  0.00           P  
ATOM    166  OP1   G     6      38.284  47.300  42.284  1.00  0.00           O  
ATOM    167  OP2   G     6      40.778  47.866  42.168  1.00  0.00           O  
ATOM    168  O5'   G     6      39.329  48.529  40.248  1.00  0.00           O  
ATOM    169  C5'   G     6      38.032  48.815  39.581  1.00  0.00           C  
ATOM    170  H5'   G     6      37.683  49.768  39.978  1.00  0.00           H  
ATOM    171 H5''   G     6      37.357  47.976  39.751  1.00  0.00           H  
ATOM    172  C4'   G     6      38.244  49.026  38.129  1.00  0.00           C  
ATOM    173  H4'   G     6      37.236  49.172  37.740  1.00  0.00           H  
ATOM    174  O4'   G     6      39.088  50.159  37.937  1.00  0.00           O  
ATOM    175  C1'   G     6      39.645  49.968  36.668  1.00  0.00           C  
ATOM    176  H1'   G     6      39.199  50.752  36.055  1.00  0.00           H  
ATOM    177  N9    G     6      41.108  50.071  36.829  1.00  0.00           N  
ATOM    178  C8    G     6      41.868  49.971  38.054  1.00  0.00           C  
ATOM    179  H8    G     6      41.512  49.906  39.071  1.00  0.00           H  
ATOM    180  N7    G     6      43.162  50.051  37.829  1.00  0.00           N  
ATOM    181  C5    G     6      43.278  50.082  36.434  1.00  0.00           C  
ATOM    182  C6    G     6      44.428  50.212  35.574  1.00  0.00           C  
ATOM    183  O6    G     6      45.635  50.261  35.823  1.00  0.00           O  
ATOM    184  N1    G     6      44.111  50.251  34.220  1.00  0.00           N  
ATOM    185  H1    G     6      44.839  50.216  33.521  1.00  0.00           H  
ATOM    186  C2    G     6      42.827  50.204  33.784  1.00  0.00           C  
ATOM    187  N2    G     6      42.714  49.827  32.500  1.00  0.00           N  
ATOM    188  H21   G     6      43.578  49.786  31.978  1.00  0.00           H  
ATOM    189  H22   G     6      41.834  49.463  32.163  1.00  0.00           H  
ATOM    190  N3    G     6      41.720  50.095  34.485  1.00  0.00           N  
ATOM    191  C4    G     6      42.053  50.067  35.826  1.00  0.00           C  
ATOM    192  C3'   G     6      38.915  47.860  37.381  1.00  0.00           C  
ATOM    193  H3'   G     6      39.851  47.565  37.854  1.00  0.00           H  
ATOM    194  C2'   G     6      39.288  48.590  36.145  1.00  0.00           C  
ATOM    195  H2'   G     6      40.050  47.977  35.665  1.00  0.00           H  
ATOM    196  O2'   G     6      38.266  48.814  35.114  1.00  0.00           O  
ATOM    197 HO2'   G     6      38.618  49.022  34.245  1.00  0.00           H  
ATOM    198  O3'   G     6      38.148  46.680  37.144  1.00  0.00           O  
ATOM    199  P     G     7      38.819  45.345  36.712  1.00  0.00           P  
ATOM    200  OP1   G     7      37.766  44.331  36.610  1.00  0.00           O  
ATOM    201  OP2   G     7      39.938  45.112  37.669  1.00  0.00           O  
ATOM    202  O5'   G     7      39.549  45.424  35.317  1.00  0.00           O  
ATOM    203  C5'   G     7      38.824  45.430  34.075  1.00  0.00           C  
ATOM    204  H5'   G     7      38.047  46.194  34.062  1.00  0.00           H  
ATOM    205 H5''   G     7      38.368  44.440  34.070  1.00  0.00           H  
ATOM    206  C4'   G     7      39.783  45.642  32.928  1.00  0.00           C  
ATOM    207  H4'   G     7      39.252  45.748  31.982  1.00  0.00           H  
ATOM    208  O4'   G     7      40.510  46.867  33.114  1.00  0.00           O  
ATOM    209  C1'   G     7      41.715  46.636  32.441  1.00  0.00           C  
ATOM    210  H1'   G     7      41.784  47.395  31.662  1.00  0.00           H  
ATOM    211  N9    G     7      42.875  46.824  33.360  1.00  0.00           N  
ATOM    212  C8    G     7      42.956  46.743  34.728  1.00  0.00           C  
ATOM    213  H8    G     7      42.100  46.632  35.377  1.00  0.00           H  
ATOM    214  N7    G     7      44.169  46.982  35.170  1.00  0.00           N  
ATOM    215  C5    G     7      44.967  46.919  34.064  1.00  0.00           C  
ATOM    216  C6    G     7      46.372  47.009  33.896  1.00  0.00           C  
ATOM    217  O6    G     7      47.263  47.083  34.825  1.00  0.00           O  
ATOM    218  N1    G     7      46.778  47.034  32.638  1.00  0.00           N  
ATOM    219  H1    G     7      47.750  47.235  32.452  1.00  0.00           H  
ATOM    220  C2    G     7      45.989  47.090  31.578  1.00  0.00           C  
ATOM    221  N2    G     7      46.509  47.205  30.396  1.00  0.00           N  
ATOM    222  H21   G     7      47.517  47.141  30.368  1.00  0.00           H  
ATOM    223  H22   G     7      45.970  47.285  29.546  1.00  0.00           H  
ATOM    224  N3    G     7      44.646  47.138  31.667  1.00  0.00           N  
ATOM    225  C4    G     7      44.186  46.994  32.921  1.00  0.00           C  
ATOM    226  C3'   G     7      40.862  44.683  32.780  1.00  0.00           C  
ATOM    227  H3'   G     7      41.318  44.424  33.736  1.00  0.00           H  
ATOM    228  C2'   G     7      41.787  45.296  31.775  1.00  0.00           C  
ATOM    229  H2'   G     7      42.728  44.747  31.815  1.00  0.00           H  
ATOM    230  O2'   G     7      41.429  45.423  30.466  1.00  0.00           O  
ATOM    231 HO2'   G     7      40.875  44.689  30.192  1.00  0.00           H  
ATOM    232  O3'   G     7      40.336  43.395  32.246  1.00  0.00           O  
ATOM    233  P     G     8      41.109  42.051  32.372  1.00  0.00           P  
ATOM    234  OP1   G     8      40.249  40.855  32.072  1.00  0.00           O  
ATOM    235  OP2   G     8      41.830  42.085  33.638  1.00  0.00           O  
ATOM    236  O5'   G     8      42.233  42.162  31.215  1.00  0.00           O  
ATOM    237  C5'   G     8      41.903  42.170  29.832  1.00  0.00           C  
ATOM    238  H5'   G     8      41.069  42.854  29.674  1.00  0.00           H  
ATOM    239 H5''   G     8      41.610  41.163  29.538  1.00  0.00           H  
ATOM    240  C4'   G     8      43.123  42.619  28.961  1.00  0.00           C  
ATOM    241  H4'   G     8      42.778  42.742  27.934  1.00  0.00           H  
ATOM    242  O4'   G     8      43.816  43.851  29.375  1.00  0.00           O  
ATOM    243  C1'   G     8      45.189  43.623  29.230  1.00  0.00           C  
ATOM    244  H1'   G     8      45.720  44.378  28.650  1.00  0.00           H  
ATOM    245  N9    G     8      45.852  43.618  30.527  1.00  0.00           N  
ATOM    246  C8    G     8      45.330  43.511  31.824  1.00  0.00           C  
ATOM    247  H8    G     8      44.284  43.300  31.987  1.00  0.00           H  
ATOM    248  N7    G     8      46.172  43.662  32.770  1.00  0.00           N  
ATOM    249  C5    G     8      47.433  43.866  32.113  1.00  0.00           C  
ATOM    250  C6    G     8      48.806  44.034  32.528  1.00  0.00           C  
ATOM    251  O6    G     8      49.209  44.272  33.615  1.00  0.00           O  
ATOM    252  N1    G     8      49.752  44.054  31.559  1.00  0.00           N  
ATOM    253  H1    G     8      50.703  44.141  31.887  1.00  0.00           H  
ATOM    254  C2    G     8      49.436  44.018  30.264  1.00  0.00           C  
ATOM    255  N2    G     8      50.491  44.139  29.424  1.00  0.00           N  
ATOM    256  H21   G     8      51.421  44.408  29.711  1.00  0.00           H  
ATOM    257  H22   G     8      50.166  44.072  28.470  1.00  0.00           H  
ATOM    258  N3    G     8      48.174  43.869  29.784  1.00  0.00           N  
ATOM    259  C4    G     8      47.204  43.880  30.740  1.00  0.00           C  
ATOM    260  C3'   G     8      44.091  41.546  28.883  1.00  0.00           C  
ATOM    261  H3'   G     8      44.375  41.131  29.850  1.00  0.00           H  
ATOM    262  C2'   G     8      45.360  42.292  28.487  1.00  0.00           C  
ATOM    263  H2'   G     8      46.245  41.753  28.826  1.00  0.00           H  
ATOM    264  O2'   G     8      45.371  42.613  27.074  1.00  0.00           O  
ATOM    265 HO2'   G     8      44.760  43.318  26.847  1.00  0.00           H  
ATOM    266  O3'   G     8      43.688  40.522  28.018  1.00  0.00           O  
ATOM    267  P     C     9      44.076  38.979  28.314  1.00  0.00           P  
ATOM    268  OP1   C     9      43.449  38.282  27.194  1.00  0.00           O  
ATOM    269  OP2   C     9      43.827  38.537  29.685  1.00  0.00           O  
ATOM    270  O5'   C     9      45.644  38.953  28.104  1.00  0.00           O  
ATOM    271  C5'   C     9      46.199  39.188  26.812  1.00  0.00           C  
ATOM    272  H5'   C     9      45.810  40.131  26.426  1.00  0.00           H  
ATOM    273 H5''   C     9      46.052  38.327  26.160  1.00  0.00           H  
ATOM    274  C4'   C     9      47.726  39.423  26.904  1.00  0.00           C  
ATOM    275  H4'   C     9      48.060  39.494  25.869  1.00  0.00           H  
ATOM    276  O4'   C     9      48.133  40.600  27.617  1.00  0.00           O  
ATOM    277  C1'   C     9      49.493  40.364  28.096  1.00  0.00           C  
ATOM    278  H1'   C     9      50.163  41.144  27.734  1.00  0.00           H  
ATOM    279  N1    C     9      49.365  40.481  29.588  1.00  0.00           N  
ATOM    280  C6    C     9      48.133  40.215  30.212  1.00  0.00           C  
ATOM    281  H6    C     9      47.217  39.942  29.711  1.00  0.00           H  
ATOM    282  C5    C     9      48.054  40.387  31.597  1.00  0.00           C  
ATOM    283  H5    C     9      47.047  40.380  31.987  1.00  0.00           H  
ATOM    284  C4    C     9      49.335  40.701  32.283  1.00  0.00           C  
ATOM    285  N4    C     9      49.208  41.107  33.571  1.00  0.00           N  
ATOM    286  H41   C     9      50.065  41.359  34.043  1.00  0.00           H  
ATOM    287  H42   C     9      48.363  41.039  34.120  1.00  0.00           H  
ATOM    288  N3    C     9      50.502  40.697  31.648  1.00  0.00           N  
ATOM    289  C2    C     9      50.532  40.663  30.329  1.00  0.00           C  
ATOM    290  O2    C     9      51.658  40.792  29.809  1.00  0.00           O  
ATOM    291  C3'   C     9      48.500  38.237  27.494  1.00  0.00           C  
ATOM    292  H3'   C     9      47.980  38.036  28.431  1.00  0.00           H  
ATOM    293  C2'   C     9      49.845  38.866  27.821  1.00  0.00           C  
ATOM    294  H2'   C     9      50.431  38.373  28.596  1.00  0.00           H  
ATOM    295  O2'   C     9      50.610  38.981  26.556  1.00  0.00           O  
ATOM    296 HO2'   C     9      50.126  38.550  25.848  1.00  0.00           H  
ATOM    297  O3'   C     9      48.519  37.105  26.672  1.00  0.00           O  
ATOM    298  P     U    10      49.004  35.746  27.256  1.00  0.00           P  
ATOM    299  OP1   U    10      48.965  34.792  26.106  1.00  0.00           O  
ATOM    300  OP2   U    10      48.159  35.495  28.486  1.00  0.00           O  
ATOM    301  O5'   U    10      50.538  35.863  27.680  1.00  0.00           O  
ATOM    302  C5'   U    10      51.601  35.631  26.790  1.00  0.00           C  
ATOM    303  H5'   U    10      51.660  36.396  26.015  1.00  0.00           H  
ATOM    304 H5''   U    10      51.396  34.701  26.260  1.00  0.00           H  
ATOM    305  C4'   U    10      52.934  35.501  27.525  1.00  0.00           C  
ATOM    306  H4'   U    10      53.846  35.317  26.956  1.00  0.00           H  
ATOM    307  O4'   U    10      53.137  36.711  28.240  1.00  0.00           O  
ATOM    308  C1'   U    10      53.829  36.384  29.469  1.00  0.00           C  
ATOM    309  H1'   U    10      54.731  36.995  29.484  1.00  0.00           H  
ATOM    310  N1    U    10      53.121  36.691  30.759  1.00  0.00           N  
ATOM    311  C6    U    10      51.826  37.066  30.630  1.00  0.00           C  
ATOM    312  H6    U    10      51.276  36.985  29.703  1.00  0.00           H  
ATOM    313  C5    U    10      51.157  37.519  31.729  1.00  0.00           C  
ATOM    314  H5    U    10      50.111  37.746  31.583  1.00  0.00           H  
ATOM    315  C4    U    10      51.770  37.650  32.999  1.00  0.00           C  
ATOM    316  O4    U    10      51.149  38.053  33.993  1.00  0.00           O  
ATOM    317  N3    U    10      53.114  37.329  33.052  1.00  0.00           N  
ATOM    318  H3    U    10      53.524  37.335  33.975  1.00  0.00           H  
ATOM    319  C2    U    10      53.814  36.845  31.970  1.00  0.00           C  
ATOM    320  O2    U    10      55.008  36.498  32.058  1.00  0.00           O  
ATOM    321  C3'   U    10      52.924  34.443  28.614  1.00  0.00           C  
ATOM    322  H3'   U    10      51.957  34.580  29.098  1.00  0.00           H  
ATOM    323  C2'   U    10      54.143  34.867  29.395  1.00  0.00           C  
ATOM    324  H2'   U    10      54.092  34.450  30.401  1.00  0.00           H  
ATOM    325  O2'   U    10      55.494  34.630  28.916  1.00  0.00           O  
ATOM    326 HO2'   U    10      56.094  34.683  29.664  1.00  0.00           H  
ATOM    327  O3'   U    10      53.024  33.130  28.098  1.00  0.00           O  
ATOM    328  P     C    11      52.501  31.957  29.031  1.00  0.00           P  
ATOM    329  OP1   C    11      52.873  30.716  28.348  1.00  0.00           O  
ATOM    330  OP2   C    11      51.096  32.224  29.420  1.00  0.00           O  
ATOM    331  O5'   C    11      53.222  32.014  30.345  1.00  0.00           O  
ATOM    332  C5'   C    11      54.639  31.653  30.376  1.00  0.00           C  
ATOM    333  H5'   C    11      55.131  32.134  29.531  1.00  0.00           H  
ATOM    334 H5''   C    11      54.827  30.598  30.178  1.00  0.00           H  
ATOM    335  C4'   C    11      55.292  31.932  31.739  1.00  0.00           C  
ATOM    336  H4'   C    11      56.341  31.665  31.609  1.00  0.00           H  
ATOM    337  O4'   C    11      55.350  33.270  32.223  1.00  0.00           O  
ATOM    338  C1'   C    11      55.208  33.247  33.651  1.00  0.00           C  
ATOM    339  H1'   C    11      55.924  33.919  34.123  1.00  0.00           H  
ATOM    340  N1    C    11      53.894  33.729  34.190  1.00  0.00           N  
ATOM    341  C6    C    11      52.760  33.725  33.382  1.00  0.00           C  
ATOM    342  H6    C    11      52.718  33.418  32.348  1.00  0.00           H  
ATOM    343  C5    C    11      51.627  34.167  33.920  1.00  0.00           C  
ATOM    344  H5    C    11      50.755  34.273  33.292  1.00  0.00           H  
ATOM    345  C4    C    11      51.632  34.610  35.261  1.00  0.00           C  
ATOM    346  N4    C    11      50.552  35.078  35.851  1.00  0.00           N  
ATOM    347  H41   C    11      50.580  35.443  36.792  1.00  0.00           H  
ATOM    348  H42   C    11      49.768  35.368  35.283  1.00  0.00           H  
ATOM    349  N3    C    11      52.676  34.644  36.036  1.00  0.00           N  
ATOM    350  C2    C    11      53.864  34.188  35.518  1.00  0.00           C  
ATOM    351  O2    C    11      54.846  34.220  36.215  1.00  0.00           O  
ATOM    352  C3'   C    11      54.754  31.087  32.875  1.00  0.00           C  
ATOM    353  H3'   C    11      53.685  31.252  33.007  1.00  0.00           H  
ATOM    354  C2'   C    11      55.497  31.822  34.047  1.00  0.00           C  
ATOM    355  H2'   C    11      54.936  31.555  34.943  1.00  0.00           H  
ATOM    356  O2'   C    11      56.905  31.685  34.214  1.00  0.00           O  
ATOM    357 HO2'   C    11      57.219  31.016  33.602  1.00  0.00           H  
ATOM    358  O3'   C    11      55.182  29.734  32.950  1.00  0.00           O  
ATOM    359  P     U    12      54.224  28.578  33.323  1.00  0.00           P  
ATOM    360  OP1   U    12      54.959  27.328  33.045  1.00  0.00           O  
ATOM    361  OP2   U    12      52.924  28.805  32.769  1.00  0.00           O  
ATOM    362  O5'   U    12      54.245  28.869  34.910  1.00  0.00           O  
ATOM    363  C5'   U    12      55.433  28.771  35.692  1.00  0.00           C  
ATOM    364  H5'   U    12      56.211  29.383  35.236  1.00  0.00           H  
ATOM    365 H5''   U    12      55.702  27.723  35.560  1.00  0.00           H  
ATOM    366  C4'   U    12      55.264  29.038  37.202  1.00  0.00           C  
ATOM    367  H4'   U    12      56.197  28.860  37.736  1.00  0.00           H  
ATOM    368  O4'   U    12      54.915  30.442  37.362  1.00  0.00           O  
ATOM    369  C1'   U    12      54.116  30.599  38.506  1.00  0.00           C  
ATOM    370  H1'   U    12      54.620  31.303  39.167  1.00  0.00           H  
ATOM    371  N1    U    12      52.726  31.162  38.269  1.00  0.00           N  
ATOM    372  C6    U    12      52.196  31.294  37.000  1.00  0.00           C  
ATOM    373  H6    U    12      52.672  30.942  36.096  1.00  0.00           H  
ATOM    374  C5    U    12      50.952  31.803  36.802  1.00  0.00           C  
ATOM    375  H5    U    12      50.547  31.809  35.801  1.00  0.00           H  
ATOM    376  C4    U    12      50.223  32.391  37.864  1.00  0.00           C  
ATOM    377  O4    U    12      49.173  33.001  37.723  1.00  0.00           O  
ATOM    378  N3    U    12      50.894  32.304  39.060  1.00  0.00           N  
ATOM    379  H3    U    12      50.414  32.724  39.843  1.00  0.00           H  
ATOM    380  C2    U    12      52.121  31.733  39.362  1.00  0.00           C  
ATOM    381  O2    U    12      52.522  31.738  40.560  1.00  0.00           O  
ATOM    382  C3'   U    12      54.195  28.245  37.890  1.00  0.00           C  
ATOM    383  H3'   U    12      53.392  28.182  37.156  1.00  0.00           H  
ATOM    384  C2'   U    12      54.032  29.197  39.033  1.00  0.00           C  
ATOM    385  H2'   U    12      53.020  29.064  39.415  1.00  0.00           H  
ATOM    386  O2'   U    12      54.898  29.032  40.115  1.00  0.00           O  
ATOM    387 HO2'   U    12      54.586  29.352  40.965  1.00  0.00           H  
ATOM    388  O3'   U    12      54.671  26.990  38.312  1.00  0.00           O  
ATOM    389  P     A    13      53.754  25.694  38.345  1.00  0.00           P  
ATOM    390  OP1   A    13      54.606  24.520  38.431  1.00  0.00           O  
ATOM    391  OP2   A    13      52.695  25.721  37.304  1.00  0.00           O  
ATOM    392  O5'   A    13      52.981  26.024  39.707  1.00  0.00           O  
ATOM    393  C5'   A    13      53.578  26.022  41.015  1.00  0.00           C  
ATOM    394  H5'   A    13      54.525  26.537  40.853  1.00  0.00           H  
ATOM    395 H5''   A    13      53.767  24.987  41.299  1.00  0.00           H  
ATOM    396  C4'   A    13      52.703  26.806  41.992  1.00  0.00           C  
ATOM    397  H4'   A    13      53.071  26.633  43.004  1.00  0.00           H  
ATOM    398  O4'   A    13      52.583  28.194  41.816  1.00  0.00           O  
ATOM    399  C1'   A    13      51.248  28.481  42.417  1.00  0.00           C  
ATOM    400  H1'   A    13      51.344  29.162  43.262  1.00  0.00           H  
ATOM    401  N9    A    13      50.387  29.079  41.376  1.00  0.00           N  
ATOM    402  C8    A    13      50.354  28.938  39.991  1.00  0.00           C  
ATOM    403  H8    A    13      51.100  28.359  39.467  1.00  0.00           H  
ATOM    404  N7    A    13      49.315  29.392  39.418  1.00  0.00           N  
ATOM    405  C5    A    13      48.558  29.923  40.496  1.00  0.00           C  
ATOM    406  C6    A    13      47.387  30.693  40.564  1.00  0.00           C  
ATOM    407  N6    A    13      46.677  30.951  39.445  1.00  0.00           N  
ATOM    408  H61   A    13      45.928  31.610  39.603  1.00  0.00           H  
ATOM    409  H62   A    13      46.869  30.473  38.577  1.00  0.00           H  
ATOM    410  N1    A    13      46.869  31.016  41.748  1.00  0.00           N  
ATOM    411  C2    A    13      47.559  30.815  42.855  1.00  0.00           C  
ATOM    412  H2    A    13      47.112  31.223  43.749  1.00  0.00           H  
ATOM    413  N3    A    13      48.722  30.199  42.910  1.00  0.00           N  
ATOM    414  C4    A    13      49.204  29.754  41.705  1.00  0.00           C  
ATOM    415  C3'   A    13      51.286  26.160  41.968  1.00  0.00           C  
ATOM    416  H3'   A    13      50.866  26.306  40.973  1.00  0.00           H  
ATOM    417  C2'   A    13      50.601  27.149  42.872  1.00  0.00           C  
ATOM    418  H2'   A    13      49.537  27.012  42.679  1.00  0.00           H  
ATOM    419  O2'   A    13      50.882  26.992  44.255  1.00  0.00           O  
ATOM    420 HO2'   A    13      50.240  27.509  44.748  1.00  0.00           H  
ATOM    421  O3'   A    13      51.165  24.836  42.469  1.00  0.00           O  
ATOM    422  P     G    14      50.143  23.819  41.805  1.00  0.00           P  
ATOM    423  OP1   G    14      50.429  22.518  42.407  1.00  0.00           O  
ATOM    424  OP2   G    14      50.054  24.074  40.345  1.00  0.00           O  
ATOM    425  O5'   G    14      48.745  24.231  42.397  1.00  0.00           O  
ATOM    426  C5'   G    14      48.488  23.923  43.812  1.00  0.00           C  
ATOM    427  H5'   G    14      49.336  24.154  44.456  1.00  0.00           H  
ATOM    428 H5''   G    14      48.174  22.883  43.899  1.00  0.00           H  
ATOM    429  C4'   G    14      47.296  24.761  44.337  1.00  0.00           C  
ATOM    430  H4'   G    14      47.330  24.643  45.420  1.00  0.00           H  
ATOM    431  O4'   G    14      47.419  26.097  43.946  1.00  0.00           O  
ATOM    432  C1'   G    14      46.160  26.718  43.947  1.00  0.00           C  
ATOM    433  H1'   G    14      45.976  27.544  44.634  1.00  0.00           H  
ATOM    434  N9    G    14      45.928  27.205  42.539  1.00  0.00           N  
ATOM    435  C8    G    14      46.601  26.895  41.418  1.00  0.00           C  
ATOM    436  H8    G    14      47.403  26.177  41.509  1.00  0.00           H  
ATOM    437  N7    G    14      46.114  27.488  40.382  1.00  0.00           N  
ATOM    438  C5    G    14      45.039  28.260  40.879  1.00  0.00           C  
ATOM    439  C6    G    14      44.025  29.036  40.220  1.00  0.00           C  
ATOM    440  O6    G    14      44.021  29.413  39.034  1.00  0.00           O  
ATOM    441  N1    G    14      43.046  29.595  40.971  1.00  0.00           N  
ATOM    442  H1    G    14      42.277  30.119  40.580  1.00  0.00           H  
ATOM    443  C2    G    14      42.961  29.431  42.316  1.00  0.00           C  
ATOM    444  N2    G    14      42.132  30.131  43.019  1.00  0.00           N  
ATOM    445  H21   G    14      41.436  30.588  42.446  1.00  0.00           H  
ATOM    446  H22   G    14      42.000  30.053  44.017  1.00  0.00           H  
ATOM    447  N3    G    14      43.955  28.736  42.981  1.00  0.00           N  
ATOM    448  C4    G    14      44.965  28.126  42.195  1.00  0.00           C  
ATOM    449  C3'   G    14      45.908  24.374  43.850  1.00  0.00           C  
ATOM    450  H3'   G    14      45.935  24.193  42.776  1.00  0.00           H  
ATOM    451  C2'   G    14      45.169  25.634  44.178  1.00  0.00           C  
ATOM    452  H2'   G    14      44.352  25.873  43.498  1.00  0.00           H  
ATOM    453  O2'   G    14      44.761  25.635  45.545  1.00  0.00           O  
ATOM    454 HO2'   G    14      44.346  24.809  45.804  1.00  0.00           H  
ATOM    455  O3'   G    14      45.200  23.282  44.508  1.00  0.00           O  
ATOM    456  P     U    15      44.204  22.246  43.789  1.00  0.00           P  
ATOM    457  OP1   U    15      43.437  21.552  44.862  1.00  0.00           O  
ATOM    458  OP2   U    15      44.877  21.526  42.708  1.00  0.00           O  
ATOM    459  O5'   U    15      43.060  23.136  43.106  1.00  0.00           O  
ATOM    460  C5'   U    15      42.016  23.753  43.824  1.00  0.00           C  
ATOM    461  H5'   U    15      42.417  24.289  44.685  1.00  0.00           H  
ATOM    462 H5''   U    15      41.354  22.974  44.202  1.00  0.00           H  
ATOM    463  C4'   U    15      41.088  24.699  42.997  1.00  0.00           C  
ATOM    464  H4'   U    15      40.197  24.939  43.577  1.00  0.00           H  
ATOM    465  O4'   U    15      41.690  25.858  42.467  1.00  0.00           O  
ATOM    466  C1'   U    15      41.375  25.986  41.073  1.00  0.00           C  
ATOM    467  H1'   U    15      41.037  27.012  40.924  1.00  0.00           H  
ATOM    468  N1    U    15      42.508  25.714  40.112  1.00  0.00           N  
ATOM    469  C6    U    15      43.521  24.881  40.509  1.00  0.00           C  
ATOM    470  H6    U    15      43.580  24.459  41.502  1.00  0.00           H  
ATOM    471  C5    U    15      44.439  24.510  39.604  1.00  0.00           C  
ATOM    472  H5    U    15      45.194  23.789  39.880  1.00  0.00           H  
ATOM    473  C4    U    15      44.569  25.080  38.254  1.00  0.00           C  
ATOM    474  O4    U    15      45.444  24.898  37.405  1.00  0.00           O  
ATOM    475  N3    U    15      43.595  26.034  38.043  1.00  0.00           N  
ATOM    476  H3    U    15      43.751  26.702  37.302  1.00  0.00           H  
ATOM    477  C2    U    15      42.547  26.366  38.881  1.00  0.00           C  
ATOM    478  O2    U    15      41.637  27.152  38.530  1.00  0.00           O  
ATOM    479  C3'   U    15      40.377  24.021  41.845  1.00  0.00           C  
ATOM    480  H3'   U    15      40.965  23.228  41.385  1.00  0.00           H  
ATOM    481  C2'   U    15      40.195  25.068  40.781  1.00  0.00           C  
ATOM    482  H2'   U    15      40.157  24.640  39.779  1.00  0.00           H  
ATOM    483  O2'   U    15      39.088  25.868  41.027  1.00  0.00           O  
ATOM    484 HO2'   U    15      38.308  25.386  40.743  1.00  0.00           H  
ATOM    485  O3'   U    15      39.160  23.523  42.267  1.00  0.00           O  
ATOM    486  P     G    16      38.201  22.622  41.238  1.00  0.00           P  
ATOM    487  OP1   G    16      37.414  21.690  42.031  1.00  0.00           O  
ATOM    488  OP2   G    16      39.116  22.020  40.224  1.00  0.00           O  
ATOM    489  O5'   G    16      37.296  23.759  40.541  1.00  0.00           O  
ATOM    490  C5'   G    16      36.163  24.205  41.170  1.00  0.00           C  
ATOM    491  H5'   G    16      36.421  24.767  42.067  1.00  0.00           H  
ATOM    492 H5''   G    16      35.524  23.368  41.453  1.00  0.00           H  
ATOM    493  C4'   G    16      35.405  25.066  40.270  1.00  0.00           C  
ATOM    494  H4'   G    16      34.435  25.385  40.653  1.00  0.00           H  
ATOM    495  O4'   G    16      36.059  26.231  39.795  1.00  0.00           O  
ATOM    496  C1'   G    16      35.615  26.410  38.423  1.00  0.00           C  
ATOM    497  H1'   G    16      35.281  27.434  38.260  1.00  0.00           H  
ATOM    498  N9    G    16      36.763  26.194  37.531  1.00  0.00           N  
ATOM    499  C8    G    16      37.769  25.289  37.642  1.00  0.00           C  
ATOM    500  H8    G    16      37.893  24.581  38.447  1.00  0.00           H  
ATOM    501  N7    G    16      38.591  25.356  36.644  1.00  0.00           N  
ATOM    502  C5    G    16      38.100  26.490  35.813  1.00  0.00           C  
ATOM    503  C6    G    16      38.536  27.082  34.579  1.00  0.00           C  
ATOM    504  O6    G    16      39.518  26.824  33.939  1.00  0.00           O  
ATOM    505  N1    G    16      37.742  28.153  34.188  1.00  0.00           N  
ATOM    506  H1    G    16      38.134  28.801  33.520  1.00  0.00           H  
ATOM    507  C2    G    16      36.551  28.393  34.737  1.00  0.00           C  
ATOM    508  N2    G    16      35.811  29.117  34.003  1.00  0.00           N  
ATOM    509  H21   G    16      36.199  29.492  33.150  1.00  0.00           H  
ATOM    510  H22   G    16      34.908  29.483  34.269  1.00  0.00           H  
ATOM    511  N3    G    16      36.039  27.757  35.795  1.00  0.00           N  
ATOM    512  C4    G    16      36.893  26.847  36.309  1.00  0.00           C  
ATOM    513  C3'   G    16      35.036  24.262  39.056  1.00  0.00           C  
ATOM    514  H3'   G    16      35.929  23.894  38.552  1.00  0.00           H  
ATOM    515  C2'   G    16      34.523  25.391  38.183  1.00  0.00           C  
ATOM    516  H2'   G    16      34.503  25.024  37.157  1.00  0.00           H  
ATOM    517  O2'   G    16      33.267  25.905  38.518  1.00  0.00           O  
ATOM    518 HO2'   G    16      32.649  25.170  38.508  1.00  0.00           H  
ATOM    519  O3'   G    16      34.070  23.235  39.235  1.00  0.00           O  
ATOM    520  P     C    17      34.215  21.982  38.272  1.00  0.00           P  
ATOM    521  OP1   C    17      35.370  21.196  38.762  1.00  0.00           O  
ATOM    522  OP2   C    17      34.130  22.509  36.943  1.00  0.00           O  
ATOM    523  O5'   C    17      32.981  21.075  38.556  1.00  0.00           O  
ATOM    524  C5'   C    17      33.012  19.683  38.240  1.00  0.00           C  
ATOM    525  H5'   C    17      33.820  19.197  38.788  1.00  0.00           H  
ATOM    526 H5''   C    17      33.165  19.566  37.167  1.00  0.00           H  
ATOM    527  C4'   C    17      31.756  18.899  38.506  1.00  0.00           C  
ATOM    528  H4'   C    17      31.860  17.975  37.937  1.00  0.00           H  
ATOM    529  O4'   C    17      31.638  18.820  39.916  1.00  0.00           O  
ATOM    530  C1'   C    17      30.282  19.246  40.256  1.00  0.00           C  
ATOM    531  H1'   C    17      29.745  18.627  40.974  1.00  0.00           H  
ATOM    532  N1    C    17      30.333  20.616  40.841  1.00  0.00           N  
ATOM    533  C6    C    17      31.576  21.225  41.126  1.00  0.00           C  
ATOM    534  H6    C    17      32.491  20.720  40.853  1.00  0.00           H  
ATOM    535  C5    C    17      31.653  22.334  41.867  1.00  0.00           C  
ATOM    536  H5    C    17      32.630  22.790  41.941  1.00  0.00           H  
ATOM    537  C4    C    17      30.424  22.873  42.330  1.00  0.00           C  
ATOM    538  N4    C    17      30.522  23.904  43.123  1.00  0.00           N  
ATOM    539  H41   C    17      29.783  24.397  43.601  1.00  0.00           H  
ATOM    540  H42   C    17      31.430  24.190  43.462  1.00  0.00           H  
ATOM    541  N3    C    17      29.278  22.323  42.138  1.00  0.00           N  
ATOM    542  C2    C    17      29.239  21.152  41.460  1.00  0.00           C  
ATOM    543  O2    C    17      28.133  20.616  41.321  1.00  0.00           O  
ATOM    544  C3'   C    17      30.541  19.612  37.918  1.00  0.00           C  
ATOM    545  H3'   C    17      30.716  20.674  37.743  1.00  0.00           H  
ATOM    546  C2'   C    17      29.489  19.345  38.982  1.00  0.00           C  
ATOM    547  H2'   C    17      28.767  20.158  39.057  1.00  0.00           H  
ATOM    548  O2'   C    17      28.675  18.203  38.727  1.00  0.00           O  
ATOM    549 HO2'   C    17      27.781  18.404  39.014  1.00  0.00           H  
ATOM    550  O3'   C    17      30.278  18.915  36.662  1.00  0.00           O  
ATOM    551  P     A    18      29.380  19.648  35.533  1.00  0.00           P  
ATOM    552  OP1   A    18      29.325  18.672  34.436  1.00  0.00           O  
ATOM    553  OP2   A    18      30.016  20.981  35.263  1.00  0.00           O  
ATOM    554  O5'   A    18      27.936  19.879  36.156  1.00  0.00           O  
ATOM    555  C5'   A    18      26.908  18.939  36.157  1.00  0.00           C  
ATOM    556  H5'   A    18      27.076  17.977  36.641  1.00  0.00           H  
ATOM    557 H5''   A    18      26.774  18.781  35.087  1.00  0.00           H  
ATOM    558  C4'   A    18      25.688  19.619  36.711  1.00  0.00           C  
ATOM    559  H4'   A    18      24.942  18.846  36.530  1.00  0.00           H  
ATOM    560  O4'   A    18      25.936  19.868  38.154  1.00  0.00           O  
ATOM    561  C1'   A    18      25.226  21.101  38.432  1.00  0.00           C  
ATOM    562  H1'   A    18      24.551  20.880  39.259  1.00  0.00           H  
ATOM    563  N9    A    18      26.072  22.182  38.838  1.00  0.00           N  
ATOM    564  C8    A    18      27.414  22.351  38.473  1.00  0.00           C  
ATOM    565  H8    A    18      27.999  21.720  37.821  1.00  0.00           H  
ATOM    566  N7    A    18      28.022  23.344  39.030  1.00  0.00           N  
ATOM    567  C5    A    18      26.994  23.930  39.763  1.00  0.00           C  
ATOM    568  C6    A    18      26.988  24.963  40.706  1.00  0.00           C  
ATOM    569  N6    A    18      27.987  25.714  41.014  1.00  0.00           N  
ATOM    570  H61   A    18      27.826  26.461  41.675  1.00  0.00           H  
ATOM    571  H62   A    18      28.896  25.518  40.619  1.00  0.00           H  
ATOM    572  N1    A    18      25.872  25.291  41.364  1.00  0.00           N  
ATOM    573  C2    A    18      24.797  24.650  41.039  1.00  0.00           C  
ATOM    574  H2    A    18      23.889  25.054  41.461  1.00  0.00           H  
ATOM    575  N3    A    18      24.704  23.609  40.170  1.00  0.00           N  
ATOM    576  C4    A    18      25.842  23.266  39.584  1.00  0.00           C  
ATOM    577  C3'   A    18      25.274  20.994  36.117  1.00  0.00           C  
ATOM    578  H3'   A    18      26.161  21.625  36.060  1.00  0.00           H  
ATOM    579  C2'   A    18      24.419  21.566  37.231  1.00  0.00           C  
ATOM    580  H2'   A    18      24.267  22.644  37.175  1.00  0.00           H  
ATOM    581  O2'   A    18      23.146  20.949  37.357  1.00  0.00           O  
ATOM    582 HO2'   A    18      22.921  20.652  36.473  1.00  0.00           H  
ATOM    583  O3'   A    18      24.523  20.989  34.900  1.00  0.00           O  
ATOM    584  P     G    19      24.399  22.351  34.059  1.00  0.00           P  
ATOM    585  OP1   G    19      23.589  22.074  32.860  1.00  0.00           O  
ATOM    586  OP2   G    19      25.716  22.943  33.823  1.00  0.00           O  
ATOM    587  O5'   G    19      23.593  23.408  34.955  1.00  0.00           O  
ATOM    588  C5'   G    19      22.231  23.246  35.185  1.00  0.00           C  
ATOM    589  H5'   G    19      22.034  22.241  35.558  1.00  0.00           H  
ATOM    590 H5''   G    19      21.612  23.258  34.287  1.00  0.00           H  
ATOM    591  C4'   G    19      21.709  24.328  36.187  1.00  0.00           C  
ATOM    592  H4'   G    19      20.724  24.082  36.581  1.00  0.00           H  
ATOM    593  O4'   G    19      22.647  24.441  37.257  1.00  0.00           O  
ATOM    594  C1'   G    19      22.511  25.696  37.904  1.00  0.00           C  
ATOM    595  H1'   G    19      21.983  25.704  38.857  1.00  0.00           H  
ATOM    596  N9    G    19      23.938  26.166  38.185  1.00  0.00           N  
ATOM    597  C8    G    19      25.026  25.854  37.475  1.00  0.00           C  
ATOM    598  H8    G    19      24.902  25.061  36.752  1.00  0.00           H  
ATOM    599  N7    G    19      26.124  26.529  37.783  1.00  0.00           N  
ATOM    600  C5    G    19      25.628  27.475  38.690  1.00  0.00           C  
ATOM    601  C6    G    19      26.256  28.505  39.419  1.00  0.00           C  
ATOM    602  O6    G    19      27.432  28.845  39.446  1.00  0.00           O  
ATOM    603  N1    G    19      25.404  29.287  40.156  1.00  0.00           N  
ATOM    604  H1    G    19      25.721  30.192  40.472  1.00  0.00           H  
ATOM    605  C2    G    19      24.062  28.927  40.304  1.00  0.00           C  
ATOM    606  N2    G    19      23.274  29.671  41.032  1.00  0.00           N  
ATOM    607  H21   G    19      23.574  30.573  41.374  1.00  0.00           H  
ATOM    608  H22   G    19      22.380  29.265  41.268  1.00  0.00           H  
ATOM    609  N3    G    19      23.484  27.814  39.825  1.00  0.00           N  
ATOM    610  C4    G    19      24.317  27.149  38.994  1.00  0.00           C  
ATOM    611  C3'   G    19      21.811  25.698  35.642  1.00  0.00           C  
ATOM    612  H3'   G    19      22.816  25.913  35.279  1.00  0.00           H  
ATOM    613  C2'   G    19      21.766  26.570  36.885  1.00  0.00           C  
ATOM    614  H2'   G    19      22.224  27.513  36.589  1.00  0.00           H  
ATOM    615  O2'   G    19      20.384  26.878  37.247  1.00  0.00           O  
ATOM    616 HO2'   G    19      19.842  26.173  37.608  1.00  0.00           H  
ATOM    617  O3'   G    19      20.777  25.959  34.724  1.00  0.00           O  
ATOM    618  P     C    20      21.104  26.667  33.347  1.00  0.00           P  
ATOM    619  OP1   C    20      19.879  26.800  32.535  1.00  0.00           O  
ATOM    620  OP2   C    20      22.357  26.156  32.792  1.00  0.00           O  
ATOM    621  O5'   C    20      21.540  28.119  33.895  1.00  0.00           O  
ATOM    622  C5'   C    20      20.594  29.001  34.392  1.00  0.00           C  
ATOM    623  H5'   C    20      19.977  28.425  35.081  1.00  0.00           H  
ATOM    624 H5''   C    20      19.912  29.343  33.614  1.00  0.00           H  
ATOM    625  C4'   C    20      21.267  30.172  35.121  1.00  0.00           C  
ATOM    626  H4'   C    20      20.520  30.890  35.459  1.00  0.00           H  
ATOM    627  O4'   C    20      21.948  29.909  36.354  1.00  0.00           O  
ATOM    628  C1'   C    20      23.033  30.791  36.519  1.00  0.00           C  
ATOM    629  H1'   C    20      22.974  31.492  37.351  1.00  0.00           H  
ATOM    630  N1    C    20      24.333  30.125  36.347  1.00  0.00           N  
ATOM    631  C6    C    20      24.551  28.980  35.602  1.00  0.00           C  
ATOM    632  H6    C    20      23.748  28.460  35.102  1.00  0.00           H  
ATOM    633  C5    C    20      25.781  28.472  35.357  1.00  0.00           C  
ATOM    634  H5    C    20      25.812  27.571  34.762  1.00  0.00           H  
ATOM    635  C4    C    20      26.861  29.216  35.916  1.00  0.00           C  
ATOM    636  N4    C    20      28.039  28.681  35.725  1.00  0.00           N  
ATOM    637  H41   C    20      28.805  29.284  35.988  1.00  0.00           H  
ATOM    638  H42   C    20      28.074  27.720  35.416  1.00  0.00           H  
ATOM    639  N3    C    20      26.633  30.314  36.647  1.00  0.00           N  
ATOM    640  C2    C    20      25.429  30.781  36.849  1.00  0.00           C  
ATOM    641  O2    C    20      25.367  31.929  37.338  1.00  0.00           O  
ATOM    642  C3'   C    20      22.174  30.917  34.173  1.00  0.00           C  
ATOM    643  H3'   C    20      22.871  30.217  33.712  1.00  0.00           H  
ATOM    644  C2'   C    20      22.844  31.740  35.300  1.00  0.00           C  
ATOM    645  H2'   C    20      23.806  32.073  34.910  1.00  0.00           H  
ATOM    646  O2'   C    20      22.086  32.850  35.754  1.00  0.00           O  
ATOM    647 HO2'   C    20      21.386  33.102  35.148  1.00  0.00           H  
ATOM    648  O3'   C    20      21.579  31.881  33.242  1.00  0.00           O  
ATOM    649  P     U    21      22.360  32.178  31.827  1.00  0.00           P  
ATOM    650  OP1   U    21      21.705  33.340  31.243  1.00  0.00           O  
ATOM    651  OP2   U    21      22.367  30.914  31.033  1.00  0.00           O  
ATOM    652  O5'   U    21      23.855  32.512  32.234  1.00  0.00           O  
ATOM    653  C5'   U    21      24.124  33.794  32.765  1.00  0.00           C  
ATOM    654  H5'   U    21      23.529  33.964  33.662  1.00  0.00           H  
ATOM    655 H5''   U    21      23.920  34.533  31.990  1.00  0.00           H  
ATOM    656  C4'   U    21      25.673  33.914  33.080  1.00  0.00           C  
ATOM    657  H4'   U    21      25.759  34.944  33.426  1.00  0.00           H  
ATOM    658  O4'   U    21      26.148  32.822  33.890  1.00  0.00           O  
ATOM    659  C1'   U    21      27.444  32.279  33.517  1.00  0.00           C  
ATOM    660  H1'   U    21      28.250  32.389  34.243  1.00  0.00           H  
ATOM    661  N1    U    21      27.420  30.875  33.046  1.00  0.00           N  
ATOM    662  C6    U    21      26.256  30.274  32.502  1.00  0.00           C  
ATOM    663  H6    U    21      25.265  30.690  32.606  1.00  0.00           H  
ATOM    664  C5    U    21      26.429  29.058  31.854  1.00  0.00           C  
ATOM    665  H5    U    21      25.577  28.474  31.538  1.00  0.00           H  
ATOM    666  C4    U    21      27.707  28.429  31.738  1.00  0.00           C  
ATOM    667  O4    U    21      27.916  27.349  31.184  1.00  0.00           O  
ATOM    668  N3    U    21      28.740  29.008  32.406  1.00  0.00           N  
ATOM    669  H3    U    21      29.627  28.532  32.488  1.00  0.00           H  
ATOM    670  C2    U    21      28.675  30.194  33.076  1.00  0.00           C  
ATOM    671  O2    U    21      29.662  30.586  33.657  1.00  0.00           O  
ATOM    672  C3'   U    21      26.498  33.818  31.729  1.00  0.00           C  
ATOM    673  H3'   U    21      25.961  33.258  30.963  1.00  0.00           H  
ATOM    674  C2'   U    21      27.748  33.148  32.266  1.00  0.00           C  
ATOM    675  H2'   U    21      28.103  32.457  31.501  1.00  0.00           H  
ATOM    676  O2'   U    21      28.681  34.113  32.697  1.00  0.00           O  
ATOM    677 HO2'   U    21      28.994  34.590  31.925  1.00  0.00           H  
ATOM    678  O3'   U    21      26.785  35.169  31.360  1.00  0.00           O  
ATOM    679  P     C    22      26.209  35.904  30.062  1.00  0.00           P  
ATOM    680  OP1   C    22      26.437  37.363  30.193  1.00  0.00           O  
ATOM    681  OP2   C    22      24.829  35.474  29.783  1.00  0.00           O  
ATOM    682  O5'   C    22      27.323  35.474  28.971  1.00  0.00           O  
ATOM    683  C5'   C    22      27.193  34.203  28.391  1.00  0.00           C  
ATOM    684  H5'   C    22      26.230  34.040  27.907  1.00  0.00           H  
ATOM    685 H5''   C    22      27.244  33.471  29.196  1.00  0.00           H  
ATOM    686  C4'   C    22      28.241  33.853  27.378  1.00  0.00           C  
ATOM    687  H4'   C    22      28.059  32.824  27.068  1.00  0.00           H  
ATOM    688  O4'   C    22      28.104  34.778  26.299  1.00  0.00           O  
ATOM    689  C1'   C    22      29.402  35.243  26.087  1.00  0.00           C  
ATOM    690  H1'   C    22      29.925  34.515  25.466  1.00  0.00           H  
ATOM    691  N1    C    22      29.385  36.469  25.262  1.00  0.00           N  
ATOM    692  C6    C    22      29.322  37.714  25.875  1.00  0.00           C  
ATOM    693  H6    C    22      29.303  37.804  26.952  1.00  0.00           H  
ATOM    694  C5    C    22      29.406  38.874  25.122  1.00  0.00           C  
ATOM    695  H5    C    22      29.409  39.863  25.555  1.00  0.00           H  
ATOM    696  C4    C    22      29.556  38.750  23.698  1.00  0.00           C  
ATOM    697  N4    C    22      29.684  39.792  22.928  1.00  0.00           N  
ATOM    698  H41   C    22      29.953  39.684  21.960  1.00  0.00           H  
ATOM    699  H42   C    22      29.599  40.753  23.229  1.00  0.00           H  
ATOM    700  N3    C    22      29.658  37.556  23.103  1.00  0.00           N  
ATOM    701  C2    C    22      29.552  36.433  23.843  1.00  0.00           C  
ATOM    702  O2    C    22      29.521  35.344  23.232  1.00  0.00           O  
ATOM    703  C3'   C    22      29.699  33.929  27.924  1.00  0.00           C  
ATOM    704  H3'   C    22      29.504  33.867  28.995  1.00  0.00           H  
ATOM    705  C2'   C    22      30.099  35.323  27.400  1.00  0.00           C  
ATOM    706  H2'   C    22      29.637  36.147  27.943  1.00  0.00           H  
ATOM    707  O2'   C    22      31.404  35.577  27.263  1.00  0.00           O  
ATOM    708 HO2'   C    22      31.632  34.903  26.619  1.00  0.00           H  
ATOM    709  O3'   C    22      30.421  32.743  27.479  1.00  0.00           O  
ATOM    710  P     G    23      30.509  31.453  28.561  1.00  0.00           P  
ATOM    711  OP1   G    23      31.047  30.323  27.808  1.00  0.00           O  
ATOM    712  OP2   G    23      29.171  31.290  29.189  1.00  0.00           O  
ATOM    713  O5'   G    23      31.627  31.788  29.710  1.00  0.00           O  
ATOM    714  C5'   G    23      31.397  32.894  30.507  1.00  0.00           C  
ATOM    715  H5'   G    23      30.408  32.770  30.949  1.00  0.00           H  
ATOM    716 H5''   G    23      31.291  33.761  29.856  1.00  0.00           H  
ATOM    717  C4'   G    23      32.493  33.186  31.564  1.00  0.00           C  
ATOM    718  H4'   G    23      32.278  34.197  31.913  1.00  0.00           H  
ATOM    719  O4'   G    23      32.310  32.356  32.681  1.00  0.00           O  
ATOM    720  C1'   G    23      33.376  31.358  32.792  1.00  0.00           C  
ATOM    721  H1'   G    23      33.932  31.719  33.658  1.00  0.00           H  
ATOM    722  N9    G    23      32.790  29.990  32.964  1.00  0.00           N  
ATOM    723  C8    G    23      32.296  29.150  31.999  1.00  0.00           C  
ATOM    724  H8    G    23      32.187  29.364  30.946  1.00  0.00           H  
ATOM    725  N7    G    23      31.722  28.085  32.496  1.00  0.00           N  
ATOM    726  C5    G    23      31.984  28.180  33.906  1.00  0.00           C  
ATOM    727  C6    G    23      31.613  27.427  35.071  1.00  0.00           C  
ATOM    728  O6    G    23      31.011  26.315  35.139  1.00  0.00           O  
ATOM    729  N1    G    23      32.157  27.868  36.281  1.00  0.00           N  
ATOM    730  H1    G    23      31.963  27.411  37.160  1.00  0.00           H  
ATOM    731  C2    G    23      32.945  28.973  36.345  1.00  0.00           C  
ATOM    732  N2    G    23      33.322  29.346  37.541  1.00  0.00           N  
ATOM    733  H21   G    23      33.082  28.798  38.355  1.00  0.00           H  
ATOM    734  H22   G    23      33.804  30.212  37.739  1.00  0.00           H  
ATOM    735  N3    G    23      33.206  29.766  35.313  1.00  0.00           N  
ATOM    736  C4    G    23      32.681  29.334  34.158  1.00  0.00           C  
ATOM    737  C3'   G    23      33.940  32.897  31.124  1.00  0.00           C  
ATOM    738  H3'   G    23      33.972  32.997  30.039  1.00  0.00           H  
ATOM    739  C2'   G    23      34.270  31.451  31.596  1.00  0.00           C  
ATOM    740  H2'   G    23      33.808  30.930  30.757  1.00  0.00           H  
ATOM    741  O2'   G    23      35.650  31.200  31.776  1.00  0.00           O  
ATOM    742 HO2'   G    23      36.058  31.795  32.408  1.00  0.00           H  
ATOM    743  O3'   G    23      34.682  33.846  31.810  1.00  0.00           O  
ATOM    744  P     A    24      36.087  34.384  31.365  1.00  0.00           P  
ATOM    745  OP1   A    24      36.050  35.839  31.482  1.00  0.00           O  
ATOM    746  OP2   A    24      36.424  33.724  30.078  1.00  0.00           O  
ATOM    747  O5'   A    24      37.114  33.794  32.464  1.00  0.00           O  
ATOM    748  C5'   A    24      37.140  34.413  33.750  1.00  0.00           C  
ATOM    749  H5'   A    24      36.942  35.474  33.594  1.00  0.00           H  
ATOM    750 H5''   A    24      38.105  34.244  34.228  1.00  0.00           H  
ATOM    751  C4'   A    24      36.086  33.749  34.731  1.00  0.00           C  
ATOM    752  H4'   A    24      35.053  33.825  34.390  1.00  0.00           H  
ATOM    753  O4'   A    24      36.280  32.377  34.889  1.00  0.00           O  
ATOM    754  C1'   A    24      35.900  31.935  36.192  1.00  0.00           C  
ATOM    755  H1'   A    24      35.039  31.267  36.219  1.00  0.00           H  
ATOM    756  N9    A    24      36.986  31.192  36.724  1.00  0.00           N  
ATOM    757  C8    A    24      38.191  30.749  36.215  1.00  0.00           C  
ATOM    758  H8    A    24      38.490  31.052  35.222  1.00  0.00           H  
ATOM    759  N7    A    24      38.739  29.785  36.830  1.00  0.00           N  
ATOM    760  C5    A    24      37.974  29.753  37.973  1.00  0.00           C  
ATOM    761  C6    A    24      38.077  29.053  39.206  1.00  0.00           C  
ATOM    762  N6    A    24      39.064  28.167  39.515  1.00  0.00           N  
ATOM    763  H61   A    24      38.828  27.589  40.309  1.00  0.00           H  
ATOM    764  H62   A    24      39.935  28.135  39.006  1.00  0.00           H  
ATOM    765  N1    A    24      37.266  29.334  40.220  1.00  0.00           N  
ATOM    766  C2    A    24      36.392  30.326  40.149  1.00  0.00           C  
ATOM    767  H2    A    24      35.713  30.357  40.988  1.00  0.00           H  
ATOM    768  N3    A    24      36.127  30.996  39.008  1.00  0.00           N  
ATOM    769  C4    A    24      37.028  30.745  38.027  1.00  0.00           C  
ATOM    770  C3'   A    24      36.332  34.266  36.144  1.00  0.00           C  
ATOM    771  H3'   A    24      37.398  34.180  36.353  1.00  0.00           H  
ATOM    772  C2'   A    24      35.539  33.220  36.963  1.00  0.00           C  
ATOM    773  H2'   A    24      35.877  33.300  37.996  1.00  0.00           H  
ATOM    774  O2'   A    24      34.112  33.471  36.713  1.00  0.00           O  
ATOM    775 HO2'   A    24      33.888  34.373  36.954  1.00  0.00           H  
ATOM    776  O3'   A    24      35.809  35.528  36.376  1.00  0.00           O  
ATOM    777  P     C    25      36.773  36.730  36.960  1.00  0.00           P  
ATOM    778  OP1   C    25      35.868  37.857  37.184  1.00  0.00           O  
ATOM    779  OP2   C    25      37.986  36.946  36.145  1.00  0.00           O  
ATOM    780  O5'   C    25      37.274  36.214  38.359  1.00  0.00           O  
ATOM    781  C5'   C    25      36.373  36.202  39.446  1.00  0.00           C  
ATOM    782  H5'   C    25      35.447  35.705  39.158  1.00  0.00           H  
ATOM    783 H5''   C    25      36.150  37.234  39.715  1.00  0.00           H  
ATOM    784  C4'   C    25      36.867  35.266  40.528  1.00  0.00           C  
ATOM    785  H4'   C    25      36.083  35.263  41.286  1.00  0.00           H  
ATOM    786  O4'   C    25      37.039  33.967  40.073  1.00  0.00           O  
ATOM    787  C1'   C    25      38.070  33.330  40.853  1.00  0.00           C  
ATOM    788  H1'   C    25      37.693  32.508  41.461  1.00  0.00           H  
ATOM    789  N1    C    25      39.209  32.916  39.939  1.00  0.00           N  
ATOM    790  C6    C    25      39.374  33.349  38.623  1.00  0.00           C  
ATOM    791  H6    C    25      38.824  34.240  38.357  1.00  0.00           H  
ATOM    792  C5    C    25      40.372  32.786  37.872  1.00  0.00           C  
ATOM    793  H5    C    25      40.583  33.131  36.870  1.00  0.00           H  
ATOM    794  C4    C    25      41.068  31.688  38.437  1.00  0.00           C  
ATOM    795  N4    C    25      41.896  30.861  37.853  1.00  0.00           N  
ATOM    796  H41   C    25      42.519  30.322  38.436  1.00  0.00           H  
ATOM    797  H42   C    25      42.166  30.913  36.881  1.00  0.00           H  
ATOM    798  N3    C    25      40.989  31.345  39.709  1.00  0.00           N  
ATOM    799  C2    C    25      40.097  31.977  40.450  1.00  0.00           C  
ATOM    800  O2    C    25      40.074  31.624  41.665  1.00  0.00           O  
ATOM    801  C3'   C    25      38.105  35.648  41.289  1.00  0.00           C  
ATOM    802  H3'   C    25      38.831  35.942  40.531  1.00  0.00           H  
ATOM    803  C2'   C    25      38.577  34.304  41.889  1.00  0.00           C  
ATOM    804  H2'   C    25      39.642  34.158  42.065  1.00  0.00           H  
ATOM    805  O2'   C    25      37.825  34.037  43.075  1.00  0.00           O  
ATOM    806 HO2'   C    25      38.102  33.192  43.436  1.00  0.00           H  
ATOM    807  O3'   C    25      37.947  36.741  42.122  1.00  0.00           O  
ATOM    808  P     U    26      39.214  37.536  42.759  1.00  0.00           P  
ATOM    809  OP1   U    26      38.717  38.559  43.713  1.00  0.00           O  
ATOM    810  OP2   U    26      40.122  37.923  41.648  1.00  0.00           O  
ATOM    811  O5'   U    26      40.001  36.488  43.686  1.00  0.00           O  
ATOM    812  C5'   U    26      39.622  36.205  45.021  1.00  0.00           C  
ATOM    813  H5'   U    26      38.574  35.903  45.012  1.00  0.00           H  
ATOM    814 H5''   U    26      39.765  37.122  45.592  1.00  0.00           H  
ATOM    815  C4'   U    26      40.658  35.249  45.663  1.00  0.00           C  
ATOM    816  H4'   U    26      40.483  35.062  46.722  1.00  0.00           H  
ATOM    817  O4'   U    26      40.871  34.165  44.818  1.00  0.00           O  
ATOM    818  C1'   U    26      42.275  33.715  44.828  1.00  0.00           C  
ATOM    819  H1'   U    26      42.337  32.725  45.281  1.00  0.00           H  
ATOM    820  N1    U    26      43.039  33.703  43.523  1.00  0.00           N  
ATOM    821  C6    U    26      42.562  34.481  42.492  1.00  0.00           C  
ATOM    822  H6    U    26      41.704  35.113  42.669  1.00  0.00           H  
ATOM    823  C5    U    26      42.867  34.263  41.187  1.00  0.00           C  
ATOM    824  H5    U    26      42.348  34.810  40.415  1.00  0.00           H  
ATOM    825  C4    U    26      43.896  33.266  40.886  1.00  0.00           C  
ATOM    826  O4    U    26      44.225  32.920  39.798  1.00  0.00           O  
ATOM    827  N3    U    26      44.429  32.629  41.972  1.00  0.00           N  
ATOM    828  H3    U    26      45.322  32.173  41.852  1.00  0.00           H  
ATOM    829  C2    U    26      44.045  32.790  43.269  1.00  0.00           C  
ATOM    830  O2    U    26      44.558  32.110  44.142  1.00  0.00           O  
ATOM    831  C3'   U    26      42.026  35.912  45.680  1.00  0.00           C  
ATOM    832  H3'   U    26      42.067  36.491  44.757  1.00  0.00           H  
ATOM    833  C2'   U    26      43.014  34.736  45.710  1.00  0.00           C  
ATOM    834  H2'   U    26      43.911  35.093  45.204  1.00  0.00           H  
ATOM    835  O2'   U    26      43.180  34.249  47.014  1.00  0.00           O  
ATOM    836 HO2'   U    26      42.784  34.947  47.542  1.00  0.00           H  
ATOM    837  O3'   U    26      42.277  36.888  46.740  1.00  0.00           O  
ATOM    838  P     A    27      43.320  38.038  46.369  1.00  0.00           P  
ATOM    839  OP1   A    27      43.292  38.970  47.535  1.00  0.00           O  
ATOM    840  OP2   A    27      43.113  38.534  45.006  1.00  0.00           O  
ATOM    841  O5'   A    27      44.776  37.303  46.425  1.00  0.00           O  
ATOM    842  C5'   A    27      45.414  37.021  47.649  1.00  0.00           C  
ATOM    843  H5'   A    27      44.717  36.478  48.287  1.00  0.00           H  
ATOM    844 H5''   A    27      45.700  37.922  48.190  1.00  0.00           H  
ATOM    845  C4'   A    27      46.802  36.259  47.400  1.00  0.00           C  
ATOM    846  H4'   A    27      47.267  36.047  48.362  1.00  0.00           H  
ATOM    847  O4'   A    27      46.577  35.133  46.473  1.00  0.00           O  
ATOM    848  C1'   A    27      47.768  34.896  45.823  1.00  0.00           C  
ATOM    849  H1'   A    27      48.148  33.888  45.987  1.00  0.00           H  
ATOM    850  N9    A    27      47.504  35.022  44.358  1.00  0.00           N  
ATOM    851  C8    A    27      46.587  35.751  43.608  1.00  0.00           C  
ATOM    852  H8    A    27      45.975  36.499  44.089  1.00  0.00           H  
ATOM    853  N7    A    27      46.501  35.452  42.317  1.00  0.00           N  
ATOM    854  C5    A    27      47.540  34.627  42.213  1.00  0.00           C  
ATOM    855  C6    A    27      48.170  34.052  41.074  1.00  0.00           C  
ATOM    856  N6    A    27      47.727  34.228  39.882  1.00  0.00           N  
ATOM    857  H61   A    27      48.239  33.685  39.201  1.00  0.00           H  
ATOM    858  H62   A    27      46.947  34.859  39.772  1.00  0.00           H  
ATOM    859  N1    A    27      49.231  33.241  41.236  1.00  0.00           N  
ATOM    860  C2    A    27      49.694  33.098  42.444  1.00  0.00           C  
ATOM    861  H2    A    27      50.535  32.421  42.465  1.00  0.00           H  
ATOM    862  N3    A    27      49.272  33.630  43.556  1.00  0.00           N  
ATOM    863  C4    A    27      48.183  34.389  43.419  1.00  0.00           C  
ATOM    864  C3'   A    27      47.740  37.128  46.655  1.00  0.00           C  
ATOM    865  H3'   A    27      47.307  37.556  45.751  1.00  0.00           H  
ATOM    866  C2'   A    27      48.706  36.039  46.249  1.00  0.00           C  
ATOM    867  H2'   A    27      49.402  36.389  45.486  1.00  0.00           H  
ATOM    868  O2'   A    27      49.515  35.710  47.401  1.00  0.00           O  
ATOM    869 HO2'   A    27      49.549  34.766  47.571  1.00  0.00           H  
ATOM    870  O3'   A    27      48.326  38.129  47.425  1.00  0.00           O  
ATOM    871  P     G    28      49.266  39.249  46.749  1.00  0.00           P  
ATOM    872  OP1   G    28      49.687  40.265  47.730  1.00  0.00           O  
ATOM    873  OP2   G    28      48.428  39.673  45.660  1.00  0.00           O  
ATOM    874  O5'   G    28      50.600  38.520  46.015  1.00  0.00           O  
ATOM    875  C5'   G    28      51.729  37.981  46.770  1.00  0.00           C  
ATOM    876  H5'   G    28      51.391  37.305  47.555  1.00  0.00           H  
ATOM    877 H5''   G    28      52.244  38.835  47.211  1.00  0.00           H  
ATOM    878  C4'   G    28      52.637  37.195  45.822  1.00  0.00           C  
ATOM    879  H4'   G    28      53.459  36.744  46.378  1.00  0.00           H  
ATOM    880  O4'   G    28      52.015  36.155  45.021  1.00  0.00           O  
ATOM    881  C1'   G    28      52.775  36.123  43.826  1.00  0.00           C  
ATOM    882  H1'   G    28      53.262  35.154  43.718  1.00  0.00           H  
ATOM    883  N9    G    28      51.906  36.363  42.643  1.00  0.00           N  
ATOM    884  C8    G    28      50.667  37.060  42.595  1.00  0.00           C  
ATOM    885  H8    G    28      50.220  37.519  43.465  1.00  0.00           H  
ATOM    886  N7    G    28      50.055  36.994  41.431  1.00  0.00           N  
ATOM    887  C5    G    28      51.044  36.413  40.626  1.00  0.00           C  
ATOM    888  C6    G    28      51.042  36.073  39.279  1.00  0.00           C  
ATOM    889  O6    G    28      50.249  36.351  38.397  1.00  0.00           O  
ATOM    890  N1    G    28      52.162  35.443  38.793  1.00  0.00           N  
ATOM    891  H1    G    28      52.133  35.180  37.818  1.00  0.00           H  
ATOM    892  C2    G    28      53.216  35.031  39.592  1.00  0.00           C  
ATOM    893  N2    G    28      54.223  34.462  39.027  1.00  0.00           N  
ATOM    894  H21   G    28      54.235  34.378  38.020  1.00  0.00           H  
ATOM    895  H22   G    28      55.037  34.278  39.596  1.00  0.00           H  
ATOM    896  N3    G    28      53.186  35.255  40.891  1.00  0.00           N  
ATOM    897  C4    G    28      52.128  35.980  41.340  1.00  0.00           C  
ATOM    898  C3'   G    28      53.254  38.151  44.785  1.00  0.00           C  
ATOM    899  H3'   G    28      52.444  38.792  44.438  1.00  0.00           H  
ATOM    900  C2'   G    28      53.881  37.161  43.822  1.00  0.00           C  
ATOM    901  H2'   G    28      54.031  37.494  42.795  1.00  0.00           H  
ATOM    902  O2'   G    28      55.082  36.499  44.295  1.00  0.00           O  
ATOM    903 HO2'   G    28      55.473  36.898  45.075  1.00  0.00           H  
ATOM    904  O3'   G    28      54.272  39.025  45.284  1.00  0.00           O  
ATOM    905  P     A    29      54.482  40.527  44.661  1.00  0.00           P  
ATOM    906  OP1   A    29      55.367  41.277  45.608  1.00  0.00           O  
ATOM    907  OP2   A    29      53.205  41.132  44.261  1.00  0.00           O  
ATOM    908  O5'   A    29      55.317  40.180  43.339  1.00  0.00           O  
ATOM    909  C5'   A    29      56.688  39.865  43.428  1.00  0.00           C  
ATOM    910  H5'   A    29      56.772  39.072  44.171  1.00  0.00           H  
ATOM    911 H5''   A    29      57.280  40.727  43.734  1.00  0.00           H  
ATOM    912  C4'   A    29      57.275  39.370  42.180  1.00  0.00           C  
ATOM    913  H4'   A    29      58.338  39.397  42.419  1.00  0.00           H  
ATOM    914  O4'   A    29      56.895  38.095  41.707  1.00  0.00           O  
ATOM    915  C1'   A    29      56.984  38.133  40.283  1.00  0.00           C  
ATOM    916  H1'   A    29      57.435  37.203  39.938  1.00  0.00           H  
ATOM    917  N9    A    29      55.667  38.151  39.613  1.00  0.00           N  
ATOM    918  C8    A    29      54.426  38.462  40.075  1.00  0.00           C  
ATOM    919  H8    A    29      54.302  38.903  41.053  1.00  0.00           H  
ATOM    920  N7    A    29      53.483  38.516  39.192  1.00  0.00           N  
ATOM    921  C5    A    29      54.092  38.021  38.063  1.00  0.00           C  
ATOM    922  C6    A    29      53.616  37.847  36.752  1.00  0.00           C  
ATOM    923  N6    A    29      52.368  37.998  36.410  1.00  0.00           N  
ATOM    924  H61   A    29      52.065  37.942  35.448  1.00  0.00           H  
ATOM    925  H62   A    29      51.787  38.321  37.171  1.00  0.00           H  
ATOM    926  N1    A    29      54.465  37.332  35.837  1.00  0.00           N  
ATOM    927  C2    A    29      55.723  37.231  36.162  1.00  0.00           C  
ATOM    928  H2    A    29      56.479  36.967  35.438  1.00  0.00           H  
ATOM    929  N3    A    29      56.263  37.434  37.338  1.00  0.00           N  
ATOM    930  C4    A    29      55.407  37.834  38.294  1.00  0.00           C  
ATOM    931  C3'   A    29      57.160  40.334  40.969  1.00  0.00           C  
ATOM    932  H3'   A    29      56.131  40.510  40.656  1.00  0.00           H  
ATOM    933  C2'   A    29      57.740  39.426  39.882  1.00  0.00           C  
ATOM    934  H2'   A    29      57.351  39.844  38.953  1.00  0.00           H  
ATOM    935  O2'   A    29      59.105  39.218  39.809  1.00  0.00           O  
ATOM    936 HO2'   A    29      59.321  38.644  39.070  1.00  0.00           H  
ATOM    937  O3'   A    29      57.757  41.570  41.187  1.00  0.00           O  
ATOM    938  P     G    30      57.367  42.877  40.264  1.00  0.00           P  
ATOM    939  OP1   G    30      58.245  43.927  40.791  1.00  0.00           O  
ATOM    940  OP2   G    30      55.876  43.000  40.371  1.00  0.00           O  
ATOM    941  O5'   G    30      57.697  42.572  38.676  1.00  0.00           O  
ATOM    942  C5'   G    30      59.112  42.387  38.282  1.00  0.00           C  
ATOM    943  H5'   G    30      59.585  41.571  38.828  1.00  0.00           H  
ATOM    944 H5''   G    30      59.703  43.283  38.471  1.00  0.00           H  
ATOM    945  C4'   G    30      59.080  42.118  36.842  1.00  0.00           C  
ATOM    946  H4'   G    30      60.084  41.972  36.445  1.00  0.00           H  
ATOM    947  O4'   G    30      58.347  40.936  36.499  1.00  0.00           O  
ATOM    948  C1'   G    30      57.641  41.089  35.300  1.00  0.00           C  
ATOM    949  H1'   G    30      57.830  40.191  34.712  1.00  0.00           H  
ATOM    950  N9    G    30      56.132  41.240  35.552  1.00  0.00           N  
ATOM    951  C8    G    30      55.507  41.535  36.728  1.00  0.00           C  
ATOM    952  H8    G    30      55.959  41.734  37.689  1.00  0.00           H  
ATOM    953  N7    G    30      54.205  41.390  36.664  1.00  0.00           N  
ATOM    954  C5    G    30      54.024  41.032  35.274  1.00  0.00           C  
ATOM    955  C6    G    30      52.812  41.068  34.607  1.00  0.00           C  
ATOM    956  O6    G    30      51.652  41.174  35.051  1.00  0.00           O  
ATOM    957  N1    G    30      52.970  40.903  33.234  1.00  0.00           N  
ATOM    958  H1    G    30      52.082  40.722  32.788  1.00  0.00           H  
ATOM    959  C2    G    30      54.142  40.708  32.594  1.00  0.00           C  
ATOM    960  N2    G    30      53.987  40.078  31.397  1.00  0.00           N  
ATOM    961  H21   G    30      53.075  40.043  30.964  1.00  0.00           H  
ATOM    962  H22   G    30      54.764  39.974  30.761  1.00  0.00           H  
ATOM    963  N3    G    30      55.364  40.863  33.184  1.00  0.00           N  
ATOM    964  C4    G    30      55.214  41.031  34.576  1.00  0.00           C  
ATOM    965  C3'   G    30      58.535  43.157  35.936  1.00  0.00           C  
ATOM    966  H3'   G    30      57.672  43.643  36.391  1.00  0.00           H  
ATOM    967  C2'   G    30      58.190  42.325  34.682  1.00  0.00           C  
ATOM    968  H2'   G    30      57.363  42.839  34.193  1.00  0.00           H  
ATOM    969  O2'   G    30      59.252  41.975  33.830  1.00  0.00           O  
ATOM    970 HO2'   G    30      59.808  42.738  33.652  1.00  0.00           H  
ATOM    971  O3'   G    30      59.541  44.057  35.669  1.00  0.00           O  
ATOM    972  P     C    31      59.236  45.565  35.306  1.00  0.00           P  
ATOM    973  OP1   C    31      60.519  46.211  35.082  1.00  0.00           O  
ATOM    974  OP2   C    31      58.485  46.065  36.473  1.00  0.00           O  
ATOM    975  O5'   C    31      58.272  45.754  33.979  1.00  0.00           O  
ATOM    976  C5'   C    31      58.916  45.590  32.754  1.00  0.00           C  
ATOM    977  H5'   C    31      59.624  44.762  32.734  1.00  0.00           H  
ATOM    978 H5''   C    31      59.547  46.445  32.508  1.00  0.00           H  
ATOM    979  C4'   C    31      57.899  45.470  31.641  1.00  0.00           C  
ATOM    980  H4'   C    31      58.414  45.256  30.705  1.00  0.00           H  
ATOM    981  O4'   C    31      57.039  44.292  31.895  1.00  0.00           O  
ATOM    982  C1'   C    31      55.711  44.589  31.441  1.00  0.00           C  
ATOM    983  H1'   C    31      55.332  43.887  30.698  1.00  0.00           H  
ATOM    984  N1    C    31      54.726  44.678  32.528  1.00  0.00           N  
ATOM    985  C6    C    31      54.946  44.457  33.880  1.00  0.00           C  
ATOM    986  H6    C    31      55.971  44.518  34.213  1.00  0.00           H  
ATOM    987  C5    C    31      53.940  44.357  34.832  1.00  0.00           C  
ATOM    988  H5    C    31      54.254  44.267  35.861  1.00  0.00           H  
ATOM    989  C4    C    31      52.652  44.352  34.310  1.00  0.00           C  
ATOM    990  N4    C    31      51.703  44.180  35.136  1.00  0.00           N  
ATOM    991  H41   C    31      50.789  43.961  34.766  1.00  0.00           H  
ATOM    992  H42   C    31      51.889  44.427  36.098  1.00  0.00           H  
ATOM    993  N3    C    31      52.437  44.298  33.040  1.00  0.00           N  
ATOM    994  C2    C    31      53.428  44.392  32.146  1.00  0.00           C  
ATOM    995  O2    C    31      53.123  44.320  30.972  1.00  0.00           O  
ATOM    996  C3'   C    31      56.965  46.644  31.446  1.00  0.00           C  
ATOM    997  H3'   C    31      56.627  47.054  32.398  1.00  0.00           H  
ATOM    998  C2'   C    31      55.837  45.957  30.636  1.00  0.00           C  
ATOM    999  H2'   C    31      54.925  46.535  30.787  1.00  0.00           H  
ATOM   1000  O2'   C    31      56.083  45.703  29.297  1.00  0.00           O  
ATOM   1001 HO2'   C    31      56.745  46.363  29.081  1.00  0.00           H  
ATOM   1002  O3'   C    31      57.472  47.587  30.533  1.00  0.00           O  
ATOM   1003  P     C    32      57.104  49.081  30.450  1.00  0.00           P  
ATOM   1004  OP1   C    32      57.898  49.806  29.480  1.00  0.00           O  
ATOM   1005  OP2   C    32      56.992  49.597  31.821  1.00  0.00           O  
ATOM   1006  O5'   C    32      55.576  48.944  30.006  1.00  0.00           O  
ATOM   1007  C5'   C    32      55.304  49.098  28.636  1.00  0.00           C  
ATOM   1008  H5'   C    32      55.951  48.520  27.975  1.00  0.00           H  
ATOM   1009 H5''   C    32      55.459  50.159  28.439  1.00  0.00           H  
ATOM   1010  C4'   C    32      53.861  48.711  28.256  1.00  0.00           C  
ATOM   1011  H4'   C    32      53.895  48.538  27.180  1.00  0.00           H  
ATOM   1012  O4'   C    32      53.278  47.571  28.830  1.00  0.00           O  
ATOM   1013  C1'   C    32      51.897  47.623  28.861  1.00  0.00           C  
ATOM   1014  H1'   C    32      51.382  46.779  28.401  1.00  0.00           H  
ATOM   1015  N1    C    32      51.384  47.699  30.245  1.00  0.00           N  
ATOM   1016  C6    C    32      52.236  47.704  31.329  1.00  0.00           C  
ATOM   1017  H6    C    32      53.292  47.748  31.104  1.00  0.00           H  
ATOM   1018  C5    C    32      51.767  47.734  32.591  1.00  0.00           C  
ATOM   1019  H5    C    32      52.496  47.697  33.387  1.00  0.00           H  
ATOM   1020  C4    C    32      50.348  47.796  32.758  1.00  0.00           C  
ATOM   1021  N4    C    32      49.826  47.727  33.968  1.00  0.00           N  
ATOM   1022  H41   C    32      48.826  47.702  34.106  1.00  0.00           H  
ATOM   1023  H42   C    32      50.490  47.907  34.708  1.00  0.00           H  
ATOM   1024  N3    C    32      49.486  47.732  31.693  1.00  0.00           N  
ATOM   1025  C2    C    32      49.999  47.537  30.459  1.00  0.00           C  
ATOM   1026  O2    C    32      49.170  47.408  29.533  1.00  0.00           O  
ATOM   1027  C3'   C    32      52.765  49.730  28.483  1.00  0.00           C  
ATOM   1028  H3'   C    32      52.727  49.990  29.541  1.00  0.00           H  
ATOM   1029  C2'   C    32      51.494  48.904  28.092  1.00  0.00           C  
ATOM   1030  H2'   C    32      50.596  49.261  28.595  1.00  0.00           H  
ATOM   1031  O2'   C    32      51.304  48.673  26.732  1.00  0.00           O  
ATOM   1032 HO2'   C    32      51.415  49.538  26.330  1.00  0.00           H  
ATOM   1033  O3'   C    32      52.992  50.873  27.759  1.00  0.00           O  
ATOM   1034  P     C    33      52.208  52.224  28.133  1.00  0.00           P  
ATOM   1035  OP1   C    33      52.504  53.148  27.010  1.00  0.00           O  
ATOM   1036  OP2   C    33      52.454  52.621  29.521  1.00  0.00           O  
ATOM   1037  O5'   C    33      50.687  51.934  28.123  1.00  0.00           O  
ATOM   1038  C5'   C    33      49.946  51.911  26.869  1.00  0.00           C  
ATOM   1039  H5'   C    33      50.339  51.146  26.200  1.00  0.00           H  
ATOM   1040 H5''   C    33      50.008  52.921  26.462  1.00  0.00           H  
ATOM   1041  C4'   C    33      48.460  51.678  27.148  1.00  0.00           C  
ATOM   1042  H4'   C    33      48.013  51.603  26.157  1.00  0.00           H  
ATOM   1043  O4'   C    33      48.284  50.503  27.878  1.00  0.00           O  
ATOM   1044  C1'   C    33      47.144  50.645  28.694  1.00  0.00           C  
ATOM   1045  H1'   C    33      46.255  50.096  28.385  1.00  0.00           H  
ATOM   1046  N1    C    33      47.398  50.522  30.200  1.00  0.00           N  
ATOM   1047  C6    C    33      48.655  50.784  30.744  1.00  0.00           C  
ATOM   1048  H6    C    33      49.463  50.943  30.046  1.00  0.00           H  
ATOM   1049  C5    C    33      48.856  50.691  32.063  1.00  0.00           C  
ATOM   1050  H5    C    33      49.852  50.748  32.477  1.00  0.00           H  
ATOM   1051  C4    C    33      47.696  50.473  32.843  1.00  0.00           C  
ATOM   1052  N4    C    33      47.728  50.342  34.148  1.00  0.00           N  
ATOM   1053  H41   C    33      46.868  50.145  34.639  1.00  0.00           H  
ATOM   1054  H42   C    33      48.657  50.317  34.543  1.00  0.00           H  
ATOM   1055  N3    C    33      46.471  50.379  32.380  1.00  0.00           N  
ATOM   1056  C2    C    33      46.242  50.401  31.075  1.00  0.00           C  
ATOM   1057  O2    C    33      45.054  50.346  30.666  1.00  0.00           O  
ATOM   1058  C3'   C    33      47.858  52.854  27.876  1.00  0.00           C  
ATOM   1059  H3'   C    33      48.483  53.143  28.722  1.00  0.00           H  
ATOM   1060  C2'   C    33      46.675  52.122  28.478  1.00  0.00           C  
ATOM   1061  H2'   C    33      46.646  52.571  29.470  1.00  0.00           H  
ATOM   1062  O2'   C    33      45.431  52.159  27.729  1.00  0.00           O  
ATOM   1063 HO2'   C    33      45.665  52.308  26.810  1.00  0.00           H  
ATOM   1064  O3'   C    33      47.422  54.023  27.078  1.00  0.00           O  
ATOM   1065  P     U    34      47.417  55.389  27.837  1.00  0.00           P  
ATOM   1066  OP1   U    34      46.976  56.439  26.889  1.00  0.00           O  
ATOM   1067  OP2   U    34      48.704  55.506  28.558  1.00  0.00           O  
ATOM   1068  O5'   U    34      46.203  55.190  28.946  1.00  0.00           O  
ATOM   1069  C5'   U    34      44.810  55.331  28.474  1.00  0.00           C  
ATOM   1070  H5'   U    34      44.460  54.627  27.718  1.00  0.00           H  
ATOM   1071 H5''   U    34      44.774  56.362  28.121  1.00  0.00           H  
ATOM   1072  C4'   U    34      43.887  55.246  29.705  1.00  0.00           C  
ATOM   1073  H4'   U    34      42.870  55.309  29.320  1.00  0.00           H  
ATOM   1074  O4'   U    34      43.893  54.035  30.374  1.00  0.00           O  
ATOM   1075  C1'   U    34      43.734  54.223  31.784  1.00  0.00           C  
ATOM   1076  H1'   U    34      42.900  53.617  32.138  1.00  0.00           H  
ATOM   1077  N1    U    34      44.861  53.827  32.654  1.00  0.00           N  
ATOM   1078  C6    U    34      46.154  53.886  32.198  1.00  0.00           C  
ATOM   1079  H6    U    34      46.308  54.127  31.157  1.00  0.00           H  
ATOM   1080  C5    U    34      47.242  53.724  32.980  1.00  0.00           C  
ATOM   1081  H5    U    34      48.206  53.776  32.495  1.00  0.00           H  
ATOM   1082  C4    U    34      47.120  53.432  34.415  1.00  0.00           C  
ATOM   1083  O4    U    34      47.987  53.371  35.284  1.00  0.00           O  
ATOM   1084  N3    U    34      45.783  53.224  34.740  1.00  0.00           N  
ATOM   1085  H3    U    34      45.587  52.972  35.699  1.00  0.00           H  
ATOM   1086  C2    U    34      44.667  53.314  33.973  1.00  0.00           C  
ATOM   1087  O2    U    34      43.493  53.098  34.373  1.00  0.00           O  
ATOM   1088  C3'   U    34      44.097  56.332  30.772  1.00  0.00           C  
ATOM   1089  H3'   U    34      45.183  56.433  30.780  1.00  0.00           H  
ATOM   1090  C2'   U    34      43.340  55.710  32.000  1.00  0.00           C  
ATOM   1091  H2'   U    34      43.691  56.188  32.914  1.00  0.00           H  
ATOM   1092  O2'   U    34      41.932  55.770  31.902  1.00  0.00           O  
ATOM   1093 HO2'   U    34      41.732  56.581  31.429  1.00  0.00           H  
ATOM   1094  O3'   U    34      43.552  57.611  30.354  1.00  0.00           O  
ATOM   1095  P     G    35      43.711  58.932  31.343  1.00  0.00           P  
ATOM   1096  OP1   G    35      43.235  60.052  30.541  1.00  0.00           O  
ATOM   1097  OP2   G    35      45.085  59.086  31.717  1.00  0.00           O  
ATOM   1098  O5'   G    35      42.798  58.775  32.616  1.00  0.00           O  
ATOM   1099  C5'   G    35      41.369  58.937  32.481  1.00  0.00           C  
ATOM   1100  H5'   G    35      40.948  58.303  31.701  1.00  0.00           H  
ATOM   1101 H5''   G    35      41.011  59.943  32.264  1.00  0.00           H  
ATOM   1102  C4'   G    35      40.630  58.537  33.788  1.00  0.00           C  
ATOM   1103  H4'   G    35      39.583  58.420  33.506  1.00  0.00           H  
ATOM   1104  O4'   G    35      41.210  57.326  34.325  1.00  0.00           O  
ATOM   1105  C1'   G    35      41.283  57.316  35.732  1.00  0.00           C  
ATOM   1106  H1'   G    35      40.594  56.564  36.118  1.00  0.00           H  
ATOM   1107  N9    G    35      42.677  57.216  36.317  1.00  0.00           N  
ATOM   1108  C8    G    35      43.812  57.613  35.726  1.00  0.00           C  
ATOM   1109  H8    G    35      43.877  57.862  34.677  1.00  0.00           H  
ATOM   1110  N7    G    35      44.897  57.517  36.499  1.00  0.00           N  
ATOM   1111  C5    G    35      44.327  57.101  37.722  1.00  0.00           C  
ATOM   1112  C6    G    35      44.968  56.802  39.015  1.00  0.00           C  
ATOM   1113  O6    G    35      46.168  56.816  39.240  1.00  0.00           O  
ATOM   1114  N1    G    35      44.064  56.371  40.022  1.00  0.00           N  
ATOM   1115  H1    G    35      44.415  56.464  40.965  1.00  0.00           H  
ATOM   1116  C2    G    35      42.722  56.278  39.818  1.00  0.00           C  
ATOM   1117  N2    G    35      41.918  55.980  40.800  1.00  0.00           N  
ATOM   1118  H21   G    35      42.074  56.044  41.795  1.00  0.00           H  
ATOM   1119  H22   G    35      40.984  55.751  40.492  1.00  0.00           H  
ATOM   1120  N3    G    35      42.160  56.466  38.671  1.00  0.00           N  
ATOM   1121  C4    G    35      42.956  56.926  37.647  1.00  0.00           C  
ATOM   1122  C3'   G    35      40.841  59.547  34.840  1.00  0.00           C  
ATOM   1123  H3'   G    35      41.823  60.018  34.793  1.00  0.00           H  
ATOM   1124  C2'   G    35      40.672  58.655  36.093  1.00  0.00           C  
ATOM   1125  H2'   G    35      41.292  59.147  36.843  1.00  0.00           H  
ATOM   1126  O2'   G    35      39.327  58.429  36.488  1.00  0.00           O  
ATOM   1127 HO2'   G    35      39.136  59.207  37.017  1.00  0.00           H  
ATOM   1128  O3'   G    35      39.751  60.407  34.706  1.00  0.00           O  
ATOM   1129  P     U    36      39.606  61.687  35.674  1.00  0.00           P  
ATOM   1130  OP1   U    36      38.538  62.564  35.208  1.00  0.00           O  
ATOM   1131  OP2   U    36      40.952  62.281  35.836  1.00  0.00           O  
ATOM   1132  O5'   U    36      39.227  61.161  37.064  1.00  0.00           O  
ATOM   1133  C5'   U    36      37.840  60.789  37.335  1.00  0.00           C  
ATOM   1134  H5'   U    36      37.435  60.036  36.658  1.00  0.00           H  
ATOM   1135 H5''   U    36      37.128  61.590  37.138  1.00  0.00           H  
ATOM   1136  C4'   U    36      37.660  60.308  38.800  1.00  0.00           C  
ATOM   1137  H4'   U    36      36.715  59.777  38.911  1.00  0.00           H  
ATOM   1138  O4'   U    36      38.732  59.550  39.142  1.00  0.00           O  
ATOM   1139  C1'   U    36      39.193  60.005  40.437  1.00  0.00           C  
ATOM   1140  H1'   U    36      38.694  59.480  41.251  1.00  0.00           H  
ATOM   1141  N1    U    36      40.614  59.746  40.734  1.00  0.00           N  
ATOM   1142  C6    U    36      41.588  59.876  39.783  1.00  0.00           C  
ATOM   1143  H6    U    36      41.236  60.235  38.827  1.00  0.00           H  
ATOM   1144  C5    U    36      42.929  59.674  40.100  1.00  0.00           C  
ATOM   1145  H5    U    36      43.680  59.699  39.325  1.00  0.00           H  
ATOM   1146  C4    U    36      43.379  59.229  41.416  1.00  0.00           C  
ATOM   1147  O4    U    36      44.495  59.120  41.871  1.00  0.00           O  
ATOM   1148  N3    U    36      42.355  59.073  42.301  1.00  0.00           N  
ATOM   1149  H3    U    36      42.503  58.637  43.201  1.00  0.00           H  
ATOM   1150  C2    U    36      40.968  59.345  42.036  1.00  0.00           C  
ATOM   1151  O2    U    36      40.148  59.273  43.000  1.00  0.00           O  
ATOM   1152  C3'   U    36      37.555  61.588  39.739  1.00  0.00           C  
ATOM   1153  H3'   U    36      37.476  62.544  39.222  1.00  0.00           H  
ATOM   1154  C2'   U    36      38.945  61.476  40.508  1.00  0.00           C  
ATOM   1155  H2'   U    36      39.592  62.041  39.837  1.00  0.00           H  
ATOM   1156  O2'   U    36      38.985  62.074  41.772  1.00  0.00           O  
ATOM   1157 HO2'   U    36      38.486  62.885  41.649  1.00  0.00           H  
ATOM   1158  O3'   U    36      36.498  61.395  40.679  1.00  0.00           O  
ATOM   1159  P     A    37      34.984  61.662  40.494  1.00  0.00           P  
ATOM   1160  OP1   A    37      34.871  62.910  39.770  1.00  0.00           O  
ATOM   1161  OP2   A    37      34.261  61.529  41.729  1.00  0.00           O  
ATOM   1162  O5'   A    37      34.419  60.368  39.544  1.00  0.00           O  
ATOM   1163  C5'   A    37      34.215  60.477  38.079  1.00  0.00           C  
ATOM   1164  H5'   A    37      35.100  60.894  37.598  1.00  0.00           H  
ATOM   1165 H5''   A    37      33.370  61.148  37.930  1.00  0.00           H  
ATOM   1166  C4'   A    37      33.778  59.085  37.478  1.00  0.00           C  
ATOM   1167  H4'   A    37      33.338  59.365  36.521  1.00  0.00           H  
ATOM   1168  O4'   A    37      34.922  58.132  37.384  1.00  0.00           O  
ATOM   1169  C1'   A    37      34.559  57.025  38.133  1.00  0.00           C  
ATOM   1170  H1'   A    37      34.972  56.219  37.527  1.00  0.00           H  
ATOM   1171  N9    A    37      35.233  57.076  39.421  1.00  0.00           N  
ATOM   1172  C8    A    37      34.829  57.436  40.707  1.00  0.00           C  
ATOM   1173  H8    A    37      33.833  57.804  40.903  1.00  0.00           H  
ATOM   1174  N7    A    37      35.733  57.365  41.616  1.00  0.00           N  
ATOM   1175  C5    A    37      36.855  56.926  40.896  1.00  0.00           C  
ATOM   1176  C6    A    37      38.157  56.494  41.274  1.00  0.00           C  
ATOM   1177  N6    A    37      38.737  56.575  42.483  1.00  0.00           N  
ATOM   1178  H61   A    37      39.747  56.544  42.501  1.00  0.00           H  
ATOM   1179  H62   A    37      38.333  57.025  43.292  1.00  0.00           H  
ATOM   1180  N1    A    37      39.064  56.120  40.309  1.00  0.00           N  
ATOM   1181  C2    A    37      38.653  56.035  39.037  1.00  0.00           C  
ATOM   1182  H2    A    37      39.347  55.745  38.262  1.00  0.00           H  
ATOM   1183  N3    A    37      37.471  56.365  38.580  1.00  0.00           N  
ATOM   1184  C4    A    37      36.575  56.749  39.594  1.00  0.00           C  
ATOM   1185  C3'   A    37      32.599  58.333  38.143  1.00  0.00           C  
ATOM   1186  H3'   A    37      32.592  58.633  39.190  1.00  0.00           H  
ATOM   1187  C2'   A    37      33.073  56.936  38.156  1.00  0.00           C  
ATOM   1188  H2'   A    37      32.663  56.381  39.000  1.00  0.00           H  
ATOM   1189  O2'   A    37      32.611  56.155  37.033  1.00  0.00           O  
ATOM   1190 HO2'   A    37      31.764  55.744  37.221  1.00  0.00           H  
ATOM   1191  O3'   A    37      31.343  58.495  37.541  1.00  0.00           O  
ATOM   1192  P     A    38      29.972  58.420  38.352  1.00  0.00           P  
ATOM   1193  OP1   A    38      28.889  58.807  37.425  1.00  0.00           O  
ATOM   1194  OP2   A    38      30.175  59.154  39.611  1.00  0.00           O  
ATOM   1195  O5'   A    38      29.724  56.868  38.581  1.00  0.00           O  
ATOM   1196  C5'   A    38      29.162  56.000  37.669  1.00  0.00           C  
ATOM   1197  H5'   A    38      29.647  56.131  36.702  1.00  0.00           H  
ATOM   1198 H5''   A    38      28.094  56.112  37.481  1.00  0.00           H  
ATOM   1199  C4'   A    38      29.331  54.516  37.960  1.00  0.00           C  
ATOM   1200  H4'   A    38      28.867  53.910  37.182  1.00  0.00           H  
ATOM   1201  O4'   A    38      30.738  54.289  38.042  1.00  0.00           O  
ATOM   1202  C1'   A    38      31.055  53.342  39.001  1.00  0.00           C  
ATOM   1203  H1'   A    38      30.671  52.347  38.777  1.00  0.00           H  
ATOM   1204  N9    A    38      32.504  53.176  39.335  1.00  0.00           N  
ATOM   1205  C8    A    38      33.226  53.749  40.380  1.00  0.00           C  
ATOM   1206  H8    A    38      32.680  54.185  41.204  1.00  0.00           H  
ATOM   1207  N7    A    38      34.545  53.588  40.335  1.00  0.00           N  
ATOM   1208  C5    A    38      34.657  52.935  39.053  1.00  0.00           C  
ATOM   1209  C6    A    38      35.792  52.379  38.357  1.00  0.00           C  
ATOM   1210  N6    A    38      36.980  52.360  38.946  1.00  0.00           N  
ATOM   1211  H61   A    38      37.713  51.828  38.498  1.00  0.00           H  
ATOM   1212  H62   A    38      37.054  52.609  39.922  1.00  0.00           H  
ATOM   1213  N1    A    38      35.648  51.796  37.139  1.00  0.00           N  
ATOM   1214  C2    A    38      34.373  51.852  36.691  1.00  0.00           C  
ATOM   1215  H2    A    38      34.224  51.501  35.680  1.00  0.00           H  
ATOM   1216  N3    A    38      33.226  52.201  37.243  1.00  0.00           N  
ATOM   1217  C4    A    38      33.443  52.726  38.482  1.00  0.00           C  
ATOM   1218  C3'   A    38      28.915  54.069  39.407  1.00  0.00           C  
ATOM   1219  H3'   A    38      28.317  54.771  39.988  1.00  0.00           H  
ATOM   1220  C2'   A    38      30.274  53.922  40.159  1.00  0.00           C  
ATOM   1221  H2'   A    38      30.581  54.943  40.384  1.00  0.00           H  
ATOM   1222  O2'   A    38      30.181  53.229  41.400  1.00  0.00           O  
ATOM   1223 HO2'   A    38      29.484  52.573  41.320  1.00  0.00           H  
ATOM   1224  O3'   A    38      28.311  52.810  39.347  1.00  0.00           O  
ATOM   1225  P     U    39      26.723  52.658  39.094  1.00  0.00           P  
ATOM   1226  OP1   U    39      26.450  51.441  38.289  1.00  0.00           O  
ATOM   1227  OP2   U    39      26.275  53.876  38.452  1.00  0.00           O  
ATOM   1228  O5'   U    39      26.096  52.534  40.545  1.00  0.00           O  
ATOM   1229  C5'   U    39      25.979  53.659  41.444  1.00  0.00           C  
ATOM   1230  H5'   U    39      25.881  54.568  40.851  1.00  0.00           H  
ATOM   1231 H5''   U    39      26.835  53.628  42.118  1.00  0.00           H  
ATOM   1232  C4'   U    39      24.685  53.617  42.268  1.00  0.00           C  
ATOM   1233  H4'   U    39      24.557  54.555  42.809  1.00  0.00           H  
ATOM   1234  O4'   U    39      23.530  53.472  41.514  1.00  0.00           O  
ATOM   1235  C1'   U    39      22.503  52.891  42.232  1.00  0.00           C  
ATOM   1236  H1'   U    39      21.745  53.605  42.555  1.00  0.00           H  
ATOM   1237  N1    U    39      21.709  51.812  41.556  1.00  0.00           N  
ATOM   1238  C6    U    39      22.216  51.084  40.519  1.00  0.00           C  
ATOM   1239  H6    U    39      23.122  51.408  40.029  1.00  0.00           H  
ATOM   1240  C5    U    39      21.635  49.983  40.046  1.00  0.00           C  
ATOM   1241  H5    U    39      22.153  49.405  39.295  1.00  0.00           H  
ATOM   1242  C4    U    39      20.504  49.390  40.696  1.00  0.00           C  
ATOM   1243  O4    U    39      19.975  48.293  40.488  1.00  0.00           O  
ATOM   1244  N3    U    39      20.037  50.197  41.715  1.00  0.00           N  
ATOM   1245  H3    U    39      19.171  49.820  42.071  1.00  0.00           H  
ATOM   1246  C2    U    39      20.415  51.457  42.048  1.00  0.00           C  
ATOM   1247  O2    U    39      19.707  52.160  42.739  1.00  0.00           O  
ATOM   1248  C3'   U    39      24.590  52.421  43.157  1.00  0.00           C  
ATOM   1249  H3'   U    39      24.844  51.496  42.640  1.00  0.00           H  
ATOM   1250  C2'   U    39      23.138  52.412  43.556  1.00  0.00           C  
ATOM   1251  H2'   U    39      22.866  51.382  43.786  1.00  0.00           H  
ATOM   1252  O2'   U    39      22.794  53.300  44.631  1.00  0.00           O  
ATOM   1253 HO2'   U    39      23.494  53.285  45.288  1.00  0.00           H  
ATOM   1254  O3'   U    39      25.440  52.555  44.290  1.00  0.00           O  
ATOM   1255  P     G    40      25.662  51.284  45.217  1.00  0.00           P  
ATOM   1256  OP1   G    40      24.364  50.699  45.509  1.00  0.00           O  
ATOM   1257  OP2   G    40      26.581  51.669  46.298  1.00  0.00           O  
ATOM   1258  O5'   G    40      26.495  50.378  44.150  1.00  0.00           O  
ATOM   1259  C5'   G    40      27.688  50.732  43.485  1.00  0.00           C  
ATOM   1260  H5'   G    40      28.489  50.347  44.116  1.00  0.00           H  
ATOM   1261 H5''   G    40      27.857  51.808  43.503  1.00  0.00           H  
ATOM   1262  C4'   G    40      27.804  50.168  42.069  1.00  0.00           C  
ATOM   1263  H4'   G    40      26.827  50.185  41.587  1.00  0.00           H  
ATOM   1264  O4'   G    40      28.864  50.856  41.397  1.00  0.00           O  
ATOM   1265  C1'   G    40      29.389  49.975  40.389  1.00  0.00           C  
ATOM   1266  H1'   G    40      29.064  50.318  39.407  1.00  0.00           H  
ATOM   1267  N9    G    40      30.860  50.077  40.597  1.00  0.00           N  
ATOM   1268  C8    G    40      31.546  50.264  41.827  1.00  0.00           C  
ATOM   1269  H8    G    40      31.024  50.444  42.755  1.00  0.00           H  
ATOM   1270  N7    G    40      32.865  50.127  41.675  1.00  0.00           N  
ATOM   1271  C5    G    40      32.985  49.707  40.336  1.00  0.00           C  
ATOM   1272  C6    G    40      34.167  49.456  39.542  1.00  0.00           C  
ATOM   1273  O6    G    40      35.376  49.552  39.762  1.00  0.00           O  
ATOM   1274  N1    G    40      33.851  48.922  38.341  1.00  0.00           N  
ATOM   1275  H1    G    40      34.660  48.902  37.737  1.00  0.00           H  
ATOM   1276  C2    G    40      32.665  49.029  37.724  1.00  0.00           C  
ATOM   1277  N2    G    40      32.624  48.864  36.403  1.00  0.00           N  
ATOM   1278  H21   G    40      33.506  48.664  35.952  1.00  0.00           H  
ATOM   1279  H22   G    40      31.697  48.916  36.006  1.00  0.00           H  
ATOM   1280  N3    G    40      31.556  49.390  38.396  1.00  0.00           N  
ATOM   1281  C4    G    40      31.797  49.669  39.714  1.00  0.00           C  
ATOM   1282  C3'   G    40      28.148  48.732  42.089  1.00  0.00           C  
ATOM   1283  H3'   G    40      28.852  48.463  42.876  1.00  0.00           H  
ATOM   1284  C2'   G    40      28.769  48.695  40.671  1.00  0.00           C  
ATOM   1285  H2'   G    40      29.606  48.009  40.801  1.00  0.00           H  
ATOM   1286  O2'   G    40      27.905  48.351  39.668  1.00  0.00           O  
ATOM   1287 HO2'   G    40      27.676  47.419  39.681  1.00  0.00           H  
ATOM   1288  O3'   G    40      26.961  47.940  42.160  1.00  0.00           O  
ATOM   1289  P     G    41      27.035  46.390  42.296  1.00  0.00           P  
ATOM   1290  OP1   G    41      25.628  45.943  42.246  1.00  0.00           O  
ATOM   1291  OP2   G    41      27.723  46.157  43.526  1.00  0.00           O  
ATOM   1292  O5'   G    41      27.838  45.677  41.138  1.00  0.00           O  
ATOM   1293  C5'   G    41      27.134  44.979  40.081  1.00  0.00           C  
ATOM   1294  H5'   G    41      26.481  45.763  39.699  1.00  0.00           H  
ATOM   1295 H5''   G    41      26.639  44.123  40.541  1.00  0.00           H  
ATOM   1296  C4'   G    41      28.170  44.563  39.009  1.00  0.00           C  
ATOM   1297  H4'   G    41      27.560  44.325  38.138  1.00  0.00           H  
ATOM   1298  O4'   G    41      29.023  45.640  38.530  1.00  0.00           O  
ATOM   1299  C1'   G    41      30.333  45.104  38.415  1.00  0.00           C  
ATOM   1300  H1'   G    41      30.721  45.412  37.444  1.00  0.00           H  
ATOM   1301  N9    G    41      31.319  45.494  39.493  1.00  0.00           N  
ATOM   1302  C8    G    41      31.239  45.794  40.813  1.00  0.00           C  
ATOM   1303  H8    G    41      30.289  45.698  41.318  1.00  0.00           H  
ATOM   1304  N7    G    41      32.339  46.208  41.336  1.00  0.00           N  
ATOM   1305  C5    G    41      33.301  46.204  40.331  1.00  0.00           C  
ATOM   1306  C6    G    41      34.741  46.387  40.406  1.00  0.00           C  
ATOM   1307  O6    G    41      35.473  46.737  41.385  1.00  0.00           O  
ATOM   1308  N1    G    41      35.294  46.087  39.215  1.00  0.00           N  
ATOM   1309  H1    G    41      36.296  46.115  39.095  1.00  0.00           H  
ATOM   1310  C2    G    41      34.551  45.818  38.074  1.00  0.00           C  
ATOM   1311  N2    G    41      35.174  45.584  36.952  1.00  0.00           N  
ATOM   1312  H21   G    41      36.184  45.554  36.949  1.00  0.00           H  
ATOM   1313  H22   G    41      34.570  45.003  36.389  1.00  0.00           H  
ATOM   1314  N3    G    41      33.298  45.542  38.021  1.00  0.00           N  
ATOM   1315  C4    G    41      32.674  45.811  39.192  1.00  0.00           C  
ATOM   1316  C3'   G    41      28.969  43.308  39.272  1.00  0.00           C  
ATOM   1317  H3'   G    41      29.356  43.241  40.289  1.00  0.00           H  
ATOM   1318  C2'   G    41      30.162  43.596  38.414  1.00  0.00           C  
ATOM   1319  H2'   G    41      31.046  43.121  38.840  1.00  0.00           H  
ATOM   1320  O2'   G    41      30.014  43.383  36.997  1.00  0.00           O  
ATOM   1321 HO2'   G    41      29.697  42.520  36.720  1.00  0.00           H  
ATOM   1322  O3'   G    41      28.336  42.069  38.898  1.00  0.00           O  
ATOM   1323  P     U    42      28.648  40.717  39.676  1.00  0.00           P  
ATOM   1324  OP1   U    42      28.265  39.671  38.756  1.00  0.00           O  
ATOM   1325  OP2   U    42      27.925  40.919  40.946  1.00  0.00           O  
ATOM   1326  O5'   U    42      30.167  40.599  39.997  1.00  0.00           O  
ATOM   1327  C5'   U    42      31.080  39.967  39.095  1.00  0.00           C  
ATOM   1328  H5'   U    42      31.041  40.520  38.156  1.00  0.00           H  
ATOM   1329 H5''   U    42      30.769  38.939  38.911  1.00  0.00           H  
ATOM   1330  C4'   U    42      32.497  40.166  39.578  1.00  0.00           C  
ATOM   1331  H4'   U    42      33.126  39.700  38.819  1.00  0.00           H  
ATOM   1332  O4'   U    42      32.943  41.483  39.802  1.00  0.00           O  
ATOM   1333  C1'   U    42      34.010  41.459  40.692  1.00  0.00           C  
ATOM   1334  H1'   U    42      34.960  41.696  40.212  1.00  0.00           H  
ATOM   1335  N1    U    42      33.738  42.394  41.758  1.00  0.00           N  
ATOM   1336  C6    U    42      32.580  42.335  42.498  1.00  0.00           C  
ATOM   1337  H6    U    42      31.852  41.543  42.402  1.00  0.00           H  
ATOM   1338  C5    U    42      32.333  43.169  43.563  1.00  0.00           C  
ATOM   1339  H5    U    42      31.385  42.995  44.050  1.00  0.00           H  
ATOM   1340  C4    U    42      33.315  44.226  43.931  1.00  0.00           C  
ATOM   1341  O4    U    42      33.099  45.068  44.780  1.00  0.00           O  
ATOM   1342  N3    U    42      34.437  44.259  43.114  1.00  0.00           N  
ATOM   1343  H3    U    42      35.113  44.994  43.262  1.00  0.00           H  
ATOM   1344  C2    U    42      34.707  43.364  42.090  1.00  0.00           C  
ATOM   1345  O2    U    42      35.726  43.452  41.404  1.00  0.00           O  
ATOM   1346  C3'   U    42      32.857  39.313  40.821  1.00  0.00           C  
ATOM   1347  H3'   U    42      32.125  39.517  41.602  1.00  0.00           H  
ATOM   1348  C2'   U    42      34.171  40.013  41.248  1.00  0.00           C  
ATOM   1349  H2'   U    42      34.233  40.046  42.336  1.00  0.00           H  
ATOM   1350  O2'   U    42      35.354  39.497  40.703  1.00  0.00           O  
ATOM   1351 HO2'   U    42      35.506  38.702  41.220  1.00  0.00           H  
ATOM   1352  O3'   U    42      33.127  37.985  40.507  1.00  0.00           O  
ATOM   1353  P     A    43      33.484  36.825  41.572  1.00  0.00           P  
ATOM   1354  OP1   A    43      34.761  37.062  42.200  1.00  0.00           O  
ATOM   1355  OP2   A    43      33.391  35.549  40.876  1.00  0.00           O  
ATOM   1356  O5'   A    43      32.261  36.900  42.520  1.00  0.00           O  
ATOM   1357  C5'   A    43      32.303  37.775  43.664  1.00  0.00           C  
ATOM   1358  H5'   A    43      32.907  38.671  43.521  1.00  0.00           H  
ATOM   1359 H5''   A    43      32.651  37.200  44.522  1.00  0.00           H  
ATOM   1360  C4'   A    43      30.932  38.200  44.065  1.00  0.00           C  
ATOM   1361  H4'   A    43      30.916  38.849  44.941  1.00  0.00           H  
ATOM   1362  O4'   A    43      30.334  38.919  42.983  1.00  0.00           O  
ATOM   1363  C1'   A    43      28.921  38.621  42.855  1.00  0.00           C  
ATOM   1364  H1'   A    43      28.405  39.558  42.644  1.00  0.00           H  
ATOM   1365  N9    A    43      28.644  37.693  41.672  1.00  0.00           N  
ATOM   1366  C8    A    43      29.460  37.192  40.674  1.00  0.00           C  
ATOM   1367  H8    A    43      30.523  37.381  40.639  1.00  0.00           H  
ATOM   1368  N7    A    43      28.890  36.389  39.808  1.00  0.00           N  
ATOM   1369  C5    A    43      27.608  36.344  40.270  1.00  0.00           C  
ATOM   1370  C6    A    43      26.442  35.588  39.861  1.00  0.00           C  
ATOM   1371  N6    A    43      26.363  34.823  38.776  1.00  0.00           N  
ATOM   1372  H61   A    43      25.453  34.487  38.494  1.00  0.00           H  
ATOM   1373  H62   A    43      27.187  34.532  38.270  1.00  0.00           H  
ATOM   1374  N1    A    43      25.274  35.811  40.469  1.00  0.00           N  
ATOM   1375  C2    A    43      25.190  36.603  41.506  1.00  0.00           C  
ATOM   1376  H2    A    43      24.154  36.737  41.779  1.00  0.00           H  
ATOM   1377  N3    A    43      26.181  37.333  41.987  1.00  0.00           N  
ATOM   1378  C4    A    43      27.390  37.151  41.372  1.00  0.00           C  
ATOM   1379  C3'   A    43      29.885  37.140  44.383  1.00  0.00           C  
ATOM   1380  H3'   A    43      29.978  36.363  43.624  1.00  0.00           H  
ATOM   1381  C2'   A    43      28.545  37.873  44.120  1.00  0.00           C  
ATOM   1382  H2'   A    43      27.767  37.147  43.883  1.00  0.00           H  
ATOM   1383  O2'   A    43      28.209  38.820  45.095  1.00  0.00           O  
ATOM   1384 HO2'   A    43      27.312  39.133  44.959  1.00  0.00           H  
ATOM   1385  O3'   A    43      30.038  36.563  45.661  1.00  0.00           O  
ATOM   1386  P     C    44      29.319  35.140  45.899  1.00  0.00           P  
ATOM   1387  OP1   C    44      29.415  34.769  47.383  1.00  0.00           O  
ATOM   1388  OP2   C    44      29.946  34.309  44.876  1.00  0.00           O  
ATOM   1389  O5'   C    44      27.783  35.175  45.527  1.00  0.00           O  
ATOM   1390  C5'   C    44      26.870  35.787  46.358  1.00  0.00           C  
ATOM   1391  H5'   C    44      27.090  36.852  46.432  1.00  0.00           H  
ATOM   1392 H5''   C    44      26.975  35.343  47.348  1.00  0.00           H  
ATOM   1393  C4'   C    44      25.390  35.547  45.890  1.00  0.00           C  
ATOM   1394  H4'   C    44      24.703  36.239  46.378  1.00  0.00           H  
ATOM   1395  O4'   C    44      25.240  35.669  44.478  1.00  0.00           O  
ATOM   1396  C1'   C    44      24.643  34.513  43.929  1.00  0.00           C  
ATOM   1397  H1'   C    44      23.867  34.838  43.235  1.00  0.00           H  
ATOM   1398  N1    C    44      25.518  33.584  43.240  1.00  0.00           N  
ATOM   1399  C6    C    44      26.792  33.964  43.060  1.00  0.00           C  
ATOM   1400  H6    C    44      27.160  34.934  43.359  1.00  0.00           H  
ATOM   1401  C5    C    44      27.716  33.059  42.518  1.00  0.00           C  
ATOM   1402  H5    C    44      28.749  33.360  42.423  1.00  0.00           H  
ATOM   1403  C4    C    44      27.208  31.796  42.037  1.00  0.00           C  
ATOM   1404  N4    C    44      28.004  31.096  41.324  1.00  0.00           N  
ATOM   1405  H41   C    44      27.695  30.235  40.896  1.00  0.00           H  
ATOM   1406  H42   C    44      28.932  31.412  41.081  1.00  0.00           H  
ATOM   1407  N3    C    44      25.885  31.573  41.975  1.00  0.00           N  
ATOM   1408  C2    C    44      25.030  32.367  42.651  1.00  0.00           C  
ATOM   1409  O2    C    44      23.877  32.027  42.656  1.00  0.00           O  
ATOM   1410  C3'   C    44      25.062  34.112  46.189  1.00  0.00           C  
ATOM   1411  H3'   C    44      25.960  33.524  45.999  1.00  0.00           H  
ATOM   1412  C2'   C    44      24.002  33.858  45.146  1.00  0.00           C  
ATOM   1413  H2'   C    44      23.787  32.823  44.880  1.00  0.00           H  
ATOM   1414  O2'   C    44      22.670  34.551  45.392  1.00  0.00           O  
ATOM   1415 HO2'   C    44      22.292  34.136  46.171  1.00  0.00           H  
ATOM   1416  O3'   C    44      24.613  33.790  47.477  1.00  0.00           O  
ATOM   1417  P     U    45      24.925  32.411  48.165  1.00  0.00           P  
ATOM   1418  OP1   U    45      24.553  32.528  49.598  1.00  0.00           O  
ATOM   1419  OP2   U    45      26.330  32.062  47.826  1.00  0.00           O  
ATOM   1420  O5'   U    45      23.932  31.385  47.436  1.00  0.00           O  
ATOM   1421  C5'   U    45      22.504  31.606  47.464  1.00  0.00           C  
ATOM   1422  H5'   U    45      22.251  32.655  47.309  1.00  0.00           H  
ATOM   1423 H5''   U    45      22.165  31.325  48.461  1.00  0.00           H  
ATOM   1424  C4'   U    45      21.776  30.677  46.504  1.00  0.00           C  
ATOM   1425  H4'   U    45      20.728  30.978  46.502  1.00  0.00           H  
ATOM   1426  O4'   U    45      22.350  30.655  45.207  1.00  0.00           O  
ATOM   1427  C1'   U    45      22.391  29.304  44.618  1.00  0.00           C  
ATOM   1428  H1'   U    45      21.834  29.239  43.683  1.00  0.00           H  
ATOM   1429  N1    U    45      23.773  28.771  44.363  1.00  0.00           N  
ATOM   1430  C6    U    45      24.855  29.599  44.787  1.00  0.00           C  
ATOM   1431  H6    U    45      24.674  30.265  45.619  1.00  0.00           H  
ATOM   1432  C5    U    45      26.080  29.274  44.408  1.00  0.00           C  
ATOM   1433  H5    U    45      26.942  29.838  44.730  1.00  0.00           H  
ATOM   1434  C4    U    45      26.301  28.180  43.432  1.00  0.00           C  
ATOM   1435  O4    U    45      27.398  28.009  42.898  1.00  0.00           O  
ATOM   1436  N3    U    45      25.238  27.411  43.204  1.00  0.00           N  
ATOM   1437  H3    U    45      25.320  26.667  42.526  1.00  0.00           H  
ATOM   1438  C2    U    45      23.976  27.619  43.597  1.00  0.00           C  
ATOM   1439  O2    U    45      23.075  26.852  43.319  1.00  0.00           O  
ATOM   1440  C3'   U    45      21.976  29.231  46.986  1.00  0.00           C  
ATOM   1441  H3'   U    45      23.043  29.040  47.098  1.00  0.00           H  
ATOM   1442  C2'   U    45      21.634  28.507  45.652  1.00  0.00           C  
ATOM   1443  H2'   U    45      22.069  27.510  45.718  1.00  0.00           H  
ATOM   1444  O2'   U    45      20.244  28.230  45.361  1.00  0.00           O  
ATOM   1445 HO2'   U    45      20.211  27.473  44.771  1.00  0.00           H  
ATOM   1446  O3'   U    45      21.257  28.908  48.116  1.00  0.00           O  
ATOM   1447  P     G    46      21.654  27.777  49.115  1.00  0.00           P  
ATOM   1448  OP1   G    46      20.662  27.633  50.185  1.00  0.00           O  
ATOM   1449  OP2   G    46      23.029  28.108  49.442  1.00  0.00           O  
ATOM   1450  O5'   G    46      21.611  26.393  48.289  1.00  0.00           O  
ATOM   1451  C5'   G    46      20.416  25.759  47.896  1.00  0.00           C  
ATOM   1452  H5'   G    46      20.005  26.496  47.207  1.00  0.00           H  
ATOM   1453 H5''   G    46      19.841  25.498  48.785  1.00  0.00           H  
ATOM   1454  C4'   G    46      20.617  24.517  47.011  1.00  0.00           C  
ATOM   1455  H4'   G    46      19.638  24.081  46.810  1.00  0.00           H  
ATOM   1456  O4'   G    46      21.265  24.871  45.799  1.00  0.00           O  
ATOM   1457  C1'   G    46      22.091  23.848  45.345  1.00  0.00           C  
ATOM   1458  H1'   G    46      21.798  23.573  44.332  1.00  0.00           H  
ATOM   1459  N9    G    46      23.524  24.268  45.245  1.00  0.00           N  
ATOM   1460  C8    G    46      24.061  25.349  45.940  1.00  0.00           C  
ATOM   1461  H8    G    46      23.462  26.006  46.553  1.00  0.00           H  
ATOM   1462  N7    G    46      25.345  25.533  45.678  1.00  0.00           N  
ATOM   1463  C5    G    46      25.706  24.461  44.860  1.00  0.00           C  
ATOM   1464  C6    G    46      26.981  24.019  44.400  1.00  0.00           C  
ATOM   1465  O6    G    46      28.095  24.483  44.546  1.00  0.00           O  
ATOM   1466  N1    G    46      26.839  22.840  43.581  1.00  0.00           N  
ATOM   1467  H1    G    46      27.726  22.592  43.167  1.00  0.00           H  
ATOM   1468  C2    G    46      25.656  22.229  43.301  1.00  0.00           C  
ATOM   1469  N2    G    46      25.847  21.245  42.522  1.00  0.00           N  
ATOM   1470  H21   G    46      26.682  21.230  41.954  1.00  0.00           H  
ATOM   1471  H22   G    46      25.074  20.755  42.097  1.00  0.00           H  
ATOM   1472  N3    G    46      24.484  22.629  43.765  1.00  0.00           N  
ATOM   1473  C4    G    46      24.578  23.753  44.513  1.00  0.00           C  
ATOM   1474  C3'   G    46      21.550  23.516  47.634  1.00  0.00           C  
ATOM   1475  H3'   G    46      22.485  23.935  48.005  1.00  0.00           H  
ATOM   1476  C2'   G    46      21.974  22.673  46.322  1.00  0.00           C  
ATOM   1477  H2'   G    46      22.974  22.279  46.499  1.00  0.00           H  
ATOM   1478  O2'   G    46      21.010  21.737  45.845  1.00  0.00           O  
ATOM   1479 HO2'   G    46      20.437  21.509  46.581  1.00  0.00           H  
ATOM   1480  O3'   G    46      21.006  22.529  48.574  1.00  0.00           O  
ATOM   1481  P     A    47      21.878  21.663  49.500  1.00  0.00           P  
ATOM   1482  OP1   A    47      20.926  20.827  50.284  1.00  0.00           O  
ATOM   1483  OP2   A    47      22.746  22.597  50.280  1.00  0.00           O  
ATOM   1484  O5'   A    47      22.817  20.842  48.554  1.00  0.00           O  
ATOM   1485  C5'   A    47      22.389  19.636  47.834  1.00  0.00           C  
ATOM   1486  H5'   A    47      21.548  19.827  47.168  1.00  0.00           H  
ATOM   1487 H5''   A    47      22.075  18.815  48.478  1.00  0.00           H  
ATOM   1488  C4'   A    47      23.603  19.023  47.059  1.00  0.00           C  
ATOM   1489  H4'   A    47      23.229  18.219  46.425  1.00  0.00           H  
ATOM   1490  O4'   A    47      24.240  19.921  46.125  1.00  0.00           O  
ATOM   1491  C1'   A    47      25.614  19.646  45.990  1.00  0.00           C  
ATOM   1492  H1'   A    47      25.904  19.568  44.942  1.00  0.00           H  
ATOM   1493  N9    A    47      26.392  20.780  46.539  1.00  0.00           N  
ATOM   1494  C8    A    47      25.956  21.806  47.409  1.00  0.00           C  
ATOM   1495  H8    A    47      24.924  21.843  47.726  1.00  0.00           H  
ATOM   1496  N7    A    47      26.864  22.679  47.735  1.00  0.00           N  
ATOM   1497  C5    A    47      27.982  22.325  46.977  1.00  0.00           C  
ATOM   1498  C6    A    47      29.308  22.757  46.796  1.00  0.00           C  
ATOM   1499  N6    A    47      29.859  23.782  47.385  1.00  0.00           N  
ATOM   1500  H61   A    47      30.816  23.961  47.118  1.00  0.00           H  
ATOM   1501  H62   A    47      29.293  24.260  48.072  1.00  0.00           H  
ATOM   1502  N1    A    47      30.189  22.204  45.921  1.00  0.00           N  
ATOM   1503  C2    A    47      29.724  21.177  45.230  1.00  0.00           C  
ATOM   1504  H2    A    47      30.440  20.727  44.558  1.00  0.00           H  
ATOM   1505  N3    A    47      28.500  20.630  45.303  1.00  0.00           N  
ATOM   1506  C4    A    47      27.687  21.213  46.235  1.00  0.00           C  
ATOM   1507  C3'   A    47      24.731  18.566  47.889  1.00  0.00           C  
ATOM   1508  H3'   A    47      25.001  19.481  48.416  1.00  0.00           H  
ATOM   1509  C2'   A    47      25.872  18.350  46.848  1.00  0.00           C  
ATOM   1510  H2'   A    47      26.864  18.372  47.299  1.00  0.00           H  
ATOM   1511  O2'   A    47      25.799  17.169  46.068  1.00  0.00           O  
ATOM   1512 HO2'   A    47      25.882  16.526  46.776  1.00  0.00           H  
ATOM   1513  O3'   A    47      24.331  17.575  48.751  1.00  0.00           O  
ATOM   1514  P    A3    48      25.462  16.846  49.614  1.00  0.00           P  
ATOM   1515  OP1  A3    48      24.753  16.029  50.623  1.00  0.00           O  
ATOM   1516  OP2  A3    48      26.480  17.857  49.985  1.00  0.00           O  
ATOM   1517  O5'  A3    48      26.001  15.896  48.486  1.00  0.00           O  
ATOM   1518  C5'  A3    48      25.321  14.710  48.108  1.00  0.00           C  
ATOM   1519  H5'  A3    48      24.451  14.931  47.489  1.00  0.00           H  
ATOM   1520 H5''  A3    48      24.859  14.301  49.007  1.00  0.00           H  
ATOM   1521  C4'  A3    48      26.154  13.634  47.509  1.00  0.00           C  
ATOM   1522  H4'  A3    48      25.588  12.729  47.283  1.00  0.00           H  
ATOM   1523  O4'  A3    48      26.673  14.212  46.250  1.00  0.00           O  
ATOM   1524  C1'  A3    48      28.048  13.909  46.254  1.00  0.00           C  
ATOM   1525  H1'  A3    48      28.098  12.860  45.962  1.00  0.00           H  
ATOM   1526  N9   A3    48      28.829  14.560  45.138  1.00  0.00           N  
ATOM   1527  C8   A3    48      29.050  14.089  43.863  1.00  0.00           C  
ATOM   1528  H8   A3    48      28.558  13.226  43.439  1.00  0.00           H  
ATOM   1529  N7   A3    48      29.789  14.810  43.075  1.00  0.00           N  
ATOM   1530  C5   A3    48      30.199  15.822  43.993  1.00  0.00           C  
ATOM   1531  C6   A3    48      30.999  16.932  43.856  1.00  0.00           C  
ATOM   1532  N6   A3    48      31.565  17.351  42.726  1.00  0.00           N  
ATOM   1533  H61  A3    48      32.072  18.225  42.750  1.00  0.00           H  
ATOM   1534  H62  A3    48      31.488  16.646  42.007  1.00  0.00           H  
ATOM   1535  N1   A3    48      31.160  17.781  44.850  1.00  0.00           N  
ATOM   1536  C2   A3    48      30.437  17.636  45.963  1.00  0.00           C  
ATOM   1537  H2   A3    48      30.629  18.396  46.705  1.00  0.00           H  
ATOM   1538  N3   A3    48      29.537  16.682  46.201  1.00  0.00           N  
ATOM   1539  C4   A3    48      29.491  15.758  45.204  1.00  0.00           C  
ATOM   1540  C3'  A3    48      27.474  13.255  48.389  1.00  0.00           C  
ATOM   1541  H3'  A3    48      27.280  13.585  49.410  1.00  0.00           H  
ATOM   1542  C2'  A3    48      28.506  14.071  47.663  1.00  0.00           C  
ATOM   1543  H2'  A3    48      28.446  15.089  48.049  1.00  0.00           H  
ATOM   1544  O2'  A3    48      29.812  13.517  47.888  1.00  0.00           O  
ATOM   1545 HO2'  A3    48      30.390  14.210  48.215  1.00  0.00           H  
ATOM   1546  O3'  A3    48      27.828  11.842  48.317  1.00  0.00           O  
ATOM   1547 HO3'  A3    48      28.787  11.850  48.358  1.00  0.00           H  
TER    1548       A3    48 
END   
