# Supplementary material for: Modelling the structures of frameshift-stimulatory pseudoknots from representative bat coronaviruses
Source: PLoS Comput Biol. 2023 May 19;19(5):e1011124. doi: 10.1371/journal.pcbi.1011124 (PMC10234561; doi:10.1371/journal.pcbi.1011124)
Supplement: S3 Data — PDB files for the top 3 representative clusters from each conformer (threaded/unthreaded) of each pseudoknot described in the main text, along with PDB files for the representative clusters shown in S8–S18 Figs. (ZIP) [file pcbi.1011124.s003.zip › SI_Model_PDB_files/Anlong-8_threaded_noMg_cluster2.pdb]

ATOM      1 HO5'  G5     1      42.313  67.188  45.743  1.00  0.00           H  
ATOM      2  O5'  G5     1      42.868  66.901  46.471  1.00  0.00           O  
ATOM      3  C5'  G5     1      42.582  65.567  46.755  1.00  0.00           C  
ATOM      4  H5'  G5     1      41.640  65.345  46.254  1.00  0.00           H  
ATOM      5 H5''  G5     1      42.403  65.464  47.825  1.00  0.00           H  
ATOM      6  C4'  G5     1      43.696  64.640  46.171  1.00  0.00           C  
ATOM      7  H4'  G5     1      43.601  63.613  46.523  1.00  0.00           H  
ATOM      8  O4'  G5     1      43.646  64.634  44.771  1.00  0.00           O  
ATOM      9  C1'  G5     1      44.840  64.981  44.089  1.00  0.00           C  
ATOM     10  H1'  G5     1      45.547  64.180  43.874  1.00  0.00           H  
ATOM     11  N9   G5     1      44.605  65.664  42.765  1.00  0.00           N  
ATOM     12  C8   G5     1      44.066  66.898  42.470  1.00  0.00           C  
ATOM     13  H8   G5     1      43.652  67.524  43.247  1.00  0.00           H  
ATOM     14  N7   G5     1      43.784  67.044  41.150  1.00  0.00           N  
ATOM     15  C5   G5     1      44.381  65.915  40.640  1.00  0.00           C  
ATOM     16  C6   G5     1      44.686  65.551  39.261  1.00  0.00           C  
ATOM     17  O6   G5     1      44.487  66.170  38.233  1.00  0.00           O  
ATOM     18  N1   G5     1      45.217  64.287  39.102  1.00  0.00           N  
ATOM     19  H1   G5     1      45.282  63.950  38.153  1.00  0.00           H  
ATOM     20  C2   G5     1      45.488  63.484  40.127  1.00  0.00           C  
ATOM     21  N2   G5     1      46.194  62.449  39.769  1.00  0.00           N  
ATOM     22  H21  G5     1      46.482  62.319  38.810  1.00  0.00           H  
ATOM     23  H22  G5     1      46.647  61.945  40.518  1.00  0.00           H  
ATOM     24  N3   G5     1      45.294  63.801  41.407  1.00  0.00           N  
ATOM     25  C4   G5     1      44.740  65.023  41.627  1.00  0.00           C  
ATOM     26  C3'  G5     1      45.113  65.142  46.438  1.00  0.00           C  
ATOM     27  H3'  G5     1      45.130  65.836  47.278  1.00  0.00           H  
ATOM     28  C2'  G5     1      45.511  65.917  45.170  1.00  0.00           C  
ATOM     29  H2'  G5     1      44.988  66.874  45.155  1.00  0.00           H  
ATOM     30  O2'  G5     1      46.912  66.139  45.153  1.00  0.00           O  
ATOM     31 HO2'  G5     1      47.287  65.822  45.978  1.00  0.00           H  
ATOM     32  O3'  G5     1      45.850  64.036  46.673  1.00  0.00           O  
ATOM     33  P     C     2      47.012  64.024  47.710  1.00  0.00           P  
ATOM     34  OP1   C     2      46.563  63.511  49.038  1.00  0.00           O  
ATOM     35  OP2   C     2      47.734  65.315  47.605  1.00  0.00           O  
ATOM     36  O5'   C     2      48.079  63.021  47.040  1.00  0.00           O  
ATOM     37  C5'   C     2      47.776  61.693  46.774  1.00  0.00           C  
ATOM     38  H5'   C     2      46.853  61.657  46.195  1.00  0.00           H  
ATOM     39 H5''   C     2      47.766  61.151  47.720  1.00  0.00           H  
ATOM     40  C4'   C     2      48.880  61.066  45.910  1.00  0.00           C  
ATOM     41  H4'   C     2      48.660  60.000  45.854  1.00  0.00           H  
ATOM     42  O4'   C     2      48.866  61.604  44.615  1.00  0.00           O  
ATOM     43  C1'   C     2      50.074  61.926  44.123  1.00  0.00           C  
ATOM     44  H1'   C     2      50.433  61.059  43.567  1.00  0.00           H  
ATOM     45  N1    C     2      49.834  63.037  43.185  1.00  0.00           N  
ATOM     46  C6    C     2      49.047  64.076  43.474  1.00  0.00           C  
ATOM     47  H6    C     2      48.729  64.316  44.478  1.00  0.00           H  
ATOM     48  C5    C     2      48.657  64.923  42.523  1.00  0.00           C  
ATOM     49  H5    C     2      48.203  65.859  42.815  1.00  0.00           H  
ATOM     50  C4    C     2      49.112  64.640  41.245  1.00  0.00           C  
ATOM     51  N4    C     2      48.723  65.355  40.245  1.00  0.00           N  
ATOM     52  H41   C     2      49.338  65.142  39.473  1.00  0.00           H  
ATOM     53  H42   C     2      48.140  66.170  40.376  1.00  0.00           H  
ATOM     54  N3    C     2      49.828  63.587  40.892  1.00  0.00           N  
ATOM     55  C2    C     2      50.297  62.800  41.868  1.00  0.00           C  
ATOM     56  O2    C     2      50.964  61.783  41.595  1.00  0.00           O  
ATOM     57  C3'   C     2      50.383  61.136  46.439  1.00  0.00           C  
ATOM     58  H3'   C     2      50.555  61.495  47.454  1.00  0.00           H  
ATOM     59  C2'   C     2      50.941  62.162  45.440  1.00  0.00           C  
ATOM     60  H2'   C     2      50.761  63.185  45.769  1.00  0.00           H  
ATOM     61  O2'   C     2      52.350  61.989  45.130  1.00  0.00           O  
ATOM     62 HO2'   C     2      52.496  61.059  45.320  1.00  0.00           H  
ATOM     63  O3'   C     2      50.940  59.885  46.097  1.00  0.00           O  
ATOM     64  P     G     3      51.078  58.692  47.202  1.00  0.00           P  
ATOM     65  OP1   G     3      51.366  59.392  48.528  1.00  0.00           O  
ATOM     66  OP2   G     3      52.117  57.702  46.626  1.00  0.00           O  
ATOM     67  O5'   G     3      49.697  57.957  47.220  1.00  0.00           O  
ATOM     68  C5'   G     3      48.915  57.861  48.416  1.00  0.00           C  
ATOM     69  H5'   G     3      48.800  58.863  48.829  1.00  0.00           H  
ATOM     70 H5''   G     3      49.479  57.219  49.091  1.00  0.00           H  
ATOM     71  C4'   G     3      47.639  57.059  48.135  1.00  0.00           C  
ATOM     72  H4'   G     3      47.408  56.671  49.128  1.00  0.00           H  
ATOM     73  O4'   G     3      46.495  57.797  47.696  1.00  0.00           O  
ATOM     74  C1'   G     3      46.135  57.314  46.441  1.00  0.00           C  
ATOM     75  H1'   G     3      45.063  57.350  46.249  1.00  0.00           H  
ATOM     76  N9    G     3      46.775  57.905  45.266  1.00  0.00           N  
ATOM     77  C8    G     3      47.688  57.440  44.349  1.00  0.00           C  
ATOM     78  H8    G     3      48.121  56.454  44.441  1.00  0.00           H  
ATOM     79  N7    G     3      48.082  58.239  43.342  1.00  0.00           N  
ATOM     80  C5    G     3      47.158  59.277  43.537  1.00  0.00           C  
ATOM     81  C6    G     3      47.014  60.477  42.814  1.00  0.00           C  
ATOM     82  O6    G     3      47.680  60.857  41.883  1.00  0.00           O  
ATOM     83  N1    G     3      45.948  61.345  43.233  1.00  0.00           N  
ATOM     84  H1    G     3      45.821  62.187  42.690  1.00  0.00           H  
ATOM     85  C2    G     3      45.090  60.898  44.174  1.00  0.00           C  
ATOM     86  N2    G     3      43.836  61.314  44.082  1.00  0.00           N  
ATOM     87  H21   G     3      43.442  61.823  43.304  1.00  0.00           H  
ATOM     88  H22   G     3      43.133  60.765  44.555  1.00  0.00           H  
ATOM     89  N3    G     3      45.256  59.842  44.962  1.00  0.00           N  
ATOM     90  C4    G     3      46.346  59.112  44.651  1.00  0.00           C  
ATOM     91  C3'   G     3      47.869  55.849  47.323  1.00  0.00           C  
ATOM     92  H3'   G     3      48.599  56.052  46.538  1.00  0.00           H  
ATOM     93  C2'   G     3      46.521  55.825  46.611  1.00  0.00           C  
ATOM     94  H2'   G     3      46.632  55.321  45.651  1.00  0.00           H  
ATOM     95  O2'   G     3      45.501  55.127  47.371  1.00  0.00           O  
ATOM     96 HO2'   G     3      45.491  54.212  47.081  1.00  0.00           H  
ATOM     97  O3'   G     3      48.211  54.570  47.967  1.00  0.00           O  
ATOM     98  P     A     4      48.641  53.360  47.038  1.00  0.00           P  
ATOM     99  OP1   A     4      49.404  52.395  47.809  1.00  0.00           O  
ATOM    100  OP2   A     4      49.253  53.859  45.826  1.00  0.00           O  
ATOM    101  O5'   A     4      47.163  52.746  46.643  1.00  0.00           O  
ATOM    102  C5'   A     4      46.563  51.770  47.516  1.00  0.00           C  
ATOM    103  H5'   A     4      46.466  52.219  48.504  1.00  0.00           H  
ATOM    104 H5''   A     4      47.253  50.927  47.565  1.00  0.00           H  
ATOM    105  C4'   A     4      45.198  51.375  46.820  1.00  0.00           C  
ATOM    106  H4'   A     4      44.709  50.840  47.633  1.00  0.00           H  
ATOM    107  O4'   A     4      44.354  52.563  46.597  1.00  0.00           O  
ATOM    108  C1'   A     4      44.327  52.691  45.147  1.00  0.00           C  
ATOM    109  H1'   A     4      43.378  52.243  44.851  1.00  0.00           H  
ATOM    110  N9    A     4      44.193  54.037  44.628  1.00  0.00           N  
ATOM    111  C8    A     4      44.884  54.773  43.717  1.00  0.00           C  
ATOM    112  H8    A     4      45.703  54.298  43.198  1.00  0.00           H  
ATOM    113  N7    A     4      44.507  56.027  43.562  1.00  0.00           N  
ATOM    114  C5    A     4      43.386  56.127  44.448  1.00  0.00           C  
ATOM    115  C6    A     4      42.440  57.138  44.665  1.00  0.00           C  
ATOM    116  N6    A     4      42.399  58.264  43.985  1.00  0.00           N  
ATOM    117  H61   A     4      41.699  58.966  44.176  1.00  0.00           H  
ATOM    118  H62   A     4      43.242  58.465  43.466  1.00  0.00           H  
ATOM    119  N1    A     4      41.404  56.992  45.493  1.00  0.00           N  
ATOM    120  C2    A     4      41.371  55.822  46.111  1.00  0.00           C  
ATOM    121  H2    A     4      40.566  55.765  46.830  1.00  0.00           H  
ATOM    122  N3    A     4      42.102  54.729  45.914  1.00  0.00           N  
ATOM    123  C4    A     4      43.141  54.879  45.046  1.00  0.00           C  
ATOM    124  C3'   A     4      45.225  50.563  45.499  1.00  0.00           C  
ATOM    125  H3'   A     4      46.058  49.860  45.461  1.00  0.00           H  
ATOM    126  C2'   A     4      45.269  51.715  44.540  1.00  0.00           C  
ATOM    127  H2'   A     4      46.255  52.179  44.496  1.00  0.00           H  
ATOM    128  O2'   A     4      44.897  51.469  43.199  1.00  0.00           O  
ATOM    129 HO2'   A     4      44.707  50.531  43.129  1.00  0.00           H  
ATOM    130  O3'   A     4      43.947  49.910  45.313  1.00  0.00           O  
ATOM    131  P     G     5      43.620  48.777  44.262  1.00  0.00           P  
ATOM    132  OP1   G     5      43.348  47.556  45.020  1.00  0.00           O  
ATOM    133  OP2   G     5      44.677  48.867  43.238  1.00  0.00           O  
ATOM    134  O5'   G     5      42.260  49.268  43.648  1.00  0.00           O  
ATOM    135  C5'   G     5      41.068  49.156  44.483  1.00  0.00           C  
ATOM    136  H5'   G     5      41.337  49.501  45.482  1.00  0.00           H  
ATOM    137 H5''   G     5      40.822  48.094  44.487  1.00  0.00           H  
ATOM    138  C4'   G     5      39.875  49.983  43.953  1.00  0.00           C  
ATOM    139  H4'   G     5      38.965  49.972  44.554  1.00  0.00           H  
ATOM    140  O4'   G     5      40.291  51.307  43.720  1.00  0.00           O  
ATOM    141  C1'   G     5      39.657  51.701  42.522  1.00  0.00           C  
ATOM    142  H1'   G     5      38.992  52.548  42.692  1.00  0.00           H  
ATOM    143  N9    G     5      40.692  51.965  41.470  1.00  0.00           N  
ATOM    144  C8    G     5      42.092  51.887  41.566  1.00  0.00           C  
ATOM    145  H8    G     5      42.577  51.552  42.470  1.00  0.00           H  
ATOM    146  N7    G     5      42.731  52.261  40.532  1.00  0.00           N  
ATOM    147  C5    G     5      41.705  52.603  39.584  1.00  0.00           C  
ATOM    148  C6    G     5      41.721  53.021  38.182  1.00  0.00           C  
ATOM    149  O6    G     5      42.720  53.266  37.481  1.00  0.00           O  
ATOM    150  N1    G     5      40.507  53.162  37.578  1.00  0.00           N  
ATOM    151  H1    G     5      40.608  53.377  36.596  1.00  0.00           H  
ATOM    152  C2    G     5      39.364  53.126  38.286  1.00  0.00           C  
ATOM    153  N2    G     5      38.224  53.450  37.628  1.00  0.00           N  
ATOM    154  H21   G     5      38.292  53.855  36.706  1.00  0.00           H  
ATOM    155  H22   G     5      37.355  53.502  38.140  1.00  0.00           H  
ATOM    156  N3    G     5      39.282  52.851  39.620  1.00  0.00           N  
ATOM    157  C4    G     5      40.469  52.518  40.189  1.00  0.00           C  
ATOM    158  C3'   G     5      39.349  49.382  42.699  1.00  0.00           C  
ATOM    159  H3'   G     5      40.185  49.067  42.074  1.00  0.00           H  
ATOM    160  C2'   G     5      38.675  50.558  42.001  1.00  0.00           C  
ATOM    161  H2'   G     5      38.603  50.414  40.923  1.00  0.00           H  
ATOM    162  O2'   G     5      37.415  50.587  42.542  1.00  0.00           O  
ATOM    163 HO2'   G     5      37.359  49.881  43.190  1.00  0.00           H  
ATOM    164  O3'   G     5      38.490  48.233  42.834  1.00  0.00           O  
ATOM    165  P     G     6      38.589  47.014  41.913  1.00  0.00           P  
ATOM    166  OP1   G     6      37.685  46.025  42.405  1.00  0.00           O  
ATOM    167  OP2   G     6      40.018  46.654  41.763  1.00  0.00           O  
ATOM    168  O5'   G     6      38.036  47.605  40.542  1.00  0.00           O  
ATOM    169  C5'   G     6      36.680  48.003  40.357  1.00  0.00           C  
ATOM    170  H5'   G     6      36.445  48.694  41.167  1.00  0.00           H  
ATOM    171 H5''   G     6      35.993  47.162  40.455  1.00  0.00           H  
ATOM    172  C4'   G     6      36.443  48.679  38.986  1.00  0.00           C  
ATOM    173  H4'   G     6      35.374  48.886  38.930  1.00  0.00           H  
ATOM    174  O4'   G     6      37.184  49.873  38.939  1.00  0.00           O  
ATOM    175  C1'   G     6      37.744  50.033  37.617  1.00  0.00           C  
ATOM    176  H1'   G     6      37.408  51.021  37.303  1.00  0.00           H  
ATOM    177  N9    G     6      39.222  49.776  37.534  1.00  0.00           N  
ATOM    178  C8    G     6      40.063  49.379  38.561  1.00  0.00           C  
ATOM    179  H8    G     6      39.712  49.149  39.557  1.00  0.00           H  
ATOM    180  N7    G     6      41.306  49.515  38.315  1.00  0.00           N  
ATOM    181  C5    G     6      41.372  49.813  36.979  1.00  0.00           C  
ATOM    182  C6    G     6      42.555  50.048  36.115  1.00  0.00           C  
ATOM    183  O6    G     6      43.769  50.110  36.356  1.00  0.00           O  
ATOM    184  N1    G     6      42.171  50.401  34.828  1.00  0.00           N  
ATOM    185  H1    G     6      42.946  50.747  34.281  1.00  0.00           H  
ATOM    186  C2    G     6      40.876  50.516  34.403  1.00  0.00           C  
ATOM    187  N2    G     6      40.786  51.110  33.273  1.00  0.00           N  
ATOM    188  H21   G     6      41.575  51.019  32.649  1.00  0.00           H  
ATOM    189  H22   G     6      39.852  51.214  32.904  1.00  0.00           H  
ATOM    190  N3    G     6      39.781  50.398  35.225  1.00  0.00           N  
ATOM    191  C4    G     6      40.056  49.912  36.455  1.00  0.00           C  
ATOM    192  C3'   G     6      36.752  47.842  37.725  1.00  0.00           C  
ATOM    193  H3'   G     6      37.710  47.340  37.858  1.00  0.00           H  
ATOM    194  C2'   G     6      36.992  49.010  36.749  1.00  0.00           C  
ATOM    195  H2'   G     6      37.678  48.752  35.942  1.00  0.00           H  
ATOM    196  O2'   G     6      35.777  49.461  36.227  1.00  0.00           O  
ATOM    197 HO2'   G     6      35.074  48.982  36.672  1.00  0.00           H  
ATOM    198  O3'   G     6      35.658  47.143  37.266  1.00  0.00           O  
ATOM    199  P     G     7      35.934  45.649  36.643  1.00  0.00           P  
ATOM    200  OP1   G     7      34.651  44.927  36.344  1.00  0.00           O  
ATOM    201  OP2   G     7      37.003  44.970  37.376  1.00  0.00           O  
ATOM    202  O5'   G     7      36.622  45.974  35.265  1.00  0.00           O  
ATOM    203  C5'   G     7      35.820  46.574  34.279  1.00  0.00           C  
ATOM    204  H5'   G     7      35.313  47.464  34.654  1.00  0.00           H  
ATOM    205 H5''   G     7      35.056  45.912  33.872  1.00  0.00           H  
ATOM    206  C4'   G     7      36.790  47.076  33.137  1.00  0.00           C  
ATOM    207  H4'   G     7      36.176  47.479  32.332  1.00  0.00           H  
ATOM    208  O4'   G     7      37.809  48.009  33.425  1.00  0.00           O  
ATOM    209  C1'   G     7      38.937  47.779  32.518  1.00  0.00           C  
ATOM    210  H1'   G     7      39.011  48.710  31.957  1.00  0.00           H  
ATOM    211  N9    G     7      40.223  47.559  33.199  1.00  0.00           N  
ATOM    212  C8    G     7      40.390  47.213  34.522  1.00  0.00           C  
ATOM    213  H8    G     7      39.566  47.068  35.206  1.00  0.00           H  
ATOM    214  N7    G     7      41.622  47.103  34.870  1.00  0.00           N  
ATOM    215  C5    G     7      42.297  47.444  33.672  1.00  0.00           C  
ATOM    216  C6    G     7      43.742  47.505  33.452  1.00  0.00           C  
ATOM    217  O6    G     7      44.619  47.331  34.288  1.00  0.00           O  
ATOM    218  N1    G     7      44.064  47.603  32.139  1.00  0.00           N  
ATOM    219  H1    G     7      44.976  47.330  31.800  1.00  0.00           H  
ATOM    220  C2    G     7      43.190  47.866  31.218  1.00  0.00           C  
ATOM    221  N2    G     7      43.676  47.984  29.973  1.00  0.00           N  
ATOM    222  H21   G     7      44.651  47.844  29.749  1.00  0.00           H  
ATOM    223  H22   G     7      42.954  48.250  29.320  1.00  0.00           H  
ATOM    224  N3    G     7      41.835  47.927  31.377  1.00  0.00           N  
ATOM    225  C4    G     7      41.507  47.695  32.624  1.00  0.00           C  
ATOM    226  C3'   G     7      37.520  45.965  32.395  1.00  0.00           C  
ATOM    227  H3'   G     7      37.949  45.337  33.175  1.00  0.00           H  
ATOM    228  C2'   G     7      38.604  46.702  31.546  1.00  0.00           C  
ATOM    229  H2'   G     7      39.417  45.989  31.404  1.00  0.00           H  
ATOM    230  O2'   G     7      38.083  47.320  30.342  1.00  0.00           O  
ATOM    231 HO2'   G     7      37.425  46.702  30.013  1.00  0.00           H  
ATOM    232  O3'   G     7      36.695  45.141  31.534  1.00  0.00           O  
ATOM    233  P     G     8      37.323  43.770  31.125  1.00  0.00           P  
ATOM    234  OP1   G     8      36.283  43.261  30.162  1.00  0.00           O  
ATOM    235  OP2   G     8      37.665  42.895  32.238  1.00  0.00           O  
ATOM    236  O5'   G     8      38.623  44.031  30.293  1.00  0.00           O  
ATOM    237  C5'   G     8      38.629  44.369  28.895  1.00  0.00           C  
ATOM    238  H5'   G     8      38.170  45.335  28.685  1.00  0.00           H  
ATOM    239 H5''   G     8      38.115  43.577  28.349  1.00  0.00           H  
ATOM    240  C4'   G     8      40.056  44.485  28.338  1.00  0.00           C  
ATOM    241  H4'   G     8      39.995  44.746  27.281  1.00  0.00           H  
ATOM    242  O4'   G     8      40.871  45.513  28.924  1.00  0.00           O  
ATOM    243  C1'   G     8      42.227  45.041  28.888  1.00  0.00           C  
ATOM    244  H1'   G     8      42.864  45.729  28.332  1.00  0.00           H  
ATOM    245  N9    G     8      42.855  44.746  30.231  1.00  0.00           N  
ATOM    246  C8    G     8      42.267  44.656  31.474  1.00  0.00           C  
ATOM    247  H8    G     8      41.208  44.778  31.649  1.00  0.00           H  
ATOM    248  N7    G     8      43.138  44.514  32.459  1.00  0.00           N  
ATOM    249  C5    G     8      44.374  44.489  31.720  1.00  0.00           C  
ATOM    250  C6    G     8      45.743  44.483  32.245  1.00  0.00           C  
ATOM    251  O6    G     8      46.067  44.367  33.408  1.00  0.00           O  
ATOM    252  N1    G     8      46.694  44.351  31.221  1.00  0.00           N  
ATOM    253  H1    G     8      47.667  44.342  31.490  1.00  0.00           H  
ATOM    254  C2    G     8      46.394  44.355  29.934  1.00  0.00           C  
ATOM    255  N2    G     8      47.425  44.308  29.167  1.00  0.00           N  
ATOM    256  H21   G     8      48.347  44.221  29.568  1.00  0.00           H  
ATOM    257  H22   G     8      47.230  44.280  28.176  1.00  0.00           H  
ATOM    258  N3    G     8      45.201  44.474  29.412  1.00  0.00           N  
ATOM    259  C4    G     8      44.236  44.516  30.411  1.00  0.00           C  
ATOM    260  C3'   G     8      40.827  43.210  28.430  1.00  0.00           C  
ATOM    261  H3'   G     8      40.846  42.977  29.495  1.00  0.00           H  
ATOM    262  C2'   G     8      42.155  43.710  28.088  1.00  0.00           C  
ATOM    263  H2'   G     8      42.834  42.936  28.446  1.00  0.00           H  
ATOM    264  O2'   G     8      42.461  43.876  26.656  1.00  0.00           O  
ATOM    265 HO2'   G     8      41.983  43.203  26.166  1.00  0.00           H  
ATOM    266  O3'   G     8      40.389  42.136  27.675  1.00  0.00           O  
ATOM    267  P     C     9      40.729  40.662  28.137  1.00  0.00           P  
ATOM    268  OP1   C     9      40.011  39.743  27.198  1.00  0.00           O  
ATOM    269  OP2   C     9      40.557  40.578  29.582  1.00  0.00           O  
ATOM    270  O5'   C     9      42.367  40.467  27.964  1.00  0.00           O  
ATOM    271  C5'   C     9      42.933  40.283  26.721  1.00  0.00           C  
ATOM    272  H5'   C     9      42.459  40.950  26.001  1.00  0.00           H  
ATOM    273 H5''   C     9      42.675  39.285  26.366  1.00  0.00           H  
ATOM    274  C4'   C     9      44.482  40.430  26.715  1.00  0.00           C  
ATOM    275  H4'   C     9      44.786  40.593  25.682  1.00  0.00           H  
ATOM    276  O4'   C     9      45.065  41.443  27.565  1.00  0.00           O  
ATOM    277  C1'   C     9      46.309  40.961  28.058  1.00  0.00           C  
ATOM    278  H1'   C     9      47.145  41.574  27.722  1.00  0.00           H  
ATOM    279  N1    C     9      46.180  40.945  29.515  1.00  0.00           N  
ATOM    280  C6    C     9      45.063  41.022  30.195  1.00  0.00           C  
ATOM    281  H6    C     9      44.106  41.126  29.705  1.00  0.00           H  
ATOM    282  C5    C     9      45.057  41.122  31.565  1.00  0.00           C  
ATOM    283  H5    C     9      44.080  41.200  32.018  1.00  0.00           H  
ATOM    284  C4    C     9      46.293  40.997  32.221  1.00  0.00           C  
ATOM    285  N4    C     9      46.323  41.062  33.494  1.00  0.00           N  
ATOM    286  H41   C     9      47.206  41.117  33.982  1.00  0.00           H  
ATOM    287  H42   C     9      45.441  41.166  33.974  1.00  0.00           H  
ATOM    288  N3    C     9      47.446  40.913  31.560  1.00  0.00           N  
ATOM    289  C2    C     9      47.399  40.901  30.219  1.00  0.00           C  
ATOM    290  O2    C     9      48.435  40.836  29.633  1.00  0.00           O  
ATOM    291  C3'   C     9      44.990  39.166  27.313  1.00  0.00           C  
ATOM    292  H3'   C     9      44.522  38.950  28.273  1.00  0.00           H  
ATOM    293  C2'   C     9      46.500  39.629  27.483  1.00  0.00           C  
ATOM    294  H2'   C     9      46.967  38.989  28.231  1.00  0.00           H  
ATOM    295  O2'   C     9      47.226  39.563  26.246  1.00  0.00           O  
ATOM    296 HO2'   C     9      47.633  38.697  26.166  1.00  0.00           H  
ATOM    297  O3'   C     9      44.940  37.965  26.439  1.00  0.00           O  
ATOM    298  P     U    10      45.211  36.457  26.990  1.00  0.00           P  
ATOM    299  OP1   U    10      45.189  35.506  25.812  1.00  0.00           O  
ATOM    300  OP2   U    10      44.357  36.360  28.169  1.00  0.00           O  
ATOM    301  O5'   U    10      46.763  36.432  27.414  1.00  0.00           O  
ATOM    302  C5'   U    10      47.916  36.307  26.488  1.00  0.00           C  
ATOM    303  H5'   U    10      47.842  37.088  25.731  1.00  0.00           H  
ATOM    304 H5''   U    10      47.882  35.305  26.060  1.00  0.00           H  
ATOM    305  C4'   U    10      49.294  36.400  27.137  1.00  0.00           C  
ATOM    306  H4'   U    10      50.094  36.469  26.400  1.00  0.00           H  
ATOM    307  O4'   U    10      49.249  37.542  27.983  1.00  0.00           O  
ATOM    308  C1'   U    10      50.135  37.281  29.049  1.00  0.00           C  
ATOM    309  H1'   U    10      50.982  37.965  29.003  1.00  0.00           H  
ATOM    310  N1    U    10      49.504  37.570  30.388  1.00  0.00           N  
ATOM    311  C6    U    10      48.142  37.438  30.554  1.00  0.00           C  
ATOM    312  H6    U    10      47.562  37.366  29.645  1.00  0.00           H  
ATOM    313  C5    U    10      47.655  37.659  31.793  1.00  0.00           C  
ATOM    314  H5    U    10      46.606  37.710  32.041  1.00  0.00           H  
ATOM    315  C4    U    10      48.508  37.923  32.940  1.00  0.00           C  
ATOM    316  O4    U    10      48.045  38.086  34.060  1.00  0.00           O  
ATOM    317  N3    U    10      49.844  38.040  32.713  1.00  0.00           N  
ATOM    318  H3    U    10      50.374  38.166  33.564  1.00  0.00           H  
ATOM    319  C2    U    10      50.334  37.813  31.490  1.00  0.00           C  
ATOM    320  O2    U    10      51.588  37.808  31.406  1.00  0.00           O  
ATOM    321  C3'   U    10      49.521  35.289  28.090  1.00  0.00           C  
ATOM    322  H3'   U    10      48.652  35.104  28.721  1.00  0.00           H  
ATOM    323  C2'   U    10      50.687  35.893  28.894  1.00  0.00           C  
ATOM    324  H2'   U    10      50.716  35.305  29.811  1.00  0.00           H  
ATOM    325  O2'   U    10      51.876  35.778  28.141  1.00  0.00           O  
ATOM    326 HO2'   U    10      51.868  34.857  27.868  1.00  0.00           H  
ATOM    327  O3'   U    10      49.707  34.113  27.322  1.00  0.00           O  
ATOM    328  P     C    11      49.618  32.667  28.032  1.00  0.00           P  
ATOM    329  OP1   C    11      50.031  31.634  27.121  1.00  0.00           O  
ATOM    330  OP2   C    11      48.272  32.600  28.652  1.00  0.00           O  
ATOM    331  O5'   C    11      50.755  32.513  29.240  1.00  0.00           O  
ATOM    332  C5'   C    11      52.099  32.583  28.821  1.00  0.00           C  
ATOM    333  H5'   C    11      52.206  33.443  28.160  1.00  0.00           H  
ATOM    334 H5''   C    11      52.240  31.713  28.179  1.00  0.00           H  
ATOM    335  C4'   C    11      53.073  32.619  29.925  1.00  0.00           C  
ATOM    336  H4'   C    11      54.023  32.382  29.446  1.00  0.00           H  
ATOM    337  O4'   C    11      53.026  33.907  30.489  1.00  0.00           O  
ATOM    338  C1'   C    11      53.230  33.805  31.883  1.00  0.00           C  
ATOM    339  H1'   C    11      54.124  34.309  32.251  1.00  0.00           H  
ATOM    340  N1    C    11      52.130  34.335  32.743  1.00  0.00           N  
ATOM    341  C6    C    11      50.818  34.284  32.300  1.00  0.00           C  
ATOM    342  H6    C    11      50.625  33.872  31.321  1.00  0.00           H  
ATOM    343  C5    C    11      49.740  34.554  33.134  1.00  0.00           C  
ATOM    344  H5    C    11      48.742  34.544  32.722  1.00  0.00           H  
ATOM    345  C4    C    11      50.077  34.948  34.481  1.00  0.00           C  
ATOM    346  N4    C    11      49.108  35.254  35.276  1.00  0.00           N  
ATOM    347  H41   C    11      49.286  35.512  36.237  1.00  0.00           H  
ATOM    348  H42   C    11      48.174  35.300  34.895  1.00  0.00           H  
ATOM    349  N3    C    11      51.321  34.842  34.961  1.00  0.00           N  
ATOM    350  C2    C    11      52.367  34.478  34.098  1.00  0.00           C  
ATOM    351  O2    C    11      53.427  34.270  34.594  1.00  0.00           O  
ATOM    352  C3'   C    11      52.807  31.546  30.917  1.00  0.00           C  
ATOM    353  H3'   C    11      51.735  31.392  31.034  1.00  0.00           H  
ATOM    354  C2'   C    11      53.433  32.306  32.127  1.00  0.00           C  
ATOM    355  H2'   C    11      52.980  31.874  33.019  1.00  0.00           H  
ATOM    356  O2'   C    11      54.806  32.195  32.114  1.00  0.00           O  
ATOM    357 HO2'   C    11      55.191  31.739  32.866  1.00  0.00           H  
ATOM    358  O3'   C    11      53.430  30.310  30.615  1.00  0.00           O  
ATOM    359  P     U    12      52.823  29.020  31.356  1.00  0.00           P  
ATOM    360  OP1   U    12      53.576  27.834  30.892  1.00  0.00           O  
ATOM    361  OP2   U    12      51.366  28.983  31.193  1.00  0.00           O  
ATOM    362  O5'   U    12      53.156  29.181  32.902  1.00  0.00           O  
ATOM    363  C5'   U    12      54.494  29.117  33.362  1.00  0.00           C  
ATOM    364  H5'   U    12      55.092  29.930  32.951  1.00  0.00           H  
ATOM    365 H5''   U    12      55.019  28.253  32.955  1.00  0.00           H  
ATOM    366  C4'   U    12      54.554  29.272  34.970  1.00  0.00           C  
ATOM    367  H4'   U    12      55.588  29.125  35.284  1.00  0.00           H  
ATOM    368  O4'   U    12      54.200  30.641  35.273  1.00  0.00           O  
ATOM    369  C1'   U    12      53.594  30.623  36.541  1.00  0.00           C  
ATOM    370  H1'   U    12      54.057  31.300  37.259  1.00  0.00           H  
ATOM    371  N1    U    12      52.196  31.039  36.408  1.00  0.00           N  
ATOM    372  C6    U    12      51.468  31.074  35.217  1.00  0.00           C  
ATOM    373  H6    U    12      52.088  30.915  34.347  1.00  0.00           H  
ATOM    374  C5    U    12      50.184  31.310  35.100  1.00  0.00           C  
ATOM    375  H5    U    12      49.578  31.386  34.210  1.00  0.00           H  
ATOM    376  C4    U    12      49.432  31.585  36.347  1.00  0.00           C  
ATOM    377  O4    U    12      48.215  31.914  36.398  1.00  0.00           O  
ATOM    378  N3    U    12      50.226  31.466  37.490  1.00  0.00           N  
ATOM    379  H3    U    12      49.690  31.542  38.343  1.00  0.00           H  
ATOM    380  C2    U    12      51.584  31.234  37.618  1.00  0.00           C  
ATOM    381  O2    U    12      52.090  31.173  38.763  1.00  0.00           O  
ATOM    382  C3'   U    12      53.639  28.314  35.829  1.00  0.00           C  
ATOM    383  H3'   U    12      52.605  28.215  35.498  1.00  0.00           H  
ATOM    384  C2'   U    12      53.691  29.178  37.096  1.00  0.00           C  
ATOM    385  H2'   U    12      52.787  28.944  37.658  1.00  0.00           H  
ATOM    386  O2'   U    12      54.982  28.924  37.891  1.00  0.00           O  
ATOM    387 HO2'   U    12      55.490  28.159  37.612  1.00  0.00           H  
ATOM    388  O3'   U    12      54.260  27.017  36.051  1.00  0.00           O  
ATOM    389  P     A    13      53.395  25.706  36.366  1.00  0.00           P  
ATOM    390  OP1   A    13      54.444  24.611  36.440  1.00  0.00           O  
ATOM    391  OP2   A    13      52.303  25.534  35.363  1.00  0.00           O  
ATOM    392  O5'   A    13      52.819  26.105  37.797  1.00  0.00           O  
ATOM    393  C5'   A    13      53.663  26.143  38.891  1.00  0.00           C  
ATOM    394  H5'   A    13      54.570  26.675  38.603  1.00  0.00           H  
ATOM    395 H5''   A    13      53.976  25.120  39.100  1.00  0.00           H  
ATOM    396  C4'   A    13      52.989  26.730  40.105  1.00  0.00           C  
ATOM    397  H4'   A    13      53.775  26.793  40.858  1.00  0.00           H  
ATOM    398  O4'   A    13      52.517  28.079  39.888  1.00  0.00           O  
ATOM    399  C1'   A    13      51.444  28.406  40.841  1.00  0.00           C  
ATOM    400  H1'   A    13      51.594  29.260  41.501  1.00  0.00           H  
ATOM    401  N9    A    13      50.281  28.661  40.067  1.00  0.00           N  
ATOM    402  C8    A    13      50.072  28.551  38.752  1.00  0.00           C  
ATOM    403  H8    A    13      50.802  27.942  38.239  1.00  0.00           H  
ATOM    404  N7    A    13      48.930  28.932  38.275  1.00  0.00           N  
ATOM    405  C5    A    13      48.345  29.391  39.459  1.00  0.00           C  
ATOM    406  C6    A    13      47.102  29.996  39.789  1.00  0.00           C  
ATOM    407  N6    A    13      46.120  30.260  38.950  1.00  0.00           N  
ATOM    408  H61   A    13      45.295  30.738  39.285  1.00  0.00           H  
ATOM    409  H62   A    13      46.122  30.086  37.956  1.00  0.00           H  
ATOM    410  N1    A    13      46.768  30.257  41.081  1.00  0.00           N  
ATOM    411  C2    A    13      47.742  30.030  41.943  1.00  0.00           C  
ATOM    412  H2    A    13      47.482  30.349  42.941  1.00  0.00           H  
ATOM    413  N3    A    13      48.959  29.523  41.844  1.00  0.00           N  
ATOM    414  C4    A    13      49.116  29.210  40.534  1.00  0.00           C  
ATOM    415  C3'   A    13      51.793  26.027  40.610  1.00  0.00           C  
ATOM    416  H3'   A    13      51.036  25.949  39.830  1.00  0.00           H  
ATOM    417  C2'   A    13      51.265  27.089  41.603  1.00  0.00           C  
ATOM    418  H2'   A    13      50.242  26.880  41.917  1.00  0.00           H  
ATOM    419  O2'   A    13      52.038  27.234  42.831  1.00  0.00           O  
ATOM    420 HO2'   A    13      51.534  27.080  43.633  1.00  0.00           H  
ATOM    421  O3'   A    13      52.104  24.883  41.389  1.00  0.00           O  
ATOM    422  P     G    14      51.096  23.667  41.553  1.00  0.00           P  
ATOM    423  OP1   G    14      52.003  22.631  42.173  1.00  0.00           O  
ATOM    424  OP2   G    14      50.437  23.404  40.206  1.00  0.00           O  
ATOM    425  O5'   G    14      50.037  24.179  42.635  1.00  0.00           O  
ATOM    426  C5'   G    14      50.397  24.158  44.009  1.00  0.00           C  
ATOM    427  H5'   G    14      51.358  24.615  44.247  1.00  0.00           H  
ATOM    428 H5''   G    14      50.288  23.220  44.554  1.00  0.00           H  
ATOM    429  C4'   G    14      49.472  25.032  44.789  1.00  0.00           C  
ATOM    430  H4'   G    14      49.674  25.132  45.855  1.00  0.00           H  
ATOM    431  O4'   G    14      49.325  26.285  44.190  1.00  0.00           O  
ATOM    432  C1'   G    14      47.938  26.748  44.350  1.00  0.00           C  
ATOM    433  H1'   G    14      47.841  27.731  44.811  1.00  0.00           H  
ATOM    434  N9    G    14      47.148  26.844  43.043  1.00  0.00           N  
ATOM    435  C8    G    14      47.420  26.291  41.813  1.00  0.00           C  
ATOM    436  H8    G    14      48.287  25.678  41.617  1.00  0.00           H  
ATOM    437  N7    G    14      46.574  26.538  40.889  1.00  0.00           N  
ATOM    438  C5    G    14      45.699  27.288  41.594  1.00  0.00           C  
ATOM    439  C6    G    14      44.490  27.932  41.149  1.00  0.00           C  
ATOM    440  O6    G    14      43.958  27.809  40.043  1.00  0.00           O  
ATOM    441  N1    G    14      43.744  28.513  42.136  1.00  0.00           N  
ATOM    442  H1    G    14      42.791  28.708  41.865  1.00  0.00           H  
ATOM    443  C2    G    14      44.056  28.345  43.402  1.00  0.00           C  
ATOM    444  N2    G    14      43.075  28.580  44.247  1.00  0.00           N  
ATOM    445  H21   G    14      42.156  28.763  43.869  1.00  0.00           H  
ATOM    446  H22   G    14      43.238  28.375  45.222  1.00  0.00           H  
ATOM    447  N3    G    14      45.119  27.901  43.973  1.00  0.00           N  
ATOM    448  C4    G    14      45.930  27.417  42.942  1.00  0.00           C  
ATOM    449  C3'   G    14      48.052  24.488  44.831  1.00  0.00           C  
ATOM    450  H3'   G    14      47.695  24.122  43.868  1.00  0.00           H  
ATOM    451  C2'   G    14      47.299  25.720  45.232  1.00  0.00           C  
ATOM    452  H2'   G    14      46.243  25.580  45.001  1.00  0.00           H  
ATOM    453  O2'   G    14      47.429  26.140  46.574  1.00  0.00           O  
ATOM    454 HO2'   G    14      46.802  25.690  47.143  1.00  0.00           H  
ATOM    455  O3'   G    14      47.908  23.381  45.670  1.00  0.00           O  
ATOM    456  P     U    15      46.936  22.237  45.420  1.00  0.00           P  
ATOM    457  OP1   U    15      47.065  21.187  46.442  1.00  0.00           O  
ATOM    458  OP2   U    15      47.063  21.805  44.004  1.00  0.00           O  
ATOM    459  O5'   U    15      45.502  22.911  45.707  1.00  0.00           O  
ATOM    460  C5'   U    15      45.135  23.384  47.021  1.00  0.00           C  
ATOM    461  H5'   U    15      45.862  24.097  47.410  1.00  0.00           H  
ATOM    462 H5''   U    15      44.983  22.497  47.636  1.00  0.00           H  
ATOM    463  C4'   U    15      43.766  24.123  47.018  1.00  0.00           C  
ATOM    464  H4'   U    15      43.464  24.381  48.033  1.00  0.00           H  
ATOM    465  O4'   U    15      43.688  25.303  46.284  1.00  0.00           O  
ATOM    466  C1'   U    15      42.504  25.353  45.517  1.00  0.00           C  
ATOM    467  H1'   U    15      42.074  26.354  45.563  1.00  0.00           H  
ATOM    468  N1    U    15      42.811  25.286  44.079  1.00  0.00           N  
ATOM    469  C6    U    15      43.899  24.633  43.525  1.00  0.00           C  
ATOM    470  H6    U    15      44.679  24.298  44.193  1.00  0.00           H  
ATOM    471  C5    U    15      43.985  24.525  42.200  1.00  0.00           C  
ATOM    472  H5    U    15      44.781  23.962  41.735  1.00  0.00           H  
ATOM    473  C4    U    15      42.940  24.977  41.238  1.00  0.00           C  
ATOM    474  O4    U    15      42.961  24.795  40.036  1.00  0.00           O  
ATOM    475  N3    U    15      41.876  25.454  41.885  1.00  0.00           N  
ATOM    476  H3    U    15      41.131  25.873  41.347  1.00  0.00           H  
ATOM    477  C2    U    15      41.779  25.717  43.220  1.00  0.00           C  
ATOM    478  O2    U    15      40.692  26.075  43.496  1.00  0.00           O  
ATOM    479  C3'   U    15      42.624  23.102  46.509  1.00  0.00           C  
ATOM    480  H3'   U    15      42.955  22.684  45.559  1.00  0.00           H  
ATOM    481  C2'   U    15      41.659  24.206  46.051  1.00  0.00           C  
ATOM    482  H2'   U    15      40.936  23.803  45.342  1.00  0.00           H  
ATOM    483  O2'   U    15      40.903  24.859  47.047  1.00  0.00           O  
ATOM    484 HO2'   U    15      41.025  24.488  47.924  1.00  0.00           H  
ATOM    485  O3'   U    15      41.985  22.318  47.434  1.00  0.00           O  
ATOM    486  P     G    16      41.394  20.926  46.904  1.00  0.00           P  
ATOM    487  OP1   G    16      40.856  20.277  48.112  1.00  0.00           O  
ATOM    488  OP2   G    16      42.470  20.189  46.206  1.00  0.00           O  
ATOM    489  O5'   G    16      40.221  21.209  45.857  1.00  0.00           O  
ATOM    490  C5'   G    16      39.006  21.811  46.342  1.00  0.00           C  
ATOM    491  H5'   G    16      39.295  22.552  47.087  1.00  0.00           H  
ATOM    492 H5''   G    16      38.365  21.149  46.924  1.00  0.00           H  
ATOM    493  C4'   G    16      38.078  22.433  45.285  1.00  0.00           C  
ATOM    494  H4'   G    16      37.377  23.049  45.848  1.00  0.00           H  
ATOM    495  O4'   G    16      38.689  23.262  44.366  1.00  0.00           O  
ATOM    496  C1'   G    16      38.110  23.219  43.097  1.00  0.00           C  
ATOM    497  H1'   G    16      37.655  24.177  42.845  1.00  0.00           H  
ATOM    498  N9    G    16      39.191  22.896  42.070  1.00  0.00           N  
ATOM    499  C8    G    16      40.340  22.217  42.314  1.00  0.00           C  
ATOM    500  H8    G    16      40.614  21.855  43.294  1.00  0.00           H  
ATOM    501  N7    G    16      41.086  22.061  41.298  1.00  0.00           N  
ATOM    502  C5    G    16      40.381  22.722  40.248  1.00  0.00           C  
ATOM    503  C6    G    16      40.609  22.867  38.840  1.00  0.00           C  
ATOM    504  O6    G    16      41.541  22.472  38.157  1.00  0.00           O  
ATOM    505  N1    G    16      39.548  23.493  38.138  1.00  0.00           N  
ATOM    506  H1    G    16      39.644  23.666  37.148  1.00  0.00           H  
ATOM    507  C2    G    16      38.348  23.915  38.777  1.00  0.00           C  
ATOM    508  N2    G    16      37.398  24.462  38.099  1.00  0.00           N  
ATOM    509  H21   G    16      37.514  24.807  37.157  1.00  0.00           H  
ATOM    510  H22   G    16      36.497  24.723  38.472  1.00  0.00           H  
ATOM    511  N3    G    16      38.088  23.724  40.023  1.00  0.00           N  
ATOM    512  C4    G    16      39.137  23.146  40.706  1.00  0.00           C  
ATOM    513  C3'   G    16      37.287  21.413  44.375  1.00  0.00           C  
ATOM    514  H3'   G    16      38.003  20.697  43.970  1.00  0.00           H  
ATOM    515  C2'   G    16      36.864  22.259  43.170  1.00  0.00           C  
ATOM    516  H2'   G    16      36.767  21.633  42.283  1.00  0.00           H  
ATOM    517  O2'   G    16      35.779  23.076  43.444  1.00  0.00           O  
ATOM    518 HO2'   G    16      34.966  22.567  43.464  1.00  0.00           H  
ATOM    519  O3'   G    16      36.222  20.815  45.195  1.00  0.00           O  
ATOM    520  P     C    17      35.383  19.620  44.533  1.00  0.00           P  
ATOM    521  OP1   C    17      34.981  18.795  45.637  1.00  0.00           O  
ATOM    522  OP2   C    17      36.127  19.089  43.449  1.00  0.00           O  
ATOM    523  O5'   C    17      33.992  20.261  43.893  1.00  0.00           O  
ATOM    524  C5'   C    17      32.880  20.571  44.605  1.00  0.00           C  
ATOM    525  H5'   C    17      33.085  20.592  45.675  1.00  0.00           H  
ATOM    526 H5''   C    17      32.262  19.682  44.479  1.00  0.00           H  
ATOM    527  C4'   C    17      32.183  21.817  44.180  1.00  0.00           C  
ATOM    528  H4'   C    17      31.262  21.906  44.757  1.00  0.00           H  
ATOM    529  O4'   C    17      33.016  22.999  44.270  1.00  0.00           O  
ATOM    530  C1'   C    17      32.372  24.036  43.665  1.00  0.00           C  
ATOM    531  H1'   C    17      31.665  24.479  44.367  1.00  0.00           H  
ATOM    532  N1    C    17      33.302  25.156  43.122  1.00  0.00           N  
ATOM    533  C6    C    17      34.041  25.021  42.003  1.00  0.00           C  
ATOM    534  H6    C    17      33.926  24.115  41.426  1.00  0.00           H  
ATOM    535  C5    C    17      34.985  25.961  41.671  1.00  0.00           C  
ATOM    536  H5    C    17      35.610  25.801  40.804  1.00  0.00           H  
ATOM    537  C4    C    17      35.075  27.104  42.522  1.00  0.00           C  
ATOM    538  N4    C    17      35.945  28.026  42.275  1.00  0.00           N  
ATOM    539  H41   C    17      35.930  28.882  42.812  1.00  0.00           H  
ATOM    540  H42   C    17      36.437  28.104  41.396  1.00  0.00           H  
ATOM    541  N3    C    17      34.298  27.277  43.604  1.00  0.00           N  
ATOM    542  C2    C    17      33.439  26.287  43.949  1.00  0.00           C  
ATOM    543  O2    C    17      32.807  26.303  45.016  1.00  0.00           O  
ATOM    544  C3'   C    17      31.860  21.877  42.691  1.00  0.00           C  
ATOM    545  H3'   C    17      32.805  21.708  42.175  1.00  0.00           H  
ATOM    546  C2'   C    17      31.539  23.340  42.624  1.00  0.00           C  
ATOM    547  H2'   C    17      31.749  23.853  41.686  1.00  0.00           H  
ATOM    548  O2'   C    17      30.158  23.613  42.865  1.00  0.00           O  
ATOM    549 HO2'   C    17      29.714  23.401  42.041  1.00  0.00           H  
ATOM    550  O3'   C    17      30.845  20.979  42.312  1.00  0.00           O  
ATOM    551  P     A    18      30.414  20.833  40.788  1.00  0.00           P  
ATOM    552  OP1   A    18      29.843  19.513  40.650  1.00  0.00           O  
ATOM    553  OP2   A    18      31.696  21.052  40.109  1.00  0.00           O  
ATOM    554  O5'   A    18      29.328  22.002  40.480  1.00  0.00           O  
ATOM    555  C5'   A    18      27.976  21.759  40.839  1.00  0.00           C  
ATOM    556  H5'   A    18      27.809  21.419  41.861  1.00  0.00           H  
ATOM    557 H5''   A    18      27.511  20.999  40.211  1.00  0.00           H  
ATOM    558  C4'   A    18      27.106  22.990  40.697  1.00  0.00           C  
ATOM    559  H4'   A    18      26.162  22.728  41.175  1.00  0.00           H  
ATOM    560  O4'   A    18      27.623  24.076  41.490  1.00  0.00           O  
ATOM    561  C1'   A    18      27.671  25.223  40.681  1.00  0.00           C  
ATOM    562  H1'   A    18      27.265  26.084  41.212  1.00  0.00           H  
ATOM    563  N9    A    18      29.080  25.577  40.252  1.00  0.00           N  
ATOM    564  C8    A    18      29.997  24.825  39.545  1.00  0.00           C  
ATOM    565  H8    A    18      29.735  23.900  39.052  1.00  0.00           H  
ATOM    566  N7    A    18      31.218  25.343  39.497  1.00  0.00           N  
ATOM    567  C5    A    18      30.915  26.623  40.095  1.00  0.00           C  
ATOM    568  C6    A    18      31.778  27.708  40.316  1.00  0.00           C  
ATOM    569  N6    A    18      33.028  27.722  39.817  1.00  0.00           N  
ATOM    570  H61   A    18      33.619  28.487  40.108  1.00  0.00           H  
ATOM    571  H62   A    18      33.455  26.869  39.484  1.00  0.00           H  
ATOM    572  N1    A    18      31.441  28.805  40.947  1.00  0.00           N  
ATOM    573  C2    A    18      30.177  28.910  41.303  1.00  0.00           C  
ATOM    574  H2    A    18      29.885  29.792  41.853  1.00  0.00           H  
ATOM    575  N3    A    18      29.253  27.914  41.206  1.00  0.00           N  
ATOM    576  C4    A    18      29.692  26.743  40.662  1.00  0.00           C  
ATOM    577  C3'   A    18      27.031  23.456  39.262  1.00  0.00           C  
ATOM    578  H3'   A    18      27.962  23.156  38.782  1.00  0.00           H  
ATOM    579  C2'   A    18      26.816  24.985  39.412  1.00  0.00           C  
ATOM    580  H2'   A    18      27.273  25.469  38.548  1.00  0.00           H  
ATOM    581  O2'   A    18      25.477  25.411  39.703  1.00  0.00           O  
ATOM    582 HO2'   A    18      25.550  26.368  39.662  1.00  0.00           H  
ATOM    583  O3'   A    18      26.009  22.806  38.532  1.00  0.00           O  
ATOM    584  P     G    19      26.029  22.873  36.935  1.00  0.00           P  
ATOM    585  OP1   G    19      24.822  22.043  36.526  1.00  0.00           O  
ATOM    586  OP2   G    19      27.347  22.482  36.481  1.00  0.00           O  
ATOM    587  O5'   G    19      25.831  24.355  36.402  1.00  0.00           O  
ATOM    588  C5'   G    19      24.508  24.850  36.287  1.00  0.00           C  
ATOM    589  H5'   G    19      24.016  24.751  37.254  1.00  0.00           H  
ATOM    590 H5''   G    19      23.877  24.341  35.558  1.00  0.00           H  
ATOM    591  C4'   G    19      24.344  26.320  35.976  1.00  0.00           C  
ATOM    592  H4'   G    19      23.317  26.620  35.769  1.00  0.00           H  
ATOM    593  O4'   G    19      24.750  27.164  37.128  1.00  0.00           O  
ATOM    594  C1'   G    19      25.198  28.396  36.659  1.00  0.00           C  
ATOM    595  H1'   G    19      24.503  29.198  36.905  1.00  0.00           H  
ATOM    596  N9    G    19      26.486  28.772  37.268  1.00  0.00           N  
ATOM    597  C8    G    19      27.701  28.074  37.246  1.00  0.00           C  
ATOM    598  H8    G    19      27.802  27.077  36.842  1.00  0.00           H  
ATOM    599  N7    G    19      28.599  28.831  37.846  1.00  0.00           N  
ATOM    600  C5    G    19      28.036  30.041  38.168  1.00  0.00           C  
ATOM    601  C6    G    19      28.633  31.187  38.681  1.00  0.00           C  
ATOM    602  O6    G    19      29.779  31.451  39.074  1.00  0.00           O  
ATOM    603  N1    G    19      27.740  32.270  38.732  1.00  0.00           N  
ATOM    604  H1    G    19      27.943  33.138  39.206  1.00  0.00           H  
ATOM    605  C2    G    19      26.385  32.092  38.542  1.00  0.00           C  
ATOM    606  N2    G    19      25.650  33.137  38.792  1.00  0.00           N  
ATOM    607  H21   G    19      26.110  33.859  39.329  1.00  0.00           H  
ATOM    608  H22   G    19      24.643  33.072  38.773  1.00  0.00           H  
ATOM    609  N3    G    19      25.831  30.973  38.036  1.00  0.00           N  
ATOM    610  C4    G    19      26.731  29.995  37.818  1.00  0.00           C  
ATOM    611  C3'   G    19      25.274  26.797  34.834  1.00  0.00           C  
ATOM    612  H3'   G    19      26.270  26.356  34.883  1.00  0.00           H  
ATOM    613  C2'   G    19      25.257  28.278  35.085  1.00  0.00           C  
ATOM    614  H2'   G    19      26.058  28.862  34.630  1.00  0.00           H  
ATOM    615  O2'   G    19      24.074  28.877  34.579  1.00  0.00           O  
ATOM    616 HO2'   G    19      24.197  28.712  33.641  1.00  0.00           H  
ATOM    617  O3'   G    19      24.751  26.498  33.569  1.00  0.00           O  
ATOM    618  P     C    20      25.375  27.053  32.152  1.00  0.00           P  
ATOM    619  OP1   C    20      24.460  26.478  31.176  1.00  0.00           O  
ATOM    620  OP2   C    20      26.778  26.654  32.001  1.00  0.00           O  
ATOM    621  O5'   C    20      25.248  28.625  32.111  1.00  0.00           O  
ATOM    622  C5'   C    20      24.329  29.345  31.349  1.00  0.00           C  
ATOM    623  H5'   C    20      23.477  29.226  32.019  1.00  0.00           H  
ATOM    624 H5''   C    20      23.862  28.767  30.552  1.00  0.00           H  
ATOM    625  C4'   C    20      24.765  30.728  31.094  1.00  0.00           C  
ATOM    626  H4'   C    20      23.868  31.152  30.643  1.00  0.00           H  
ATOM    627  O4'   C    20      24.970  31.587  32.265  1.00  0.00           O  
ATOM    628  C1'   C    20      26.018  32.466  31.994  1.00  0.00           C  
ATOM    629  H1'   C    20      25.787  33.506  32.225  1.00  0.00           H  
ATOM    630  N1    C    20      27.248  32.167  32.775  1.00  0.00           N  
ATOM    631  C6    C    20      27.406  30.867  33.219  1.00  0.00           C  
ATOM    632  H6    C    20      26.869  30.073  32.722  1.00  0.00           H  
ATOM    633  C5    C    20      28.229  30.651  34.255  1.00  0.00           C  
ATOM    634  H5    C    20      28.400  29.645  34.609  1.00  0.00           H  
ATOM    635  C4    C    20      28.986  31.742  34.730  1.00  0.00           C  
ATOM    636  N4    C    20      29.802  31.538  35.646  1.00  0.00           N  
ATOM    637  H41   C    20      30.254  32.384  35.964  1.00  0.00           H  
ATOM    638  H42   C    20      29.896  30.683  36.176  1.00  0.00           H  
ATOM    639  N3    C    20      28.928  32.987  34.258  1.00  0.00           N  
ATOM    640  C2    C    20      28.054  33.280  33.293  1.00  0.00           C  
ATOM    641  O2    C    20      27.929  34.447  32.884  1.00  0.00           O  
ATOM    642  C3'   C    20      25.979  30.879  30.212  1.00  0.00           C  
ATOM    643  H3'   C    20      26.727  30.221  30.655  1.00  0.00           H  
ATOM    644  C2'   C    20      26.329  32.355  30.505  1.00  0.00           C  
ATOM    645  H2'   C    20      27.383  32.578  30.337  1.00  0.00           H  
ATOM    646  O2'   C    20      25.600  33.327  29.716  1.00  0.00           O  
ATOM    647 HO2'   C    20      24.666  33.106  29.680  1.00  0.00           H  
ATOM    648  O3'   C    20      25.697  30.597  28.805  1.00  0.00           O  
ATOM    649  P     U    21      26.735  29.870  27.874  1.00  0.00           P  
ATOM    650  OP1   U    21      26.243  29.911  26.513  1.00  0.00           O  
ATOM    651  OP2   U    21      27.031  28.544  28.502  1.00  0.00           O  
ATOM    652  O5'   U    21      27.933  30.862  27.930  1.00  0.00           O  
ATOM    653  C5'   U    21      27.983  32.056  27.153  1.00  0.00           C  
ATOM    654  H5'   U    21      27.157  32.731  27.379  1.00  0.00           H  
ATOM    655 H5''   U    21      28.023  31.868  26.080  1.00  0.00           H  
ATOM    656  C4'   U    21      29.182  33.007  27.405  1.00  0.00           C  
ATOM    657  H4'   U    21      29.095  33.820  26.684  1.00  0.00           H  
ATOM    658  O4'   U    21      29.171  33.623  28.652  1.00  0.00           O  
ATOM    659  C1'   U    21      30.506  33.737  29.148  1.00  0.00           C  
ATOM    660  H1'   U    21      30.700  34.768  29.444  1.00  0.00           H  
ATOM    661  N1    U    21      30.816  32.949  30.420  1.00  0.00           N  
ATOM    662  C6    U    21      30.200  31.743  30.734  1.00  0.00           C  
ATOM    663  H6    U    21      29.429  31.396  30.062  1.00  0.00           H  
ATOM    664  C5    U    21      30.632  30.952  31.788  1.00  0.00           C  
ATOM    665  H5    U    21      30.229  29.962  31.944  1.00  0.00           H  
ATOM    666  C4    U    21      31.698  31.472  32.685  1.00  0.00           C  
ATOM    667  O4    U    21      32.149  30.858  33.662  1.00  0.00           O  
ATOM    668  N3    U    21      32.192  32.702  32.333  1.00  0.00           N  
ATOM    669  H3    U    21      32.782  33.203  32.982  1.00  0.00           H  
ATOM    670  C2    U    21      31.662  33.522  31.341  1.00  0.00           C  
ATOM    671  O2    U    21      31.845  34.686  31.395  1.00  0.00           O  
ATOM    672  C3'   U    21      30.470  32.212  27.217  1.00  0.00           C  
ATOM    673  H3'   U    21      30.346  31.287  27.780  1.00  0.00           H  
ATOM    674  C2'   U    21      31.367  33.188  27.964  1.00  0.00           C  
ATOM    675  H2'   U    21      32.203  32.613  28.362  1.00  0.00           H  
ATOM    676  O2'   U    21      31.913  34.235  27.184  1.00  0.00           O  
ATOM    677 HO2'   U    21      32.586  34.729  27.659  1.00  0.00           H  
ATOM    678  O3'   U    21      30.814  32.042  25.874  1.00  0.00           O  
ATOM    679  P     C    22      31.867  31.017  25.462  1.00  0.00           P  
ATOM    680  OP1   C    22      31.519  30.826  24.053  1.00  0.00           O  
ATOM    681  OP2   C    22      31.787  29.848  26.386  1.00  0.00           O  
ATOM    682  O5'   C    22      33.225  31.689  25.503  1.00  0.00           O  
ATOM    683  C5'   C    22      34.407  31.027  25.013  1.00  0.00           C  
ATOM    684  H5'   C    22      34.354  31.049  23.925  1.00  0.00           H  
ATOM    685 H5''   C    22      34.317  29.969  25.261  1.00  0.00           H  
ATOM    686  C4'   C    22      35.686  31.429  25.615  1.00  0.00           C  
ATOM    687  H4'   C    22      36.407  30.699  25.247  1.00  0.00           H  
ATOM    688  O4'   C    22      36.038  32.770  25.185  1.00  0.00           O  
ATOM    689  C1'   C    22      36.457  33.451  26.399  1.00  0.00           C  
ATOM    690  H1'   C    22      37.445  33.136  26.735  1.00  0.00           H  
ATOM    691  N1    C    22      36.310  34.957  26.271  1.00  0.00           N  
ATOM    692  C6    C    22      35.211  35.583  25.680  1.00  0.00           C  
ATOM    693  H6    C    22      34.371  35.032  25.282  1.00  0.00           H  
ATOM    694  C5    C    22      35.179  36.948  25.647  1.00  0.00           C  
ATOM    695  H5    C    22      34.245  37.372  25.307  1.00  0.00           H  
ATOM    696  C4    C    22      36.237  37.707  26.210  1.00  0.00           C  
ATOM    697  N4    C    22      36.248  38.976  26.385  1.00  0.00           N  
ATOM    698  H41   C    22      37.045  39.439  26.796  1.00  0.00           H  
ATOM    699  H42   C    22      35.593  39.539  25.860  1.00  0.00           H  
ATOM    700  N3    C    22      37.312  37.089  26.750  1.00  0.00           N  
ATOM    701  C2    C    22      37.353  35.726  26.662  1.00  0.00           C  
ATOM    702  O2    C    22      38.422  35.203  27.068  1.00  0.00           O  
ATOM    703  C3'   C    22      35.599  31.403  27.129  1.00  0.00           C  
ATOM    704  H3'   C    22      34.690  30.952  27.528  1.00  0.00           H  
ATOM    705  C2'   C    22      35.487  32.879  27.459  1.00  0.00           C  
ATOM    706  H2'   C    22      34.464  33.246  27.385  1.00  0.00           H  
ATOM    707  O2'   C    22      35.920  33.155  28.771  1.00  0.00           O  
ATOM    708 HO2'   C    22      35.147  32.990  29.316  1.00  0.00           H  
ATOM    709  O3'   C    22      36.822  30.899  27.592  1.00  0.00           O  
ATOM    710  P     G    23      37.000  29.362  27.817  1.00  0.00           P  
ATOM    711  OP1   G    23      38.445  29.086  27.777  1.00  0.00           O  
ATOM    712  OP2   G    23      36.231  28.594  26.825  1.00  0.00           O  
ATOM    713  O5'   G    23      36.426  28.919  29.239  1.00  0.00           O  
ATOM    714  C5'   G    23      36.943  29.461  30.436  1.00  0.00           C  
ATOM    715  H5'   G    23      36.999  30.550  30.449  1.00  0.00           H  
ATOM    716 H5''   G    23      37.939  29.028  30.531  1.00  0.00           H  
ATOM    717  C4'   G    23      36.114  28.832  31.605  1.00  0.00           C  
ATOM    718  H4'   G    23      35.034  28.884  31.462  1.00  0.00           H  
ATOM    719  O4'   G    23      36.413  27.494  31.819  1.00  0.00           O  
ATOM    720  C1'   G    23      36.059  27.290  33.118  1.00  0.00           C  
ATOM    721  H1'   G    23      35.098  26.777  33.129  1.00  0.00           H  
ATOM    722  N9    G    23      37.111  26.420  33.811  1.00  0.00           N  
ATOM    723  C8    G    23      36.871  25.377  34.665  1.00  0.00           C  
ATOM    724  H8    G    23      35.910  25.000  34.981  1.00  0.00           H  
ATOM    725  N7    G    23      37.981  24.881  35.189  1.00  0.00           N  
ATOM    726  C5    G    23      38.998  25.659  34.675  1.00  0.00           C  
ATOM    727  C6    G    23      40.449  25.721  34.988  1.00  0.00           C  
ATOM    728  O6    G    23      41.199  25.085  35.692  1.00  0.00           O  
ATOM    729  N1    G    23      41.046  26.868  34.430  1.00  0.00           N  
ATOM    730  H1    G    23      42.030  26.996  34.619  1.00  0.00           H  
ATOM    731  C2    G    23      40.429  27.719  33.586  1.00  0.00           C  
ATOM    732  N2    G    23      40.991  28.823  33.258  1.00  0.00           N  
ATOM    733  H21   G    23      41.931  29.035  33.559  1.00  0.00           H  
ATOM    734  H22   G    23      40.361  29.529  32.902  1.00  0.00           H  
ATOM    735  N3    G    23      39.147  27.633  33.280  1.00  0.00           N  
ATOM    736  C4    G    23      38.466  26.617  33.874  1.00  0.00           C  
ATOM    737  C3'   G    23      36.400  29.658  32.851  1.00  0.00           C  
ATOM    738  H3'   G    23      37.467  29.619  33.071  1.00  0.00           H  
ATOM    739  C2'   G    23      35.830  28.645  33.863  1.00  0.00           C  
ATOM    740  H2'   G    23      36.305  28.735  34.839  1.00  0.00           H  
ATOM    741  O2'   G    23      34.441  28.937  34.018  1.00  0.00           O  
ATOM    742 HO2'   G    23      34.430  29.883  33.852  1.00  0.00           H  
ATOM    743  O3'   G    23      35.665  30.928  32.863  1.00  0.00           O  
ATOM    744  P     A    24      36.290  32.117  33.718  1.00  0.00           P  
ATOM    745  OP1   A    24      35.492  33.338  33.571  1.00  0.00           O  
ATOM    746  OP2   A    24      37.761  32.145  33.404  1.00  0.00           O  
ATOM    747  O5'   A    24      36.109  31.603  35.222  1.00  0.00           O  
ATOM    748  C5'   A    24      34.838  31.711  35.861  1.00  0.00           C  
ATOM    749  H5'   A    24      34.055  31.303  35.220  1.00  0.00           H  
ATOM    750 H5''   A    24      34.780  32.775  36.088  1.00  0.00           H  
ATOM    751  C4'   A    24      34.671  30.846  37.076  1.00  0.00           C  
ATOM    752  H4'   A    24      33.602  30.873  37.287  1.00  0.00           H  
ATOM    753  O4'   A    24      35.131  29.464  36.968  1.00  0.00           O  
ATOM    754  C1'   A    24      35.832  29.117  38.156  1.00  0.00           C  
ATOM    755  H1'   A    24      35.440  28.140  38.440  1.00  0.00           H  
ATOM    756  N9    A    24      37.242  28.798  37.942  1.00  0.00           N  
ATOM    757  C8    A    24      37.983  29.122  36.885  1.00  0.00           C  
ATOM    758  H8    A    24      37.663  29.695  36.027  1.00  0.00           H  
ATOM    759  N7    A    24      39.107  28.500  36.825  1.00  0.00           N  
ATOM    760  C5    A    24      39.070  27.672  37.915  1.00  0.00           C  
ATOM    761  C6    A    24      40.066  26.913  38.561  1.00  0.00           C  
ATOM    762  N6    A    24      41.230  26.571  38.105  1.00  0.00           N  
ATOM    763  H61   A    24      41.750  25.948  38.705  1.00  0.00           H  
ATOM    764  H62   A    24      41.512  26.662  37.139  1.00  0.00           H  
ATOM    765  N1    A    24      39.863  26.419  39.827  1.00  0.00           N  
ATOM    766  C2    A    24      38.743  26.755  40.417  1.00  0.00           C  
ATOM    767  H2    A    24      38.719  26.365  41.423  1.00  0.00           H  
ATOM    768  N3    A    24      37.745  27.532  39.959  1.00  0.00           N  
ATOM    769  C4    A    24      38.030  28.023  38.749  1.00  0.00           C  
ATOM    770  C3'   A    24      35.310  31.453  38.265  1.00  0.00           C  
ATOM    771  H3'   A    24      36.207  31.980  37.940  1.00  0.00           H  
ATOM    772  C2'   A    24      35.599  30.227  39.163  1.00  0.00           C  
ATOM    773  H2'   A    24      36.542  30.432  39.670  1.00  0.00           H  
ATOM    774  O2'   A    24      34.566  30.036  40.195  1.00  0.00           O  
ATOM    775 HO2'   A    24      34.614  30.863  40.680  1.00  0.00           H  
ATOM    776  O3'   A    24      34.348  32.378  38.746  1.00  0.00           O  
ATOM    777  P     C    25      34.737  33.521  39.792  1.00  0.00           P  
ATOM    778  OP1   C    25      33.443  33.905  40.354  1.00  0.00           O  
ATOM    779  OP2   C    25      35.599  34.512  39.056  1.00  0.00           O  
ATOM    780  O5'   C    25      35.568  32.838  40.891  1.00  0.00           O  
ATOM    781  C5'   C    25      35.057  32.503  42.240  1.00  0.00           C  
ATOM    782  H5'   C    25      34.193  31.840  42.199  1.00  0.00           H  
ATOM    783 H5''   C    25      34.703  33.414  42.721  1.00  0.00           H  
ATOM    784  C4'   C    25      36.183  32.041  43.161  1.00  0.00           C  
ATOM    785  H4'   C    25      35.721  31.930  44.141  1.00  0.00           H  
ATOM    786  O4'   C    25      36.681  30.858  42.675  1.00  0.00           O  
ATOM    787  C1'   C    25      37.970  30.725  43.228  1.00  0.00           C  
ATOM    788  H1'   C    25      37.872  29.944  43.982  1.00  0.00           H  
ATOM    789  N1    C    25      39.047  30.483  42.226  1.00  0.00           N  
ATOM    790  C6    C    25      38.885  30.915  40.950  1.00  0.00           C  
ATOM    791  H6    C    25      38.038  31.543  40.718  1.00  0.00           H  
ATOM    792  C5    C    25      39.725  30.454  39.999  1.00  0.00           C  
ATOM    793  H5    C    25      39.626  30.774  38.972  1.00  0.00           H  
ATOM    794  C4    C    25      40.763  29.619  40.405  1.00  0.00           C  
ATOM    795  N4    C    25      41.619  29.281  39.545  1.00  0.00           N  
ATOM    796  H41   C    25      42.087  28.401  39.710  1.00  0.00           H  
ATOM    797  H42   C    25      41.485  29.613  38.600  1.00  0.00           H  
ATOM    798  N3    C    25      40.870  29.115  41.614  1.00  0.00           N  
ATOM    799  C2    C    25      40.082  29.593  42.558  1.00  0.00           C  
ATOM    800  O2    C    25      40.311  29.247  43.704  1.00  0.00           O  
ATOM    801  C3'   C    25      37.359  32.940  43.406  1.00  0.00           C  
ATOM    802  H3'   C    25      37.815  33.248  42.466  1.00  0.00           H  
ATOM    803  C2'   C    25      38.201  31.884  44.138  1.00  0.00           C  
ATOM    804  H2'   C    25      39.229  32.209  43.981  1.00  0.00           H  
ATOM    805  O2'   C    25      37.811  31.545  45.437  1.00  0.00           O  
ATOM    806 HO2'   C    25      37.934  32.350  45.945  1.00  0.00           H  
ATOM    807  O3'   C    25      37.126  34.036  44.217  1.00  0.00           O  
ATOM    808  P     U    26      38.129  35.293  44.027  1.00  0.00           P  
ATOM    809  OP1   U    26      37.637  36.372  44.981  1.00  0.00           O  
ATOM    810  OP2   U    26      38.216  35.585  42.607  1.00  0.00           O  
ATOM    811  O5'   U    26      39.498  34.712  44.536  1.00  0.00           O  
ATOM    812  C5'   U    26      39.682  34.572  45.914  1.00  0.00           C  
ATOM    813  H5'   U    26      38.830  34.007  46.291  1.00  0.00           H  
ATOM    814 H5''   U    26      39.687  35.512  46.466  1.00  0.00           H  
ATOM    815  C4'   U    26      41.041  33.901  46.125  1.00  0.00           C  
ATOM    816  H4'   U    26      41.130  33.856  47.211  1.00  0.00           H  
ATOM    817  O4'   U    26      41.218  32.655  45.487  1.00  0.00           O  
ATOM    818  C1'   U    26      42.554  32.499  45.112  1.00  0.00           C  
ATOM    819  H1'   U    26      42.964  31.559  45.482  1.00  0.00           H  
ATOM    820  N1    U    26      42.820  32.341  43.634  1.00  0.00           N  
ATOM    821  C6    U    26      41.975  32.891  42.685  1.00  0.00           C  
ATOM    822  H6    U    26      41.010  33.320  42.911  1.00  0.00           H  
ATOM    823  C5    U    26      42.222  32.948  41.393  1.00  0.00           C  
ATOM    824  H5    U    26      41.495  33.358  40.707  1.00  0.00           H  
ATOM    825  C4    U    26      43.446  32.340  40.882  1.00  0.00           C  
ATOM    826  O4    U    26      43.783  32.217  39.644  1.00  0.00           O  
ATOM    827  N3    U    26      44.340  31.914  41.838  1.00  0.00           N  
ATOM    828  H3    U    26      45.255  31.657  41.498  1.00  0.00           H  
ATOM    829  C2    U    26      44.017  31.799  43.157  1.00  0.00           C  
ATOM    830  O2    U    26      44.848  31.321  43.890  1.00  0.00           O  
ATOM    831  C3'   U    26      42.290  34.730  45.709  1.00  0.00           C  
ATOM    832  H3'   U    26      42.144  35.170  44.723  1.00  0.00           H  
ATOM    833  C2'   U    26      43.330  33.675  45.642  1.00  0.00           C  
ATOM    834  H2'   U    26      44.106  33.893  44.907  1.00  0.00           H  
ATOM    835  O2'   U    26      43.898  33.249  46.852  1.00  0.00           O  
ATOM    836 HO2'   U    26      43.877  33.983  47.469  1.00  0.00           H  
ATOM    837  O3'   U    26      42.631  35.710  46.722  1.00  0.00           O  
ATOM    838  P     A    27      43.636  36.932  46.393  1.00  0.00           P  
ATOM    839  OP1   A    27      43.716  37.607  47.667  1.00  0.00           O  
ATOM    840  OP2   A    27      43.186  37.738  45.297  1.00  0.00           O  
ATOM    841  O5'   A    27      44.941  36.138  45.931  1.00  0.00           O  
ATOM    842  C5'   A    27      45.810  35.845  47.025  1.00  0.00           C  
ATOM    843  H5'   A    27      45.257  35.156  47.663  1.00  0.00           H  
ATOM    844 H5''   A    27      46.125  36.751  47.543  1.00  0.00           H  
ATOM    845  C4'   A    27      47.049  35.007  46.640  1.00  0.00           C  
ATOM    846  H4'   A    27      47.564  34.655  47.534  1.00  0.00           H  
ATOM    847  O4'   A    27      46.844  33.931  45.705  1.00  0.00           O  
ATOM    848  C1'   A    27      47.997  33.680  44.870  1.00  0.00           C  
ATOM    849  H1'   A    27      48.312  32.641  44.968  1.00  0.00           H  
ATOM    850  N9    A    27      47.632  33.908  43.451  1.00  0.00           N  
ATOM    851  C8    A    27      46.495  34.496  42.939  1.00  0.00           C  
ATOM    852  H8    A    27      45.742  34.939  43.574  1.00  0.00           H  
ATOM    853  N7    A    27      46.285  34.359  41.625  1.00  0.00           N  
ATOM    854  C5    A    27      47.496  33.689  41.230  1.00  0.00           C  
ATOM    855  C6    A    27      47.973  33.180  40.033  1.00  0.00           C  
ATOM    856  N6    A    27      47.164  33.165  38.964  1.00  0.00           N  
ATOM    857  H61   A    27      47.443  32.730  38.096  1.00  0.00           H  
ATOM    858  H62   A    27      46.353  33.766  38.937  1.00  0.00           H  
ATOM    859  N1    A    27      49.155  32.555  39.963  1.00  0.00           N  
ATOM    860  C2    A    27      49.804  32.306  41.083  1.00  0.00           C  
ATOM    861  H2    A    27      50.734  31.758  41.047  1.00  0.00           H  
ATOM    862  N3    A    27      49.418  32.716  42.299  1.00  0.00           N  
ATOM    863  C4    A    27      48.243  33.445  42.344  1.00  0.00           C  
ATOM    864  C3'   A    27      48.151  35.752  45.943  1.00  0.00           C  
ATOM    865  H3'   A    27      47.641  36.180  45.079  1.00  0.00           H  
ATOM    866  C2'   A    27      49.089  34.651  45.365  1.00  0.00           C  
ATOM    867  H2'   A    27      49.703  35.038  44.551  1.00  0.00           H  
ATOM    868  O2'   A    27      49.826  33.956  46.294  1.00  0.00           O  
ATOM    869 HO2'   A    27      50.034  34.503  47.055  1.00  0.00           H  
ATOM    870  O3'   A    27      48.839  36.757  46.744  1.00  0.00           O  
ATOM    871  P     G    28      49.638  37.949  46.102  1.00  0.00           P  
ATOM    872  OP1   G    28      50.190  38.792  47.256  1.00  0.00           O  
ATOM    873  OP2   G    28      48.829  38.650  45.106  1.00  0.00           O  
ATOM    874  O5'   G    28      50.836  37.426  45.247  1.00  0.00           O  
ATOM    875  C5'   G    28      52.119  37.040  45.869  1.00  0.00           C  
ATOM    876  H5'   G    28      51.977  36.566  46.841  1.00  0.00           H  
ATOM    877 H5''   G    28      52.626  37.986  46.060  1.00  0.00           H  
ATOM    878  C4'   G    28      52.903  36.195  44.846  1.00  0.00           C  
ATOM    879  H4'   G    28      53.781  35.808  45.363  1.00  0.00           H  
ATOM    880  O4'   G    28      52.231  35.134  44.213  1.00  0.00           O  
ATOM    881  C1'   G    28      52.704  35.015  42.836  1.00  0.00           C  
ATOM    882  H1'   G    28      52.939  33.967  42.648  1.00  0.00           H  
ATOM    883  N9    G    28      51.644  35.343  41.852  1.00  0.00           N  
ATOM    884  C8    G    28      50.440  36.002  42.041  1.00  0.00           C  
ATOM    885  H8    G    28      50.141  36.438  42.983  1.00  0.00           H  
ATOM    886  N7    G    28      49.702  35.980  41.003  1.00  0.00           N  
ATOM    887  C5    G    28      50.473  35.492  39.979  1.00  0.00           C  
ATOM    888  C6    G    28      50.152  35.383  38.617  1.00  0.00           C  
ATOM    889  O6    G    28      49.017  35.583  38.110  1.00  0.00           O  
ATOM    890  N1    G    28      51.220  34.910  37.817  1.00  0.00           N  
ATOM    891  H1    G    28      51.115  35.045  36.822  1.00  0.00           H  
ATOM    892  C2    G    28      52.442  34.572  38.333  1.00  0.00           C  
ATOM    893  N2    G    28      53.394  34.259  37.467  1.00  0.00           N  
ATOM    894  H21   G    28      53.284  34.187  36.465  1.00  0.00           H  
ATOM    895  H22   G    28      54.271  33.844  37.748  1.00  0.00           H  
ATOM    896  N3    G    28      52.713  34.631  39.638  1.00  0.00           N  
ATOM    897  C4    G    28      51.668  35.052  40.469  1.00  0.00           C  
ATOM    898  C3'   G    28      53.437  37.036  43.734  1.00  0.00           C  
ATOM    899  H3'   G    28      52.630  37.673  43.370  1.00  0.00           H  
ATOM    900  C2'   G    28      53.808  35.975  42.703  1.00  0.00           C  
ATOM    901  H2'   G    28      53.913  36.399  41.704  1.00  0.00           H  
ATOM    902  O2'   G    28      54.903  35.233  43.051  1.00  0.00           O  
ATOM    903 HO2'   G    28      55.219  34.709  42.311  1.00  0.00           H  
ATOM    904  O3'   G    28      54.418  37.875  44.164  1.00  0.00           O  
ATOM    905  P     A    29      54.993  39.168  43.346  1.00  0.00           P  
ATOM    906  OP1   A    29      56.218  39.703  44.041  1.00  0.00           O  
ATOM    907  OP2   A    29      53.836  40.087  43.103  1.00  0.00           O  
ATOM    908  O5'   A    29      55.360  38.674  41.933  1.00  0.00           O  
ATOM    909  C5'   A    29      56.733  38.338  41.568  1.00  0.00           C  
ATOM    910  H5'   A    29      57.030  37.469  42.155  1.00  0.00           H  
ATOM    911 H5''   A    29      57.357  39.202  41.798  1.00  0.00           H  
ATOM    912  C4'   A    29      56.894  38.087  40.051  1.00  0.00           C  
ATOM    913  H4'   A    29      57.908  37.756  39.827  1.00  0.00           H  
ATOM    914  O4'   A    29      55.932  37.081  39.612  1.00  0.00           O  
ATOM    915  C1'   A    29      55.512  37.401  38.284  1.00  0.00           C  
ATOM    916  H1'   A    29      55.692  36.524  37.663  1.00  0.00           H  
ATOM    917  N9    A    29      54.014  37.593  38.216  1.00  0.00           N  
ATOM    918  C8    A    29      53.108  37.963  39.220  1.00  0.00           C  
ATOM    919  H8    A    29      53.335  37.979  40.276  1.00  0.00           H  
ATOM    920  N7    A    29      51.935  38.321  38.752  1.00  0.00           N  
ATOM    921  C5    A    29      52.022  38.175  37.331  1.00  0.00           C  
ATOM    922  C6    A    29      51.145  38.318  36.247  1.00  0.00           C  
ATOM    923  N6    A    29      49.878  38.503  36.321  1.00  0.00           N  
ATOM    924  H61   A    29      49.364  38.424  35.456  1.00  0.00           H  
ATOM    925  H62   A    29      49.337  38.537  37.173  1.00  0.00           H  
ATOM    926  N1    A    29      51.626  38.221  35.016  1.00  0.00           N  
ATOM    927  C2    A    29      52.949  38.052  34.872  1.00  0.00           C  
ATOM    928  H2    A    29      53.346  38.008  33.868  1.00  0.00           H  
ATOM    929  N3    A    29      53.831  37.790  35.799  1.00  0.00           N  
ATOM    930  C4    A    29      53.352  37.897  37.030  1.00  0.00           C  
ATOM    931  C3'   A    29      56.535  39.354  39.303  1.00  0.00           C  
ATOM    932  H3'   A    29      55.625  39.749  39.755  1.00  0.00           H  
ATOM    933  C2'   A    29      56.268  38.735  37.912  1.00  0.00           C  
ATOM    934  H2'   A    29      55.638  39.496  37.451  1.00  0.00           H  
ATOM    935  O2'   A    29      57.385  38.527  37.138  1.00  0.00           O  
ATOM    936 HO2'   A    29      58.137  38.957  37.553  1.00  0.00           H  
ATOM    937  O3'   A    29      57.539  40.324  39.292  1.00  0.00           O  
ATOM    938  P     G    30      57.191  41.823  39.051  1.00  0.00           P  
ATOM    939  OP1   G    30      58.428  42.648  39.264  1.00  0.00           O  
ATOM    940  OP2   G    30      56.072  42.117  39.921  1.00  0.00           O  
ATOM    941  O5'   G    30      56.663  41.855  37.572  1.00  0.00           O  
ATOM    942  C5'   G    30      57.700  41.769  36.556  1.00  0.00           C  
ATOM    943  H5'   G    30      58.381  40.920  36.620  1.00  0.00           H  
ATOM    944 H5''   G    30      58.332  42.656  36.517  1.00  0.00           H  
ATOM    945  C4'   G    30      57.075  41.717  35.172  1.00  0.00           C  
ATOM    946  H4'   G    30      57.719  41.412  34.348  1.00  0.00           H  
ATOM    947  O4'   G    30      55.942  40.831  35.275  1.00  0.00           O  
ATOM    948  C1'   G    30      54.935  41.241  34.291  1.00  0.00           C  
ATOM    949  H1'   G    30      54.973  40.568  33.434  1.00  0.00           H  
ATOM    950  N9    G    30      53.545  41.377  34.847  1.00  0.00           N  
ATOM    951  C8    G    30      53.127  41.429  36.165  1.00  0.00           C  
ATOM    952  H8    G    30      53.724  41.371  37.063  1.00  0.00           H  
ATOM    953  N7    G    30      51.805  41.404  36.246  1.00  0.00           N  
ATOM    954  C5    G    30      51.319  41.372  34.959  1.00  0.00           C  
ATOM    955  C6    G    30      49.992  41.169  34.370  1.00  0.00           C  
ATOM    956  O6    G    30      48.798  41.027  34.852  1.00  0.00           O  
ATOM    957  N1    G    30      49.988  41.283  32.996  1.00  0.00           N  
ATOM    958  H1    G    30      49.093  41.260  32.529  1.00  0.00           H  
ATOM    959  C2    G    30      51.088  41.261  32.228  1.00  0.00           C  
ATOM    960  N2    G    30      51.001  40.885  31.009  1.00  0.00           N  
ATOM    961  H21   G    30      50.104  40.682  30.591  1.00  0.00           H  
ATOM    962  H22   G    30      51.856  40.688  30.510  1.00  0.00           H  
ATOM    963  N3    G    30      52.309  41.297  32.728  1.00  0.00           N  
ATOM    964  C4    G    30      52.406  41.374  34.068  1.00  0.00           C  
ATOM    965  C3'   G    30      56.497  43.037  34.747  1.00  0.00           C  
ATOM    966  H3'   G    30      55.943  43.482  35.573  1.00  0.00           H  
ATOM    967  C2'   G    30      55.466  42.486  33.695  1.00  0.00           C  
ATOM    968  H2'   G    30      54.761  43.296  33.504  1.00  0.00           H  
ATOM    969  O2'   G    30      56.081  42.157  32.403  1.00  0.00           O  
ATOM    970 HO2'   G    30      55.514  42.594  31.763  1.00  0.00           H  
ATOM    971  O3'   G    30      57.378  43.943  34.133  1.00  0.00           O  
ATOM    972  P     C    31      56.974  45.464  33.711  1.00  0.00           P  
ATOM    973  OP1   C    31      58.210  46.115  33.265  1.00  0.00           O  
ATOM    974  OP2   C    31      56.213  46.076  34.849  1.00  0.00           O  
ATOM    975  O5'   C    31      55.918  45.332  32.551  1.00  0.00           O  
ATOM    976  C5'   C    31      56.353  45.158  31.133  1.00  0.00           C  
ATOM    977  H5'   C    31      56.979  44.285  30.950  1.00  0.00           H  
ATOM    978 H5''   C    31      57.057  45.952  30.886  1.00  0.00           H  
ATOM    979  C4'   C    31      55.136  45.108  30.201  1.00  0.00           C  
ATOM    980  H4'   C    31      55.536  44.985  29.195  1.00  0.00           H  
ATOM    981  O4'   C    31      54.301  43.988  30.440  1.00  0.00           O  
ATOM    982  C1'   C    31      52.957  44.365  29.976  1.00  0.00           C  
ATOM    983  H1'   C    31      52.560  43.604  29.303  1.00  0.00           H  
ATOM    984  N1    C    31      51.923  44.528  31.081  1.00  0.00           N  
ATOM    985  C6    C    31      52.368  44.582  32.396  1.00  0.00           C  
ATOM    986  H6    C    31      53.417  44.567  32.655  1.00  0.00           H  
ATOM    987  C5    C    31      51.418  44.574  33.367  1.00  0.00           C  
ATOM    988  H5    C    31      51.731  44.446  34.393  1.00  0.00           H  
ATOM    989  C4    C    31      50.035  44.433  33.030  1.00  0.00           C  
ATOM    990  N4    C    31      49.125  44.420  33.962  1.00  0.00           N  
ATOM    991  H41   C    31      48.185  44.510  33.603  1.00  0.00           H  
ATOM    992  H42   C    31      49.418  44.420  34.929  1.00  0.00           H  
ATOM    993  N3    C    31      49.640  44.322  31.777  1.00  0.00           N  
ATOM    994  C2    C    31      50.590  44.385  30.784  1.00  0.00           C  
ATOM    995  O2    C    31      50.127  44.239  29.668  1.00  0.00           O  
ATOM    996  C3'   C    31      54.334  46.406  30.185  1.00  0.00           C  
ATOM    997  H3'   C    31      54.135  46.592  31.241  1.00  0.00           H  
ATOM    998  C2'   C    31      53.095  45.793  29.441  1.00  0.00           C  
ATOM    999  H2'   C    31      52.187  46.343  29.689  1.00  0.00           H  
ATOM   1000  O2'   C    31      53.292  45.847  27.989  1.00  0.00           O  
ATOM   1001 HO2'   C    31      53.881  46.603  27.929  1.00  0.00           H  
ATOM   1002  O3'   C    31      54.682  47.551  29.341  1.00  0.00           O  
ATOM   1003  P     C    32      54.130  48.972  29.604  1.00  0.00           P  
ATOM   1004  OP1   C    32      54.932  49.980  28.812  1.00  0.00           O  
ATOM   1005  OP2   C    32      54.041  49.154  31.067  1.00  0.00           O  
ATOM   1006  O5'   C    32      52.644  49.070  29.003  1.00  0.00           O  
ATOM   1007  C5'   C    32      52.430  49.053  27.593  1.00  0.00           C  
ATOM   1008  H5'   C    32      53.009  48.278  27.091  1.00  0.00           H  
ATOM   1009 H5''   C    32      52.650  50.036  27.177  1.00  0.00           H  
ATOM   1010  C4'   C    32      50.961  48.647  27.303  1.00  0.00           C  
ATOM   1011  H4'   C    32      50.778  48.414  26.254  1.00  0.00           H  
ATOM   1012  O4'   C    32      50.475  47.664  28.245  1.00  0.00           O  
ATOM   1013  C1'   C    32      49.037  47.825  28.466  1.00  0.00           C  
ATOM   1014  H1'   C    32      48.419  47.019  28.071  1.00  0.00           H  
ATOM   1015  N1    C    32      48.727  47.910  29.909  1.00  0.00           N  
ATOM   1016  C6    C    32      49.677  47.915  30.912  1.00  0.00           C  
ATOM   1017  H6    C    32      50.721  48.013  30.651  1.00  0.00           H  
ATOM   1018  C5    C    32      49.331  47.872  32.269  1.00  0.00           C  
ATOM   1019  H5    C    32      50.129  47.963  32.991  1.00  0.00           H  
ATOM   1020  C4    C    32      48.003  47.626  32.556  1.00  0.00           C  
ATOM   1021  N4    C    32      47.511  47.470  33.739  1.00  0.00           N  
ATOM   1022  H41   C    32      46.515  47.306  33.743  1.00  0.00           H  
ATOM   1023  H42   C    32      48.011  47.371  34.610  1.00  0.00           H  
ATOM   1024  N3    C    32      47.128  47.533  31.636  1.00  0.00           N  
ATOM   1025  C2    C    32      47.378  47.766  30.344  1.00  0.00           C  
ATOM   1026  O2    C    32      46.423  47.803  29.581  1.00  0.00           O  
ATOM   1027  C3'   C    32      50.018  49.799  27.734  1.00  0.00           C  
ATOM   1028  H3'   C    32      50.338  50.180  28.703  1.00  0.00           H  
ATOM   1029  C2'   C    32      48.677  49.142  27.747  1.00  0.00           C  
ATOM   1030  H2'   C    32      47.958  49.633  28.403  1.00  0.00           H  
ATOM   1031  O2'   C    32      48.215  48.740  26.435  1.00  0.00           O  
ATOM   1032 HO2'   C    32      47.271  48.572  26.399  1.00  0.00           H  
ATOM   1033  O3'   C    32      50.044  50.874  26.771  1.00  0.00           O  
ATOM   1034  P     C    33      49.641  52.342  27.280  1.00  0.00           P  
ATOM   1035  OP1   C    33      49.590  53.334  26.166  1.00  0.00           O  
ATOM   1036  OP2   C    33      50.346  52.642  28.562  1.00  0.00           O  
ATOM   1037  O5'   C    33      48.138  52.143  27.632  1.00  0.00           O  
ATOM   1038  C5'   C    33      47.091  52.114  26.678  1.00  0.00           C  
ATOM   1039  H5'   C    33      47.245  51.360  25.906  1.00  0.00           H  
ATOM   1040 H5''   C    33      46.979  53.098  26.222  1.00  0.00           H  
ATOM   1041  C4'   C    33      45.696  51.869  27.283  1.00  0.00           C  
ATOM   1042  H4'   C    33      45.039  51.902  26.414  1.00  0.00           H  
ATOM   1043  O4'   C    33      45.522  50.636  28.069  1.00  0.00           O  
ATOM   1044  C1'   C    33      44.525  50.977  29.096  1.00  0.00           C  
ATOM   1045  H1'   C    33      43.736  50.230  29.011  1.00  0.00           H  
ATOM   1046  N1    C    33      44.977  50.812  30.428  1.00  0.00           N  
ATOM   1047  C6    C    33      46.270  50.749  30.708  1.00  0.00           C  
ATOM   1048  H6    C    33      46.983  50.868  29.906  1.00  0.00           H  
ATOM   1049  C5    C    33      46.687  50.595  32.034  1.00  0.00           C  
ATOM   1050  H5    C    33      47.735  50.377  32.173  1.00  0.00           H  
ATOM   1051  C4    C    33      45.646  50.546  33.044  1.00  0.00           C  
ATOM   1052  N4    C    33      45.866  50.202  34.291  1.00  0.00           N  
ATOM   1053  H41   C    33      45.081  49.970  34.882  1.00  0.00           H  
ATOM   1054  H42   C    33      46.835  50.029  34.519  1.00  0.00           H  
ATOM   1055  N3    C    33      44.364  50.621  32.734  1.00  0.00           N  
ATOM   1056  C2    C    33      44.004  50.784  31.433  1.00  0.00           C  
ATOM   1057  O2    C    33      42.782  50.853  31.287  1.00  0.00           O  
ATOM   1058  C3'   C    33      45.308  53.021  28.187  1.00  0.00           C  
ATOM   1059  H3'   C    33      45.978  53.200  29.028  1.00  0.00           H  
ATOM   1060  C2'   C    33      44.065  52.455  28.839  1.00  0.00           C  
ATOM   1061  H2'   C    33      43.854  53.007  29.754  1.00  0.00           H  
ATOM   1062  O2'   C    33      42.909  52.335  27.948  1.00  0.00           O  
ATOM   1063 HO2'   C    33      42.117  52.508  28.462  1.00  0.00           H  
ATOM   1064  O3'   C    33      44.999  54.158  27.408  1.00  0.00           O  
ATOM   1065  P     U    34      45.076  55.650  28.025  1.00  0.00           P  
ATOM   1066  OP1   U    34      44.958  56.669  26.963  1.00  0.00           O  
ATOM   1067  OP2   U    34      46.234  55.827  28.854  1.00  0.00           O  
ATOM   1068  O5'   U    34      43.857  55.782  28.989  1.00  0.00           O  
ATOM   1069  C5'   U    34      42.501  55.712  28.546  1.00  0.00           C  
ATOM   1070  H5'   U    34      42.503  54.902  27.817  1.00  0.00           H  
ATOM   1071 H5''   U    34      42.223  56.649  28.063  1.00  0.00           H  
ATOM   1072  C4'   U    34      41.521  55.522  29.699  1.00  0.00           C  
ATOM   1073  H4'   U    34      40.552  55.595  29.205  1.00  0.00           H  
ATOM   1074  O4'   U    34      41.718  54.224  30.286  1.00  0.00           O  
ATOM   1075  C1'   U    34      41.482  54.450  31.760  1.00  0.00           C  
ATOM   1076  H1'   U    34      40.670  53.788  32.061  1.00  0.00           H  
ATOM   1077  N1    U    34      42.667  54.015  32.599  1.00  0.00           N  
ATOM   1078  C6    U    34      43.966  54.209  32.062  1.00  0.00           C  
ATOM   1079  H6    U    34      44.037  54.614  31.064  1.00  0.00           H  
ATOM   1080  C5    U    34      45.042  53.901  32.867  1.00  0.00           C  
ATOM   1081  H5    U    34      46.019  54.050  32.433  1.00  0.00           H  
ATOM   1082  C4    U    34      44.918  53.396  34.223  1.00  0.00           C  
ATOM   1083  O4    U    34      45.762  53.127  35.022  1.00  0.00           O  
ATOM   1084  N3    U    34      43.629  53.406  34.718  1.00  0.00           N  
ATOM   1085  H3    U    34      43.524  53.449  35.722  1.00  0.00           H  
ATOM   1086  C2    U    34      42.524  53.760  33.966  1.00  0.00           C  
ATOM   1087  O2    U    34      41.430  53.920  34.568  1.00  0.00           O  
ATOM   1088  C3'   U    34      41.838  56.542  30.873  1.00  0.00           C  
ATOM   1089  H3'   U    34      42.895  56.557  31.139  1.00  0.00           H  
ATOM   1090  C2'   U    34      41.185  55.920  32.063  1.00  0.00           C  
ATOM   1091  H2'   U    34      41.631  56.205  33.015  1.00  0.00           H  
ATOM   1092  O2'   U    34      39.747  56.014  32.064  1.00  0.00           O  
ATOM   1093 HO2'   U    34      39.442  56.231  31.180  1.00  0.00           H  
ATOM   1094  O3'   U    34      41.323  57.838  30.666  1.00  0.00           O  
ATOM   1095  P     G    35      41.998  59.137  31.312  1.00  0.00           P  
ATOM   1096  OP1   G    35      41.235  60.276  30.857  1.00  0.00           O  
ATOM   1097  OP2   G    35      43.431  59.077  31.123  1.00  0.00           O  
ATOM   1098  O5'   G    35      41.672  58.990  32.868  1.00  0.00           O  
ATOM   1099  C5'   G    35      40.362  59.346  33.312  1.00  0.00           C  
ATOM   1100  H5'   G    35      39.702  58.976  32.528  1.00  0.00           H  
ATOM   1101 H5''   G    35      40.308  60.430  33.413  1.00  0.00           H  
ATOM   1102  C4'   G    35      39.829  58.730  34.634  1.00  0.00           C  
ATOM   1103  H4'   G    35      38.740  58.773  34.671  1.00  0.00           H  
ATOM   1104  O4'   G    35      40.306  57.459  35.028  1.00  0.00           O  
ATOM   1105  C1'   G    35      40.818  57.339  36.365  1.00  0.00           C  
ATOM   1106  H1'   G    35      40.440  56.454  36.876  1.00  0.00           H  
ATOM   1107  N9    G    35      42.297  57.140  36.371  1.00  0.00           N  
ATOM   1108  C8    G    35      43.156  57.132  35.316  1.00  0.00           C  
ATOM   1109  H8    G    35      42.924  57.457  34.313  1.00  0.00           H  
ATOM   1110  N7    G    35      44.254  56.525  35.583  1.00  0.00           N  
ATOM   1111  C5    G    35      44.180  56.205  36.934  1.00  0.00           C  
ATOM   1112  C6    G    35      45.212  55.627  37.800  1.00  0.00           C  
ATOM   1113  O6    G    35      46.354  55.350  37.570  1.00  0.00           O  
ATOM   1114  N1    G    35      44.636  55.433  39.076  1.00  0.00           N  
ATOM   1115  H1    G    35      45.311  55.185  39.786  1.00  0.00           H  
ATOM   1116  C2    G    35      43.418  55.896  39.456  1.00  0.00           C  
ATOM   1117  N2    G    35      43.020  55.734  40.657  1.00  0.00           N  
ATOM   1118  H21   G    35      43.570  55.187  41.304  1.00  0.00           H  
ATOM   1119  H22   G    35      42.067  55.955  40.911  1.00  0.00           H  
ATOM   1120  N3    G    35      42.546  56.544  38.677  1.00  0.00           N  
ATOM   1121  C4    G    35      42.967  56.624  37.434  1.00  0.00           C  
ATOM   1122  C3'   G    35      40.310  59.572  35.824  1.00  0.00           C  
ATOM   1123  H3'   G    35      41.313  59.934  35.602  1.00  0.00           H  
ATOM   1124  C2'   G    35      40.288  58.626  36.999  1.00  0.00           C  
ATOM   1125  H2'   G    35      40.919  58.935  37.833  1.00  0.00           H  
ATOM   1126  O2'   G    35      38.943  58.218  37.387  1.00  0.00           O  
ATOM   1127 HO2'   G    35      38.949  57.809  38.255  1.00  0.00           H  
ATOM   1128  O3'   G    35      39.339  60.608  36.065  1.00  0.00           O  
ATOM   1129  P     U    36      39.820  61.966  36.688  1.00  0.00           P  
ATOM   1130  OP1   U    36      38.613  62.769  36.978  1.00  0.00           O  
ATOM   1131  OP2   U    36      40.963  62.585  35.955  1.00  0.00           O  
ATOM   1132  O5'   U    36      40.306  61.640  38.186  1.00  0.00           O  
ATOM   1133  C5'   U    36      39.363  61.284  39.125  1.00  0.00           C  
ATOM   1134  H5'   U    36      38.832  60.447  38.671  1.00  0.00           H  
ATOM   1135 H5''   U    36      38.625  62.082  39.213  1.00  0.00           H  
ATOM   1136  C4'   U    36      39.873  60.933  40.591  1.00  0.00           C  
ATOM   1137  H4'   U    36      39.007  60.508  41.100  1.00  0.00           H  
ATOM   1138  O4'   U    36      40.878  59.971  40.546  1.00  0.00           O  
ATOM   1139  C1'   U    36      42.128  60.725  40.807  1.00  0.00           C  
ATOM   1140  H1'   U    36      42.352  60.516  41.853  1.00  0.00           H  
ATOM   1141  N1    U    36      43.180  60.281  39.955  1.00  0.00           N  
ATOM   1142  C6    U    36      43.384  60.612  38.671  1.00  0.00           C  
ATOM   1143  H6    U    36      42.673  61.267  38.188  1.00  0.00           H  
ATOM   1144  C5    U    36      44.447  60.136  37.931  1.00  0.00           C  
ATOM   1145  H5    U    36      44.533  60.429  36.895  1.00  0.00           H  
ATOM   1146  C4    U    36      45.342  59.137  38.496  1.00  0.00           C  
ATOM   1147  O4    U    36      46.184  58.496  37.873  1.00  0.00           O  
ATOM   1148  N3    U    36      45.131  58.887  39.847  1.00  0.00           N  
ATOM   1149  H3    U    36      45.830  58.333  40.322  1.00  0.00           H  
ATOM   1150  C2    U    36      44.086  59.411  40.657  1.00  0.00           C  
ATOM   1151  O2    U    36      44.011  59.042  41.853  1.00  0.00           O  
ATOM   1152  C3'   U    36      40.265  62.196  41.276  1.00  0.00           C  
ATOM   1153  H3'   U    36      39.761  63.030  40.787  1.00  0.00           H  
ATOM   1154  C2'   U    36      41.705  62.160  40.871  1.00  0.00           C  
ATOM   1155  H2'   U    36      41.681  62.693  39.921  1.00  0.00           H  
ATOM   1156  O2'   U    36      42.489  62.835  41.785  1.00  0.00           O  
ATOM   1157 HO2'   U    36      42.001  63.553  42.195  1.00  0.00           H  
ATOM   1158  O3'   U    36      39.913  61.863  42.568  1.00  0.00           O  
ATOM   1159  P     A    37      38.571  62.461  43.182  1.00  0.00           P  
ATOM   1160  OP1   A    37      38.348  63.835  42.676  1.00  0.00           O  
ATOM   1161  OP2   A    37      38.532  62.267  44.637  1.00  0.00           O  
ATOM   1162  O5'   A    37      37.482  61.544  42.528  1.00  0.00           O  
ATOM   1163  C5'   A    37      36.649  62.051  41.456  1.00  0.00           C  
ATOM   1164  H5'   A    37      37.312  62.430  40.678  1.00  0.00           H  
ATOM   1165 H5''   A    37      35.998  62.845  41.824  1.00  0.00           H  
ATOM   1166  C4'   A    37      35.786  61.021  40.757  1.00  0.00           C  
ATOM   1167  H4'   A    37      35.219  61.488  39.951  1.00  0.00           H  
ATOM   1168  O4'   A    37      36.600  60.024  40.076  1.00  0.00           O  
ATOM   1169  C1'   A    37      36.131  58.692  40.488  1.00  0.00           C  
ATOM   1170  H1'   A    37      36.126  57.932  39.706  1.00  0.00           H  
ATOM   1171  N9    A    37      37.142  58.101  41.438  1.00  0.00           N  
ATOM   1172  C8    A    37      37.294  58.216  42.821  1.00  0.00           C  
ATOM   1173  H8    A    37      36.667  58.905  43.367  1.00  0.00           H  
ATOM   1174  N7    A    37      38.010  57.323  43.372  1.00  0.00           N  
ATOM   1175  C5    A    37      38.648  56.726  42.264  1.00  0.00           C  
ATOM   1176  C6    A    37      39.575  55.647  42.091  1.00  0.00           C  
ATOM   1177  N6    A    37      40.157  54.900  43.013  1.00  0.00           N  
ATOM   1178  H61   A    37      40.777  54.145  42.758  1.00  0.00           H  
ATOM   1179  H62   A    37      39.964  55.065  43.990  1.00  0.00           H  
ATOM   1180  N1    A    37      39.961  55.388  40.851  1.00  0.00           N  
ATOM   1181  C2    A    37      39.396  55.966  39.816  1.00  0.00           C  
ATOM   1182  H2    A    37      39.683  55.605  38.840  1.00  0.00           H  
ATOM   1183  N3    A    37      38.532  56.929  39.825  1.00  0.00           N  
ATOM   1184  C4    A    37      38.209  57.287  41.108  1.00  0.00           C  
ATOM   1185  C3'   A    37      34.888  60.304  41.786  1.00  0.00           C  
ATOM   1186  H3'   A    37      35.311  60.169  42.782  1.00  0.00           H  
ATOM   1187  C2'   A    37      34.764  58.949  41.090  1.00  0.00           C  
ATOM   1188  H2'   A    37      34.552  58.203  41.856  1.00  0.00           H  
ATOM   1189  O2'   A    37      33.771  58.919  40.109  1.00  0.00           O  
ATOM   1190 HO2'   A    37      32.978  58.748  40.624  1.00  0.00           H  
ATOM   1191  O3'   A    37      33.640  60.905  41.856  1.00  0.00           O  
ATOM   1192  P     A    38      32.601  60.842  43.025  1.00  0.00           P  
ATOM   1193  OP1   A    38      31.793  62.098  42.990  1.00  0.00           O  
ATOM   1194  OP2   A    38      33.213  60.414  44.265  1.00  0.00           O  
ATOM   1195  O5'   A    38      31.725  59.649  42.471  1.00  0.00           O  
ATOM   1196  C5'   A    38      30.713  59.879  41.540  1.00  0.00           C  
ATOM   1197  H5'   A    38      31.051  60.553  40.753  1.00  0.00           H  
ATOM   1198 H5''   A    38      29.896  60.324  42.108  1.00  0.00           H  
ATOM   1199  C4'   A    38      30.260  58.438  41.027  1.00  0.00           C  
ATOM   1200  H4'   A    38      29.643  58.604  40.144  1.00  0.00           H  
ATOM   1201  O4'   A    38      31.365  57.701  40.617  1.00  0.00           O  
ATOM   1202  C1'   A    38      31.197  56.475  41.439  1.00  0.00           C  
ATOM   1203  H1'   A    38      30.776  55.693  40.809  1.00  0.00           H  
ATOM   1204  N9    A    38      32.628  56.059  41.776  1.00  0.00           N  
ATOM   1205  C8    A    38      33.169  55.883  43.021  1.00  0.00           C  
ATOM   1206  H8    A    38      32.521  55.944  43.882  1.00  0.00           H  
ATOM   1207  N7    A    38      34.334  55.360  43.073  1.00  0.00           N  
ATOM   1208  C5    A    38      34.641  55.170  41.697  1.00  0.00           C  
ATOM   1209  C6    A    38      35.727  54.672  40.963  1.00  0.00           C  
ATOM   1210  N6    A    38      36.850  54.175  41.475  1.00  0.00           N  
ATOM   1211  H61   A    38      37.543  53.867  40.808  1.00  0.00           H  
ATOM   1212  H62   A    38      36.944  54.152  42.480  1.00  0.00           H  
ATOM   1213  N1    A    38      35.782  54.642  39.660  1.00  0.00           N  
ATOM   1214  C2    A    38      34.707  55.190  38.987  1.00  0.00           C  
ATOM   1215  H2    A    38      34.750  55.235  37.909  1.00  0.00           H  
ATOM   1216  N3    A    38      33.572  55.555  39.634  1.00  0.00           N  
ATOM   1217  C4    A    38      33.647  55.668  40.942  1.00  0.00           C  
ATOM   1218  C3'   A    38      29.322  57.689  42.003  1.00  0.00           C  
ATOM   1219  H3'   A    38      28.713  58.255  42.708  1.00  0.00           H  
ATOM   1220  C2'   A    38      30.372  56.767  42.696  1.00  0.00           C  
ATOM   1221  H2'   A    38      30.872  57.421  43.410  1.00  0.00           H  
ATOM   1222  O2'   A    38      29.688  55.692  43.303  1.00  0.00           O  
ATOM   1223 HO2'   A    38      28.991  55.345  42.742  1.00  0.00           H  
ATOM   1224  O3'   A    38      28.497  56.861  41.160  1.00  0.00           O  
ATOM   1225  P     U    39      26.936  57.335  40.896  1.00  0.00           P  
ATOM   1226  OP1   U    39      26.413  56.585  39.734  1.00  0.00           O  
ATOM   1227  OP2   U    39      26.914  58.799  40.765  1.00  0.00           O  
ATOM   1228  O5'   U    39      26.069  56.925  42.095  1.00  0.00           O  
ATOM   1229  C5'   U    39      26.338  57.417  43.434  1.00  0.00           C  
ATOM   1230  H5'   U    39      26.345  58.505  43.496  1.00  0.00           H  
ATOM   1231 H5''   U    39      27.302  57.053  43.789  1.00  0.00           H  
ATOM   1232  C4'   U    39      25.343  56.862  44.446  1.00  0.00           C  
ATOM   1233  H4'   U    39      25.588  57.110  45.479  1.00  0.00           H  
ATOM   1234  O4'   U    39      23.963  57.297  44.355  1.00  0.00           O  
ATOM   1235  C1'   U    39      23.056  56.319  44.778  1.00  0.00           C  
ATOM   1236  H1'   U    39      22.403  56.638  45.590  1.00  0.00           H  
ATOM   1237  N1    U    39      22.047  56.057  43.661  1.00  0.00           N  
ATOM   1238  C6    U    39      22.492  55.926  42.403  1.00  0.00           C  
ATOM   1239  H6    U    39      23.534  56.032  42.140  1.00  0.00           H  
ATOM   1240  C5    U    39      21.555  55.712  41.410  1.00  0.00           C  
ATOM   1241  H5    U    39      21.876  55.646  40.381  1.00  0.00           H  
ATOM   1242  C4    U    39      20.119  55.441  41.796  1.00  0.00           C  
ATOM   1243  O4    U    39      19.240  55.185  40.981  1.00  0.00           O  
ATOM   1244  N3    U    39      19.794  55.557  43.144  1.00  0.00           N  
ATOM   1245  H3    U    39      18.913  55.189  43.475  1.00  0.00           H  
ATOM   1246  C2    U    39      20.749  55.882  44.056  1.00  0.00           C  
ATOM   1247  O2    U    39      20.378  55.999  45.234  1.00  0.00           O  
ATOM   1248  C3'   U    39      25.219  55.373  44.409  1.00  0.00           C  
ATOM   1249  H3'   U    39      25.112  55.060  43.370  1.00  0.00           H  
ATOM   1250  C2'   U    39      23.935  55.134  45.271  1.00  0.00           C  
ATOM   1251  H2'   U    39      23.524  54.155  45.023  1.00  0.00           H  
ATOM   1252  O2'   U    39      24.178  55.313  46.646  1.00  0.00           O  
ATOM   1253 HO2'   U    39      24.973  54.853  46.927  1.00  0.00           H  
ATOM   1254  O3'   U    39      26.363  54.709  44.929  1.00  0.00           O  
ATOM   1255  P     G    40      26.548  53.182  44.631  1.00  0.00           P  
ATOM   1256  OP1   G    40      25.286  52.551  44.159  1.00  0.00           O  
ATOM   1257  OP2   G    40      27.309  52.624  45.759  1.00  0.00           O  
ATOM   1258  O5'   G    40      27.469  53.139  43.351  1.00  0.00           O  
ATOM   1259  C5'   G    40      26.918  53.311  42.032  1.00  0.00           C  
ATOM   1260  H5'   G    40      26.713  54.372  41.889  1.00  0.00           H  
ATOM   1261 H5''   G    40      25.983  52.757  41.941  1.00  0.00           H  
ATOM   1262  C4'   G    40      27.959  52.848  41.070  1.00  0.00           C  
ATOM   1263  H4'   G    40      27.554  52.969  40.065  1.00  0.00           H  
ATOM   1264  O4'   G    40      29.146  53.653  41.223  1.00  0.00           O  
ATOM   1265  C1'   G    40      30.276  52.923  40.870  1.00  0.00           C  
ATOM   1266  H1'   G    40      30.794  53.308  39.991  1.00  0.00           H  
ATOM   1267  N9    G    40      31.251  52.847  42.064  1.00  0.00           N  
ATOM   1268  C8    G    40      30.927  53.015  43.430  1.00  0.00           C  
ATOM   1269  H8    G    40      29.934  53.288  43.755  1.00  0.00           H  
ATOM   1270  N7    G    40      31.969  52.723  44.207  1.00  0.00           N  
ATOM   1271  C5    G    40      33.013  52.349  43.336  1.00  0.00           C  
ATOM   1272  C6    G    40      34.391  52.177  43.582  1.00  0.00           C  
ATOM   1273  O6    G    40      35.029  52.447  44.546  1.00  0.00           O  
ATOM   1274  N1    G    40      34.989  51.659  42.502  1.00  0.00           N  
ATOM   1275  H1    G    40      35.987  51.557  42.384  1.00  0.00           H  
ATOM   1276  C2    G    40      34.437  51.591  41.267  1.00  0.00           C  
ATOM   1277  N2    G    40      35.149  51.521  40.234  1.00  0.00           N  
ATOM   1278  H21   G    40      36.077  51.126  40.177  1.00  0.00           H  
ATOM   1279  H22   G    40      34.655  51.848  39.416  1.00  0.00           H  
ATOM   1280  N3    G    40      33.224  51.914  40.952  1.00  0.00           N  
ATOM   1281  C4    G    40      32.516  52.269  42.056  1.00  0.00           C  
ATOM   1282  C3'   G    40      28.477  51.435  41.274  1.00  0.00           C  
ATOM   1283  H3'   G    40      28.613  51.160  42.320  1.00  0.00           H  
ATOM   1284  C2'   G    40      29.824  51.553  40.513  1.00  0.00           C  
ATOM   1285  H2'   G    40      30.528  50.818  40.903  1.00  0.00           H  
ATOM   1286  O2'   G    40      29.695  51.421  39.088  1.00  0.00           O  
ATOM   1287 HO2'   G    40      29.348  50.547  38.895  1.00  0.00           H  
ATOM   1288  O3'   G    40      27.599  50.498  40.648  1.00  0.00           O  
ATOM   1289  P     G    41      27.595  48.962  41.087  1.00  0.00           P  
ATOM   1290  OP1   G    41      26.562  48.239  40.269  1.00  0.00           O  
ATOM   1291  OP2   G    41      27.272  49.053  42.551  1.00  0.00           O  
ATOM   1292  O5'   G    41      29.104  48.390  40.947  1.00  0.00           O  
ATOM   1293  C5'   G    41      29.502  47.755  39.762  1.00  0.00           C  
ATOM   1294  H5'   G    41      29.482  48.337  38.841  1.00  0.00           H  
ATOM   1295 H5''   G    41      28.808  46.943  39.543  1.00  0.00           H  
ATOM   1296  C4'   G    41      30.998  47.246  39.921  1.00  0.00           C  
ATOM   1297  H4'   G    41      31.393  46.910  38.962  1.00  0.00           H  
ATOM   1298  O4'   G    41      31.843  48.332  40.239  1.00  0.00           O  
ATOM   1299  C1'   G    41      32.902  47.904  41.111  1.00  0.00           C  
ATOM   1300  H1'   G    41      33.822  48.184  40.599  1.00  0.00           H  
ATOM   1301  N9    G    41      32.804  48.578  42.352  1.00  0.00           N  
ATOM   1302  C8    G    41      31.697  49.177  42.918  1.00  0.00           C  
ATOM   1303  H8    G    41      30.745  49.245  42.413  1.00  0.00           H  
ATOM   1304  N7    G    41      31.848  49.523  44.163  1.00  0.00           N  
ATOM   1305  C5    G    41      33.117  49.200  44.453  1.00  0.00           C  
ATOM   1306  C6    G    41      33.855  49.305  45.631  1.00  0.00           C  
ATOM   1307  O6    G    41      33.560  49.962  46.683  1.00  0.00           O  
ATOM   1308  N1    G    41      35.041  48.661  45.613  1.00  0.00           N  
ATOM   1309  H1    G    41      35.587  48.612  46.461  1.00  0.00           H  
ATOM   1310  C2    G    41      35.483  47.999  44.553  1.00  0.00           C  
ATOM   1311  N2    G    41      36.501  47.252  44.741  1.00  0.00           N  
ATOM   1312  H21   G    41      37.054  47.393  45.575  1.00  0.00           H  
ATOM   1313  H22   G    41      36.885  46.740  43.960  1.00  0.00           H  
ATOM   1314  N3    G    41      34.875  47.904  43.349  1.00  0.00           N  
ATOM   1315  C4    G    41      33.684  48.497  43.395  1.00  0.00           C  
ATOM   1316  C3'   G    41      31.310  46.159  40.935  1.00  0.00           C  
ATOM   1317  H3'   G    41      30.758  46.367  41.851  1.00  0.00           H  
ATOM   1318  C2'   G    41      32.807  46.385  41.153  1.00  0.00           C  
ATOM   1319  H2'   G    41      33.172  46.033  42.118  1.00  0.00           H  
ATOM   1320  O2'   G    41      33.552  45.939  40.079  1.00  0.00           O  
ATOM   1321 HO2'   G    41      33.282  45.076  39.759  1.00  0.00           H  
ATOM   1322  O3'   G    41      31.058  44.891  40.370  1.00  0.00           O  
ATOM   1323  P     U    42      29.714  44.028  40.713  1.00  0.00           P  
ATOM   1324  OP1   U    42      29.175  43.489  39.451  1.00  0.00           O  
ATOM   1325  OP2   U    42      28.859  44.742  41.644  1.00  0.00           O  
ATOM   1326  O5'   U    42      30.309  42.873  41.535  1.00  0.00           O  
ATOM   1327  C5'   U    42      31.228  41.917  41.048  1.00  0.00           C  
ATOM   1328  H5'   U    42      31.695  42.211  40.108  1.00  0.00           H  
ATOM   1329 H5''   U    42      30.719  40.958  40.950  1.00  0.00           H  
ATOM   1330  C4'   U    42      32.370  41.689  42.011  1.00  0.00           C  
ATOM   1331  H4'   U    42      33.053  41.057  41.443  1.00  0.00           H  
ATOM   1332  O4'   U    42      33.129  42.950  42.234  1.00  0.00           O  
ATOM   1333  C1'   U    42      33.556  42.900  43.576  1.00  0.00           C  
ATOM   1334  H1'   U    42      34.643  42.824  43.556  1.00  0.00           H  
ATOM   1335  N1    U    42      33.126  43.963  44.486  1.00  0.00           N  
ATOM   1336  C6    U    42      31.892  44.677  44.326  1.00  0.00           C  
ATOM   1337  H6    U    42      31.278  44.435  43.471  1.00  0.00           H  
ATOM   1338  C5    U    42      31.553  45.703  45.190  1.00  0.00           C  
ATOM   1339  H5    U    42      30.630  46.244  45.039  1.00  0.00           H  
ATOM   1340  C4    U    42      32.362  46.206  46.206  1.00  0.00           C  
ATOM   1341  O4    U    42      32.139  47.210  46.956  1.00  0.00           O  
ATOM   1342  N3    U    42      33.647  45.607  46.209  1.00  0.00           N  
ATOM   1343  H3    U    42      34.359  46.087  46.740  1.00  0.00           H  
ATOM   1344  C2    U    42      34.102  44.605  45.313  1.00  0.00           C  
ATOM   1345  O2    U    42      35.243  44.191  45.427  1.00  0.00           O  
ATOM   1346  C3'   U    42      31.970  41.044  43.377  1.00  0.00           C  
ATOM   1347  H3'   U    42      31.053  41.509  43.741  1.00  0.00           H  
ATOM   1348  C2'   U    42      33.144  41.545  44.215  1.00  0.00           C  
ATOM   1349  H2'   U    42      32.880  41.555  45.272  1.00  0.00           H  
ATOM   1350  O2'   U    42      34.247  40.737  44.093  1.00  0.00           O  
ATOM   1351 HO2'   U    42      33.866  39.868  43.945  1.00  0.00           H  
ATOM   1352  O3'   U    42      31.907  39.575  43.465  1.00  0.00           O  
ATOM   1353  P     A    43      30.883  38.925  44.476  1.00  0.00           P  
ATOM   1354  OP1   A    43      30.510  39.838  45.552  1.00  0.00           O  
ATOM   1355  OP2   A    43      31.385  37.601  44.897  1.00  0.00           O  
ATOM   1356  O5'   A    43      29.561  38.714  43.514  1.00  0.00           O  
ATOM   1357  C5'   A    43      28.791  39.778  43.133  1.00  0.00           C  
ATOM   1358  H5'   A    43      29.191  40.732  42.789  1.00  0.00           H  
ATOM   1359 H5''   A    43      28.157  39.946  44.004  1.00  0.00           H  
ATOM   1360  C4'   A    43      27.724  39.269  42.139  1.00  0.00           C  
ATOM   1361  H4'   A    43      26.952  40.038  42.117  1.00  0.00           H  
ATOM   1362  O4'   A    43      28.318  39.225  40.835  1.00  0.00           O  
ATOM   1363  C1'   A    43      27.836  38.200  40.064  1.00  0.00           C  
ATOM   1364  H1'   A    43      27.372  38.451  39.110  1.00  0.00           H  
ATOM   1365  N9    A    43      28.921  37.263  39.777  1.00  0.00           N  
ATOM   1366  C8    A    43      30.072  37.214  40.508  1.00  0.00           C  
ATOM   1367  H8    A    43      30.306  37.930  41.282  1.00  0.00           H  
ATOM   1368  N7    A    43      30.917  36.266  40.086  1.00  0.00           N  
ATOM   1369  C5    A    43      30.263  35.697  38.994  1.00  0.00           C  
ATOM   1370  C6    A    43      30.539  34.688  38.051  1.00  0.00           C  
ATOM   1371  N6    A    43      31.637  34.018  37.976  1.00  0.00           N  
ATOM   1372  H61   A    43      31.751  33.279  37.297  1.00  0.00           H  
ATOM   1373  H62   A    43      32.243  33.965  38.782  1.00  0.00           H  
ATOM   1374  N1    A    43      29.703  34.383  37.081  1.00  0.00           N  
ATOM   1375  C2    A    43      28.493  34.952  37.043  1.00  0.00           C  
ATOM   1376  H2    A    43      27.883  34.625  36.215  1.00  0.00           H  
ATOM   1377  N3    A    43      28.128  35.977  37.828  1.00  0.00           N  
ATOM   1378  C4    A    43      29.038  36.292  38.810  1.00  0.00           C  
ATOM   1379  C3'   A    43      27.258  37.804  42.291  1.00  0.00           C  
ATOM   1380  H3'   A    43      28.182  37.272  42.516  1.00  0.00           H  
ATOM   1381  C2'   A    43      26.742  37.461  40.825  1.00  0.00           C  
ATOM   1382  H2'   A    43      26.822  36.404  40.572  1.00  0.00           H  
ATOM   1383  O2'   A    43      25.467  38.060  40.699  1.00  0.00           O  
ATOM   1384 HO2'   A    43      24.945  37.768  41.450  1.00  0.00           H  
ATOM   1385  O3'   A    43      26.358  37.621  43.323  1.00  0.00           O  
ATOM   1386  P     C    44      25.652  36.255  43.646  1.00  0.00           P  
ATOM   1387  OP1   C    44      25.097  36.487  44.989  1.00  0.00           O  
ATOM   1388  OP2   C    44      26.424  35.074  43.438  1.00  0.00           O  
ATOM   1389  O5'   C    44      24.524  36.181  42.542  1.00  0.00           O  
ATOM   1390  C5'   C    44      23.195  36.581  42.800  1.00  0.00           C  
ATOM   1391  H5'   C    44      23.132  37.543  43.308  1.00  0.00           H  
ATOM   1392 H5''   C    44      22.763  35.793  43.415  1.00  0.00           H  
ATOM   1393  C4'   C    44      22.332  36.537  41.532  1.00  0.00           C  
ATOM   1394  H4'   C    44      21.294  36.628  41.850  1.00  0.00           H  
ATOM   1395  O4'   C    44      22.553  37.593  40.570  1.00  0.00           O  
ATOM   1396  C1'   C    44      22.670  36.946  39.353  1.00  0.00           C  
ATOM   1397  H1'   C    44      21.679  36.783  38.930  1.00  0.00           H  
ATOM   1398  N1    C    44      23.436  37.825  38.432  1.00  0.00           N  
ATOM   1399  C6    C    44      24.612  37.428  37.786  1.00  0.00           C  
ATOM   1400  H6    C    44      24.941  36.401  37.837  1.00  0.00           H  
ATOM   1401  C5    C    44      25.326  38.314  36.985  1.00  0.00           C  
ATOM   1402  H5    C    44      26.257  38.056  36.502  1.00  0.00           H  
ATOM   1403  C4    C    44      24.731  39.589  36.852  1.00  0.00           C  
ATOM   1404  N4    C    44      25.218  40.446  36.065  1.00  0.00           N  
ATOM   1405  H41   C    44      24.722  41.321  36.151  1.00  0.00           H  
ATOM   1406  H42   C    44      26.228  40.421  36.061  1.00  0.00           H  
ATOM   1407  N3    C    44      23.636  40.011  37.456  1.00  0.00           N  
ATOM   1408  C2    C    44      22.964  39.120  38.192  1.00  0.00           C  
ATOM   1409  O2    C    44      21.921  39.569  38.715  1.00  0.00           O  
ATOM   1410  C3'   C    44      22.442  35.167  40.846  1.00  0.00           C  
ATOM   1411  H3'   C    44      23.009  34.481  41.476  1.00  0.00           H  
ATOM   1412  C2'   C    44      23.308  35.604  39.709  1.00  0.00           C  
ATOM   1413  H2'   C    44      24.324  35.812  40.046  1.00  0.00           H  
ATOM   1414  O2'   C    44      23.224  34.690  38.603  1.00  0.00           O  
ATOM   1415 HO2'   C    44      22.299  34.521  38.411  1.00  0.00           H  
ATOM   1416  O3'   C    44      21.239  34.664  40.350  1.00  0.00           O  
ATOM   1417  P     U    45      20.288  33.770  41.321  1.00  0.00           P  
ATOM   1418  OP1   U    45      18.852  33.733  40.858  1.00  0.00           O  
ATOM   1419  OP2   U    45      20.614  34.140  42.648  1.00  0.00           O  
ATOM   1420  O5'   U    45      20.976  32.361  41.151  1.00  0.00           O  
ATOM   1421  C5'   U    45      20.655  31.563  40.025  1.00  0.00           C  
ATOM   1422  H5'   U    45      20.742  32.201  39.145  1.00  0.00           H  
ATOM   1423 H5''   U    45      19.679  31.105  40.183  1.00  0.00           H  
ATOM   1424  C4'   U    45      21.585  30.348  39.792  1.00  0.00           C  
ATOM   1425  H4'   U    45      21.167  29.687  39.032  1.00  0.00           H  
ATOM   1426  O4'   U    45      22.947  30.656  39.417  1.00  0.00           O  
ATOM   1427  C1'   U    45      23.650  29.502  39.907  1.00  0.00           C  
ATOM   1428  H1'   U    45      24.034  28.954  39.046  1.00  0.00           H  
ATOM   1429  N1    U    45      24.773  29.911  40.881  1.00  0.00           N  
ATOM   1430  C6    U    45      24.789  31.149  41.401  1.00  0.00           C  
ATOM   1431  H6    U    45      23.937  31.813  41.424  1.00  0.00           H  
ATOM   1432  C5    U    45      25.910  31.587  42.034  1.00  0.00           C  
ATOM   1433  H5    U    45      25.896  32.616  42.364  1.00  0.00           H  
ATOM   1434  C4    U    45      27.070  30.806  42.170  1.00  0.00           C  
ATOM   1435  O4    U    45      28.100  31.222  42.712  1.00  0.00           O  
ATOM   1436  N3    U    45      27.029  29.566  41.592  1.00  0.00           N  
ATOM   1437  H3    U    45      27.864  29.023  41.423  1.00  0.00           H  
ATOM   1438  C2    U    45      25.954  29.164  40.866  1.00  0.00           C  
ATOM   1439  O2    U    45      26.106  28.221  40.102  1.00  0.00           O  
ATOM   1440  C3'   U    45      21.598  29.450  40.990  1.00  0.00           C  
ATOM   1441  H3'   U    45      21.808  30.012  41.900  1.00  0.00           H  
ATOM   1442  C2'   U    45      22.706  28.510  40.624  1.00  0.00           C  
ATOM   1443  H2'   U    45      23.162  28.037  41.494  1.00  0.00           H  
ATOM   1444  O2'   U    45      22.188  27.572  39.725  1.00  0.00           O  
ATOM   1445 HO2'   U    45      21.294  27.411  40.035  1.00  0.00           H  
ATOM   1446  O3'   U    45      20.297  28.790  41.130  1.00  0.00           O  
ATOM   1447  P     G    46      19.841  28.265  42.439  1.00  0.00           P  
ATOM   1448  OP1   G    46      18.465  27.728  42.144  1.00  0.00           O  
ATOM   1449  OP2   G    46      19.859  29.365  43.438  1.00  0.00           O  
ATOM   1450  O5'   G    46      20.757  27.082  42.990  1.00  0.00           O  
ATOM   1451  C5'   G    46      20.706  25.735  42.577  1.00  0.00           C  
ATOM   1452  H5'   G    46      20.451  25.658  41.520  1.00  0.00           H  
ATOM   1453 H5''   G    46      19.855  25.196  42.995  1.00  0.00           H  
ATOM   1454  C4'   G    46      22.003  24.928  42.911  1.00  0.00           C  
ATOM   1455  H4'   G    46      21.958  23.902  42.544  1.00  0.00           H  
ATOM   1456  O4'   G    46      23.108  25.729  42.365  1.00  0.00           O  
ATOM   1457  C1'   G    46      24.268  25.480  43.223  1.00  0.00           C  
ATOM   1458  H1'   G    46      25.070  25.039  42.631  1.00  0.00           H  
ATOM   1459  N9    G    46      24.805  26.809  43.605  1.00  0.00           N  
ATOM   1460  C8    G    46      24.132  27.931  43.863  1.00  0.00           C  
ATOM   1461  H8    G    46      23.096  27.986  43.561  1.00  0.00           H  
ATOM   1462  N7    G    46      24.796  28.911  44.386  1.00  0.00           N  
ATOM   1463  C5    G    46      26.086  28.343  44.534  1.00  0.00           C  
ATOM   1464  C6    G    46      27.335  28.893  44.996  1.00  0.00           C  
ATOM   1465  O6    G    46      27.544  30.033  45.432  1.00  0.00           O  
ATOM   1466  N1    G    46      28.389  28.004  44.893  1.00  0.00           N  
ATOM   1467  H1    G    46      29.319  28.252  45.200  1.00  0.00           H  
ATOM   1468  C2    G    46      28.292  26.757  44.457  1.00  0.00           C  
ATOM   1469  N2    G    46      29.413  26.041  44.448  1.00  0.00           N  
ATOM   1470  H21   G    46      30.294  26.494  44.645  1.00  0.00           H  
ATOM   1471  H22   G    46      29.384  25.053  44.237  1.00  0.00           H  
ATOM   1472  N3    G    46      27.156  26.205  44.048  1.00  0.00           N  
ATOM   1473  C4    G    46      26.071  27.046  44.037  1.00  0.00           C  
ATOM   1474  C3'   G    46      22.252  24.862  44.410  1.00  0.00           C  
ATOM   1475  H3'   G    46      21.877  25.786  44.851  1.00  0.00           H  
ATOM   1476  C2'   G    46      23.764  24.647  44.431  1.00  0.00           C  
ATOM   1477  H2'   G    46      24.174  25.100  45.334  1.00  0.00           H  
ATOM   1478  O2'   G    46      24.110  23.320  44.132  1.00  0.00           O  
ATOM   1479 HO2'   G    46      23.303  22.812  44.020  1.00  0.00           H  
ATOM   1480  O3'   G    46      21.483  23.797  44.858  1.00  0.00           O  
ATOM   1481  P     A    47      21.001  23.690  46.327  1.00  0.00           P  
ATOM   1482  OP1   A    47      19.884  22.728  46.292  1.00  0.00           O  
ATOM   1483  OP2   A    47      20.771  25.037  46.878  1.00  0.00           O  
ATOM   1484  O5'   A    47      22.218  23.006  47.060  1.00  0.00           O  
ATOM   1485  C5'   A    47      22.712  21.736  46.700  1.00  0.00           C  
ATOM   1486  H5'   A    47      22.634  21.629  45.618  1.00  0.00           H  
ATOM   1487 H5''   A    47      22.099  20.978  47.189  1.00  0.00           H  
ATOM   1488  C4'   A    47      24.128  21.689  47.301  1.00  0.00           C  
ATOM   1489  H4'   A    47      24.621  20.801  46.905  1.00  0.00           H  
ATOM   1490  O4'   A    47      24.900  22.745  46.821  1.00  0.00           O  
ATOM   1491  C1'   A    47      25.765  22.982  47.871  1.00  0.00           C  
ATOM   1492  H1'   A    47      26.782  22.929  47.482  1.00  0.00           H  
ATOM   1493  N9    A    47      25.603  24.432  48.151  1.00  0.00           N  
ATOM   1494  C8    A    47      24.394  25.023  48.495  1.00  0.00           C  
ATOM   1495  H8    A    47      23.486  24.470  48.686  1.00  0.00           H  
ATOM   1496  N7    A    47      24.501  26.326  48.613  1.00  0.00           N  
ATOM   1497  C5    A    47      25.879  26.597  48.345  1.00  0.00           C  
ATOM   1498  C6    A    47      26.731  27.752  48.312  1.00  0.00           C  
ATOM   1499  N6    A    47      26.431  28.924  48.710  1.00  0.00           N  
ATOM   1500  H61   A    47      27.117  29.660  48.626  1.00  0.00           H  
ATOM   1501  H62   A    47      25.485  29.059  49.038  1.00  0.00           H  
ATOM   1502  N1    A    47      28.020  27.596  48.157  1.00  0.00           N  
ATOM   1503  C2    A    47      28.548  26.386  47.863  1.00  0.00           C  
ATOM   1504  H2    A    47      29.594  26.468  47.609  1.00  0.00           H  
ATOM   1505  N3    A    47      27.910  25.217  47.876  1.00  0.00           N  
ATOM   1506  C4    A    47      26.582  25.404  48.029  1.00  0.00           C  
ATOM   1507  C3'   A    47      24.189  21.670  48.824  1.00  0.00           C  
ATOM   1508  H3'   A    47      23.504  22.399  49.256  1.00  0.00           H  
ATOM   1509  C2'   A    47      25.594  22.111  49.082  1.00  0.00           C  
ATOM   1510  H2'   A    47      25.697  22.708  49.988  1.00  0.00           H  
ATOM   1511  O2'   A    47      26.484  20.988  48.981  1.00  0.00           O  
ATOM   1512 HO2'   A    47      26.673  20.590  49.834  1.00  0.00           H  
ATOM   1513  O3'   A    47      23.916  20.427  49.375  1.00  0.00           O  
ATOM   1514  P    A3    48      23.654  20.180  50.969  1.00  0.00           P  
ATOM   1515  OP1  A3    48      22.677  19.045  50.947  1.00  0.00           O  
ATOM   1516  OP2  A3    48      23.327  21.512  51.563  1.00  0.00           O  
ATOM   1517  O5'  A3    48      24.980  19.654  51.697  1.00  0.00           O  
ATOM   1518  C5'  A3    48      25.590  18.388  51.301  1.00  0.00           C  
ATOM   1519  H5'  A3    48      25.439  18.208  50.236  1.00  0.00           H  
ATOM   1520 H5''  A3    48      25.064  17.559  51.775  1.00  0.00           H  
ATOM   1521  C4'  A3    48      26.966  18.307  51.765  1.00  0.00           C  
ATOM   1522  H4'  A3    48      27.309  17.314  51.475  1.00  0.00           H  
ATOM   1523  O4'  A3    48      27.776  19.238  51.049  1.00  0.00           O  
ATOM   1524  C1'  A3    48      28.642  19.891  51.966  1.00  0.00           C  
ATOM   1525  H1'  A3    48      29.650  19.854  51.553  1.00  0.00           H  
ATOM   1526  N9   A3    48      28.268  21.346  52.040  1.00  0.00           N  
ATOM   1527  C8   A3    48      27.266  22.000  52.737  1.00  0.00           C  
ATOM   1528  H8   A3    48      26.581  21.549  53.439  1.00  0.00           H  
ATOM   1529  N7   A3    48      27.220  23.292  52.468  1.00  0.00           N  
ATOM   1530  C5   A3    48      28.249  23.562  51.582  1.00  0.00           C  
ATOM   1531  C6   A3    48      28.896  24.705  51.037  1.00  0.00           C  
ATOM   1532  N6   A3    48      28.429  25.915  51.130  1.00  0.00           N  
ATOM   1533  H61  A3    48      28.905  26.555  50.510  1.00  0.00           H  
ATOM   1534  H62  A3    48      27.618  26.277  51.610  1.00  0.00           H  
ATOM   1535  N1   A3    48      29.979  24.598  50.242  1.00  0.00           N  
ATOM   1536  C2   A3    48      30.447  23.360  50.006  1.00  0.00           C  
ATOM   1537  H2   A3    48      31.330  23.374  49.384  1.00  0.00           H  
ATOM   1538  N3   A3    48      30.043  22.212  50.533  1.00  0.00           N  
ATOM   1539  C4   A3    48      28.923  22.374  51.375  1.00  0.00           C  
ATOM   1540  C3'  A3    48      27.175  18.531  53.299  1.00  0.00           C  
ATOM   1541  H3'  A3    48      26.492  19.337  53.569  1.00  0.00           H  
ATOM   1542  C2'  A3    48      28.607  19.110  53.289  1.00  0.00           C  
ATOM   1543  H2'  A3    48      28.759  19.837  54.087  1.00  0.00           H  
ATOM   1544  O2'  A3    48      29.544  18.015  53.221  1.00  0.00           O  
ATOM   1545 HO2'  A3    48      29.678  17.567  54.059  1.00  0.00           H  
ATOM   1546  O3'  A3    48      27.013  17.354  54.065  1.00  0.00           O  
ATOM   1547 HO3'  A3    48      27.066  17.590  54.994  1.00  0.00           H  
TER    1548       A3    48 
END   
