# Supplementary material for: Modelling the structures of frameshift-stimulatory pseudoknots from representative bat coronaviruses
Source: PLoS Comput Biol. 2023 May 19;19(5):e1011124. doi: 10.1371/journal.pcbi.1011124 (PMC10234561; doi:10.1371/journal.pcbi.1011124)
Supplement: S3 Data — PDB files for the top 3 representative clusters from each conformer (threaded/unthreaded) of each pseudoknot described in the main text, along with PDB files for the representative clusters shown in S8–S18 Figs. (ZIP) [file pcbi.1011124.s003.zip › SI_Model_PDB_files/Anlong-8_threaded_noMg_cluster3.pdb]

ATOM      1 HO5'  G5     1      50.487  57.666  59.913  1.00  0.00           H  
ATOM      2  O5'  G5     1      50.605  58.613  59.807  1.00  0.00           O  
ATOM      3  C5'  G5     1      50.230  58.980  58.528  1.00  0.00           C  
ATOM      4  H5'  G5     1      50.988  58.664  57.812  1.00  0.00           H  
ATOM      5 H5''  G5     1      50.144  60.062  58.433  1.00  0.00           H  
ATOM      6  C4'  G5     1      48.986  58.266  58.109  1.00  0.00           C  
ATOM      7  H4'  G5     1      48.201  58.348  58.861  1.00  0.00           H  
ATOM      8  O4'  G5     1      48.503  58.868  56.920  1.00  0.00           O  
ATOM      9  C1'  G5     1      48.099  57.826  55.962  1.00  0.00           C  
ATOM     10  H1'  G5     1      47.051  57.998  55.718  1.00  0.00           H  
ATOM     11  N9   G5     1      48.833  57.710  54.649  1.00  0.00           N  
ATOM     12  C8   G5     1      48.308  57.979  53.461  1.00  0.00           C  
ATOM     13  H8   G5     1      47.344  58.400  53.213  1.00  0.00           H  
ATOM     14  N7   G5     1      49.207  57.889  52.471  1.00  0.00           N  
ATOM     15  C5   G5     1      50.398  57.552  53.080  1.00  0.00           C  
ATOM     16  C6   G5     1      51.708  57.206  52.562  1.00  0.00           C  
ATOM     17  O6   G5     1      52.175  56.940  51.436  1.00  0.00           O  
ATOM     18  N1   G5     1      52.659  57.131  53.590  1.00  0.00           N  
ATOM     19  H1   G5     1      53.575  56.801  53.322  1.00  0.00           H  
ATOM     20  C2   G5     1      52.374  57.165  54.907  1.00  0.00           C  
ATOM     21  N2   G5     1      53.384  57.313  55.722  1.00  0.00           N  
ATOM     22  H21  G5     1      54.296  57.584  55.384  1.00  0.00           H  
ATOM     23  H22  G5     1      53.233  57.066  56.690  1.00  0.00           H  
ATOM     24  N3   G5     1      51.169  57.541  55.391  1.00  0.00           N  
ATOM     25  C4   G5     1      50.203  57.581  54.463  1.00  0.00           C  
ATOM     26  C3'  G5     1      49.331  56.808  57.786  1.00  0.00           C  
ATOM     27  H3'  G5     1      50.374  56.766  57.474  1.00  0.00           H  
ATOM     28  C2'  G5     1      48.341  56.453  56.621  1.00  0.00           C  
ATOM     29  H2'  G5     1      48.842  55.725  55.982  1.00  0.00           H  
ATOM     30  O2'  G5     1      47.136  55.990  57.127  1.00  0.00           O  
ATOM     31 HO2'  G5     1      47.323  55.224  57.673  1.00  0.00           H  
ATOM     32  O3'  G5     1      49.096  56.037  58.927  1.00  0.00           O  
ATOM     33  P     C     2      50.092  54.867  59.249  1.00  0.00           P  
ATOM     34  OP1   C     2      49.538  54.069  60.313  1.00  0.00           O  
ATOM     35  OP2   C     2      51.354  55.530  59.518  1.00  0.00           O  
ATOM     36  O5'   C     2      50.208  53.989  57.943  1.00  0.00           O  
ATOM     37  C5'   C     2      51.266  54.198  57.031  1.00  0.00           C  
ATOM     38  H5'   C     2      52.151  53.726  57.458  1.00  0.00           H  
ATOM     39 H5''   C     2      51.471  55.256  56.868  1.00  0.00           H  
ATOM     40  C4'   C     2      51.040  53.563  55.618  1.00  0.00           C  
ATOM     41  H4'   C     2      50.131  53.964  55.169  1.00  0.00           H  
ATOM     42  O4'   C     2      52.202  53.924  54.787  1.00  0.00           O  
ATOM     43  C1'   C     2      52.887  52.722  54.444  1.00  0.00           C  
ATOM     44  H1'   C     2      52.600  52.290  53.485  1.00  0.00           H  
ATOM     45  N1    C     2      54.321  52.988  54.296  1.00  0.00           N  
ATOM     46  C6    C     2      54.989  53.740  55.236  1.00  0.00           C  
ATOM     47  H6    C     2      54.435  54.287  55.985  1.00  0.00           H  
ATOM     48  C5    C     2      56.342  53.867  55.085  1.00  0.00           C  
ATOM     49  H5    C     2      56.848  54.605  55.690  1.00  0.00           H  
ATOM     50  C4    C     2      57.023  53.163  54.062  1.00  0.00           C  
ATOM     51  N4    C     2      58.283  53.407  53.888  1.00  0.00           N  
ATOM     52  H41   C     2      58.644  53.126  52.988  1.00  0.00           H  
ATOM     53  H42   C     2      58.788  54.022  54.510  1.00  0.00           H  
ATOM     54  N3    C     2      56.335  52.483  53.108  1.00  0.00           N  
ATOM     55  C2    C     2      55.009  52.337  53.265  1.00  0.00           C  
ATOM     56  O2    C     2      54.383  51.657  52.417  1.00  0.00           O  
ATOM     57  C3'   C     2      51.076  52.048  55.826  1.00  0.00           C  
ATOM     58  H3'   C     2      50.769  51.776  56.836  1.00  0.00           H  
ATOM     59  C2'   C     2      52.565  51.694  55.521  1.00  0.00           C  
ATOM     60  H2'   C     2      53.156  51.830  56.427  1.00  0.00           H  
ATOM     61  O2'   C     2      52.616  50.370  55.043  1.00  0.00           O  
ATOM     62 HO2'   C     2      51.772  50.303  54.591  1.00  0.00           H  
ATOM     63  O3'   C     2      50.305  51.389  54.901  1.00  0.00           O  
ATOM     64  P     G     3      48.713  51.223  55.074  1.00  0.00           P  
ATOM     65  OP1   G     3      48.428  51.614  56.442  1.00  0.00           O  
ATOM     66  OP2   G     3      48.353  49.800  54.657  1.00  0.00           O  
ATOM     67  O5'   G     3      48.197  52.170  54.014  1.00  0.00           O  
ATOM     68  C5'   G     3      46.998  52.859  54.273  1.00  0.00           C  
ATOM     69  H5'   G     3      47.145  53.511  55.134  1.00  0.00           H  
ATOM     70 H5''   G     3      46.173  52.174  54.471  1.00  0.00           H  
ATOM     71  C4'   G     3      46.609  53.732  53.121  1.00  0.00           C  
ATOM     72  H4'   G     3      45.637  54.078  53.472  1.00  0.00           H  
ATOM     73  O4'   G     3      47.496  54.800  52.936  1.00  0.00           O  
ATOM     74  C1'   G     3      47.852  54.936  51.524  1.00  0.00           C  
ATOM     75  H1'   G     3      47.849  55.964  51.163  1.00  0.00           H  
ATOM     76  N9    G     3      49.258  54.488  51.316  1.00  0.00           N  
ATOM     77  C8    G     3      50.086  53.766  52.124  1.00  0.00           C  
ATOM     78  H8    G     3      49.852  53.200  53.013  1.00  0.00           H  
ATOM     79  N7    G     3      51.292  53.709  51.683  1.00  0.00           N  
ATOM     80  C5    G     3      51.277  54.327  50.412  1.00  0.00           C  
ATOM     81  C6    G     3      52.203  54.431  49.298  1.00  0.00           C  
ATOM     82  O6    G     3      53.348  53.903  49.126  1.00  0.00           O  
ATOM     83  N1    G     3      51.744  55.130  48.189  1.00  0.00           N  
ATOM     84  H1    G     3      52.283  55.343  47.361  1.00  0.00           H  
ATOM     85  C2    G     3      50.477  55.480  48.077  1.00  0.00           C  
ATOM     86  N2    G     3      50.157  55.859  46.849  1.00  0.00           N  
ATOM     87  H21   G     3      50.925  55.923  46.197  1.00  0.00           H  
ATOM     88  H22   G     3      49.220  56.095  46.555  1.00  0.00           H  
ATOM     89  N3    G     3      49.516  55.351  49.013  1.00  0.00           N  
ATOM     90  C4    G     3      50.005  54.769  50.172  1.00  0.00           C  
ATOM     91  C3'   G     3      46.563  53.021  51.772  1.00  0.00           C  
ATOM     92  H3'   G     3      47.419  52.350  51.850  1.00  0.00           H  
ATOM     93  C2'   G     3      46.807  54.099  50.729  1.00  0.00           C  
ATOM     94  H2'   G     3      47.169  53.596  49.833  1.00  0.00           H  
ATOM     95  O2'   G     3      45.662  54.936  50.548  1.00  0.00           O  
ATOM     96 HO2'   G     3      44.935  54.319  50.661  1.00  0.00           H  
ATOM     97  O3'   G     3      45.316  52.405  51.650  1.00  0.00           O  
ATOM     98  P     A     4      45.062  51.029  50.913  1.00  0.00           P  
ATOM     99  OP1   A     4      43.577  50.937  50.773  1.00  0.00           O  
ATOM    100  OP2   A     4      45.869  49.954  51.544  1.00  0.00           O  
ATOM    101  O5'   A     4      45.649  51.240  49.355  1.00  0.00           O  
ATOM    102  C5'   A     4      45.020  52.144  48.438  1.00  0.00           C  
ATOM    103  H5'   A     4      44.932  53.101  48.953  1.00  0.00           H  
ATOM    104 H5''   A     4      44.095  51.698  48.072  1.00  0.00           H  
ATOM    105  C4'   A     4      45.845  52.468  47.158  1.00  0.00           C  
ATOM    106  H4'   A     4      45.372  53.062  46.375  1.00  0.00           H  
ATOM    107  O4'   A     4      47.126  52.929  47.494  1.00  0.00           O  
ATOM    108  C1'   A     4      48.072  52.331  46.628  1.00  0.00           C  
ATOM    109  H1'   A     4      48.361  53.135  45.953  1.00  0.00           H  
ATOM    110  N9    A     4      49.273  51.912  47.382  1.00  0.00           N  
ATOM    111  C8    A     4      49.177  51.266  48.608  1.00  0.00           C  
ATOM    112  H8    A     4      48.254  51.101  49.144  1.00  0.00           H  
ATOM    113  N7    A     4      50.367  50.889  49.029  1.00  0.00           N  
ATOM    114  C5    A     4      51.272  51.266  48.011  1.00  0.00           C  
ATOM    115  C6    A     4      52.695  51.215  47.848  1.00  0.00           C  
ATOM    116  N6    A     4      53.534  50.781  48.759  1.00  0.00           N  
ATOM    117  H61   A     4      54.511  50.715  48.513  1.00  0.00           H  
ATOM    118  H62   A     4      53.188  50.605  49.691  1.00  0.00           H  
ATOM    119  N1    A     4      53.241  51.640  46.734  1.00  0.00           N  
ATOM    120  C2    A     4      52.547  52.304  45.812  1.00  0.00           C  
ATOM    121  H2    A     4      53.159  52.664  44.998  1.00  0.00           H  
ATOM    122  N3    A     4      51.201  52.538  45.866  1.00  0.00           N  
ATOM    123  C4    A     4      50.645  51.974  47.010  1.00  0.00           C  
ATOM    124  C3'   A     4      46.042  51.055  46.593  1.00  0.00           C  
ATOM    125  H3'   A     4      46.181  50.365  47.426  1.00  0.00           H  
ATOM    126  C2'   A     4      47.347  51.211  45.853  1.00  0.00           C  
ATOM    127  H2'   A     4      47.846  50.255  45.699  1.00  0.00           H  
ATOM    128  O2'   A     4      47.201  51.662  44.551  1.00  0.00           O  
ATOM    129 HO2'   A     4      46.586  51.094  44.081  1.00  0.00           H  
ATOM    130  O3'   A     4      44.971  50.703  45.780  1.00  0.00           O  
ATOM    131  P     G     5      44.998  49.385  44.849  1.00  0.00           P  
ATOM    132  OP1   G     5      45.436  48.193  45.630  1.00  0.00           O  
ATOM    133  OP2   G     5      45.722  49.745  43.635  1.00  0.00           O  
ATOM    134  O5'   G     5      43.519  49.204  44.413  1.00  0.00           O  
ATOM    135  C5'   G     5      42.471  48.817  45.276  1.00  0.00           C  
ATOM    136  H5'   G     5      42.481  49.138  46.318  1.00  0.00           H  
ATOM    137 H5''   G     5      42.459  47.728  45.309  1.00  0.00           H  
ATOM    138  C4'   G     5      41.187  49.397  44.631  1.00  0.00           C  
ATOM    139  H4'   G     5      40.407  49.125  45.342  1.00  0.00           H  
ATOM    140  O4'   G     5      41.142  50.792  44.588  1.00  0.00           O  
ATOM    141  C1'   G     5      40.651  51.311  43.377  1.00  0.00           C  
ATOM    142  H1'   G     5      40.100  52.223  43.606  1.00  0.00           H  
ATOM    143  N9    G     5      41.709  51.757  42.410  1.00  0.00           N  
ATOM    144  C8    G     5      43.045  51.836  42.633  1.00  0.00           C  
ATOM    145  H8    G     5      43.462  51.545  43.586  1.00  0.00           H  
ATOM    146  N7    G     5      43.708  52.271  41.615  1.00  0.00           N  
ATOM    147  C5    G     5      42.773  52.561  40.661  1.00  0.00           C  
ATOM    148  C6    G     5      42.976  52.967  39.327  1.00  0.00           C  
ATOM    149  O6    G     5      43.990  53.081  38.722  1.00  0.00           O  
ATOM    150  N1    G     5      41.830  53.090  38.605  1.00  0.00           N  
ATOM    151  H1    G     5      41.954  53.105  37.602  1.00  0.00           H  
ATOM    152  C2    G     5      40.648  53.079  39.225  1.00  0.00           C  
ATOM    153  N2    G     5      39.647  53.297  38.401  1.00  0.00           N  
ATOM    154  H21   G     5      39.842  53.643  37.472  1.00  0.00           H  
ATOM    155  H22   G     5      38.770  53.259  38.901  1.00  0.00           H  
ATOM    156  N3    G     5      40.387  52.650  40.450  1.00  0.00           N  
ATOM    157  C4    G     5      41.507  52.410  41.171  1.00  0.00           C  
ATOM    158  C3'   G     5      40.871  48.993  43.194  1.00  0.00           C  
ATOM    159  H3'   G     5      41.786  49.085  42.607  1.00  0.00           H  
ATOM    160  C2'   G     5      39.858  50.180  42.766  1.00  0.00           C  
ATOM    161  H2'   G     5      39.893  50.139  41.677  1.00  0.00           H  
ATOM    162  O2'   G     5      38.535  50.190  43.244  1.00  0.00           O  
ATOM    163 HO2'   G     5      38.462  50.154  44.200  1.00  0.00           H  
ATOM    164  O3'   G     5      40.215  47.734  43.178  1.00  0.00           O  
ATOM    165  P     G     6      40.267  46.785  42.089  1.00  0.00           P  
ATOM    166  OP1   G     6      39.318  45.705  42.502  1.00  0.00           O  
ATOM    167  OP2   G     6      41.657  46.484  41.774  1.00  0.00           O  
ATOM    168  O5'   G     6      39.704  47.576  40.796  1.00  0.00           O  
ATOM    169  C5'   G     6      38.323  47.671  40.522  1.00  0.00           C  
ATOM    170  H5'   G     6      37.888  48.255  41.333  1.00  0.00           H  
ATOM    171 H5''   G     6      37.889  46.692  40.320  1.00  0.00           H  
ATOM    172  C4'   G     6      38.230  48.519  39.224  1.00  0.00           C  
ATOM    173  H4'   G     6      37.226  48.634  38.816  1.00  0.00           H  
ATOM    174  O4'   G     6      38.885  49.789  39.192  1.00  0.00           O  
ATOM    175  C1'   G     6      39.470  49.915  37.868  1.00  0.00           C  
ATOM    176  H1'   G     6      39.287  50.858  37.353  1.00  0.00           H  
ATOM    177  N9    G     6      40.958  49.834  37.958  1.00  0.00           N  
ATOM    178  C8    G     6      41.743  49.299  38.942  1.00  0.00           C  
ATOM    179  H8    G     6      41.342  48.902  39.863  1.00  0.00           H  
ATOM    180  N7    G     6      43.038  49.253  38.753  1.00  0.00           N  
ATOM    181  C5    G     6      43.096  49.781  37.473  1.00  0.00           C  
ATOM    182  C6    G     6      44.306  50.120  36.693  1.00  0.00           C  
ATOM    183  O6    G     6      45.548  49.897  36.887  1.00  0.00           O  
ATOM    184  N1    G     6      43.975  50.610  35.451  1.00  0.00           N  
ATOM    185  H1    G     6      44.731  50.881  34.838  1.00  0.00           H  
ATOM    186  C2    G     6      42.701  50.703  34.977  1.00  0.00           C  
ATOM    187  N2    G     6      42.605  51.193  33.796  1.00  0.00           N  
ATOM    188  H21   G     6      43.468  51.283  33.278  1.00  0.00           H  
ATOM    189  H22   G     6      41.687  51.275  33.383  1.00  0.00           H  
ATOM    190  N3    G     6      41.581  50.595  35.713  1.00  0.00           N  
ATOM    191  C4    G     6      41.859  50.099  36.953  1.00  0.00           C  
ATOM    192  C3'   G     6      38.803  47.717  38.068  1.00  0.00           C  
ATOM    193  H3'   G     6      39.817  47.442  38.356  1.00  0.00           H  
ATOM    194  C2'   G     6      38.961  48.760  37.013  1.00  0.00           C  
ATOM    195  H2'   G     6      39.623  48.385  36.233  1.00  0.00           H  
ATOM    196  O2'   G     6      37.641  48.971  36.500  1.00  0.00           O  
ATOM    197 HO2'   G     6      36.987  48.311  36.743  1.00  0.00           H  
ATOM    198  O3'   G     6      38.137  46.591  37.670  1.00  0.00           O  
ATOM    199  P     G     7      38.956  45.398  37.007  1.00  0.00           P  
ATOM    200  OP1   G     7      38.095  44.234  36.824  1.00  0.00           O  
ATOM    201  OP2   G     7      40.243  45.218  37.725  1.00  0.00           O  
ATOM    202  O5'   G     7      39.439  45.883  35.542  1.00  0.00           O  
ATOM    203  C5'   G     7      38.474  46.196  34.523  1.00  0.00           C  
ATOM    204  H5'   G     7      37.880  47.020  34.916  1.00  0.00           H  
ATOM    205 H5''   G     7      37.909  45.287  34.317  1.00  0.00           H  
ATOM    206  C4'   G     7      39.224  46.713  33.265  1.00  0.00           C  
ATOM    207  H4'   G     7      38.555  46.906  32.427  1.00  0.00           H  
ATOM    208  O4'   G     7      39.913  47.900  33.583  1.00  0.00           O  
ATOM    209  C1'   G     7      41.128  47.782  32.855  1.00  0.00           C  
ATOM    210  H1'   G     7      41.381  48.710  32.343  1.00  0.00           H  
ATOM    211  N9    G     7      42.285  47.660  33.790  1.00  0.00           N  
ATOM    212  C8    G     7      42.402  47.286  35.080  1.00  0.00           C  
ATOM    213  H8    G     7      41.499  47.147  35.654  1.00  0.00           H  
ATOM    214  N7    G     7      43.606  47.203  35.574  1.00  0.00           N  
ATOM    215  C5    G     7      44.423  47.426  34.455  1.00  0.00           C  
ATOM    216  C6    G     7      45.872  47.404  34.181  1.00  0.00           C  
ATOM    217  O6    G     7      46.712  47.109  34.957  1.00  0.00           O  
ATOM    218  N1    G     7      46.210  47.751  32.890  1.00  0.00           N  
ATOM    219  H1    G     7      47.192  47.746  32.655  1.00  0.00           H  
ATOM    220  C2    G     7      45.307  48.106  32.004  1.00  0.00           C  
ATOM    221  N2    G     7      45.875  48.383  30.828  1.00  0.00           N  
ATOM    222  H21   G     7      46.880  48.312  30.764  1.00  0.00           H  
ATOM    223  H22   G     7      45.288  48.707  30.072  1.00  0.00           H  
ATOM    224  N3    G     7      44.031  48.088  32.136  1.00  0.00           N  
ATOM    225  C4    G     7      43.619  47.762  33.389  1.00  0.00           C  
ATOM    226  C3'   G     7      40.195  45.663  32.815  1.00  0.00           C  
ATOM    227  H3'   G     7      40.670  45.202  33.680  1.00  0.00           H  
ATOM    228  C2'   G     7      41.102  46.580  31.975  1.00  0.00           C  
ATOM    229  H2'   G     7      42.067  46.076  31.917  1.00  0.00           H  
ATOM    230  O2'   G     7      40.570  47.067  30.765  1.00  0.00           O  
ATOM    231 HO2'   G     7      41.168  46.935  30.026  1.00  0.00           H  
ATOM    232  O3'   G     7      39.586  44.771  31.907  1.00  0.00           O  
ATOM    233  P     G     8      40.333  43.398  31.795  1.00  0.00           P  
ATOM    234  OP1   G     8      39.397  42.496  31.079  1.00  0.00           O  
ATOM    235  OP2   G     8      40.866  43.015  33.132  1.00  0.00           O  
ATOM    236  O5'   G     8      41.511  43.748  30.839  1.00  0.00           O  
ATOM    237  C5'   G     8      41.312  44.096  29.505  1.00  0.00           C  
ATOM    238  H5'   G     8      40.717  45.008  29.467  1.00  0.00           H  
ATOM    239 H5''   G     8      40.768  43.247  29.090  1.00  0.00           H  
ATOM    240  C4'   G     8      42.634  44.265  28.704  1.00  0.00           C  
ATOM    241  H4'   G     8      42.394  44.379  27.647  1.00  0.00           H  
ATOM    242  O4'   G     8      43.383  45.365  29.220  1.00  0.00           O  
ATOM    243  C1'   G     8      44.778  44.976  29.292  1.00  0.00           C  
ATOM    244  H1'   G     8      45.448  45.729  28.876  1.00  0.00           H  
ATOM    245  N9    G     8      45.251  44.767  30.736  1.00  0.00           N  
ATOM    246  C8    G     8      44.653  44.538  31.973  1.00  0.00           C  
ATOM    247  H8    G     8      43.577  44.510  32.069  1.00  0.00           H  
ATOM    248  N7    G     8      45.451  44.338  32.948  1.00  0.00           N  
ATOM    249  C5    G     8      46.714  44.465  32.339  1.00  0.00           C  
ATOM    250  C6    G     8      48.040  44.549  32.864  1.00  0.00           C  
ATOM    251  O6    G     8      48.390  44.518  34.058  1.00  0.00           O  
ATOM    252  N1    G     8      48.987  44.507  31.923  1.00  0.00           N  
ATOM    253  H1    G     8      49.973  44.340  32.065  1.00  0.00           H  
ATOM    254  C2    G     8      48.772  44.610  30.550  1.00  0.00           C  
ATOM    255  N2    G     8      49.844  44.712  29.747  1.00  0.00           N  
ATOM    256  H21   G     8      50.743  44.768  30.204  1.00  0.00           H  
ATOM    257  H22   G     8      49.784  44.811  28.744  1.00  0.00           H  
ATOM    258  N3    G     8      47.564  44.717  30.068  1.00  0.00           N  
ATOM    259  C4    G     8      46.595  44.561  30.975  1.00  0.00           C  
ATOM    260  C3'   G     8      43.473  43.002  28.775  1.00  0.00           C  
ATOM    261  H3'   G     8      43.500  42.599  29.787  1.00  0.00           H  
ATOM    262  C2'   G     8      44.818  43.739  28.456  1.00  0.00           C  
ATOM    263  H2'   G     8      45.673  43.109  28.703  1.00  0.00           H  
ATOM    264  O2'   G     8      44.938  44.123  27.091  1.00  0.00           O  
ATOM    265 HO2'   G     8      44.665  43.435  26.479  1.00  0.00           H  
ATOM    266  O3'   G     8      43.088  42.083  27.784  1.00  0.00           O  
ATOM    267  P     C     9      43.411  40.542  27.865  1.00  0.00           P  
ATOM    268  OP1   C     9      42.826  39.955  26.703  1.00  0.00           O  
ATOM    269  OP2   C     9      43.118  40.038  29.213  1.00  0.00           O  
ATOM    270  O5'   C     9      45.039  40.490  27.700  1.00  0.00           O  
ATOM    271  C5'   C     9      45.614  40.917  26.487  1.00  0.00           C  
ATOM    272  H5'   C     9      45.111  41.862  26.278  1.00  0.00           H  
ATOM    273 H5''   C     9      45.231  40.287  25.684  1.00  0.00           H  
ATOM    274  C4'   C     9      47.105  41.058  26.388  1.00  0.00           C  
ATOM    275  H4'   C     9      47.310  41.154  25.322  1.00  0.00           H  
ATOM    276  O4'   C     9      47.589  42.107  27.157  1.00  0.00           O  
ATOM    277  C1'   C     9      48.894  41.730  27.681  1.00  0.00           C  
ATOM    278  H1'   C     9      49.616  42.521  27.478  1.00  0.00           H  
ATOM    279  N1    C     9      48.816  41.512  29.146  1.00  0.00           N  
ATOM    280  C6    C     9      47.685  41.253  29.862  1.00  0.00           C  
ATOM    281  H6    C     9      46.801  41.145  29.251  1.00  0.00           H  
ATOM    282  C5    C     9      47.715  41.174  31.211  1.00  0.00           C  
ATOM    283  H5    C     9      46.791  41.133  31.769  1.00  0.00           H  
ATOM    284  C4    C     9      49.019  41.291  31.813  1.00  0.00           C  
ATOM    285  N4    C     9      49.181  41.169  33.128  1.00  0.00           N  
ATOM    286  H41   C     9      50.105  41.349  33.492  1.00  0.00           H  
ATOM    287  H42   C     9      48.400  40.928  33.721  1.00  0.00           H  
ATOM    288  N3    C     9      50.135  41.430  31.142  1.00  0.00           N  
ATOM    289  C2    C     9      50.025  41.493  29.794  1.00  0.00           C  
ATOM    290  O2    C     9      51.117  41.525  29.149  1.00  0.00           O  
ATOM    291  C3'   C     9      47.796  39.759  26.924  1.00  0.00           C  
ATOM    292  H3'   C     9      47.407  39.363  27.862  1.00  0.00           H  
ATOM    293  C2'   C     9      49.183  40.367  27.017  1.00  0.00           C  
ATOM    294  H2'   C     9      49.856  39.838  27.692  1.00  0.00           H  
ATOM    295  O2'   C     9      49.793  40.495  25.737  1.00  0.00           O  
ATOM    296 HO2'   C     9      49.630  39.735  25.174  1.00  0.00           H  
ATOM    297  O3'   C     9      47.698  38.764  25.909  1.00  0.00           O  
ATOM    298  P     U    10      48.130  37.251  26.275  1.00  0.00           P  
ATOM    299  OP1   U    10      48.004  36.455  25.046  1.00  0.00           O  
ATOM    300  OP2   U    10      47.342  36.940  27.485  1.00  0.00           O  
ATOM    301  O5'   U    10      49.634  37.250  26.719  1.00  0.00           O  
ATOM    302  C5'   U    10      50.744  37.194  25.776  1.00  0.00           C  
ATOM    303  H5'   U    10      50.765  38.092  25.158  1.00  0.00           H  
ATOM    304 H5''   U    10      50.493  36.337  25.150  1.00  0.00           H  
ATOM    305  C4'   U    10      52.071  36.996  26.452  1.00  0.00           C  
ATOM    306  H4'   U    10      52.837  36.965  25.676  1.00  0.00           H  
ATOM    307  O4'   U    10      52.306  38.078  27.417  1.00  0.00           O  
ATOM    308  C1'   U    10      52.891  37.487  28.648  1.00  0.00           C  
ATOM    309  H1'   U    10      53.832  38.014  28.805  1.00  0.00           H  
ATOM    310  N1    U    10      52.168  37.630  29.919  1.00  0.00           N  
ATOM    311  C6    U    10      50.799  37.875  29.907  1.00  0.00           C  
ATOM    312  H6    U    10      50.269  37.819  28.968  1.00  0.00           H  
ATOM    313  C5    U    10      50.097  38.009  31.042  1.00  0.00           C  
ATOM    314  H5    U    10      49.027  38.149  31.019  1.00  0.00           H  
ATOM    315  C4    U    10      50.707  38.131  32.334  1.00  0.00           C  
ATOM    316  O4    U    10      50.304  38.444  33.468  1.00  0.00           O  
ATOM    317  N3    U    10      52.062  37.876  32.336  1.00  0.00           N  
ATOM    318  H3    U    10      52.523  37.999  33.226  1.00  0.00           H  
ATOM    319  C2    U    10      52.814  37.706  31.163  1.00  0.00           C  
ATOM    320  O2    U    10      54.031  37.615  31.203  1.00  0.00           O  
ATOM    321  C3'   U    10      52.057  35.690  27.329  1.00  0.00           C  
ATOM    322  H3'   U    10      51.160  35.627  27.945  1.00  0.00           H  
ATOM    323  C2'   U    10      53.157  36.018  28.356  1.00  0.00           C  
ATOM    324  H2'   U    10      53.108  35.424  29.269  1.00  0.00           H  
ATOM    325  O2'   U    10      54.416  35.784  27.818  1.00  0.00           O  
ATOM    326 HO2'   U    10      54.222  35.322  26.999  1.00  0.00           H  
ATOM    327  O3'   U    10      52.296  34.473  26.602  1.00  0.00           O  
ATOM    328  P     C    11      52.023  32.983  27.085  1.00  0.00           P  
ATOM    329  OP1   C    11      52.455  32.017  26.049  1.00  0.00           O  
ATOM    330  OP2   C    11      50.601  32.880  27.512  1.00  0.00           O  
ATOM    331  O5'   C    11      52.932  32.862  28.465  1.00  0.00           O  
ATOM    332  C5'   C    11      54.357  32.629  28.418  1.00  0.00           C  
ATOM    333  H5'   C    11      54.791  33.363  27.739  1.00  0.00           H  
ATOM    334 H5''   C    11      54.620  31.616  28.114  1.00  0.00           H  
ATOM    335  C4'   C    11      55.091  32.750  29.809  1.00  0.00           C  
ATOM    336  H4'   C    11      56.149  32.594  29.601  1.00  0.00           H  
ATOM    337  O4'   C    11      54.959  33.988  30.529  1.00  0.00           O  
ATOM    338  C1'   C    11      54.939  33.780  31.953  1.00  0.00           C  
ATOM    339  H1'   C    11      55.692  34.337  32.511  1.00  0.00           H  
ATOM    340  N1    C    11      53.617  34.006  32.683  1.00  0.00           N  
ATOM    341  C6    C    11      52.481  34.442  32.046  1.00  0.00           C  
ATOM    342  H6    C    11      52.492  34.444  30.966  1.00  0.00           H  
ATOM    343  C5    C    11      51.358  34.795  32.681  1.00  0.00           C  
ATOM    344  H5    C    11      50.537  35.214  32.120  1.00  0.00           H  
ATOM    345  C4    C    11      51.455  34.784  34.088  1.00  0.00           C  
ATOM    346  N4    C    11      50.427  35.198  34.820  1.00  0.00           N  
ATOM    347  H41   C    11      50.485  35.147  35.827  1.00  0.00           H  
ATOM    348  H42   C    11      49.628  35.598  34.351  1.00  0.00           H  
ATOM    349  N3    C    11      52.524  34.468  34.775  1.00  0.00           N  
ATOM    350  C2    C    11      53.624  34.064  34.081  1.00  0.00           C  
ATOM    351  O2    C    11      54.560  33.599  34.671  1.00  0.00           O  
ATOM    352  C3'   C    11      54.633  31.698  30.841  1.00  0.00           C  
ATOM    353  H3'   C    11      53.543  31.713  30.873  1.00  0.00           H  
ATOM    354  C2'   C    11      55.287  32.334  32.133  1.00  0.00           C  
ATOM    355  H2'   C    11      54.788  31.870  32.984  1.00  0.00           H  
ATOM    356  O2'   C    11      56.684  32.288  32.127  1.00  0.00           O  
ATOM    357 HO2'   C    11      56.833  31.356  32.300  1.00  0.00           H  
ATOM    358  O3'   C    11      55.204  30.434  30.687  1.00  0.00           O  
ATOM    359  P     U    12      54.427  29.164  31.211  1.00  0.00           P  
ATOM    360  OP1   U    12      55.104  27.949  30.648  1.00  0.00           O  
ATOM    361  OP2   U    12      52.989  29.411  31.000  1.00  0.00           O  
ATOM    362  O5'   U    12      54.667  29.113  32.833  1.00  0.00           O  
ATOM    363  C5'   U    12      55.995  28.900  33.406  1.00  0.00           C  
ATOM    364  H5'   U    12      56.699  29.686  33.133  1.00  0.00           H  
ATOM    365 H5''   U    12      56.435  27.952  33.096  1.00  0.00           H  
ATOM    366  C4'   U    12      55.879  28.995  34.866  1.00  0.00           C  
ATOM    367  H4'   U    12      56.812  28.898  35.421  1.00  0.00           H  
ATOM    368  O4'   U    12      55.317  30.273  35.150  1.00  0.00           O  
ATOM    369  C1'   U    12      54.631  30.263  36.410  1.00  0.00           C  
ATOM    370  H1'   U    12      55.254  30.767  37.148  1.00  0.00           H  
ATOM    371  N1    U    12      53.333  30.889  36.391  1.00  0.00           N  
ATOM    372  C6    U    12      52.591  30.906  35.236  1.00  0.00           C  
ATOM    373  H6    U    12      53.075  30.677  34.298  1.00  0.00           H  
ATOM    374  C5    U    12      51.300  31.337  35.183  1.00  0.00           C  
ATOM    375  H5    U    12      50.798  31.268  34.229  1.00  0.00           H  
ATOM    376  C4    U    12      50.608  31.690  36.408  1.00  0.00           C  
ATOM    377  O4    U    12      49.386  31.862  36.593  1.00  0.00           O  
ATOM    378  N3    U    12      51.462  31.739  37.451  1.00  0.00           N  
ATOM    379  H3    U    12      50.937  31.710  38.313  1.00  0.00           H  
ATOM    380  C2    U    12      52.748  31.270  37.558  1.00  0.00           C  
ATOM    381  O2    U    12      53.303  31.133  38.656  1.00  0.00           O  
ATOM    382  C3'   U    12      54.843  27.999  35.472  1.00  0.00           C  
ATOM    383  H3'   U    12      53.982  27.903  34.810  1.00  0.00           H  
ATOM    384  C2'   U    12      54.505  28.779  36.773  1.00  0.00           C  
ATOM    385  H2'   U    12      53.484  28.652  37.133  1.00  0.00           H  
ATOM    386  O2'   U    12      55.416  28.525  37.830  1.00  0.00           O  
ATOM    387 HO2'   U    12      55.536  27.576  37.917  1.00  0.00           H  
ATOM    388  O3'   U    12      55.351  26.680  35.828  1.00  0.00           O  
ATOM    389  P     A    13      54.373  25.479  36.240  1.00  0.00           P  
ATOM    390  OP1   A    13      55.108  24.212  36.050  1.00  0.00           O  
ATOM    391  OP2   A    13      53.052  25.598  35.591  1.00  0.00           O  
ATOM    392  O5'   A    13      54.168  25.718  37.861  1.00  0.00           O  
ATOM    393  C5'   A    13      55.041  25.527  38.823  1.00  0.00           C  
ATOM    394  H5'   A    13      55.843  26.265  38.791  1.00  0.00           H  
ATOM    395 H5''   A    13      55.554  24.571  38.720  1.00  0.00           H  
ATOM    396  C4'   A    13      54.312  25.742  40.169  1.00  0.00           C  
ATOM    397  H4'   A    13      55.057  25.422  40.897  1.00  0.00           H  
ATOM    398  O4'   A    13      53.963  27.079  40.374  1.00  0.00           O  
ATOM    399  C1'   A    13      52.844  27.179  41.174  1.00  0.00           C  
ATOM    400  H1'   A    13      53.093  27.827  42.015  1.00  0.00           H  
ATOM    401  N9    A    13      51.821  27.742  40.334  1.00  0.00           N  
ATOM    402  C8    A    13      51.646  27.721  38.975  1.00  0.00           C  
ATOM    403  H8    A    13      52.462  27.330  38.385  1.00  0.00           H  
ATOM    404  N7    A    13      50.585  28.340  38.518  1.00  0.00           N  
ATOM    405  C5    A    13      49.905  28.684  39.723  1.00  0.00           C  
ATOM    406  C6    A    13      48.654  29.338  40.035  1.00  0.00           C  
ATOM    407  N6    A    13      47.785  29.692  39.196  1.00  0.00           N  
ATOM    408  H61   A    13      46.944  30.122  39.553  1.00  0.00           H  
ATOM    409  H62   A    13      47.885  29.352  38.250  1.00  0.00           H  
ATOM    410  N1    A    13      48.347  29.558  41.324  1.00  0.00           N  
ATOM    411  C2    A    13      49.161  29.043  42.267  1.00  0.00           C  
ATOM    412  H2    A    13      48.831  29.245  43.275  1.00  0.00           H  
ATOM    413  N3    A    13      50.267  28.290  42.120  1.00  0.00           N  
ATOM    414  C4    A    13      50.612  28.262  40.806  1.00  0.00           C  
ATOM    415  C3'   A    13      52.997  24.912  40.386  1.00  0.00           C  
ATOM    416  H3'   A    13      52.247  25.138  39.628  1.00  0.00           H  
ATOM    417  C2'   A    13      52.597  25.724  41.617  1.00  0.00           C  
ATOM    418  H2'   A    13      51.550  25.608  41.897  1.00  0.00           H  
ATOM    419  O2'   A    13      53.461  25.470  42.705  1.00  0.00           O  
ATOM    420 HO2'   A    13      53.795  24.572  42.655  1.00  0.00           H  
ATOM    421  O3'   A    13      53.047  23.552  40.576  1.00  0.00           O  
ATOM    422  P     G    14      51.753  22.738  40.309  1.00  0.00           P  
ATOM    423  OP1   G    14      52.068  21.348  40.483  1.00  0.00           O  
ATOM    424  OP2   G    14      51.263  23.218  39.035  1.00  0.00           O  
ATOM    425  O5'   G    14      50.878  23.267  41.472  1.00  0.00           O  
ATOM    426  C5'   G    14      51.068  22.733  42.837  1.00  0.00           C  
ATOM    427  H5'   G    14      52.100  22.943  43.118  1.00  0.00           H  
ATOM    428 H5''   G    14      51.111  21.645  42.883  1.00  0.00           H  
ATOM    429  C4'   G    14      49.999  23.226  43.930  1.00  0.00           C  
ATOM    430  H4'   G    14      50.350  22.898  44.908  1.00  0.00           H  
ATOM    431  O4'   G    14      49.856  24.629  43.988  1.00  0.00           O  
ATOM    432  C1'   G    14      48.490  25.105  43.971  1.00  0.00           C  
ATOM    433  H1'   G    14      48.456  25.935  44.677  1.00  0.00           H  
ATOM    434  N9    G    14      47.962  25.478  42.626  1.00  0.00           N  
ATOM    435  C8    G    14      48.611  25.531  41.407  1.00  0.00           C  
ATOM    436  H8    G    14      49.601  25.136  41.232  1.00  0.00           H  
ATOM    437  N7    G    14      47.913  26.115  40.449  1.00  0.00           N  
ATOM    438  C5    G    14      46.735  26.512  41.082  1.00  0.00           C  
ATOM    439  C6    G    14      45.606  27.402  40.711  1.00  0.00           C  
ATOM    440  O6    G    14      45.385  28.009  39.674  1.00  0.00           O  
ATOM    441  N1    G    14      44.694  27.530  41.690  1.00  0.00           N  
ATOM    442  H1    G    14      43.843  27.958  41.355  1.00  0.00           H  
ATOM    443  C2    G    14      44.863  27.256  43.009  1.00  0.00           C  
ATOM    444  N2    G    14      43.922  27.590  43.833  1.00  0.00           N  
ATOM    445  H21   G    14      43.150  28.067  43.389  1.00  0.00           H  
ATOM    446  H22   G    14      43.886  27.361  44.816  1.00  0.00           H  
ATOM    447  N3    G    14      45.840  26.419  43.392  1.00  0.00           N  
ATOM    448  C4    G    14      46.724  26.037  42.388  1.00  0.00           C  
ATOM    449  C3'   G    14      48.628  22.734  43.763  1.00  0.00           C  
ATOM    450  H3'   G    14      48.387  22.818  42.703  1.00  0.00           H  
ATOM    451  C2'   G    14      47.838  23.819  44.523  1.00  0.00           C  
ATOM    452  H2'   G    14      46.795  23.548  44.363  1.00  0.00           H  
ATOM    453  O2'   G    14      48.098  23.698  45.896  1.00  0.00           O  
ATOM    454 HO2'   G    14      48.419  22.804  46.028  1.00  0.00           H  
ATOM    455  O3'   G    14      48.437  21.371  44.340  1.00  0.00           O  
ATOM    456  P     U    15      47.323  20.410  43.705  1.00  0.00           P  
ATOM    457  OP1   U    15      47.336  19.141  44.489  1.00  0.00           O  
ATOM    458  OP2   U    15      47.643  20.312  42.246  1.00  0.00           O  
ATOM    459  O5'   U    15      45.999  21.283  43.957  1.00  0.00           O  
ATOM    460  C5'   U    15      45.409  21.371  45.279  1.00  0.00           C  
ATOM    461  H5'   U    15      46.148  21.772  45.973  1.00  0.00           H  
ATOM    462 H5''   U    15      45.100  20.368  45.572  1.00  0.00           H  
ATOM    463  C4'   U    15      44.139  22.218  45.266  1.00  0.00           C  
ATOM    464  H4'   U    15      43.695  22.204  46.261  1.00  0.00           H  
ATOM    465  O4'   U    15      44.372  23.479  44.592  1.00  0.00           O  
ATOM    466  C1'   U    15      43.267  23.888  43.864  1.00  0.00           C  
ATOM    467  H1'   U    15      42.866  24.829  44.239  1.00  0.00           H  
ATOM    468  N1    U    15      43.510  24.028  42.423  1.00  0.00           N  
ATOM    469  C6    U    15      44.651  23.465  41.906  1.00  0.00           C  
ATOM    470  H6    U    15      45.402  23.018  42.541  1.00  0.00           H  
ATOM    471  C5    U    15      44.859  23.661  40.578  1.00  0.00           C  
ATOM    472  H5    U    15      45.846  23.364  40.256  1.00  0.00           H  
ATOM    473  C4    U    15      44.089  24.459  39.713  1.00  0.00           C  
ATOM    474  O4    U    15      44.489  24.842  38.598  1.00  0.00           O  
ATOM    475  N3    U    15      42.867  24.859  40.270  1.00  0.00           N  
ATOM    476  H3    U    15      42.302  25.509  39.743  1.00  0.00           H  
ATOM    477  C2    U    15      42.589  24.761  41.650  1.00  0.00           C  
ATOM    478  O2    U    15      41.675  25.427  42.182  1.00  0.00           O  
ATOM    479  C3'   U    15      43.132  21.557  44.383  1.00  0.00           C  
ATOM    480  H3'   U    15      43.804  21.203  43.601  1.00  0.00           H  
ATOM    481  C2'   U    15      42.293  22.706  43.889  1.00  0.00           C  
ATOM    482  H2'   U    15      41.864  22.395  42.936  1.00  0.00           H  
ATOM    483  O2'   U    15      41.392  23.126  44.894  1.00  0.00           O  
ATOM    484 HO2'   U    15      41.309  22.297  45.370  1.00  0.00           H  
ATOM    485  O3'   U    15      42.426  20.541  44.966  1.00  0.00           O  
ATOM    486  P     G    16      41.715  19.425  44.054  1.00  0.00           P  
ATOM    487  OP1   G    16      41.230  18.253  44.878  1.00  0.00           O  
ATOM    488  OP2   G    16      42.581  19.122  42.922  1.00  0.00           O  
ATOM    489  O5'   G    16      40.536  20.157  43.378  1.00  0.00           O  
ATOM    490  C5'   G    16      39.454  20.644  44.124  1.00  0.00           C  
ATOM    491  H5'   G    16      39.849  21.200  44.975  1.00  0.00           H  
ATOM    492 H5''   G    16      38.878  19.839  44.580  1.00  0.00           H  
ATOM    493  C4'   G    16      38.457  21.566  43.317  1.00  0.00           C  
ATOM    494  H4'   G    16      37.662  21.801  44.025  1.00  0.00           H  
ATOM    495  O4'   G    16      39.104  22.695  42.827  1.00  0.00           O  
ATOM    496  C1'   G    16      38.577  23.027  41.552  1.00  0.00           C  
ATOM    497  H1'   G    16      38.167  24.022  41.378  1.00  0.00           H  
ATOM    498  N9    G    16      39.590  22.704  40.498  1.00  0.00           N  
ATOM    499  C8    G    16      40.697  21.877  40.525  1.00  0.00           C  
ATOM    500  H8    G    16      41.010  21.231  41.333  1.00  0.00           H  
ATOM    501  N7    G    16      41.376  21.793  39.362  1.00  0.00           N  
ATOM    502  C5    G    16      40.601  22.698  38.564  1.00  0.00           C  
ATOM    503  C6    G    16      40.686  22.913  37.149  1.00  0.00           C  
ATOM    504  O6    G    16      41.498  22.508  36.310  1.00  0.00           O  
ATOM    505  N1    G    16      39.661  23.750  36.637  1.00  0.00           N  
ATOM    506  H1    G    16      39.743  24.070  35.682  1.00  0.00           H  
ATOM    507  C2    G    16      38.561  24.121  37.329  1.00  0.00           C  
ATOM    508  N2    G    16      37.850  24.992  36.674  1.00  0.00           N  
ATOM    509  H21   G    16      37.767  24.820  35.682  1.00  0.00           H  
ATOM    510  H22   G    16      37.049  25.342  37.180  1.00  0.00           H  
ATOM    511  N3    G    16      38.363  23.796  38.605  1.00  0.00           N  
ATOM    512  C4    G    16      39.472  23.150  39.181  1.00  0.00           C  
ATOM    513  C3'   G    16      37.759  20.890  42.150  1.00  0.00           C  
ATOM    514  H3'   G    16      38.510  20.331  41.591  1.00  0.00           H  
ATOM    515  C2'   G    16      37.342  22.160  41.402  1.00  0.00           C  
ATOM    516  H2'   G    16      37.166  21.965  40.344  1.00  0.00           H  
ATOM    517  O2'   G    16      36.392  22.898  42.171  1.00  0.00           O  
ATOM    518 HO2'   G    16      35.589  22.373  42.177  1.00  0.00           H  
ATOM    519  O3'   G    16      36.698  20.030  42.537  1.00  0.00           O  
ATOM    520  P     C    17      35.699  19.361  41.491  1.00  0.00           P  
ATOM    521  OP1   C    17      35.018  18.297  42.257  1.00  0.00           O  
ATOM    522  OP2   C    17      36.491  18.988  40.281  1.00  0.00           O  
ATOM    523  O5'   C    17      34.690  20.482  41.153  1.00  0.00           O  
ATOM    524  C5'   C    17      33.508  20.632  41.897  1.00  0.00           C  
ATOM    525  H5'   C    17      33.887  20.804  42.905  1.00  0.00           H  
ATOM    526 H5''   C    17      32.969  19.685  41.903  1.00  0.00           H  
ATOM    527  C4'   C    17      32.718  21.895  41.492  1.00  0.00           C  
ATOM    528  H4'   C    17      31.825  22.011  42.107  1.00  0.00           H  
ATOM    529  O4'   C    17      33.522  23.055  41.784  1.00  0.00           O  
ATOM    530  C1'   C    17      32.938  24.215  41.072  1.00  0.00           C  
ATOM    531  H1'   C    17      32.203  24.449  41.843  1.00  0.00           H  
ATOM    532  N1    C    17      33.964  25.294  40.941  1.00  0.00           N  
ATOM    533  C6    C    17      34.968  25.121  40.062  1.00  0.00           C  
ATOM    534  H6    C    17      35.040  24.159  39.578  1.00  0.00           H  
ATOM    535  C5    C    17      36.002  26.023  40.022  1.00  0.00           C  
ATOM    536  H5    C    17      36.776  25.801  39.302  1.00  0.00           H  
ATOM    537  C4    C    17      35.946  27.072  40.987  1.00  0.00           C  
ATOM    538  N4    C    17      36.886  27.962  41.105  1.00  0.00           N  
ATOM    539  H41   C    17      36.823  28.743  41.742  1.00  0.00           H  
ATOM    540  H42   C    17      37.737  27.887  40.566  1.00  0.00           H  
ATOM    541  N3    C    17      34.879  27.295  41.747  1.00  0.00           N  
ATOM    542  C2    C    17      33.848  26.471  41.627  1.00  0.00           C  
ATOM    543  O2    C    17      32.842  26.730  42.260  1.00  0.00           O  
ATOM    544  C3'   C    17      32.531  22.193  40.023  1.00  0.00           C  
ATOM    545  H3'   C    17      33.439  21.929  39.480  1.00  0.00           H  
ATOM    546  C2'   C    17      32.174  23.639  39.915  1.00  0.00           C  
ATOM    547  H2'   C    17      32.673  24.051  39.037  1.00  0.00           H  
ATOM    548  O2'   C    17      30.802  23.907  40.095  1.00  0.00           O  
ATOM    549 HO2'   C    17      30.313  23.639  39.314  1.00  0.00           H  
ATOM    550  O3'   C    17      31.617  21.260  39.432  1.00  0.00           O  
ATOM    551  P     A    18      31.275  21.237  37.927  1.00  0.00           P  
ATOM    552  OP1   A    18      30.707  19.942  37.517  1.00  0.00           O  
ATOM    553  OP2   A    18      32.442  21.757  37.179  1.00  0.00           O  
ATOM    554  O5'   A    18      30.097  22.311  37.690  1.00  0.00           O  
ATOM    555  C5'   A    18      28.789  22.111  38.098  1.00  0.00           C  
ATOM    556  H5'   A    18      28.751  22.051  39.186  1.00  0.00           H  
ATOM    557 H5''   A    18      28.370  21.179  37.719  1.00  0.00           H  
ATOM    558  C4'   A    18      27.902  23.289  37.668  1.00  0.00           C  
ATOM    559  H4'   A    18      26.830  23.149  37.810  1.00  0.00           H  
ATOM    560  O4'   A    18      28.279  24.496  38.356  1.00  0.00           O  
ATOM    561  C1'   A    18      28.435  25.565  37.423  1.00  0.00           C  
ATOM    562  H1'   A    18      27.721  26.349  37.673  1.00  0.00           H  
ATOM    563  N9    A    18      29.816  26.001  37.352  1.00  0.00           N  
ATOM    564  C8    A    18      30.871  25.507  36.629  1.00  0.00           C  
ATOM    565  H8    A    18      30.667  24.808  35.832  1.00  0.00           H  
ATOM    566  N7    A    18      32.052  26.006  36.895  1.00  0.00           N  
ATOM    567  C5    A    18      31.742  26.888  37.935  1.00  0.00           C  
ATOM    568  C6    A    18      32.538  27.772  38.678  1.00  0.00           C  
ATOM    569  N6    A    18      33.853  27.862  38.508  1.00  0.00           N  
ATOM    570  H61   A    18      34.484  28.540  38.910  1.00  0.00           H  
ATOM    571  H62   A    18      34.331  27.142  37.985  1.00  0.00           H  
ATOM    572  N1    A    18      31.991  28.564  39.534  1.00  0.00           N  
ATOM    573  C2    A    18      30.691  28.554  39.736  1.00  0.00           C  
ATOM    574  H2    A    18      30.304  29.001  40.640  1.00  0.00           H  
ATOM    575  N3    A    18      29.884  27.709  39.180  1.00  0.00           N  
ATOM    576  C4    A    18      30.402  26.906  38.264  1.00  0.00           C  
ATOM    577  C3'   A    18      28.163  23.494  36.160  1.00  0.00           C  
ATOM    578  H3'   A    18      29.172  23.294  35.798  1.00  0.00           H  
ATOM    579  C2'   A    18      27.835  24.978  36.129  1.00  0.00           C  
ATOM    580  H2'   A    18      28.408  25.391  35.299  1.00  0.00           H  
ATOM    581  O2'   A    18      26.503  25.486  36.247  1.00  0.00           O  
ATOM    582 HO2'   A    18      26.370  26.250  35.681  1.00  0.00           H  
ATOM    583  O3'   A    18      27.298  22.723  35.359  1.00  0.00           O  
ATOM    584  P     G    19      27.605  22.510  33.834  1.00  0.00           P  
ATOM    585  OP1   G    19      26.554  21.570  33.476  1.00  0.00           O  
ATOM    586  OP2   G    19      29.059  22.183  33.690  1.00  0.00           O  
ATOM    587  O5'   G    19      27.368  23.873  33.112  1.00  0.00           O  
ATOM    588  C5'   G    19      26.138  24.445  32.816  1.00  0.00           C  
ATOM    589  H5'   G    19      25.529  24.519  33.716  1.00  0.00           H  
ATOM    590 H5''   G    19      25.706  23.779  32.068  1.00  0.00           H  
ATOM    591  C4'   G    19      26.144  25.889  32.300  1.00  0.00           C  
ATOM    592  H4'   G    19      25.110  26.059  32.000  1.00  0.00           H  
ATOM    593  O4'   G    19      26.486  26.871  33.241  1.00  0.00           O  
ATOM    594  C1'   G    19      27.499  27.731  32.717  1.00  0.00           C  
ATOM    595  H1'   G    19      26.873  28.383  32.107  1.00  0.00           H  
ATOM    596  N9    G    19      28.200  28.374  33.863  1.00  0.00           N  
ATOM    597  C8    G    19      29.343  27.959  34.471  1.00  0.00           C  
ATOM    598  H8    G    19      29.846  27.041  34.207  1.00  0.00           H  
ATOM    599  N7    G    19      29.854  28.812  35.301  1.00  0.00           N  
ATOM    600  C5    G    19      28.979  29.923  35.237  1.00  0.00           C  
ATOM    601  C6    G    19      28.906  31.113  35.980  1.00  0.00           C  
ATOM    602  O6    G    19      29.644  31.480  36.916  1.00  0.00           O  
ATOM    603  N1    G    19      27.885  31.930  35.672  1.00  0.00           N  
ATOM    604  H1    G    19      27.800  32.792  36.192  1.00  0.00           H  
ATOM    605  C2    G    19      26.844  31.571  34.837  1.00  0.00           C  
ATOM    606  N2    G    19      26.161  32.571  34.353  1.00  0.00           N  
ATOM    607  H21   G    19      26.372  33.465  34.773  1.00  0.00           H  
ATOM    608  H22   G    19      25.389  32.416  33.719  1.00  0.00           H  
ATOM    609  N3    G    19      26.823  30.426  34.187  1.00  0.00           N  
ATOM    610  C4    G    19      27.955  29.631  34.424  1.00  0.00           C  
ATOM    611  C3'   G    19      27.171  26.037  31.135  1.00  0.00           C  
ATOM    612  H3'   G    19      27.441  25.027  30.827  1.00  0.00           H  
ATOM    613  C2'   G    19      28.345  26.766  31.812  1.00  0.00           C  
ATOM    614  H2'   G    19      28.820  26.067  32.501  1.00  0.00           H  
ATOM    615  O2'   G    19      29.421  27.383  31.089  1.00  0.00           O  
ATOM    616 HO2'   G    19      29.920  26.656  30.710  1.00  0.00           H  
ATOM    617  O3'   G    19      26.492  26.775  30.101  1.00  0.00           O  
ATOM    618  P     C    20      26.914  26.545  28.592  1.00  0.00           P  
ATOM    619  OP1   C    20      25.749  26.306  27.733  1.00  0.00           O  
ATOM    620  OP2   C    20      28.035  25.643  28.532  1.00  0.00           O  
ATOM    621  O5'   C    20      27.373  28.067  28.361  1.00  0.00           O  
ATOM    622  C5'   C    20      26.440  29.158  28.331  1.00  0.00           C  
ATOM    623  H5'   C    20      25.699  28.857  29.071  1.00  0.00           H  
ATOM    624 H5''   C    20      25.974  29.129  27.346  1.00  0.00           H  
ATOM    625  C4'   C    20      26.905  30.604  28.540  1.00  0.00           C  
ATOM    626  H4'   C    20      26.107  31.293  28.261  1.00  0.00           H  
ATOM    627  O4'   C    20      27.180  30.751  29.952  1.00  0.00           O  
ATOM    628  C1'   C    20      28.061  31.864  29.969  1.00  0.00           C  
ATOM    629  H1'   C    20      27.498  32.771  30.190  1.00  0.00           H  
ATOM    630  N1    C    20      29.084  31.678  31.052  1.00  0.00           N  
ATOM    631  C6    C    20      29.719  30.488  31.228  1.00  0.00           C  
ATOM    632  H6    C    20      29.445  29.655  30.597  1.00  0.00           H  
ATOM    633  C5    C    20      30.619  30.286  32.216  1.00  0.00           C  
ATOM    634  H5    C    20      30.976  29.284  32.405  1.00  0.00           H  
ATOM    635  C4    C    20      30.968  31.411  32.973  1.00  0.00           C  
ATOM    636  N4    C    20      31.852  31.305  33.902  1.00  0.00           N  
ATOM    637  H41   C    20      32.072  32.135  34.434  1.00  0.00           H  
ATOM    638  H42   C    20      32.283  30.423  34.137  1.00  0.00           H  
ATOM    639  N3    C    20      30.383  32.569  32.843  1.00  0.00           N  
ATOM    640  C2    C    20      29.462  32.757  31.889  1.00  0.00           C  
ATOM    641  O2    C    20      28.917  33.891  31.963  1.00  0.00           O  
ATOM    642  C3'   C    20      28.143  30.812  27.713  1.00  0.00           C  
ATOM    643  H3'   C    20      28.886  30.014  27.724  1.00  0.00           H  
ATOM    644  C2'   C    20      28.759  31.878  28.587  1.00  0.00           C  
ATOM    645  H2'   C    20      29.832  31.693  28.639  1.00  0.00           H  
ATOM    646  O2'   C    20      28.638  33.254  28.240  1.00  0.00           O  
ATOM    647 HO2'   C    20      27.844  33.338  27.708  1.00  0.00           H  
ATOM    648  O3'   C    20      27.842  31.277  26.444  1.00  0.00           O  
ATOM    649  P     U    21      28.794  31.152  25.235  1.00  0.00           P  
ATOM    650  OP1   U    21      28.172  31.816  24.025  1.00  0.00           O  
ATOM    651  OP2   U    21      29.058  29.668  25.105  1.00  0.00           O  
ATOM    652  O5'   U    21      30.221  31.839  25.479  1.00  0.00           O  
ATOM    653  C5'   U    21      30.363  33.244  25.407  1.00  0.00           C  
ATOM    654  H5'   U    21      29.515  33.774  25.840  1.00  0.00           H  
ATOM    655 H5''   U    21      30.479  33.492  24.351  1.00  0.00           H  
ATOM    656  C4'   U    21      31.569  33.436  26.266  1.00  0.00           C  
ATOM    657  H4'   U    21      31.861  34.470  26.080  1.00  0.00           H  
ATOM    658  O4'   U    21      31.472  33.210  27.613  1.00  0.00           O  
ATOM    659  C1'   U    21      32.699  32.778  28.196  1.00  0.00           C  
ATOM    660  H1'   U    21      33.049  33.545  28.887  1.00  0.00           H  
ATOM    661  N1    U    21      32.709  31.367  28.727  1.00  0.00           N  
ATOM    662  C6    U    21      32.067  30.333  28.076  1.00  0.00           C  
ATOM    663  H6    U    21      31.367  30.440  27.260  1.00  0.00           H  
ATOM    664  C5    U    21      31.941  29.124  28.694  1.00  0.00           C  
ATOM    665  H5    U    21      31.370  28.356  28.194  1.00  0.00           H  
ATOM    666  C4    U    21      32.543  28.836  29.984  1.00  0.00           C  
ATOM    667  O4    U    21      32.535  27.756  30.502  1.00  0.00           O  
ATOM    668  N3    U    21      33.195  29.887  30.523  1.00  0.00           N  
ATOM    669  H3    U    21      33.723  29.697  31.362  1.00  0.00           H  
ATOM    670  C2    U    21      33.295  31.139  30.023  1.00  0.00           C  
ATOM    671  O2    U    21      33.751  32.050  30.761  1.00  0.00           O  
ATOM    672  C3'   U    21      32.829  32.739  25.826  1.00  0.00           C  
ATOM    673  H3'   U    21      32.610  31.685  25.657  1.00  0.00           H  
ATOM    674  C2'   U    21      33.701  32.816  27.073  1.00  0.00           C  
ATOM    675  H2'   U    21      34.428  32.009  27.160  1.00  0.00           H  
ATOM    676  O2'   U    21      34.350  34.076  27.129  1.00  0.00           O  
ATOM    677 HO2'   U    21      35.068  34.110  27.765  1.00  0.00           H  
ATOM    678  O3'   U    21      33.479  33.353  24.746  1.00  0.00           O  
ATOM    679  P     C    22      34.479  32.641  23.879  1.00  0.00           P  
ATOM    680  OP1   C    22      34.776  33.440  22.662  1.00  0.00           O  
ATOM    681  OP2   C    22      34.200  31.214  23.700  1.00  0.00           O  
ATOM    682  O5'   C    22      35.891  32.707  24.724  1.00  0.00           O  
ATOM    683  C5'   C    22      36.864  31.777  24.446  1.00  0.00           C  
ATOM    684  H5'   C    22      37.142  31.695  23.396  1.00  0.00           H  
ATOM    685 H5''   C    22      36.582  30.754  24.696  1.00  0.00           H  
ATOM    686  C4'   C    22      38.217  32.187  25.132  1.00  0.00           C  
ATOM    687  H4'   C    22      39.008  31.455  24.969  1.00  0.00           H  
ATOM    688  O4'   C    22      38.708  33.498  24.941  1.00  0.00           O  
ATOM    689  C1'   C    22      39.162  33.957  26.171  1.00  0.00           C  
ATOM    690  H1'   C    22      40.075  33.411  26.408  1.00  0.00           H  
ATOM    691  N1    C    22      39.423  35.409  26.173  1.00  0.00           N  
ATOM    692  C6    C    22      38.406  36.318  26.053  1.00  0.00           C  
ATOM    693  H6    C    22      37.482  35.989  25.600  1.00  0.00           H  
ATOM    694  C5    C    22      38.617  37.651  26.229  1.00  0.00           C  
ATOM    695  H5    C    22      37.860  38.388  26.005  1.00  0.00           H  
ATOM    696  C4    C    22      39.911  38.045  26.598  1.00  0.00           C  
ATOM    697  N4    C    22      40.212  39.277  26.670  1.00  0.00           N  
ATOM    698  H41   C    22      41.148  39.564  26.917  1.00  0.00           H  
ATOM    699  H42   C    22      39.445  39.917  26.520  1.00  0.00           H  
ATOM    700  N3    C    22      40.854  37.150  26.781  1.00  0.00           N  
ATOM    701  C2    C    22      40.669  35.861  26.582  1.00  0.00           C  
ATOM    702  O2    C    22      41.725  35.194  26.675  1.00  0.00           O  
ATOM    703  C3'   C    22      37.839  32.033  26.640  1.00  0.00           C  
ATOM    704  H3'   C    22      36.887  31.517  26.764  1.00  0.00           H  
ATOM    705  C2'   C    22      38.123  33.417  27.165  1.00  0.00           C  
ATOM    706  H2'   C    22      37.217  34.021  27.212  1.00  0.00           H  
ATOM    707  O2'   C    22      38.707  33.437  28.469  1.00  0.00           O  
ATOM    708 HO2'   C    22      37.971  33.597  29.064  1.00  0.00           H  
ATOM    709  O3'   C    22      38.753  31.067  27.137  1.00  0.00           O  
ATOM    710  P     G    23      38.394  29.462  27.301  1.00  0.00           P  
ATOM    711  OP1   G    23      39.598  28.683  27.535  1.00  0.00           O  
ATOM    712  OP2   G    23      37.616  29.017  26.105  1.00  0.00           O  
ATOM    713  O5'   G    23      37.520  29.557  28.609  1.00  0.00           O  
ATOM    714  C5'   G    23      38.052  29.979  29.860  1.00  0.00           C  
ATOM    715  H5'   G    23      38.554  30.938  29.735  1.00  0.00           H  
ATOM    716 H5''   G    23      38.811  29.241  30.119  1.00  0.00           H  
ATOM    717  C4'   G    23      36.899  30.085  30.863  1.00  0.00           C  
ATOM    718  H4'   G    23      36.130  30.756  30.480  1.00  0.00           H  
ATOM    719  O4'   G    23      36.444  28.804  30.986  1.00  0.00           O  
ATOM    720  C1'   G    23      36.107  28.497  32.320  1.00  0.00           C  
ATOM    721  H1'   G    23      35.068  28.170  32.355  1.00  0.00           H  
ATOM    722  N9    G    23      36.926  27.358  32.843  1.00  0.00           N  
ATOM    723  C8    G    23      36.505  26.166  33.453  1.00  0.00           C  
ATOM    724  H8    G    23      35.454  26.042  33.670  1.00  0.00           H  
ATOM    725  N7    G    23      37.449  25.313  33.831  1.00  0.00           N  
ATOM    726  C5    G    23      38.565  25.921  33.394  1.00  0.00           C  
ATOM    727  C6    G    23      40.005  25.572  33.540  1.00  0.00           C  
ATOM    728  O6    G    23      40.434  24.657  34.155  1.00  0.00           O  
ATOM    729  N1    G    23      40.824  26.481  32.871  1.00  0.00           N  
ATOM    730  H1    G    23      41.804  26.464  33.116  1.00  0.00           H  
ATOM    731  C2    G    23      40.414  27.695  32.361  1.00  0.00           C  
ATOM    732  N2    G    23      41.319  28.495  31.840  1.00  0.00           N  
ATOM    733  H21   G    23      42.261  28.331  32.166  1.00  0.00           H  
ATOM    734  H22   G    23      41.092  29.460  31.650  1.00  0.00           H  
ATOM    735  N3    G    23      39.178  28.120  32.379  1.00  0.00           N  
ATOM    736  C4    G    23      38.298  27.201  32.861  1.00  0.00           C  
ATOM    737  C3'   G    23      37.179  30.515  32.313  1.00  0.00           C  
ATOM    738  H3'   G    23      38.141  30.113  32.631  1.00  0.00           H  
ATOM    739  C2'   G    23      36.080  29.781  33.070  1.00  0.00           C  
ATOM    740  H2'   G    23      36.296  29.700  34.135  1.00  0.00           H  
ATOM    741  O2'   G    23      34.772  30.317  32.981  1.00  0.00           O  
ATOM    742 HO2'   G    23      34.771  31.270  32.862  1.00  0.00           H  
ATOM    743  O3'   G    23      37.144  31.907  32.382  1.00  0.00           O  
ATOM    744  P     A    24      37.829  32.652  33.614  1.00  0.00           P  
ATOM    745  OP1   A    24      37.242  34.034  33.631  1.00  0.00           O  
ATOM    746  OP2   A    24      39.310  32.545  33.442  1.00  0.00           O  
ATOM    747  O5'   A    24      37.312  31.924  34.925  1.00  0.00           O  
ATOM    748  C5'   A    24      36.038  32.149  35.477  1.00  0.00           C  
ATOM    749  H5'   A    24      35.295  32.065  34.684  1.00  0.00           H  
ATOM    750 H5''   A    24      36.106  33.187  35.802  1.00  0.00           H  
ATOM    751  C4'   A    24      35.901  31.329  36.715  1.00  0.00           C  
ATOM    752  H4'   A    24      34.876  31.345  37.087  1.00  0.00           H  
ATOM    753  O4'   A    24      36.098  29.958  36.398  1.00  0.00           O  
ATOM    754  C1'   A    24      36.787  29.312  37.501  1.00  0.00           C  
ATOM    755  H1'   A    24      36.225  28.422  37.782  1.00  0.00           H  
ATOM    756  N9    A    24      38.171  28.939  37.044  1.00  0.00           N  
ATOM    757  C8    A    24      38.787  29.197  35.787  1.00  0.00           C  
ATOM    758  H8    A    24      38.349  29.824  35.025  1.00  0.00           H  
ATOM    759  N7    A    24      39.862  28.512  35.584  1.00  0.00           N  
ATOM    760  C5    A    24      39.998  27.754  36.771  1.00  0.00           C  
ATOM    761  C6    A    24      40.934  26.887  37.391  1.00  0.00           C  
ATOM    762  N6    A    24      41.991  26.451  36.707  1.00  0.00           N  
ATOM    763  H61   A    24      42.455  25.687  37.176  1.00  0.00           H  
ATOM    764  H62   A    24      42.118  26.617  35.719  1.00  0.00           H  
ATOM    765  N1    A    24      40.842  26.402  38.628  1.00  0.00           N  
ATOM    766  C2    A    24      39.774  26.733  39.294  1.00  0.00           C  
ATOM    767  H2    A    24      39.698  26.382  40.313  1.00  0.00           H  
ATOM    768  N3    A    24      38.849  27.615  38.949  1.00  0.00           N  
ATOM    769  C4    A    24      38.998  28.170  37.711  1.00  0.00           C  
ATOM    770  C3'   A    24      36.775  31.650  37.802  1.00  0.00           C  
ATOM    771  H3'   A    24      37.722  31.932  37.342  1.00  0.00           H  
ATOM    772  C2'   A    24      36.815  30.312  38.593  1.00  0.00           C  
ATOM    773  H2'   A    24      37.730  30.335  39.185  1.00  0.00           H  
ATOM    774  O2'   A    24      35.543  30.212  39.290  1.00  0.00           O  
ATOM    775 HO2'   A    24      35.025  31.014  39.394  1.00  0.00           H  
ATOM    776  O3'   A    24      36.100  32.736  38.463  1.00  0.00           O  
ATOM    777  P     C    25      36.887  33.907  39.013  1.00  0.00           P  
ATOM    778  OP1   C    25      35.912  34.886  39.472  1.00  0.00           O  
ATOM    779  OP2   C    25      37.963  34.260  38.031  1.00  0.00           O  
ATOM    780  O5'   C    25      37.644  33.272  40.297  1.00  0.00           O  
ATOM    781  C5'   C    25      36.909  32.913  41.406  1.00  0.00           C  
ATOM    782  H5'   C    25      36.058  32.298  41.112  1.00  0.00           H  
ATOM    783 H5''   C    25      36.478  33.789  41.892  1.00  0.00           H  
ATOM    784  C4'   C    25      37.597  32.075  42.518  1.00  0.00           C  
ATOM    785  H4'   C    25      36.948  32.109  43.393  1.00  0.00           H  
ATOM    786  O4'   C    25      37.819  30.768  42.099  1.00  0.00           O  
ATOM    787  C1'   C    25      39.078  30.365  42.722  1.00  0.00           C  
ATOM    788  H1'   C    25      38.901  29.440  43.271  1.00  0.00           H  
ATOM    789  N1    C    25      40.165  30.008  41.793  1.00  0.00           N  
ATOM    790  C6    C    25      40.128  30.576  40.546  1.00  0.00           C  
ATOM    791  H6    C    25      39.301  31.205  40.251  1.00  0.00           H  
ATOM    792  C5    C    25      41.110  30.341  39.687  1.00  0.00           C  
ATOM    793  H5    C    25      41.105  30.760  38.692  1.00  0.00           H  
ATOM    794  C4    C    25      42.098  29.444  40.075  1.00  0.00           C  
ATOM    795  N4    C    25      43.017  29.215  39.196  1.00  0.00           N  
ATOM    796  H41   C    25      43.807  28.628  39.421  1.00  0.00           H  
ATOM    797  H42   C    25      42.881  29.648  38.293  1.00  0.00           H  
ATOM    798  N3    C    25      42.223  28.954  41.316  1.00  0.00           N  
ATOM    799  C2    C    25      41.228  29.200  42.171  1.00  0.00           C  
ATOM    800  O2    C    25      41.254  28.694  43.311  1.00  0.00           O  
ATOM    801  C3'   C    25      38.975  32.672  42.927  1.00  0.00           C  
ATOM    802  H3'   C    25      39.342  32.832  41.913  1.00  0.00           H  
ATOM    803  C2'   C    25      39.587  31.430  43.619  1.00  0.00           C  
ATOM    804  H2'   C    25      40.670  31.510  43.524  1.00  0.00           H  
ATOM    805  O2'   C    25      39.159  31.224  44.956  1.00  0.00           O  
ATOM    806 HO2'   C    25      39.528  30.413  45.315  1.00  0.00           H  
ATOM    807  O3'   C    25      38.953  33.867  43.656  1.00  0.00           O  
ATOM    808  P     U    26      40.204  34.796  43.655  1.00  0.00           P  
ATOM    809  OP1   U    26      39.926  35.909  44.487  1.00  0.00           O  
ATOM    810  OP2   U    26      40.579  34.974  42.266  1.00  0.00           O  
ATOM    811  O5'   U    26      41.250  33.863  44.324  1.00  0.00           O  
ATOM    812  C5'   U    26      41.236  33.631  45.741  1.00  0.00           C  
ATOM    813  H5'   U    26      40.290  33.202  46.072  1.00  0.00           H  
ATOM    814 H5''   U    26      41.360  34.620  46.182  1.00  0.00           H  
ATOM    815  C4'   U    26      42.460  32.846  46.174  1.00  0.00           C  
ATOM    816  H4'   U    26      42.438  32.724  47.257  1.00  0.00           H  
ATOM    817  O4'   U    26      42.635  31.653  45.459  1.00  0.00           O  
ATOM    818  C1'   U    26      43.993  31.387  45.270  1.00  0.00           C  
ATOM    819  H1'   U    26      44.280  30.443  45.733  1.00  0.00           H  
ATOM    820  N1    U    26      44.359  31.339  43.798  1.00  0.00           N  
ATOM    821  C6    U    26      43.668  32.055  42.865  1.00  0.00           C  
ATOM    822  H6    U    26      42.731  32.566  43.033  1.00  0.00           H  
ATOM    823  C5    U    26      43.968  32.044  41.555  1.00  0.00           C  
ATOM    824  H5    U    26      43.566  32.735  40.830  1.00  0.00           H  
ATOM    825  C4    U    26      45.089  31.229  41.126  1.00  0.00           C  
ATOM    826  O4    U    26      45.471  31.149  39.969  1.00  0.00           O  
ATOM    827  N3    U    26      45.782  30.581  42.127  1.00  0.00           N  
ATOM    828  H3    U    26      46.722  30.240  41.980  1.00  0.00           H  
ATOM    829  C2    U    26      45.513  30.586  43.457  1.00  0.00           C  
ATOM    830  O2    U    26      46.163  29.940  44.249  1.00  0.00           O  
ATOM    831  C3'   U    26      43.724  33.676  45.854  1.00  0.00           C  
ATOM    832  H3'   U    26      43.797  34.047  44.831  1.00  0.00           H  
ATOM    833  C2'   U    26      44.783  32.607  45.933  1.00  0.00           C  
ATOM    834  H2'   U    26      45.604  32.984  45.324  1.00  0.00           H  
ATOM    835  O2'   U    26      45.148  32.372  47.308  1.00  0.00           O  
ATOM    836 HO2'   U    26      45.904  31.781  47.326  1.00  0.00           H  
ATOM    837  O3'   U    26      44.010  34.889  46.587  1.00  0.00           O  
ATOM    838  P     A    27      45.170  35.793  46.109  1.00  0.00           P  
ATOM    839  OP1   A    27      45.356  36.842  47.114  1.00  0.00           O  
ATOM    840  OP2   A    27      44.869  36.201  44.718  1.00  0.00           O  
ATOM    841  O5'   A    27      46.557  34.934  46.038  1.00  0.00           O  
ATOM    842  C5'   A    27      47.349  34.671  47.193  1.00  0.00           C  
ATOM    843  H5'   A    27      46.706  34.071  47.838  1.00  0.00           H  
ATOM    844 H5''   A    27      47.628  35.593  47.703  1.00  0.00           H  
ATOM    845  C4'   A    27      48.543  33.818  46.783  1.00  0.00           C  
ATOM    846  H4'   A    27      48.961  33.248  47.613  1.00  0.00           H  
ATOM    847  O4'   A    27      48.253  32.807  45.833  1.00  0.00           O  
ATOM    848  C1'   A    27      49.358  32.700  44.885  1.00  0.00           C  
ATOM    849  H1'   A    27      49.690  31.662  44.878  1.00  0.00           H  
ATOM    850  N9    A    27      48.754  33.011  43.578  1.00  0.00           N  
ATOM    851  C8    A    27      47.592  33.612  43.178  1.00  0.00           C  
ATOM    852  H8    A    27      46.909  33.986  43.927  1.00  0.00           H  
ATOM    853  N7    A    27      47.369  33.770  41.890  1.00  0.00           N  
ATOM    854  C5    A    27      48.526  33.133  41.354  1.00  0.00           C  
ATOM    855  C6    A    27      49.099  32.926  40.062  1.00  0.00           C  
ATOM    856  N6    A    27      48.480  33.178  38.912  1.00  0.00           N  
ATOM    857  H61   A    27      48.897  32.874  38.044  1.00  0.00           H  
ATOM    858  H62   A    27      47.678  33.792  38.898  1.00  0.00           H  
ATOM    859  N1    A    27      50.241  32.213  39.914  1.00  0.00           N  
ATOM    860  C2    A    27      50.869  31.921  41.025  1.00  0.00           C  
ATOM    861  H2    A    27      51.735  31.313  40.809  1.00  0.00           H  
ATOM    862  N3    A    27      50.499  32.062  42.271  1.00  0.00           N  
ATOM    863  C4    A    27      49.304  32.693  42.367  1.00  0.00           C  
ATOM    864  C3'   A    27      49.618  34.701  46.173  1.00  0.00           C  
ATOM    865  H3'   A    27      49.143  35.459  45.551  1.00  0.00           H  
ATOM    866  C2'   A    27      50.405  33.655  45.340  1.00  0.00           C  
ATOM    867  H2'   A    27      51.017  34.184  44.610  1.00  0.00           H  
ATOM    868  O2'   A    27      51.255  32.974  46.287  1.00  0.00           O  
ATOM    869 HO2'   A    27      52.195  33.005  46.096  1.00  0.00           H  
ATOM    870  O3'   A    27      50.433  35.460  47.071  1.00  0.00           O  
ATOM    871  P     G    28      51.385  36.730  46.712  1.00  0.00           P  
ATOM    872  OP1   G    28      52.020  37.089  47.985  1.00  0.00           O  
ATOM    873  OP2   G    28      50.565  37.778  46.079  1.00  0.00           O  
ATOM    874  O5'   G    28      52.449  36.257  45.638  1.00  0.00           O  
ATOM    875  C5'   G    28      53.712  35.715  46.046  1.00  0.00           C  
ATOM    876  H5'   G    28      53.670  34.741  46.533  1.00  0.00           H  
ATOM    877 H5''   G    28      54.269  36.436  46.645  1.00  0.00           H  
ATOM    878  C4'   G    28      54.539  35.413  44.739  1.00  0.00           C  
ATOM    879  H4'   G    28      55.510  35.021  45.043  1.00  0.00           H  
ATOM    880  O4'   G    28      53.846  34.450  43.924  1.00  0.00           O  
ATOM    881  C1'   G    28      54.270  34.600  42.601  1.00  0.00           C  
ATOM    882  H1'   G    28      54.839  33.696  42.382  1.00  0.00           H  
ATOM    883  N9    G    28      53.174  34.766  41.667  1.00  0.00           N  
ATOM    884  C8    G    28      51.958  35.213  41.899  1.00  0.00           C  
ATOM    885  H8    G    28      51.546  35.556  42.836  1.00  0.00           H  
ATOM    886  N7    G    28      51.157  35.187  40.867  1.00  0.00           N  
ATOM    887  C5    G    28      51.964  34.797  39.860  1.00  0.00           C  
ATOM    888  C6    G    28      51.748  34.763  38.374  1.00  0.00           C  
ATOM    889  O6    G    28      50.750  34.957  37.623  1.00  0.00           O  
ATOM    890  N1    G    28      52.915  34.448  37.681  1.00  0.00           N  
ATOM    891  H1    G    28      52.808  34.496  36.678  1.00  0.00           H  
ATOM    892  C2    G    28      54.148  34.263  38.260  1.00  0.00           C  
ATOM    893  N2    G    28      55.086  33.883  37.505  1.00  0.00           N  
ATOM    894  H21   G    28      54.969  33.799  36.505  1.00  0.00           H  
ATOM    895  H22   G    28      56.014  33.684  37.851  1.00  0.00           H  
ATOM    896  N3    G    28      54.398  34.337  39.576  1.00  0.00           N  
ATOM    897  C4    G    28      53.255  34.631  40.307  1.00  0.00           C  
ATOM    898  C3'   G    28      54.552  36.599  43.757  1.00  0.00           C  
ATOM    899  H3'   G    28      53.564  36.981  43.500  1.00  0.00           H  
ATOM    900  C2'   G    28      55.110  35.858  42.463  1.00  0.00           C  
ATOM    901  H2'   G    28      54.920  36.441  41.562  1.00  0.00           H  
ATOM    902  O2'   G    28      56.508  35.595  42.620  1.00  0.00           O  
ATOM    903 HO2'   G    28      56.915  36.328  43.088  1.00  0.00           H  
ATOM    904  O3'   G    28      55.413  37.707  44.046  1.00  0.00           O  
ATOM    905  P     A    29      55.288  39.070  43.358  1.00  0.00           P  
ATOM    906  OP1   A    29      56.128  40.010  44.170  1.00  0.00           O  
ATOM    907  OP2   A    29      53.805  39.417  43.185  1.00  0.00           O  
ATOM    908  O5'   A    29      55.937  38.835  41.909  1.00  0.00           O  
ATOM    909  C5'   A    29      57.337  38.621  41.921  1.00  0.00           C  
ATOM    910  H5'   A    29      57.485  37.755  42.566  1.00  0.00           H  
ATOM    911 H5''   A    29      57.912  39.509  42.181  1.00  0.00           H  
ATOM    912  C4'   A    29      57.808  38.263  40.504  1.00  0.00           C  
ATOM    913  H4'   A    29      58.893  38.186  40.583  1.00  0.00           H  
ATOM    914  O4'   A    29      57.231  37.076  40.026  1.00  0.00           O  
ATOM    915  C1'   A    29      57.118  37.266  38.593  1.00  0.00           C  
ATOM    916  H1'   A    29      57.620  36.532  37.963  1.00  0.00           H  
ATOM    917  N9    A    29      55.624  37.363  38.242  1.00  0.00           N  
ATOM    918  C8    A    29      54.583  37.681  39.127  1.00  0.00           C  
ATOM    919  H8    A    29      54.813  37.717  40.182  1.00  0.00           H  
ATOM    920  N7    A    29      53.433  38.093  38.548  1.00  0.00           N  
ATOM    921  C5    A    29      53.704  37.734  37.196  1.00  0.00           C  
ATOM    922  C6    A    29      52.922  37.842  36.027  1.00  0.00           C  
ATOM    923  N6    A    29      51.620  38.043  35.964  1.00  0.00           N  
ATOM    924  H61   A    29      51.156  38.016  35.067  1.00  0.00           H  
ATOM    925  H62   A    29      51.172  38.337  36.820  1.00  0.00           H  
ATOM    926  N1    A    29      53.538  37.487  34.826  1.00  0.00           N  
ATOM    927  C2    A    29      54.828  37.186  34.814  1.00  0.00           C  
ATOM    928  H2    A    29      55.237  36.861  33.869  1.00  0.00           H  
ATOM    929  N3    A    29      55.702  37.182  35.898  1.00  0.00           N  
ATOM    930  C4    A    29      55.039  37.458  37.003  1.00  0.00           C  
ATOM    931  C3'   A    29      57.534  39.382  39.551  1.00  0.00           C  
ATOM    932  H3'   A    29      56.510  39.754  39.571  1.00  0.00           H  
ATOM    933  C2'   A    29      57.742  38.598  38.253  1.00  0.00           C  
ATOM    934  H2'   A    29      57.268  39.128  37.427  1.00  0.00           H  
ATOM    935  O2'   A    29      59.167  38.418  37.951  1.00  0.00           O  
ATOM    936 HO2'   A    29      59.649  39.214  38.186  1.00  0.00           H  
ATOM    937  O3'   A    29      58.442  40.433  39.780  1.00  0.00           O  
ATOM    938  P     G    30      58.133  41.799  39.129  1.00  0.00           P  
ATOM    939  OP1   G    30      59.171  42.713  39.648  1.00  0.00           O  
ATOM    940  OP2   G    30      56.723  42.161  39.411  1.00  0.00           O  
ATOM    941  O5'   G    30      58.310  41.525  37.498  1.00  0.00           O  
ATOM    942  C5'   G    30      59.536  41.430  36.843  1.00  0.00           C  
ATOM    943  H5'   G    30      60.094  40.596  37.267  1.00  0.00           H  
ATOM    944 H5''   G    30      60.065  42.339  37.130  1.00  0.00           H  
ATOM    945  C4'   G    30      59.336  41.346  35.281  1.00  0.00           C  
ATOM    946  H4'   G    30      60.280  41.262  34.744  1.00  0.00           H  
ATOM    947  O4'   G    30      58.504  40.252  34.928  1.00  0.00           O  
ATOM    948  C1'   G    30      57.676  40.651  33.803  1.00  0.00           C  
ATOM    949  H1'   G    30      57.771  39.912  33.008  1.00  0.00           H  
ATOM    950  N9    G    30      56.221  40.645  34.234  1.00  0.00           N  
ATOM    951  C8    G    30      55.752  40.691  35.526  1.00  0.00           C  
ATOM    952  H8    G    30      56.401  40.560  36.379  1.00  0.00           H  
ATOM    953  N7    G    30      54.462  40.823  35.649  1.00  0.00           N  
ATOM    954  C5    G    30      54.008  40.800  34.346  1.00  0.00           C  
ATOM    955  C6    G    30      52.726  40.814  33.742  1.00  0.00           C  
ATOM    956  O6    G    30      51.694  40.853  34.396  1.00  0.00           O  
ATOM    957  N1    G    30      52.732  40.861  32.402  1.00  0.00           N  
ATOM    958  H1    G    30      51.808  40.743  32.012  1.00  0.00           H  
ATOM    959  C2    G    30      53.868  40.880  31.634  1.00  0.00           C  
ATOM    960  N2    G    30      53.755  40.882  30.332  1.00  0.00           N  
ATOM    961  H21   G    30      52.931  41.139  29.808  1.00  0.00           H  
ATOM    962  H22   G    30      54.625  40.710  29.849  1.00  0.00           H  
ATOM    963  N3    G    30      55.060  40.666  32.140  1.00  0.00           N  
ATOM    964  C4    G    30      55.098  40.730  33.521  1.00  0.00           C  
ATOM    965  C3'   G    30      58.615  42.606  34.755  1.00  0.00           C  
ATOM    966  H3'   G    30      57.737  42.994  35.270  1.00  0.00           H  
ATOM    967  C2'   G    30      58.109  42.055  33.415  1.00  0.00           C  
ATOM    968  H2'   G    30      57.243  42.623  33.074  1.00  0.00           H  
ATOM    969  O2'   G    30      59.116  42.085  32.393  1.00  0.00           O  
ATOM    970 HO2'   G    30      59.813  42.702  32.628  1.00  0.00           H  
ATOM    971  O3'   G    30      59.588  43.630  34.622  1.00  0.00           O  
ATOM    972  P     C    31      59.211  45.178  34.731  1.00  0.00           P  
ATOM    973  OP1   C    31      60.529  45.807  34.416  1.00  0.00           O  
ATOM    974  OP2   C    31      58.580  45.320  36.030  1.00  0.00           O  
ATOM    975  O5'   C    31      58.165  45.350  33.583  1.00  0.00           O  
ATOM    976  C5'   C    31      58.673  45.356  32.211  1.00  0.00           C  
ATOM    977  H5'   C    31      59.276  44.479  31.972  1.00  0.00           H  
ATOM    978 H5''   C    31      59.289  46.242  32.059  1.00  0.00           H  
ATOM    979  C4'   C    31      57.454  45.325  31.157  1.00  0.00           C  
ATOM    980  H4'   C    31      57.825  45.090  30.159  1.00  0.00           H  
ATOM    981  O4'   C    31      56.607  44.232  31.542  1.00  0.00           O  
ATOM    982  C1'   C    31      55.284  44.570  30.998  1.00  0.00           C  
ATOM    983  H1'   C    31      55.042  43.846  30.220  1.00  0.00           H  
ATOM    984  N1    C    31      54.213  44.422  32.102  1.00  0.00           N  
ATOM    985  C6    C    31      54.502  44.154  33.402  1.00  0.00           C  
ATOM    986  H6    C    31      55.555  43.994  33.580  1.00  0.00           H  
ATOM    987  C5    C    31      53.504  44.055  34.336  1.00  0.00           C  
ATOM    988  H5    C    31      53.826  43.810  35.337  1.00  0.00           H  
ATOM    989  C4    C    31      52.198  44.270  33.868  1.00  0.00           C  
ATOM    990  N4    C    31      51.174  44.193  34.712  1.00  0.00           N  
ATOM    991  H41   C    31      50.227  44.261  34.367  1.00  0.00           H  
ATOM    992  H42   C    31      51.401  44.039  35.684  1.00  0.00           H  
ATOM    993  N3    C    31      51.890  44.383  32.648  1.00  0.00           N  
ATOM    994  C2    C    31      52.829  44.461  31.692  1.00  0.00           C  
ATOM    995  O2    C    31      52.484  44.547  30.546  1.00  0.00           O  
ATOM    996  C3'   C    31      56.611  46.585  31.087  1.00  0.00           C  
ATOM    997  H3'   C    31      56.370  46.867  32.112  1.00  0.00           H  
ATOM    998  C2'   C    31      55.369  46.005  30.362  1.00  0.00           C  
ATOM    999  H2'   C    31      54.471  46.580  30.590  1.00  0.00           H  
ATOM   1000  O2'   C    31      55.522  45.935  28.986  1.00  0.00           O  
ATOM   1001 HO2'   C    31      54.651  45.934  28.581  1.00  0.00           H  
ATOM   1002  O3'   C    31      57.103  47.632  30.334  1.00  0.00           O  
ATOM   1003  P     C    32      56.421  49.102  30.511  1.00  0.00           P  
ATOM   1004  OP1   C    32      57.188  50.053  29.608  1.00  0.00           O  
ATOM   1005  OP2   C    32      56.498  49.395  31.929  1.00  0.00           O  
ATOM   1006  O5'   C    32      54.882  49.259  30.097  1.00  0.00           O  
ATOM   1007  C5'   C    32      54.529  49.193  28.678  1.00  0.00           C  
ATOM   1008  H5'   C    32      54.860  48.186  28.424  1.00  0.00           H  
ATOM   1009 H5''   C    32      55.123  49.956  28.174  1.00  0.00           H  
ATOM   1010  C4'   C    32      53.034  49.212  28.484  1.00  0.00           C  
ATOM   1011  H4'   C    32      52.753  49.286  27.434  1.00  0.00           H  
ATOM   1012  O4'   C    32      52.487  48.128  29.116  1.00  0.00           O  
ATOM   1013  C1'   C    32      51.109  48.430  29.487  1.00  0.00           C  
ATOM   1014  H1'   C    32      50.448  47.810  28.882  1.00  0.00           H  
ATOM   1015  N1    C    32      50.762  48.093  30.910  1.00  0.00           N  
ATOM   1016  C6    C    32      51.729  47.754  31.768  1.00  0.00           C  
ATOM   1017  H6    C    32      52.742  47.745  31.394  1.00  0.00           H  
ATOM   1018  C5    C    32      51.443  47.520  33.045  1.00  0.00           C  
ATOM   1019  H5    C    32      52.235  47.117  33.659  1.00  0.00           H  
ATOM   1020  C4    C    32      50.094  47.502  33.490  1.00  0.00           C  
ATOM   1021  N4    C    32      49.799  47.245  34.693  1.00  0.00           N  
ATOM   1022  H41   C    32      48.821  47.111  34.905  1.00  0.00           H  
ATOM   1023  H42   C    32      50.554  47.205  35.364  1.00  0.00           H  
ATOM   1024  N3    C    32      49.089  47.745  32.661  1.00  0.00           N  
ATOM   1025  C2    C    32      49.414  48.055  31.342  1.00  0.00           C  
ATOM   1026  O2    C    32      48.539  48.175  30.498  1.00  0.00           O  
ATOM   1027  C3'   C    32      52.350  50.417  29.248  1.00  0.00           C  
ATOM   1028  H3'   C    32      52.595  50.454  30.309  1.00  0.00           H  
ATOM   1029  C2'   C    32      50.937  49.917  29.108  1.00  0.00           C  
ATOM   1030  H2'   C    32      50.207  50.344  29.795  1.00  0.00           H  
ATOM   1031  O2'   C    32      50.361  49.902  27.797  1.00  0.00           O  
ATOM   1032 HO2'   C    32      49.496  50.316  27.855  1.00  0.00           H  
ATOM   1033  O3'   C    32      52.452  51.724  28.699  1.00  0.00           O  
ATOM   1034  P     C    33      51.910  53.013  29.478  1.00  0.00           P  
ATOM   1035  OP1   C    33      52.363  54.192  28.651  1.00  0.00           O  
ATOM   1036  OP2   C    33      52.338  52.993  30.927  1.00  0.00           O  
ATOM   1037  O5'   C    33      50.313  52.913  29.446  1.00  0.00           O  
ATOM   1038  C5'   C    33      49.517  53.062  28.306  1.00  0.00           C  
ATOM   1039  H5'   C    33      49.784  52.380  27.498  1.00  0.00           H  
ATOM   1040 H5''   C    33      49.744  54.023  27.844  1.00  0.00           H  
ATOM   1041  C4'   C    33      48.022  52.877  28.529  1.00  0.00           C  
ATOM   1042  H4'   C    33      47.662  53.076  27.520  1.00  0.00           H  
ATOM   1043  O4'   C    33      47.851  51.566  29.089  1.00  0.00           O  
ATOM   1044  C1'   C    33      46.716  51.714  29.988  1.00  0.00           C  
ATOM   1045  H1'   C    33      45.972  50.958  29.737  1.00  0.00           H  
ATOM   1046  N1    C    33      47.135  51.426  31.441  1.00  0.00           N  
ATOM   1047  C6    C    33      48.464  51.422  31.930  1.00  0.00           C  
ATOM   1048  H6    C    33      49.227  51.733  31.231  1.00  0.00           H  
ATOM   1049  C5    C    33      48.680  51.243  33.240  1.00  0.00           C  
ATOM   1050  H5    C    33      49.702  51.103  33.558  1.00  0.00           H  
ATOM   1051  C4    C    33      47.574  50.935  34.092  1.00  0.00           C  
ATOM   1052  N4    C    33      47.754  50.716  35.379  1.00  0.00           N  
ATOM   1053  H41   C    33      46.894  50.598  35.896  1.00  0.00           H  
ATOM   1054  H42   C    33      48.696  50.845  35.719  1.00  0.00           H  
ATOM   1055  N3    C    33      46.377  50.917  33.671  1.00  0.00           N  
ATOM   1056  C2    C    33      46.093  51.240  32.374  1.00  0.00           C  
ATOM   1057  O2    C    33      44.925  51.362  32.165  1.00  0.00           O  
ATOM   1058  C3'   C    33      47.452  53.905  29.425  1.00  0.00           C  
ATOM   1059  H3'   C    33      48.005  54.087  30.347  1.00  0.00           H  
ATOM   1060  C2'   C    33      46.196  53.169  29.763  1.00  0.00           C  
ATOM   1061  H2'   C    33      45.795  53.626  30.667  1.00  0.00           H  
ATOM   1062  O2'   C    33      45.195  53.078  28.777  1.00  0.00           O  
ATOM   1063 HO2'   C    33      44.547  52.463  29.127  1.00  0.00           H  
ATOM   1064  O3'   C    33      47.245  55.197  28.841  1.00  0.00           O  
ATOM   1065  P     U    34      47.084  56.541  29.647  1.00  0.00           P  
ATOM   1066  OP1   U    34      46.765  57.624  28.678  1.00  0.00           O  
ATOM   1067  OP2   U    34      48.213  56.686  30.596  1.00  0.00           O  
ATOM   1068  O5'   U    34      45.816  56.441  30.566  1.00  0.00           O  
ATOM   1069  C5'   U    34      44.547  56.187  30.005  1.00  0.00           C  
ATOM   1070  H5'   U    34      44.537  55.379  29.273  1.00  0.00           H  
ATOM   1071 H5''   U    34      44.226  57.052  29.425  1.00  0.00           H  
ATOM   1072  C4'   U    34      43.435  55.916  31.042  1.00  0.00           C  
ATOM   1073  H4'   U    34      42.454  55.766  30.592  1.00  0.00           H  
ATOM   1074  O4'   U    34      43.824  54.720  31.757  1.00  0.00           O  
ATOM   1075  C1'   U    34      43.460  54.644  33.125  1.00  0.00           C  
ATOM   1076  H1'   U    34      42.836  53.757  33.232  1.00  0.00           H  
ATOM   1077  N1    U    34      44.556  54.560  34.099  1.00  0.00           N  
ATOM   1078  C6    U    34      45.897  54.592  33.734  1.00  0.00           C  
ATOM   1079  H6    U    34      46.121  54.939  32.736  1.00  0.00           H  
ATOM   1080  C5    U    34      46.824  54.206  34.657  1.00  0.00           C  
ATOM   1081  H5    U    34      47.876  54.317  34.438  1.00  0.00           H  
ATOM   1082  C4    U    34      46.495  53.821  36.018  1.00  0.00           C  
ATOM   1083  O4    U    34      47.311  53.527  36.870  1.00  0.00           O  
ATOM   1084  N3    U    34      45.138  53.795  36.243  1.00  0.00           N  
ATOM   1085  H3    U    34      44.841  53.508  37.165  1.00  0.00           H  
ATOM   1086  C2    U    34      44.189  54.300  35.397  1.00  0.00           C  
ATOM   1087  O2    U    34      43.044  54.374  35.814  1.00  0.00           O  
ATOM   1088  C3'   U    34      43.303  56.858  32.270  1.00  0.00           C  
ATOM   1089  H3'   U    34      44.333  57.030  32.582  1.00  0.00           H  
ATOM   1090  C2'   U    34      42.694  55.950  33.296  1.00  0.00           C  
ATOM   1091  H2'   U    34      42.774  56.371  34.298  1.00  0.00           H  
ATOM   1092  O2'   U    34      41.349  55.633  33.015  1.00  0.00           O  
ATOM   1093 HO2'   U    34      40.807  56.301  33.441  1.00  0.00           H  
ATOM   1094  O3'   U    34      42.661  58.095  31.977  1.00  0.00           O  
ATOM   1095  P     G    35      42.813  59.415  32.884  1.00  0.00           P  
ATOM   1096  OP1   G    35      42.009  60.409  32.172  1.00  0.00           O  
ATOM   1097  OP2   G    35      44.236  59.620  32.980  1.00  0.00           O  
ATOM   1098  O5'   G    35      42.226  59.010  34.303  1.00  0.00           O  
ATOM   1099  C5'   G    35      40.782  59.113  34.596  1.00  0.00           C  
ATOM   1100  H5'   G    35      40.225  58.559  33.840  1.00  0.00           H  
ATOM   1101 H5''   G    35      40.581  60.156  34.350  1.00  0.00           H  
ATOM   1102  C4'   G    35      40.407  58.784  36.050  1.00  0.00           C  
ATOM   1103  H4'   G    35      39.339  58.702  36.249  1.00  0.00           H  
ATOM   1104  O4'   G    35      41.035  57.451  36.281  1.00  0.00           O  
ATOM   1105  C1'   G    35      41.645  57.357  37.569  1.00  0.00           C  
ATOM   1106  H1'   G    35      41.239  56.594  38.233  1.00  0.00           H  
ATOM   1107  N9    G    35      43.114  57.033  37.507  1.00  0.00           N  
ATOM   1108  C8    G    35      44.126  57.368  36.609  1.00  0.00           C  
ATOM   1109  H8    G    35      43.868  57.873  35.690  1.00  0.00           H  
ATOM   1110  N7    G    35      45.298  56.928  36.990  1.00  0.00           N  
ATOM   1111  C5    G    35      45.039  56.450  38.261  1.00  0.00           C  
ATOM   1112  C6    G    35      45.943  55.802  39.248  1.00  0.00           C  
ATOM   1113  O6    G    35      47.113  55.585  39.154  1.00  0.00           O  
ATOM   1114  N1    G    35      45.322  55.550  40.462  1.00  0.00           N  
ATOM   1115  H1    G    35      45.847  55.069  41.180  1.00  0.00           H  
ATOM   1116  C2    G    35      44.007  55.766  40.732  1.00  0.00           C  
ATOM   1117  N2    G    35      43.537  55.411  41.904  1.00  0.00           N  
ATOM   1118  H21   G    35      44.111  54.894  42.554  1.00  0.00           H  
ATOM   1119  H22   G    35      42.561  55.589  42.090  1.00  0.00           H  
ATOM   1120  N3    G    35      43.205  56.310  39.832  1.00  0.00           N  
ATOM   1121  C4    G    35      43.738  56.563  38.576  1.00  0.00           C  
ATOM   1122  C3'   G    35      41.090  59.584  37.169  1.00  0.00           C  
ATOM   1123  H3'   G    35      42.029  59.874  36.697  1.00  0.00           H  
ATOM   1124  C2'   G    35      41.341  58.635  38.292  1.00  0.00           C  
ATOM   1125  H2'   G    35      42.235  58.994  38.803  1.00  0.00           H  
ATOM   1126  O2'   G    35      40.303  58.474  39.158  1.00  0.00           O  
ATOM   1127 HO2'   G    35      40.107  59.212  39.739  1.00  0.00           H  
ATOM   1128  O3'   G    35      40.386  60.752  37.523  1.00  0.00           O  
ATOM   1129  P     U    36      41.169  61.807  38.456  1.00  0.00           P  
ATOM   1130  OP1   U    36      40.297  62.966  38.467  1.00  0.00           O  
ATOM   1131  OP2   U    36      42.469  62.007  37.810  1.00  0.00           O  
ATOM   1132  O5'   U    36      41.279  61.197  40.011  1.00  0.00           O  
ATOM   1133  C5'   U    36      40.161  61.152  40.838  1.00  0.00           C  
ATOM   1134  H5'   U    36      39.403  60.496  40.411  1.00  0.00           H  
ATOM   1135 H5''   U    36      39.772  62.152  41.031  1.00  0.00           H  
ATOM   1136  C4'   U    36      40.509  60.529  42.200  1.00  0.00           C  
ATOM   1137  H4'   U    36      39.590  60.123  42.624  1.00  0.00           H  
ATOM   1138  O4'   U    36      41.504  59.529  42.044  1.00  0.00           O  
ATOM   1139  C1'   U    36      42.371  59.638  43.144  1.00  0.00           C  
ATOM   1140  H1'   U    36      42.054  59.130  44.054  1.00  0.00           H  
ATOM   1141  N1    U    36      43.686  59.069  42.679  1.00  0.00           N  
ATOM   1142  C6    U    36      44.372  59.636  41.605  1.00  0.00           C  
ATOM   1143  H6    U    36      43.872  60.426  41.064  1.00  0.00           H  
ATOM   1144  C5    U    36      45.642  59.297  41.303  1.00  0.00           C  
ATOM   1145  H5    U    36      46.154  59.688  40.436  1.00  0.00           H  
ATOM   1146  C4    U    36      46.324  58.305  42.137  1.00  0.00           C  
ATOM   1147  O4    U    36      47.408  57.837  41.892  1.00  0.00           O  
ATOM   1148  N3    U    36      45.692  57.930  43.311  1.00  0.00           N  
ATOM   1149  H3    U    36      46.140  57.277  43.937  1.00  0.00           H  
ATOM   1150  C2    U    36      44.315  58.147  43.524  1.00  0.00           C  
ATOM   1151  O2    U    36      43.739  57.551  44.409  1.00  0.00           O  
ATOM   1152  C3'   U    36      41.015  61.627  43.160  1.00  0.00           C  
ATOM   1153  H3'   U    36      40.986  62.632  42.739  1.00  0.00           H  
ATOM   1154  C2'   U    36      42.463  61.147  43.409  1.00  0.00           C  
ATOM   1155  H2'   U    36      43.336  61.449  42.830  1.00  0.00           H  
ATOM   1156  O2'   U    36      42.704  61.355  44.822  1.00  0.00           O  
ATOM   1157 HO2'   U    36      41.956  61.109  45.370  1.00  0.00           H  
ATOM   1158  O3'   U    36      40.290  61.647  44.325  1.00  0.00           O  
ATOM   1159  P     A    37      38.863  62.311  44.462  1.00  0.00           P  
ATOM   1160  OP1   A    37      38.968  63.637  43.909  1.00  0.00           O  
ATOM   1161  OP2   A    37      38.612  62.200  45.904  1.00  0.00           O  
ATOM   1162  O5'   A    37      37.779  61.472  43.599  1.00  0.00           O  
ATOM   1163  C5'   A    37      37.212  61.997  42.366  1.00  0.00           C  
ATOM   1164  H5'   A    37      37.918  62.465  41.680  1.00  0.00           H  
ATOM   1165 H5''   A    37      36.585  62.851  42.624  1.00  0.00           H  
ATOM   1166  C4'   A    37      36.528  60.926  41.541  1.00  0.00           C  
ATOM   1167  H4'   A    37      36.151  61.367  40.618  1.00  0.00           H  
ATOM   1168  O4'   A    37      37.434  59.900  41.139  1.00  0.00           O  
ATOM   1169  C1'   A    37      36.875  58.655  41.533  1.00  0.00           C  
ATOM   1170  H1'   A    37      36.916  58.043  40.632  1.00  0.00           H  
ATOM   1171  N9    A    37      37.571  58.000  42.599  1.00  0.00           N  
ATOM   1172  C8    A    37      37.493  58.101  43.958  1.00  0.00           C  
ATOM   1173  H8    A    37      36.741  58.649  44.506  1.00  0.00           H  
ATOM   1174  N7    A    37      38.339  57.429  44.685  1.00  0.00           N  
ATOM   1175  C5    A    37      39.072  56.850  43.670  1.00  0.00           C  
ATOM   1176  C6    A    37      40.193  55.932  43.591  1.00  0.00           C  
ATOM   1177  N6    A    37      40.879  55.656  44.642  1.00  0.00           N  
ATOM   1178  H61   A    37      41.744  55.165  44.465  1.00  0.00           H  
ATOM   1179  H62   A    37      40.469  55.888  45.535  1.00  0.00           H  
ATOM   1180  N1    A    37      40.786  55.633  42.457  1.00  0.00           N  
ATOM   1181  C2    A    37      40.141  55.958  41.373  1.00  0.00           C  
ATOM   1182  H2    A    37      40.579  55.642  40.438  1.00  0.00           H  
ATOM   1183  N3    A    37      38.977  56.644  41.253  1.00  0.00           N  
ATOM   1184  C4    A    37      38.584  57.095  42.410  1.00  0.00           C  
ATOM   1185  C3'   A    37      35.318  60.195  42.312  1.00  0.00           C  
ATOM   1186  H3'   A    37      35.459  60.243  43.391  1.00  0.00           H  
ATOM   1187  C2'   A    37      35.402  58.789  41.824  1.00  0.00           C  
ATOM   1188  H2'   A    37      35.028  58.038  42.520  1.00  0.00           H  
ATOM   1189  O2'   A    37      34.800  58.675  40.592  1.00  0.00           O  
ATOM   1190 HO2'   A    37      34.024  58.120  40.692  1.00  0.00           H  
ATOM   1191  O3'   A    37      34.195  60.930  42.078  1.00  0.00           O  
ATOM   1192  P     A    38      32.854  60.520  42.886  1.00  0.00           P  
ATOM   1193  OP1   A    38      31.865  61.551  42.610  1.00  0.00           O  
ATOM   1194  OP2   A    38      33.195  60.308  44.323  1.00  0.00           O  
ATOM   1195  O5'   A    38      32.351  59.136  42.332  1.00  0.00           O  
ATOM   1196  C5'   A    38      31.483  59.063  41.204  1.00  0.00           C  
ATOM   1197  H5'   A    38      31.937  59.584  40.361  1.00  0.00           H  
ATOM   1198 H5''   A    38      30.489  59.483  41.356  1.00  0.00           H  
ATOM   1199  C4'   A    38      31.309  57.598  40.671  1.00  0.00           C  
ATOM   1200  H4'   A    38      30.907  57.697  39.663  1.00  0.00           H  
ATOM   1201  O4'   A    38      32.532  56.826  40.752  1.00  0.00           O  
ATOM   1202  C1'   A    38      32.290  55.609  41.418  1.00  0.00           C  
ATOM   1203  H1'   A    38      31.834  54.933  40.695  1.00  0.00           H  
ATOM   1204  N9    A    38      33.589  55.068  41.948  1.00  0.00           N  
ATOM   1205  C8    A    38      34.057  55.008  43.197  1.00  0.00           C  
ATOM   1206  H8    A    38      33.410  55.322  44.002  1.00  0.00           H  
ATOM   1207  N7    A    38      35.268  54.551  43.405  1.00  0.00           N  
ATOM   1208  C5    A    38      35.696  54.361  42.076  1.00  0.00           C  
ATOM   1209  C6    A    38      36.894  53.973  41.386  1.00  0.00           C  
ATOM   1210  N6    A    38      38.071  53.657  41.944  1.00  0.00           N  
ATOM   1211  H61   A    38      38.898  53.482  41.391  1.00  0.00           H  
ATOM   1212  H62   A    38      38.037  53.509  42.942  1.00  0.00           H  
ATOM   1213  N1    A    38      36.950  54.008  40.023  1.00  0.00           N  
ATOM   1214  C2    A    38      35.820  54.190  39.356  1.00  0.00           C  
ATOM   1215  H2    A    38      35.943  54.114  38.286  1.00  0.00           H  
ATOM   1216  N3    A    38      34.687  54.608  39.841  1.00  0.00           N  
ATOM   1217  C4    A    38      34.659  54.673  41.199  1.00  0.00           C  
ATOM   1218  C3'   A    38      30.303  56.874  41.625  1.00  0.00           C  
ATOM   1219  H3'   A    38      29.687  57.617  42.131  1.00  0.00           H  
ATOM   1220  C2'   A    38      31.297  56.069  42.490  1.00  0.00           C  
ATOM   1221  H2'   A    38      31.778  56.717  43.222  1.00  0.00           H  
ATOM   1222  O2'   A    38      30.620  55.015  43.148  1.00  0.00           O  
ATOM   1223 HO2'   A    38      29.768  54.860  42.733  1.00  0.00           H  
ATOM   1224  O3'   A    38      29.504  55.941  40.855  1.00  0.00           O  
ATOM   1225  P     U    39      28.220  56.470  40.047  1.00  0.00           P  
ATOM   1226  OP1   U    39      28.093  55.537  38.933  1.00  0.00           O  
ATOM   1227  OP2   U    39      28.320  57.935  39.748  1.00  0.00           O  
ATOM   1228  O5'   U    39      26.912  56.248  40.936  1.00  0.00           O  
ATOM   1229  C5'   U    39      26.744  56.658  42.263  1.00  0.00           C  
ATOM   1230  H5'   U    39      26.743  57.745  42.343  1.00  0.00           H  
ATOM   1231 H5''   U    39      27.660  56.379  42.784  1.00  0.00           H  
ATOM   1232  C4'   U    39      25.629  55.988  42.936  1.00  0.00           C  
ATOM   1233  H4'   U    39      25.502  56.391  43.941  1.00  0.00           H  
ATOM   1234  O4'   U    39      24.384  56.212  42.282  1.00  0.00           O  
ATOM   1235  C1'   U    39      23.489  55.251  42.877  1.00  0.00           C  
ATOM   1236  H1'   U    39      23.138  55.574  43.858  1.00  0.00           H  
ATOM   1237  N1    U    39      22.341  54.915  41.971  1.00  0.00           N  
ATOM   1238  C6    U    39      22.543  54.774  40.571  1.00  0.00           C  
ATOM   1239  H6    U    39      23.540  54.882  40.170  1.00  0.00           H  
ATOM   1240  C5    U    39      21.505  54.397  39.787  1.00  0.00           C  
ATOM   1241  H5    U    39      21.621  54.399  38.713  1.00  0.00           H  
ATOM   1242  C4    U    39      20.170  54.270  40.347  1.00  0.00           C  
ATOM   1243  O4    U    39      19.072  54.150  39.768  1.00  0.00           O  
ATOM   1244  N3    U    39      20.158  54.185  41.710  1.00  0.00           N  
ATOM   1245  H3    U    39      19.200  54.191  42.030  1.00  0.00           H  
ATOM   1246  C2    U    39      21.138  54.622  42.555  1.00  0.00           C  
ATOM   1247  O2    U    39      21.018  54.714  43.803  1.00  0.00           O  
ATOM   1248  C3'   U    39      25.696  54.482  42.811  1.00  0.00           C  
ATOM   1249  H3'   U    39      25.753  54.231  41.752  1.00  0.00           H  
ATOM   1250  C2'   U    39      24.312  54.020  43.251  1.00  0.00           C  
ATOM   1251  H2'   U    39      24.195  53.218  42.521  1.00  0.00           H  
ATOM   1252  O2'   U    39      24.107  53.710  44.648  1.00  0.00           O  
ATOM   1253 HO2'   U    39      24.844  54.028  45.174  1.00  0.00           H  
ATOM   1254  O3'   U    39      26.753  54.065  43.577  1.00  0.00           O  
ATOM   1255  P     G    40      27.314  52.593  43.696  1.00  0.00           P  
ATOM   1256  OP1   G    40      26.210  51.695  43.302  1.00  0.00           O  
ATOM   1257  OP2   G    40      27.968  52.492  45.024  1.00  0.00           O  
ATOM   1258  O5'   G    40      28.357  52.489  42.504  1.00  0.00           O  
ATOM   1259  C5'   G    40      27.994  52.657  41.083  1.00  0.00           C  
ATOM   1260  H5'   G    40      27.545  53.627  40.866  1.00  0.00           H  
ATOM   1261 H5''   G    40      27.252  51.896  40.843  1.00  0.00           H  
ATOM   1262  C4'   G    40      29.279  52.340  40.241  1.00  0.00           C  
ATOM   1263  H4'   G    40      29.200  52.704  39.216  1.00  0.00           H  
ATOM   1264  O4'   G    40      30.364  53.100  40.760  1.00  0.00           O  
ATOM   1265  C1'   G    40      31.548  52.277  40.906  1.00  0.00           C  
ATOM   1266  H1'   G    40      32.372  52.826  40.451  1.00  0.00           H  
ATOM   1267  N9    G    40      32.064  51.952  42.220  1.00  0.00           N  
ATOM   1268  C8    G    40      31.527  52.175  43.488  1.00  0.00           C  
ATOM   1269  H8    G    40      30.519  52.512  43.680  1.00  0.00           H  
ATOM   1270  N7    G    40      32.333  51.924  44.509  1.00  0.00           N  
ATOM   1271  C5    G    40      33.489  51.633  43.875  1.00  0.00           C  
ATOM   1272  C6    G    40      34.806  51.363  44.392  1.00  0.00           C  
ATOM   1273  O6    G    40      35.236  51.457  45.531  1.00  0.00           O  
ATOM   1274  N1    G    40      35.704  50.947  43.422  1.00  0.00           N  
ATOM   1275  H1    G    40      36.665  50.829  43.708  1.00  0.00           H  
ATOM   1276  C2    G    40      35.444  51.019  42.095  1.00  0.00           C  
ATOM   1277  N2    G    40      36.487  50.863  41.324  1.00  0.00           N  
ATOM   1278  H21   G    40      37.384  50.722  41.767  1.00  0.00           H  
ATOM   1279  H22   G    40      36.316  50.989  40.337  1.00  0.00           H  
ATOM   1280  N3    G    40      34.275  51.373  41.585  1.00  0.00           N  
ATOM   1281  C4    G    40      33.337  51.616  42.499  1.00  0.00           C  
ATOM   1282  C3'   G    40      29.673  50.822  40.299  1.00  0.00           C  
ATOM   1283  H3'   G    40      29.636  50.439  41.319  1.00  0.00           H  
ATOM   1284  C2'   G    40      31.212  50.981  40.129  1.00  0.00           C  
ATOM   1285  H2'   G    40      31.702  50.099  40.539  1.00  0.00           H  
ATOM   1286  O2'   G    40      31.714  51.082  38.822  1.00  0.00           O  
ATOM   1287 HO2'   G    40      31.240  50.463  38.262  1.00  0.00           H  
ATOM   1288  O3'   G    40      29.034  50.006  39.359  1.00  0.00           O  
ATOM   1289  P     G    41      28.982  48.454  39.711  1.00  0.00           P  
ATOM   1290  OP1   G    41      28.258  47.736  38.576  1.00  0.00           O  
ATOM   1291  OP2   G    41      28.260  48.448  40.981  1.00  0.00           O  
ATOM   1292  O5'   G    41      30.402  47.779  39.908  1.00  0.00           O  
ATOM   1293  C5'   G    41      31.315  47.678  38.763  1.00  0.00           C  
ATOM   1294  H5'   G    41      31.386  48.645  38.265  1.00  0.00           H  
ATOM   1295 H5''   G    41      31.016  47.009  37.957  1.00  0.00           H  
ATOM   1296  C4'   G    41      32.715  47.259  39.218  1.00  0.00           C  
ATOM   1297  H4'   G    41      33.272  47.167  38.285  1.00  0.00           H  
ATOM   1298  O4'   G    41      33.300  48.225  40.028  1.00  0.00           O  
ATOM   1299  C1'   G    41      34.154  47.560  40.936  1.00  0.00           C  
ATOM   1300  H1'   G    41      35.196  47.875  40.882  1.00  0.00           H  
ATOM   1301  N9    G    41      33.759  47.849  42.324  1.00  0.00           N  
ATOM   1302  C8    G    41      32.557  48.200  42.834  1.00  0.00           C  
ATOM   1303  H8    G    41      31.710  48.279  42.168  1.00  0.00           H  
ATOM   1304  N7    G    41      32.592  48.381  44.108  1.00  0.00           N  
ATOM   1305  C5    G    41      33.879  48.183  44.514  1.00  0.00           C  
ATOM   1306  C6    G    41      34.501  48.141  45.826  1.00  0.00           C  
ATOM   1307  O6    G    41      33.958  48.373  46.894  1.00  0.00           O  
ATOM   1308  N1    G    41      35.841  47.859  45.763  1.00  0.00           N  
ATOM   1309  H1    G    41      36.355  47.625  46.601  1.00  0.00           H  
ATOM   1310  C2    G    41      36.474  47.443  44.633  1.00  0.00           C  
ATOM   1311  N2    G    41      37.693  47.142  44.760  1.00  0.00           N  
ATOM   1312  H21   G    41      38.041  47.225  45.704  1.00  0.00           H  
ATOM   1313  H22   G    41      38.171  46.617  44.042  1.00  0.00           H  
ATOM   1314  N3    G    41      35.885  47.478  43.414  1.00  0.00           N  
ATOM   1315  C4    G    41      34.575  47.853  43.395  1.00  0.00           C  
ATOM   1316  C3'   G    41      32.798  45.911  40.000  1.00  0.00           C  
ATOM   1317  H3'   G    41      32.072  45.882  40.813  1.00  0.00           H  
ATOM   1318  C2'   G    41      34.155  46.064  40.754  1.00  0.00           C  
ATOM   1319  H2'   G    41      34.285  45.498  41.677  1.00  0.00           H  
ATOM   1320  O2'   G    41      35.296  45.905  39.923  1.00  0.00           O  
ATOM   1321 HO2'   G    41      35.303  44.980  39.666  1.00  0.00           H  
ATOM   1322  O3'   G    41      32.761  44.740  39.164  1.00  0.00           O  
ATOM   1323  P     U    42      31.851  43.520  39.564  1.00  0.00           P  
ATOM   1324  OP1   U    42      31.682  42.633  38.339  1.00  0.00           O  
ATOM   1325  OP2   U    42      30.659  44.133  40.224  1.00  0.00           O  
ATOM   1326  O5'   U    42      32.635  42.744  40.687  1.00  0.00           O  
ATOM   1327  C5'   U    42      33.613  41.748  40.334  1.00  0.00           C  
ATOM   1328  H5'   U    42      34.380  42.153  39.674  1.00  0.00           H  
ATOM   1329 H5''   U    42      33.085  40.983  39.764  1.00  0.00           H  
ATOM   1330  C4'   U    42      34.318  41.040  41.494  1.00  0.00           C  
ATOM   1331  H4'   U    42      34.911  40.238  41.052  1.00  0.00           H  
ATOM   1332  O4'   U    42      35.183  41.909  42.324  1.00  0.00           O  
ATOM   1333  C1'   U    42      35.018  41.586  43.622  1.00  0.00           C  
ATOM   1334  H1'   U    42      36.020  41.399  44.009  1.00  0.00           H  
ATOM   1335  N1    U    42      34.498  42.700  44.496  1.00  0.00           N  
ATOM   1336  C6    U    42      33.773  43.735  44.058  1.00  0.00           C  
ATOM   1337  H6    U    42      33.674  43.838  42.988  1.00  0.00           H  
ATOM   1338  C5    U    42      33.201  44.673  44.865  1.00  0.00           C  
ATOM   1339  H5    U    42      32.465  45.377  44.505  1.00  0.00           H  
ATOM   1340  C4    U    42      33.406  44.505  46.306  1.00  0.00           C  
ATOM   1341  O4    U    42      33.077  45.299  47.203  1.00  0.00           O  
ATOM   1342  N3    U    42      34.073  43.408  46.699  1.00  0.00           N  
ATOM   1343  H3    U    42      34.062  43.324  47.705  1.00  0.00           H  
ATOM   1344  C2    U    42      34.727  42.557  45.850  1.00  0.00           C  
ATOM   1345  O2    U    42      35.426  41.761  46.467  1.00  0.00           O  
ATOM   1346  C3'   U    42      33.306  40.387  42.470  1.00  0.00           C  
ATOM   1347  H3'   U    42      32.474  41.085  42.572  1.00  0.00           H  
ATOM   1348  C2'   U    42      34.141  40.352  43.706  1.00  0.00           C  
ATOM   1349  H2'   U    42      33.451  40.401  44.549  1.00  0.00           H  
ATOM   1350  O2'   U    42      34.944  39.181  43.732  1.00  0.00           O  
ATOM   1351 HO2'   U    42      34.612  38.810  42.911  1.00  0.00           H  
ATOM   1352  O3'   U    42      32.953  39.032  41.990  1.00  0.00           O  
ATOM   1353  P     A    43      31.656  38.307  42.528  1.00  0.00           P  
ATOM   1354  OP1   A    43      31.366  38.793  43.889  1.00  0.00           O  
ATOM   1355  OP2   A    43      31.873  36.882  42.208  1.00  0.00           O  
ATOM   1356  O5'   A    43      30.358  38.712  41.654  1.00  0.00           O  
ATOM   1357  C5'   A    43      29.941  40.068  41.525  1.00  0.00           C  
ATOM   1358  H5'   A    43      30.709  40.773  41.207  1.00  0.00           H  
ATOM   1359 H5''   A    43      29.564  40.335  42.512  1.00  0.00           H  
ATOM   1360  C4'   A    43      28.870  40.315  40.517  1.00  0.00           C  
ATOM   1361  H4'   A    43      28.503  41.316  40.744  1.00  0.00           H  
ATOM   1362  O4'   A    43      29.299  40.294  39.166  1.00  0.00           O  
ATOM   1363  C1'   A    43      28.395  39.534  38.369  1.00  0.00           C  
ATOM   1364  H1'   A    43      28.229  40.187  37.512  1.00  0.00           H  
ATOM   1365  N9    A    43      28.930  38.230  37.907  1.00  0.00           N  
ATOM   1366  C8    A    43      30.159  37.686  38.171  1.00  0.00           C  
ATOM   1367  H8    A    43      30.888  38.112  38.844  1.00  0.00           H  
ATOM   1368  N7    A    43      30.490  36.732  37.334  1.00  0.00           N  
ATOM   1369  C5    A    43      29.337  36.578  36.493  1.00  0.00           C  
ATOM   1370  C6    A    43      28.989  35.752  35.428  1.00  0.00           C  
ATOM   1371  N6    A    43      29.715  34.830  34.861  1.00  0.00           N  
ATOM   1372  H61   A    43      29.308  34.250  34.141  1.00  0.00           H  
ATOM   1373  H62   A    43      30.631  34.687  35.262  1.00  0.00           H  
ATOM   1374  N1    A    43      27.852  35.857  34.780  1.00  0.00           N  
ATOM   1375  C2    A    43      27.016  36.871  35.215  1.00  0.00           C  
ATOM   1376  H2    A    43      26.022  36.983  34.806  1.00  0.00           H  
ATOM   1377  N3    A    43      27.213  37.654  36.227  1.00  0.00           N  
ATOM   1378  C4    A    43      28.416  37.497  36.828  1.00  0.00           C  
ATOM   1379  C3'   A    43      27.655  39.405  40.640  1.00  0.00           C  
ATOM   1380  H3'   A    43      28.062  38.435  40.924  1.00  0.00           H  
ATOM   1381  C2'   A    43      27.089  39.413  39.181  1.00  0.00           C  
ATOM   1382  H2'   A    43      26.578  38.459  39.050  1.00  0.00           H  
ATOM   1383  O2'   A    43      26.416  40.666  38.948  1.00  0.00           O  
ATOM   1384 HO2'   A    43      25.715  40.906  39.559  1.00  0.00           H  
ATOM   1385  O3'   A    43      26.733  39.887  41.600  1.00  0.00           O  
ATOM   1386  P     C    44      25.811  38.844  42.448  1.00  0.00           P  
ATOM   1387  OP1   C    44      24.906  39.677  43.307  1.00  0.00           O  
ATOM   1388  OP2   C    44      26.625  37.757  43.100  1.00  0.00           O  
ATOM   1389  O5'   C    44      24.895  38.086  41.474  1.00  0.00           O  
ATOM   1390  C5'   C    44      23.709  38.648  40.946  1.00  0.00           C  
ATOM   1391  H5'   C    44      23.810  39.698  40.673  1.00  0.00           H  
ATOM   1392 H5''   C    44      22.929  38.655  41.708  1.00  0.00           H  
ATOM   1393  C4'   C    44      23.346  37.874  39.641  1.00  0.00           C  
ATOM   1394  H4'   C    44      22.532  38.290  39.047  1.00  0.00           H  
ATOM   1395  O4'   C    44      24.502  37.738  38.832  1.00  0.00           O  
ATOM   1396  C1'   C    44      24.521  36.489  38.255  1.00  0.00           C  
ATOM   1397  H1'   C    44      24.550  36.696  37.186  1.00  0.00           H  
ATOM   1398  N1    C    44      25.776  35.705  38.528  1.00  0.00           N  
ATOM   1399  C6    C    44      26.595  35.949  39.554  1.00  0.00           C  
ATOM   1400  H6    C    44      26.373  36.697  40.300  1.00  0.00           H  
ATOM   1401  C5    C    44      27.837  35.378  39.543  1.00  0.00           C  
ATOM   1402  H5    C    44      28.624  35.612  40.245  1.00  0.00           H  
ATOM   1403  C4    C    44      28.070  34.325  38.566  1.00  0.00           C  
ATOM   1404  N4    C    44      29.209  33.730  38.573  1.00  0.00           N  
ATOM   1405  H41   C    44      29.415  33.024  37.881  1.00  0.00           H  
ATOM   1406  H42   C    44      29.908  33.952  39.267  1.00  0.00           H  
ATOM   1407  N3    C    44      27.251  33.957  37.639  1.00  0.00           N  
ATOM   1408  C2    C    44      26.119  34.672  37.627  1.00  0.00           C  
ATOM   1409  O2    C    44      25.375  34.355  36.746  1.00  0.00           O  
ATOM   1410  C3'   C    44      22.996  36.385  39.919  1.00  0.00           C  
ATOM   1411  H3'   C    44      23.687  35.996  40.666  1.00  0.00           H  
ATOM   1412  C2'   C    44      23.240  35.798  38.553  1.00  0.00           C  
ATOM   1413  H2'   C    44      23.384  34.718  38.565  1.00  0.00           H  
ATOM   1414  O2'   C    44      22.198  36.123  37.670  1.00  0.00           O  
ATOM   1415 HO2'   C    44      21.411  35.941  38.188  1.00  0.00           H  
ATOM   1416  O3'   C    44      21.680  36.088  40.367  1.00  0.00           O  
ATOM   1417  P     U    45      21.415  34.836  41.303  1.00  0.00           P  
ATOM   1418  OP1   U    45      19.907  34.733  41.453  1.00  0.00           O  
ATOM   1419  OP2   U    45      22.244  35.047  42.491  1.00  0.00           O  
ATOM   1420  O5'   U    45      21.955  33.555  40.559  1.00  0.00           O  
ATOM   1421  C5'   U    45      21.137  32.989  39.523  1.00  0.00           C  
ATOM   1422  H5'   U    45      20.681  33.694  38.829  1.00  0.00           H  
ATOM   1423 H5''   U    45      20.348  32.435  40.031  1.00  0.00           H  
ATOM   1424  C4'   U    45      21.933  31.989  38.662  1.00  0.00           C  
ATOM   1425  H4'   U    45      21.360  31.746  37.767  1.00  0.00           H  
ATOM   1426  O4'   U    45      23.224  32.392  38.092  1.00  0.00           O  
ATOM   1427  C1'   U    45      24.101  31.230  37.977  1.00  0.00           C  
ATOM   1428  H1'   U    45      24.417  31.270  36.935  1.00  0.00           H  
ATOM   1429  N1    U    45      25.349  31.121  38.794  1.00  0.00           N  
ATOM   1430  C6    U    45      25.504  31.934  39.930  1.00  0.00           C  
ATOM   1431  H6    U    45      24.781  32.694  40.188  1.00  0.00           H  
ATOM   1432  C5    U    45      26.671  31.941  40.625  1.00  0.00           C  
ATOM   1433  H5    U    45      26.841  32.527  41.516  1.00  0.00           H  
ATOM   1434  C4    U    45      27.719  31.062  40.174  1.00  0.00           C  
ATOM   1435  O4    U    45      28.808  30.879  40.732  1.00  0.00           O  
ATOM   1436  N3    U    45      27.527  30.229  39.057  1.00  0.00           N  
ATOM   1437  H3    U    45      28.318  29.653  38.805  1.00  0.00           H  
ATOM   1438  C2    U    45      26.358  30.249  38.370  1.00  0.00           C  
ATOM   1439  O2    U    45      26.291  29.541  37.355  1.00  0.00           O  
ATOM   1440  C3'   U    45      22.352  30.750  39.379  1.00  0.00           C  
ATOM   1441  H3'   U    45      22.871  31.042  40.292  1.00  0.00           H  
ATOM   1442  C2'   U    45      23.205  30.037  38.378  1.00  0.00           C  
ATOM   1443  H2'   U    45      23.874  29.310  38.837  1.00  0.00           H  
ATOM   1444  O2'   U    45      22.651  29.425  37.270  1.00  0.00           O  
ATOM   1445 HO2'   U    45      21.954  28.909  37.683  1.00  0.00           H  
ATOM   1446  O3'   U    45      21.206  29.999  39.703  1.00  0.00           O  
ATOM   1447  P     G    46      21.114  29.167  41.020  1.00  0.00           P  
ATOM   1448  OP1   G    46      19.838  28.442  41.016  1.00  0.00           O  
ATOM   1449  OP2   G    46      21.402  30.052  42.127  1.00  0.00           O  
ATOM   1450  O5'   G    46      22.137  27.943  40.970  1.00  0.00           O  
ATOM   1451  C5'   G    46      22.070  26.936  39.946  1.00  0.00           C  
ATOM   1452  H5'   G    46      21.729  27.457  39.051  1.00  0.00           H  
ATOM   1453 H5''   G    46      21.319  26.179  40.176  1.00  0.00           H  
ATOM   1454  C4'   G    46      23.357  26.177  39.890  1.00  0.00           C  
ATOM   1455  H4'   G    46      23.150  25.419  39.134  1.00  0.00           H  
ATOM   1456  O4'   G    46      24.397  26.946  39.370  1.00  0.00           O  
ATOM   1457  C1'   G    46      25.589  26.484  40.007  1.00  0.00           C  
ATOM   1458  H1'   G    46      26.412  26.332  39.309  1.00  0.00           H  
ATOM   1459  N9    G    46      25.999  27.480  41.020  1.00  0.00           N  
ATOM   1460  C8    G    46      25.265  28.493  41.552  1.00  0.00           C  
ATOM   1461  H8    G    46      24.304  28.788  41.158  1.00  0.00           H  
ATOM   1462  N7    G    46      25.856  29.212  42.455  1.00  0.00           N  
ATOM   1463  C5    G    46      27.128  28.532  42.523  1.00  0.00           C  
ATOM   1464  C6    G    46      28.352  28.835  43.281  1.00  0.00           C  
ATOM   1465  O6    G    46      28.617  29.740  44.001  1.00  0.00           O  
ATOM   1466  N1    G    46      29.332  27.846  43.141  1.00  0.00           N  
ATOM   1467  H1    G    46      30.129  27.858  43.763  1.00  0.00           H  
ATOM   1468  C2    G    46      29.218  26.818  42.273  1.00  0.00           C  
ATOM   1469  N2    G    46      30.214  26.002  42.240  1.00  0.00           N  
ATOM   1470  H21   G    46      31.129  26.357  42.482  1.00  0.00           H  
ATOM   1471  H22   G    46      30.115  25.330  41.493  1.00  0.00           H  
ATOM   1472  N3    G    46      28.141  26.546  41.548  1.00  0.00           N  
ATOM   1473  C4    G    46      27.165  27.486  41.694  1.00  0.00           C  
ATOM   1474  C3'   G    46      23.820  25.438  41.134  1.00  0.00           C  
ATOM   1475  H3'   G    46      23.799  26.050  42.036  1.00  0.00           H  
ATOM   1476  C2'   G    46      25.233  25.203  40.768  1.00  0.00           C  
ATOM   1477  H2'   G    46      25.830  25.190  41.680  1.00  0.00           H  
ATOM   1478  O2'   G    46      25.491  24.127  39.791  1.00  0.00           O  
ATOM   1479 HO2'   G    46      26.304  23.659  39.993  1.00  0.00           H  
ATOM   1480  O3'   G    46      23.130  24.189  41.285  1.00  0.00           O  
ATOM   1481  P     A    47      23.236  23.188  42.477  1.00  0.00           P  
ATOM   1482  OP1   A    47      22.198  22.184  42.221  1.00  0.00           O  
ATOM   1483  OP2   A    47      23.024  23.973  43.685  1.00  0.00           O  
ATOM   1484  O5'   A    47      24.697  22.441  42.552  1.00  0.00           O  
ATOM   1485  C5'   A    47      25.176  21.460  41.614  1.00  0.00           C  
ATOM   1486  H5'   A    47      24.885  21.721  40.597  1.00  0.00           H  
ATOM   1487 H5''   A    47      24.819  20.469  41.896  1.00  0.00           H  
ATOM   1488  C4'   A    47      26.728  21.282  41.805  1.00  0.00           C  
ATOM   1489  H4'   A    47      27.141  20.534  41.128  1.00  0.00           H  
ATOM   1490  O4'   A    47      27.448  22.542  41.622  1.00  0.00           O  
ATOM   1491  C1'   A    47      28.583  22.479  42.478  1.00  0.00           C  
ATOM   1492  H1'   A    47      29.488  22.560  41.876  1.00  0.00           H  
ATOM   1493  N9    A    47      28.620  23.489  43.482  1.00  0.00           N  
ATOM   1494  C8    A    47      27.690  24.155  44.189  1.00  0.00           C  
ATOM   1495  H8    A    47      26.648  23.948  43.993  1.00  0.00           H  
ATOM   1496  N7    A    47      28.114  24.948  45.166  1.00  0.00           N  
ATOM   1497  C5    A    47      29.489  24.748  45.177  1.00  0.00           C  
ATOM   1498  C6    A    47      30.634  25.304  45.826  1.00  0.00           C  
ATOM   1499  N6    A    47      30.521  26.398  46.564  1.00  0.00           N  
ATOM   1500  H61   A    47      31.326  26.974  46.764  1.00  0.00           H  
ATOM   1501  H62   A    47      29.589  26.686  46.824  1.00  0.00           H  
ATOM   1502  N1    A    47      31.858  24.780  45.608  1.00  0.00           N  
ATOM   1503  C2    A    47      31.999  23.803  44.766  1.00  0.00           C  
ATOM   1504  H2    A    47      32.993  23.401  44.639  1.00  0.00           H  
ATOM   1505  N3    A    47      31.053  23.298  43.921  1.00  0.00           N  
ATOM   1506  C4    A    47      29.810  23.808  44.174  1.00  0.00           C  
ATOM   1507  C3'   A    47      27.145  20.692  43.171  1.00  0.00           C  
ATOM   1508  H3'   A    47      26.652  21.176  44.014  1.00  0.00           H  
ATOM   1509  C2'   A    47      28.642  21.080  43.043  1.00  0.00           C  
ATOM   1510  H2'   A    47      28.992  21.209  44.068  1.00  0.00           H  
ATOM   1511  O2'   A    47      29.379  20.119  42.295  1.00  0.00           O  
ATOM   1512 HO2'   A    47      29.771  19.475  42.890  1.00  0.00           H  
ATOM   1513  O3'   A    47      26.892  19.313  43.126  1.00  0.00           O  
ATOM   1514  P    A3    48      26.892  18.445  44.426  1.00  0.00           P  
ATOM   1515  OP1  A3    48      26.251  17.128  44.208  1.00  0.00           O  
ATOM   1516  OP2  A3    48      26.642  19.203  45.618  1.00  0.00           O  
ATOM   1517  O5'  A3    48      28.457  18.110  44.460  1.00  0.00           O  
ATOM   1518  C5'  A3    48      29.031  17.152  43.622  1.00  0.00           C  
ATOM   1519  H5'  A3    48      28.961  17.344  42.551  1.00  0.00           H  
ATOM   1520 H5''  A3    48      28.534  16.188  43.725  1.00  0.00           H  
ATOM   1521  C4'  A3    48      30.532  17.120  43.943  1.00  0.00           C  
ATOM   1522  H4'  A3    48      30.960  16.404  43.241  1.00  0.00           H  
ATOM   1523  O4'  A3    48      31.184  18.386  43.825  1.00  0.00           O  
ATOM   1524  C1'  A3    48      32.197  18.570  44.709  1.00  0.00           C  
ATOM   1525  H1'  A3    48      33.061  18.869  44.116  1.00  0.00           H  
ATOM   1526  N9   A3    48      31.952  19.629  45.610  1.00  0.00           N  
ATOM   1527  C8   A3    48      30.715  20.017  46.125  1.00  0.00           C  
ATOM   1528  H8   A3    48      29.819  19.434  45.977  1.00  0.00           H  
ATOM   1529  N7   A3    48      30.846  20.926  47.064  1.00  0.00           N  
ATOM   1530  C5   A3    48      32.193  21.313  46.966  1.00  0.00           C  
ATOM   1531  C6   A3    48      32.950  22.326  47.552  1.00  0.00           C  
ATOM   1532  N6   A3    48      32.515  23.228  48.382  1.00  0.00           N  
ATOM   1533  H61  A3    48      33.150  23.953  48.685  1.00  0.00           H  
ATOM   1534  H62  A3    48      31.523  23.276  48.566  1.00  0.00           H  
ATOM   1535  N1   A3    48      34.213  22.618  47.139  1.00  0.00           N  
ATOM   1536  C2   A3    48      34.737  21.820  46.195  1.00  0.00           C  
ATOM   1537  H2   A3    48      35.733  22.003  45.820  1.00  0.00           H  
ATOM   1538  N3   A3    48      34.195  20.700  45.641  1.00  0.00           N  
ATOM   1539  C4   A3    48      32.901  20.546  46.027  1.00  0.00           C  
ATOM   1540  C3'  A3    48      30.900  16.692  45.365  1.00  0.00           C  
ATOM   1541  H3'  A3    48      30.218  17.077  46.123  1.00  0.00           H  
ATOM   1542  C2'  A3    48      32.368  17.237  45.486  1.00  0.00           C  
ATOM   1543  H2'  A3    48      32.574  17.441  46.537  1.00  0.00           H  
ATOM   1544  O2'  A3    48      33.353  16.471  44.922  1.00  0.00           O  
ATOM   1545 HO2'  A3    48      34.208  16.904  44.976  1.00  0.00           H  
ATOM   1546  O3'  A3    48      31.022  15.256  45.466  1.00  0.00           O  
ATOM   1547 HO3'  A3    48      30.184  14.962  45.831  1.00  0.00           H  
TER    1548       A3    48 
END   
