# Supplementary material for: Modelling the structures of frameshift-stimulatory pseudoknots from representative bat coronaviruses
Source: PLoS Comput Biol. 2023 May 19;19(5):e1011124. doi: 10.1371/journal.pcbi.1011124 (PMC10234561; doi:10.1371/journal.pcbi.1011124)
Supplement: S3 Data — PDB files for the top 3 representative clusters from each conformer (threaded/unthreaded) of each pseudoknot described in the main text, along with PDB files for the representative clusters shown in S8–S18 Figs. (ZIP) [file pcbi.1011124.s003.zip › SI_Model_PDB_files/GLGC2_threaded_Mg_cluster1.pdb]

ATOM      1 HO5' G5      1      36.572  23.430  65.089  1.00  0.00
ATOM      2  O5' G5      1      37.281  24.046  65.289  1.00  0.00
ATOM      3  C5' G5      1      38.128  23.905  64.154  1.00  0.00
ATOM      4  H5' G5      1      38.240  22.848  63.911  1.00  0.00
ATOM      5 H5'' G5      1      39.023  24.382  64.555  1.00  0.00
ATOM      6  C4' G5      1      37.804  24.561  62.843  1.00  0.00
ATOM      7  H4' G5      1      38.535  24.341  62.065  1.00  0.00
ATOM      8  O4' G5      1      36.495  24.255  62.418  1.00  0.00
ATOM      9  C1' G5      1      35.854  25.451  61.994  1.00  0.00
ATOM     10  H1' G5      1      35.249  25.391  61.090  1.00  0.00
ATOM     11  N9  G5      1      34.838  25.795  62.985  1.00  0.00
ATOM     12  C8  G5      1      34.859  26.782  63.939  1.00  0.00
ATOM     13  H8  G5      1      35.700  27.440  64.100  1.00  0.00
ATOM     14  N7  G5      1      33.780  26.827  64.666  1.00  0.00
ATOM     15  C5  G5      1      32.961  25.818  64.145  1.00  0.00
ATOM     16  C6  G5      1      31.665  25.423  64.538  1.00  0.00
ATOM     17  O6  G5      1      30.818  25.924  65.241  1.00  0.00
ATOM     18  N1  G5      1      31.282  24.290  63.854  1.00  0.00
ATOM     19  H1  G5      1      30.387  23.852  64.015  1.00  0.00
ATOM     20  C2  G5      1      31.910  23.693  62.828  1.00  0.00
ATOM     21  N2  G5      1      31.403  22.609  62.464  1.00  0.00
ATOM     22  H21 G5      1      30.532  22.248  62.826  1.00  0.00
ATOM     23  H22 G5      1      31.857  22.081  61.733  1.00  0.00
ATOM     24  N3  G5      1      33.151  24.003  62.465  1.00  0.00
ATOM     25  C4  G5      1      33.574  25.153  63.129  1.00  0.00
ATOM     26  C3' G5      1      37.887  26.101  62.859  1.00  0.00
ATOM     27  H3' G5      1      37.616  26.504  63.835  1.00  0.00
ATOM     28  C2' G5      1      36.920  26.544  61.805  1.00  0.00
ATOM     29  H2' G5      1      36.472  27.503  62.064  1.00  0.00
ATOM     30  O2' G5      1      37.469  26.657  60.523  1.00  0.00
ATOM     31 HO2' G5      1      37.877  27.524  60.459  1.00  0.00
ATOM     32  O3' G5      1      39.183  26.597  62.559  1.00  0.00
ATOM     33  P   U       2      40.058  27.619  63.531  1.00  0.00
ATOM     34  OP1 U       2      40.242  27.030  64.888  1.00  0.00
ATOM     35  OP2 U       2      39.399  28.927  63.511  1.00  0.00
ATOM     36  O5' U       2      41.379  27.573  62.727  1.00  0.00
ATOM     37  C5' U       2      42.468  28.562  62.971  1.00  0.00
ATOM     38  H5' U       2      42.827  28.520  63.999  1.00  0.00
ATOM     39 H5'' U       2      42.191  29.564  62.644  1.00  0.00
ATOM     40  C4' U       2      43.726  28.239  62.010  1.00  0.00
ATOM     41  H4' U       2      44.549  28.934  62.175  1.00  0.00
ATOM     42  O4' U       2      44.172  26.922  62.219  1.00  0.00
ATOM     43  C1' U       2      44.710  26.328  61.013  1.00  0.00
ATOM     44  H1' U       2      45.784  26.157  61.076  1.00  0.00
ATOM     45  N1  U       2      43.975  25.096  60.529  1.00  0.00
ATOM     46  C6  U       2      42.658  24.963  60.789  1.00  0.00
ATOM     47  H6  U       2      42.115  25.778  61.243  1.00  0.00
ATOM     48  C5  U       2      42.024  23.827  60.438  1.00  0.00
ATOM     49  H5  U       2      40.950  23.738  60.519  1.00  0.00
ATOM     50  C4  U       2      42.679  22.697  59.892  1.00  0.00
ATOM     51  O4  U       2      42.213  21.605  59.748  1.00  0.00
ATOM     52  N3  U       2      43.986  22.933  59.574  1.00  0.00
ATOM     53  H3  U       2      44.479  22.154  59.162  1.00  0.00
ATOM     54  C2  U       2      44.679  24.037  59.812  1.00  0.00
ATOM     55  O2  U       2      45.865  24.096  59.537  1.00  0.00
ATOM     56  C3' U       2      43.377  28.228  60.503  1.00  0.00
ATOM     57  H3' U       2      42.405  27.783  60.291  1.00  0.00
ATOM     58  C2' U       2      44.591  27.420  59.933  1.00  0.00
ATOM     59  H2' U       2      44.414  27.016  58.936  1.00  0.00
ATOM     60  O2' U       2      45.872  28.105  59.957  1.00  0.00
ATOM     61 HO2' U       2      46.149  28.399  60.827  1.00  0.00
ATOM     62  O3' U       2      43.487  29.544  59.948  1.00  0.00
ATOM     63  P   C       3      42.614  29.840  58.677  1.00  0.00
ATOM     64  OP1 C       3      43.095  31.029  57.986  1.00  0.00
ATOM     65  OP2 C       3      41.131  29.808  59.103  1.00  0.00
ATOM     66  O5' C       3      42.837  28.655  57.672  1.00  0.00
ATOM     67  C5' C       3      44.007  28.452  56.872  1.00  0.00
ATOM     68  H5' C       3      44.925  28.375  57.454  1.00  0.00
ATOM     69 H5'' C       3      44.111  29.268  56.156  1.00  0.00
ATOM     70  C4' C       3      43.812  27.281  55.932  1.00  0.00
ATOM     71  H4' C       3      44.695  27.203  55.297  1.00  0.00
ATOM     72  O4' C       3      43.737  26.041  56.738  1.00  0.00
ATOM     73  C1' C       3      42.785  25.194  56.169  1.00  0.00
ATOM     74  H1' C       3      43.137  24.162  56.149  1.00  0.00
ATOM     75  N1  C       3      41.588  25.024  56.956  1.00  0.00
ATOM     76  C6  C       3      41.125  25.977  57.819  1.00  0.00
ATOM     77  H6  C       3      41.605  26.944  57.861  1.00  0.00
ATOM     78  C5  C       3      40.095  25.777  58.637  1.00  0.00
ATOM     79  H5  C       3      39.727  26.543  59.304  1.00  0.00
ATOM     80  C4  C       3      39.377  24.599  58.428  1.00  0.00
ATOM     81  N4  C       3      38.273  24.374  59.044  1.00  0.00
ATOM     82  H41 C       3      38.011  25.173  59.602  1.00  0.00
ATOM     83  H42 C       3      37.686  23.792  58.463  1.00  0.00
ATOM     84  N3  C       3      39.749  23.557  57.609  1.00  0.00
ATOM     85  C2  C       3      40.879  23.773  56.927  1.00  0.00
ATOM     86  O2  C       3      41.212  22.875  56.171  1.00  0.00
ATOM     87  C3' C       3      42.560  27.293  55.092  1.00  0.00
ATOM     88  H3' C       3      41.709  27.560  55.718  1.00  0.00
ATOM     89  C2' C       3      42.502  25.795  54.762  1.00  0.00
ATOM     90  H2' C       3      41.497  25.425  54.560  1.00  0.00
ATOM     91  O2' C       3      43.411  25.395  53.800  1.00  0.00
ATOM     92 HO2' C       3      43.511  26.167  53.238  1.00  0.00
ATOM     93  O3' C       3      42.713  28.047  53.834  1.00  0.00
ATOM     94  P   A       4      41.445  28.593  53.124  1.00  0.00
ATOM     95  OP1 A       4      41.681  28.818  51.682  1.00  0.00
ATOM     96  OP2 A       4      41.039  29.794  53.894  1.00  0.00
ATOM     97  O5' A       4      40.273  27.446  53.445  1.00  0.00
ATOM     98  C5' A       4      39.982  26.411  52.528  1.00  0.00
ATOM     99  H5' A       4      40.934  25.881  52.514  1.00  0.00
ATOM    100 H5'' A       4      39.739  26.783  51.532  1.00  0.00
ATOM    101  C4' A       4      38.866  25.442  52.938  1.00  0.00
ATOM    102  H4' A       4      38.917  24.547  52.317  1.00  0.00
ATOM    103  O4' A       4      39.052  25.045  54.292  1.00  0.00
ATOM    104  C1' A       4      37.763  25.004  54.942  1.00  0.00
ATOM    105  H1' A       4      37.529  24.033  55.378  1.00  0.00
ATOM    106  N9  A       4      37.518  26.046  56.000  1.00  0.00
ATOM    107  C8  A       4      38.242  27.148  56.284  1.00  0.00
ATOM    108  H8  A       4      39.123  27.420  55.722  1.00  0.00
ATOM    109  N7  A       4      37.709  28.033  57.144  1.00  0.00
ATOM    110  C5  A       4      36.463  27.355  57.454  1.00  0.00
ATOM    111  C6  A       4      35.309  27.615  58.313  1.00  0.00
ATOM    112  N6  A       4      35.211  28.728  59.096  1.00  0.00
ATOM    113  H61 A       4      35.894  29.462  58.980  1.00  0.00
ATOM    114  H62 A       4      34.457  28.773  59.768  1.00  0.00
ATOM    115  N1  A       4      34.360  26.713  58.489  1.00  0.00
ATOM    116  C2  A       4      34.475  25.591  57.827  1.00  0.00
ATOM    117  H2  A       4      33.663  24.879  57.854  1.00  0.00
ATOM    118  N3  A       4      35.460  25.197  56.996  1.00  0.00
ATOM    119  C4  A       4      36.472  26.140  56.865  1.00  0.00
ATOM    120  C3' A       4      37.520  26.100  52.926  1.00  0.00
ATOM    121  H3' A       4      37.578  27.097  53.362  1.00  0.00
ATOM    122  C2' A       4      36.683  25.227  53.885  1.00  0.00
ATOM    123  H2' A       4      35.792  25.753  54.228  1.00  0.00
ATOM    124  O2' A       4      36.473  23.915  53.410  1.00  0.00
ATOM    125 HO2' A       4      36.044  24.135  52.579  1.00  0.00
ATOM    126  O3' A       4      37.085  26.131  51.622  1.00  0.00
ATOM    127  P   G       5      36.115  27.331  51.085  1.00  0.00
ATOM    128  OP1 G       5      36.073  27.438  49.605  1.00  0.00
ATOM    129  OP2 G       5      36.416  28.497  51.810  1.00  0.00
ATOM    130  O5' G       5      34.700  26.879  51.565  1.00  0.00
ATOM    131  C5' G       5      33.876  25.897  51.030  1.00  0.00
ATOM    132  H5' G       5      34.403  24.943  51.049  1.00  0.00
ATOM    133 H5'' G       5      33.499  26.232  50.064  1.00  0.00
ATOM    134  C4' G       5      32.629  25.716  51.912  1.00  0.00
ATOM    135  H4' G       5      32.040  24.939  51.424  1.00  0.00
ATOM    136  O4' G       5      32.913  25.258  53.213  1.00  0.00
ATOM    137  C1' G       5      31.877  25.662  54.119  1.00  0.00
ATOM    138  H1' G       5      31.404  24.819  54.623  1.00  0.00
ATOM    139  N9  G       5      32.372  26.662  55.070  1.00  0.00
ATOM    140  C8  G       5      33.561  27.252  55.030  1.00  0.00
ATOM    141  H8  G       5      34.333  26.957  54.334  1.00  0.00
ATOM    142  N7  G       5      33.717  28.190  55.849  1.00  0.00
ATOM    143  C5  G       5      32.503  28.319  56.474  1.00  0.00
ATOM    144  C6  G       5      31.987  29.258  57.464  1.00  0.00
ATOM    145  O6  G       5      32.586  30.188  57.923  1.00  0.00
ATOM    146  N1  G       5      30.652  29.011  57.833  1.00  0.00
ATOM    147  H1  G       5      30.141  29.782  58.240  1.00  0.00
ATOM    148  C2  G       5      29.895  28.028  57.177  1.00  0.00
ATOM    149  N2  G       5      28.620  28.062  57.483  1.00  0.00
ATOM    150  H21 G       5      27.982  27.449  56.996  1.00  0.00
ATOM    151  H22 G       5      28.239  28.570  58.268  1.00  0.00
ATOM    152  N3  G       5      30.340  27.090  56.354  1.00  0.00
ATOM    153  C4  G       5      31.623  27.297  56.062  1.00  0.00
ATOM    154  C3' G       5      31.776  26.995  52.159  1.00  0.00
ATOM    155  H3' G       5      32.392  27.805  52.550  1.00  0.00
ATOM    156  C2' G       5      30.834  26.399  53.252  1.00  0.00
ATOM    157  H2' G       5      30.323  27.235  53.729  1.00  0.00
ATOM    158  O2' G       5      29.855  25.469  52.826  1.00  0.00
ATOM    159 HO2' G       5      29.092  25.533  53.405  1.00  0.00
ATOM    160  O3' G       5      31.036  27.366  51.027  1.00  0.00
ATOM    161  P   G       6      30.778  28.883  50.703  1.00  0.00
ATOM    162  OP1 G       6      30.198  28.978  49.348  1.00  0.00
ATOM    163  OP2 G       6      31.991  29.678  50.960  1.00  0.00
ATOM    164  O5' G       6      29.557  29.292  51.684  1.00  0.00
ATOM    165  C5' G       6      28.401  28.549  51.526  1.00  0.00
ATOM    166  H5' G       6      28.545  27.478  51.672  1.00  0.00
ATOM    167 H5'' G       6      27.937  28.787  50.569  1.00  0.00
ATOM    168  C4' G       6      27.275  28.910  52.514  1.00  0.00
ATOM    169  H4' G       6      26.405  28.291  52.297  1.00  0.00
ATOM    170  O4' G       6      27.721  28.614  53.863  1.00  0.00
ATOM    171  C1' G       6      27.442  29.705  54.767  1.00  0.00
ATOM    172  H1' G       6      27.081  29.271  55.699  1.00  0.00
ATOM    173  N9  G       6      28.624  30.526  55.056  1.00  0.00
ATOM    174  C8  G       6      29.908  30.536  54.531  1.00  0.00
ATOM    175  H8  G       6      30.304  29.885  53.765  1.00  0.00
ATOM    176  N7  G       6      30.667  31.481  55.020  1.00  0.00
ATOM    177  C5  G       6      29.896  31.969  56.061  1.00  0.00
ATOM    178  C6  G       6      30.160  32.901  57.115  1.00  0.00
ATOM    179  O6  G       6      31.170  33.454  57.292  1.00  0.00
ATOM    180  N1  G       6      29.141  33.048  57.994  1.00  0.00
ATOM    181  H1  G       6      29.284  33.614  58.819  1.00  0.00
ATOM    182  C2  G       6      27.951  32.395  57.871  1.00  0.00
ATOM    183  N2  G       6      27.025  32.758  58.661  1.00  0.00
ATOM    184  H21 G       6      26.096  32.364  58.613  1.00  0.00
ATOM    185  H22 G       6      27.201  33.515  59.305  1.00  0.00
ATOM    186  N3  G       6      27.583  31.614  56.869  1.00  0.00
ATOM    187  C4  G       6      28.626  31.435  56.027  1.00  0.00
ATOM    188  C3' G       6      26.797  30.357  52.519  1.00  0.00
ATOM    189  H3' G       6      27.647  30.983  52.248  1.00  0.00
ATOM    190  C2' G       6      26.410  30.522  54.042  1.00  0.00
ATOM    191  H2' G       6      26.329  31.537  54.432  1.00  0.00
ATOM    192  O2' G       6      25.141  29.807  54.360  1.00  0.00
ATOM    193 HO2' G       6      25.199  29.847  55.317  1.00  0.00
ATOM    194  O3' G       6      25.719  30.619  51.585  1.00  0.00
ATOM    195  P   G       7      25.543  32.047  50.998  1.00  0.00
ATOM    196  OP1 G       7      24.422  31.880  50.040  1.00  0.00
ATOM    197  OP2 G       7      26.889  32.485  50.629  1.00  0.00
ATOM    198  O5' G       7      25.120  33.040  52.145  1.00  0.00
ATOM    199  C5' G       7      23.854  33.092  52.749  1.00  0.00
ATOM    200  H5' G       7      23.430  32.091  52.832  1.00  0.00
ATOM    201 H5'' G       7      23.245  33.703  52.083  1.00  0.00
ATOM    202  C4' G       7      23.754  33.801  54.097  1.00  0.00
ATOM    203  H4' G       7      22.708  33.810  54.403  1.00  0.00
ATOM    204  O4' G       7      24.535  33.240  55.078  1.00  0.00
ATOM    205  C1' G       7      25.000  34.262  55.961  1.00  0.00
ATOM    206  H1' G       7      24.799  33.835  56.943  1.00  0.00
ATOM    207  N9  G       7      26.410  34.594  55.802  1.00  0.00
ATOM    208  C8  G       7      27.242  34.330  54.743  1.00  0.00
ATOM    209  H8  G       7      27.003  33.653  53.935  1.00  0.00
ATOM    210  N7  G       7      28.458  34.793  54.934  1.00  0.00
ATOM    211  C5  G       7      28.339  35.593  56.149  1.00  0.00
ATOM    212  C6  G       7      29.278  36.385  56.905  1.00  0.00
ATOM    213  O6  G       7      30.516  36.604  56.707  1.00  0.00
ATOM    214  N1  G       7      28.690  37.015  57.989  1.00  0.00
ATOM    215  H1  G       7      29.195  37.637  58.605  1.00  0.00
ATOM    216  C2  G       7      27.374  36.904  58.344  1.00  0.00
ATOM    217  N2  G       7      26.937  37.575  59.342  1.00  0.00
ATOM    218  H21 G       7      27.451  38.348  59.740  1.00  0.00
ATOM    219  H22 G       7      26.041  37.318  59.731  1.00  0.00
ATOM    220  N3  G       7      26.502  36.105  57.720  1.00  0.00
ATOM    221  C4  G       7      27.098  35.468  56.694  1.00  0.00
ATOM    222  C3' G       7      24.052  35.285  54.056  1.00  0.00
ATOM    223  H3' G       7      25.009  35.425  53.553  1.00  0.00
ATOM    224  C2' G       7      24.240  35.579  55.553  1.00  0.00
ATOM    225  H2' G       7      24.887  36.435  55.750  1.00  0.00
ATOM    226  O2' G       7      23.027  35.523  56.353  1.00  0.00
ATOM    227 HO2' G       7      22.542  36.320  56.127  1.00  0.00
ATOM    228  O3' G       7      23.026  36.108  53.522  1.00  0.00
ATOM    229  P   G       8      23.435  37.468  52.877  1.00  0.00
ATOM    230  OP1 G       8      22.311  37.999  52.065  1.00  0.00
ATOM    231  OP2 G       8      24.721  37.337  52.256  1.00  0.00
ATOM    232  O5' G       8      23.630  38.424  54.109  1.00  0.00
ATOM    233  C5' G       8      22.598  38.557  55.007  1.00  0.00
ATOM    234  H5' G       8      22.195  37.588  55.302  1.00  0.00
ATOM    235 H5'' G       8      21.775  39.070  54.509  1.00  0.00
ATOM    236  C4' G       8      22.986  39.297  56.295  1.00  0.00
ATOM    237  H4' G       8      22.147  39.368  56.987  1.00  0.00
ATOM    238  O4' G       8      24.167  38.731  56.831  1.00  0.00
ATOM    239  C1' G       8      25.053  39.712  57.377  1.00  0.00
ATOM    240  H1' G       8      25.087  39.431  58.430  1.00  0.00
ATOM    241  N9  G       8      26.332  39.589  56.666  1.00  0.00
ATOM    242  C8  G       8      26.698  38.736  55.701  1.00  0.00
ATOM    243  H8  G       8      25.924  38.339  55.061  1.00  0.00
ATOM    244  N7  G       8      27.971  38.707  55.481  1.00  0.00
ATOM    245  C5  G       8      28.538  39.659  56.344  1.00  0.00
ATOM    246  C6  G       8      29.894  40.151  56.600  1.00  0.00
ATOM    247  O6  G       8      30.920  39.673  56.189  1.00  0.00
ATOM    248  N1  G       8      29.939  41.043  57.592  1.00  0.00
ATOM    249  H1  G       8      30.858  41.322  57.904  1.00  0.00
ATOM    250  C2  G       8      28.845  41.463  58.320  1.00  0.00
ATOM    251  N2  G       8      28.994  42.419  59.156  1.00  0.00
ATOM    252  H21 G       8      28.149  42.866  59.484  1.00  0.00
ATOM    253  H22 G       8      29.924  42.804  59.241  1.00  0.00
ATOM    254  N3  G       8      27.579  41.109  58.117  1.00  0.00
ATOM    255  C4  G       8      27.513  40.202  57.110  1.00  0.00
ATOM    256  C3' G       8      23.349  40.730  55.968  1.00  0.00
ATOM    257  H3' G       8      23.889  40.661  55.024  1.00  0.00
ATOM    258  C2' G       8      24.338  41.028  57.114  1.00  0.00
ATOM    259  H2' G       8      25.076  41.802  56.907  1.00  0.00
ATOM    260  O2' G       8      23.683  41.328  58.367  1.00  0.00
ATOM    261 HO2' G       8      22.751  41.428  58.162  1.00  0.00
ATOM    262  O3' G       8      22.315  41.642  55.863  1.00  0.00
ATOM    263  P   U       9      22.467  42.934  54.846  1.00  0.00
ATOM    264  OP1 U       9      21.370  43.872  55.132  1.00  0.00
ATOM    265  OP2 U       9      22.594  42.425  53.428  1.00  0.00
ATOM    266  O5' U       9      23.807  43.702  55.265  1.00  0.00
ATOM    267  C5' U       9      23.825  44.494  56.511  1.00  0.00
ATOM    268  H5' U       9      23.357  44.037  57.383  1.00  0.00
ATOM    269 H5'' U       9      23.212  45.395  56.476  1.00  0.00
ATOM    270  C4' U       9      25.170  45.028  56.867  1.00  0.00
ATOM    271  H4' U       9      25.146  45.618  57.783  1.00  0.00
ATOM    272  O4' U       9      26.055  43.950  56.984  1.00  0.00
ATOM    273  C1' U       9      27.306  44.546  56.841  1.00  0.00
ATOM    274  H1' U       9      27.793  44.691  57.805  1.00  0.00
ATOM    275  N1  U       9      28.173  43.690  55.934  1.00  0.00
ATOM    276  C6  U       9      27.567  42.927  54.957  1.00  0.00
ATOM    277  H6  U       9      26.501  43.002  54.803  1.00  0.00
ATOM    278  C5  U       9      28.366  42.101  54.150  1.00  0.00
ATOM    279  H5  U       9      27.972  41.504  53.341  1.00  0.00
ATOM    280  C4  U       9      29.832  42.192  54.257  1.00  0.00
ATOM    281  O4  U       9      30.673  41.528  53.709  1.00  0.00
ATOM    282  N3  U       9      30.289  43.099  55.138  1.00  0.00
ATOM    283  H3  U       9      31.285  42.990  55.265  1.00  0.00
ATOM    284  C2  U       9      29.569  43.822  56.036  1.00  0.00
ATOM    285  O2  U       9      30.149  44.526  56.885  1.00  0.00
ATOM    286  C3' U       9      25.733  45.854  55.751  1.00  0.00
ATOM    287  H3' U       9      25.693  45.396  54.762  1.00  0.00
ATOM    288  C2' U       9      27.150  45.951  56.244  1.00  0.00
ATOM    289  H2' U       9      27.847  46.082  55.416  1.00  0.00
ATOM    290  O2' U       9      27.350  46.875  57.247  1.00  0.00
ATOM    291 HO2' U       9      28.224  46.806  57.638  1.00  0.00
ATOM    292  O3' U       9      25.251  47.205  55.733  1.00  0.00
ATOM    293  P   A      10      25.382  48.118  54.417  1.00  0.00
ATOM    294  OP1 A      10      24.583  49.349  54.661  1.00  0.00
ATOM    295  OP2 A      10      25.092  47.379  53.146  1.00  0.00
ATOM    296  O5' A      10      26.877  48.640  54.291  1.00  0.00
ATOM    297  C5' A      10      27.311  49.669  55.051  1.00  0.00
ATOM    298  H5' A      10      26.861  49.678  56.044  1.00  0.00
ATOM    299 H5'' A      10      26.891  50.569  54.602  1.00  0.00
ATOM    300  C4' A      10      28.886  49.912  55.007  1.00  0.00
ATOM    301  H4' A      10      29.083  50.747  55.680  1.00  0.00
ATOM    302  O4' A      10      29.603  48.789  55.485  1.00  0.00
ATOM    303  C1' A      10      30.865  48.611  54.908  1.00  0.00
ATOM    304  H1' A      10      31.649  48.503  55.658  1.00  0.00
ATOM    305  N9  A      10      30.929  47.461  54.006  1.00  0.00
ATOM    306  C8  A      10      29.909  46.743  53.420  1.00  0.00
ATOM    307  H8  A      10      28.857  46.990  53.426  1.00  0.00
ATOM    308  N7  A      10      30.318  45.710  52.713  1.00  0.00
ATOM    309  C5  A      10      31.710  45.803  52.880  1.00  0.00
ATOM    310  C6  A      10      32.779  44.896  52.590  1.00  0.00
ATOM    311  N6  A      10      32.693  43.668  52.121  1.00  0.00
ATOM    312  H61 A      10      31.838  43.268  51.762  1.00  0.00
ATOM    313  H62 A      10      33.582  43.237  51.912  1.00  0.00
ATOM    314  N1  A      10      34.037  45.190  52.961  1.00  0.00
ATOM    315  C2  A      10      34.258  46.309  53.535  1.00  0.00
ATOM    316  H2  A      10      35.263  46.534  53.858  1.00  0.00
ATOM    317  N3  A      10      33.315  47.258  53.909  1.00  0.00
ATOM    318  C4  A      10      32.063  46.904  53.590  1.00  0.00
ATOM    319  C3' A      10      29.610  50.217  53.730  1.00  0.00
ATOM    320  H3' A      10      29.264  49.516  52.971  1.00  0.00
ATOM    321  C2' A      10      31.034  49.836  53.953  1.00  0.00
ATOM    322  H2' A      10      31.592  49.558  53.059  1.00  0.00
ATOM    323  O2' A      10      31.687  50.750  54.775  1.00  0.00
ATOM    324 HO2' A      10      32.612  50.500  54.709  1.00  0.00
ATOM    325  O3' A      10      29.386  51.523  53.368  1.00  0.00
ATOM    326  P   C      11      29.657  52.146  51.916  1.00  0.00
ATOM    327  OP1 C      11      29.194  53.526  51.844  1.00  0.00
ATOM    328  OP2 C      11      29.192  51.173  50.954  1.00  0.00
ATOM    329  O5' C      11      31.215  52.121  51.664  1.00  0.00
ATOM    330  C5' C      11      32.008  53.133  52.200  1.00  0.00
ATOM    331  H5' C      11      31.929  53.204  53.285  1.00  0.00
ATOM    332 H5'' C      11      31.703  54.087  51.769  1.00  0.00
ATOM    333  C4' C      11      33.537  52.718  51.908  1.00  0.00
ATOM    334  H4' C      11      34.260  53.390  52.370  1.00  0.00
ATOM    335  O4' C      11      33.762  51.483  52.432  1.00  0.00
ATOM    336  C1' C      11      34.693  50.688  51.728  1.00  0.00
ATOM    337  H1' C      11      35.494  50.403  52.410  1.00  0.00
ATOM    338  N1  C      11      34.152  49.499  51.081  1.00  0.00
ATOM    339  C6  C      11      32.778  49.387  50.810  1.00  0.00
ATOM    340  H6  C      11      32.040  50.111  51.122  1.00  0.00
ATOM    341  C5  C      11      32.242  48.203  50.384  1.00  0.00
ATOM    342  H5  C      11      31.164  48.161  50.418  1.00  0.00
ATOM    343  C4  C      11      33.147  47.120  50.138  1.00  0.00
ATOM    344  N4  C      11      32.574  46.074  49.617  1.00  0.00
ATOM    345  H41 C      11      31.600  46.175  49.371  1.00  0.00
ATOM    346  H42 C      11      33.096  45.226  49.446  1.00  0.00
ATOM    347  N3  C      11      34.442  47.165  50.402  1.00  0.00
ATOM    348  C2  C      11      34.924  48.334  50.944  1.00  0.00
ATOM    349  O2  C      11      36.128  48.343  51.193  1.00  0.00
ATOM    350  C3' C      11      33.962  52.491  50.499  1.00  0.00
ATOM    351  H3' C      11      33.136  51.954  50.032  1.00  0.00
ATOM    352  C2' C      11      35.217  51.631  50.665  1.00  0.00
ATOM    353  H2' C      11      35.447  51.133  49.723  1.00  0.00
ATOM    354  O2' C      11      36.438  52.179  51.217  1.00  0.00
ATOM    355 HO2' C      11      36.375  53.136  51.248  1.00  0.00
ATOM    356  O3' C      11      34.149  53.713  49.782  1.00  0.00
ATOM    357  P   U      12      33.952  53.731  48.195  1.00  0.00
ATOM    358  OP1 U      12      34.394  55.036  47.627  1.00  0.00
ATOM    359  OP2 U      12      32.506  53.395  47.856  1.00  0.00
ATOM    360  O5' U      12      34.904  52.637  47.645  1.00  0.00
ATOM    361  C5' U      12      36.330  52.821  47.762  1.00  0.00
ATOM    362  H5' U      12      36.626  53.008  48.794  1.00  0.00
ATOM    363 H5'' U      12      36.676  53.772  47.356  1.00  0.00
ATOM    364  C4' U      12      37.219  51.725  47.212  1.00  0.00
ATOM    365  H4' U      12      38.267  52.024  47.227  1.00  0.00
ATOM    366  O4' U      12      37.028  50.522  48.001  1.00  0.00
ATOM    367  C1' U      12      37.243  49.380  47.180  1.00  0.00
ATOM    368  H1' U      12      38.048  48.689  47.431  1.00  0.00
ATOM    369  N1  U      12      36.005  48.558  47.054  1.00  0.00
ATOM    370  C6  U      12      34.725  49.167  47.266  1.00  0.00
ATOM    371  H6  U      12      34.680  50.215  47.521  1.00  0.00
ATOM    372  C5  U      12      33.668  48.396  47.088  1.00  0.00
ATOM    373  H5  U      12      32.678  48.826  47.124  1.00  0.00
ATOM    374  C4  U      12      33.698  47.003  46.711  1.00  0.00
ATOM    375  O4  U      12      32.792  46.300  46.583  1.00  0.00
ATOM    376  N3  U      12      34.952  46.490  46.738  1.00  0.00
ATOM    377  H3  U      12      35.109  45.568  46.357  1.00  0.00
ATOM    378  C2  U      12      36.169  47.222  46.768  1.00  0.00
ATOM    379  O2  U      12      37.289  46.776  46.514  1.00  0.00
ATOM    380  C3' U      12      36.793  51.343  45.795  1.00  0.00
ATOM    381  H3' U      12      35.713  51.221  45.711  1.00  0.00
ATOM    382  C2' U      12      37.627  50.019  45.802  1.00  0.00
ATOM    383  H2' U      12      37.277  49.319  45.044  1.00  0.00
ATOM    384  O2' U      12      39.007  50.168  45.714  1.00  0.00
ATOM    385 HO2' U      12      39.335  49.362  45.310  1.00  0.00
ATOM    386  O3' U      12      37.231  52.285  44.909  1.00  0.00
ATOM    387  P   A      13      36.753  52.107  43.439  1.00  0.00
ATOM    388  OP1 A      13      37.493  53.113  42.637  1.00  0.00
ATOM    389  OP2 A      13      35.303  52.206  43.394  1.00  0.00
ATOM    390  O5' A      13      37.181  50.642  42.917  1.00  0.00
ATOM    391  C5' A      13      38.414  50.457  42.369  1.00  0.00
ATOM    392  H5' A      13      39.133  50.835  43.096  1.00  0.00
ATOM    393 H5'' A      13      38.346  51.089  41.483  1.00  0.00
ATOM    394  C4' A      13      38.646  49.009  41.987  1.00  0.00
ATOM    395  H4' A      13      39.719  48.903  41.831  1.00  0.00
ATOM    396  O4' A      13      38.282  48.233  43.122  1.00  0.00
ATOM    397  C1' A      13      37.780  46.967  42.733  1.00  0.00
ATOM    398  H1' A      13      38.358  46.132  43.129  1.00  0.00
ATOM    399  N9  A      13      36.346  46.831  42.922  1.00  0.00
ATOM    400  C8  A      13      35.538  47.858  43.396  1.00  0.00
ATOM    401  H8  A      13      35.807  48.895  43.533  1.00  0.00
ATOM    402  N7  A      13      34.325  47.386  43.668  1.00  0.00
ATOM    403  C5  A      13      34.381  46.074  43.266  1.00  0.00
ATOM    404  C6  A      13      33.399  45.026  43.240  1.00  0.00
ATOM    405  N6  A      13      32.174  45.098  43.731  1.00  0.00
ATOM    406  H61 A      13      31.951  45.948  44.230  1.00  0.00
ATOM    407  H62 A      13      31.617  44.256  43.764  1.00  0.00
ATOM    408  N1  A      13      33.708  43.833  42.671  1.00  0.00
ATOM    409  C2  A      13      34.915  43.588  42.160  1.00  0.00
ATOM    410  H2  A      13      35.113  42.634  41.695  1.00  0.00
ATOM    411  N3  A      13      35.922  44.488  42.207  1.00  0.00
ATOM    412  C4  A      13      35.590  45.718  42.739  1.00  0.00
ATOM    413  C3' A      13      37.931  48.533  40.772  1.00  0.00
ATOM    414  H3' A      13      36.903  48.889  40.840  1.00  0.00
ATOM    415  C2' A      13      38.075  47.044  41.151  1.00  0.00
ATOM    416  H2' A      13      37.303  46.506  40.602  1.00  0.00
ATOM    417  O2' A      13      39.412  46.516  41.051  1.00  0.00
ATOM    418 HO2' A      13      39.755  46.636  40.162  1.00  0.00
ATOM    419  O3' A      13      38.635  48.900  39.562  1.00  0.00
ATOM    420  P   G      14      37.785  49.263  38.291  1.00  0.00
ATOM    421  OP1 G      14      38.672  49.776  37.261  1.00  0.00
ATOM    422  OP2 G      14      36.585  50.076  38.667  1.00  0.00
ATOM    423  O5' G      14      37.234  47.785  37.867  1.00  0.00
ATOM    424  C5' G      14      38.112  46.700  37.461  1.00  0.00
ATOM    425  H5' G      14      38.862  46.418  38.201  1.00  0.00
ATOM    426 H5'' G      14      38.613  46.959  36.528  1.00  0.00
ATOM    427  C4' G      14      37.211  45.460  37.237  1.00  0.00
ATOM    428  H4' G      14      37.774  44.607  36.858  1.00  0.00
ATOM    429  O4' G      14      36.756  45.106  38.485  1.00  0.00
ATOM    430  C1' G      14      35.464  44.565  38.318  1.00  0.00
ATOM    431  H1' G      14      35.501  43.510  38.591  1.00  0.00
ATOM    432  N9  G      14      34.342  45.049  39.185  1.00  0.00
ATOM    433  C8  G      14      34.148  46.256  39.802  1.00  0.00
ATOM    434  H8  G      14      34.869  47.053  39.698  1.00  0.00
ATOM    435  N7  G      14      32.955  46.462  40.324  1.00  0.00
ATOM    436  C5  G      14      32.295  45.339  40.060  1.00  0.00
ATOM    437  C6  G      14      30.980  44.893  40.388  1.00  0.00
ATOM    438  O6  G      14      30.125  45.460  41.090  1.00  0.00
ATOM    439  N1  G      14      30.704  43.613  39.978  1.00  0.00
ATOM    440  H1  G      14      29.756  43.302  40.135  1.00  0.00
ATOM    441  C2  G      14      31.584  42.841  39.269  1.00  0.00
ATOM    442  N2  G      14      31.139  41.682  38.851  1.00  0.00
ATOM    443  H21 G      14      31.692  41.036  38.306  1.00  0.00
ATOM    444  H22 G      14      30.243  41.353  39.181  1.00  0.00
ATOM    445  N3  G      14      32.773  43.262  38.760  1.00  0.00
ATOM    446  C4  G      14      33.098  44.487  39.295  1.00  0.00
ATOM    447  C3' G      14      36.054  45.749  36.352  1.00  0.00
ATOM    448  H3' G      14      35.638  46.700  36.686  1.00  0.00
ATOM    449  C2' G      14      35.135  44.608  36.790  1.00  0.00
ATOM    450  H2' G      14      34.098  44.789  36.508  1.00  0.00
ATOM    451  O2' G      14      35.388  43.356  36.209  1.00  0.00
ATOM    452 HO2' G      14      34.564  42.893  36.039  1.00  0.00
ATOM    453  O3' G      14      36.308  45.665  34.947  1.00  0.00
ATOM    454  P   U      15      35.447  46.545  33.908  1.00  0.00
ATOM    455  OP1 U      15      36.208  46.490  32.681  1.00  0.00
ATOM    456  OP2 U      15      34.999  47.850  34.400  1.00  0.00
ATOM    457  O5' U      15      34.183  45.748  33.642  1.00  0.00
ATOM    458  C5' U      15      34.183  44.612  32.946  1.00  0.00
ATOM    459  H5' U      15      34.468  43.891  33.713  1.00  0.00
ATOM    460 H5'' U      15      34.861  44.614  32.093  1.00  0.00
ATOM    461  C4' U      15      32.754  44.302  32.302  1.00  0.00
ATOM    462  H4' U      15      32.878  43.337  31.811  1.00  0.00
ATOM    463  O4' U      15      31.755  44.319  33.293  1.00  0.00
ATOM    464  C1' U      15      30.537  44.362  32.598  1.00  0.00
ATOM    465  H1' U      15      30.147  43.346  32.549  1.00  0.00
ATOM    466  N1  U      15      29.557  45.307  33.052  1.00  0.00
ATOM    467  C6  U      15      29.944  46.591  33.465  1.00  0.00
ATOM    468  H6  U      15      30.937  46.978  33.292  1.00  0.00
ATOM    469  C5  U      15      29.079  47.345  34.280  1.00  0.00
ATOM    470  H5  U      15      29.423  48.305  34.635  1.00  0.00
ATOM    471  C4  U      15      27.738  46.955  34.594  1.00  0.00
ATOM    472  O4  U      15      26.893  47.623  35.262  1.00  0.00
ATOM    473  N3  U      15      27.485  45.634  34.186  1.00  0.00
ATOM    474  H3  U      15      26.521  45.348  34.287  1.00  0.00
ATOM    475  C2  U      15      28.248  44.863  33.299  1.00  0.00
ATOM    476  O2  U      15      27.800  43.824  32.852  1.00  0.00
ATOM    477  C3' U      15      32.320  45.265  31.303  1.00  0.00
ATOM    478  H3' U      15      32.142  46.254  31.727  1.00  0.00
ATOM    479  C2' U      15      30.860  44.685  31.096  1.00  0.00
ATOM    480  H2' U      15      30.237  45.495  30.718  1.00  0.00
ATOM    481  O2' U      15      30.762  43.473  30.351  1.00  0.00
ATOM    482 HO2' U      15      30.417  43.635  29.469  1.00  0.00
ATOM    483  O3' U      15      33.070  45.411  30.106  1.00  0.00
ATOM    484  P   G      16      32.962  46.719  29.212  1.00  0.00
ATOM    485  OP1 G      16      33.480  46.279  27.944  1.00  0.00
ATOM    486  OP2 G      16      33.557  47.811  29.998  1.00  0.00
ATOM    487  O5' G      16      31.403  46.930  28.921  1.00  0.00
ATOM    488  C5' G      16      30.610  46.068  28.028  1.00  0.00
ATOM    489  H5' G      16      30.625  45.030  28.360  1.00  0.00
ATOM    490 H5'' G      16      31.053  46.067  27.032  1.00  0.00
ATOM    491  C4' G      16      29.174  46.475  27.794  1.00  0.00
ATOM    492  H4' G      16      28.584  45.812  27.160  1.00  0.00
ATOM    493  O4' G      16      28.500  46.376  29.006  1.00  0.00
ATOM    494  C1' G      16      27.517  47.403  29.191  1.00  0.00
ATOM    495  H1' G      16      26.567  46.871  29.237  1.00  0.00
ATOM    496  N9  G      16      27.933  48.141  30.426  1.00  0.00
ATOM    497  C8  G      16      29.094  48.813  30.688  1.00  0.00
ATOM    498  H8  G      16      30.063  48.591  30.266  1.00  0.00
ATOM    499  N7  G      16      28.941  49.618  31.665  1.00  0.00
ATOM    500  C5  G      16      27.647  49.440  32.113  1.00  0.00
ATOM    501  C6  G      16      26.987  50.008  33.201  1.00  0.00
ATOM    502  O6  G      16      27.383  50.893  33.955  1.00  0.00
ATOM    503  N1  G      16      25.695  49.540  33.398  1.00  0.00
ATOM    504  H1  G      16      25.099  49.916  34.122  1.00  0.00
ATOM    505  C2  G      16      25.164  48.554  32.658  1.00  0.00
ATOM    506  N2  G      16      23.939  48.084  32.837  1.00  0.00
ATOM    507  H21 G      16      23.535  47.394  32.221  1.00  0.00
ATOM    508  H22 G      16      23.350  48.374  33.605  1.00  0.00
ATOM    509  N3  G      16      25.854  47.904  31.711  1.00  0.00
ATOM    510  C4  G      16      27.108  48.399  31.490  1.00  0.00
ATOM    511  C3' G      16      28.962  47.911  27.299  1.00  0.00
ATOM    512  H3' G      16      29.738  48.637  27.544  1.00  0.00
ATOM    513  C2' G      16      27.549  48.258  27.924  1.00  0.00
ATOM    514  H2' G      16      27.607  49.310  28.202  1.00  0.00
ATOM    515  O2' G      16      26.486  47.893  27.155  1.00  0.00
ATOM    516 HO2' G      16      26.663  48.444  26.389  1.00  0.00
ATOM    517  O3' G      16      28.879  47.836  25.872  1.00  0.00
ATOM    518  P   G      17      28.863  49.175  24.941  1.00  0.00
ATOM    519  OP1 G      17      29.196  48.762  23.553  1.00  0.00
ATOM    520  OP2 G      17      29.588  50.246  25.611  1.00  0.00
ATOM    521  O5' G      17      27.254  49.434  24.972  1.00  0.00
ATOM    522  C5' G      17      26.393  48.654  24.145  1.00  0.00
ATOM    523  H5' G      17      26.313  47.643  24.544  1.00  0.00
ATOM    524 H5'' G      17      26.746  48.652  23.113  1.00  0.00
ATOM    525  C4' G      17      24.973  49.332  24.093  1.00  0.00
ATOM    526  H4' G      17      24.230  48.816  23.484  1.00  0.00
ATOM    527  O4' G      17      24.418  49.293  25.404  1.00  0.00
ATOM    528  C1' G      17      24.104  50.596  25.730  1.00  0.00
ATOM    529  H1' G      17      23.096  50.699  26.132  1.00  0.00
ATOM    530  N9  G      17      25.038  51.139  26.739  1.00  0.00
ATOM    531  C8  G      17      26.270  51.799  26.473  1.00  0.00
ATOM    532  H8  G      17      26.655  51.892  25.468  1.00  0.00
ATOM    533  N7  G      17      26.797  52.250  27.531  1.00  0.00
ATOM    534  C5  G      17      25.966  51.989  28.576  1.00  0.00
ATOM    535  C6  G      17      26.062  52.217  30.016  1.00  0.00
ATOM    536  O6  G      17      27.033  52.768  30.579  1.00  0.00
ATOM    537  N1  G      17      24.934  51.727  30.752  1.00  0.00
ATOM    538  H1  G      17      24.973  51.748  31.761  1.00  0.00
ATOM    539  C2  G      17      23.962  50.982  30.199  1.00  0.00
ATOM    540  N2  G      17      23.019  50.425  30.927  1.00  0.00
ATOM    541  H21 G      17      22.290  49.891  30.476  1.00  0.00
ATOM    542  H22 G      17      23.049  50.434  31.936  1.00  0.00
ATOM    543  N3  G      17      23.908  50.675  28.958  1.00  0.00
ATOM    544  C4  G      17      24.930  51.206  28.108  1.00  0.00
ATOM    545  C3' G      17      24.881  50.720  23.473  1.00  0.00
ATOM    546  H3' G      17      25.884  51.144  23.427  1.00  0.00
ATOM    547  C2' G      17      24.001  51.479  24.501  1.00  0.00
ATOM    548  H2' G      17      24.296  52.512  24.687  1.00  0.00
ATOM    549  O2' G      17      22.710  51.424  24.046  1.00  0.00
ATOM    550 HO2' G      17      22.747  51.989  23.271  1.00  0.00
ATOM    551  O3' G      17      24.380  50.635  22.098  1.00  0.00
ATOM    552  P   A      18      24.333  51.966  21.241  1.00  0.00
ATOM    553  OP1 A      18      23.712  51.494  20.013  1.00  0.00
ATOM    554  OP2 A      18      25.645  52.655  21.157  1.00  0.00
ATOM    555  O5' A      18      23.383  52.903  21.969  1.00  0.00
ATOM    556  C5' A      18      21.961  53.006  21.545  1.00  0.00
ATOM    557  H5' A      18      21.353  52.108  21.647  1.00  0.00
ATOM    558 H5'' A      18      21.949  53.482  20.564  1.00  0.00
ATOM    559  C4' A      18      21.168  54.026  22.393  1.00  0.00
ATOM    560  H4' A      18      20.235  54.231  21.869  1.00  0.00
ATOM    561  O4' A      18      20.996  53.591  23.707  1.00  0.00
ATOM    562  C1' A      18      20.460  54.742  24.394  1.00  0.00
ATOM    563  H1' A      18      19.412  54.715  24.093  1.00  0.00
ATOM    564  N9  A      18      20.550  54.501  25.820  1.00  0.00
ATOM    565  C8  A      18      19.448  54.336  26.640  1.00  0.00
ATOM    566  H8  A      18      18.458  54.123  26.265  1.00  0.00
ATOM    567  N7  A      18      19.772  54.255  27.899  1.00  0.00
ATOM    568  C5  A      18      21.152  54.323  27.977  1.00  0.00
ATOM    569  C6  A      18      22.182  54.291  28.954  1.00  0.00
ATOM    570  N6  A      18      22.040  54.307  30.258  1.00  0.00
ATOM    571  H61 A      18      21.121  54.349  30.673  1.00  0.00
ATOM    572  H62 A      18      22.822  53.991  30.815  1.00  0.00
ATOM    573  N1  A      18      23.481  54.264  28.636  1.00  0.00
ATOM    574  C2  A      18      23.815  54.403  27.350  1.00  0.00
ATOM    575  H2  A      18      24.865  54.347  27.105  1.00  0.00
ATOM    576  N3  A      18      22.987  54.404  26.293  1.00  0.00
ATOM    577  C4  A      18      21.676  54.444  26.648  1.00  0.00
ATOM    578  C3' A      18      21.866  55.360  22.561  1.00  0.00
ATOM    579  H3' A      18      22.888  55.155  22.880  1.00  0.00
ATOM    580  C2' A      18      21.104  55.956  23.797  1.00  0.00
ATOM    581  H2' A      18      21.799  56.399  24.511  1.00  0.00
ATOM    582  O2' A      18      20.054  56.822  23.371  1.00  0.00
ATOM    583 HO2' A      18      20.566  57.597  23.128  1.00  0.00
ATOM    584  O3' A      18      21.747  56.183  21.429  1.00  0.00
ATOM    585  P   G      19      22.481  57.604  21.271  1.00  0.00
ATOM    586  OP1 G      19      22.369  58.265  22.570  1.00  0.00
ATOM    587  OP2 G      19      22.039  58.376  20.070  1.00  0.00
ATOM    588  O5' G      19      24.040  57.171  21.070  1.00  0.00
ATOM    589  C5' G      19      24.342  56.395  19.871  1.00  0.00
ATOM    590  H5' G      19      23.485  55.988  19.334  1.00  0.00
ATOM    591 H5'' G      19      24.804  55.488  20.261  1.00  0.00
ATOM    592  C4' G      19      25.329  57.173  18.973  1.00  0.00
ATOM    593  H4' G      19      25.467  56.654  18.024  1.00  0.00
ATOM    594  O4' G      19      24.926  58.483  18.643  1.00  0.00
ATOM    595  C1' G      19      26.040  59.416  18.641  1.00  0.00
ATOM    596  H1' G      19      26.040  59.972  17.703  1.00  0.00
ATOM    597  N9  G      19      25.853  60.460  19.723  1.00  0.00
ATOM    598  C8  G      19      24.834  60.734  20.570  1.00  0.00
ATOM    599  H8  G      19      23.925  60.159  20.660  1.00  0.00
ATOM    600  N7  G      19      24.951  61.807  21.347  1.00  0.00
ATOM    601  C5  G      19      26.219  62.312  20.928  1.00  0.00
ATOM    602  C6  G      19      26.881  63.561  21.151  1.00  0.00
ATOM    603  O6  G      19      26.443  64.497  21.775  1.00  0.00
ATOM    604  N1  G      19      28.097  63.788  20.529  1.00  0.00
ATOM    605  H1  G      19      28.459  64.720  20.674  1.00  0.00
ATOM    606  C2  G      19      28.473  62.976  19.552  1.00  0.00
ATOM    607  N2  G      19      29.397  63.476  18.739  1.00  0.00
ATOM    608  H21 G      19      29.627  62.934  17.918  1.00  0.00
ATOM    609  H22 G      19      29.867  64.334  18.990  1.00  0.00
ATOM    610  N3  G      19      27.908  61.796  19.205  1.00  0.00
ATOM    611  C4  G      19      26.736  61.487  19.929  1.00  0.00
ATOM    612  C3' G      19      26.701  57.387  19.613  1.00  0.00
ATOM    613  H3' G      19      26.539  57.911  20.554  1.00  0.00
ATOM    614  C2' G      19      27.308  58.561  18.858  1.00  0.00
ATOM    615  H2' G      19      28.100  59.053  19.422  1.00  0.00
ATOM    616  O2' G      19      27.885  58.072  17.622  1.00  0.00
ATOM    617 HO2' G      19      28.293  57.219  17.788  1.00  0.00
ATOM    618  O3' G      19      27.509  56.223  19.761  1.00  0.00
ATOM    619  P   U      20      28.326  55.980  21.065  1.00  0.00
ATOM    620  OP1 U      20      29.119  54.741  20.910  1.00  0.00
ATOM    621  OP2 U      20      27.448  56.018  22.205  1.00  0.00
ATOM    622  O5' U      20      29.194  57.341  21.134  1.00  0.00
ATOM    623  C5' U      20      30.358  57.460  20.298  1.00  0.00
ATOM    624  H5' U      20      30.016  57.474  19.263  1.00  0.00
ATOM    625 H5'' U      20      31.001  56.588  20.421  1.00  0.00
ATOM    626  C4' U      20      31.157  58.742  20.480  1.00  0.00
ATOM    627  H4' U      20      31.974  58.680  19.763  1.00  0.00
ATOM    628  O4' U      20      30.344  59.903  20.214  1.00  0.00
ATOM    629  C1' U      20      30.723  60.919  21.166  1.00  0.00
ATOM    630  H1' U      20      30.900  61.824  20.584  1.00  0.00
ATOM    631  N1  U      20      29.749  61.121  22.317  1.00  0.00
ATOM    632  C6  U      20      28.706  60.268  22.526  1.00  0.00
ATOM    633  H6  U      20      28.555  59.471  21.813  1.00  0.00
ATOM    634  C5  U      20      27.790  60.516  23.555  1.00  0.00
ATOM    635  H5  U      20      26.981  59.850  23.818  1.00  0.00
ATOM    636  C4  U      20      27.803  61.779  24.292  1.00  0.00
ATOM    637  O4  U      20      27.035  62.182  25.165  1.00  0.00
ATOM    638  N3  U      20      28.914  62.563  24.002  1.00  0.00
ATOM    639  H3  U      20      28.820  63.554  24.167  1.00  0.00
ATOM    640  C2  U      20      29.885  62.321  23.110  1.00  0.00
ATOM    641  O2  U      20      30.860  63.103  22.938  1.00  0.00
ATOM    642  C3' U      20      31.630  58.836  21.919  1.00  0.00
ATOM    643  H3' U      20      30.798  58.603  22.583  1.00  0.00
ATOM    644  C2' U      20      31.928  60.375  21.888  1.00  0.00
ATOM    645  H2' U      20      32.020  60.675  22.932  1.00  0.00
ATOM    646  O2' U      20      33.065  60.871  21.243  1.00  0.00
ATOM    647 HO2' U      20      33.469  61.563  21.773  1.00  0.00
ATOM    648  O3' U      20      32.744  58.074  22.351  1.00  0.00
ATOM    649  P   A      21      33.007  57.309  23.664  1.00  0.00
ATOM    650  OP1 A      21      34.157  56.479  23.425  1.00  0.00
ATOM    651  OP2 A      21      31.729  56.675  24.056  1.00  0.00
ATOM    652  O5' A      21      33.276  58.479  24.639  1.00  0.00
ATOM    653  C5' A      21      34.486  59.239  24.482  1.00  0.00
ATOM    654  H5' A      21      34.485  59.749  23.519  1.00  0.00
ATOM    655 H5'' A      21      35.357  58.610  24.661  1.00  0.00
ATOM    656  C4' A      21      34.474  60.284  25.546  1.00  0.00
ATOM    657  H4' A      21      35.386  60.876  25.470  1.00  0.00
ATOM    658  O4' A      21      33.441  61.244  25.401  1.00  0.00
ATOM    659  C1' A      21      33.075  61.714  26.672  1.00  0.00
ATOM    660  H1' A      21      33.110  62.802  26.722  1.00  0.00
ATOM    661  N9  A      21      31.651  61.314  27.012  1.00  0.00
ATOM    662  C8  A      21      30.849  60.418  26.326  1.00  0.00
ATOM    663  H8  A      21      31.271  59.851  25.509  1.00  0.00
ATOM    664  N7  A      21      29.653  60.294  26.848  1.00  0.00
ATOM    665  C5  A      21      29.699  61.147  27.973  1.00  0.00
ATOM    666  C6  A      21      28.795  61.525  28.961  1.00  0.00
ATOM    667  N6  A      21      27.565  60.999  28.930  1.00  0.00
ATOM    668  H61 A      21      27.395  60.170  28.379  1.00  0.00
ATOM    669  H62 A      21      26.844  61.314  29.562  1.00  0.00
ATOM    670  N1  A      21      29.093  62.340  29.948  1.00  0.00
ATOM    671  C2  A      21      30.327  62.770  30.015  1.00  0.00
ATOM    672  H2  A      21      30.588  63.390  30.860  1.00  0.00
ATOM    673  N3  A      21      31.338  62.528  29.197  1.00  0.00
ATOM    674  C4  A      21      30.937  61.727  28.115  1.00  0.00
ATOM    675  C3' A      21      34.327  59.820  26.994  1.00  0.00
ATOM    676  H3' A      21      33.476  59.140  26.953  1.00  0.00
ATOM    677  C2' A      21      34.081  61.197  27.671  1.00  0.00
ATOM    678  H2' A      21      33.668  61.090  28.674  1.00  0.00
ATOM    679  O2' A      21      35.211  62.140  27.742  1.00  0.00
ATOM    680 HO2' A      21      35.984  61.807  27.281  1.00  0.00
ATOM    681  O3' A      21      35.483  59.145  27.492  1.00  0.00
ATOM    682  P   G      22      35.324  58.006  28.623  1.00  0.00
ATOM    683  OP1 G      22      36.730  57.532  28.981  1.00  0.00
ATOM    684  OP2 G      22      34.404  56.952  28.190  1.00  0.00
ATOM    685  O5' G      22      34.754  58.750  29.899  1.00  0.00
ATOM    686  C5' G      22      35.402  59.396  30.873  1.00  0.00
ATOM    687  H5' G      22      35.843  60.298  30.448  1.00  0.00
ATOM    688 H5'' G      22      36.139  58.700  31.272  1.00  0.00
ATOM    689  C4' G      22      34.310  59.781  31.911  1.00  0.00
ATOM    690  H4' G      22      34.879  60.331  32.661  1.00  0.00
ATOM    691  O4' G      22      33.305  60.567  31.265  1.00  0.00
ATOM    692  C1' G      22      32.077  60.485  31.996  1.00  0.00
ATOM    693  H1' G      22      31.660  61.473  32.191  1.00  0.00
ATOM    694  N9  G      22      31.046  59.714  31.238  1.00  0.00
ATOM    695  C8  G      22      31.241  58.954  30.146  1.00  0.00
ATOM    696  H8  G      22      32.222  58.884  29.699  1.00  0.00
ATOM    697  N7  G      22      30.177  58.405  29.649  1.00  0.00
ATOM    698  C5  G      22      29.172  58.784  30.546  1.00  0.00
ATOM    699  C6  G      22      27.773  58.467  30.632  1.00  0.00
ATOM    700  O6  G      22      27.050  57.901  29.790  1.00  0.00
ATOM    701  N1  G      22      27.131  58.910  31.746  1.00  0.00
ATOM    702  H1  G      22      26.136  58.746  31.814  1.00  0.00
ATOM    703  C2  G      22      27.750  59.696  32.667  1.00  0.00
ATOM    704  N2  G      22      26.955  60.005  33.662  1.00  0.00
ATOM    705  H21 G      22      27.343  60.624  34.359  1.00  0.00
ATOM    706  H22 G      22      26.047  59.608  33.860  1.00  0.00
ATOM    707  N3  G      22      29.013  60.076  32.638  1.00  0.00
ATOM    708  C4  G      22      29.711  59.532  31.556  1.00  0.00
ATOM    709  C3' G      22      33.593  58.681  32.722  1.00  0.00
ATOM    710  H3' G      22      33.222  58.008  31.950  1.00  0.00
ATOM    711  C2' G      22      32.441  59.641  33.266  1.00  0.00
ATOM    712  H2' G      22      31.651  59.044  33.720  1.00  0.00
ATOM    713  O2' G      22      32.877  60.508  34.336  1.00  0.00
ATOM    714 HO2' G      22      32.182  61.136  34.542  1.00  0.00
ATOM    715  O3' G      22      34.282  58.029  33.765  1.00  0.00
ATOM    716  P   C      23      33.733  56.687  34.357  1.00  0.00
ATOM    717  OP1 C      23      34.749  56.309  35.313  1.00  0.00
ATOM    718  OP2 C      23      33.496  55.690  33.227  1.00  0.00
ATOM    719  O5' C      23      32.442  57.138  35.099  1.00  0.00
ATOM    720  C5' C      23      32.516  57.801  36.330  1.00  0.00
ATOM    721  H5' C      23      33.120  58.688  36.136  1.00  0.00
ATOM    722 H5'' C      23      33.024  57.161  37.051  1.00  0.00
ATOM    723  C4' C      23      31.105  58.183  36.901  1.00  0.00
ATOM    724  H4' C      23      31.278  59.073  37.506  1.00  0.00
ATOM    725  O4' C      23      30.222  58.652  35.910  1.00  0.00
ATOM    726  C1' C      23      28.869  58.277  36.275  1.00  0.00
ATOM    727  H1' C      23      28.208  59.144  36.274  1.00  0.00
ATOM    728  N1  C      23      28.347  57.347  35.287  1.00  0.00
ATOM    729  C6  C      23      29.066  56.918  34.208  1.00  0.00
ATOM    730  H6  C      23      30.111  57.178  34.133  1.00  0.00
ATOM    731  C5  C      23      28.512  56.096  33.254  1.00  0.00
ATOM    732  H5  C      23      29.096  55.855  32.378  1.00  0.00
ATOM    733  C4  C      23      27.194  55.735  33.441  1.00  0.00
ATOM    734  N4  C      23      26.602  54.998  32.535  1.00  0.00
ATOM    735  H41 C      23      27.253  54.545  31.910  1.00  0.00
ATOM    736  H42 C      23      25.620  54.771  32.596  1.00  0.00
ATOM    737  N3  C      23      26.410  56.345  34.330  1.00  0.00
ATOM    738  C2  C      23      26.931  57.230  35.200  1.00  0.00
ATOM    739  O2  C      23      26.188  57.899  35.924  1.00  0.00
ATOM    740  C3' C      23      30.329  56.963  37.563  1.00  0.00
ATOM    741  H3' C      23      30.290  56.173  36.813  1.00  0.00
ATOM    742  C2' C      23      29.008  57.623  37.662  1.00  0.00
ATOM    743  H2' C      23      28.229  56.865  37.742  1.00  0.00
ATOM    744  O2' C      23      29.033  58.682  38.659  1.00  0.00
ATOM    745 HO2' C      23      29.673  58.403  39.318  1.00  0.00
ATOM    746  O3' C      23      30.763  56.384  38.825  1.00  0.00
ATOM    747  P   C      24      30.261  54.914  39.203  1.00  0.00
ATOM    748  OP1 C      24      31.003  54.536  40.395  1.00  0.00
ATOM    749  OP2 C      24      30.154  54.068  38.026  1.00  0.00
ATOM    750  O5' C      24      28.727  55.099  39.646  1.00  0.00
ATOM    751  C5' C      24      28.291  55.984  40.685  1.00  0.00
ATOM    752  H5' C      24      28.700  56.987  40.567  1.00  0.00
ATOM    753 H5'' C      24      28.562  55.579  41.660  1.00  0.00
ATOM    754  C4' C      24      26.702  56.054  40.633  1.00  0.00
ATOM    755  H4' C      24      26.365  56.792  41.361  1.00  0.00
ATOM    756  O4' C      24      26.179  56.388  39.379  1.00  0.00
ATOM    757  C1' C      24      24.965  55.713  39.198  1.00  0.00
ATOM    758  H1' C      24      24.197  56.470  39.039  1.00  0.00
ATOM    759  N1  C      24      25.079  54.770  37.994  1.00  0.00
ATOM    760  C6  C      24      26.257  54.438  37.493  1.00  0.00
ATOM    761  H6  C      24      27.163  54.873  37.891  1.00  0.00
ATOM    762  C5  C      24      26.404  53.442  36.626  1.00  0.00
ATOM    763  H5  C      24      27.419  53.194  36.353  1.00  0.00
ATOM    764  C4  C      24      25.195  52.851  36.228  1.00  0.00
ATOM    765  N4  C      24      25.159  52.089  35.208  1.00  0.00
ATOM    766  H41 C      24      26.055  51.713  34.933  1.00  0.00
ATOM    767  H42 C      24      24.273  51.949  34.745  1.00  0.00
ATOM    768  N3  C      24      23.986  53.219  36.658  1.00  0.00
ATOM    769  C2  C      24      23.915  54.085  37.679  1.00  0.00
ATOM    770  O2  C      24      22.844  54.301  38.269  1.00  0.00
ATOM    771  C3' C      24      26.049  54.747  40.962  1.00  0.00
ATOM    772  H3' C      24      26.528  53.944  40.403  1.00  0.00
ATOM    773  C2' C      24      24.640  54.922  40.449  1.00  0.00
ATOM    774  H2' C      24      24.237  53.928  40.255  1.00  0.00
ATOM    775  O2' C      24      23.815  55.788  41.122  1.00  0.00
ATOM    776 HO2' C      24      22.960  55.447  41.394  1.00  0.00
ATOM    777  O3' C      24      26.201  54.497  42.382  1.00  0.00
ATOM    778  P   C      25      25.746  53.105  43.020  1.00  0.00
ATOM    779  OP1 C      25      25.791  53.161  44.453  1.00  0.00
ATOM    780  OP2 C      25      26.608  52.092  42.413  1.00  0.00
ATOM    781  O5' C      25      24.217  52.837  42.561  1.00  0.00
ATOM    782  C5' C      25      23.126  53.446  43.243  1.00  0.00
ATOM    783  H5' C      25      23.381  54.504  43.304  1.00  0.00
ATOM    784 H5'' C      25      23.029  52.949  44.208  1.00  0.00
ATOM    785  C4' C      25      21.851  53.018  42.563  1.00  0.00
ATOM    786  H4' C      25      21.015  53.592  42.963  1.00  0.00
ATOM    787  O4' C      25      21.864  53.105  41.106  1.00  0.00
ATOM    788  C1' C      25      21.101  52.016  40.603  1.00  0.00
ATOM    789  H1' C      25      20.244  52.396  40.048  1.00  0.00
ATOM    790  N1  C      25      21.932  51.203  39.608  1.00  0.00
ATOM    791  C6  C      25      23.299  51.313  39.541  1.00  0.00
ATOM    792  H6  C      25      23.806  51.973  40.230  1.00  0.00
ATOM    793  C5  C      25      24.018  50.641  38.633  1.00  0.00
ATOM    794  H5  C      25      25.095  50.722  38.625  1.00  0.00
ATOM    795  C4  C      25      23.338  49.705  37.807  1.00  0.00
ATOM    796  N4  C      25      23.959  49.186  36.745  1.00  0.00
ATOM    797  H41 C      25      24.885  49.561  36.598  1.00  0.00
ATOM    798  H42 C      25      23.526  48.430  36.234  1.00  0.00
ATOM    799  N3  C      25      22.027  49.522  37.885  1.00  0.00
ATOM    800  C2  C      25      21.376  50.192  38.805  1.00  0.00
ATOM    801  O2  C      25      20.146  49.933  38.935  1.00  0.00
ATOM    802  C3' C      25      21.620  51.553  42.927  1.00  0.00
ATOM    803  H3' C      25      22.502  50.936  42.756  1.00  0.00
ATOM    804  C2' C      25      20.631  51.231  41.828  1.00  0.00
ATOM    805  H2' C      25      20.696  50.153  41.676  1.00  0.00
ATOM    806  O2' C      25      19.287  51.710  42.007  1.00  0.00
ATOM    807 HO2' C      25      19.043  51.811  42.930  1.00  0.00
ATOM    808  O3' C      25      21.104  51.399  44.258  1.00  0.00
ATOM    809  P   G      26      21.499  50.032  44.981  1.00  0.00
ATOM    810  OP1 G      26      20.761  49.946  46.239  1.00  0.00
ATOM    811  OP2 G      26      22.987  49.993  45.086  1.00  0.00
ATOM    812  O5' G      26      20.980  48.816  43.985  1.00  0.00
ATOM    813  C5' G      26      19.598  48.450  43.903  1.00  0.00
ATOM    814  H5' G      26      18.876  49.264  43.960  1.00  0.00
ATOM    815 H5'' G      26      19.414  47.836  44.784  1.00  0.00
ATOM    816  C4' G      26      19.398  47.386  42.856  1.00  0.00
ATOM    817  H4' G      26      18.339  47.185  42.691  1.00  0.00
ATOM    818  O4' G      26      19.997  47.939  41.679  1.00  0.00
ATOM    819  C1' G      26      20.705  46.858  41.018  1.00  0.00
ATOM    820  H1' G      26      20.312  46.713  40.011  1.00  0.00
ATOM    821  N9  G      26      22.170  47.123  40.809  1.00  0.00
ATOM    822  C8  G      26      22.947  47.973  41.538  1.00  0.00
ATOM    823  H8  G      26      22.731  48.456  42.480  1.00  0.00
ATOM    824  N7  G      26      24.098  48.227  40.978  1.00  0.00
ATOM    825  C5  G      26      24.111  47.374  39.861  1.00  0.00
ATOM    826  C6  G      26      25.085  47.186  38.866  1.00  0.00
ATOM    827  O6  G      26      26.167  47.724  38.678  1.00  0.00
ATOM    828  N1  G      26      24.753  46.166  37.997  1.00  0.00
ATOM    829  H1  G      26      25.429  45.917  37.290  1.00  0.00
ATOM    830  C2  G      26      23.558  45.531  38.024  1.00  0.00
ATOM    831  N2  G      26      23.481  44.487  37.177  1.00  0.00
ATOM    832  H21 G      26      22.646  43.941  37.021  1.00  0.00
ATOM    833  H22 G      26      24.201  44.316  36.490  1.00  0.00
ATOM    834  N3  G      26      22.643  45.692  38.937  1.00  0.00
ATOM    835  C4  G      26      22.987  46.591  39.830  1.00  0.00
ATOM    836  C3' G      26      20.309  46.163  43.231  1.00  0.00
ATOM    837  H3' G      26      21.276  46.518  43.589  1.00  0.00
ATOM    838  C2' G      26      20.448  45.609  41.830  1.00  0.00
ATOM    839  H2' G      26      21.300  44.929  41.821  1.00  0.00
ATOM    840  O2' G      26      19.226  44.847  41.480  1.00  0.00
ATOM    841 HO2' G      26      18.950  44.396  42.282  1.00  0.00
ATOM    842  O3' G      26      19.572  45.363  44.122  1.00  0.00
ATOM    843  P   U      27      20.325  44.540  45.182  1.00  0.00
ATOM    844  OP1 U      27      19.331  43.866  46.029  1.00  0.00
ATOM    845  OP2 U      27      21.424  45.345  45.788  1.00  0.00
ATOM    846  O5' U      27      21.139  43.479  44.308  1.00  0.00
ATOM    847  C5' U      27      20.507  42.298  43.876  1.00  0.00
ATOM    848  H5' U      27      19.550  42.651  43.493  1.00  0.00
ATOM    849 H5'' U      27      20.390  41.768  44.821  1.00  0.00
ATOM    850  C4' U      27      21.064  41.454  42.662  1.00  0.00
ATOM    851  H4' U      27      20.420  40.631  42.355  1.00  0.00
ATOM    852  O4' U      27      21.363  42.302  41.577  1.00  0.00
ATOM    853  C1' U      27      22.646  41.890  40.939  1.00  0.00
ATOM    854  H1' U      27      22.401  41.709  39.892  1.00  0.00
ATOM    855  N1  U      27      23.821  42.845  40.966  1.00  0.00
ATOM    856  C6  U      27      23.942  43.702  42.049  1.00  0.00
ATOM    857  H6  U      27      23.260  43.708  42.887  1.00  0.00
ATOM    858  C5  U      27      24.888  44.605  42.187  1.00  0.00
ATOM    859  H5  U      27      24.973  45.229  43.064  1.00  0.00
ATOM    860  C4  U      27      25.874  44.802  41.119  1.00  0.00
ATOM    861  O4  U      27      26.748  45.590  41.188  1.00  0.00
ATOM    862  N3  U      27      25.690  43.936  40.081  1.00  0.00
ATOM    863  H3  U      27      26.448  43.729  39.448  1.00  0.00
ATOM    864  C2  U      27      24.821  42.836  40.057  1.00  0.00
ATOM    865  O2  U      27      24.932  41.990  39.168  1.00  0.00
ATOM    866  C3' U      27      22.388  40.770  43.005  1.00  0.00
ATOM    867  H3' U      27      22.950  41.382  43.710  1.00  0.00
ATOM    868  C2' U      27      22.932  40.529  41.585  1.00  0.00
ATOM    869  H2' U      27      24.013  40.399  41.559  1.00  0.00
ATOM    870  O2' U      27      22.450  39.569  40.632  1.00  0.00
ATOM    871 HO2' U      27      21.903  38.920  41.080  1.00  0.00
ATOM    872  O3' U      27      22.186  39.488  43.581  1.00  0.00
ATOM    873  P   C      28      23.331  38.764  44.492  1.00  0.00
ATOM    874  OP1 C      28      22.753  37.583  45.154  1.00  0.00
ATOM    875  OP2 C      28      24.038  39.764  45.370  1.00  0.00
ATOM    876  O5' C      28      24.583  38.261  43.562  1.00  0.00
ATOM    877  C5' C      28      24.256  37.368  42.550  1.00  0.00
ATOM    878  H5' C      28      23.281  37.619  42.132  1.00  0.00
ATOM    879 H5'' C      28      24.169  36.380  43.002  1.00  0.00
ATOM    880  C4' C      28      25.435  37.246  41.526  1.00  0.00
ATOM    881  H4' C      28      25.169  36.382  40.917  1.00  0.00
ATOM    882  O4' C      28      25.558  38.470  40.842  1.00  0.00
ATOM    883  C1' C      28      26.889  38.868  40.538  1.00  0.00
ATOM    884  H1' C      28      26.856  39.001  39.457  1.00  0.00
ATOM    885  N1  C      28      27.304  40.147  41.243  1.00  0.00
ATOM    886  C6  C      28      26.899  40.498  42.511  1.00  0.00
ATOM    887  H6  C      28      26.425  39.759  43.139  1.00  0.00
ATOM    888  C5  C      28      27.150  41.713  43.058  1.00  0.00
ATOM    889  H5  C      28      26.824  42.021  44.041  1.00  0.00
ATOM    890  C4  C      28      27.939  42.592  42.257  1.00  0.00
ATOM    891  N4  C      28      28.416  43.660  42.813  1.00  0.00
ATOM    892  H41 C      28      28.425  43.780  43.816  1.00  0.00
ATOM    893  H42 C      28      28.963  44.337  42.301  1.00  0.00
ATOM    894  N3  C      28      28.367  42.271  41.050  1.00  0.00
ATOM    895  C2  C      28      28.096  41.024  40.515  1.00  0.00
ATOM    896  O2  C      28      28.602  40.799  39.421  1.00  0.00
ATOM    897  C3' C      28      26.802  37.075  42.188  1.00  0.00
ATOM    898  H3' C      28      26.829  37.698  43.082  1.00  0.00
ATOM    899  C2' C      28      27.670  37.649  41.040  1.00  0.00
ATOM    900  H2' C      28      28.632  37.863  41.506  1.00  0.00
ATOM    901  O2' C      28      27.844  36.741  39.980  1.00  0.00
ATOM    902 HO2' C      28      27.873  37.220  39.148  1.00  0.00
ATOM    903  O3' C      28      27.059  35.787  42.690  1.00  0.00
ATOM    904  P   U      29      28.211  35.571  43.789  1.00  0.00
ATOM    905  OP1 U      29      28.331  34.165  44.060  1.00  0.00
ATOM    906  OP2 U      29      27.689  36.484  44.828  1.00  0.00
ATOM    907  O5' U      29      29.567  36.062  43.126  1.00  0.00
ATOM    908  C5' U      29      30.281  35.267  42.130  1.00  0.00
ATOM    909  H5' U      29      29.638  35.112  41.263  1.00  0.00
ATOM    910 H5'' U      29      30.520  34.274  42.511  1.00  0.00
ATOM    911  C4' U      29      31.636  35.813  41.753  1.00  0.00
ATOM    912  H4' U      29      32.073  35.090  41.065  1.00  0.00
ATOM    913  O4' U      29      31.569  37.007  41.059  1.00  0.00
ATOM    914  C1' U      29      32.553  37.926  41.379  1.00  0.00
ATOM    915  H1' U      29      33.113  38.208  40.487  1.00  0.00
ATOM    916  N1  U      29      31.999  39.204  41.997  1.00  0.00
ATOM    917  C6  U      29      30.941  39.104  42.886  1.00  0.00
ATOM    918  H6  U      29      30.627  38.129  43.227  1.00  0.00
ATOM    919  C5  U      29      30.430  40.189  43.533  1.00  0.00
ATOM    920  H5  U      29      29.597  40.063  44.209  1.00  0.00
ATOM    921  C4  U      29      31.045  41.453  43.302  1.00  0.00
ATOM    922  O4  U      29      30.775  42.501  43.908  1.00  0.00
ATOM    923  N3  U      29      32.139  41.422  42.521  1.00  0.00
ATOM    924  H3  U      29      32.681  42.264  42.391  1.00  0.00
ATOM    925  C2  U      29      32.659  40.389  41.774  1.00  0.00
ATOM    926  O2  U      29      33.574  40.607  40.975  1.00  0.00
ATOM    927  C3' U      29      32.605  36.005  42.909  1.00  0.00
ATOM    928  H3' U      29      32.102  36.441  43.773  1.00  0.00
ATOM    929  C2' U      29      33.499  37.091  42.285  1.00  0.00
ATOM    930  H2' U      29      34.125  37.686  42.949  1.00  0.00
ATOM    931  O2' U      29      34.464  36.513  41.437  1.00  0.00
ATOM    932 HO2' U      29      34.465  35.556  41.513  1.00  0.00
ATOM    933  O3' U      29      33.327  34.825  43.342  1.00  0.00
ATOM    934  P   A      30      34.139  34.914  44.695  1.00  0.00
ATOM    935  OP1 A      30      34.811  33.604  44.779  1.00  0.00
ATOM    936  OP2 A      30      33.238  35.364  45.812  1.00  0.00
ATOM    937  O5' A      30      35.245  36.115  44.531  1.00  0.00
ATOM    938  C5' A      30      36.495  35.891  43.920  1.00  0.00
ATOM    939  H5' A      30      36.457  35.418  42.939  1.00  0.00
ATOM    940 H5'' A      30      36.999  35.105  44.483  1.00  0.00
ATOM    941  C4' A      30      37.292  37.110  43.848  1.00  0.00
ATOM    942  H4' A      30      38.193  36.798  43.319  1.00  0.00
ATOM    943  O4' A      30      36.676  38.200  43.231  1.00  0.00
ATOM    944  C1' A      30      37.147  39.398  43.798  1.00  0.00
ATOM    945  H1' A      30      37.614  40.025  43.039  1.00  0.00
ATOM    946  N9  A      30      36.070  40.120  44.473  1.00  0.00
ATOM    947  C8  A      30      34.858  39.553  44.847  1.00  0.00
ATOM    948  H8  A      30      34.752  38.480  44.778  1.00  0.00
ATOM    949  N7  A      30      34.030  40.383  45.368  1.00  0.00
ATOM    950  C5  A      30      34.795  41.571  45.421  1.00  0.00
ATOM    951  C6  A      30      34.512  42.871  45.791  1.00  0.00
ATOM    952  N6  A      30      33.302  43.228  46.086  1.00  0.00
ATOM    953  H61 A      30      32.619  42.539  45.802  1.00  0.00
ATOM    954  H62 A      30      32.978  44.172  46.242  1.00  0.00
ATOM    955  N1  A      30      35.445  43.827  45.705  1.00  0.00
ATOM    956  C2  A      30      36.701  43.475  45.344  1.00  0.00
ATOM    957  H2  A      30      37.421  44.278  45.294  1.00  0.00
ATOM    958  N3  A      30      37.128  42.284  44.919  1.00  0.00
ATOM    959  C4  A      30      36.090  41.417  44.896  1.00  0.00
ATOM    960  C3' A      30      37.654  37.544  45.251  1.00  0.00
ATOM    961  H3' A      30      36.676  37.675  45.716  1.00  0.00
ATOM    962  C2' A      30      38.113  39.038  45.024  1.00  0.00
ATOM    963  H2' A      30      37.969  39.694  45.882  1.00  0.00
ATOM    964  O2' A      30      39.387  39.203  44.403  1.00  0.00
ATOM    965 HO2' A      30      39.815  39.842  44.978  1.00  0.00
ATOM    966  O3' A      30      38.525  36.691  45.967  1.00  0.00
ATOM    967  P   G      31      38.792  36.810  47.530  1.00  0.00
ATOM    968  OP1 G      31      39.819  35.838  47.856  1.00  0.00
ATOM    969  OP2 G      31      37.509  36.736  48.252  1.00  0.00
ATOM    970  O5' G      31      39.335  38.323  47.689  1.00  0.00
ATOM    971  C5' G      31      40.665  38.599  47.345  1.00  0.00
ATOM    972  H5' G      31      40.828  38.381  46.289  1.00  0.00
ATOM    973 H5'' G      31      41.297  37.942  47.943  1.00  0.00
ATOM    974  C4' G      31      40.962  40.079  47.709  1.00  0.00
ATOM    975  H4' G      31      41.957  40.348  47.354  1.00  0.00
ATOM    976  O4' G      31      40.001  40.944  47.066  1.00  0.00
ATOM    977  C1' G      31      39.824  42.000  47.958  1.00  0.00
ATOM    978  H1' G      31      40.041  42.962  47.495  1.00  0.00
ATOM    979  N9  G      31      38.461  42.016  48.418  1.00  0.00
ATOM    980  C8  G      31      37.470  41.078  48.356  1.00  0.00
ATOM    981  H8  G      31      37.710  40.030  48.253  1.00  0.00
ATOM    982  N7  G      31      36.264  41.570  48.562  1.00  0.00
ATOM    983  C5  G      31      36.572  42.927  48.808  1.00  0.00
ATOM    984  C6  G      31      35.667  44.016  49.064  1.00  0.00
ATOM    985  O6  G      31      34.478  44.088  48.928  1.00  0.00
ATOM    986  N1  G      31      36.287  45.140  49.452  1.00  0.00
ATOM    987  H1  G      31      35.717  45.936  49.698  1.00  0.00
ATOM    988  C2  G      31      37.633  45.235  49.636  1.00  0.00
ATOM    989  N2  G      31      38.042  46.409  50.064  1.00  0.00
ATOM    990  H21 G      31      39.033  46.506  50.237  1.00  0.00
ATOM    991  H22 G      31      37.308  46.978  50.460  1.00  0.00
ATOM    992  N3  G      31      38.498  44.293  49.378  1.00  0.00
ATOM    993  C4  G      31      37.894  43.127  48.973  1.00  0.00
ATOM    994  C3' G      31      40.841  40.295  49.164  1.00  0.00
ATOM    995  H3' G      31      39.893  39.894  49.523  1.00  0.00
ATOM    996  C2' G      31      40.799  41.818  49.137  1.00  0.00
ATOM    997  H2' G      31      40.392  42.285  50.033  1.00  0.00
ATOM    998  O2' G      31      42.052  42.532  48.864  1.00  0.00
ATOM    999 HO2' G      31      42.734  41.868  48.742  1.00  0.00
ATOM   1000  O3' G      31      41.994  39.776  49.803  1.00  0.00
ATOM   1001  P   U      32      41.867  39.267  51.224  1.00  0.00
ATOM   1002  OP1 U      32      43.254  38.873  51.577  1.00  0.00
ATOM   1003  OP2 U      32      40.742  38.334  51.434  1.00  0.00
ATOM   1004  O5' U      32      41.535  40.456  52.106  1.00  0.00
ATOM   1005  C5' U      32      42.452  41.551  52.313  1.00  0.00
ATOM   1006  H5' U      32      43.113  41.848  51.499  1.00  0.00
ATOM   1007 H5'' U      32      43.051  41.194  53.151  1.00  0.00
ATOM   1008  C4' U      32      41.774  42.746  52.956  1.00  0.00
ATOM   1009  H4' U      32      42.539  43.522  52.996  1.00  0.00
ATOM   1010  O4' U      32      40.640  43.153  52.188  1.00  0.00
ATOM   1011  C1' U      32      39.637  43.724  52.981  1.00  0.00
ATOM   1012  H1' U      32      39.540  44.759  52.653  1.00  0.00
ATOM   1013  N1  U      32      38.324  43.002  52.834  1.00  0.00
ATOM   1014  C6  U      32      38.247  41.758  52.159  1.00  0.00
ATOM   1015  H6  U      32      39.201  41.282  51.984  1.00  0.00
ATOM   1016  C5  U      32      37.063  41.327  51.676  1.00  0.00
ATOM   1017  H5  U      32      36.973  40.432  51.078  1.00  0.00
ATOM   1018  C4  U      32      35.861  42.009  51.902  1.00  0.00
ATOM   1019  O4  U      32      34.768  41.790  51.464  1.00  0.00
ATOM   1020  N3  U      32      35.985  43.132  52.703  1.00  0.00
ATOM   1021  H3  U      32      35.178  43.721  52.847  1.00  0.00
ATOM   1022  C2  U      32      37.162  43.735  53.125  1.00  0.00
ATOM   1023  O2  U      32      37.220  44.863  53.719  1.00  0.00
ATOM   1024  C3' U      32      41.150  42.452  54.305  1.00  0.00
ATOM   1025  H3' U      32      40.691  41.464  54.276  1.00  0.00
ATOM   1026  C2' U      32      40.165  43.614  54.384  1.00  0.00
ATOM   1027  H2' U      32      39.358  43.429  55.092  1.00  0.00
ATOM   1028  O2' U      32      40.782  44.843  54.838  1.00  0.00
ATOM   1029 HO2' U      32      40.110  45.298  55.350  1.00  0.00
ATOM   1030  O3' U      32      42.104  42.467  55.310  1.00  0.00
ATOM   1031  P   A      33      41.750  41.883  56.677  1.00  0.00
ATOM   1032  OP1 A      33      43.021  41.877  57.391  1.00  0.00
ATOM   1033  OP2 A      33      41.039  40.644  56.455  1.00  0.00
ATOM   1034  O5' A      33      40.763  43.014  57.166  1.00  0.00
ATOM   1035  C5' A      33      41.115  44.254  57.766  1.00  0.00
ATOM   1036  H5' A      33      41.536  44.861  56.964  1.00  0.00
ATOM   1037 H5'' A      33      41.792  44.115  58.609  1.00  0.00
ATOM   1038  C4' A      33      39.923  45.017  58.331  1.00  0.00
ATOM   1039  H4' A      33      40.305  45.930  58.787  1.00  0.00
ATOM   1040  O4' A      33      38.926  45.313  57.292  1.00  0.00
ATOM   1041  C1' A      33      37.615  45.085  57.878  1.00  0.00
ATOM   1042  H1' A      33      37.094  46.043  57.855  1.00  0.00
ATOM   1043  N9  A      33      36.812  44.072  57.171  1.00  0.00
ATOM   1044  C8  A      33      37.360  42.960  56.669  1.00  0.00
ATOM   1045  H8  A      33      38.405  42.729  56.813  1.00  0.00
ATOM   1046  N7  A      33      36.472  42.249  56.061  1.00  0.00
ATOM   1047  C5  A      33      35.317  43.014  56.042  1.00  0.00
ATOM   1048  C6  A      33      34.032  42.948  55.402  1.00  0.00
ATOM   1049  N6  A      33      33.653  41.924  54.658  1.00  0.00
ATOM   1050  H61 A      33      32.682  42.103  54.444  1.00  0.00
ATOM   1051  H62 A      33      34.240  41.112  54.528  1.00  0.00
ATOM   1052  N1  A      33      33.049  43.861  55.570  1.00  0.00
ATOM   1053  C2  A      33      33.393  44.856  56.409  1.00  0.00
ATOM   1054  H2  A      33      32.577  45.541  56.586  1.00  0.00
ATOM   1055  N3  A      33      34.520  45.100  57.044  1.00  0.00
ATOM   1056  C4  A      33      35.430  44.080  56.817  1.00  0.00
ATOM   1057  C3' A      33      39.235  44.154  59.386  1.00  0.00
ATOM   1058  H3' A      33      39.224  43.170  58.917  1.00  0.00
ATOM   1059  C2' A      33      37.813  44.686  59.339  1.00  0.00
ATOM   1060  H2' A      33      37.006  44.006  59.613  1.00  0.00
ATOM   1061  O2' A      33      37.637  45.887  60.056  1.00  0.00
ATOM   1062 HO2' A      33      36.697  46.081  60.028  1.00  0.00
ATOM   1063  O3' A      33      39.721  44.014  60.603  1.00  0.00
ATOM   1064  P   C      34      39.272  42.710  61.423  1.00  0.00
ATOM   1065  OP1 C      34      39.977  42.707  62.733  1.00  0.00
ATOM   1066  OP2 C      34      39.479  41.562  60.567  1.00  0.00
ATOM   1067  O5' C      34      37.739  42.897  61.682  1.00  0.00
ATOM   1068  C5' C      34      37.233  43.883  62.563  1.00  0.00
ATOM   1069  H5' C      34      37.662  44.850  62.299  1.00  0.00
ATOM   1070 H5'' C      34      37.588  43.902  63.593  1.00  0.00
ATOM   1071  C4' C      34      35.730  44.060  62.565  1.00  0.00
ATOM   1072  H4' C      34      35.507  44.941  63.167  1.00  0.00
ATOM   1073  O4' C      34      35.220  44.311  61.263  1.00  0.00
ATOM   1074  C1' C      34      33.939  43.693  61.088  1.00  0.00
ATOM   1075  H1' C      34      33.304  44.500  60.723  1.00  0.00
ATOM   1076  N1  C      34      33.978  42.617  60.078  1.00  0.00
ATOM   1077  C6  C      34      35.138  42.008  59.707  1.00  0.00
ATOM   1078  H6  C      34      36.023  42.241  60.281  1.00  0.00
ATOM   1079  C5  C      34      35.080  41.006  58.795  1.00  0.00
ATOM   1080  H5  C      34      35.984  40.488  58.511  1.00  0.00
ATOM   1081  C4  C      34      33.800  40.681  58.181  1.00  0.00
ATOM   1082  N4  C      34      33.691  39.579  57.494  1.00  0.00
ATOM   1083  H41 C      34      34.527  39.076  57.235  1.00  0.00
ATOM   1084  H42 C      34      32.779  39.212  57.261  1.00  0.00
ATOM   1085  N3  C      34      32.715  41.444  58.412  1.00  0.00
ATOM   1086  C2  C      34      32.862  42.393  59.317  1.00  0.00
ATOM   1087  O2  C      34      31.816  42.951  59.571  1.00  0.00
ATOM   1088  C3' C      34      35.018  42.800  63.089  1.00  0.00
ATOM   1089  H3' C      34      35.275  41.877  62.570  1.00  0.00
ATOM   1090  C2' C      34      33.604  43.112  62.506  1.00  0.00
ATOM   1091  H2' C      34      32.990  42.214  62.575  1.00  0.00
ATOM   1092  O2' C      34      32.891  44.040  63.298  1.00  0.00
ATOM   1093 HO2' C      34      31.978  43.744  63.283  1.00  0.00
ATOM   1094  O3' C      34      35.109  42.667  64.486  1.00  0.00
ATOM   1095  P   C      35      34.788  41.257  65.284  1.00  0.00
ATOM   1096  OP1 C      35      35.005  41.409  66.731  1.00  0.00
ATOM   1097  OP2 C      35      35.392  40.043  64.686  1.00  0.00
ATOM   1098  O5' C      35      33.237  41.060  65.031  1.00  0.00
ATOM   1099  C5' C      35      32.268  41.755  65.669  1.00  0.00
ATOM   1100  H5' C      35      32.552  42.798  65.534  1.00  0.00
ATOM   1101 H5'' C      35      32.355  41.493  66.723  1.00  0.00
ATOM   1102  C4' C      35      30.794  41.490  65.189  1.00  0.00
ATOM   1103  H4' C      35      30.034  42.038  65.745  1.00  0.00
ATOM   1104  O4' C      35      30.723  41.826  63.807  1.00  0.00
ATOM   1105  C1' C      35      29.744  41.056  63.189  1.00  0.00
ATOM   1106  H1' C      35      29.014  41.756  62.783  1.00  0.00
ATOM   1107  N1  C      35      30.304  40.252  62.089  1.00  0.00
ATOM   1108  C6  C      35      31.682  40.062  61.946  1.00  0.00
ATOM   1109  H6  C      35      32.374  40.305  62.739  1.00  0.00
ATOM   1110  C5  C      35      32.146  39.417  60.869  1.00  0.00
ATOM   1111  H5  C      35      33.206  39.262  60.732  1.00  0.00
ATOM   1112  C4  C      35      31.191  38.823  60.003  1.00  0.00
ATOM   1113  N4  C      35      31.590  37.969  59.049  1.00  0.00
ATOM   1114  H41 C      35      32.592  38.043  58.945  1.00  0.00
ATOM   1115  H42 C      35      30.920  37.663  58.358  1.00  0.00
ATOM   1116  N3  C      35      29.889  38.986  60.069  1.00  0.00
ATOM   1117  C2  C      35      29.458  39.738  61.123  1.00  0.00
ATOM   1118  O2  C      35      28.204  39.693  61.190  1.00  0.00
ATOM   1119  C3' C      35      30.244  40.071  65.267  1.00  0.00
ATOM   1120  H3' C      35      30.994  39.410  64.833  1.00  0.00
ATOM   1121  C2' C      35      29.081  40.193  64.261  1.00  0.00
ATOM   1122  H2' C      35      28.907  39.172  63.924  1.00  0.00
ATOM   1123  O2' C      35      27.906  40.859  64.685  1.00  0.00
ATOM   1124 HO2' C      35      27.628  40.404  65.484  1.00  0.00
ATOM   1125  O3' C      35      29.765  39.772  66.572  1.00  0.00
ATOM   1126  P   C      36      30.239  38.369  67.230  1.00  0.00
ATOM   1127  OP1 C      36      29.815  38.312  68.665  1.00  0.00
ATOM   1128  OP2 C      36      31.648  38.145  66.842  1.00  0.00
ATOM   1129  O5' C      36      29.276  37.410  66.469  1.00  0.00
ATOM   1130  C5' C      36      27.860  37.512  66.437  1.00  0.00
ATOM   1131  H5' C      36      27.441  38.504  66.269  1.00  0.00
ATOM   1132 H5'' C      36      27.481  37.270  67.430  1.00  0.00
ATOM   1133  C4' C      36      27.083  36.647  65.402  1.00  0.00
ATOM   1134  H4' C      36      26.051  36.827  65.704  1.00  0.00
ATOM   1135  O4' C      36      27.287  37.130  64.090  1.00  0.00
ATOM   1136  C1' C      36      27.206  36.115  63.160  1.00  0.00
ATOM   1137  H1' C      36      26.533  36.411  62.354  1.00  0.00
ATOM   1138  N1  C      36      28.418  35.806  62.406  1.00  0.00
ATOM   1139  C6  C      36      29.641  36.202  62.830  1.00  0.00
ATOM   1140  H6  C      36      29.779  36.836  63.693  1.00  0.00
ATOM   1141  C5  C      36      30.674  35.917  61.983  1.00  0.00
ATOM   1142  H5  C      36      31.653  36.206  62.336  1.00  0.00
ATOM   1143  C4  C      36      30.517  35.139  60.810  1.00  0.00
ATOM   1144  N4  C      36      31.476  34.709  60.071  1.00  0.00
ATOM   1145  H41 C      36      32.439  34.704  60.374  1.00  0.00
ATOM   1146  H42 C      36      31.299  34.220  59.205  1.00  0.00
ATOM   1147  N3  C      36      29.327  34.697  60.409  1.00  0.00
ATOM   1148  C2  C      36      28.295  35.024  61.210  1.00  0.00
ATOM   1149  O2  C      36      27.218  34.575  60.822  1.00  0.00
ATOM   1150  C3' C      36      27.462  35.196  65.368  1.00  0.00
ATOM   1151  H3' C      36      28.532  35.184  65.161  1.00  0.00
ATOM   1152  C2' C      36      26.690  34.969  64.029  1.00  0.00
ATOM   1153  H2' C      36      26.986  34.044  63.534  1.00  0.00
ATOM   1154  O2' C      36      25.307  34.983  64.167  1.00  0.00
ATOM   1155 HO2' C      36      24.986  34.761  63.290  1.00  0.00
ATOM   1156  O3' C      36      26.864  34.326  66.334  1.00  0.00
ATOM   1157  P   C      37      27.472  32.833  66.537  1.00  0.00
ATOM   1158  OP1 C      37      26.913  32.240  67.780  1.00  0.00
ATOM   1159  OP2 C      37      28.952  32.885  66.385  1.00  0.00
ATOM   1160  O5' C      37      26.913  32.133  65.232  1.00  0.00
ATOM   1161  C5' C      37      25.542  31.928  64.986  1.00  0.00
ATOM   1162  H5' C      37      24.879  32.792  65.024  1.00  0.00
ATOM   1163 H5'' C      37      25.143  31.258  65.748  1.00  0.00
ATOM   1164  C4' C      37      25.324  31.179  63.662  1.00  0.00
ATOM   1165  H4' C      37      24.276  31.008  63.416  1.00  0.00
ATOM   1166  O4' C      37      25.935  31.781  62.530  1.00  0.00
ATOM   1167  C1' C      37      26.353  30.694  61.663  1.00  0.00
ATOM   1168  H1' C      37      25.888  30.843  60.688  1.00  0.00
ATOM   1169  N1  C      37      27.761  30.768  61.451  1.00  0.00
ATOM   1170  C6  C      37      28.655  31.337  62.344  1.00  0.00
ATOM   1171  H6  C      37      28.326  31.557  63.349  1.00  0.00
ATOM   1172  C5  C      37      29.959  31.515  62.037  1.00  0.00
ATOM   1173  H5  C      37      30.685  31.815  62.778  1.00  0.00
ATOM   1174  C4  C      37      30.370  31.118  60.722  1.00  0.00
ATOM   1175  N4  C      37      31.624  31.254  60.360  1.00  0.00
ATOM   1176  H41 C      37      32.301  31.684  60.975  1.00  0.00
ATOM   1177  H42 C      37      31.798  30.961  59.410  1.00  0.00
ATOM   1178  N3  C      37      29.554  30.538  59.906  1.00  0.00
ATOM   1179  C2  C      37      28.249  30.318  60.212  1.00  0.00
ATOM   1180  O2  C      37      27.572  29.644  59.443  1.00  0.00
ATOM   1181  C3' C      37      25.879  29.777  63.787  1.00  0.00
ATOM   1182  H3' C      37      26.921  29.824  64.104  1.00  0.00
ATOM   1183  C2' C      37      25.936  29.429  62.317  1.00  0.00
ATOM   1184  H2' C      37      26.671  28.630  62.222  1.00  0.00
ATOM   1185  O2' C      37      24.610  29.072  61.808  1.00  0.00
ATOM   1186 HO2' C      37      24.183  28.554  62.494  1.00  0.00
ATOM   1187  O3' C      37      25.193  28.858  64.563  1.00  0.00
ATOM   1188  P   U      38      25.875  27.621  65.356  1.00  0.00
ATOM   1189  OP1 U      38      24.802  26.860  65.951  1.00  0.00
ATOM   1190  OP2 U      38      26.995  28.062  66.163  1.00  0.00
ATOM   1191  O5' U      38      26.614  26.665  64.255  1.00  0.00
ATOM   1192  C5' U      38      25.832  26.046  63.283  1.00  0.00
ATOM   1193  H5' U      38      25.193  26.774  62.784  1.00  0.00
ATOM   1194 H5'' U      38      25.167  25.300  63.719  1.00  0.00
ATOM   1195  C4' U      38      26.669  25.446  62.162  1.00  0.00
ATOM   1196  H4' U      38      25.942  25.256  61.372  1.00  0.00
ATOM   1197  O4' U      38      27.494  26.428  61.599  1.00  0.00
ATOM   1198  C1' U      38      28.479  25.933  60.726  1.00  0.00
ATOM   1199  H1' U      38      28.250  26.191  59.692  1.00  0.00
ATOM   1200  N1  U      38      29.835  26.593  61.040  1.00  0.00
ATOM   1201  C6  U      38      29.968  27.595  61.921  1.00  0.00
ATOM   1202  H6  U      38      29.162  27.921  62.562  1.00  0.00
ATOM   1203  C5  U      38      31.123  28.281  62.048  1.00  0.00
ATOM   1204  H5  U      38      31.120  29.092  62.761  1.00  0.00
ATOM   1205  C4  U      38      32.263  27.869  61.294  1.00  0.00
ATOM   1206  O4  U      38      33.326  28.440  61.288  1.00  0.00
ATOM   1207  N3  U      38      32.125  26.762  60.484  1.00  0.00
ATOM   1208  H3  U      38      32.939  26.510  59.941  1.00  0.00
ATOM   1209  C2  U      38      30.967  26.121  60.338  1.00  0.00
ATOM   1210  O2  U      38      30.949  25.140  59.566  1.00  0.00
ATOM   1211  C3' U      38      27.643  24.361  62.307  1.00  0.00
ATOM   1212  H3' U      38      28.374  24.683  63.049  1.00  0.00
ATOM   1213  C2' U      38      28.454  24.436  60.935  1.00  0.00
ATOM   1214  H2' U      38      29.386  23.872  60.970  1.00  0.00
ATOM   1215  O2' U      38      27.718  23.862  59.884  1.00  0.00
ATOM   1216 HO2' U      38      27.995  22.990  59.593  1.00  0.00
ATOM   1217  O3' U      38      27.017  23.136  62.657  1.00  0.00
ATOM   1218  P   A      39      27.977  21.867  63.007  1.00  0.00
ATOM   1219  OP1 A      39      27.199  20.776  63.579  1.00  0.00
ATOM   1220  OP2 A      39      29.050  22.445  63.783  1.00  0.00
ATOM   1221  O5' A      39      28.453  21.272  61.628  1.00  0.00
ATOM   1222  C5' A      39      27.472  20.759  60.686  1.00  0.00
ATOM   1223  H5' A      39      26.663  21.432  60.403  1.00  0.00
ATOM   1224 H5'' A      39      26.948  19.902  61.108  1.00  0.00
ATOM   1225  C4' A      39      28.062  20.297  59.365  1.00  0.00
ATOM   1226  H4' A      39      27.289  19.847  58.742  1.00  0.00
ATOM   1227  O4' A      39      28.517  21.366  58.614  1.00  0.00
ATOM   1228  C1' A      39      29.319  20.706  57.600  1.00  0.00
ATOM   1229  H1' A      39      28.778  20.734  56.654  1.00  0.00
ATOM   1230  N9  A      39      30.609  21.436  57.436  1.00  0.00
ATOM   1231  C8  A      39      31.375  22.076  58.415  1.00  0.00
ATOM   1232  H8  A      39      31.082  22.276  59.435  1.00  0.00
ATOM   1233  N7  A      39      32.483  22.618  57.874  1.00  0.00
ATOM   1234  C5  A      39      32.479  22.202  56.542  1.00  0.00
ATOM   1235  C6  A      39      33.336  22.372  55.418  1.00  0.00
ATOM   1236  N6  A      39      34.503  23.048  55.290  1.00  0.00
ATOM   1237  H61 A      39      34.838  23.128  54.341  1.00  0.00
ATOM   1238  H62 A      39      34.899  23.569  56.060  1.00  0.00
ATOM   1239  N1  A      39      33.056  21.790  54.242  1.00  0.00
ATOM   1240  C2  A      39      31.930  21.076  54.127  1.00  0.00
ATOM   1241  H2  A      39      31.637  20.618  53.194  1.00  0.00
ATOM   1242  N3  A      39      31.051  20.912  55.110  1.00  0.00
ATOM   1243  C4  A      39      31.353  21.535  56.266  1.00  0.00
ATOM   1244  C3' A      39      29.278  19.365  59.604  1.00  0.00
ATOM   1245  H3' A      39      29.955  19.925  60.249  1.00  0.00
ATOM   1246  C2' A      39      29.769  19.295  58.136  1.00  0.00
ATOM   1247  H2' A      39      30.840  19.095  58.169  1.00  0.00
ATOM   1248  O2' A      39      29.064  18.289  57.391  1.00  0.00
ATOM   1249 HO2' A      39      29.726  18.030  56.746  1.00  0.00
ATOM   1250  O3' A      39      28.893  18.078  60.069  1.00  0.00
ATOM   1251  P   G      40      29.798  17.085  60.784  1.00  0.00
ATOM   1252  OP1 G      40      28.978  15.885  61.115  1.00  0.00
ATOM   1253  OP2 G      40      30.234  17.917  61.918  1.00  0.00
ATOM   1254  O5' G      40      30.970  16.824  59.793  1.00  0.00
ATOM   1255  C5' G      40      30.817  15.738  58.821  1.00  0.00
ATOM   1256  H5' G      40      30.001  16.011  58.152  1.00  0.00
ATOM   1257 H5'' G      40      30.536  14.827  59.348  1.00  0.00
ATOM   1258  C4' G      40      32.055  15.607  58.002  1.00  0.00
ATOM   1259  H4' G      40      31.909  14.797  57.288  1.00  0.00
ATOM   1260  O4' G      40      32.349  16.745  57.257  1.00  0.00
ATOM   1261  C1' G      40      33.782  16.777  57.141  1.00  0.00
ATOM   1262  H1' G      40      34.001  16.657  56.080  1.00  0.00
ATOM   1263  N9  G      40      34.193  18.146  57.533  1.00  0.00
ATOM   1264  C8  G      40      33.752  18.866  58.629  1.00  0.00
ATOM   1265  H8  G      40      32.971  18.582  59.318  1.00  0.00
ATOM   1266  N7  G      40      34.289  20.106  58.737  1.00  0.00
ATOM   1267  C5  G      40      35.135  20.089  57.646  1.00  0.00
ATOM   1268  C6  G      40      35.997  21.128  57.200  1.00  0.00
ATOM   1269  O6  G      40      36.288  22.183  57.834  1.00  0.00
ATOM   1270  N1  G      40      36.623  20.904  55.990  1.00  0.00
ATOM   1271  H1  G      40      37.481  21.344  55.689  1.00  0.00
ATOM   1272  C2  G      40      36.337  19.876  55.182  1.00  0.00
ATOM   1273  N2  G      40      36.912  19.776  53.995  1.00  0.00
ATOM   1274  H21 G      40      36.963  18.977  53.378  1.00  0.00
ATOM   1275  H22 G      40      37.660  20.447  53.893  1.00  0.00
ATOM   1276  N3  G      40      35.520  18.896  55.590  1.00  0.00
ATOM   1277  C4  G      40      34.940  19.053  56.823  1.00  0.00
ATOM   1278  C3' G      40      33.260  15.278  58.899  1.00  0.00
ATOM   1279  H3' G      40      33.218  15.950  59.757  1.00  0.00
ATOM   1280  C2' G      40      34.474  15.719  58.031  1.00  0.00
ATOM   1281  H2' G      40      35.150  16.157  58.765  1.00  0.00
ATOM   1282  O2' G      40      35.047  14.708  57.153  1.00  0.00
ATOM   1283 HO2' G      40      34.369  14.140  56.780  1.00  0.00
ATOM   1284  O3' G      40      33.255  13.917  59.307  1.00  0.00
ATOM   1285  P   G      41      33.893  13.498  60.663  1.00  0.00
ATOM   1286  OP1 G      41      33.699  12.064  60.788  1.00  0.00
ATOM   1287  OP2 G      41      33.288  14.392  61.730  1.00  0.00
ATOM   1288  O5' G      41      35.453  13.856  60.640  1.00  0.00
ATOM   1289  C5' G      41      36.363  12.983  59.826  1.00  0.00
ATOM   1290  H5' G      41      35.948  12.963  58.818  1.00  0.00
ATOM   1291 H5'' G      41      36.337  11.951  60.176  1.00  0.00
ATOM   1292  C4' G      41      37.919  13.493  59.763  1.00  0.00
ATOM   1293  H4' G      41      38.476  12.744  59.199  1.00  0.00
ATOM   1294  O4' G      41      37.993  14.769  58.997  1.00  0.00
ATOM   1295  C1' G      41      38.773  15.637  59.792  1.00  0.00
ATOM   1296  H1' G      41      39.599  16.101  59.252  1.00  0.00
ATOM   1297  N9  G      41      38.033  16.810  60.366  1.00  0.00
ATOM   1298  C8  G      41      37.115  16.783  61.414  1.00  0.00
ATOM   1299  H8  G      41      36.753  15.837  61.788  1.00  0.00
ATOM   1300  N7  G      41      36.688  17.992  61.729  1.00  0.00
ATOM   1301  C5  G      41      37.367  18.832  60.807  1.00  0.00
ATOM   1302  C6  G      41      37.411  20.228  60.712  1.00  0.00
ATOM   1303  O6  G      41      36.957  21.076  61.450  1.00  0.00
ATOM   1304  N1  G      41      38.181  20.703  59.659  1.00  0.00
ATOM   1305  H1  G      41      38.167  21.707  59.550  1.00  0.00
ATOM   1306  C2  G      41      38.989  19.916  58.863  1.00  0.00
ATOM   1307  N2  G      41      39.694  20.586  58.022  1.00  0.00
ATOM   1308  H21 G      41      40.528  20.074  57.771  1.00  0.00
ATOM   1309  H22 G      41      39.713  21.592  58.112  1.00  0.00
ATOM   1310  N3  G      41      39.076  18.562  58.949  1.00  0.00
ATOM   1311  C4  G      41      38.253  18.165  59.974  1.00  0.00
ATOM   1312  C3' G      41      38.580  13.658  61.138  1.00  0.00
ATOM   1313  H3' G      41      37.773  13.858  61.842  1.00  0.00
ATOM   1314  C2' G      41      39.493  14.828  60.865  1.00  0.00
ATOM   1315  H2' G      41      39.536  15.460  61.751  1.00  0.00
ATOM   1316  O2' G      41      40.768  14.521  60.305  1.00  0.00
ATOM   1317 HO2' G      41      41.173  14.104  61.069  1.00  0.00
ATOM   1318  O3' G      41      39.286  12.445  61.481  1.00  0.00
ATOM   1319  P   U      42      39.703  12.151  63.039  1.00  0.00
ATOM   1320  OP1 U      42      39.742  10.722  63.262  1.00  0.00
ATOM   1321  OP2 U      42      38.834  13.066  63.798  1.00  0.00
ATOM   1322  O5' U      42      41.136  12.733  63.039  1.00  0.00
ATOM   1323  C5' U      42      42.174  12.028  62.459  1.00  0.00
ATOM   1324  H5' U      42      42.016  11.881  61.390  1.00  0.00
ATOM   1325 H5'' U      42      42.284  11.073  62.973  1.00  0.00
ATOM   1326  C4' U      42      43.426  12.854  62.686  1.00  0.00
ATOM   1327  H4' U      42      44.248  12.348  62.180  1.00  0.00
ATOM   1328  O4' U      42      43.218  14.082  62.062  1.00  0.00
ATOM   1329  C1' U      42      44.198  14.951  62.474  1.00  0.00
ATOM   1330  H1' U      42      45.131  14.827  61.925  1.00  0.00
ATOM   1331  N1  U      42      43.790  16.381  62.717  1.00  0.00
ATOM   1332  C6  U      42      42.433  16.777  62.727  1.00  0.00
ATOM   1333  H6  U      42      41.684  15.998  62.725  1.00  0.00
ATOM   1334  C5  U      42      42.117  18.101  62.787  1.00  0.00
ATOM   1335  H5  U      42      41.088  18.420  62.864  1.00  0.00
ATOM   1336  C4  U      42      43.051  19.166  62.780  1.00  0.00
ATOM   1337  O4  U      42      42.791  20.372  62.717  1.00  0.00
ATOM   1338  N3  U      42      44.332  18.745  62.676  1.00  0.00
ATOM   1339  H3  U      42      45.028  19.477  62.674  1.00  0.00
ATOM   1340  C2  U      42      44.759  17.413  62.522  1.00  0.00
ATOM   1341  O2  U      42      45.910  17.222  62.237  1.00  0.00
ATOM   1342  C3' U      42      43.680  13.153  64.171  1.00  0.00
ATOM   1343  H3' U      42      42.734  13.459  64.617  1.00  0.00
ATOM   1344  C2' U      42      44.561  14.447  63.876  1.00  0.00
ATOM   1345  H2' U      42      44.429  15.203  64.650  1.00  0.00
ATOM   1346  O2' U      42      45.908  14.049  63.728  1.00  0.00
ATOM   1347 HO2' U      42      46.406  13.929  64.540  1.00  0.00
ATOM   1348  O3' U      42      44.300  12.051  64.865  1.00  0.00
ATOM   1349  P   U      43      44.285  12.184  66.493  1.00  0.00
ATOM   1350  OP1 U      43      44.552  10.803  67.054  1.00  0.00
ATOM   1351  OP2 U      43      43.038  12.836  66.971  1.00  0.00
ATOM   1352  O5' U      43      45.619  13.010  66.822  1.00  0.00
ATOM   1353  C5' U      43      46.841  12.335  66.916  1.00  0.00
ATOM   1354  H5' U      43      47.043  11.851  65.961  1.00  0.00
ATOM   1355 H5'' U      43      46.754  11.615  67.730  1.00  0.00
ATOM   1356  C4' U      43      47.934  13.408  67.011  1.00  0.00
ATOM   1357  H4' U      43      48.898  12.913  66.890  1.00  0.00
ATOM   1358  O4' U      43      47.745  14.410  65.987  1.00  0.00
ATOM   1359  C1' U      43      48.304  15.647  66.395  1.00  0.00
ATOM   1360  H1' U      43      49.236  15.763  65.842  1.00  0.00
ATOM   1361  N1  U      43      47.418  16.801  66.079  1.00  0.00
ATOM   1362  C6  U      43      45.993  16.615  66.224  1.00  0.00
ATOM   1363  H6  U      43      45.689  15.616  66.499  1.00  0.00
ATOM   1364  C5  U      43      45.180  17.660  65.950  1.00  0.00
ATOM   1365  H5  U      43      44.113  17.636  66.118  1.00  0.00
ATOM   1366  C4  U      43      45.722  18.991  65.546  1.00  0.00
ATOM   1367  O4  U      43      45.046  19.956  65.220  1.00  0.00
ATOM   1368  N3  U      43      47.130  19.095  65.516  1.00  0.00
ATOM   1369  H3  U      43      47.456  20.034  65.337  1.00  0.00
ATOM   1370  C2  U      43      48.011  18.036  65.717  1.00  0.00
ATOM   1371  O2  U      43      49.243  18.234  65.743  1.00  0.00
ATOM   1372  C3' U      43      48.089  14.172  68.303  1.00  0.00
ATOM   1373  H3' U      43      47.065  14.318  68.647  1.00  0.00
ATOM   1374  C2' U      43      48.624  15.565  67.877  1.00  0.00
ATOM   1375  H2' U      43      48.182  16.349  68.492  1.00  0.00
ATOM   1376  O2' U      43      50.021  15.642  68.023  1.00  0.00
ATOM   1377 HO2' U      43      50.145  15.799  68.962  1.00  0.00
ATOM   1378  O3' U      43      48.857  13.469  69.282  1.00  0.00
ATOM   1379  P   C      44      48.740  14.065  70.729  1.00  0.00
ATOM   1380  OP1 C      44      49.399  13.101  71.559  1.00  0.00
ATOM   1381  OP2 C      44      47.386  14.502  70.972  1.00  0.00
ATOM   1382  O5' C      44      49.664  15.418  70.773  1.00  0.00
ATOM   1383  C5' C      44      51.066  15.352  70.996  1.00  0.00
ATOM   1384  H5' C      44      51.516  14.828  70.153  1.00  0.00
ATOM   1385 H5'' C      44      51.242  14.793  71.914  1.00  0.00
ATOM   1386  C4' C      44      51.643  16.825  70.974  1.00  0.00
ATOM   1387  H4' C      44      52.720  16.679  70.897  1.00  0.00
ATOM   1388  O4' C      44      51.129  17.583  69.873  1.00  0.00
ATOM   1389  C1' C      44      51.061  18.937  70.232  1.00  0.00
ATOM   1390  H1' C      44      51.616  19.505  69.487  1.00  0.00
ATOM   1391  N1  C      44      49.723  19.461  70.184  1.00  0.00
ATOM   1392  C6  C      44      48.582  18.653  70.467  1.00  0.00
ATOM   1393  H6  C      44      48.678  17.593  70.652  1.00  0.00
ATOM   1394  C5  C      44      47.351  19.200  70.334  1.00  0.00
ATOM   1395  H5  C      44      46.434  18.646  70.469  1.00  0.00
ATOM   1396  C4  C      44      47.267  20.586  70.015  1.00  0.00
ATOM   1397  N4  C      44      46.119  21.181  69.930  1.00  0.00
ATOM   1398  H41 C      44      45.291  20.691  70.240  1.00  0.00
ATOM   1399  H42 C      44      46.088  22.132  69.590  1.00  0.00
ATOM   1400  N3  C      44      48.338  21.230  69.702  1.00  0.00
ATOM   1401  C2  C      44      49.577  20.738  69.815  1.00  0.00
ATOM   1402  O2  C      44      50.530  21.453  69.467  1.00  0.00
ATOM   1403  C3' C      44      51.406  17.692  72.235  1.00  0.00
ATOM   1404  H3' C      44      50.352  17.593  72.493  1.00  0.00
ATOM   1405  C2' C      44      51.693  19.005  71.550  1.00  0.00
ATOM   1406  H2' C      44      51.187  19.816  72.073  1.00  0.00
ATOM   1407  O2' C      44      53.054  19.314  71.445  1.00  0.00
ATOM   1408 HO2' C      44      53.236  20.257  71.435  1.00  0.00
ATOM   1409  O3' C      44      52.252  17.489  73.347  1.00  0.00
ATOM   1410  P   U      45      51.934  18.226  74.684  1.00  0.00
ATOM   1411  OP1 U      45      52.817  17.682  75.771  1.00  0.00
ATOM   1412  OP2 U      45      50.492  18.164  74.957  1.00  0.00
ATOM   1413  O5' U      45      52.193  19.787  74.617  1.00  0.00
ATOM   1414  C5' U      45      53.562  20.203  74.430  1.00  0.00
ATOM   1415  H5' U      45      54.106  19.710  73.624  1.00  0.00
ATOM   1416 H5'' U      45      54.180  19.919  75.281  1.00  0.00
ATOM   1417  C4' U      45      53.563  21.740  74.229  1.00  0.00
ATOM   1418  H4' U      45      54.608  22.047  74.205  1.00  0.00
ATOM   1419  O4' U      45      52.939  22.054  73.017  1.00  0.00
ATOM   1420  C1' U      45      52.140  23.219  73.245  1.00  0.00
ATOM   1421  H1' U      45      52.342  24.001  72.513  1.00  0.00
ATOM   1422  N1  U      45      50.632  23.029  73.138  1.00  0.00
ATOM   1423  C6  U      45      49.958  21.860  73.289  1.00  0.00
ATOM   1424  H6  U      45      50.496  20.988  73.631  1.00  0.00
ATOM   1425  C5  U      45      48.595  21.798  73.330  1.00  0.00
ATOM   1426  H5  U      45      48.080  20.873  73.542  1.00  0.00
ATOM   1427  C4  U      45      47.819  22.977  73.100  1.00  0.00
ATOM   1428  O4  U      45      46.558  22.936  73.076  1.00  0.00
ATOM   1429  N3  U      45      48.537  24.150  72.950  1.00  0.00
ATOM   1430  H3  U      45      47.975  24.986  73.024  1.00  0.00
ATOM   1431  C2  U      45      49.898  24.272  73.074  1.00  0.00
ATOM   1432  O2  U      45      50.429  25.396  73.074  1.00  0.00
ATOM   1433  C3' U      45      52.767  22.442  75.366  1.00  0.00
ATOM   1434  H3' U      45      51.789  21.967  75.441  1.00  0.00
ATOM   1435  C2' U      45      52.461  23.730  74.650  1.00  0.00
ATOM   1436  H2' U      45      51.643  24.230  75.168  1.00  0.00
ATOM   1437  O2' U      45      53.536  24.641  74.696  1.00  0.00
ATOM   1438 HO2' U      45      54.047  24.636  75.508  1.00  0.00
ATOM   1439  O3' U      45      53.472  22.508  76.610  1.00  0.00
ATOM   1440  P   G      46      52.634  22.431  77.940  1.00  0.00
ATOM   1441  OP1 G      46      53.617  22.334  78.991  1.00  0.00
ATOM   1442  OP2 G      46      51.584  21.419  77.855  1.00  0.00
ATOM   1443  O5' G      46      51.948  23.860  77.980  1.00  0.00
ATOM   1444  C5' G      46      52.746  24.956  78.244  1.00  0.00
ATOM   1445  H5' G      46      53.717  24.932  77.749  1.00  0.00
ATOM   1446 H5'' G      46      52.987  24.950  79.307  1.00  0.00
ATOM   1447  C4' G      46      52.074  26.269  77.992  1.00  0.00
ATOM   1448  H4' G      46      52.778  27.099  77.919  1.00  0.00
ATOM   1449  O4' G      46      51.374  26.279  76.740  1.00  0.00
ATOM   1450  C1' G      46      50.161  26.940  76.934  1.00  0.00
ATOM   1451  H1' G      46      49.984  27.834  76.336  1.00  0.00
ATOM   1452  N9  G      46      49.106  26.010  76.626  1.00  0.00
ATOM   1453  C8  G      46      49.079  24.605  76.439  1.00  0.00
ATOM   1454  H8  G      46      49.943  23.957  76.415  1.00  0.00
ATOM   1455  N7  G      46      47.873  24.140  76.291  1.00  0.00
ATOM   1456  C5  G      46      47.055  25.245  76.222  1.00  0.00
ATOM   1457  C6  G      46      45.689  25.367  76.024  1.00  0.00
ATOM   1458  O6  G      46      44.877  24.476  75.776  1.00  0.00
ATOM   1459  N1  G      46      45.198  26.615  76.222  1.00  0.00
ATOM   1460  H1  G      46      44.204  26.785  76.170  1.00  0.00
ATOM   1461  C2  G      46      45.996  27.654  76.397  1.00  0.00
ATOM   1462  N2  G      46      45.454  28.826  76.498  1.00  0.00
ATOM   1463  H21 G      46      46.070  29.626  76.482  1.00  0.00
ATOM   1464  H22 G      46      44.457  28.949  76.392  1.00  0.00
ATOM   1465  N3  G      46      47.334  27.669  76.406  1.00  0.00
ATOM   1466  C4  G      46      47.778  26.402  76.416  1.00  0.00
ATOM   1467  C3' G      46      51.010  26.440  79.079  1.00  0.00
ATOM   1468  H3' G      46      50.283  25.648  79.264  1.00  0.00
ATOM   1469  C2' G      46      50.099  27.470  78.392  1.00  0.00
ATOM   1470  H2' G      46      49.089  27.400  78.794  1.00  0.00
ATOM   1471  O2' G      46      50.623  28.806  78.334  1.00  0.00
ATOM   1472 HO2' G      46      51.129  29.015  79.122  1.00  0.00
ATOM   1473  O3' G      46      51.576  26.964  80.246  1.00  0.00
ATOM   1474  P   G      47      50.828  26.829  81.575  1.00  0.00
ATOM   1475  OP1 G      47      51.644  27.485  82.646  1.00  0.00
ATOM   1476  OP2 G      47      50.482  25.414  81.703  1.00  0.00
ATOM   1477  O5' G      47      49.487  27.584  81.424  1.00  0.00
ATOM   1478  C5' G      47      49.417  29.029  81.384  1.00  0.00
ATOM   1479  H5' G      47      49.931  29.463  80.526  1.00  0.00
ATOM   1480 H5'' G      47      49.936  29.442  82.248  1.00  0.00
ATOM   1481  C4' G      47      48.029  29.670  81.489  1.00  0.00
ATOM   1482  H4' G      47      48.225  30.708  81.760  1.00  0.00
ATOM   1483  O4' G      47      47.380  29.522  80.209  1.00  0.00
ATOM   1484  C1' G      47      46.005  29.291  80.477  1.00  0.00
ATOM   1485  H1' G      47      45.340  29.952  79.921  1.00  0.00
ATOM   1486  N9  G      47      45.646  27.848  80.141  1.00  0.00
ATOM   1487  C8  G      47      46.431  26.692  79.983  1.00  0.00
ATOM   1488  H8  G      47      47.403  26.768  80.448  1.00  0.00
ATOM   1489  N7  G      47      45.806  25.661  79.493  1.00  0.00
ATOM   1490  C5  G      47      44.556  26.203  79.152  1.00  0.00
ATOM   1491  C6  G      47      43.346  25.637  78.510  1.00  0.00
ATOM   1492  O6  G      47      43.199  24.468  78.071  1.00  0.00
ATOM   1493  N1  G      47      42.215  26.393  78.524  1.00  0.00
ATOM   1494  H1  G      47      41.388  25.996  78.101  1.00  0.00
ATOM   1495  C2  G      47      42.235  27.658  78.879  1.00  0.00
ATOM   1496  N2  G      47      41.153  28.426  78.730  1.00  0.00
ATOM   1497  H21 G      47      41.151  29.360  79.115  1.00  0.00
ATOM   1498  H22 G      47      40.470  27.958  78.151  1.00  0.00
ATOM   1499  N3  G      47      43.350  28.305  79.385  1.00  0.00
ATOM   1500  C4  G      47      44.459  27.497  79.511  1.00  0.00
ATOM   1501  C3' G      47      47.134  29.228  82.607  1.00  0.00
ATOM   1502  H3' G      47      47.236  28.143  82.640  1.00  0.00
ATOM   1503  C2' G      47      45.753  29.551  81.981  1.00  0.00
ATOM   1504  H2' G      47      44.958  29.008  82.492  1.00  0.00
ATOM   1505  O2' G      47      45.405  30.930  82.213  1.00  0.00
ATOM   1506 HO2' G      47      44.570  31.036  81.752  1.00  0.00
ATOM   1507  O3' G      47      47.360  29.668  83.996  1.00  0.00
ATOM   1508  P   U      48      47.047  28.852  85.245  1.00  0.00
ATOM   1509  OP1 U      48      47.255  29.725  86.415  1.00  0.00
ATOM   1510  OP2 U      48      47.818  27.591  85.189  1.00  0.00
ATOM   1511  O5' U      48      45.492  28.487  85.144  1.00  0.00
ATOM   1512  C5' U      48      44.580  29.506  85.501  1.00  0.00
ATOM   1513  H5' U      48      44.748  30.416  84.926  1.00  0.00
ATOM   1514 H5'' U      48      44.766  29.665  86.564  1.00  0.00
ATOM   1515  C4' U      48      43.163  28.970  85.424  1.00  0.00
ATOM   1516  H4' U      48      42.576  29.842  85.713  1.00  0.00
ATOM   1517  O4' U      48      42.818  28.669  84.036  1.00  0.00
ATOM   1518  C1' U      48      41.794  27.652  84.044  1.00  0.00
ATOM   1519  H1' U      48      40.835  28.130  83.847  1.00  0.00
ATOM   1520  N1  U      48      42.054  26.526  83.158  1.00  0.00
ATOM   1521  C6  U      48      43.287  25.931  83.178  1.00  0.00
ATOM   1522  H6  U      48      44.075  26.377  83.767  1.00  0.00
ATOM   1523  C5  U      48      43.506  24.871  82.350  1.00  0.00
ATOM   1524  H5  U      48      44.524  24.519  82.267  1.00  0.00
ATOM   1525  C4  U      48      42.473  24.373  81.499  1.00  0.00
ATOM   1526  O4  U      48      42.672  23.504  80.686  1.00  0.00
ATOM   1527  N3  U      48      41.252  24.929  81.635  1.00  0.00
ATOM   1528  H3  U      48      40.542  24.606  80.993  1.00  0.00
ATOM   1529  C2  U      48      41.076  26.156  82.265  1.00  0.00
ATOM   1530  O2  U      48      40.069  26.874  82.091  1.00  0.00
ATOM   1531  C3' U      48      42.720  27.800  86.331  1.00  0.00
ATOM   1532  H3' U      48      43.537  27.095  86.477  1.00  0.00
ATOM   1533  C2' U      48      41.585  27.158  85.480  1.00  0.00
ATOM   1534  H2' U      48      41.579  26.084  85.668  1.00  0.00
ATOM   1535  O2' U      48      40.303  27.749  85.823  1.00  0.00
ATOM   1536 HO2' U      48      40.405  28.131  86.698  1.00  0.00
ATOM   1537  O3' U      48      42.208  28.286  87.578  1.00  0.00
ATOM   1538  P   G      49      42.252  27.408  88.912  1.00  0.00
ATOM   1539  OP1 G      49      41.471  28.095  89.957  1.00  0.00
ATOM   1540  OP2 G      49      43.647  26.988  89.136  1.00  0.00
ATOM   1541  O5' G      49      41.483  26.128  88.413  1.00  0.00
ATOM   1542  C5' G      49      40.087  25.936  88.602  1.00  0.00
ATOM   1543  H5' G      49      39.488  26.738  88.171  1.00  0.00
ATOM   1544 H5'' G      49      39.895  25.797  89.666  1.00  0.00
ATOM   1545  C4' G      49      39.609  24.607  88.010  1.00  0.00
ATOM   1546  H4' G      49      38.531  24.467  88.088  1.00  0.00
ATOM   1547  O4' G      49      40.072  24.572  86.625  1.00  0.00
ATOM   1548  C1' G      49      40.318  23.213  86.304  1.00  0.00
ATOM   1549  H1' G      49      39.689  22.962  85.450  1.00  0.00
ATOM   1550  N9  G      49      41.739  23.037  85.812  1.00  0.00
ATOM   1551  C8  G      49      42.848  23.657  86.237  1.00  0.00
ATOM   1552  H8  G      49      42.773  24.529  86.869  1.00  0.00
ATOM   1553  N7  G      49      43.969  23.224  85.754  1.00  0.00
ATOM   1554  C5  G      49      43.542  22.148  84.952  1.00  0.00
ATOM   1555  C6  G      49      44.285  21.274  84.102  1.00  0.00
ATOM   1556  O6  G      49      45.497  21.183  83.967  1.00  0.00
ATOM   1557  N1  G      49      43.503  20.366  83.472  1.00  0.00
ATOM   1558  H1  G      49      43.962  19.674  82.898  1.00  0.00
ATOM   1559  C2  G      49      42.150  20.465  83.386  1.00  0.00
ATOM   1560  N2  G      49      41.449  19.707  82.508  1.00  0.00
ATOM   1561  H21 G      49      40.459  19.870  82.391  1.00  0.00
ATOM   1562  H22 G      49      41.925  18.984  81.988  1.00  0.00
ATOM   1563  N3  G      49      41.390  21.292  84.091  1.00  0.00
ATOM   1564  C4  G      49      42.159  22.127  84.865  1.00  0.00
ATOM   1565  C3' G      49      40.192  23.327  88.678  1.00  0.00
ATOM   1566  H3' G      49      41.259  23.549  88.718  1.00  0.00
ATOM   1567  C2' G      49      40.137  22.334  87.574  1.00  0.00
ATOM   1568  H2' G      49      40.967  21.646  87.737  1.00  0.00
ATOM   1569  O2' G      49      38.817  21.614  87.603  1.00  0.00
ATOM   1570 HO2' G      49      38.901  20.969  86.896  1.00  0.00
ATOM   1571  O3' G      49      39.762  23.080  89.979  1.00  0.00
ATOM   1572  P   U      50      40.606  22.188  90.928  1.00  0.00
ATOM   1573  OP1 U      50      39.806  22.266  92.191  1.00  0.00
ATOM   1574  OP2 U      50      42.015  22.686  90.905  1.00  0.00
ATOM   1575  O5' U      50      40.517  20.743  90.367  1.00  0.00
ATOM   1576  C5' U      50      41.115  19.779  91.111  1.00  0.00
ATOM   1577  H5' U      50      40.900  19.766  92.179  1.00  0.00
ATOM   1578 H5'' U      50      42.203  19.846  91.109  1.00  0.00
ATOM   1579  C4' U      50      40.736  18.362  90.619  1.00  0.00
ATOM   1580  H4' U      50      41.327  17.714  91.265  1.00  0.00
ATOM   1581  O4' U      50      39.389  18.077  90.680  1.00  0.00
ATOM   1582  C1' U      50      39.106  17.055  89.672  1.00  0.00
ATOM   1583  H1' U      50      39.062  16.140  90.263  1.00  0.00
ATOM   1584  N1  U      50      37.898  17.422  88.924  1.00  0.00
ATOM   1585  C6  U      50      37.385  18.766  89.055  1.00  0.00
ATOM   1586  H6  U      50      38.034  19.505  89.500  1.00  0.00
ATOM   1587  C5  U      50      36.087  19.061  88.692  1.00  0.00
ATOM   1588  H5  U      50      35.715  20.064  88.841  1.00  0.00
ATOM   1589  C4  U      50      35.255  18.108  87.997  1.00  0.00
ATOM   1590  O4  U      50      34.026  18.284  87.764  1.00  0.00
ATOM   1591  N3  U      50      35.888  16.878  87.846  1.00  0.00
ATOM   1592  H3  U      50      35.326  16.121  87.484  1.00  0.00
ATOM   1593  C2  U      50      37.157  16.485  88.237  1.00  0.00
ATOM   1594  O2  U      50      37.620  15.343  88.082  1.00  0.00
ATOM   1595  C3' U      50      41.097  18.287  89.049  1.00  0.00
ATOM   1596  H3' U      50      40.666  19.110  88.479  1.00  0.00
ATOM   1597  C2' U      50      40.234  17.046  88.603  1.00  0.00
ATOM   1598  H2' U      50      39.894  17.188  87.577  1.00  0.00
ATOM   1599  O2' U      50      40.927  15.884  88.777  1.00  0.00
ATOM   1600 HO2' U      50      41.838  16.031  89.039  1.00  0.00
ATOM   1601  O3' U      50      42.468  18.112  88.812  1.00  0.00
ATOM   1602  P   A      51      43.298  18.606  87.514  1.00  0.00
ATOM   1603  OP1 A      51      44.717  18.176  87.684  1.00  0.00
ATOM   1604  OP2 A      51      43.070  20.020  87.371  1.00  0.00
ATOM   1605  O5' A      51      42.653  17.854  86.332  1.00  0.00
ATOM   1606  C5' A      51      42.852  16.549  86.051  1.00  0.00
ATOM   1607  H5' A      51      42.831  16.003  86.995  1.00  0.00
ATOM   1608 H5'' A      51      43.815  16.429  85.555  1.00  0.00
ATOM   1609  C4' A      51      41.753  15.892  85.144  1.00  0.00
ATOM   1610  H4' A      51      42.050  14.849  85.027  1.00  0.00
ATOM   1611  O4' A      51      40.450  16.005  85.516  1.00  0.00
ATOM   1612  C1' A      51      39.656  16.371  84.342  1.00  0.00
ATOM   1613  H1' A      51      38.904  15.588  84.244  1.00  0.00
ATOM   1614  N9  A      51      38.902  17.628  84.453  1.00  0.00
ATOM   1615  C8  A      51      39.348  18.814  84.962  1.00  0.00
ATOM   1616  H8  A      51      40.415  18.971  85.012  1.00  0.00
ATOM   1617  N7  A      51      38.422  19.694  85.398  1.00  0.00
ATOM   1618  C5  A      51      37.257  18.934  85.068  1.00  0.00
ATOM   1619  C6  A      51      35.869  19.167  85.304  1.00  0.00
ATOM   1620  N6  A      51      35.265  20.264  85.686  1.00  0.00
ATOM   1621  H61 A      51      35.733  21.086  86.041  1.00  0.00
ATOM   1622  H62 A      51      34.257  20.250  85.627  1.00  0.00
ATOM   1623  N1  A      51      34.989  18.236  84.938  1.00  0.00
ATOM   1624  C2  A      51      35.406  17.118  84.402  1.00  0.00
ATOM   1625  H2  A      51      34.578  16.478  84.135  1.00  0.00
ATOM   1626  N3  A      51      36.668  16.712  84.122  1.00  0.00
ATOM   1627  C4  A      51      37.542  17.655  84.528  1.00  0.00
ATOM   1628  C3' A      51      42.008  16.549  83.791  1.00  0.00
ATOM   1629  H3' A      51      42.149  17.630  83.820  1.00  0.00
ATOM   1630  C2' A      51      40.682  16.226  83.182  1.00  0.00
ATOM   1631  H2' A      51      40.329  16.917  82.416  1.00  0.00
ATOM   1632  O2' A      51      40.742  14.854  82.768  1.00  0.00
ATOM   1633 HO2' A      51      41.447  14.782  82.121  1.00  0.00
ATOM   1634  O3' A      51      43.199  16.041  83.131  1.00  0.00
ATOM   1635  P   G      52      43.470  16.385  81.602  1.00  0.00
ATOM   1636  OP1 G      52      44.823  16.067  81.139  1.00  0.00
ATOM   1637  OP2 G      52      42.965  17.782  81.393  1.00  0.00
ATOM   1638  O5' G      52      42.573  15.386  80.773  1.00  0.00
ATOM   1639  C5' G      52      42.518  15.441  79.358  1.00  0.00
ATOM   1640  H5' G      52      43.522  15.490  78.936  1.00  0.00
ATOM   1641 H5'' G      52      41.868  16.266  79.066  1.00  0.00
ATOM   1642  C4' G      52      41.891  14.216  78.787  1.00  0.00
ATOM   1643  H4' G      52      42.013  14.309  77.707  1.00  0.00
ATOM   1644  O4' G      52      42.366  13.056  79.330  1.00  0.00
ATOM   1645  C1' G      52      41.297  12.088  79.458  1.00  0.00
ATOM   1646  H1' G      52      41.107  11.711  78.453  1.00  0.00
ATOM   1647  N9  G      52      41.466  10.907  80.460  1.00  0.00
ATOM   1648  C8  G      52      41.065   9.605  80.315  1.00  0.00
ATOM   1649  H8  G      52      40.789   9.266  79.327  1.00  0.00
ATOM   1650  N7  G      52      41.150   8.784  81.314  1.00  0.00
ATOM   1651  C5  G      52      41.786   9.713  82.185  1.00  0.00
ATOM   1652  C6  G      52      42.183   9.461  83.554  1.00  0.00
ATOM   1653  O6  G      52      42.105   8.451  84.303  1.00  0.00
ATOM   1654  N1  G      52      42.576  10.571  84.200  1.00  0.00
ATOM   1655  H1  G      52      42.772  10.543  85.190  1.00  0.00
ATOM   1656  C2  G      52      42.665  11.746  83.672  1.00  0.00
ATOM   1657  N2  G      52      43.091  12.683  84.480  1.00  0.00
ATOM   1658  H21 G      52      43.324  12.393  85.419  1.00  0.00
ATOM   1659  H22 G      52      43.367  13.526  83.998  1.00  0.00
ATOM   1660  N3  G      52      42.416  12.122  82.394  1.00  0.00
ATOM   1661  C4  G      52      41.895  11.010  81.741  1.00  0.00
ATOM   1662  C3' G      52      40.362  14.271  79.136  1.00  0.00
ATOM   1663  H3' G      52      40.124  15.085  79.820  1.00  0.00
ATOM   1664  C2' G      52      40.085  12.976  79.867  1.00  0.00
ATOM   1665  H2' G      52      40.246  13.231  80.914  1.00  0.00
ATOM   1666  O2' G      52      38.857  12.228  79.691  1.00  0.00
ATOM   1667 HO2' G      52      38.759  11.605  80.415  1.00  0.00
ATOM   1668  O3' G      52      39.611  14.376  77.962  1.00  0.00
ATOM   1669  P   A      53      38.914  15.719  77.503  1.00  0.00
ATOM   1670  OP1 A      53      38.338  15.299  76.206  1.00  0.00
ATOM   1671  OP2 A      53      39.866  16.801  77.589  1.00  0.00
ATOM   1672  O5' A      53      37.719  16.060  78.475  1.00  0.00
ATOM   1673  C5' A      53      36.571  15.240  78.644  1.00  0.00
ATOM   1674  H5' A      53      36.894  14.370  79.215  1.00  0.00
ATOM   1675 H5'' A      53      36.328  14.754  77.699  1.00  0.00
ATOM   1676  C4' A      53      35.432  16.038  79.373  1.00  0.00
ATOM   1677  H4' A      53      34.552  15.399  79.292  1.00  0.00
ATOM   1678  O4' A      53      35.805  16.258  80.689  1.00  0.00
ATOM   1679  C1' A      53      35.380  17.548  81.013  1.00  0.00
ATOM   1680  H1' A      53      34.827  17.546  81.953  1.00  0.00
ATOM   1681  N9  A      53      36.432  18.540  81.221  1.00  0.00
ATOM   1682  C8  A      53      37.735  18.406  80.867  1.00  0.00
ATOM   1683  H8  A      53      38.121  17.514  80.395  1.00  0.00
ATOM   1684  N7  A      53      38.491  19.419  81.301  1.00  0.00
ATOM   1685  C5  A      53      37.569  20.292  81.839  1.00  0.00
ATOM   1686  C6  A      53      37.692  21.504  82.506  1.00  0.00
ATOM   1687  N6  A      53      38.765  22.220  82.778  1.00  0.00
ATOM   1688  H61 A      53      39.715  21.923  82.608  1.00  0.00
ATOM   1689  H62 A      53      38.571  23.144  83.137  1.00  0.00
ATOM   1690  N1  A      53      36.673  22.149  83.019  1.00  0.00
ATOM   1691  C2  A      53      35.459  21.543  82.866  1.00  0.00
ATOM   1692  H2  A      53      34.593  22.085  83.218  1.00  0.00
ATOM   1693  N3  A      53      35.135  20.367  82.361  1.00  0.00
ATOM   1694  C4  A      53      36.249  19.802  81.831  1.00  0.00
ATOM   1695  C3' A      53      35.105  17.351  78.656  1.00  0.00
ATOM   1696  H3' A      53      36.025  17.763  78.241  1.00  0.00
ATOM   1697  C2' A      53      34.508  18.046  79.815  1.00  0.00
ATOM   1698  H2' A      53      34.568  19.133  79.761  1.00  0.00
ATOM   1699  O2' A      53      33.203  17.705  80.070  1.00  0.00
ATOM   1700 HO2' A      53      32.891  17.814  79.168  1.00  0.00
ATOM   1701  O3' A      53      34.063  17.121  77.663  1.00  0.00
ATOM   1702  P   A      54      33.876  17.973  76.387  1.00  0.00
ATOM   1703  OP1 A      54      32.675  17.574  75.624  1.00  0.00
ATOM   1704  OP2 A      54      35.163  18.003  75.579  1.00  0.00
ATOM   1705  O5' A      54      33.712  19.371  76.996  1.00  0.00
ATOM   1706  C5' A      54      32.515  19.853  77.475  1.00  0.00
ATOM   1707  H5' A      54      32.134  19.329  78.351  1.00  0.00
ATOM   1708 H5'' A      54      31.761  19.805  76.689  1.00  0.00
ATOM   1709  C4' A      54      32.522  21.275  77.989  1.00  0.00
ATOM   1710  H4' A      54      31.484  21.550  78.177  1.00  0.00
ATOM   1711  O4' A      54      33.266  21.225  79.207  1.00  0.00
ATOM   1712  C1' A      54      33.941  22.453  79.212  1.00  0.00
ATOM   1713  H1' A      54      33.865  22.991  80.158  1.00  0.00
ATOM   1714  N9  A      54      35.405  22.222  79.059  1.00  0.00
ATOM   1715  C8  A      54      36.037  21.071  78.529  1.00  0.00
ATOM   1716  H8  A      54      35.458  20.280  78.075  1.00  0.00
ATOM   1717  N7  A      54      37.270  21.204  78.413  1.00  0.00
ATOM   1718  C5  A      54      37.523  22.333  79.119  1.00  0.00
ATOM   1719  C6  A      54      38.718  22.993  79.486  1.00  0.00
ATOM   1720  N6  A      54      39.886  22.459  79.329  1.00  0.00
ATOM   1721  H61 A      54      40.635  23.133  79.272  1.00  0.00
ATOM   1722  H62 A      54      39.996  21.592  78.822  1.00  0.00
ATOM   1723  N1  A      54      38.701  24.188  80.074  1.00  0.00
ATOM   1724  C2  A      54      37.554  24.802  80.294  1.00  0.00
ATOM   1725  H2  A      54      37.684  25.750  80.793  1.00  0.00
ATOM   1726  N3  A      54      36.317  24.320  79.974  1.00  0.00
ATOM   1727  C4  A      54      36.419  23.060  79.389  1.00  0.00
ATOM   1728  C3' A      54      33.153  22.299  76.991  1.00  0.00
ATOM   1729  H3' A      54      34.048  21.870  76.542  1.00  0.00
ATOM   1730  C2' A      54      33.435  23.317  78.090  1.00  0.00
ATOM   1731  H2' A      54      34.255  23.962  77.776  1.00  0.00
ATOM   1732  O2' A      54      32.285  24.029  78.477  1.00  0.00
ATOM   1733 HO2' A      54      32.544  24.860  78.881  1.00  0.00
ATOM   1734  O3' A      54      32.324  22.619  75.930  1.00  0.00
ATOM   1735  P   C      55      32.909  23.339  74.616  1.00  0.00
ATOM   1736  OP1 C      55      31.788  24.033  73.943  1.00  0.00
ATOM   1737  OP2 C      55      33.595  22.265  73.853  1.00  0.00
ATOM   1738  O5' C      55      33.817  24.480  75.116  1.00  0.00
ATOM   1739  C5' C      55      33.292  25.805  75.409  1.00  0.00
ATOM   1740  H5' C      55      32.469  25.842  76.123  1.00  0.00
ATOM   1741 H5'' C      55      32.915  26.062  74.419  1.00  0.00
ATOM   1742  C4' C      55      34.406  26.795  75.908  1.00  0.00
ATOM   1743  H4' C      55      33.814  27.604  76.337  1.00  0.00
ATOM   1744  O4' C      55      35.177  26.140  76.884  1.00  0.00
ATOM   1745  C1' C      55      36.443  26.691  76.884  1.00  0.00
ATOM   1746  H1' C      55      36.632  27.222  77.817  1.00  0.00
ATOM   1747  N1  C      55      37.450  25.658  76.834  1.00  0.00
ATOM   1748  C6  C      55      37.295  24.351  76.384  1.00  0.00
ATOM   1749  H6  C      55      36.310  23.998  76.116  1.00  0.00
ATOM   1750  C5  C      55      38.365  23.528  76.283  1.00  0.00
ATOM   1751  H5  C      55      38.236  22.529  75.892  1.00  0.00
ATOM   1752  C4  C      55      39.669  24.086  76.500  1.00  0.00
ATOM   1753  N4  C      55      40.764  23.341  76.483  1.00  0.00
ATOM   1754  H41 C      55      41.606  23.794  76.810  1.00  0.00
ATOM   1755  H42 C      55      40.755  22.424  76.059  1.00  0.00
ATOM   1756  N3  C      55      39.770  25.233  77.114  1.00  0.00
ATOM   1757  C2  C      55      38.751  26.112  77.182  1.00  0.00
ATOM   1758  O2  C      55      38.934  27.259  77.625  1.00  0.00
ATOM   1759  C3' C      55      35.302  27.242  74.863  1.00  0.00
ATOM   1760  H3' C      55      35.655  26.413  74.249  1.00  0.00
ATOM   1761  C2' C      55      36.535  27.618  75.764  1.00  0.00
ATOM   1762  H2' C      55      37.472  27.508  75.219  1.00  0.00
ATOM   1763  O2' C      55      36.413  28.862  76.495  1.00  0.00
ATOM   1764 HO2' C      55      37.258  29.318  76.498  1.00  0.00
ATOM   1765  O3' C      55      34.881  28.296  74.036  1.00  0.00
ATOM   1766  P   C      56      35.801  28.680  72.874  1.00  0.00
ATOM   1767  OP1 C      56      35.002  29.632  72.057  1.00  0.00
ATOM   1768  OP2 C      56      36.111  27.433  72.173  1.00  0.00
ATOM   1769  O5' C      56      37.138  29.434  73.453  1.00  0.00
ATOM   1770  C5' C      56      37.015  30.708  74.049  1.00  0.00
ATOM   1771  H5' C      56      36.389  30.618  74.937  1.00  0.00
ATOM   1772 H5'' C      56      36.468  31.361  73.369  1.00  0.00
ATOM   1773  C4' C      56      38.311  31.305  74.691  1.00  0.00
ATOM   1774  H4' C      56      37.982  32.220  75.184  1.00  0.00
ATOM   1775  O4' C      56      38.838  30.428  75.650  1.00  0.00
ATOM   1776  C1' C      56      40.297  30.481  75.544  1.00  0.00
ATOM   1777  H1' C      56      40.641  30.845  76.512  1.00  0.00
ATOM   1778  N1  C      56      40.863  29.084  75.364  1.00  0.00
ATOM   1779  C6  C      56      40.086  28.181  74.758  1.00  0.00
ATOM   1780  H6  C      56      39.129  28.537  74.406  1.00  0.00
ATOM   1781  C5  C      56      40.503  26.926  74.643  1.00  0.00
ATOM   1782  H5  C      56      39.843  26.233  74.141  1.00  0.00
ATOM   1783  C4  C      56      41.866  26.664  74.979  1.00  0.00
ATOM   1784  N4  C      56      42.426  25.504  74.809  1.00  0.00
ATOM   1785  H41 C      56      41.994  24.794  74.235  1.00  0.00
ATOM   1786  H42 C      56      43.399  25.368  75.042  1.00  0.00
ATOM   1787  N3  C      56      42.612  27.564  75.682  1.00  0.00
ATOM   1788  C2  C      56      42.124  28.784  75.893  1.00  0.00
ATOM   1789  O2  C      56      42.791  29.574  76.576  1.00  0.00
ATOM   1790  C3' C      56      39.402  31.430  73.631  1.00  0.00
ATOM   1791  H3' C      56      39.480  30.555  72.987  1.00  0.00
ATOM   1792  C2' C      56      40.689  31.489  74.478  1.00  0.00
ATOM   1793  H2' C      56      41.583  31.139  73.963  1.00  0.00
ATOM   1794  O2' C      56      40.760  32.756  75.076  1.00  0.00
ATOM   1795 HO2' C      56      40.033  32.973  75.665  1.00  0.00
ATOM   1796  O3' C      56      39.335  32.593  72.780  1.00  0.00
ATOM   1797  P   A      57      40.118  32.505  71.438  1.00  0.00
ATOM   1798  OP1 A      57      39.912  33.759  70.820  1.00  0.00
ATOM   1799  OP2 A      57      39.800  31.219  70.731  1.00  0.00
ATOM   1800  O5' A      57      41.676  32.368  71.757  1.00  0.00
ATOM   1801  C5' A      57      42.497  33.387  72.361  1.00  0.00
ATOM   1802  H5' A      57      42.162  33.854  73.287  1.00  0.00
ATOM   1803 H5'' A      57      42.512  34.246  71.689  1.00  0.00
ATOM   1804  C4' A      57      43.948  32.979  72.441  1.00  0.00
ATOM   1805  H4' A      57      44.521  33.903  72.507  1.00  0.00
ATOM   1806  O4' A      57      44.299  32.141  73.580  1.00  0.00
ATOM   1807  C1' A      57      45.227  31.114  73.212  1.00  0.00
ATOM   1808  H1' A      57      46.096  31.131  73.870  1.00  0.00
ATOM   1809  N9  A      57      44.704  29.802  72.959  1.00  0.00
ATOM   1810  C8  A      57      43.450  29.292  72.689  1.00  0.00
ATOM   1811  H8  A      57      42.569  29.907  72.578  1.00  0.00
ATOM   1812  N7  A      57      43.426  28.013  72.395  1.00  0.00
ATOM   1813  C5  A      57      44.750  27.659  72.577  1.00  0.00
ATOM   1814  C6  A      57      45.419  26.428  72.716  1.00  0.00
ATOM   1815  N6  A      57      44.852  25.235  72.544  1.00  0.00
ATOM   1816  H61 A      57      43.867  25.162  72.331  1.00  0.00
ATOM   1817  H62 A      57      45.459  24.432  72.617  1.00  0.00
ATOM   1818  N1  A      57      46.711  26.387  72.900  1.00  0.00
ATOM   1819  C2  A      57      47.428  27.510  73.058  1.00  0.00
ATOM   1820  H2  A      57      48.480  27.399  73.276  1.00  0.00
ATOM   1821  N3  A      57      46.860  28.736  73.038  1.00  0.00
ATOM   1822  C4  A      57      45.530  28.695  72.932  1.00  0.00
ATOM   1823  C3' A      57      44.604  32.190  71.211  1.00  0.00
ATOM   1824  H3' A      57      43.835  31.447  70.996  1.00  0.00
ATOM   1825  C2' A      57      45.865  31.617  71.872  1.00  0.00
ATOM   1826  H2' A      57      46.322  30.802  71.310  1.00  0.00
ATOM   1827  O2' A      57      46.701  32.762  72.098  1.00  0.00
ATOM   1828 HO2' A      57      46.907  33.214  71.277  1.00  0.00
ATOM   1829  O3' A      57      44.826  33.048  69.997  1.00  0.00
ATOM   1830  P   G      58      44.710  32.598  68.432  1.00  0.00
ATOM   1831  OP1 G      58      44.554  33.883  67.721  1.00  0.00
ATOM   1832  OP2 G      58      43.547  31.712  68.334  1.00  0.00
ATOM   1833  O5' G      58      46.078  31.917  67.979  1.00  0.00
ATOM   1834  C5' G      58      47.298  32.611  68.185  1.00  0.00
ATOM   1835  H5' G      58      47.164  33.102  69.149  1.00  0.00
ATOM   1836 H5'' G      58      47.535  33.265  67.346  1.00  0.00
ATOM   1837  C4' G      58      48.371  31.577  68.407  1.00  0.00
ATOM   1838  H4' G      58      49.281  32.176  68.365  1.00  0.00
ATOM   1839  O4' G      58      48.399  30.813  69.638  1.00  0.00
ATOM   1840  C1' G      58      49.108  29.565  69.349  1.00  0.00
ATOM   1841  H1' G      58      49.899  29.192  70.000  1.00  0.00
ATOM   1842  N9  G      58      48.172  28.450  69.475  1.00  0.00
ATOM   1843  C8  G      58      46.868  28.490  69.113  1.00  0.00
ATOM   1844  H8  G      58      46.340  29.425  68.993  1.00  0.00
ATOM   1845  N7  G      58      46.262  27.363  68.890  1.00  0.00
ATOM   1846  C5  G      58      47.272  26.405  69.212  1.00  0.00
ATOM   1847  C6  G      58      47.196  24.931  69.260  1.00  0.00
ATOM   1848  O6  G      58      46.244  24.197  69.113  1.00  0.00
ATOM   1849  N1  G      58      48.512  24.396  69.507  1.00  0.00
ATOM   1850  H1  G      58      48.628  23.431  69.781  1.00  0.00
ATOM   1851  C2  G      58      49.626  25.170  69.525  1.00  0.00
ATOM   1852  N2  G      58      50.753  24.463  69.480  1.00  0.00
ATOM   1853  H21 G      58      51.606  24.987  69.351  1.00  0.00
ATOM   1854  H22 G      58      50.723  23.459  69.372  1.00  0.00
ATOM   1855  N3  G      58      49.694  26.527  69.611  1.00  0.00
ATOM   1856  C4  G      58      48.475  27.094  69.471  1.00  0.00
ATOM   1857  C3' G      58      48.538  30.626  67.223  1.00  0.00
ATOM   1858  H3' G      58      47.613  30.063  67.101  1.00  0.00
ATOM   1859  C2' G      58      49.538  29.639  67.879  1.00  0.00
ATOM   1860  H2' G      58      49.514  28.683  67.355  1.00  0.00
ATOM   1861  O2' G      58      50.910  30.108  67.984  1.00  0.00
ATOM   1862 HO2' G      58      50.894  30.956  67.534  1.00  0.00
ATOM   1863  O3' G      58      49.220  31.248  66.128  1.00  0.00
ATOM   1864  P   A      59      49.266  30.583  64.716  1.00  0.00
ATOM   1865  OP1 A      59      50.231  31.374  63.966  1.00  0.00
ATOM   1866  OP2 A      59      47.907  30.453  64.210  1.00  0.00
ATOM   1867  O5' A      59      49.998  29.110  64.881  1.00  0.00
ATOM   1868  C5' A      59      51.411  29.076  64.932  1.00  0.00
ATOM   1869  H5' A      59      51.808  29.710  65.724  1.00  0.00
ATOM   1870 H5'' A      59      51.808  29.315  63.945  1.00  0.00
ATOM   1871  C4' A      59      51.905  27.654  65.356  1.00  0.00
ATOM   1872  H4' A      59      52.981  27.742  65.505  1.00  0.00
ATOM   1873  O4' A      59      51.453  27.047  66.511  1.00  0.00
ATOM   1874  C1' A      59      51.341  25.615  66.321  1.00  0.00
ATOM   1875  H1' A      59      51.973  25.066  67.018  1.00  0.00
ATOM   1876  N9  A      59      49.905  25.212  66.326  1.00  0.00
ATOM   1877  C8  A      59      48.794  26.032  66.062  1.00  0.00
ATOM   1878  H8  A      59      48.986  27.057  65.783  1.00  0.00
ATOM   1879  N7  A      59      47.681  25.420  65.924  1.00  0.00
ATOM   1880  C5  A      59      48.099  24.088  66.182  1.00  0.00
ATOM   1881  C6  A      59      47.290  22.876  66.277  1.00  0.00
ATOM   1882  N6  A      59      45.998  22.885  65.886  1.00  0.00
ATOM   1883  H61 A      59      45.507  22.003  65.857  1.00  0.00
ATOM   1884  H62 A      59      45.573  23.795  65.991  1.00  0.00
ATOM   1885  N1  A      59      47.890  21.752  66.480  1.00  0.00
ATOM   1886  C2  A      59      49.164  21.748  66.760  1.00  0.00
ATOM   1887  H2  A      59      49.526  20.739  66.889  1.00  0.00
ATOM   1888  N3  A      59      50.011  22.800  66.710  1.00  0.00
ATOM   1889  C4  A      59      49.406  23.965  66.499  1.00  0.00
ATOM   1890  C3' A      59      51.652  26.645  64.196  1.00  0.00
ATOM   1891  H3' A      59      50.614  26.718  63.868  1.00  0.00
ATOM   1892  C2' A      59      51.809  25.268  64.917  1.00  0.00
ATOM   1893  H2' A      59      51.256  24.456  64.445  1.00  0.00
ATOM   1894  O2' A      59      53.173  24.933  65.023  1.00  0.00
ATOM   1895 HO2' A      59      53.615  25.266  64.238  1.00  0.00
ATOM   1896  O3' A      59      52.429  26.696  63.032  1.00  0.00
ATOM   1897  P   U      60      51.809  26.599  61.523  1.00  0.00
ATOM   1898  OP1 U      60      52.955  26.562  60.596  1.00  0.00
ATOM   1899  OP2 U      60      50.802  27.691  61.354  1.00  0.00
ATOM   1900  O5' U      60      51.118  25.248  61.324  1.00  0.00
ATOM   1901  C5' U      60      51.799  23.998  61.186  1.00  0.00
ATOM   1902  H5' U      60      52.533  23.932  61.989  1.00  0.00
ATOM   1903 H5'' U      60      52.380  23.880  60.271  1.00  0.00
ATOM   1904  C4' U      60      50.945  22.751  61.213  1.00  0.00
ATOM   1905  H4' U      60      51.563  21.860  61.102  1.00  0.00
ATOM   1906  O4' U      60      50.245  22.774  62.471  1.00  0.00
ATOM   1907  C1' U      60      49.137  21.853  62.280  1.00  0.00
ATOM   1908  H1' U      60      49.203  20.965  62.908  1.00  0.00
ATOM   1909  N1  U      60      47.816  22.446  62.502  1.00  0.00
ATOM   1910  C6  U      60      47.664  23.784  62.591  1.00  0.00
ATOM   1911  H6  U      60      48.551  24.381  62.439  1.00  0.00
ATOM   1912  C5  U      60      46.484  24.328  62.997  1.00  0.00
ATOM   1913  H5  U      60      46.417  25.395  63.150  1.00  0.00
ATOM   1914  C4  U      60      45.277  23.568  63.121  1.00  0.00
ATOM   1915  O4  U      60      44.168  24.053  63.373  1.00  0.00
ATOM   1916  N3  U      60      45.488  22.190  62.932  1.00  0.00
ATOM   1917  H3  U      60      44.697  21.616  63.189  1.00  0.00
ATOM   1918  C2  U      60      46.676  21.579  62.734  1.00  0.00
ATOM   1919  O2  U      60      46.747  20.394  62.792  1.00  0.00
ATOM   1920  C3' U      60      49.907  22.470  60.115  1.00  0.00
ATOM   1921  H3' U      60      49.230  23.323  60.064  1.00  0.00
ATOM   1922  C2' U      60      49.103  21.428  60.802  1.00  0.00
ATOM   1923  H2' U      60      48.130  21.492  60.315  1.00  0.00
ATOM   1924  O2' U      60      49.573  20.160  60.523  1.00  0.00
ATOM   1925 HO2' U      60      49.699  20.113  59.573  1.00  0.00
ATOM   1926  O3' U      60      50.439  22.115  58.790  1.00  0.00
ATOM   1927  P   A      61      49.451  21.837  57.470  1.00  0.00
ATOM   1928  OP1 A      61      50.239  22.017  56.229  1.00  0.00
ATOM   1929  OP2 A      61      48.260  22.647  57.647  1.00  0.00
ATOM   1930  O5' A      61      49.060  20.246  57.577  1.00  0.00
ATOM   1931  C5' A      61      50.116  19.248  57.395  1.00  0.00
ATOM   1932  H5' A      61      50.999  19.478  57.991  1.00  0.00
ATOM   1933 H5'' A      61      50.531  19.262  56.387  1.00  0.00
ATOM   1934  C4' A      61      49.697  17.767  57.732  1.00  0.00
ATOM   1935  H4' A      61      50.575  17.126  57.807  1.00  0.00
ATOM   1936  O4' A      61      49.155  17.663  59.035  1.00  0.00
ATOM   1937  C1' A      61      47.956  16.855  58.940  1.00  0.00
ATOM   1938  H1' A      61      48.139  16.182  59.777  1.00  0.00
ATOM   1939  N9  A      61      46.749  17.675  59.042  1.00  0.00
ATOM   1940  C8  A      61      46.566  19.086  59.232  1.00  0.00
ATOM   1941  H8  A      61      47.443  19.708  59.340  1.00  0.00
ATOM   1942  N7  A      61      45.320  19.434  59.330  1.00  0.00
ATOM   1943  C5  A      61      44.647  18.258  59.270  1.00  0.00
ATOM   1944  C6  A      61      43.280  17.948  59.366  1.00  0.00
ATOM   1945  N6  A      61      42.273  18.829  59.476  1.00  0.00
ATOM   1946  H61 A      61      41.366  18.396  59.580  1.00  0.00
ATOM   1947  H62 A      61      42.479  19.817  59.484  1.00  0.00
ATOM   1948  N1  A      61      42.829  16.687  59.334  1.00  0.00
ATOM   1949  C2  A      61      43.714  15.730  59.180  1.00  0.00
ATOM   1950  H2  A      61      43.307  14.733  59.265  1.00  0.00
ATOM   1951  N3  A      61      45.039  15.868  59.040  1.00  0.00
ATOM   1952  C4  A      61      45.484  17.191  59.207  1.00  0.00
ATOM   1953  C3' A      61      48.626  17.176  56.760  1.00  0.00
ATOM   1954  H3' A      61      47.867  17.933  56.560  1.00  0.00
ATOM   1955  C2' A      61      48.008  16.041  57.644  1.00  0.00
ATOM   1956  H2' A      61      47.059  15.752  57.192  1.00  0.00
ATOM   1957  O2' A      61      48.970  14.923  57.784  1.00  0.00
ATOM   1958 HO2' A      61      49.487  14.810  56.983  1.00  0.00
ATOM   1959  O3' A      61      49.200  16.555  55.612  1.00  0.00
ATOM   1960  P   U      62      48.521  16.902  54.133  1.00  0.00
ATOM   1961  OP1 U      62      49.100  15.911  53.225  1.00  0.00
ATOM   1962  OP2 U      62      48.634  18.297  53.773  1.00  0.00
ATOM   1963  O5' U      62      46.999  16.627  54.364  1.00  0.00
ATOM   1964  C5' U      62      46.453  15.382  54.498  1.00  0.00
ATOM   1965  H5' U      62      46.943  14.798  55.276  1.00  0.00
ATOM   1966 H5'' U      62      46.590  14.772  53.605  1.00  0.00
ATOM   1967  C4' U      62      44.940  15.459  54.736  1.00  0.00
ATOM   1968  H4' U      62      44.492  14.475  54.870  1.00  0.00
ATOM   1969  O4' U      62      44.766  16.057  55.979  1.00  0.00
ATOM   1970  C1' U      62      43.609  16.934  55.781  1.00  0.00
ATOM   1971  H1' U      62      42.881  16.792  56.580  1.00  0.00
ATOM   1972  N1  U      62      43.884  18.370  55.989  1.00  0.00
ATOM   1973  C6  U      62      45.079  18.876  55.715  1.00  0.00
ATOM   1974  H6  U      62      45.884  18.220  55.418  1.00  0.00
ATOM   1975  C5  U      62      45.296  20.204  55.862  1.00  0.00
ATOM   1976  H5  U      62      46.272  20.616  55.652  1.00  0.00
ATOM   1977  C4  U      62      44.265  21.130  56.267  1.00  0.00
ATOM   1978  O4  U      62      44.485  22.286  56.610  1.00  0.00
ATOM   1979  N3  U      62      43.032  20.583  56.324  1.00  0.00
ATOM   1980  H3  U      62      42.310  21.181  56.702  1.00  0.00
ATOM   1981  C2  U      62      42.793  19.226  56.244  1.00  0.00
ATOM   1982  O2  U      62      41.589  18.849  56.397  1.00  0.00
ATOM   1983  C3' U      62      44.224  16.236  53.581  1.00  0.00
ATOM   1984  H3' U      62      44.717  17.170  53.311  1.00  0.00
ATOM   1985  C2' U      62      42.989  16.581  54.445  1.00  0.00
ATOM   1986  H2' U      62      42.362  17.360  54.011  1.00  0.00
ATOM   1987  O2' U      62      42.155  15.435  54.772  1.00  0.00
ATOM   1988 HO2' U      62      41.660  15.640  55.568  1.00  0.00
ATOM   1989  O3' U      62      43.862  15.346  52.555  1.00  0.00
ATOM   1990  P   U      63      43.570  15.867  51.048  1.00  0.00
ATOM   1991  OP1 U      63      42.953  14.853  50.148  1.00  0.00
ATOM   1992  OP2 U      63      44.841  16.508  50.610  1.00  0.00
ATOM   1993  O5' U      63      42.410  16.955  51.317  1.00  0.00
ATOM   1994  C5' U      63      41.098  16.632  51.657  1.00  0.00
ATOM   1995  H5' U      63      40.950  16.166  52.631  1.00  0.00
ATOM   1996 H5'' U      63      40.718  16.081  50.797  1.00  0.00
ATOM   1997  C4' U      63      40.208  17.902  51.817  1.00  0.00
ATOM   1998  H4' U      63      39.177  17.614  52.023  1.00  0.00
ATOM   1999  O4' U      63      40.545  18.724  52.930  1.00  0.00
ATOM   2000  C1' U      63      40.574  20.084  52.652  1.00  0.00
ATOM   2001  H1' U      63      39.993  20.663  53.371  1.00  0.00
ATOM   2002  N1  U      63      41.889  20.756  52.536  1.00  0.00
ATOM   2003  C6  U      63      43.050  20.001  52.520  1.00  0.00
ATOM   2004  H6  U      63      42.930  18.943  52.339  1.00  0.00
ATOM   2005  C5  U      63      44.289  20.543  52.806  1.00  0.00
ATOM   2006  H5  U      63      45.179  19.939  52.903  1.00  0.00
ATOM   2007  C4  U      63      44.405  21.917  53.207  1.00  0.00
ATOM   2008  O4  U      63      45.513  22.379  53.583  1.00  0.00
ATOM   2009  N3  U      63      43.254  22.648  53.118  1.00  0.00
ATOM   2010  H3  U      63      43.336  23.639  53.295  1.00  0.00
ATOM   2011  C2  U      63      41.998  22.150  52.824  1.00  0.00
ATOM   2012  O2  U      63      41.051  22.885  52.833  1.00  0.00
ATOM   2013  C3' U      63      40.208  18.918  50.674  1.00  0.00
ATOM   2014  H3' U      63      41.257  18.904  50.379  1.00  0.00
ATOM   2015  C2' U      63      39.848  20.202  51.322  1.00  0.00
ATOM   2016  H2' U      63      40.136  21.048  50.697  1.00  0.00
ATOM   2017  O2' U      63      38.489  20.200  51.714  1.00  0.00
ATOM   2018 HO2' U      63      38.074  19.811  50.941  1.00  0.00
ATOM   2019  O3' U      63      39.358  18.601  49.602  1.00  0.00
ATOM   2020  P   G      64      39.836  18.842  48.103  1.00  0.00
ATOM   2021  OP1 G      64      38.725  18.495  47.188  1.00  0.00
ATOM   2022  OP2 G      64      41.166  18.216  47.944  1.00  0.00
ATOM   2023  O5' G      64      39.988  20.407  48.221  1.00  0.00
ATOM   2024  C5' G      64      38.940  21.313  47.998  1.00  0.00
ATOM   2025  H5' G      64      38.278  21.009  48.809  1.00  0.00
ATOM   2026 H5'' G      64      38.389  21.253  47.059  1.00  0.00
ATOM   2027  C4' G      64      39.406  22.711  48.206  1.00  0.00
ATOM   2028  H4' G      64      38.516  23.324  48.352  1.00  0.00
ATOM   2029  O4' G      64      40.169  22.943  49.410  1.00  0.00
ATOM   2030  C1' G      64      40.965  24.098  49.152  1.00  0.00
ATOM   2031  H1' G      64      40.659  24.884  49.842  1.00  0.00
ATOM   2032  N9  G      64      42.364  23.679  49.518  1.00  0.00
ATOM   2033  C8  G      64      42.998  22.540  49.269  1.00  0.00
ATOM   2034  H8  G      64      42.463  21.715  48.822  1.00  0.00
ATOM   2035  N7  G      64      44.171  22.433  49.730  1.00  0.00
ATOM   2036  C5  G      64      44.402  23.690  50.217  1.00  0.00
ATOM   2037  C6  G      64      45.581  24.253  50.839  1.00  0.00
ATOM   2038  O6  G      64      46.649  23.745  51.109  1.00  0.00
ATOM   2039  N1  G      64      45.479  25.688  51.055  1.00  0.00
ATOM   2040  H1  G      64      46.289  26.135  51.461  1.00  0.00
ATOM   2041  C2  G      64      44.363  26.353  50.744  1.00  0.00
ATOM   2042  N2  G      64      44.231  27.529  51.233  1.00  0.00
ATOM   2043  H21 G      64      43.298  27.910  51.172  1.00  0.00
ATOM   2044  H22 G      64      44.921  28.000  51.801  1.00  0.00
ATOM   2045  N3  G      64      43.223  25.824  50.293  1.00  0.00
ATOM   2046  C4  G      64      43.313  24.495  50.001  1.00  0.00
ATOM   2047  C3' G      64      40.374  23.186  47.127  1.00  0.00
ATOM   2048  H3' G      64      41.116  22.405  46.955  1.00  0.00
ATOM   2049  C2' G      64      40.856  24.488  47.651  1.00  0.00
ATOM   2050  H2' G      64      41.873  24.733  47.346  1.00  0.00
ATOM   2051  O2' G      64      39.852  25.472  47.549  1.00  0.00
ATOM   2052 HO2' G      64      39.585  25.442  46.628  1.00  0.00
ATOM   2053  O3' G      64      39.736  23.368  45.858  1.00  0.00
ATOM   2054  P   U      65      40.520  23.952  44.590  1.00  0.00
ATOM   2055  OP1 U      65      39.889  23.441  43.372  1.00  0.00
ATOM   2056  OP2 U      65      41.940  23.773  44.862  1.00  0.00
ATOM   2057  O5' U      65      40.132  25.459  44.684  1.00  0.00
ATOM   2058  C5' U      65      38.923  26.081  44.209  1.00  0.00
ATOM   2059  H5' U      65      38.115  25.692  44.829  1.00  0.00
ATOM   2060 H5'' U      65      38.808  25.817  43.158  1.00  0.00
ATOM   2061  C4' U      65      39.107  27.559  44.531  1.00  0.00
ATOM   2062  H4' U      65      38.223  28.139  44.264  1.00  0.00
ATOM   2063  O4' U      65      39.349  27.736  45.927  1.00  0.00
ATOM   2064  C1' U      65      40.472  28.617  46.115  1.00  0.00
ATOM   2065  H1' U      65      40.086  29.387  46.783  1.00  0.00
ATOM   2066  N1  U      65      41.686  28.025  46.711  1.00  0.00
ATOM   2067  C6  U      65      42.494  27.125  46.039  1.00  0.00
ATOM   2068  H6  U      65      42.127  26.546  45.204  1.00  0.00
ATOM   2069  C5  U      65      43.767  26.851  46.480  1.00  0.00
ATOM   2070  H5  U      65      44.338  26.127  45.917  1.00  0.00
ATOM   2071  C4  U      65      44.249  27.509  47.606  1.00  0.00
ATOM   2072  O4  U      65      45.390  27.381  48.005  1.00  0.00
ATOM   2073  N3  U      65      43.461  28.359  48.258  1.00  0.00
ATOM   2074  H3  U      65      43.762  28.948  49.021  1.00  0.00
ATOM   2075  C2  U      65      42.256  28.701  47.814  1.00  0.00
ATOM   2076  O2  U      65      41.691  29.682  48.338  1.00  0.00
ATOM   2077  C3' U      65      40.280  28.191  43.708  1.00  0.00
ATOM   2078  H3' U      65      41.044  27.460  43.443  1.00  0.00
ATOM   2079  C2' U      65      40.841  29.199  44.701  1.00  0.00
ATOM   2080  H2' U      65      41.926  29.205  44.605  1.00  0.00
ATOM   2081  O2' U      65      40.305  30.483  44.574  1.00  0.00
ATOM   2082 HO2' U      65      40.268  30.687  43.637  1.00  0.00
ATOM   2083  O3' U      65      39.866  28.804  42.504  1.00  0.00
ATOM   2084  P   A      66      39.474  27.970  41.201  1.00  0.00
ATOM   2085  OP1 A      66      40.387  26.833  41.076  1.00  0.00
ATOM   2086  OP2 A      66      39.417  28.858  40.024  1.00  0.00
ATOM   2087  O5' A      66      38.012  27.398  41.355  1.00  0.00
ATOM   2088  C5' A      66      37.510  26.440  40.351  1.00  0.00
ATOM   2089  H5' A      66      38.183  25.589  40.459  1.00  0.00
ATOM   2090 H5'' A      66      37.700  26.927  39.395  1.00  0.00
ATOM   2091  C4' A      66      36.115  25.968  40.669  1.00  0.00
ATOM   2092  H4' A      66      35.853  25.241  39.900  1.00  0.00
ATOM   2093  O4' A      66      36.111  25.556  42.040  1.00  0.00
ATOM   2094  C1' A      66      34.998  25.981  42.752  1.00  0.00
ATOM   2095  H1' A      66      34.191  25.264  42.609  1.00  0.00
ATOM   2096  N9  A      66      35.165  25.870  44.229  1.00  0.00
ATOM   2097  C8  A      66      35.057  26.884  45.181  1.00  0.00
ATOM   2098  H8  A      66      34.794  27.896  44.909  1.00  0.00
ATOM   2099  N7  A      66      35.423  26.556  46.375  1.00  0.00
ATOM   2100  C5  A      66      35.721  25.223  46.250  1.00  0.00
ATOM   2101  C6  A      66      36.162  24.249  47.156  1.00  0.00
ATOM   2102  N6  A      66      36.208  24.513  48.444  1.00  0.00
ATOM   2103  H61 A      66      35.941  25.386  48.877  1.00  0.00
ATOM   2104  H62 A      66      36.342  23.650  48.950  1.00  0.00
ATOM   2105  N1  A      66      36.416  22.994  46.813  1.00  0.00
ATOM   2106  C2  A      66      36.155  22.756  45.503  1.00  0.00
ATOM   2107  H2  A      66      36.306  21.733  45.192  1.00  0.00
ATOM   2108  N3  A      66      35.735  23.542  44.527  1.00  0.00
ATOM   2109  C4  A      66      35.526  24.810  44.994  1.00  0.00
ATOM   2110  C3' A      66      35.038  27.032  40.620  1.00  0.00
ATOM   2111  H3' A      66      35.283  28.000  40.181  1.00  0.00
ATOM   2112  C2' A      66      34.775  27.330  42.110  1.00  0.00
ATOM   2113  H2' A      66      35.629  27.920  42.440  1.00  0.00
ATOM   2114  O2' A      66      33.476  27.875  42.500  1.00  0.00
ATOM   2115 HO2' A      66      32.846  27.259  42.119  1.00  0.00
ATOM   2116  O3' A      66      33.791  26.560  40.096  1.00  0.00
ATOM   2117  P   U      67      33.318  27.018  38.644  1.00  0.00
ATOM   2118  OP1 U      67      32.130  26.201  38.212  1.00  0.00
ATOM   2119  OP2 U      67      34.452  27.067  37.773  1.00  0.00
ATOM   2120  O5' U      67      32.947  28.550  39.046  1.00  0.00
ATOM   2121  C5' U      67      31.599  28.867  39.456  1.00  0.00
ATOM   2122  H5' U      67      31.355  28.210  40.290  1.00  0.00
ATOM   2123 H5'' U      67      30.968  28.609  38.606  1.00  0.00
ATOM   2124  C4' U      67      31.374  30.311  39.837  1.00  0.00
ATOM   2125  H4' U      67      30.350  30.577  40.098  1.00  0.00
ATOM   2126  O4' U      67      32.208  30.723  40.881  1.00  0.00
ATOM   2127  C1' U      67      32.768  31.978  40.601  1.00  0.00
ATOM   2128  H1' U      67      32.567  32.684  41.407  1.00  0.00
ATOM   2129  N1  U      67      34.290  31.841  40.603  1.00  0.00
ATOM   2130  C6  U      67      35.032  30.653  40.810  1.00  0.00
ATOM   2131  H6  U      67      34.462  29.777  41.082  1.00  0.00
ATOM   2132  C5  U      67      36.335  30.563  40.558  1.00  0.00
ATOM   2133  H5  U      67      36.745  29.579  40.731  1.00  0.00
ATOM   2134  C4  U      67      37.060  31.680  40.008  1.00  0.00
ATOM   2135  O4  U      67      38.202  31.736  39.643  1.00  0.00
ATOM   2136  N3  U      67      36.312  32.821  39.806  1.00  0.00
ATOM   2137  H3  U      67      36.706  33.569  39.253  1.00  0.00
ATOM   2138  C2  U      67      34.991  32.945  40.136  1.00  0.00
ATOM   2139  O2  U      67      34.489  34.047  40.100  1.00  0.00
ATOM   2140  C3' U      67      31.682  31.156  38.621  1.00  0.00
ATOM   2141  H3' U      67      32.481  30.667  38.063  1.00  0.00
ATOM   2142  C2' U      67      32.114  32.521  39.327  1.00  0.00
ATOM   2143  H2' U      67      32.764  33.187  38.760  1.00  0.00
ATOM   2144  O2' U      67      30.954  33.186  39.775  1.00  0.00
ATOM   2145 HO2' U      67      30.237  33.154  39.137  1.00  0.00
ATOM   2146  O3' U      67      30.531  31.169  37.773  1.00  0.00
ATOM   2147  P   U      68      30.683  31.638  36.238  1.00  0.00
ATOM   2148  OP1 U      68      29.577  31.022  35.518  1.00  0.00
ATOM   2149  OP2 U      68      32.018  31.383  35.611  1.00  0.00
ATOM   2150  O5' U      68      30.542  33.237  36.333  1.00  0.00
ATOM   2151  C5' U      68      29.316  33.810  36.592  1.00  0.00
ATOM   2152  H5' U      68      28.947  33.269  37.463  1.00  0.00
ATOM   2153 H5'' U      68      28.563  33.644  35.821  1.00  0.00
ATOM   2154  C4' U      68      29.393  35.239  36.922  1.00  0.00
ATOM   2155  H4' U      68      28.375  35.538  37.173  1.00  0.00
ATOM   2156  O4' U      68      30.288  35.442  38.000  1.00  0.00
ATOM   2157  C1' U      68      30.707  36.814  37.910  1.00  0.00
ATOM   2158  H1' U      68      30.531  37.250  38.893  1.00  0.00
ATOM   2159  N1  U      68      32.158  36.780  37.585  1.00  0.00
ATOM   2160  C6  U      68      32.760  35.682  37.041  1.00  0.00
ATOM   2161  H6  U      68      32.123  34.816  36.930  1.00  0.00
ATOM   2162  C5  U      68      34.049  35.703  36.663  1.00  0.00
ATOM   2163  H5  U      68      34.539  34.791  36.356  1.00  0.00
ATOM   2164  C4  U      68      34.876  36.868  36.921  1.00  0.00
ATOM   2165  O4  U      68      36.075  36.807  36.654  1.00  0.00
ATOM   2166  N3  U      68      34.267  37.901  37.577  1.00  0.00
ATOM   2167  H3  U      68      34.918  38.525  38.032  1.00  0.00
ATOM   2168  C2  U      68      32.937  37.937  37.865  1.00  0.00
ATOM   2169  O2  U      68      32.363  38.973  38.207  1.00  0.00
ATOM   2170  C3' U      68      29.673  36.308  35.848  1.00  0.00
ATOM   2171  H3' U      68      30.643  36.147  35.378  1.00  0.00
ATOM   2172  C2' U      68      29.867  37.579  36.789  1.00  0.00
ATOM   2173  H2' U      68      30.433  38.335  36.244  1.00  0.00
ATOM   2174  O2' U      68      28.676  37.984  37.431  1.00  0.00
ATOM   2175 HO2' U      68      28.356  38.754  36.955  1.00  0.00
ATOM   2176  O3' U      68      28.849  36.434  34.667  1.00  0.00
ATOM   2177  P   A      69      28.965  37.603  33.631  1.00  0.00
ATOM   2178  OP1 A      69      28.274  37.191  32.412  1.00  0.00
ATOM   2179  OP2 A      69      30.362  38.222  33.508  1.00  0.00
ATOM   2180  O5' A      69      28.087  38.622  34.417  1.00  0.00
ATOM   2181  C5' A      69      26.695  38.446  34.543  1.00  0.00
ATOM   2182  H5' A      69      26.322  37.597  35.116  1.00  0.00
ATOM   2183 H5'' A      69      26.309  38.379  33.526  1.00  0.00
ATOM   2184  C4' A      69      26.168  39.693  35.252  1.00  0.00
ATOM   2185  H4' A      69      25.181  39.373  35.586  1.00  0.00
ATOM   2186  O4' A      69      26.881  40.167  36.344  1.00  0.00
ATOM   2187  C1' A      69      26.795  41.593  36.494  1.00  0.00
ATOM   2188  H1' A      69      26.479  41.818  37.512  1.00  0.00
ATOM   2189  N9  A      69      28.068  42.223  36.304  1.00  0.00
ATOM   2190  C8  A      69      29.118  41.781  35.565  1.00  0.00
ATOM   2191  H8  A      69      29.012  40.781  35.170  1.00  0.00
ATOM   2192  N7  A      69      30.072  42.564  35.388  1.00  0.00
ATOM   2193  C5  A      69      29.749  43.697  36.212  1.00  0.00
ATOM   2194  C6  A      69      30.389  44.884  36.612  1.00  0.00
ATOM   2195  N6  A      69      31.511  45.358  36.110  1.00  0.00
ATOM   2196  H61 A      69      31.954  44.870  35.345  1.00  0.00
ATOM   2197  H62 A      69      31.801  46.237  36.514  1.00  0.00
ATOM   2198  N1  A      69      29.780  45.712  37.466  1.00  0.00
ATOM   2199  C2  A      69      28.588  45.377  37.983  1.00  0.00
ATOM   2200  H2  A      69      28.212  46.110  38.681  1.00  0.00
ATOM   2201  N3  A      69      27.835  44.289  37.672  1.00  0.00
ATOM   2202  C4  A      69      28.453  43.461  36.775  1.00  0.00
ATOM   2203  C3' A      69      26.015  40.859  34.291  1.00  0.00
ATOM   2204  H3' A      69      26.951  41.000  33.751  1.00  0.00
ATOM   2205  C2' A      69      25.855  41.999  35.407  1.00  0.00
ATOM   2206  H2' A      69      26.259  42.963  35.098  1.00  0.00
ATOM   2207  O2' A      69      24.505  42.117  35.859  1.00  0.00
ATOM   2208 HO2' A      69      24.102  42.559  35.108  1.00  0.00
ATOM   2209  O3' A      69      24.904  40.660  33.405  1.00  0.00
ATOM   2210  P   A      70      24.457  41.719  32.301  1.00  0.00
ATOM   2211  OP1 A      70      25.273  41.550  31.066  1.00  0.00
ATOM   2212  OP2 A      70      24.359  43.012  32.978  1.00  0.00
ATOM   2213  O5' A      70      23.020  41.233  31.962  1.00  0.00
ATOM   2214  C5' A      70      22.712  39.994  31.387  1.00  0.00
ATOM   2215  H5' A      70      23.473  39.222  31.506  1.00  0.00
ATOM   2216 H5'' A      70      22.482  40.214  30.344  1.00  0.00
ATOM   2217  C4' A      70      21.212  39.567  31.898  1.00  0.00
ATOM   2218  H4' A      70      20.929  38.621  31.438  1.00  0.00
ATOM   2219  O4' A      70      21.218  39.227  33.260  1.00  0.00
ATOM   2220  C1' A      70      20.103  39.832  33.909  1.00  0.00
ATOM   2221  H1' A      70      19.612  39.040  34.473  1.00  0.00
ATOM   2222  N9  A      70      20.406  41.026  34.850  1.00  0.00
ATOM   2223  C8  A      70      21.599  41.683  34.974  1.00  0.00
ATOM   2224  H8  A      70      22.392  41.488  34.266  1.00  0.00
ATOM   2225  N7  A      70      21.570  42.617  35.881  1.00  0.00
ATOM   2226  C5  A      70      20.281  42.564  36.445  1.00  0.00
ATOM   2227  C6  A      70      19.588  43.113  37.506  1.00  0.00
ATOM   2228  N6  A      70      20.073  43.962  38.417  1.00  0.00
ATOM   2229  H61 A      70      21.052  44.185  38.528  1.00  0.00
ATOM   2230  H62 A      70      19.361  44.364  39.011  1.00  0.00
ATOM   2231  N1  A      70      18.326  42.852  37.723  1.00  0.00
ATOM   2232  C2  A      70      17.743  42.001  36.957  1.00  0.00
ATOM   2233  H2  A      70      16.730  41.762  37.244  1.00  0.00
ATOM   2234  N3  A      70      18.284  41.272  36.006  1.00  0.00
ATOM   2235  C4  A      70      19.612  41.619  35.768  1.00  0.00
ATOM   2236  C3' A      70      20.125  40.746  31.725  1.00  0.00
ATOM   2237  H3' A      70      20.454  41.736  32.039  1.00  0.00
ATOM   2238  C2' A      70      19.204  40.289  32.776  1.00  0.00
ATOM   2239  H2' A      70      18.702  41.164  33.189  1.00  0.00
ATOM   2240  O2' A      70      18.331  39.298  32.473  1.00  0.00
ATOM   2241 HO2' A      70      17.551  39.661  32.046  1.00  0.00
ATOM   2242  O3' A      70      19.575  40.829  30.411  1.00  0.00
ATOM   2243  P   G      71      19.505  42.259  29.679  1.00  0.00
ATOM   2244  OP1 G      71      18.918  42.029  28.308  1.00  0.00
ATOM   2245  OP2 G      71      20.875  42.755  29.802  1.00  0.00
ATOM   2246  O5' G      71      18.413  43.143  30.469  1.00  0.00
ATOM   2247  C5' G      71      17.036  42.830  30.522  1.00  0.00
ATOM   2248  H5' G      71      16.985  41.746  30.621  1.00  0.00
ATOM   2249 H5'' G      71      16.586  43.195  29.598  1.00  0.00
ATOM   2250  C4' G      71      16.438  43.500  31.774  1.00  0.00
ATOM   2251  H4' G      71      15.417  43.146  31.916  1.00  0.00
ATOM   2252  O4' G      71      17.203  43.177  32.941  1.00  0.00
ATOM   2253  C1' G      71      17.295  44.345  33.818  1.00  0.00
ATOM   2254  H1' G      71      16.903  44.050  34.792  1.00  0.00
ATOM   2255  N9  G      71      18.739  44.829  34.027  1.00  0.00
ATOM   2256  C8  G      71      19.708  44.656  33.154  1.00  0.00
ATOM   2257  H8  G      71      19.688  44.127  32.213  1.00  0.00
ATOM   2258  N7  G      71      20.742  45.384  33.448  1.00  0.00
ATOM   2259  C5  G      71      20.472  46.028  34.666  1.00  0.00
ATOM   2260  C6  G      71      21.220  46.921  35.475  1.00  0.00
ATOM   2261  O6  G      71      22.423  47.244  35.394  1.00  0.00
ATOM   2262  N1  G      71      20.503  47.433  36.479  1.00  0.00
ATOM   2263  H1  G      71      21.015  48.109  37.028  1.00  0.00
ATOM   2264  C2  G      71      19.295  47.062  36.841  1.00  0.00
ATOM   2265  N2  G      71      18.851  47.609  37.950  1.00  0.00
ATOM   2266  H21 G      71      17.911  47.490  38.299  1.00  0.00
ATOM   2267  H22 G      71      19.358  48.389  38.343  1.00  0.00
ATOM   2268  N3  G      71      18.548  46.080  36.264  1.00  0.00
ATOM   2269  C4  G      71      19.214  45.711  35.054  1.00  0.00
ATOM   2270  C3' G      71      16.448  45.078  31.627  1.00  0.00
ATOM   2271  H3' G      71      17.394  45.316  31.139  1.00  0.00
ATOM   2272  C2' G      71      16.468  45.410  33.094  1.00  0.00
ATOM   2273  H2' G      71      16.932  46.396  33.144  1.00  0.00
ATOM   2274  O2' G      71      15.277  45.409  33.734  1.00  0.00
ATOM   2275 HO2' G      71      14.816  44.567  33.722  1.00  0.00
ATOM   2276  O3' G      71      15.498  45.675  30.731  1.00  0.00
ATOM   2277  P   G      72      15.712  47.202  30.231  1.00  0.00
ATOM   2278  OP1 G      72      14.454  47.718  29.567  1.00  0.00
ATOM   2279  OP2 G      72      16.957  47.346  29.500  1.00  0.00
ATOM   2280  O5' G      72      15.875  48.135  31.544  1.00  0.00
ATOM   2281  C5' G      72      14.816  48.479  32.417  1.00  0.00
ATOM   2282  H5' G      72      14.296  47.572  32.728  1.00  0.00
ATOM   2283 H5'' G      72      14.165  49.152  31.859  1.00  0.00
ATOM   2284  C4' G      72      15.259  49.244  33.662  1.00  0.00
ATOM   2285  H4' G      72      14.443  49.290  34.384  1.00  0.00
ATOM   2286  O4' G      72      16.311  48.608  34.377  1.00  0.00
ATOM   2287  C1' G      72      17.004  49.636  34.999  1.00  0.00
ATOM   2288  H1' G      72      17.025  49.393  36.061  1.00  0.00
ATOM   2289  N9  G      72      18.450  49.696  34.553  1.00  0.00
ATOM   2290  C8  G      72      18.920  48.962  33.490  1.00  0.00
ATOM   2291  H8  G      72      18.260  48.345  32.898  1.00  0.00
ATOM   2292  N7  G      72      20.264  49.138  33.284  1.00  0.00
ATOM   2293  C5  G      72      20.528  50.128  34.207  1.00  0.00
ATOM   2294  C6  G      72      21.801  50.732  34.465  1.00  0.00
ATOM   2295  O6  G      72      22.901  50.452  33.940  1.00  0.00
ATOM   2296  N1  G      72      21.813  51.641  35.527  1.00  0.00
ATOM   2297  H1  G      72      22.698  51.925  35.924  1.00  0.00
ATOM   2298  C2  G      72      20.633  51.917  36.206  1.00  0.00
ATOM   2299  N2  G      72      20.776  52.877  37.108  1.00  0.00
ATOM   2300  H21 G      72      19.909  53.091  37.579  1.00  0.00
ATOM   2301  H22 G      72      21.708  53.214  37.304  1.00  0.00
ATOM   2302  N3  G      72      19.427  51.481  35.977  1.00  0.00
ATOM   2303  C4  G      72      19.436  50.530  34.969  1.00  0.00
ATOM   2304  C3' G      72      15.922  50.621  33.306  1.00  0.00
ATOM   2305  H3' G      72      16.854  50.459  32.764  1.00  0.00
ATOM   2306  C2' G      72      16.367  51.031  34.708  1.00  0.00
ATOM   2307  H2' G      72      17.101  51.835  34.768  1.00  0.00
ATOM   2308  O2' G      72      15.224  51.326  35.586  1.00  0.00
ATOM   2309 HO2' G      72      15.616  51.477  36.448  1.00  0.00
ATOM   2310  O3' G      72      15.059  51.529  32.601  1.00  0.00
ATOM   2311  P   G      73      15.735  52.789  31.818  1.00  0.00
ATOM   2312  OP1 G      73      14.782  53.595  31.046  1.00  0.00
ATOM   2313  OP2 G      73      16.854  52.221  31.010  1.00  0.00
ATOM   2314  O5' G      73      16.487  53.666  32.906  1.00  0.00
ATOM   2315  C5' G      73      15.681  54.437  33.829  1.00  0.00
ATOM   2316  H5' G      73      15.168  53.702  34.450  1.00  0.00
ATOM   2317 H5'' G      73      14.829  54.884  33.315  1.00  0.00
ATOM   2318  C4' G      73      16.584  55.409  34.577  1.00  0.00
ATOM   2319  H4' G      73      16.005  56.005  35.282  1.00  0.00
ATOM   2320  O4' G      73      17.543  54.722  35.362  1.00  0.00
ATOM   2321  C1' G      73      18.739  55.367  35.343  1.00  0.00
ATOM   2322  H1' G      73      19.219  55.524  36.308  1.00  0.00
ATOM   2323  N9  G      73      19.779  54.670  34.579  1.00  0.00
ATOM   2324  C8  G      73      19.709  53.741  33.526  1.00  0.00
ATOM   2325  H8  G      73      18.809  53.231  33.216  1.00  0.00
ATOM   2326  N7  G      73      20.861  53.494  32.968  1.00  0.00
ATOM   2327  C5  G      73      21.724  54.385  33.645  1.00  0.00
ATOM   2328  C6  G      73      23.110  54.460  33.631  1.00  0.00
ATOM   2329  O6  G      73      23.899  53.693  33.000  1.00  0.00
ATOM   2330  N1  G      73      23.611  55.434  34.447  1.00  0.00
ATOM   2331  H1  G      73      24.611  55.580  34.423  1.00  0.00
ATOM   2332  C2  G      73      22.830  56.230  35.135  1.00  0.00
ATOM   2333  N2  G      73      23.460  57.106  35.851  1.00  0.00
ATOM   2334  H21 G      73      24.422  57.345  35.656  1.00  0.00
ATOM   2335  H22 G      73      22.834  57.714  36.360  1.00  0.00
ATOM   2336  N3  G      73      21.546  56.109  35.378  1.00  0.00
ATOM   2337  C4  G      73      21.050  55.110  34.594  1.00  0.00
ATOM   2338  C3' G      73      17.318  56.381  33.739  1.00  0.00
ATOM   2339  H3' G      73      17.683  55.793  32.897  1.00  0.00
ATOM   2340  C2' G      73      18.412  56.732  34.741  1.00  0.00
ATOM   2341  H2' G      73      19.307  57.121  34.255  1.00  0.00
ATOM   2342  O2' G      73      18.060  57.582  35.784  1.00  0.00
ATOM   2343 HO2' G      73      17.377  58.197  35.507  1.00  0.00
ATOM   2344  O3' G      73      16.497  57.494  33.276  1.00  0.00
ATOM   2345  P   C      74      17.143  58.314  31.989  1.00  0.00
ATOM   2346  OP1 C      74      16.050  59.169  31.454  1.00  0.00
ATOM   2347  OP2 C      74      17.754  57.390  31.088  1.00  0.00
ATOM   2348  O5' C      74      18.295  59.275  32.532  1.00  0.00
ATOM   2349  C5' C      74      18.032  60.225  33.589  1.00  0.00
ATOM   2350  H5' C      74      17.272  59.886  34.293  1.00  0.00
ATOM   2351 H5'' C      74      17.571  61.095  33.121  1.00  0.00
ATOM   2352  C4' C      74      19.295  60.667  34.333  1.00  0.00
ATOM   2353  H4' C      74      19.027  61.205  35.243  1.00  0.00
ATOM   2354  O4' C      74      20.024  59.529  34.765  1.00  0.00
ATOM   2355  C1' C      74      21.406  59.809  34.590  1.00  0.00
ATOM   2356  H1' C      74      21.952  59.586  35.506  1.00  0.00
ATOM   2357  N1  C      74      22.147  59.048  33.531  1.00  0.00
ATOM   2358  C6  C      74      21.433  58.260  32.720  1.00  0.00
ATOM   2359  H6  C      74      20.370  58.131  32.866  1.00  0.00
ATOM   2360  C5  C      74      22.020  57.466  31.817  1.00  0.00
ATOM   2361  H5  C      74      21.451  56.680  31.343  1.00  0.00
ATOM   2362  C4  C      74      23.473  57.571  31.784  1.00  0.00
ATOM   2363  N4  C      74      24.124  56.566  31.241  1.00  0.00
ATOM   2364  H41 C      74      23.738  56.206  30.380  1.00  0.00
ATOM   2365  H42 C      74      25.036  56.271  31.558  1.00  0.00
ATOM   2366  N3  C      74      24.207  58.380  32.538  1.00  0.00
ATOM   2367  C2  C      74      23.549  59.113  33.486  1.00  0.00
ATOM   2368  O2  C      74      24.278  59.720  34.305  1.00  0.00
ATOM   2369  C3' C      74      20.314  61.581  33.563  1.00  0.00
ATOM   2370  H3' C      74      20.310  61.173  32.552  1.00  0.00
ATOM   2371  C2' C      74      21.555  61.309  34.337  1.00  0.00
ATOM   2372  H2' C      74      22.403  61.531  33.689  1.00  0.00
ATOM   2373  O2' C      74      21.547  62.033  35.601  1.00  0.00
ATOM   2374 HO2' C      74      21.566  62.984  35.471  1.00  0.00
ATOM   2375  O3' C      74      19.832  62.935  33.554  1.00  0.00
ATOM   2376  P   U      75      20.614  64.068  32.809  1.00  0.00
ATOM   2377  OP1 U      75      19.630  65.037  32.305  1.00  0.00
ATOM   2378  OP2 U      75      21.592  63.394  31.955  1.00  0.00
ATOM   2379  O5' U      75      21.353  64.836  33.989  1.00  0.00
ATOM   2380  C5' U      75      20.633  65.484  34.991  1.00  0.00
ATOM   2381  H5' U      75      19.825  64.890  35.416  1.00  0.00
ATOM   2382 H5'' U      75      20.288  66.421  34.553  1.00  0.00
ATOM   2383  C4' U      75      21.673  65.823  36.137  1.00  0.00
ATOM   2384  H4' U      75      21.167  66.461  36.861  1.00  0.00
ATOM   2385  O4' U      75      22.210  64.680  36.800  1.00  0.00
ATOM   2386  C1' U      75      23.519  64.988  37.296  1.00  0.00
ATOM   2387  H1' U      75      23.478  65.072  38.382  1.00  0.00
ATOM   2388  N1  U      75      24.568  63.981  36.870  1.00  0.00
ATOM   2389  C6  U      75      24.419  63.301  35.692  1.00  0.00
ATOM   2390  H6  U      75      23.566  63.495  35.058  1.00  0.00
ATOM   2391  C5  U      75      25.431  62.518  35.263  1.00  0.00
ATOM   2392  H5  U      75      25.339  62.053  34.293  1.00  0.00
ATOM   2393  C4  U      75      26.666  62.374  35.959  1.00  0.00
ATOM   2394  O4  U      75      27.683  61.783  35.665  1.00  0.00
ATOM   2395  N3  U      75      26.676  63.030  37.176  1.00  0.00
ATOM   2396  H3  U      75      27.401  62.833  37.851  1.00  0.00
ATOM   2397  C2  U      75      25.667  63.792  37.668  1.00  0.00
ATOM   2398  O2  U      75      25.842  64.348  38.727  1.00  0.00
ATOM   2399  C3' U      75      22.856  66.679  35.579  1.00  0.00
ATOM   2400  H3' U      75      23.264  66.153  34.716  1.00  0.00
ATOM   2401  C2' U      75      23.815  66.402  36.795  1.00  0.00
ATOM   2402  H2' U      75      24.846  66.503  36.457  1.00  0.00
ATOM   2403  O2' U      75      23.504  67.321  37.850  1.00  0.00
ATOM   2404 HO2' U      75      23.684  68.213  37.544  1.00  0.00
ATOM   2405  O3' U      75      22.566  68.039  35.319  1.00  0.00
ATOM   2406  P   U      76      23.014  68.653  33.952  1.00  0.00
ATOM   2407  OP1 U      76      22.773  70.094  33.964  1.00  0.00
ATOM   2408  OP2 U      76      22.379  67.844  32.887  1.00  0.00
ATOM   2409  O5' U      76      24.534  68.345  33.969  1.00  0.00
ATOM   2410  C5' U      76      25.472  69.054  34.688  1.00  0.00
ATOM   2411  H5' U      76      25.194  69.262  35.721  1.00  0.00
ATOM   2412 H5'' U      76      25.502  70.051  34.248  1.00  0.00
ATOM   2413  C4' U      76      26.856  68.388  34.646  1.00  0.00
ATOM   2414  H4' U      76      27.435  68.853  35.444  1.00  0.00
ATOM   2415  O4' U      76      26.730  67.020  35.052  1.00  0.00
ATOM   2416  C1' U      76      27.761  66.256  34.394  1.00  0.00
ATOM   2417  H1' U      76      28.410  65.736  35.098  1.00  0.00
ATOM   2418  N1  U      76      27.159  65.226  33.440  1.00  0.00
ATOM   2419  C6  U      76      25.815  65.164  33.219  1.00  0.00
ATOM   2420  H6  U      76      25.166  65.947  33.582  1.00  0.00
ATOM   2421  C5  U      76      25.324  64.234  32.340  1.00  0.00
ATOM   2422  H5  U      76      24.273  64.255  32.090  1.00  0.00
ATOM   2423  C4  U      76      26.157  63.209  31.798  1.00  0.00
ATOM   2424  O4  U      76      25.778  62.419  30.917  1.00  0.00
ATOM   2425  N3  U      76      27.445  63.179  32.285  1.00  0.00
ATOM   2426  H3  U      76      28.044  62.483  31.863  1.00  0.00
ATOM   2427  C2  U      76      28.034  64.212  32.997  1.00  0.00
ATOM   2428  O2  U      76      29.138  64.119  33.442  1.00  0.00
ATOM   2429  C3' U      76      27.716  68.438  33.381  1.00  0.00
ATOM   2430  H3' U      76      27.171  68.166  32.477  1.00  0.00
ATOM   2431  C2' U      76      28.659  67.204  33.618  1.00  0.00
ATOM   2432  H2' U      76      29.114  66.764  32.730  1.00  0.00
ATOM   2433  O2' U      76      29.754  67.608  34.450  1.00  0.00
ATOM   2434 HO2' U      76      29.609  68.556  34.492  1.00  0.00
ATOM   2435  O3' U      76      28.359  69.700  33.266  1.00  0.00
ATOM   2436  P   U3     77      28.304  70.349  31.852  1.00  0.00
ATOM   2437  OP1 U3     77      29.225  71.535  31.928  1.00  0.00
ATOM   2438  OP2 U3     77      26.921  70.540  31.389  1.00  0.00
ATOM   2439  O5' U3     77      29.100  69.239  30.904  1.00  0.00
ATOM   2440  C5' U3     77      30.466  68.969  31.050  1.00  0.00
ATOM   2441  H5' U3     77      30.590  68.580  32.060  1.00  0.00
ATOM   2442 H5'' U3     77      31.012  69.912  31.035  1.00  0.00
ATOM   2443  C4' U3     77      30.793  67.894  29.983  1.00  0.00
ATOM   2444  H4' U3     77      31.813  67.541  30.141  1.00  0.00
ATOM   2445  O4' U3     77      29.938  66.776  30.285  1.00  0.00
ATOM   2446  C1' U3     77      29.433  66.332  29.028  1.00  0.00
ATOM   2447  H1' U3     77      30.235  65.806  28.511  1.00  0.00
ATOM   2448  N1  U3     77      28.157  65.492  28.955  1.00  0.00
ATOM   2449  C6  U3     77      26.989  65.924  29.561  1.00  0.00
ATOM   2450  H6  U3     77      27.104  66.667  30.336  1.00  0.00
ATOM   2451  C5  U3     77      25.777  65.527  29.103  1.00  0.00
ATOM   2452  H5  U3     77      24.936  65.983  29.603  1.00  0.00
ATOM   2453  C4  U3     77      25.679  64.461  28.133  1.00  0.00
ATOM   2454  O4  U3     77      24.690  63.742  27.894  1.00  0.00
ATOM   2455  N3  U3     77      26.879  64.029  27.570  1.00  0.00
ATOM   2456  H3  U3     77      26.796  63.230  26.958  1.00  0.00
ATOM   2457  C2  U3     77      28.142  64.503  27.959  1.00  0.00
ATOM   2458  O2  U3     77      29.154  64.029  27.347  1.00  0.00
ATOM   2459  C3' U3     77      30.504  68.328  28.534  1.00  0.00
ATOM   2460  H3' U3     77      30.420  69.405  28.384  1.00  0.00
ATOM   2461  C2' U3     77      29.212  67.611  28.252  1.00  0.00
ATOM   2462  H2' U3     77      28.508  68.269  28.761  1.00  0.00
ATOM   2463  O2' U3     77      28.903  67.368  26.938  1.00  0.00
ATOM   2464 HO2' U3     77      28.632  68.201  26.544  1.00  0.00
ATOM   2465  O3' U3     77      31.511  67.885  27.628  1.00  0.00
ATOM   2466 HO3' U3     77      31.041  67.635  26.829  1.00  0.00
TER   
ATOM   2467 MG   MG     78      30.726  32.535  66.617  1.00  0.00
TER   
ATOM   2468 MG   MG     79      37.493  30.213  51.815  1.00  0.00
TER   
ATOM   2469 MG   MG     80      32.452  54.518  41.621  1.00  0.00
TER   
ATOM   2470 MG   MG     81      28.288  56.304  26.296  1.00  0.00
TER   
ATOM   2471 MG   MG     82      40.978  28.266  68.902  1.00  0.00
TER   
ATOM   2472 MG   MG     83      39.921  22.504  41.653  1.00  0.00
TER   
END   
