# Supplementary material for: Modelling the structures of frameshift-stimulatory pseudoknots from representative bat coronaviruses
Source: PLoS Comput Biol. 2023 May 19;19(5):e1011124. doi: 10.1371/journal.pcbi.1011124 (PMC10234561; doi:10.1371/journal.pcbi.1011124)
Supplement: S3 Data — PDB files for the top 3 representative clusters from each conformer (threaded/unthreaded) of each pseudoknot described in the main text, along with PDB files for the representative clusters shown in S8–S18 Figs. (ZIP) [file pcbi.1011124.s003.zip › SI_Model_PDB_files/GLGC2_threaded_Mg_cluster2.pdb]

ATOM      1 HO5' G5      1      37.439  27.941  66.729  1.00  0.00
ATOM      2  O5' G5      1      38.273  27.987  66.258  1.00  0.00
ATOM      3  C5' G5      1      38.018  27.505  64.871  1.00  0.00
ATOM      4  H5' G5      1      37.590  26.503  64.848  1.00  0.00
ATOM      5 H5'' G5      1      39.038  27.426  64.497  1.00  0.00
ATOM      6  C4' G5      1      37.065  28.425  64.142  1.00  0.00
ATOM      7  H4' G5      1      36.768  27.902  63.233  1.00  0.00
ATOM      8  O4' G5      1      35.878  28.692  64.873  1.00  0.00
ATOM      9  C1' G5      1      35.221  29.924  64.544  1.00  0.00
ATOM     10  H1' G5      1      34.351  29.677  63.936  1.00  0.00
ATOM     11  N9  G5      1      34.827  30.539  65.785  1.00  0.00
ATOM     12  C8  G5      1      35.637  31.103  66.736  1.00  0.00
ATOM     13  H8  G5      1      36.642  31.407  66.484  1.00  0.00
ATOM     14  N7  G5      1      35.030  31.527  67.775  1.00  0.00
ATOM     15  C5  G5      1      33.722  31.103  67.542  1.00  0.00
ATOM     16  C6  G5      1      32.597  31.023  68.396  1.00  0.00
ATOM     17  O6  G5      1      32.554  31.361  69.604  1.00  0.00
ATOM     18  N1  G5      1      31.522  30.391  67.812  1.00  0.00
ATOM     19  H1  G5      1      30.609  30.370  68.243  1.00  0.00
ATOM     20  C2  G5      1      31.571  29.754  66.634  1.00  0.00
ATOM     21  N2  G5      1      30.484  29.300  66.165  1.00  0.00
ATOM     22  H21 G5      1      29.579  29.487  66.573  1.00  0.00
ATOM     23  H22 G5      1      30.529  28.773  65.305  1.00  0.00
ATOM     24  N3  G5      1      32.618  29.675  65.815  1.00  0.00
ATOM     25  C4  G5      1      33.651  30.444  66.321  1.00  0.00
ATOM     26  C3' G5      1      37.613  29.778  63.816  1.00  0.00
ATOM     27  H3' G5      1      38.203  30.066  64.687  1.00  0.00
ATOM     28  C2' G5      1      36.299  30.660  63.803  1.00  0.00
ATOM     29  H2' G5      1      36.638  31.601  64.236  1.00  0.00
ATOM     30  O2' G5      1      35.743  30.832  62.580  1.00  0.00
ATOM     31 HO2' G5      1      36.329  31.359  62.032  1.00  0.00
ATOM     32  O3' G5      1      38.360  29.971  62.601  1.00  0.00
ATOM     33  P   U       2      38.908  31.397  62.129  1.00  0.00
ATOM     34  OP1 U       2      39.530  32.097  63.293  1.00  0.00
ATOM     35  OP2 U       2      37.755  32.011  61.467  1.00  0.00
ATOM     36  O5' U       2      40.062  31.044  61.106  1.00  0.00
ATOM     37  C5' U       2      41.439  30.980  61.489  1.00  0.00
ATOM     38  H5' U       2      41.503  30.609  62.511  1.00  0.00
ATOM     39 H5'' U       2      41.863  31.982  61.417  1.00  0.00
ATOM     40  C4' U       2      42.237  29.988  60.651  1.00  0.00
ATOM     41  H4' U       2      43.247  30.384  60.546  1.00  0.00
ATOM     42  O4' U       2      42.376  28.703  61.272  1.00  0.00
ATOM     43  C1' U       2      42.383  27.694  60.269  1.00  0.00
ATOM     44  H1' U       2      43.227  27.006  60.312  1.00  0.00
ATOM     45  N1  U       2      41.201  26.839  60.306  1.00  0.00
ATOM     46  C6  U       2      40.140  27.228  61.074  1.00  0.00
ATOM     47  H6  U       2      40.226  28.164  61.606  1.00  0.00
ATOM     48  C5  U       2      39.105  26.398  61.274  1.00  0.00
ATOM     49  H5  U       2      38.305  26.646  61.955  1.00  0.00
ATOM     50  C4  U       2      39.004  25.199  60.458  1.00  0.00
ATOM     51  O4  U       2      38.017  24.503  60.486  1.00  0.00
ATOM     52  N3  U       2      40.028  24.932  59.689  1.00  0.00
ATOM     53  H3  U       2      40.033  24.051  59.195  1.00  0.00
ATOM     54  C2  U       2      41.196  25.613  59.581  1.00  0.00
ATOM     55  O2  U       2      42.168  25.152  59.059  1.00  0.00
ATOM     56  C3' U       2      41.797  29.768  59.270  1.00  0.00
ATOM     57  H3' U       2      40.711  29.696  59.324  1.00  0.00
ATOM     58  C2' U       2      42.523  28.477  58.977  1.00  0.00
ATOM     59  H2' U       2      42.130  28.004  58.078  1.00  0.00
ATOM     60  O2' U       2      43.850  28.818  58.687  1.00  0.00
ATOM     61 HO2' U       2      43.918  29.746  58.449  1.00  0.00
ATOM     62  O3' U       2      42.160  30.887  58.412  1.00  0.00
ATOM     63  P   C       3      41.143  31.426  57.306  1.00  0.00
ATOM     64  OP1 C       3      41.927  31.798  56.098  1.00  0.00
ATOM     65  OP2 C       3      40.266  32.473  57.928  1.00  0.00
ATOM     66  O5' C       3      40.316  30.160  56.848  1.00  0.00
ATOM     67  C5' C       3      40.873  29.294  55.891  1.00  0.00
ATOM     68  H5' C       3      41.843  28.968  56.266  1.00  0.00
ATOM     69 H5'' C       3      41.041  29.801  54.940  1.00  0.00
ATOM     70  C4' C       3      39.921  28.064  55.685  1.00  0.00
ATOM     71  H4' C       3      40.568  27.502  55.011  1.00  0.00
ATOM     72  O4' C       3      39.613  27.379  56.902  1.00  0.00
ATOM     73  C1' C       3      38.310  26.809  56.791  1.00  0.00
ATOM     74  H1' C       3      38.413  25.733  56.932  1.00  0.00
ATOM     75  N1  C       3      37.430  27.349  57.794  1.00  0.00
ATOM     76  C6  C       3      37.748  28.437  58.617  1.00  0.00
ATOM     77  H6  C       3      38.639  29.045  58.567  1.00  0.00
ATOM     78  C5  C       3      36.894  28.862  59.557  1.00  0.00
ATOM     79  H5  C       3      37.221  29.663  60.203  1.00  0.00
ATOM     80  C4  C       3      35.691  28.112  59.803  1.00  0.00
ATOM     81  N4  C       3      34.936  28.478  60.831  1.00  0.00
ATOM     82  H41 C       3      35.227  29.255  61.407  1.00  0.00
ATOM     83  H42 C       3      34.020  28.054  60.867  1.00  0.00
ATOM     84  N3  C       3      35.447  27.030  59.059  1.00  0.00
ATOM     85  C2  C       3      36.301  26.639  58.097  1.00  0.00
ATOM     86  O2  C       3      35.926  25.681  57.442  1.00  0.00
ATOM     87  C3' C       3      38.559  28.517  55.091  1.00  0.00
ATOM     88  H3' C       3      38.058  29.298  55.663  1.00  0.00
ATOM     89  C2' C       3      37.897  27.232  55.311  1.00  0.00
ATOM     90  H2' C       3      36.837  27.451  55.180  1.00  0.00
ATOM     91  O2' C       3      38.252  26.220  54.401  1.00  0.00
ATOM     92 HO2' C       3      38.780  26.645  53.722  1.00  0.00
ATOM     93  O3' C       3      38.690  28.739  53.700  1.00  0.00
ATOM     94  P   A       4      37.981  29.973  52.997  1.00  0.00
ATOM     95  OP1 A       4      38.325  29.878  51.591  1.00  0.00
ATOM     96  OP2 A       4      38.291  31.218  53.715  1.00  0.00
ATOM     97  O5' A       4      36.442  29.697  53.224  1.00  0.00
ATOM     98  C5' A       4      35.705  28.622  52.558  1.00  0.00
ATOM     99  H5' A       4      36.303  27.715  52.480  1.00  0.00
ATOM    100 H5'' A       4      35.501  28.882  51.519  1.00  0.00
ATOM    101  C4' A       4      34.363  28.330  53.281  1.00  0.00
ATOM    102  H4' A       4      34.058  27.364  52.878  1.00  0.00
ATOM    103  O4' A       4      34.531  28.206  54.709  1.00  0.00
ATOM    104  C1' A       4      33.279  28.399  55.341  1.00  0.00
ATOM    105  H1' A       4      32.994  27.449  55.793  1.00  0.00
ATOM    106  N9  A       4      33.281  29.391  56.443  1.00  0.00
ATOM    107  C8  A       4      34.386  30.106  56.808  1.00  0.00
ATOM    108  H8  A       4      35.303  30.110  56.238  1.00  0.00
ATOM    109  N7  A       4      34.304  30.819  57.912  1.00  0.00
ATOM    110  C5  A       4      32.991  30.481  58.358  1.00  0.00
ATOM    111  C6  A       4      32.201  30.887  59.460  1.00  0.00
ATOM    112  N6  A       4      32.636  31.816  60.271  1.00  0.00
ATOM    113  H61 A       4      33.516  32.232  60.001  1.00  0.00
ATOM    114  H62 A       4      32.077  32.098  61.063  1.00  0.00
ATOM    115  N1  A       4      30.982  30.425  59.627  1.00  0.00
ATOM    116  C2  A       4      30.485  29.615  58.700  1.00  0.00
ATOM    117  H2  A       4      29.497  29.179  58.728  1.00  0.00
ATOM    118  N3  A       4      31.121  29.013  57.729  1.00  0.00
ATOM    119  C4  A       4      32.385  29.535  57.526  1.00  0.00
ATOM    120  C3' A       4      33.242  29.281  53.095  1.00  0.00
ATOM    121  H3' A       4      33.675  30.189  53.515  1.00  0.00
ATOM    122  C2' A       4      32.319  28.782  54.182  1.00  0.00
ATOM    123  H2' A       4      31.508  29.435  54.505  1.00  0.00
ATOM    124  O2' A       4      31.778  27.513  53.868  1.00  0.00
ATOM    125 HO2' A       4      31.173  27.211  54.550  1.00  0.00
ATOM    126  O3' A       4      32.725  29.525  51.745  1.00  0.00
ATOM    127  P   G       5      31.892  30.829  51.356  1.00  0.00
ATOM    128  OP1 G       5      31.748  30.715  49.874  1.00  0.00
ATOM    129  OP2 G       5      32.494  32.064  51.950  1.00  0.00
ATOM    130  O5' G       5      30.477  30.575  52.098  1.00  0.00
ATOM    131  C5' G       5      29.553  29.443  51.781  1.00  0.00
ATOM    132  H5' G       5      30.096  28.503  51.688  1.00  0.00
ATOM    133 H5'' G       5      29.166  29.582  50.771  1.00  0.00
ATOM    134  C4' G       5      28.536  29.421  52.906  1.00  0.00
ATOM    135  H4' G       5      27.821  28.626  52.698  1.00  0.00
ATOM    136  O4' G       5      29.043  29.173  54.253  1.00  0.00
ATOM    137  C1' G       5      28.187  29.818  55.215  1.00  0.00
ATOM    138  H1' G       5      27.688  29.123  55.890  1.00  0.00
ATOM    139  N9  G       5      28.956  30.815  56.042  1.00  0.00
ATOM    140  C8  G       5      30.009  31.677  55.714  1.00  0.00
ATOM    141  H8  G       5      30.465  31.494  54.753  1.00  0.00
ATOM    142  N7  G       5      30.522  32.456  56.665  1.00  0.00
ATOM    143  C5  G       5      29.544  32.338  57.640  1.00  0.00
ATOM    144  C6  G       5      29.358  33.144  58.763  1.00  0.00
ATOM    145  O6  G       5      30.006  34.081  59.161  1.00  0.00
ATOM    146  N1  G       5      28.303  32.685  59.523  1.00  0.00
ATOM    147  H1  G       5      28.141  33.225  60.361  1.00  0.00
ATOM    148  C2  G       5      27.330  31.768  59.187  1.00  0.00
ATOM    149  N2  G       5      26.256  31.725  59.936  1.00  0.00
ATOM    150  H21 G       5      25.502  31.115  59.656  1.00  0.00
ATOM    151  H22 G       5      26.141  32.370  60.705  1.00  0.00
ATOM    152  N3  G       5      27.464  31.070  58.057  1.00  0.00
ATOM    153  C4  G       5      28.614  31.287  57.340  1.00  0.00
ATOM    154  C3' G       5      27.660  30.749  53.037  1.00  0.00
ATOM    155  H3' G       5      28.364  31.581  53.004  1.00  0.00
ATOM    156  C2' G       5      27.169  30.569  54.487  1.00  0.00
ATOM    157  H2' G       5      27.064  31.583  54.873  1.00  0.00
ATOM    158  O2' G       5      25.939  29.729  54.657  1.00  0.00
ATOM    159 HO2' G       5      26.207  28.818  54.514  1.00  0.00
ATOM    160  O3' G       5      26.568  30.842  52.195  1.00  0.00
ATOM    161  P   G       6      25.773  32.148  52.000  1.00  0.00
ATOM    162  OP1 G       6      24.570  31.796  51.166  1.00  0.00
ATOM    163  OP2 G       6      26.778  33.122  51.572  1.00  0.00
ATOM    164  O5' G       6      25.238  32.698  53.389  1.00  0.00
ATOM    165  C5' G       6      23.979  32.220  53.837  1.00  0.00
ATOM    166  H5' G       6      23.997  31.130  53.874  1.00  0.00
ATOM    167 H5'' G       6      23.122  32.508  53.228  1.00  0.00
ATOM    168  C4' G       6      23.634  32.756  55.214  1.00  0.00
ATOM    169  H4' G       6      22.583  32.491  55.331  1.00  0.00
ATOM    170  O4' G       6      24.403  32.428  56.314  1.00  0.00
ATOM    171  C1' G       6      24.395  33.561  57.243  1.00  0.00
ATOM    172  H1' G       6      24.124  33.232  58.246  1.00  0.00
ATOM    173  N9  G       6      25.697  34.278  57.289  1.00  0.00
ATOM    174  C8  G       6      26.672  34.334  56.336  1.00  0.00
ATOM    175  H8  G       6      26.574  33.872  55.365  1.00  0.00
ATOM    176  N7  G       6      27.741  35.042  56.678  1.00  0.00
ATOM    177  C5  G       6      27.427  35.462  58.003  1.00  0.00
ATOM    178  C6  G       6      28.064  36.366  58.916  1.00  0.00
ATOM    179  O6  G       6      29.232  36.711  58.880  1.00  0.00
ATOM    180  N1  G       6      27.406  36.682  60.023  1.00  0.00
ATOM    181  H1  G       6      27.837  37.311  60.685  1.00  0.00
ATOM    182  C2  G       6      26.159  36.173  60.241  1.00  0.00
ATOM    183  N2  G       6      25.550  36.543  61.319  1.00  0.00
ATOM    184  H21 G       6      24.657  36.084  61.426  1.00  0.00
ATOM    185  H22 G       6      25.886  37.331  61.853  1.00  0.00
ATOM    186  N3  G       6      25.464  35.397  59.405  1.00  0.00
ATOM    187  C4  G       6      26.146  35.050  58.313  1.00  0.00
ATOM    188  C3' G       6      23.518  34.292  55.188  1.00  0.00
ATOM    189  H3' G       6      24.436  34.633  54.710  1.00  0.00
ATOM    190  C2' G       6      23.419  34.577  56.682  1.00  0.00
ATOM    191  H2' G       6      23.773  35.591  56.866  1.00  0.00
ATOM    192  O2' G       6      22.147  34.401  57.269  1.00  0.00
ATOM    193 HO2' G       6      22.240  34.546  58.213  1.00  0.00
ATOM    194  O3' G       6      22.431  34.824  54.397  1.00  0.00
ATOM    195  P   G       7      22.436  36.361  53.995  1.00  0.00
ATOM    196  OP1 G       7      21.324  36.625  53.063  1.00  0.00
ATOM    197  OP2 G       7      23.808  36.609  53.516  1.00  0.00
ATOM    198  O5' G       7      22.261  37.155  55.392  1.00  0.00
ATOM    199  C5' G       7      21.130  37.119  56.151  1.00  0.00
ATOM    200  H5' G       7      20.844  36.083  56.332  1.00  0.00
ATOM    201 H5'' G       7      20.335  37.626  55.605  1.00  0.00
ATOM    202  C4' G       7      21.334  37.927  57.479  1.00  0.00
ATOM    203  H4' G       7      20.344  37.880  57.933  1.00  0.00
ATOM    204  O4' G       7      22.250  37.388  58.363  1.00  0.00
ATOM    205  C1' G       7      22.933  38.400  59.157  1.00  0.00
ATOM    206  H1' G       7      22.967  38.160  60.220  1.00  0.00
ATOM    207  N9  G       7      24.280  38.806  58.735  1.00  0.00
ATOM    208  C8  G       7      24.951  38.317  57.601  1.00  0.00
ATOM    209  H8  G       7      24.494  37.773  56.788  1.00  0.00
ATOM    210  N7  G       7      26.207  38.631  57.646  1.00  0.00
ATOM    211  C5  G       7      26.390  39.404  58.823  1.00  0.00
ATOM    212  C6  G       7      27.582  40.024  59.406  1.00  0.00
ATOM    213  O6  G       7      28.732  40.136  59.019  1.00  0.00
ATOM    214  N1  G       7      27.301  40.754  60.563  1.00  0.00
ATOM    215  H1  G       7      28.001  41.418  60.863  1.00  0.00
ATOM    216  C2  G       7      26.023  40.836  61.013  1.00  0.00
ATOM    217  N2  G       7      25.872  41.621  62.019  1.00  0.00
ATOM    218  H21 G       7      26.537  42.374  62.125  1.00  0.00
ATOM    219  H22 G       7      24.920  41.839  62.277  1.00  0.00
ATOM    220  N3  G       7      24.991  40.084  60.703  1.00  0.00
ATOM    221  C4  G       7      25.195  39.451  59.507  1.00  0.00
ATOM    222  C3' G       7      21.630  39.390  57.518  1.00  0.00
ATOM    223  H3' G       7      22.537  39.535  56.931  1.00  0.00
ATOM    224  C2' G       7      22.009  39.615  58.976  1.00  0.00
ATOM    225  H2' G       7      22.628  40.508  59.065  1.00  0.00
ATOM    226  O2' G       7      20.982  39.602  59.954  1.00  0.00
ATOM    227 HO2' G       7      20.147  39.638  59.482  1.00  0.00
ATOM    228  O3' G       7      20.686  40.320  56.999  1.00  0.00
ATOM    229  P   G       8      21.045  41.635  56.153  1.00  0.00
ATOM    230  OP1 G       8      19.814  42.266  55.577  1.00  0.00
ATOM    231  OP2 G       8      22.151  41.310  55.191  1.00  0.00
ATOM    232  O5' G       8      21.664  42.403  57.383  1.00  0.00
ATOM    233  C5' G       8      20.768  42.932  58.348  1.00  0.00
ATOM    234  H5' G       8      20.313  42.159  58.968  1.00  0.00
ATOM    235 H5'' G       8      19.977  43.450  57.806  1.00  0.00
ATOM    236  C4' G       8      21.543  43.928  59.223  1.00  0.00
ATOM    237  H4' G       8      20.869  44.505  59.857  1.00  0.00
ATOM    238  O4' G       8      22.628  43.225  59.849  1.00  0.00
ATOM    239  C1' G       8      23.772  44.122  59.912  1.00  0.00
ATOM    240  H1' G       8      23.966  44.249  60.977  1.00  0.00
ATOM    241  N9  G       8      24.959  43.540  59.157  1.00  0.00
ATOM    242  C8  G       8      25.035  42.610  58.139  1.00  0.00
ATOM    243  H8  G       8      24.124  42.122  57.825  1.00  0.00
ATOM    244  N7  G       8      26.188  42.363  57.660  1.00  0.00
ATOM    245  C5  G       8      27.024  43.266  58.427  1.00  0.00
ATOM    246  C6  G       8      28.447  43.533  58.390  1.00  0.00
ATOM    247  O6  G       8      29.316  42.972  57.696  1.00  0.00
ATOM    248  N1  G       8      28.863  44.478  59.335  1.00  0.00
ATOM    249  H1  G       8      29.831  44.765  59.359  1.00  0.00
ATOM    250  C2  G       8      28.066  44.994  60.274  1.00  0.00
ATOM    251  N2  G       8      28.468  45.989  61.095  1.00  0.00
ATOM    252  H21 G       8      27.839  46.309  61.818  1.00  0.00
ATOM    253  H22 G       8      29.433  46.286  61.078  1.00  0.00
ATOM    254  N3  G       8      26.741  44.808  60.336  1.00  0.00
ATOM    255  C4  G       8      26.291  43.930  59.373  1.00  0.00
ATOM    256  C3' G       8      22.176  45.027  58.332  1.00  0.00
ATOM    257  H3' G       8      22.437  44.717  57.320  1.00  0.00
ATOM    258  C2' G       8      23.329  45.449  59.356  1.00  0.00
ATOM    259  H2' G       8      24.136  45.955  58.827  1.00  0.00
ATOM    260  O2' G       8      22.798  46.169  60.498  1.00  0.00
ATOM    261 HO2' G       8      22.038  46.718  60.290  1.00  0.00
ATOM    262  O3' G       8      21.396  46.246  58.163  1.00  0.00
ATOM    263  P   U       9      21.670  47.220  57.006  1.00  0.00
ATOM    264  OP1 U       9      20.704  48.379  57.212  1.00  0.00
ATOM    265  OP2 U       9      21.745  46.480  55.704  1.00  0.00
ATOM    266  O5' U       9      23.042  47.887  57.252  1.00  0.00
ATOM    267  C5' U       9      23.263  48.942  58.186  1.00  0.00
ATOM    268  H5' U       9      22.882  48.586  59.143  1.00  0.00
ATOM    269 H5'' U       9      22.715  49.832  57.876  1.00  0.00
ATOM    270  C4' U       9      24.690  49.366  58.518  1.00  0.00
ATOM    271  H4' U       9      24.617  50.158  59.264  1.00  0.00
ATOM    272  O4' U       9      25.392  48.282  59.085  1.00  0.00
ATOM    273  C1' U       9      26.775  48.513  58.646  1.00  0.00
ATOM    274  H1' U       9      27.430  48.579  59.514  1.00  0.00
ATOM    275  N1  U       9      27.319  47.399  57.758  1.00  0.00
ATOM    276  C6  U       9      26.445  46.670  56.945  1.00  0.00
ATOM    277  H6  U       9      25.374  46.785  57.028  1.00  0.00
ATOM    278  C5  U       9      26.996  45.897  56.004  1.00  0.00
ATOM    279  H5  U       9      26.459  45.335  55.255  1.00  0.00
ATOM    280  C4  U       9      28.389  45.680  55.889  1.00  0.00
ATOM    281  O4  U       9      28.991  44.877  55.122  1.00  0.00
ATOM    282  N3  U       9      29.179  46.386  56.742  1.00  0.00
ATOM    283  H3  U       9      30.148  46.105  56.792  1.00  0.00
ATOM    284  C2  U       9      28.755  47.317  57.638  1.00  0.00
ATOM    285  O2  U       9      29.548  47.920  58.384  1.00  0.00
ATOM    286  C3' U       9      25.423  49.843  57.254  1.00  0.00
ATOM    287  H3' U       9      25.383  49.132  56.429  1.00  0.00
ATOM    288  C2' U       9      26.791  49.889  57.853  1.00  0.00
ATOM    289  H2' U       9      27.527  49.856  57.050  1.00  0.00
ATOM    290  O2' U       9      26.930  50.967  58.759  1.00  0.00
ATOM    291 HO2' U       9      27.855  51.177  58.910  1.00  0.00
ATOM    292  O3' U       9      24.862  51.054  56.813  1.00  0.00
ATOM    293  P   A      10      24.705  51.272  55.229  1.00  0.00
ATOM    294  OP1 A      10      23.876  52.490  55.159  1.00  0.00
ATOM    295  OP2 A      10      24.268  50.030  54.551  1.00  0.00
ATOM    296  O5' A      10      26.255  51.675  54.881  1.00  0.00
ATOM    297  C5' A      10      26.927  52.739  55.495  1.00  0.00
ATOM    298  H5' A      10      26.856  52.690  56.582  1.00  0.00
ATOM    299 H5'' A      10      26.586  53.710  55.137  1.00  0.00
ATOM    300  C4' A      10      28.442  52.640  55.231  1.00  0.00
ATOM    301  H4' A      10      28.756  53.566  55.712  1.00  0.00
ATOM    302  O4' A      10      28.911  51.512  55.877  1.00  0.00
ATOM    303  C1' A      10      30.090  51.193  55.122  1.00  0.00
ATOM    304  H1' A      10      30.942  51.240  55.800  1.00  0.00
ATOM    305  N9  A      10      29.923  49.810  54.578  1.00  0.00
ATOM    306  C8  A      10      28.726  49.221  54.295  1.00  0.00
ATOM    307  H8  A      10      27.755  49.634  54.522  1.00  0.00
ATOM    308  N7  A      10      28.860  48.019  53.729  1.00  0.00
ATOM    309  C5  A      10      30.217  47.897  53.512  1.00  0.00
ATOM    310  C6  A      10      31.032  46.897  52.966  1.00  0.00
ATOM    311  N6  A      10      30.639  45.758  52.373  1.00  0.00
ATOM    312  H61 A      10      29.676  45.453  52.386  1.00  0.00
ATOM    313  H62 A      10      31.337  45.067  52.140  1.00  0.00
ATOM    314  N1  A      10      32.372  47.091  52.897  1.00  0.00
ATOM    315  C2  A      10      32.889  48.199  53.464  1.00  0.00
ATOM    316  H2  A      10      33.954  48.379  53.442  1.00  0.00
ATOM    317  N3  A      10      32.146  49.185  54.044  1.00  0.00
ATOM    318  C4  A      10      30.825  49.002  53.990  1.00  0.00
ATOM    319  C3' A      10      28.876  52.672  53.772  1.00  0.00
ATOM    320  H3' A      10      28.320  51.978  53.141  1.00  0.00
ATOM    321  C2' A      10      30.340  52.164  53.983  1.00  0.00
ATOM    322  H2' A      10      30.665  51.689  53.057  1.00  0.00
ATOM    323  O2' A      10      31.099  53.313  54.330  1.00  0.00
ATOM    324 HO2' A      10      30.820  54.075  53.819  1.00  0.00
ATOM    325  O3' A      10      28.936  53.944  53.082  1.00  0.00
ATOM    326  P   C      11      29.056  54.032  51.506  1.00  0.00
ATOM    327  OP1 C      11      28.785  55.463  51.259  1.00  0.00
ATOM    328  OP2 C      11      28.208  52.992  50.928  1.00  0.00
ATOM    329  O5' C      11      30.521  53.616  51.105  1.00  0.00
ATOM    330  C5' C      11      31.665  54.422  51.304  1.00  0.00
ATOM    331  H5' C      11      31.817  54.665  52.356  1.00  0.00
ATOM    332 H5'' C      11      31.620  55.354  50.741  1.00  0.00
ATOM    333  C4' C      11      32.984  53.686  50.905  1.00  0.00
ATOM    334  H4' C      11      33.891  54.191  51.238  1.00  0.00
ATOM    335  O4' C      11      32.928  52.330  51.411  1.00  0.00
ATOM    336  C1' C      11      33.596  51.502  50.530  1.00  0.00
ATOM    337  H1' C      11      34.499  51.122  51.008  1.00  0.00
ATOM    338  N1  C      11      32.670  50.371  50.091  1.00  0.00
ATOM    339  C6  C      11      31.332  50.339  50.413  1.00  0.00
ATOM    340  H6  C      11      30.803  51.219  50.749  1.00  0.00
ATOM    341  C5  C      11      30.578  49.250  50.096  1.00  0.00
ATOM    342  H5  C      11      29.499  49.285  50.117  1.00  0.00
ATOM    343  C4  C      11      31.260  48.111  49.640  1.00  0.00
ATOM    344  N4  C      11      30.684  47.059  49.244  1.00  0.00
ATOM    345  H41 C      11      29.720  46.934  49.516  1.00  0.00
ATOM    346  H42 C      11      31.305  46.383  48.823  1.00  0.00
ATOM    347  N3  C      11      32.546  48.051  49.433  1.00  0.00
ATOM    348  C2  C      11      33.265  49.174  49.621  1.00  0.00
ATOM    349  O2  C      11      34.440  49.081  49.262  1.00  0.00
ATOM    350  C3' C      11      33.119  53.438  49.420  1.00  0.00
ATOM    351  H3' C      11      32.191  52.976  49.082  1.00  0.00
ATOM    352  C2' C      11      34.143  52.345  49.426  1.00  0.00
ATOM    353  H2' C      11      34.179  51.808  48.478  1.00  0.00
ATOM    354  O2' C      11      35.423  52.856  49.847  1.00  0.00
ATOM    355 HO2' C      11      35.764  53.367  49.109  1.00  0.00
ATOM    356  O3' C      11      33.370  54.668  48.658  1.00  0.00
ATOM    357  P   U      12      33.459  54.622  47.036  1.00  0.00
ATOM    358  OP1 U      12      34.179  55.863  46.712  1.00  0.00
ATOM    359  OP2 U      12      32.106  54.387  46.588  1.00  0.00
ATOM    360  O5' U      12      34.385  53.358  46.621  1.00  0.00
ATOM    361  C5' U      12      35.825  53.431  46.600  1.00  0.00
ATOM    362  H5' U      12      36.328  53.559  47.558  1.00  0.00
ATOM    363 H5'' U      12      36.159  54.171  45.873  1.00  0.00
ATOM    364  C4' U      12      36.433  52.137  46.088  1.00  0.00
ATOM    365  H4' U      12      37.518  52.219  46.144  1.00  0.00
ATOM    366  O4' U      12      35.911  50.950  46.825  1.00  0.00
ATOM    367  C1' U      12      36.090  49.768  46.018  1.00  0.00
ATOM    368  H1' U      12      36.818  49.091  46.466  1.00  0.00
ATOM    369  N1  U      12      34.744  49.089  45.949  1.00  0.00
ATOM    370  C6  U      12      33.509  49.698  46.213  1.00  0.00
ATOM    371  H6  U      12      33.481  50.762  46.400  1.00  0.00
ATOM    372  C5  U      12      32.360  48.936  46.318  1.00  0.00
ATOM    373  H5  U      12      31.407  49.407  46.509  1.00  0.00
ATOM    374  C4  U      12      32.398  47.495  46.067  1.00  0.00
ATOM    375  O4  U      12      31.428  46.765  46.112  1.00  0.00
ATOM    376  N3  U      12      33.674  47.020  45.843  1.00  0.00
ATOM    377  H3  U      12      33.789  46.016  45.848  1.00  0.00
ATOM    378  C2  U      12      34.874  47.710  45.822  1.00  0.00
ATOM    379  O2  U      12      35.890  47.089  45.533  1.00  0.00
ATOM    380  C3' U      12      36.244  51.713  44.637  1.00  0.00
ATOM    381  H3' U      12      35.178  51.884  44.483  1.00  0.00
ATOM    382  C2' U      12      36.467  50.172  44.618  1.00  0.00
ATOM    383  H2' U      12      35.833  49.635  43.912  1.00  0.00
ATOM    384  O2' U      12      37.821  49.880  44.321  1.00  0.00
ATOM    385 HO2' U      12      37.881  49.564  43.417  1.00  0.00
ATOM    386  O3' U      12      37.027  52.542  43.845  1.00  0.00
ATOM    387  P   A      13      36.741  52.668  42.264  1.00  0.00
ATOM    388  OP1 A      13      37.898  53.429  41.794  1.00  0.00
ATOM    389  OP2 A      13      35.431  53.288  42.158  1.00  0.00
ATOM    390  O5' A      13      36.777  51.188  41.595  1.00  0.00
ATOM    391  C5' A      13      38.007  50.546  41.322  1.00  0.00
ATOM    392  H5' A      13      38.701  50.570  42.163  1.00  0.00
ATOM    393 H5'' A      13      38.600  51.095  40.590  1.00  0.00
ATOM    394  C4' A      13      37.795  49.089  40.805  1.00  0.00
ATOM    395  H4' A      13      38.804  48.755  40.561  1.00  0.00
ATOM    396  O4' A      13      37.291  48.351  41.902  1.00  0.00
ATOM    397  C1' A      13      36.480  47.326  41.321  1.00  0.00
ATOM    398  H1' A      13      36.853  46.366  41.678  1.00  0.00
ATOM    399  N9  A      13      35.067  47.334  41.762  1.00  0.00
ATOM    400  C8  A      13      34.260  48.420  41.816  1.00  0.00
ATOM    401  H8  A      13      34.603  49.443  41.769  1.00  0.00
ATOM    402  N7  A      13      33.072  48.168  42.165  1.00  0.00
ATOM    403  C5  A      13      32.997  46.777  42.225  1.00  0.00
ATOM    404  C6  A      13      31.937  45.909  42.489  1.00  0.00
ATOM    405  N6  A      13      30.654  46.305  42.627  1.00  0.00
ATOM    406  H61 A      13      30.489  47.300  42.579  1.00  0.00
ATOM    407  H62 A      13      29.954  45.582  42.724  1.00  0.00
ATOM    408  N1  A      13      32.101  44.591  42.215  1.00  0.00
ATOM    409  C2  A      13      33.322  44.230  41.780  1.00  0.00
ATOM    410  H2  A      13      33.503  43.198  41.516  1.00  0.00
ATOM    411  N3  A      13      34.439  44.927  41.588  1.00  0.00
ATOM    412  C4  A      13      34.187  46.269  41.789  1.00  0.00
ATOM    413  C3' A      13      36.900  48.883  39.546  1.00  0.00
ATOM    414  H3' A      13      35.976  49.429  39.738  1.00  0.00
ATOM    415  C2' A      13      36.533  47.439  39.771  1.00  0.00
ATOM    416  H2' A      13      35.534  47.196  39.410  1.00  0.00
ATOM    417  O2' A      13      37.520  46.533  39.296  1.00  0.00
ATOM    418 HO2' A      13      37.159  45.958  38.617  1.00  0.00
ATOM    419  O3' A      13      37.373  49.157  38.255  1.00  0.00
ATOM    420  P   G      14      36.398  49.300  37.046  1.00  0.00
ATOM    421  OP1 G      14      37.225  49.879  35.996  1.00  0.00
ATOM    422  OP2 G      14      35.117  50.001  37.538  1.00  0.00
ATOM    423  O5' G      14      36.008  47.722  36.725  1.00  0.00
ATOM    424  C5' G      14      36.964  46.803  36.242  1.00  0.00
ATOM    425  H5' G      14      37.838  46.765  36.893  1.00  0.00
ATOM    426 H5'' G      14      37.237  46.962  35.199  1.00  0.00
ATOM    427  C4' G      14      36.234  45.394  36.345  1.00  0.00
ATOM    428  H4' G      14      36.850  44.682  35.795  1.00  0.00
ATOM    429  O4' G      14      35.881  44.874  37.635  1.00  0.00
ATOM    430  C1' G      14      34.666  44.039  37.565  1.00  0.00
ATOM    431  H1' G      14      34.740  43.112  38.134  1.00  0.00
ATOM    432  N9  G      14      33.437  44.728  38.003  1.00  0.00
ATOM    433  C8  G      14      33.263  46.071  38.105  1.00  0.00
ATOM    434  H8  G      14      34.087  46.743  37.914  1.00  0.00
ATOM    435  N7  G      14      32.062  46.500  38.523  1.00  0.00
ATOM    436  C5  G      14      31.416  45.293  38.702  1.00  0.00
ATOM    437  C6  G      14      30.048  44.980  39.119  1.00  0.00
ATOM    438  O6  G      14      29.151  45.676  39.661  1.00  0.00
ATOM    439  N1  G      14      29.703  43.657  38.948  1.00  0.00
ATOM    440  H1  G      14      28.785  43.458  39.318  1.00  0.00
ATOM    441  C2  G      14      30.583  42.733  38.566  1.00  0.00
ATOM    442  N2  G      14      30.079  41.584  38.472  1.00  0.00
ATOM    443  H21 G      14      30.696  40.846  38.166  1.00  0.00
ATOM    444  H22 G      14      29.089  41.468  38.634  1.00  0.00
ATOM    445  N3  G      14      31.876  42.921  38.255  1.00  0.00
ATOM    446  C4  G      14      32.210  44.214  38.269  1.00  0.00
ATOM    447  C3' G      14      34.993  45.122  35.490  1.00  0.00
ATOM    448  H3' G      14      34.269  45.920  35.653  1.00  0.00
ATOM    449  C2' G      14      34.509  43.789  36.120  1.00  0.00
ATOM    450  H2' G      14      33.507  43.515  35.789  1.00  0.00
ATOM    451  O2' G      14      35.235  42.656  35.667  1.00  0.00
ATOM    452 HO2' G      14      35.391  42.687  34.721  1.00  0.00
ATOM    453  O3' G      14      35.411  44.962  34.137  1.00  0.00
ATOM    454  P   U      15      34.807  45.862  32.963  1.00  0.00
ATOM    455  OP1 U      15      35.598  45.743  31.722  1.00  0.00
ATOM    456  OP2 U      15      34.489  47.192  33.456  1.00  0.00
ATOM    457  O5' U      15      33.365  45.074  32.749  1.00  0.00
ATOM    458  C5' U      15      33.431  43.773  32.182  1.00  0.00
ATOM    459  H5' U      15      33.765  43.152  33.014  1.00  0.00
ATOM    460 H5'' U      15      34.290  43.596  31.535  1.00  0.00
ATOM    461  C4' U      15      32.028  43.371  31.538  1.00  0.00
ATOM    462  H4' U      15      32.089  42.373  31.104  1.00  0.00
ATOM    463  O4' U      15      30.828  43.571  32.324  1.00  0.00
ATOM    464  C1' U      15      29.647  43.568  31.581  1.00  0.00
ATOM    465  H1' U      15      29.186  42.585  31.674  1.00  0.00
ATOM    466  N1  U      15      28.693  44.591  31.982  1.00  0.00
ATOM    467  C6  U      15      29.175  45.699  32.658  1.00  0.00
ATOM    468  H6  U      15      30.240  45.879  32.671  1.00  0.00
ATOM    469  C5  U      15      28.348  46.498  33.319  1.00  0.00
ATOM    470  H5  U      15      28.687  47.319  33.933  1.00  0.00
ATOM    471  C4  U      15      26.935  46.240  33.365  1.00  0.00
ATOM    472  O4  U      15      26.140  46.968  33.946  1.00  0.00
ATOM    473  N3  U      15      26.533  45.181  32.599  1.00  0.00
ATOM    474  H3  U      15      25.533  45.072  32.515  1.00  0.00
ATOM    475  C2  U      15      27.316  44.387  31.839  1.00  0.00
ATOM    476  O2  U      15      26.806  43.490  31.075  1.00  0.00
ATOM    477  C3' U      15      31.662  44.223  30.295  1.00  0.00
ATOM    478  H3' U      15      31.861  45.249  30.606  1.00  0.00
ATOM    479  C2' U      15      30.175  43.874  30.166  1.00  0.00
ATOM    480  H2' U      15      29.776  44.736  29.631  1.00  0.00
ATOM    481  O2' U      15      29.888  42.784  29.277  1.00  0.00
ATOM    482 HO2' U      15      30.742  42.521  28.925  1.00  0.00
ATOM    483  O3' U      15      32.289  43.891  29.108  1.00  0.00
ATOM    484  P   G      16      32.527  45.076  28.039  1.00  0.00
ATOM    485  OP1 G      16      33.369  44.524  26.943  1.00  0.00
ATOM    486  OP2 G      16      33.103  46.146  28.862  1.00  0.00
ATOM    487  O5' G      16      31.099  45.606  27.466  1.00  0.00
ATOM    488  C5' G      16      30.428  44.768  26.584  1.00  0.00
ATOM    489  H5' G      16      30.382  43.751  26.973  1.00  0.00
ATOM    490 H5'' G      16      30.795  44.884  25.564  1.00  0.00
ATOM    491  C4' G      16      28.951  45.309  26.446  1.00  0.00
ATOM    492  H4' G      16      28.251  44.688  25.887  1.00  0.00
ATOM    493  O4' G      16      28.384  45.447  27.718  1.00  0.00
ATOM    494  C1' G      16      27.452  46.512  27.775  1.00  0.00
ATOM    495  H1' G      16      26.454  46.075  27.824  1.00  0.00
ATOM    496  N9  G      16      27.665  47.220  29.036  1.00  0.00
ATOM    497  C8  G      16      28.852  47.436  29.693  1.00  0.00
ATOM    498  H8  G      16      29.792  47.196  29.217  1.00  0.00
ATOM    499  N7  G      16      28.729  48.121  30.804  1.00  0.00
ATOM    500  C5  G      16      27.350  48.371  30.913  1.00  0.00
ATOM    501  C6  G      16      26.549  49.107  31.852  1.00  0.00
ATOM    502  O6  G      16      26.956  49.799  32.834  1.00  0.00
ATOM    503  N1  G      16      25.208  49.052  31.595  1.00  0.00
ATOM    504  H1  G      16      24.665  49.465  32.340  1.00  0.00
ATOM    505  C2  G      16      24.677  48.397  30.476  1.00  0.00
ATOM    506  N2  G      16      23.445  48.792  30.120  1.00  0.00
ATOM    507  H21 G      16      23.024  48.458  29.265  1.00  0.00
ATOM    508  H22 G      16      22.896  49.115  30.903  1.00  0.00
ATOM    509  N3  G      16      25.368  47.732  29.624  1.00  0.00
ATOM    510  C4  G      16      26.710  47.704  29.893  1.00  0.00
ATOM    511  C3' G      16      28.909  46.753  25.829  1.00  0.00
ATOM    512  H3' G      16      29.822  47.251  26.155  1.00  0.00
ATOM    513  C2' G      16      27.606  47.298  26.519  1.00  0.00
ATOM    514  H2' G      16      27.656  48.374  26.691  1.00  0.00
ATOM    515  O2' G      16      26.520  47.079  25.602  1.00  0.00
ATOM    516 HO2' G      16      26.756  47.473  24.759  1.00  0.00
ATOM    517  O3' G      16      28.872  46.699  24.418  1.00  0.00
ATOM    518  P   G      17      29.202  47.873  23.461  1.00  0.00
ATOM    519  OP1 G      17      29.748  47.458  22.132  1.00  0.00
ATOM    520  OP2 G      17      29.996  48.892  24.175  1.00  0.00
ATOM    521  O5' G      17      27.769  48.475  23.197  1.00  0.00
ATOM    522  C5' G      17      26.823  47.847  22.338  1.00  0.00
ATOM    523  H5' G      17      26.517  46.925  22.834  1.00  0.00
ATOM    524 H5'' G      17      27.268  47.679  21.358  1.00  0.00
ATOM    525  C4' G      17      25.612  48.829  22.136  1.00  0.00
ATOM    526  H4' G      17      24.820  48.225  21.695  1.00  0.00
ATOM    527  O4' G      17      25.170  49.409  23.337  1.00  0.00
ATOM    528  C1' G      17      25.538  50.776  23.396  1.00  0.00
ATOM    529  H1' G      17      24.604  51.338  23.394  1.00  0.00
ATOM    530  N9  G      17      26.129  50.944  24.775  1.00  0.00
ATOM    531  C8  G      17      27.358  50.942  25.379  1.00  0.00
ATOM    532  H8  G      17      28.278  50.925  24.812  1.00  0.00
ATOM    533  N7  G      17      27.515  51.045  26.697  1.00  0.00
ATOM    534  C5  G      17      26.150  50.989  27.082  1.00  0.00
ATOM    535  C6  G      17      25.565  51.177  28.435  1.00  0.00
ATOM    536  O6  G      17      26.173  51.268  29.521  1.00  0.00
ATOM    537  N1  G      17      24.182  51.177  28.378  1.00  0.00
ATOM    538  H1  G      17      23.735  51.419  29.251  1.00  0.00
ATOM    539  C2  G      17      23.476  51.177  27.216  1.00  0.00
ATOM    540  N2  G      17      22.117  51.177  27.343  1.00  0.00
ATOM    541  H21 G      17      21.589  51.345  26.499  1.00  0.00
ATOM    542  H22 G      17      21.649  51.004  28.221  1.00  0.00
ATOM    543  N3  G      17      23.940  51.112  25.972  1.00  0.00
ATOM    544  C4  G      17      25.301  51.113  25.910  1.00  0.00
ATOM    545  C3' G      17      26.023  50.005  21.139  1.00  0.00
ATOM    546  H3' G      17      26.838  49.779  20.452  1.00  0.00
ATOM    547  C2' G      17      26.485  51.041  22.173  1.00  0.00
ATOM    548  H2' G      17      27.500  50.772  22.466  1.00  0.00
ATOM    549  O2' G      17      26.440  52.367  21.724  1.00  0.00
ATOM    550 HO2' G      17      26.761  52.485  20.827  1.00  0.00
ATOM    551  O3' G      17      24.857  50.459  20.408  1.00  0.00
ATOM    552  P   A      18      24.229  49.713  19.196  1.00  0.00
ATOM    553  OP1 A      18      23.235  48.719  19.714  1.00  0.00
ATOM    554  OP2 A      18      25.225  49.171  18.284  1.00  0.00
ATOM    555  O5' A      18      23.347  50.837  18.358  1.00  0.00
ATOM    556  C5' A      18      23.920  51.725  17.373  1.00  0.00
ATOM    557  H5' A      18      23.305  51.596  16.482  1.00  0.00
ATOM    558 H5'' A      18      24.919  51.347  17.158  1.00  0.00
ATOM    559  C4' A      18      23.850  53.250  17.782  1.00  0.00
ATOM    560  H4' A      18      23.751  53.864  16.886  1.00  0.00
ATOM    561  O4' A      18      22.650  53.435  18.579  1.00  0.00
ATOM    562  C1' A      18      22.872  54.530  19.433  1.00  0.00
ATOM    563  H1' A      18      22.123  55.311  19.303  1.00  0.00
ATOM    564  N9  A      18      22.683  54.054  20.813  1.00  0.00
ATOM    565  C8  A      18      22.564  52.728  21.279  1.00  0.00
ATOM    566  H8  A      18      22.492  51.870  20.628  1.00  0.00
ATOM    567  N7  A      18      22.722  52.612  22.571  1.00  0.00
ATOM    568  C5  A      18      22.814  53.901  23.007  1.00  0.00
ATOM    569  C6  A      18      23.024  54.512  24.310  1.00  0.00
ATOM    570  N6  A      18      23.196  53.865  25.393  1.00  0.00
ATOM    571  H61 A      18      23.011  52.872  25.392  1.00  0.00
ATOM    572  H62 A      18      23.413  54.345  26.255  1.00  0.00
ATOM    573  N1  A      18      23.189  55.811  24.402  1.00  0.00
ATOM    574  C2  A      18      23.185  56.587  23.320  1.00  0.00
ATOM    575  H2  A      18      23.215  57.644  23.542  1.00  0.00
ATOM    576  N3  A      18      22.971  56.154  22.058  1.00  0.00
ATOM    577  C4  A      18      22.814  54.797  21.974  1.00  0.00
ATOM    578  C3' A      18      24.958  53.766  18.672  1.00  0.00
ATOM    579  H3' A      18      25.108  53.161  19.566  1.00  0.00
ATOM    580  C2' A      18      24.324  55.082  19.165  1.00  0.00
ATOM    581  H2' A      18      24.801  55.482  20.060  1.00  0.00
ATOM    582  O2' A      18      24.280  56.004  18.048  1.00  0.00
ATOM    583 HO2' A      18      25.146  56.165  17.666  1.00  0.00
ATOM    584  O3' A      18      26.051  53.927  17.937  1.00  0.00
ATOM    585  P   G      19      27.451  53.888  18.696  1.00  0.00
ATOM    586  OP1 G      19      27.526  52.521  19.357  1.00  0.00
ATOM    587  OP2 G      19      27.505  55.165  19.522  1.00  0.00
ATOM    588  O5' G      19      28.533  54.105  17.572  1.00  0.00
ATOM    589  C5' G      19      28.588  53.272  16.417  1.00  0.00
ATOM    590  H5' G      19      27.622  53.316  15.915  1.00  0.00
ATOM    591 H5'' G      19      28.813  52.249  16.722  1.00  0.00
ATOM    592  C4' G      19      29.516  53.777  15.363  1.00  0.00
ATOM    593  H4' G      19      29.336  53.068  14.555  1.00  0.00
ATOM    594  O4' G      19      29.073  54.960  14.809  1.00  0.00
ATOM    595  C1' G      19      30.148  55.987  14.817  1.00  0.00
ATOM    596  H1' G      19      30.155  56.636  13.941  1.00  0.00
ATOM    597  N9  G      19      29.907  56.842  16.001  1.00  0.00
ATOM    598  C8  G      19      28.716  57.116  16.700  1.00  0.00
ATOM    599  H8  G      19      27.783  56.590  16.563  1.00  0.00
ATOM    600  N7  G      19      28.654  58.271  17.330  1.00  0.00
ATOM    601  C5  G      19      29.991  58.711  17.313  1.00  0.00
ATOM    602  C6  G      19      30.631  59.913  17.828  1.00  0.00
ATOM    603  O6  G      19      30.127  60.805  18.495  1.00  0.00
ATOM    604  N1  G      19      31.934  60.019  17.500  1.00  0.00
ATOM    605  H1  G      19      32.214  60.981  17.630  1.00  0.00
ATOM    606  C2  G      19      32.551  59.227  16.619  1.00  0.00
ATOM    607  N2  G      19      33.810  59.518  16.443  1.00  0.00
ATOM    608  H21 G      19      34.327  58.922  15.813  1.00  0.00
ATOM    609  H22 G      19      34.109  60.403  16.828  1.00  0.00
ATOM    610  N3  G      19      32.043  58.106  16.096  1.00  0.00
ATOM    611  C4  G      19      30.736  57.912  16.459  1.00  0.00
ATOM    612  C3' G      19      30.942  54.010  15.809  1.00  0.00
ATOM    613  H3' G      19      30.950  54.315  16.855  1.00  0.00
ATOM    614  C2' G      19      31.390  55.131  14.878  1.00  0.00
ATOM    615  H2' G      19      32.196  55.791  15.198  1.00  0.00
ATOM    616  O2' G      19      31.588  54.864  13.498  1.00  0.00
ATOM    617 HO2' G      19      32.082  54.049  13.382  1.00  0.00
ATOM    618  O3' G      19      31.699  52.876  15.573  1.00  0.00
ATOM    619  P   U      20      32.571  52.094  16.681  1.00  0.00
ATOM    620  OP1 U      20      33.339  51.009  16.004  1.00  0.00
ATOM    621  OP2 U      20      31.651  51.769  17.754  1.00  0.00
ATOM    622  O5' U      20      33.696  53.117  17.176  1.00  0.00
ATOM    623  C5' U      20      34.800  53.499  16.416  1.00  0.00
ATOM    624  H5' U      20      34.547  54.116  15.554  1.00  0.00
ATOM    625 H5'' U      20      35.455  52.688  16.100  1.00  0.00
ATOM    626  C4' U      20      35.468  54.570  17.245  1.00  0.00
ATOM    627  H4' U      20      36.438  54.860  16.841  1.00  0.00
ATOM    628  O4' U      20      34.644  55.833  17.139  1.00  0.00
ATOM    629  C1' U      20      34.823  56.586  18.305  1.00  0.00
ATOM    630  H1' U      20      35.186  57.535  17.910  1.00  0.00
ATOM    631  N1  U      20      33.524  56.803  18.995  1.00  0.00
ATOM    632  C6  U      20      32.505  55.851  18.941  1.00  0.00
ATOM    633  H6  U      20      32.597  54.879  18.479  1.00  0.00
ATOM    634  C5  U      20      31.280  56.134  19.516  1.00  0.00
ATOM    635  H5  U      20      30.481  55.408  19.503  1.00  0.00
ATOM    636  C4  U      20      31.031  57.505  20.000  1.00  0.00
ATOM    637  O4  U      20      29.886  57.965  20.176  1.00  0.00
ATOM    638  N3  U      20      32.166  58.231  20.241  1.00  0.00
ATOM    639  H3  U      20      32.148  59.158  20.641  1.00  0.00
ATOM    640  C2  U      20      33.372  58.051  19.615  1.00  0.00
ATOM    641  O2  U      20      34.193  58.903  19.811  1.00  0.00
ATOM    642  C3' U      20      35.647  54.331  18.708  1.00  0.00
ATOM    643  H3' U      20      34.688  53.960  19.070  1.00  0.00
ATOM    644  C2' U      20      35.759  55.763  19.226  1.00  0.00
ATOM    645  H2' U      20      35.500  55.880  20.278  1.00  0.00
ATOM    646  O2' U      20      37.159  56.174  19.196  1.00  0.00
ATOM    647 HO2' U      20      37.657  55.353  19.175  1.00  0.00
ATOM    648  O3' U      20      36.785  53.535  19.061  1.00  0.00
ATOM    649  P   A      21      36.764  52.608  20.301  1.00  0.00
ATOM    650  OP1 A      21      38.087  51.976  20.421  1.00  0.00
ATOM    651  OP2 A      21      35.535  51.715  20.168  1.00  0.00
ATOM    652  O5' A      21      36.648  53.447  21.618  1.00  0.00
ATOM    653  C5' A      21      37.802  54.071  22.129  1.00  0.00
ATOM    654  H5' A      21      38.507  54.347  21.345  1.00  0.00
ATOM    655 H5'' A      21      38.338  53.368  22.767  1.00  0.00
ATOM    656  C4' A      21      37.559  55.323  22.971  1.00  0.00
ATOM    657  H4' A      21      38.474  55.726  23.406  1.00  0.00
ATOM    658  O4' A      21      36.807  56.344  22.281  1.00  0.00
ATOM    659  C1' A      21      35.983  56.947  23.294  1.00  0.00
ATOM    660  H1' A      21      36.215  58.004  23.167  1.00  0.00
ATOM    661  N9  A      21      34.521  56.801  23.051  1.00  0.00
ATOM    662  C8  A      21      33.878  55.731  22.517  1.00  0.00
ATOM    663  H8  A      21      34.455  54.922  22.093  1.00  0.00
ATOM    664  N7  A      21      32.557  55.810  22.496  1.00  0.00
ATOM    665  C5  A      21      32.310  57.039  23.083  1.00  0.00
ATOM    666  C6  A      21      31.175  57.815  23.443  1.00  0.00
ATOM    667  N6  A      21      29.902  57.637  23.202  1.00  0.00
ATOM    668  H61 A      21      29.666  56.961  22.490  1.00  0.00
ATOM    669  H62 A      21      29.230  58.082  23.810  1.00  0.00
ATOM    670  N1  A      21      31.359  59.007  24.020  1.00  0.00
ATOM    671  C2  A      21      32.557  59.458  24.308  1.00  0.00
ATOM    672  H2  A      21      32.621  60.362  24.896  1.00  0.00
ATOM    673  N3  A      21      33.649  58.755  24.167  1.00  0.00
ATOM    674  C4  A      21      33.516  57.620  23.434  1.00  0.00
ATOM    675  C3' A      21      36.692  55.028  24.228  1.00  0.00
ATOM    676  H3' A      21      35.800  54.530  23.848  1.00  0.00
ATOM    677  C2' A      21      36.333  56.406  24.712  1.00  0.00
ATOM    678  H2' A      21      35.520  56.363  25.437  1.00  0.00
ATOM    679  O2' A      21      37.430  57.156  25.111  1.00  0.00
ATOM    680 HO2' A      21      37.145  58.067  25.211  1.00  0.00
ATOM    681  O3' A      21      37.387  54.328  25.251  1.00  0.00
ATOM    682  P   G      22      36.639  53.750  26.521  1.00  0.00
ATOM    683  OP1 G      22      37.749  53.069  27.236  1.00  0.00
ATOM    684  OP2 G      22      35.550  52.938  25.962  1.00  0.00
ATOM    685  O5' G      22      36.080  54.961  27.487  1.00  0.00
ATOM    686  C5' G      22      36.914  55.702  28.373  1.00  0.00
ATOM    687  H5' G      22      37.874  55.894  27.894  1.00  0.00
ATOM    688 H5'' G      22      37.171  55.154  29.279  1.00  0.00
ATOM    689  C4' G      22      36.174  57.059  28.741  1.00  0.00
ATOM    690  H4' G      22      36.901  57.849  28.930  1.00  0.00
ATOM    691  O4' G      22      35.314  57.564  27.716  1.00  0.00
ATOM    692  C1' G      22      34.168  58.190  28.357  1.00  0.00
ATOM    693  H1' G      22      34.127  59.222  28.008  1.00  0.00
ATOM    694  N9  G      22      32.958  57.508  27.827  1.00  0.00
ATOM    695  C8  G      22      32.888  56.441  26.887  1.00  0.00
ATOM    696  H8  G      22      33.797  55.975  26.538  1.00  0.00
ATOM    697  N7  G      22      31.695  56.203  26.470  1.00  0.00
ATOM    698  C5  G      22      30.869  57.012  27.321  1.00  0.00
ATOM    699  C6  G      22      29.449  57.174  27.283  1.00  0.00
ATOM    700  O6  G      22      28.581  56.457  26.752  1.00  0.00
ATOM    701  N1  G      22      28.996  58.276  28.006  1.00  0.00
ATOM    702  H1  G      22      27.995  58.251  28.142  1.00  0.00
ATOM    703  C2  G      22      29.835  59.163  28.646  1.00  0.00
ATOM    704  N2  G      22      29.254  60.113  29.278  1.00  0.00
ATOM    705  H21 G      22      29.781  60.813  29.780  1.00  0.00
ATOM    706  H22 G      22      28.264  60.220  29.109  1.00  0.00
ATOM    707  N3  G      22      31.166  58.996  28.714  1.00  0.00
ATOM    708  C4  G      22      31.644  57.891  28.064  1.00  0.00
ATOM    709  C3' G      22      35.275  56.820  29.980  1.00  0.00
ATOM    710  H3' G      22      34.678  55.927  29.795  1.00  0.00
ATOM    711  C2' G      22      34.324  58.039  29.825  1.00  0.00
ATOM    712  H2' G      22      33.389  57.879  30.361  1.00  0.00
ATOM    713  O2' G      22      34.872  59.181  30.427  1.00  0.00
ATOM    714 HO2' G      22      34.309  59.497  31.137  1.00  0.00
ATOM    715  O3' G      22      35.841  56.631  31.314  1.00  0.00
ATOM    716  P   C      23      35.078  55.741  32.423  1.00  0.00
ATOM    717  OP1 C      23      35.821  55.838  33.709  1.00  0.00
ATOM    718  OP2 C      23      34.871  54.392  31.844  1.00  0.00
ATOM    719  O5' C      23      33.588  56.409  32.656  1.00  0.00
ATOM    720  C5' C      23      33.401  57.653  33.367  1.00  0.00
ATOM    721  H5' C      23      34.117  58.348  32.928  1.00  0.00
ATOM    722 H5'' C      23      33.766  57.474  34.378  1.00  0.00
ATOM    723  C4' C      23      32.002  58.149  33.515  1.00  0.00
ATOM    724  H4' C      23      32.008  59.026  34.164  1.00  0.00
ATOM    725  O4' C      23      31.581  58.432  32.103  1.00  0.00
ATOM    726  C1' C      23      30.219  58.191  32.093  1.00  0.00
ATOM    727  H1' C      23      29.673  59.120  31.929  1.00  0.00
ATOM    728  N1  C      23      29.744  57.223  31.067  1.00  0.00
ATOM    729  C6  C      23      30.601  56.275  30.556  1.00  0.00
ATOM    730  H6  C      23      31.661  56.357  30.745  1.00  0.00
ATOM    731  C5  C      23      30.105  55.253  29.856  1.00  0.00
ATOM    732  H5  C      23      30.711  54.491  29.389  1.00  0.00
ATOM    733  C4  C      23      28.686  55.171  29.701  1.00  0.00
ATOM    734  N4  C      23      28.118  54.184  29.118  1.00  0.00
ATOM    735  H41 C      23      28.670  53.497  28.623  1.00  0.00
ATOM    736  H42 C      23      27.108  54.149  29.123  1.00  0.00
ATOM    737  N3  C      23      27.848  56.113  30.160  1.00  0.00
ATOM    738  C2  C      23      28.392  57.135  30.873  1.00  0.00
ATOM    739  O2  C      23      27.587  58.038  31.276  1.00  0.00
ATOM    740  C3' C      23      31.021  57.147  34.126  1.00  0.00
ATOM    741  H3' C      23      31.204  56.139  33.754  1.00  0.00
ATOM    742  C2' C      23      29.728  57.731  33.472  1.00  0.00
ATOM    743  H2' C      23      29.008  56.912  33.495  1.00  0.00
ATOM    744  O2' C      23      29.268  58.791  34.218  1.00  0.00
ATOM    745 HO2' C      23      28.342  58.834  34.469  1.00  0.00
ATOM    746  O3' C      23      31.002  57.224  35.543  1.00  0.00
ATOM    747  P   C      24      30.248  56.256  36.592  1.00  0.00
ATOM    748  OP1 C      24      30.795  56.538  37.907  1.00  0.00
ATOM    749  OP2 C      24      30.359  54.935  36.043  1.00  0.00
ATOM    750  O5' C      24      28.758  56.871  36.651  1.00  0.00
ATOM    751  C5' C      24      28.435  58.194  37.046  1.00  0.00
ATOM    752  H5' C      24      29.178  58.914  36.704  1.00  0.00
ATOM    753 H5'' C      24      28.495  58.261  38.132  1.00  0.00
ATOM    754  C4' C      24      27.067  58.644  36.692  1.00  0.00
ATOM    755  H4' C      24      27.035  59.696  36.974  1.00  0.00
ATOM    756  O4' C      24      26.722  58.598  35.327  1.00  0.00
ATOM    757  C1' C      24      25.314  58.159  35.224  1.00  0.00
ATOM    758  H1' C      24      24.754  58.822  34.565  1.00  0.00
ATOM    759  N1  C      24      25.301  56.735  34.653  1.00  0.00
ATOM    760  C6  C      24      26.453  56.108  34.438  1.00  0.00
ATOM    761  H6  C      24      27.330  56.540  34.897  1.00  0.00
ATOM    762  C5  C      24      26.495  54.973  33.733  1.00  0.00
ATOM    763  H5  C      24      27.463  54.527  33.561  1.00  0.00
ATOM    764  C4  C      24      25.342  54.578  32.987  1.00  0.00
ATOM    765  N4  C      24      25.456  53.680  32.104  1.00  0.00
ATOM    766  H41 C      24      26.330  53.183  32.205  1.00  0.00
ATOM    767  H42 C      24      24.603  53.370  31.660  1.00  0.00
ATOM    768  N3  C      24      24.152  55.178  33.160  1.00  0.00
ATOM    769  C2  C      24      24.167  56.274  33.937  1.00  0.00
ATOM    770  O2  C      24      23.079  56.888  34.020  1.00  0.00
ATOM    771  C3' C      24      25.990  57.807  37.413  1.00  0.00
ATOM    772  H3' C      24      26.289  56.761  37.348  1.00  0.00
ATOM    773  C2' C      24      24.719  58.122  36.560  1.00  0.00
ATOM    774  H2' C      24      24.021  57.292  36.666  1.00  0.00
ATOM    775  O2' C      24      24.167  59.404  36.945  1.00  0.00
ATOM    776 HO2' C      24      24.803  59.822  37.530  1.00  0.00
ATOM    777  O3' C      24      25.850  58.206  38.715  1.00  0.00
ATOM    778  P   C      25      25.951  57.064  39.929  1.00  0.00
ATOM    779  OP1 C      25      25.973  57.703  41.233  1.00  0.00
ATOM    780  OP2 C      25      27.010  56.170  39.581  1.00  0.00
ATOM    781  O5' C      25      24.554  56.286  39.644  1.00  0.00
ATOM    782  C5' C      25      23.373  57.006  40.018  1.00  0.00
ATOM    783  H5' C      25      23.445  58.060  39.749  1.00  0.00
ATOM    784 H5'' C      25      23.313  56.909  41.102  1.00  0.00
ATOM    785  C4' C      25      22.058  56.555  39.392  1.00  0.00
ATOM    786  H4' C      25      21.316  57.323  39.611  1.00  0.00
ATOM    787  O4' C      25      22.215  56.459  37.993  1.00  0.00
ATOM    788  C1' C      25      21.439  55.411  37.527  1.00  0.00
ATOM    789  H1' C      25      20.653  55.683  36.824  1.00  0.00
ATOM    790  N1  C      25      22.219  54.335  36.776  1.00  0.00
ATOM    791  C6  C      25      23.614  54.376  36.757  1.00  0.00
ATOM    792  H6  C      25      24.157  55.131  37.306  1.00  0.00
ATOM    793  C5  C      25      24.353  53.527  35.974  1.00  0.00
ATOM    794  H5  C      25      25.433  53.546  35.985  1.00  0.00
ATOM    795  C4  C      25      23.572  52.584  35.295  1.00  0.00
ATOM    796  N4  C      25      24.224  51.677  34.660  1.00  0.00
ATOM    797  H41 C      25      25.211  51.807  34.485  1.00  0.00
ATOM    798  H42 C      25      23.649  51.070  34.094  1.00  0.00
ATOM    799  N3  C      25      22.288  52.503  35.307  1.00  0.00
ATOM    800  C2  C      25      21.555  53.356  36.044  1.00  0.00
ATOM    801  O2  C      25      20.323  53.293  35.903  1.00  0.00
ATOM    802  C3' C      25      21.614  55.187  39.892  1.00  0.00
ATOM    803  H3' C      25      22.465  54.507  39.929  1.00  0.00
ATOM    804  C2' C      25      20.770  54.789  38.734  1.00  0.00
ATOM    805  H2' C      25      20.789  53.713  38.557  1.00  0.00
ATOM    806  O2' C      25      19.475  55.344  38.744  1.00  0.00
ATOM    807 HO2' C      25      19.096  55.138  39.602  1.00  0.00
ATOM    808  O3' C      25      21.114  55.202  41.217  1.00  0.00
ATOM    809  P   G      26      21.045  53.895  42.017  1.00  0.00
ATOM    810  OP1 G      26      20.223  54.199  43.197  1.00  0.00
ATOM    811  OP2 G      26      22.384  53.313  42.137  1.00  0.00
ATOM    812  O5' G      26      20.132  52.941  41.120  1.00  0.00
ATOM    813  C5' G      26      20.362  51.599  41.100  1.00  0.00
ATOM    814  H5' G      26      20.137  51.161  42.072  1.00  0.00
ATOM    815 H5'' G      26      21.440  51.479  40.993  1.00  0.00
ATOM    816  C4' G      26      19.626  50.914  39.918  1.00  0.00
ATOM    817  H4' G      26      18.579  51.169  40.085  1.00  0.00
ATOM    818  O4' G      26      19.992  51.378  38.698  1.00  0.00
ATOM    819  C1' G      26      20.574  50.340  37.919  1.00  0.00
ATOM    820  H1' G      26      20.262  50.531  36.892  1.00  0.00
ATOM    821  N9  G      26      22.030  50.318  37.921  1.00  0.00
ATOM    822  C8  G      26      22.964  51.133  38.540  1.00  0.00
ATOM    823  H8  G      26      22.703  51.956  39.189  1.00  0.00
ATOM    824  N7  G      26      24.225  50.994  38.266  1.00  0.00
ATOM    825  C5  G      26      24.145  49.880  37.419  1.00  0.00
ATOM    826  C6  G      26      25.196  49.286  36.681  1.00  0.00
ATOM    827  O6  G      26      26.405  49.498  36.719  1.00  0.00
ATOM    828  N1  G      26      24.776  48.254  35.878  1.00  0.00
ATOM    829  H1  G      26      25.520  47.837  35.338  1.00  0.00
ATOM    830  C2  G      26      23.506  47.764  35.840  1.00  0.00
ATOM    831  N2  G      26      23.337  46.784  35.017  1.00  0.00
ATOM    832  H21 G      26      22.421  46.374  34.898  1.00  0.00
ATOM    833  H22 G      26      24.155  46.468  34.516  1.00  0.00
ATOM    834  N3  G      26      22.470  48.339  36.476  1.00  0.00
ATOM    835  C4  G      26      22.874  49.414  37.250  1.00  0.00
ATOM    836  C3' G      26      19.863  49.359  39.992  1.00  0.00
ATOM    837  H3' G      26      20.810  49.049  40.433  1.00  0.00
ATOM    838  C2' G      26      19.948  49.059  38.532  1.00  0.00
ATOM    839  H2' G      26      20.512  48.144  38.352  1.00  0.00
ATOM    840  O2' G      26      18.612  48.842  37.937  1.00  0.00
ATOM    841 HO2' G      26      18.190  48.163  38.468  1.00  0.00
ATOM    842  O3' G      26      18.807  48.705  40.615  1.00  0.00
ATOM    843  P   U      27      19.154  47.817  41.955  1.00  0.00
ATOM    844  OP1 U      27      17.917  47.618  42.666  1.00  0.00
ATOM    845  OP2 U      27      20.340  48.387  42.639  1.00  0.00
ATOM    846  O5' U      27      19.585  46.527  41.312  1.00  0.00
ATOM    847  C5' U      27      18.621  45.692  40.611  1.00  0.00
ATOM    848  H5' U      27      17.860  46.270  40.086  1.00  0.00
ATOM    849 H5'' U      27      18.010  45.192  41.363  1.00  0.00
ATOM    850  C4' U      27      19.186  44.566  39.678  1.00  0.00
ATOM    851  H4' U      27      18.322  44.054  39.256  1.00  0.00
ATOM    852  O4' U      27      19.958  45.148  38.654  1.00  0.00
ATOM    853  C1' U      27      21.002  44.206  38.298  1.00  0.00
ATOM    854  H1' U      27      20.874  44.021  37.232  1.00  0.00
ATOM    855  N1  U      27      22.277  44.853  38.474  1.00  0.00
ATOM    856  C6  U      27      22.425  45.938  39.292  1.00  0.00
ATOM    857  H6  U      27      21.618  46.287  39.919  1.00  0.00
ATOM    858  C5  U      27      23.533  46.660  39.389  1.00  0.00
ATOM    859  H5  U      27      23.492  47.570  39.970  1.00  0.00
ATOM    860  C4  U      27      24.656  46.348  38.493  1.00  0.00
ATOM    861  O4  U      27      25.672  47.007  38.452  1.00  0.00
ATOM    862  N3  U      27      24.505  45.246  37.722  1.00  0.00
ATOM    863  H3  U      27      25.320  44.987  37.183  1.00  0.00
ATOM    864  C2  U      27      23.343  44.435  37.695  1.00  0.00
ATOM    865  O2  U      27      23.311  43.373  37.035  1.00  0.00
ATOM    866  C3' U      27      20.085  43.493  40.260  1.00  0.00
ATOM    867  H3' U      27      20.653  44.024  41.024  1.00  0.00
ATOM    868  C2' U      27      20.925  42.950  39.138  1.00  0.00
ATOM    869  H2' U      27      21.924  42.621  39.422  1.00  0.00
ATOM    870  O2' U      27      20.274  41.888  38.439  1.00  0.00
ATOM    871 HO2' U      27      19.432  41.688  38.855  1.00  0.00
ATOM    872  O3' U      27      19.436  42.398  40.995  1.00  0.00
ATOM    873  P   C      28      20.263  41.371  41.944  1.00  0.00
ATOM    874  OP1 C      28      19.322  40.311  42.262  1.00  0.00
ATOM    875  OP2 C      28      20.785  42.235  43.067  1.00  0.00
ATOM    876  O5' C      28      21.499  40.703  41.247  1.00  0.00
ATOM    877  C5' C      28      21.508  39.476  40.498  1.00  0.00
ATOM    878  H5' C      28      20.731  39.551  39.737  1.00  0.00
ATOM    879 H5'' C      28      21.239  38.630  41.131  1.00  0.00
ATOM    880  C4' C      28      22.900  39.196  39.865  1.00  0.00
ATOM    881  H4' C      28      22.907  38.356  39.171  1.00  0.00
ATOM    882  O4' C      28      23.376  40.346  39.155  1.00  0.00
ATOM    883  C1' C      28      24.833  40.380  39.160  1.00  0.00
ATOM    884  H1' C      28      25.325  40.082  38.234  1.00  0.00
ATOM    885  N1  C      28      25.306  41.641  39.834  1.00  0.00
ATOM    886  C6  C      28      24.479  42.342  40.615  1.00  0.00
ATOM    887  H6  C      28      23.507  41.973  40.906  1.00  0.00
ATOM    888  C5  C      28      24.789  43.638  40.908  1.00  0.00
ATOM    889  H5  C      28      24.035  44.128  41.507  1.00  0.00
ATOM    890  C4  C      28      26.126  44.007  40.673  1.00  0.00
ATOM    891  N4  C      28      26.549  45.168  41.032  1.00  0.00
ATOM    892  H41 C      28      25.905  45.713  41.587  1.00  0.00
ATOM    893  H42 C      28      27.392  45.441  40.546  1.00  0.00
ATOM    894  N3  C      28      27.029  43.252  40.065  1.00  0.00
ATOM    895  C2  C      28      26.619  42.081  39.527  1.00  0.00
ATOM    896  O2  C      28      27.377  41.362  38.876  1.00  0.00
ATOM    897  C3' C      28      23.959  39.074  40.880  1.00  0.00
ATOM    898  H3' C      28      23.902  39.913  41.573  1.00  0.00
ATOM    899  C2' C      28      25.242  39.190  40.049  1.00  0.00
ATOM    900  H2' C      28      26.167  39.371  40.597  1.00  0.00
ATOM    901  O2' C      28      25.504  38.059  39.127  1.00  0.00
ATOM    902 HO2' C      28      26.458  38.054  39.020  1.00  0.00
ATOM    903  O3' C      28      23.853  37.882  41.659  1.00  0.00
ATOM    904  P   U      29      24.543  37.781  43.062  1.00  0.00
ATOM    905  OP1 U      29      24.154  36.495  43.649  1.00  0.00
ATOM    906  OP2 U      29      24.333  39.011  43.811  1.00  0.00
ATOM    907  O5' U      29      26.192  37.705  42.939  1.00  0.00
ATOM    908  C5' U      29      26.731  36.675  42.142  1.00  0.00
ATOM    909  H5' U      29      26.102  36.689  41.253  1.00  0.00
ATOM    910 H5'' U      29      26.670  35.720  42.665  1.00  0.00
ATOM    911  C4' U      29      28.183  37.084  41.749  1.00  0.00
ATOM    912  H4' U      29      28.655  36.251  41.229  1.00  0.00
ATOM    913  O4' U      29      28.192  38.256  40.887  1.00  0.00
ATOM    914  C1' U      29      29.353  39.063  41.187  1.00  0.00
ATOM    915  H1' U      29      29.985  39.099  40.300  1.00  0.00
ATOM    916  N1  U      29      29.156  40.362  41.822  1.00  0.00
ATOM    917  C6  U      29      27.991  40.620  42.445  1.00  0.00
ATOM    918  H6  U      29      27.172  39.920  42.515  1.00  0.00
ATOM    919  C5  U      29      27.742  41.825  42.902  1.00  0.00
ATOM    920  H5  U      29      26.800  42.011  43.398  1.00  0.00
ATOM    921  C4  U      29      28.734  42.872  42.903  1.00  0.00
ATOM    922  O4  U      29      28.567  44.026  43.340  1.00  0.00
ATOM    923  N3  U      29      29.929  42.489  42.376  1.00  0.00
ATOM    924  H3  U      29      30.666  43.179  42.360  1.00  0.00
ATOM    925  C2  U      29      30.200  41.249  41.832  1.00  0.00
ATOM    926  O2  U      29      31.354  41.073  41.496  1.00  0.00
ATOM    927  C3' U      29      29.054  37.372  42.931  1.00  0.00
ATOM    928  H3' U      29      28.451  37.962  43.621  1.00  0.00
ATOM    929  C2' U      29      30.141  38.218  42.213  1.00  0.00
ATOM    930  H2' U      29      30.593  38.897  42.935  1.00  0.00
ATOM    931  O2' U      29      31.111  37.375  41.629  1.00  0.00
ATOM    932 HO2' U      29      31.932  37.496  42.112  1.00  0.00
ATOM    933  O3' U      29      29.516  36.144  43.562  1.00  0.00
ATOM    934  P   A      30      30.195  36.013  45.030  1.00  0.00
ATOM    935  OP1 A      30      30.450  34.579  45.326  1.00  0.00
ATOM    936  OP2 A      30      29.461  36.803  46.086  1.00  0.00
ATOM    937  O5' A      30      31.573  36.662  44.809  1.00  0.00
ATOM    938  C5' A      30      32.629  35.993  44.175  1.00  0.00
ATOM    939  H5' A      30      32.461  35.660  43.151  1.00  0.00
ATOM    940 H5'' A      30      32.922  35.171  44.829  1.00  0.00
ATOM    941  C4' A      30      33.829  36.931  44.054  1.00  0.00
ATOM    942  H4' A      30      34.717  36.504  43.590  1.00  0.00
ATOM    943  O4' A      30      33.456  38.061  43.262  1.00  0.00
ATOM    944  C1' A      30      34.176  39.199  43.769  1.00  0.00
ATOM    945  H1' A      30      34.855  39.723  43.097  1.00  0.00
ATOM    946  N9  A      30      33.124  40.171  44.341  1.00  0.00
ATOM    947  C8  A      30      31.849  39.931  44.882  1.00  0.00
ATOM    948  H8  A      30      31.443  38.932  44.824  1.00  0.00
ATOM    949  N7  A      30      31.279  41.066  45.245  1.00  0.00
ATOM    950  C5  A      30      32.242  42.029  45.061  1.00  0.00
ATOM    951  C6  A      30      32.376  43.404  45.365  1.00  0.00
ATOM    952  N6  A      30      31.380  44.085  45.844  1.00  0.00
ATOM    953  H61 A      30      30.432  43.763  45.710  1.00  0.00
ATOM    954  H62 A      30      31.565  45.078  45.875  1.00  0.00
ATOM    955  N1  A      30      33.483  44.064  45.249  1.00  0.00
ATOM    956  C2  A      30      34.446  43.415  44.678  1.00  0.00
ATOM    957  H2  A      30      35.328  43.963  44.381  1.00  0.00
ATOM    958  N3  A      30      34.516  42.179  44.226  1.00  0.00
ATOM    959  C4  A      30      33.377  41.492  44.507  1.00  0.00
ATOM    960  C3' A      30      34.229  37.498  45.435  1.00  0.00
ATOM    961  H3' A      30      33.346  37.817  45.988  1.00  0.00
ATOM    962  C2' A      30      35.021  38.672  44.900  1.00  0.00
ATOM    963  H2' A      30      35.174  39.454  45.645  1.00  0.00
ATOM    964  O2' A      30      36.283  38.311  44.426  1.00  0.00
ATOM    965 HO2' A      30      36.748  39.135  44.260  1.00  0.00
ATOM    966  O3' A      30      34.995  36.593  46.276  1.00  0.00
ATOM    967  P   G      31      34.873  36.772  47.852  1.00  0.00
ATOM    968  OP1 G      31      35.717  35.739  48.462  1.00  0.00
ATOM    969  OP2 G      31      33.483  36.953  48.258  1.00  0.00
ATOM    970  O5' G      31      35.704  38.127  48.052  1.00  0.00
ATOM    971  C5' G      31      37.094  38.110  47.943  1.00  0.00
ATOM    972  H5' G      31      37.358  37.601  47.016  1.00  0.00
ATOM    973 H5'' G      31      37.490  37.566  48.801  1.00  0.00
ATOM    974  C4' G      31      37.604  39.539  47.898  1.00  0.00
ATOM    975  H4' G      31      38.632  39.527  47.536  1.00  0.00
ATOM    976  O4' G      31      36.889  40.297  46.918  1.00  0.00
ATOM    977  C1' G      31      36.832  41.677  47.380  1.00  0.00
ATOM    978  H1' G      31      37.146  42.406  46.633  1.00  0.00
ATOM    979  N9  G      31      35.390  41.920  47.703  1.00  0.00
ATOM    980  C8  G      31      34.341  41.010  47.938  1.00  0.00
ATOM    981  H8  G      31      34.495  39.942  47.891  1.00  0.00
ATOM    982  N7  G      31      33.251  41.582  48.396  1.00  0.00
ATOM    983  C5  G      31      33.606  42.929  48.441  1.00  0.00
ATOM    984  C6  G      31      32.853  44.095  48.938  1.00  0.00
ATOM    985  O6  G      31      31.714  44.217  49.359  1.00  0.00
ATOM    986  N1  G      31      33.533  45.286  48.907  1.00  0.00
ATOM    987  H1  G      31      33.191  46.126  49.351  1.00  0.00
ATOM    988  C2  G      31      34.903  45.351  48.582  1.00  0.00
ATOM    989  N2  G      31      35.591  46.380  48.779  1.00  0.00
ATOM    990  H21 G      31      36.566  46.374  48.514  1.00  0.00
ATOM    991  H22 G      31      35.275  47.296  49.066  1.00  0.00
ATOM    992  N3  G      31      35.567  44.355  48.092  1.00  0.00
ATOM    993  C4  G      31      34.885  43.201  47.952  1.00  0.00
ATOM    994  C3' G      31      37.544  40.318  49.215  1.00  0.00
ATOM    995  H3' G      31      36.596  40.131  49.721  1.00  0.00
ATOM    996  C2' G      31      37.638  41.812  48.663  1.00  0.00
ATOM    997  H2' G      31      37.305  42.614  49.323  1.00  0.00
ATOM    998  O2' G      31      38.972  42.216  48.340  1.00  0.00
ATOM    999 HO2' G      31      39.149  41.820  47.484  1.00  0.00
ATOM   1000  O3' G      31      38.687  39.771  49.846  1.00  0.00
ATOM   1001  P   U      32      38.690  39.597  51.414  1.00  0.00
ATOM   1002  OP1 U      32      39.913  38.868  51.691  1.00  0.00
ATOM   1003  OP2 U      32      37.388  39.027  51.825  1.00  0.00
ATOM   1004  O5' U      32      38.777  41.064  51.807  1.00  0.00
ATOM   1005  C5' U      32      39.874  41.844  51.484  1.00  0.00
ATOM   1006  H5' U      32      40.118  41.701  50.431  1.00  0.00
ATOM   1007 H5'' U      32      40.775  41.596  52.045  1.00  0.00
ATOM   1008  C4' U      32      39.773  43.351  51.792  1.00  0.00
ATOM   1009  H4' U      32      40.710  43.869  51.588  1.00  0.00
ATOM   1010  O4' U      32      38.653  43.846  51.059  1.00  0.00
ATOM   1011  C1' U      32      37.976  44.852  51.791  1.00  0.00
ATOM   1012  H1' U      32      38.043  45.734  51.154  1.00  0.00
ATOM   1013  N1  U      32      36.553  44.431  52.089  1.00  0.00
ATOM   1014  C6  U      32      36.177  43.084  52.164  1.00  0.00
ATOM   1015  H6  U      32      36.999  42.395  52.041  1.00  0.00
ATOM   1016  C5  U      32      34.865  42.713  52.099  1.00  0.00
ATOM   1017  H5  U      32      34.668  41.651  52.073  1.00  0.00
ATOM   1018  C4  U      32      33.814  43.690  52.220  1.00  0.00
ATOM   1019  O4  U      32      32.654  43.446  52.463  1.00  0.00
ATOM   1020  N3  U      32      34.237  45.027  52.165  1.00  0.00
ATOM   1021  H3  U      32      33.556  45.757  52.320  1.00  0.00
ATOM   1022  C2  U      32      35.570  45.420  52.044  1.00  0.00
ATOM   1023  O2  U      32      35.886  46.649  51.942  1.00  0.00
ATOM   1024  C3' U      32      39.474  43.572  53.254  1.00  0.00
ATOM   1025  H3' U      32      38.733  42.864  53.624  1.00  0.00
ATOM   1026  C2' U      32      38.855  44.964  53.093  1.00  0.00
ATOM   1027  H2' U      32      38.209  45.093  53.961  1.00  0.00
ATOM   1028  O2' U      32      39.828  45.990  52.896  1.00  0.00
ATOM   1029 HO2' U      32      40.671  45.719  53.268  1.00  0.00
ATOM   1030  O3' U      32      40.505  43.554  54.188  1.00  0.00
ATOM   1031  P   A      33      40.272  43.492  55.798  1.00  0.00
ATOM   1032  OP1 A      33      41.617  43.560  56.394  1.00  0.00
ATOM   1033  OP2 A      33      39.415  42.239  55.901  1.00  0.00
ATOM   1034  O5' A      33      39.540  44.831  56.313  1.00  0.00
ATOM   1035  C5' A      33      40.279  45.960  56.691  1.00  0.00
ATOM   1036  H5' A      33      40.935  46.290  55.886  1.00  0.00
ATOM   1037 H5'' A      33      40.900  45.853  57.581  1.00  0.00
ATOM   1038  C4' A      33      39.264  47.153  57.143  1.00  0.00
ATOM   1039  H4' A      33      39.798  48.102  57.196  1.00  0.00
ATOM   1040  O4' A      33      38.372  47.193  56.112  1.00  0.00
ATOM   1041  C1' A      33      37.109  47.491  56.715  1.00  0.00
ATOM   1042  H1' A      33      36.873  48.457  56.269  1.00  0.00
ATOM   1043  N9  A      33      35.972  46.540  56.203  1.00  0.00
ATOM   1044  C8  A      33      36.183  45.305  55.680  1.00  0.00
ATOM   1045  H8  A      33      37.153  44.849  55.549  1.00  0.00
ATOM   1046  N7  A      33      35.032  44.721  55.332  1.00  0.00
ATOM   1047  C5  A      33      34.045  45.648  55.697  1.00  0.00
ATOM   1048  C6  A      33      32.620  45.623  55.728  1.00  0.00
ATOM   1049  N6  A      33      31.846  44.621  55.324  1.00  0.00
ATOM   1050  H61 A      33      30.874  44.876  55.428  1.00  0.00
ATOM   1051  H62 A      33      32.163  43.688  55.104  1.00  0.00
ATOM   1052  N1  A      33      31.988  46.732  56.180  1.00  0.00
ATOM   1053  C2  A      33      32.671  47.698  56.709  1.00  0.00
ATOM   1054  H2  A      33      32.052  48.565  56.888  1.00  0.00
ATOM   1055  N3  A      33      34.007  47.826  56.836  1.00  0.00
ATOM   1056  C4  A      33      34.603  46.733  56.254  1.00  0.00
ATOM   1057  C3' A      33      38.438  46.773  58.389  1.00  0.00
ATOM   1058  H3' A      33      38.178  45.715  58.373  1.00  0.00
ATOM   1059  C2' A      33      37.222  47.580  58.204  1.00  0.00
ATOM   1060  H2' A      33      36.390  47.134  58.748  1.00  0.00
ATOM   1061  O2' A      33      37.411  48.966  58.449  1.00  0.00
ATOM   1062 HO2' A      33      38.188  49.123  58.990  1.00  0.00
ATOM   1063  O3' A      33      39.071  47.058  59.623  1.00  0.00
ATOM   1064  P   C      34      39.078  46.042  60.832  1.00  0.00
ATOM   1065  OP1 C      34      39.960  46.472  61.855  1.00  0.00
ATOM   1066  OP2 C      34      39.157  44.667  60.341  1.00  0.00
ATOM   1067  O5' C      34      37.633  46.429  61.309  1.00  0.00
ATOM   1068  C5' C      34      37.322  47.688  61.897  1.00  0.00
ATOM   1069  H5' C      34      37.698  48.437  61.200  1.00  0.00
ATOM   1070 H5'' C      34      37.863  47.788  62.838  1.00  0.00
ATOM   1071  C4' C      34      35.788  47.773  62.121  1.00  0.00
ATOM   1072  H4' C      34      35.461  48.630  62.710  1.00  0.00
ATOM   1073  O4' C      34      35.078  47.837  60.896  1.00  0.00
ATOM   1074  C1' C      34      33.702  47.325  61.100  1.00  0.00
ATOM   1075  H1' C      34      33.011  48.155  60.950  1.00  0.00
ATOM   1076  N1  C      34      33.501  46.154  60.231  1.00  0.00
ATOM   1077  C6  C      34      34.428  45.304  59.724  1.00  0.00
ATOM   1078  H6  C      34      35.440  45.499  60.048  1.00  0.00
ATOM   1079  C5  C      34      34.088  44.261  58.912  1.00  0.00
ATOM   1080  H5  C      34      34.828  43.583  58.512  1.00  0.00
ATOM   1081  C4  C      34      32.681  44.014  58.730  1.00  0.00
ATOM   1082  N4  C      34      32.260  43.047  58.032  1.00  0.00
ATOM   1083  H41 C      34      32.987  42.395  57.773  1.00  0.00
ATOM   1084  H42 C      34      31.267  42.928  57.898  1.00  0.00
ATOM   1085  N3  C      34      31.792  44.814  59.271  1.00  0.00
ATOM   1086  C2  C      34      32.135  45.882  59.998  1.00  0.00
ATOM   1087  O2  C      34      31.216  46.444  60.607  1.00  0.00
ATOM   1088  C3' C      34      35.152  46.622  62.904  1.00  0.00
ATOM   1089  H3' C      34      35.441  45.685  62.427  1.00  0.00
ATOM   1090  C2' C      34      33.653  46.930  62.634  1.00  0.00
ATOM   1091  H2' C      34      33.076  46.008  62.713  1.00  0.00
ATOM   1092  O2' C      34      33.171  48.110  63.261  1.00  0.00
ATOM   1093 HO2' C      34      33.327  48.124  64.208  1.00  0.00
ATOM   1094  O3' C      34      35.446  46.692  64.297  1.00  0.00
ATOM   1095  P   C      35      35.300  45.464  65.276  1.00  0.00
ATOM   1096  OP1 C      35      35.702  45.938  66.641  1.00  0.00
ATOM   1097  OP2 C      35      36.030  44.291  64.738  1.00  0.00
ATOM   1098  O5' C      35      33.712  45.217  65.256  1.00  0.00
ATOM   1099  C5' C      35      32.903  45.979  66.099  1.00  0.00
ATOM   1100  H5' C      35      33.060  47.025  65.837  1.00  0.00
ATOM   1101 H5'' C      35      33.170  45.905  67.153  1.00  0.00
ATOM   1102  C4' C      35      31.401  45.563  65.888  1.00  0.00
ATOM   1103  H4' C      35      30.722  46.110  66.542  1.00  0.00
ATOM   1104  O4' C      35      31.059  45.681  64.533  1.00  0.00
ATOM   1105  C1' C      35      30.050  44.739  64.242  1.00  0.00
ATOM   1106  H1' C      35      29.142  45.253  63.926  1.00  0.00
ATOM   1107  N1  C      35      30.458  43.755  63.156  1.00  0.00
ATOM   1108  C6  C      35      31.790  43.513  62.796  1.00  0.00
ATOM   1109  H6  C      35      32.616  43.998  63.295  1.00  0.00
ATOM   1110  C5  C      35      32.118  42.638  61.842  1.00  0.00
ATOM   1111  H5  C      35      33.153  42.471  61.583  1.00  0.00
ATOM   1112  C4  C      35      31.111  41.852  61.198  1.00  0.00
ATOM   1113  N4  C      35      31.333  41.155  60.112  1.00  0.00
ATOM   1114  H41 C      35      32.281  40.968  59.821  1.00  0.00
ATOM   1115  H42 C      35      30.520  40.958  59.545  1.00  0.00
ATOM   1116  N3  C      35      29.830  42.055  61.499  1.00  0.00
ATOM   1117  C2  C      35      29.462  42.925  62.524  1.00  0.00
ATOM   1118  O2  C      35      28.258  43.100  62.770  1.00  0.00
ATOM   1119  C3' C      35      31.288  44.072  66.188  1.00  0.00
ATOM   1120  H3' C      35      32.029  43.584  65.555  1.00  0.00
ATOM   1121  C2' C      35      29.895  43.862  65.550  1.00  0.00
ATOM   1122  H2' C      35      29.662  42.834  65.273  1.00  0.00
ATOM   1123  O2' C      35      28.839  44.339  66.341  1.00  0.00
ATOM   1124 HO2' C      35      28.058  44.037  65.872  1.00  0.00
ATOM   1125  O3' C      35      31.367  43.705  67.554  1.00  0.00
ATOM   1126  P   C      36      31.523  42.147  68.049  1.00  0.00
ATOM   1127  OP1 C      36      31.346  42.251  69.503  1.00  0.00
ATOM   1128  OP2 C      36      32.775  41.529  67.503  1.00  0.00
ATOM   1129  O5' C      36      30.284  41.366  67.396  1.00  0.00
ATOM   1130  C5' C      36      29.003  41.336  68.049  1.00  0.00
ATOM   1131  H5' C      36      28.754  42.395  67.973  1.00  0.00
ATOM   1132 H5'' C      36      29.007  40.936  69.063  1.00  0.00
ATOM   1133  C4' C      36      27.831  40.764  67.180  1.00  0.00
ATOM   1134  H4' C      36      26.855  41.135  67.491  1.00  0.00
ATOM   1135  O4' C      36      27.957  41.259  65.850  1.00  0.00
ATOM   1136  C1' C      36      27.567  40.173  65.045  1.00  0.00
ATOM   1137  H1' C      36      26.721  40.469  64.424  1.00  0.00
ATOM   1138  N1  C      36      28.539  39.750  64.002  1.00  0.00
ATOM   1139  C6  C      36      29.938  39.987  64.110  1.00  0.00
ATOM   1140  H6  C      36      30.295  40.617  64.911  1.00  0.00
ATOM   1141  C5  C      36      30.800  39.512  63.182  1.00  0.00
ATOM   1142  H5  C      36      31.871  39.628  63.257  1.00  0.00
ATOM   1143  C4  C      36      30.272  38.667  62.127  1.00  0.00
ATOM   1144  N4  C      36      31.001  38.121  61.189  1.00  0.00
ATOM   1145  H41 C      36      32.003  38.235  61.253  1.00  0.00
ATOM   1146  H42 C      36      30.509  37.708  60.409  1.00  0.00
ATOM   1147  N3  C      36      28.936  38.513  61.966  1.00  0.00
ATOM   1148  C2  C      36      28.139  38.981  62.951  1.00  0.00
ATOM   1149  O2  C      36      26.976  38.709  62.806  1.00  0.00
ATOM   1150  C3' C      36      28.039  39.203  67.081  1.00  0.00
ATOM   1151  H3' C      36      29.013  38.859  66.731  1.00  0.00
ATOM   1152  C2' C      36      27.096  38.966  65.876  1.00  0.00
ATOM   1153  H2' C      36      27.425  38.048  65.391  1.00  0.00
ATOM   1154  O2' C      36      25.704  38.871  66.018  1.00  0.00
ATOM   1155 HO2' C      36      25.419  37.958  66.103  1.00  0.00
ATOM   1156  O3' C      36      27.488  38.453  68.168  1.00  0.00
ATOM   1157  P   C      37      27.808  36.929  68.464  1.00  0.00
ATOM   1158  OP1 C      37      27.454  36.643  69.841  1.00  0.00
ATOM   1159  OP2 C      37      29.222  36.683  67.987  1.00  0.00
ATOM   1160  O5' C      37      26.802  36.022  67.583  1.00  0.00
ATOM   1161  C5' C      37      25.414  35.983  67.790  1.00  0.00
ATOM   1162  H5' C      37      25.068  36.995  67.578  1.00  0.00
ATOM   1163 H5'' C      37      25.018  35.711  68.768  1.00  0.00
ATOM   1164  C4' C      37      24.703  35.265  66.594  1.00  0.00
ATOM   1165  H4' C      37      23.638  35.489  66.662  1.00  0.00
ATOM   1166  O4' C      37      25.096  35.856  65.334  1.00  0.00
ATOM   1167  C1' C      37      25.278  34.836  64.291  1.00  0.00
ATOM   1168  H1' C      37      24.581  35.093  63.493  1.00  0.00
ATOM   1169  N1  C      37      26.673  34.655  63.841  1.00  0.00
ATOM   1170  C6  C      37      27.694  35.353  64.362  1.00  0.00
ATOM   1171  H6  C      37      27.484  35.922  65.255  1.00  0.00
ATOM   1172  C5  C      37      28.906  35.419  63.829  1.00  0.00
ATOM   1173  H5  C      37      29.639  36.043  64.319  1.00  0.00
ATOM   1174  C4  C      37      29.101  34.789  62.575  1.00  0.00
ATOM   1175  N4  C      37      30.230  34.839  61.985  1.00  0.00
ATOM   1176  H41 C      37      31.042  35.285  62.388  1.00  0.00
ATOM   1177  H42 C      37      30.272  34.415  61.070  1.00  0.00
ATOM   1178  N3  C      37      28.109  34.110  62.011  1.00  0.00
ATOM   1179  C2  C      37      26.842  34.059  62.539  1.00  0.00
ATOM   1180  O2  C      37      25.911  33.428  62.025  1.00  0.00
ATOM   1181  C3' C      37      25.000  33.735  66.428  1.00  0.00
ATOM   1182  H3' C      37      26.070  33.559  66.544  1.00  0.00
ATOM   1183  C2' C      37      24.702  33.541  64.899  1.00  0.00
ATOM   1184  H2' C      37      25.448  32.782  64.667  1.00  0.00
ATOM   1185  O2' C      37      23.367  33.336  64.645  1.00  0.00
ATOM   1186 HO2' C      37      23.339  33.325  63.685  1.00  0.00
ATOM   1187  O3' C      37      24.187  32.939  67.344  1.00  0.00
ATOM   1188  P   U      38      24.737  31.572  67.839  1.00  0.00
ATOM   1189  OP1 U      38      23.679  30.961  68.626  1.00  0.00
ATOM   1190  OP2 U      38      26.122  31.799  68.442  1.00  0.00
ATOM   1191  O5' U      38      24.977  30.734  66.456  1.00  0.00
ATOM   1192  C5' U      38      23.870  30.213  65.742  1.00  0.00
ATOM   1193  H5' U      38      23.259  31.001  65.302  1.00  0.00
ATOM   1194 H5'' U      38      23.361  29.584  66.473  1.00  0.00
ATOM   1195  C4' U      38      24.233  29.244  64.629  1.00  0.00
ATOM   1196  H4' U      38      23.415  28.613  64.282  1.00  0.00
ATOM   1197  O4' U      38      24.609  29.838  63.391  1.00  0.00
ATOM   1198  C1' U      38      25.771  29.217  62.868  1.00  0.00
ATOM   1199  H1' U      38      25.555  29.095  61.807  1.00  0.00
ATOM   1200  N1  U      38      27.088  29.940  62.877  1.00  0.00
ATOM   1201  C6  U      38      27.451  30.819  63.883  1.00  0.00
ATOM   1202  H6  U      38      26.671  31.028  64.600  1.00  0.00
ATOM   1203  C5  U      38      28.673  31.391  64.033  1.00  0.00
ATOM   1204  H5  U      38      28.877  32.123  64.800  1.00  0.00
ATOM   1205  C4  U      38      29.570  31.245  62.909  1.00  0.00
ATOM   1206  O4  U      38      30.714  31.707  62.789  1.00  0.00
ATOM   1207  N3  U      38      29.088  30.435  61.874  1.00  0.00
ATOM   1208  H3  U      38      29.799  30.241  61.184  1.00  0.00
ATOM   1209  C2  U      38      27.941  29.751  61.845  1.00  0.00
ATOM   1210  O2  U      38      27.663  28.955  60.932  1.00  0.00
ATOM   1211  C3' U      38      25.310  28.237  64.949  1.00  0.00
ATOM   1212  H3' U      38      26.121  28.697  65.513  1.00  0.00
ATOM   1213  C2' U      38      25.814  27.889  63.579  1.00  0.00
ATOM   1214  H2' U      38      26.823  27.490  63.677  1.00  0.00
ATOM   1215  O2' U      38      24.975  26.857  62.912  1.00  0.00
ATOM   1216 HO2' U      38      24.134  26.772  63.366  1.00  0.00
ATOM   1217  O3' U      38      24.649  27.195  65.640  1.00  0.00
ATOM   1218  P   A      39      25.354  26.300  66.730  1.00  0.00
ATOM   1219  OP1 A      39      24.223  25.566  67.474  1.00  0.00
ATOM   1220  OP2 A      39      26.253  27.171  67.557  1.00  0.00
ATOM   1221  O5' A      39      26.292  25.295  65.947  1.00  0.00
ATOM   1222  C5' A      39      25.708  24.277  65.110  1.00  0.00
ATOM   1223  H5' A      39      24.910  24.679  64.486  1.00  0.00
ATOM   1224 H5'' A      39      25.252  23.489  65.709  1.00  0.00
ATOM   1225  C4' A      39      26.784  23.744  64.165  1.00  0.00
ATOM   1226  H4' A      39      26.393  22.828  63.723  1.00  0.00
ATOM   1227  O4' A      39      27.224  24.708  63.160  1.00  0.00
ATOM   1228  C1' A      39      28.576  24.463  62.783  1.00  0.00
ATOM   1229  H1' A      39      28.657  24.153  61.741  1.00  0.00
ATOM   1230  N9  A      39      29.320  25.719  62.941  1.00  0.00
ATOM   1231  C8  A      39      29.236  26.600  63.998  1.00  0.00
ATOM   1232  H8  A      39      28.481  26.463  64.759  1.00  0.00
ATOM   1233  N7  A      39      30.058  27.604  63.826  1.00  0.00
ATOM   1234  C5  A      39      30.807  27.374  62.626  1.00  0.00
ATOM   1235  C6  A      39      31.882  27.978  61.948  1.00  0.00
ATOM   1236  N6  A      39      32.443  29.133  62.289  1.00  0.00
ATOM   1237  H61 A      39      32.993  29.660  61.625  1.00  0.00
ATOM   1238  H62 A      39      32.272  29.503  63.213  1.00  0.00
ATOM   1239  N1  A      39      32.206  27.504  60.790  1.00  0.00
ATOM   1240  C2  A      39      31.578  26.483  60.324  1.00  0.00
ATOM   1241  H2  A      39      31.917  26.033  59.402  1.00  0.00
ATOM   1242  N3  A      39      30.654  25.682  60.936  1.00  0.00
ATOM   1243  C4  A      39      30.256  26.254  62.086  1.00  0.00
ATOM   1244  C3' A      39      28.064  23.268  64.927  1.00  0.00
ATOM   1245  H3' A      39      28.423  23.963  65.686  1.00  0.00
ATOM   1246  C2' A      39      29.021  23.268  63.679  1.00  0.00
ATOM   1247  H2' A      39      30.049  23.394  64.019  1.00  0.00
ATOM   1248  O2' A      39      28.905  22.176  62.934  1.00  0.00
ATOM   1249 HO2' A      39      29.759  21.743  63.002  1.00  0.00
ATOM   1250  O3' A      39      27.681  22.023  65.429  1.00  0.00
ATOM   1251  P   G      40      28.765  21.257  66.344  1.00  0.00
ATOM   1252  OP1 G      40      28.001  20.153  66.980  1.00  0.00
ATOM   1253  OP2 G      40      29.341  22.312  67.181  1.00  0.00
ATOM   1254  O5' G      40      29.976  20.675  65.371  1.00  0.00
ATOM   1255  C5' G      40      29.681  19.639  64.615  1.00  0.00
ATOM   1256  H5' G      40      28.786  19.805  64.015  1.00  0.00
ATOM   1257 H5'' G      40      29.556  18.775  65.267  1.00  0.00
ATOM   1258  C4' G      40      30.790  19.319  63.664  1.00  0.00
ATOM   1259  H4' G      40      30.497  18.502  63.004  1.00  0.00
ATOM   1260  O4' G      40      31.055  20.404  62.782  1.00  0.00
ATOM   1261  C1' G      40      32.461  20.570  62.601  1.00  0.00
ATOM   1262  H1' G      40      32.635  20.547  61.525  1.00  0.00
ATOM   1263  N9  G      40      32.796  21.951  63.155  1.00  0.00
ATOM   1264  C8  G      40      32.588  22.457  64.376  1.00  0.00
ATOM   1265  H8  G      40      31.993  22.031  65.171  1.00  0.00
ATOM   1266  N7  G      40      33.129  23.630  64.528  1.00  0.00
ATOM   1267  C5  G      40      33.644  23.923  63.271  1.00  0.00
ATOM   1268  C6  G      40      34.331  25.075  62.766  1.00  0.00
ATOM   1269  O6  G      40      34.745  26.139  63.230  1.00  0.00
ATOM   1270  N1  G      40      34.471  24.983  61.389  1.00  0.00
ATOM   1271  H1  G      40      34.976  25.732  60.936  1.00  0.00
ATOM   1272  C2  G      40      34.134  23.920  60.585  1.00  0.00
ATOM   1273  N2  G      40      34.456  23.965  59.338  1.00  0.00
ATOM   1274  H21 G      40      34.283  23.165  58.747  1.00  0.00
ATOM   1275  H22 G      40      34.677  24.839  58.883  1.00  0.00
ATOM   1276  N3  G      40      33.623  22.772  61.055  1.00  0.00
ATOM   1277  C4  G      40      33.304  22.894  62.397  1.00  0.00
ATOM   1278  C3' G      40      32.078  18.962  64.381  1.00  0.00
ATOM   1279  H3' G      40      32.283  19.438  65.340  1.00  0.00
ATOM   1280  C2' G      40      33.139  19.455  63.352  1.00  0.00
ATOM   1281  H2' G      40      34.038  19.881  63.798  1.00  0.00
ATOM   1282  O2' G      40      33.324  18.430  62.336  1.00  0.00
ATOM   1283 HO2' G      40      33.955  17.751  62.584  1.00  0.00
ATOM   1284  O3' G      40      32.014  17.529  64.620  1.00  0.00
ATOM   1285  P   G      41      33.151  16.764  65.354  1.00  0.00
ATOM   1286  OP1 G      41      32.411  15.515  65.781  1.00  0.00
ATOM   1287  OP2 G      41      33.718  17.697  66.366  1.00  0.00
ATOM   1288  O5' G      41      34.284  16.403  64.288  1.00  0.00
ATOM   1289  C5' G      41      34.117  15.507  63.235  1.00  0.00
ATOM   1290  H5' G      41      33.176  15.705  62.721  1.00  0.00
ATOM   1291 H5'' G      41      33.910  14.511  63.627  1.00  0.00
ATOM   1292  C4' G      41      35.354  15.450  62.373  1.00  0.00
ATOM   1293  H4' G      41      35.282  14.624  61.665  1.00  0.00
ATOM   1294  O4' G      41      35.377  16.638  61.580  1.00  0.00
ATOM   1295  C1' G      41      36.663  17.208  61.739  1.00  0.00
ATOM   1296  H1' G      41      36.998  17.507  60.746  1.00  0.00
ATOM   1297  N9  G      41      36.635  18.395  62.658  1.00  0.00
ATOM   1298  C8  G      41      36.422  18.449  64.000  1.00  0.00
ATOM   1299  H8  G      41      36.347  17.616  64.683  1.00  0.00
ATOM   1300  N7  G      41      36.349  19.640  64.554  1.00  0.00
ATOM   1301  C5  G      41      36.578  20.462  63.412  1.00  0.00
ATOM   1302  C6  G      41      36.557  21.904  63.196  1.00  0.00
ATOM   1303  O6  G      41      36.408  22.826  63.981  1.00  0.00
ATOM   1304  N1  G      41      36.851  22.270  61.945  1.00  0.00
ATOM   1305  H1  G      41      37.132  23.225  61.772  1.00  0.00
ATOM   1306  C2  G      41      36.971  21.380  60.940  1.00  0.00
ATOM   1307  N2  G      41      37.396  21.757  59.781  1.00  0.00
ATOM   1308  H21 G      41      37.515  20.973  59.155  1.00  0.00
ATOM   1309  H22 G      41      37.400  22.725  59.492  1.00  0.00
ATOM   1310  N3  G      41      36.955  20.073  61.053  1.00  0.00
ATOM   1311  C4  G      41      36.783  19.701  62.317  1.00  0.00
ATOM   1312  C3' G      41      36.663  15.319  63.123  1.00  0.00
ATOM   1313  H3' G      41      36.508  15.602  64.164  1.00  0.00
ATOM   1314  C2' G      41      37.623  16.205  62.344  1.00  0.00
ATOM   1315  H2' G      41      38.238  16.621  63.143  1.00  0.00
ATOM   1316  O2' G      41      38.381  15.431  61.478  1.00  0.00
ATOM   1317 HO2' G      41      38.847  14.729  61.939  1.00  0.00
ATOM   1318  O3' G      41      36.977  13.913  63.055  1.00  0.00
ATOM   1319  P   U      42      38.039  13.243  64.024  1.00  0.00
ATOM   1320  OP1 U      42      37.717  11.753  64.231  1.00  0.00
ATOM   1321  OP2 U      42      38.279  14.025  65.269  1.00  0.00
ATOM   1322  O5' U      42      39.475  13.290  63.276  1.00  0.00
ATOM   1323  C5' U      42      40.070  12.104  62.745  1.00  0.00
ATOM   1324  H5' U      42      39.462  11.702  61.934  1.00  0.00
ATOM   1325 H5'' U      42      40.138  11.219  63.378  1.00  0.00
ATOM   1326  C4' U      42      41.474  12.383  62.129  1.00  0.00
ATOM   1327  H4' U      42      41.667  11.570  61.428  1.00  0.00
ATOM   1328  O4' U      42      41.525  13.483  61.290  1.00  0.00
ATOM   1329  C1' U      42      42.512  14.470  61.726  1.00  0.00
ATOM   1330  H1' U      42      43.240  14.781  60.976  1.00  0.00
ATOM   1331  N1  U      42      41.785  15.702  62.284  1.00  0.00
ATOM   1332  C6  U      42      41.427  15.774  63.618  1.00  0.00
ATOM   1333  H6  U      42      41.663  14.902  64.209  1.00  0.00
ATOM   1334  C5  U      42      40.807  16.872  64.157  1.00  0.00
ATOM   1335  H5  U      42      40.536  17.034  65.190  1.00  0.00
ATOM   1336  C4  U      42      40.503  18.017  63.269  1.00  0.00
ATOM   1337  O4  U      42      39.953  19.061  63.687  1.00  0.00
ATOM   1338  N3  U      42      40.808  17.895  61.919  1.00  0.00
ATOM   1339  H3  U      42      40.666  18.654  61.269  1.00  0.00
ATOM   1340  C2  U      42      41.373  16.739  61.433  1.00  0.00
ATOM   1341  O2  U      42      41.740  16.727  60.270  1.00  0.00
ATOM   1342  C3' U      42      42.474  12.482  63.201  1.00  0.00
ATOM   1343  H3' U      42      42.011  12.699  64.164  1.00  0.00
ATOM   1344  C2' U      42      43.342  13.696  62.689  1.00  0.00
ATOM   1345  H2' U      42      43.475  14.418  63.495  1.00  0.00
ATOM   1346  O2' U      42      44.387  13.169  61.961  1.00  0.00
ATOM   1347 HO2' U      42      44.787  12.520  62.545  1.00  0.00
ATOM   1348  O3' U      42      43.120  11.245  63.298  1.00  0.00
ATOM   1349  P   U      43      44.114  10.843  64.419  1.00  0.00
ATOM   1350  OP1 U      43      44.570   9.436  64.194  1.00  0.00
ATOM   1351  OP2 U      43      43.474  11.188  65.723  1.00  0.00
ATOM   1352  O5' U      43      45.406  11.843  64.034  1.00  0.00
ATOM   1353  C5' U      43      46.510  11.444  63.298  1.00  0.00
ATOM   1354  H5' U      43      46.199  11.186  62.286  1.00  0.00
ATOM   1355 H5'' U      43      46.829  10.524  63.786  1.00  0.00
ATOM   1356  C4' U      43      47.611  12.521  63.344  1.00  0.00
ATOM   1357  H4' U      43      48.447  12.247  62.700  1.00  0.00
ATOM   1358  O4' U      43      47.010  13.725  62.877  1.00  0.00
ATOM   1359  C1' U      43      47.424  14.743  63.771  1.00  0.00
ATOM   1360  H1' U      43      47.975  15.382  63.080  1.00  0.00
ATOM   1361  N1  U      43      46.344  15.359  64.559  1.00  0.00
ATOM   1362  C6  U      43      45.587  14.744  65.539  1.00  0.00
ATOM   1363  H6  U      43      45.660  13.733  65.910  1.00  0.00
ATOM   1364  C5  U      43      44.620  15.446  66.122  1.00  0.00
ATOM   1365  H5  U      43      43.992  14.906  66.816  1.00  0.00
ATOM   1366  C4  U      43      44.348  16.852  65.831  1.00  0.00
ATOM   1367  O4  U      43      43.360  17.397  66.242  1.00  0.00
ATOM   1368  N3  U      43      45.223  17.458  65.011  1.00  0.00
ATOM   1369  H3  U      43      44.914  18.328  64.603  1.00  0.00
ATOM   1370  C2  U      43      46.166  16.759  64.341  1.00  0.00
ATOM   1371  O2  U      43      46.826  17.453  63.522  1.00  0.00
ATOM   1372  C3' U      43      47.969  12.689  64.752  1.00  0.00
ATOM   1373  H3' U      43      47.142  12.657  65.461  1.00  0.00
ATOM   1374  C2' U      43      48.556  14.104  64.623  1.00  0.00
ATOM   1375  H2' U      43      48.555  14.665  65.557  1.00  0.00
ATOM   1376  O2' U      43      49.802  14.234  63.988  1.00  0.00
ATOM   1377 HO2' U      43      50.154  15.077  64.281  1.00  0.00
ATOM   1378  O3' U      43      49.038  11.800  65.144  1.00  0.00
ATOM   1379  P   C      44      49.471  11.527  66.657  1.00  0.00
ATOM   1380  OP1 C      44      50.607  10.584  66.565  1.00  0.00
ATOM   1381  OP2 C      44      48.243  11.076  67.381  1.00  0.00
ATOM   1382  O5' C      44      49.958  13.029  67.186  1.00  0.00
ATOM   1383  C5' C      44      51.229  13.528  66.716  1.00  0.00
ATOM   1384  H5' C      44      51.455  13.298  65.675  1.00  0.00
ATOM   1385 H5'' C      44      52.036  12.995  67.220  1.00  0.00
ATOM   1386  C4' C      44      51.427  14.984  67.163  1.00  0.00
ATOM   1387  H4' C      44      52.379  15.290  66.729  1.00  0.00
ATOM   1388  O4' C      44      50.403  15.872  66.776  1.00  0.00
ATOM   1389  C1' C      44      50.542  17.058  67.628  1.00  0.00
ATOM   1390  H1' C      44      50.991  17.866  67.050  1.00  0.00
ATOM   1391  N1  C      44      49.226  17.362  68.244  1.00  0.00
ATOM   1392  C6  C      44      48.153  16.512  68.102  1.00  0.00
ATOM   1393  H6  C      44      48.328  15.581  67.583  1.00  0.00
ATOM   1394  C5  C      44      46.928  16.831  68.620  1.00  0.00
ATOM   1395  H5  C      44      46.051  16.206  68.545  1.00  0.00
ATOM   1396  C4  C      44      46.857  18.034  69.405  1.00  0.00
ATOM   1397  N4  C      44      45.764  18.448  70.055  1.00  0.00
ATOM   1398  H41 C      44      44.917  17.909  69.939  1.00  0.00
ATOM   1399  H42 C      44      45.756  19.264  70.649  1.00  0.00
ATOM   1400  N3  C      44      47.907  18.828  69.668  1.00  0.00
ATOM   1401  C2  C      44      49.071  18.521  69.021  1.00  0.00
ATOM   1402  O2  C      44      50.036  19.233  69.160  1.00  0.00
ATOM   1403  C3' C      44      51.469  15.151  68.690  1.00  0.00
ATOM   1404  H3' C      44      50.538  14.841  69.164  1.00  0.00
ATOM   1405  C2' C      44      51.597  16.673  68.744  1.00  0.00
ATOM   1406  H2' C      44      51.478  17.121  69.730  1.00  0.00
ATOM   1407  O2' C      44      52.869  17.147  68.274  1.00  0.00
ATOM   1408 HO2' C      44      52.862  18.093  68.435  1.00  0.00
ATOM   1409  O3' C      44      52.479  14.472  69.422  1.00  0.00
ATOM   1410  P   U      45      52.428  14.278  70.962  1.00  0.00
ATOM   1411  OP1 U      45      53.651  13.527  71.299  1.00  0.00
ATOM   1412  OP2 U      45      51.108  13.798  71.398  1.00  0.00
ATOM   1413  O5' U      45      52.605  15.729  71.524  1.00  0.00
ATOM   1414  C5' U      45      53.867  16.395  71.390  1.00  0.00
ATOM   1415  H5' U      45      54.059  16.502  70.322  1.00  0.00
ATOM   1416 H5'' U      45      54.673  15.751  71.744  1.00  0.00
ATOM   1417  C4' U      45      53.883  17.770  72.148  1.00  0.00
ATOM   1418  H4' U      45      54.816  18.247  71.851  1.00  0.00
ATOM   1419  O4' U      45      52.835  18.485  71.573  1.00  0.00
ATOM   1420  C1' U      45      52.382  19.349  72.574  1.00  0.00
ATOM   1421  H1' U      45      52.428  20.413  72.342  1.00  0.00
ATOM   1422  N1  U      45      50.963  19.196  72.912  1.00  0.00
ATOM   1423  C6  U      45      50.263  18.076  72.392  1.00  0.00
ATOM   1424  H6  U      45      50.672  17.230  71.859  1.00  0.00
ATOM   1425  C5  U      45      48.946  17.968  72.651  1.00  0.00
ATOM   1426  H5  U      45      48.384  17.099  72.342  1.00  0.00
ATOM   1427  C4  U      45      48.209  18.974  73.447  1.00  0.00
ATOM   1428  O4  U      45      47.037  18.907  73.782  1.00  0.00
ATOM   1429  N3  U      45      48.923  20.082  73.775  1.00  0.00
ATOM   1430  H3  U      45      48.384  20.820  74.206  1.00  0.00
ATOM   1431  C2  U      45      50.273  20.276  73.475  1.00  0.00
ATOM   1432  O2  U      45      50.748  21.353  73.739  1.00  0.00
ATOM   1433  C3' U      45      53.664  17.758  73.715  1.00  0.00
ATOM   1434  H3' U      45      52.805  17.104  73.869  1.00  0.00
ATOM   1435  C2' U      45      53.284  19.207  73.785  1.00  0.00
ATOM   1436  H2' U      45      52.657  19.434  74.646  1.00  0.00
ATOM   1437  O2' U      45      54.416  20.063  73.652  1.00  0.00
ATOM   1438 HO2' U      45      54.192  20.948  73.949  1.00  0.00
ATOM   1439  O3' U      45      54.732  17.315  74.440  1.00  0.00
ATOM   1440  P   G      46      54.448  16.890  75.953  1.00  0.00
ATOM   1441  OP1 G      46      55.683  16.515  76.610  1.00  0.00
ATOM   1442  OP2 G      46      53.335  15.939  76.053  1.00  0.00
ATOM   1443  O5' G      46      53.923  18.230  76.600  1.00  0.00
ATOM   1444  C5' G      46      54.872  19.246  76.788  1.00  0.00
ATOM   1445  H5' G      46      55.237  19.493  75.791  1.00  0.00
ATOM   1446 H5'' G      46      55.710  18.982  77.434  1.00  0.00
ATOM   1447  C4' G      46      54.291  20.615  77.322  1.00  0.00
ATOM   1448  H4' G      46      55.039  21.407  77.296  1.00  0.00
ATOM   1449  O4' G      46      53.140  21.074  76.541  1.00  0.00
ATOM   1450  C1' G      46      52.129  21.718  77.294  1.00  0.00
ATOM   1451  H1' G      46      51.851  22.699  76.909  1.00  0.00
ATOM   1452  N9  G      46      50.932  20.776  77.211  1.00  0.00
ATOM   1453  C8  G      46      50.823  19.489  76.842  1.00  0.00
ATOM   1454  H8  G      46      51.675  18.860  76.628  1.00  0.00
ATOM   1455  N7  G      46      49.612  19.043  76.783  1.00  0.00
ATOM   1456  C5  G      46      48.859  20.117  77.242  1.00  0.00
ATOM   1457  C6  G      46      47.495  20.287  77.577  1.00  0.00
ATOM   1458  O6  G      46      46.632  19.454  77.499  1.00  0.00
ATOM   1459  N1  G      46      47.132  21.501  78.042  1.00  0.00
ATOM   1460  H1  G      46      46.141  21.647  78.175  1.00  0.00
ATOM   1461  C2  G      46      47.941  22.536  78.214  1.00  0.00
ATOM   1462  N2  G      46      47.392  23.474  78.853  1.00  0.00
ATOM   1463  H21 G      46      47.869  24.299  79.187  1.00  0.00
ATOM   1464  H22 G      46      46.411  23.370  79.070  1.00  0.00
ATOM   1465  N3  G      46      49.264  22.525  77.955  1.00  0.00
ATOM   1466  C4  G      46      49.659  21.246  77.451  1.00  0.00
ATOM   1467  C3' G      46      53.600  20.521  78.651  1.00  0.00
ATOM   1468  H3' G      46      53.087  19.560  78.697  1.00  0.00
ATOM   1469  C2' G      46      52.766  21.799  78.677  1.00  0.00
ATOM   1470  H2' G      46      51.977  21.888  79.423  1.00  0.00
ATOM   1471  O2' G      46      53.588  22.950  78.642  1.00  0.00
ATOM   1472 HO2' G      46      54.534  22.822  78.750  1.00  0.00
ATOM   1473  O3' G      46      54.664  20.545  79.625  1.00  0.00
ATOM   1474  P   G      47      54.406  19.997  81.094  1.00  0.00
ATOM   1475  OP1 G      47      55.673  20.269  81.855  1.00  0.00
ATOM   1476  OP2 G      47      53.941  18.593  80.896  1.00  0.00
ATOM   1477  O5' G      47      53.212  20.869  81.829  1.00  0.00
ATOM   1478  C5' G      47      53.364  22.294  82.054  1.00  0.00
ATOM   1479  H5' G      47      53.733  22.760  81.140  1.00  0.00
ATOM   1480 H5'' G      47      54.058  22.510  82.867  1.00  0.00
ATOM   1481  C4' G      47      52.055  22.954  82.357  1.00  0.00
ATOM   1482  H4' G      47      52.253  24.007  82.557  1.00  0.00
ATOM   1483  O4' G      47      51.081  23.115  81.320  1.00  0.00
ATOM   1484  C1' G      47      49.812  22.885  81.946  1.00  0.00
ATOM   1485  H1' G      47      49.135  23.719  81.760  1.00  0.00
ATOM   1486  N9  G      47      49.192  21.673  81.359  1.00  0.00
ATOM   1487  C8  G      47      49.746  20.523  80.902  1.00  0.00
ATOM   1488  H8  G      47      50.824  20.562  80.840  1.00  0.00
ATOM   1489  N7  G      47      48.941  19.646  80.479  1.00  0.00
ATOM   1490  C5  G      47      47.685  20.196  80.944  1.00  0.00
ATOM   1491  C6  G      47      46.365  19.633  80.971  1.00  0.00
ATOM   1492  O6  G      47      45.970  18.587  80.534  1.00  0.00
ATOM   1493  N1  G      47      45.390  20.460  81.541  1.00  0.00
ATOM   1494  H1  G      47      44.403  20.280  81.423  1.00  0.00
ATOM   1495  C2  G      47      45.705  21.603  82.101  1.00  0.00
ATOM   1496  N2  G      47      44.738  22.160  82.760  1.00  0.00
ATOM   1497  H21 G      47      44.911  23.046  83.212  1.00  0.00
ATOM   1498  H22 G      47      43.855  21.701  82.933  1.00  0.00
ATOM   1499  N3  G      47      46.908  22.185  82.117  1.00  0.00
ATOM   1500  C4  G      47      47.845  21.432  81.495  1.00  0.00
ATOM   1501  C3' G      47      51.397  22.409  83.613  1.00  0.00
ATOM   1502  H3' G      47      51.525  21.331  83.713  1.00  0.00
ATOM   1503  C2' G      47      49.938  22.799  83.447  1.00  0.00
ATOM   1504  H2' G      47      49.232  22.091  83.883  1.00  0.00
ATOM   1505  O2' G      47      49.624  24.200  83.748  1.00  0.00
ATOM   1506 HO2' G      47      49.948  24.379  84.634  1.00  0.00
ATOM   1507  O3' G      47      51.829  23.039  84.765  1.00  0.00
ATOM   1508  P   U      48      51.832  22.270  86.139  1.00  0.00
ATOM   1509  OP1 U      48      52.339  23.199  87.187  1.00  0.00
ATOM   1510  OP2 U      48      52.581  21.058  85.970  1.00  0.00
ATOM   1511  O5' U      48      50.322  21.906  86.481  1.00  0.00
ATOM   1512  C5' U      48      49.355  22.782  86.921  1.00  0.00
ATOM   1513  H5' U      48      49.390  23.709  86.348  1.00  0.00
ATOM   1514 H5'' U      48      49.619  22.891  87.973  1.00  0.00
ATOM   1515  C4' U      48      47.930  22.328  86.846  1.00  0.00
ATOM   1516  H4' U      48      47.351  23.182  87.197  1.00  0.00
ATOM   1517  O4' U      48      47.493  21.929  85.597  1.00  0.00
ATOM   1518  C1' U      48      46.350  21.103  85.599  1.00  0.00
ATOM   1519  H1' U      48      45.464  21.647  85.274  1.00  0.00
ATOM   1520  N1  U      48      46.522  19.809  84.921  1.00  0.00
ATOM   1521  C6  U      48      47.788  19.353  84.615  1.00  0.00
ATOM   1522  H6  U      48      48.646  19.908  84.962  1.00  0.00
ATOM   1523  C5  U      48      47.982  18.302  83.794  1.00  0.00
ATOM   1524  H5  U      48      48.945  17.897  83.517  1.00  0.00
ATOM   1525  C4  U      48      46.811  17.471  83.386  1.00  0.00
ATOM   1526  O4  U      48      46.814  16.467  82.666  1.00  0.00
ATOM   1527  N3  U      48      45.625  17.929  83.854  1.00  0.00
ATOM   1528  H3  U      48      44.827  17.343  83.654  1.00  0.00
ATOM   1529  C2  U      48      45.437  19.127  84.529  1.00  0.00
ATOM   1530  O2  U      48      44.300  19.558  84.662  1.00  0.00
ATOM   1531  C3' U      48      47.532  21.107  87.693  1.00  0.00
ATOM   1532  H3' U      48      48.191  20.266  87.478  1.00  0.00
ATOM   1533  C2' U      48      46.144  20.763  87.129  1.00  0.00
ATOM   1534  H2' U      48      46.015  19.694  87.303  1.00  0.00
ATOM   1535  O2' U      48      45.057  21.511  87.683  1.00  0.00
ATOM   1536 HO2' U      48      44.370  20.870  87.880  1.00  0.00
ATOM   1537  O3' U      48      47.573  21.232  89.101  1.00  0.00
ATOM   1538  P   G      49      48.268  20.053  89.976  1.00  0.00
ATOM   1539  OP1 G      49      47.979  20.424  91.371  1.00  0.00
ATOM   1540  OP2 G      49      49.651  19.830  89.556  1.00  0.00
ATOM   1541  O5' G      49      47.452  18.738  89.676  1.00  0.00
ATOM   1542  C5' G      49      46.098  18.532  90.145  1.00  0.00
ATOM   1543  H5' G      49      45.478  19.383  89.862  1.00  0.00
ATOM   1544 H5'' G      49      46.112  18.335  91.217  1.00  0.00
ATOM   1545  C4' G      49      45.606  17.144  89.579  1.00  0.00
ATOM   1546  H4' G      49      44.597  16.925  89.929  1.00  0.00
ATOM   1547  O4' G      49      45.657  17.148  88.151  1.00  0.00
ATOM   1548  C1' G      49      45.987  15.830  87.667  1.00  0.00
ATOM   1549  H1' G      49      45.095  15.377  87.235  1.00  0.00
ATOM   1550  N9  G      49      47.051  15.811  86.623  1.00  0.00
ATOM   1551  C8  G      49      48.301  16.428  86.533  1.00  0.00
ATOM   1552  H8  G      49      48.635  17.188  87.224  1.00  0.00
ATOM   1553  N7  G      49      49.019  15.942  85.564  1.00  0.00
ATOM   1554  C5  G      49      48.218  14.933  84.985  1.00  0.00
ATOM   1555  C6  G      49      48.427  14.023  83.835  1.00  0.00
ATOM   1556  O6  G      49      49.410  13.919  83.127  1.00  0.00
ATOM   1557  N1  G      49      47.430  13.089  83.744  1.00  0.00
ATOM   1558  H1  G      49      47.437  12.462  82.952  1.00  0.00
ATOM   1559  C2  G      49      46.314  13.132  84.414  1.00  0.00
ATOM   1560  N2  G      49      45.439  12.230  84.033  1.00  0.00
ATOM   1561  H21 G      49      44.450  12.302  84.225  1.00  0.00
ATOM   1562  H22 G      49      45.697  11.678  83.228  1.00  0.00
ATOM   1563  N3  G      49      46.044  13.893  85.466  1.00  0.00
ATOM   1564  C4  G      49      47.049  14.806  85.707  1.00  0.00
ATOM   1565  C3' G      49      46.605  15.986  90.016  1.00  0.00
ATOM   1566  H3' G      49      47.649  16.283  89.913  1.00  0.00
ATOM   1567  C2' G      49      46.257  14.948  88.923  1.00  0.00
ATOM   1568  H2' G      49      47.114  14.317  88.687  1.00  0.00
ATOM   1569  O2' G      49      45.154  14.186  89.241  1.00  0.00
ATOM   1570 HO2' G      49      45.237  13.346  88.784  1.00  0.00
ATOM   1571  O3' G      49      46.307  15.596  91.355  1.00  0.00
ATOM   1572  P   U      50      47.347  14.905  92.286  1.00  0.00
ATOM   1573  OP1 U      50      46.793  14.971  93.648  1.00  0.00
ATOM   1574  OP2 U      50      48.750  15.539  91.978  1.00  0.00
ATOM   1575  O5' U      50      47.477  13.437  91.761  1.00  0.00
ATOM   1576  C5' U      50      48.555  12.662  92.182  1.00  0.00
ATOM   1577  H5' U      50      48.674  12.810  93.255  1.00  0.00
ATOM   1578 H5'' U      50      49.442  13.103  91.726  1.00  0.00
ATOM   1579  C4' U      50      48.517  11.136  91.766  1.00  0.00
ATOM   1580  H4' U      50      49.426  10.673  92.151  1.00  0.00
ATOM   1581  O4' U      50      47.472  10.522  92.454  1.00  0.00
ATOM   1582  C1' U      50      46.937   9.447  91.763  1.00  0.00
ATOM   1583  H1' U      50      47.238   8.485  92.178  1.00  0.00
ATOM   1584  N1  U      50      45.494   9.567  91.619  1.00  0.00
ATOM   1585  C6  U      50      44.796  10.760  91.605  1.00  0.00
ATOM   1586  H6  U      50      45.336  11.694  91.649  1.00  0.00
ATOM   1587  C5  U      50      43.467  10.785  91.349  1.00  0.00
ATOM   1588  H5  U      50      42.927  11.721  91.372  1.00  0.00
ATOM   1589  C4  U      50      42.704   9.559  91.176  1.00  0.00
ATOM   1590  O4  U      50      41.493   9.494  91.109  1.00  0.00
ATOM   1591  N3  U      50      43.404   8.431  91.181  1.00  0.00
ATOM   1592  H3  U      50      42.966   7.595  90.823  1.00  0.00
ATOM   1593  C2  U      50      44.788   8.393  91.330  1.00  0.00
ATOM   1594  O2  U      50      45.308   7.331  91.012  1.00  0.00
ATOM   1595  C3' U      50      48.312  10.866  90.316  1.00  0.00
ATOM   1596  H3' U      50      47.612  11.578  89.879  1.00  0.00
ATOM   1597  C2' U      50      47.612   9.472  90.412  1.00  0.00
ATOM   1598  H2' U      50      46.930   9.268  89.586  1.00  0.00
ATOM   1599  O2' U      50      48.682   8.513  90.405  1.00  0.00
ATOM   1600 HO2' U      50      49.401   9.003  89.998  1.00  0.00
ATOM   1601  O3' U      50      49.519  10.657  89.628  1.00  0.00
ATOM   1602  P   A      51      49.855  11.368  88.210  1.00  0.00
ATOM   1603  OP1 A      51      51.295  11.038  87.889  1.00  0.00
ATOM   1604  OP2 A      51      49.474  12.750  88.324  1.00  0.00
ATOM   1605  O5' A      51      48.848  10.610  87.204  1.00  0.00
ATOM   1606  C5' A      51      49.127   9.272  86.791  1.00  0.00
ATOM   1607  H5' A      51      49.205   8.809  87.774  1.00  0.00
ATOM   1608 H5'' A      51      50.084   9.122  86.291  1.00  0.00
ATOM   1609  C4' A      51      47.963   8.598  86.099  1.00  0.00
ATOM   1610  H4' A      51      48.338   7.607  85.846  1.00  0.00
ATOM   1611  O4' A      51      46.902   8.443  87.035  1.00  0.00
ATOM   1612  C1' A      51      45.683   8.708  86.383  1.00  0.00
ATOM   1613  H1' A      51      45.068   7.842  86.629  1.00  0.00
ATOM   1614  N9  A      51      44.989   9.845  87.035  1.00  0.00
ATOM   1615  C8  A      51      45.517  11.017  87.455  1.00  0.00
ATOM   1616  H8  A      51      46.563  11.259  87.337  1.00  0.00
ATOM   1617  N7  A      51      44.730  11.900  87.965  1.00  0.00
ATOM   1618  C5  A      51      43.533  11.140  87.965  1.00  0.00
ATOM   1619  C6  A      51      42.171  11.371  88.307  1.00  0.00
ATOM   1620  N6  A      51      41.809  12.413  88.920  1.00  0.00
ATOM   1621  H61 A      51      42.496  13.118  89.147  1.00  0.00
ATOM   1622  H62 A      51      40.902  12.504  89.355  1.00  0.00
ATOM   1623  N1  A      51      41.175  10.545  88.039  1.00  0.00
ATOM   1624  C2  A      51      41.509   9.309  87.517  1.00  0.00
ATOM   1625  H2  A      51      40.705   8.600  87.387  1.00  0.00
ATOM   1626  N3  A      51      42.755   8.891  87.214  1.00  0.00
ATOM   1627  C4  A      51      43.677   9.890  87.433  1.00  0.00
ATOM   1628  C3' A      51      47.417   9.313  84.848  1.00  0.00
ATOM   1629  H3' A      51      47.221  10.378  84.977  1.00  0.00
ATOM   1630  C2' A      51      45.972   8.771  84.896  1.00  0.00
ATOM   1631  H2' A      51      45.407   9.581  84.436  1.00  0.00
ATOM   1632  O2' A      51      45.893   7.435  84.392  1.00  0.00
ATOM   1633 HO2' A      51      46.580   7.403  83.721  1.00  0.00
ATOM   1634  O3' A      51      48.186   9.041  83.615  1.00  0.00
ATOM   1635  P   G      52      47.720   9.556  82.137  1.00  0.00
ATOM   1636  OP1 G      52      48.880   9.572  81.234  1.00  0.00
ATOM   1637  OP2 G      52      46.825  10.771  82.225  1.00  0.00
ATOM   1638  O5' G      52      46.688   8.371  81.882  1.00  0.00
ATOM   1639  C5' G      52      46.266   8.276  80.526  1.00  0.00
ATOM   1640  H5' G      52      47.115   7.836  80.002  1.00  0.00
ATOM   1641 H5'' G      52      45.972   9.267  80.179  1.00  0.00
ATOM   1642  C4' G      52      45.070   7.303  80.393  1.00  0.00
ATOM   1643  H4' G      52      44.941   7.213  79.315  1.00  0.00
ATOM   1644  O4' G      52      45.244   5.999  80.738  1.00  0.00
ATOM   1645  C1' G      52      44.181   5.573  81.498  1.00  0.00
ATOM   1646  H1' G      52      43.459   4.960  80.960  1.00  0.00
ATOM   1647  N9  G      52      44.690   4.671  82.579  1.00  0.00
ATOM   1648  C8  G      52      46.004   4.557  83.063  1.00  0.00
ATOM   1649  H8  G      52      46.821   5.104  82.618  1.00  0.00
ATOM   1650  N7  G      52      46.150   3.747  84.059  1.00  0.00
ATOM   1651  C5  G      52      44.822   3.335  84.305  1.00  0.00
ATOM   1652  C6  G      52      44.315   2.498  85.337  1.00  0.00
ATOM   1653  O6  G      52      44.980   2.035  86.264  1.00  0.00
ATOM   1654  N1  G      52      42.954   2.340  85.332  1.00  0.00
ATOM   1655  H1  G      52      42.515   1.700  85.979  1.00  0.00
ATOM   1656  C2  G      52      42.199   2.765  84.335  1.00  0.00
ATOM   1657  N2  G      52      40.933   2.529  84.443  1.00  0.00
ATOM   1658  H21 G      52      40.572   2.020  85.237  1.00  0.00
ATOM   1659  H22 G      52      40.332   3.020  83.797  1.00  0.00
ATOM   1660  N3  G      52      42.612   3.613  83.371  1.00  0.00
ATOM   1661  C4  G      52      43.951   3.821  83.377  1.00  0.00
ATOM   1662  C3' G      52      43.731   7.852  80.921  1.00  0.00
ATOM   1663  H3' G      52      43.920   8.892  81.187  1.00  0.00
ATOM   1664  C2' G      52      43.508   6.812  82.075  1.00  0.00
ATOM   1665  H2' G      52      44.024   7.111  82.988  1.00  0.00
ATOM   1666  O2' G      52      42.124   6.665  82.363  1.00  0.00
ATOM   1667 HO2' G      52      41.547   7.419  82.219  1.00  0.00
ATOM   1668  O3' G      52      42.859   7.693  79.820  1.00  0.00
ATOM   1669  P   A      53      42.139   9.077  79.369  1.00  0.00
ATOM   1670  OP1 A      53      41.273   8.797  78.152  1.00  0.00
ATOM   1671  OP2 A      53      43.073  10.196  79.362  1.00  0.00
ATOM   1672  O5' A      53      41.182   9.238  80.651  1.00  0.00
ATOM   1673  C5' A      53      39.966   8.463  80.737  1.00  0.00
ATOM   1674  H5' A      53      40.086   7.413  81.001  1.00  0.00
ATOM   1675 H5'' A      53      39.417   8.498  79.797  1.00  0.00
ATOM   1676  C4' A      53      39.041   9.014  81.760  1.00  0.00
ATOM   1677  H4' A      53      38.157   8.409  81.963  1.00  0.00
ATOM   1678  O4' A      53      39.747   9.074  83.067  1.00  0.00
ATOM   1679  C1' A      53      39.288  10.163  83.897  1.00  0.00
ATOM   1680  H1' A      53      38.792   9.714  84.758  1.00  0.00
ATOM   1681  N9  A      53      40.497  11.010  84.263  1.00  0.00
ATOM   1682  C8  A      53      41.815  10.795  83.982  1.00  0.00
ATOM   1683  H8  A      53      42.151   9.899  83.481  1.00  0.00
ATOM   1684  N7  A      53      42.665  11.715  84.304  1.00  0.00
ATOM   1685  C5  A      53      41.811  12.615  85.018  1.00  0.00
ATOM   1686  C6  A      53      41.928  13.742  85.871  1.00  0.00
ATOM   1687  N6  A      53      43.115  14.261  86.111  1.00  0.00
ATOM   1688  H61 A      53      43.919  13.784  85.730  1.00  0.00
ATOM   1689  H62 A      53      43.082  15.113  86.653  1.00  0.00
ATOM   1690  N1  A      53      40.918  14.292  86.589  1.00  0.00
ATOM   1691  C2  A      53      39.739  13.733  86.431  1.00  0.00
ATOM   1692  H2  A      53      38.831  14.170  86.818  1.00  0.00
ATOM   1693  N3  A      53      39.366  12.652  85.685  1.00  0.00
ATOM   1694  C4  A      53      40.476  12.138  85.032  1.00  0.00
ATOM   1695  C3' A      53      38.618  10.488  81.560  1.00  0.00
ATOM   1696  H3' A      53      39.427  11.073  81.123  1.00  0.00
ATOM   1697  C2' A      53      38.343  10.893  82.957  1.00  0.00
ATOM   1698  H2' A      53      38.273  11.969  83.119  1.00  0.00
ATOM   1699  O2' A      53      37.059  10.410  83.375  1.00  0.00
ATOM   1700 HO2' A      53      36.703  10.820  84.166  1.00  0.00
ATOM   1701  O3' A      53      37.479  10.479  80.683  1.00  0.00
ATOM   1702  P   A      54      37.276  11.649  79.570  1.00  0.00
ATOM   1703  OP1 A      54      36.031  11.345  78.957  1.00  0.00
ATOM   1704  OP2 A      54      38.530  11.641  78.774  1.00  0.00
ATOM   1705  O5' A      54      37.257  12.961  80.490  1.00  0.00
ATOM   1706  C5' A      54      36.178  13.161  81.394  1.00  0.00
ATOM   1707  H5' A      54      36.146  12.367  82.140  1.00  0.00
ATOM   1708 H5'' A      54      35.202  13.182  80.909  1.00  0.00
ATOM   1709  C4' A      54      36.514  14.476  82.168  1.00  0.00
ATOM   1710  H4' A      54      35.615  14.701  82.741  1.00  0.00
ATOM   1711  O4' A      54      37.538  14.200  83.129  1.00  0.00
ATOM   1712  C1' A      54      38.299  15.292  83.442  1.00  0.00
ATOM   1713  H1' A      54      38.349  15.567  84.496  1.00  0.00
ATOM   1714  N9  A      54      39.593  15.045  82.811  1.00  0.00
ATOM   1715  C8  A      54      40.020  13.977  82.000  1.00  0.00
ATOM   1716  H8  A      54      39.350  13.244  81.576  1.00  0.00
ATOM   1717  N7  A      54      41.272  13.923  81.756  1.00  0.00
ATOM   1718  C5  A      54      41.808  15.001  82.473  1.00  0.00
ATOM   1719  C6  A      54      43.074  15.614  82.576  1.00  0.00
ATOM   1720  N6  A      54      44.117  15.147  81.952  1.00  0.00
ATOM   1721  H61 A      54      45.018  15.569  82.126  1.00  0.00
ATOM   1722  H62 A      54      43.954  14.239  81.541  1.00  0.00
ATOM   1723  N1  A      54      43.189  16.692  83.335  1.00  0.00
ATOM   1724  C2  A      54      42.126  17.158  83.988  1.00  0.00
ATOM   1725  H2  A      54      42.206  18.032  84.617  1.00  0.00
ATOM   1726  N3  A      54      40.874  16.720  83.920  1.00  0.00
ATOM   1727  C4  A      54      40.768  15.693  83.037  1.00  0.00
ATOM   1728  C3' A      54      36.926  15.807  81.542  1.00  0.00
ATOM   1729  H3' A      54      37.684  15.560  80.799  1.00  0.00
ATOM   1730  C2' A      54      37.544  16.445  82.794  1.00  0.00
ATOM   1731  H2' A      54      38.277  17.215  82.553  1.00  0.00
ATOM   1732  O2' A      54      36.570  16.927  83.671  1.00  0.00
ATOM   1733 HO2' A      54      35.940  17.472  83.193  1.00  0.00
ATOM   1734  O3' A      54      35.829  16.545  80.981  1.00  0.00
ATOM   1735  P   C      55      36.012  17.798  80.057  1.00  0.00
ATOM   1736  OP1 C      55      34.682  18.217  79.590  1.00  0.00
ATOM   1737  OP2 C      55      37.038  17.435  79.124  1.00  0.00
ATOM   1738  O5' C      55      36.586  18.892  80.945  1.00  0.00
ATOM   1739  C5' C      55      35.903  19.673  81.916  1.00  0.00
ATOM   1740  H5' C      55      35.354  19.144  82.695  1.00  0.00
ATOM   1741 H5'' C      55      35.206  20.370  81.451  1.00  0.00
ATOM   1742  C4' C      55      36.880  20.552  82.626  1.00  0.00
ATOM   1743  H4' C      55      36.327  21.082  83.401  1.00  0.00
ATOM   1744  O4' C      55      38.075  19.824  83.111  1.00  0.00
ATOM   1745  C1' C      55      39.219  20.574  82.865  1.00  0.00
ATOM   1746  H1' C      55      39.691  20.909  83.789  1.00  0.00
ATOM   1747  N1  C      55      40.249  19.870  81.999  1.00  0.00
ATOM   1748  C6  C      55      39.884  18.944  81.038  1.00  0.00
ATOM   1749  H6  C      55      38.841  18.698  80.903  1.00  0.00
ATOM   1750  C5  C      55      40.855  18.325  80.369  1.00  0.00
ATOM   1751  H5  C      55      40.662  17.605  79.588  1.00  0.00
ATOM   1752  C4  C      55      42.167  18.707  80.697  1.00  0.00
ATOM   1753  N4  C      55      43.143  18.009  80.160  1.00  0.00
ATOM   1754  H41 C      55      43.903  18.098  80.819  1.00  0.00
ATOM   1755  H42 C      55      43.014  17.385  79.377  1.00  0.00
ATOM   1756  N3  C      55      42.562  19.558  81.586  1.00  0.00
ATOM   1757  C2  C      55      41.592  20.173  82.299  1.00  0.00
ATOM   1758  O2  C      55      41.975  21.149  82.919  1.00  0.00
ATOM   1759  C3' C      55      37.376  21.659  81.633  1.00  0.00
ATOM   1760  H3' C      55      37.381  21.076  80.712  1.00  0.00
ATOM   1761  C2' C      55      38.768  21.919  82.130  1.00  0.00
ATOM   1762  H2' C      55      39.375  22.167  81.259  1.00  0.00
ATOM   1763  O2' C      55      38.724  22.957  83.034  1.00  0.00
ATOM   1764 HO2' C      55      37.853  23.357  82.989  1.00  0.00
ATOM   1765  O3' C      55      36.548  22.906  81.677  1.00  0.00
ATOM   1766  P   C      56      36.367  23.721  80.315  1.00  0.00
ATOM   1767  OP1 C      56      35.434  24.860  80.487  1.00  0.00
ATOM   1768  OP2 C      56      36.089  22.748  79.224  1.00  0.00
ATOM   1769  O5' C      56      37.850  24.239  80.034  1.00  0.00
ATOM   1770  C5' C      56      38.491  25.347  80.693  1.00  0.00
ATOM   1771  H5' C      56      38.274  25.244  81.756  1.00  0.00
ATOM   1772 H5'' C      56      38.009  26.247  80.309  1.00  0.00
ATOM   1773  C4' C      56      39.970  25.514  80.461  1.00  0.00
ATOM   1774  H4' C      56      40.320  26.238  81.196  1.00  0.00
ATOM   1775  O4' C      56      40.681  24.356  80.680  1.00  0.00
ATOM   1776  C1' C      56      42.043  24.511  80.226  1.00  0.00
ATOM   1777  H1' C      56      42.734  24.897  80.976  1.00  0.00
ATOM   1778  N1  C      56      42.474  23.235  79.569  1.00  0.00
ATOM   1779  C6  C      56      41.613  22.329  79.110  1.00  0.00
ATOM   1780  H6  C      56      40.563  22.336  79.367  1.00  0.00
ATOM   1781  C5  C      56      42.116  21.340  78.358  1.00  0.00
ATOM   1782  H5  C      56      41.395  20.623  77.995  1.00  0.00
ATOM   1783  C4  C      56      43.534  21.228  78.171  1.00  0.00
ATOM   1784  N4  C      56      43.908  20.089  77.621  1.00  0.00
ATOM   1785  H41 C      56      43.167  19.593  77.148  1.00  0.00
ATOM   1786  H42 C      56      44.854  19.738  77.569  1.00  0.00
ATOM   1787  N3  C      56      44.401  22.014  78.687  1.00  0.00
ATOM   1788  C2  C      56      43.904  23.102  79.331  1.00  0.00
ATOM   1789  O2  C      56      44.652  23.967  79.683  1.00  0.00
ATOM   1790  C3' C      56      40.375  25.763  78.990  1.00  0.00
ATOM   1791  H3' C      56      39.980  24.972  78.353  1.00  0.00
ATOM   1792  C2' C      56      41.945  25.653  79.226  1.00  0.00
ATOM   1793  H2' C      56      42.428  25.510  78.259  1.00  0.00
ATOM   1794  O2' C      56      42.444  26.845  79.803  1.00  0.00
ATOM   1795 HO2' C      56      42.042  27.568  79.315  1.00  0.00
ATOM   1796  O3' C      56      40.047  27.015  78.465  1.00  0.00
ATOM   1797  P   A      57      39.987  27.254  76.875  1.00  0.00
ATOM   1798  OP1 A      57      39.450  28.567  76.589  1.00  0.00
ATOM   1799  OP2 A      57      39.325  26.095  76.215  1.00  0.00
ATOM   1800  O5' A      57      41.477  27.321  76.428  1.00  0.00
ATOM   1801  C5' A      57      42.123  28.515  76.636  1.00  0.00
ATOM   1802  H5' A      57      41.855  29.007  77.571  1.00  0.00
ATOM   1803 H5'' A      57      41.746  29.200  75.877  1.00  0.00
ATOM   1804  C4' A      57      43.633  28.359  76.370  1.00  0.00
ATOM   1805  H4' A      57      44.209  29.256  76.598  1.00  0.00
ATOM   1806  O4' A      57      44.293  27.246  76.968  1.00  0.00
ATOM   1807  C1' A      57      45.389  26.816  76.262  1.00  0.00
ATOM   1808  H1' A      57      46.318  26.893  76.826  1.00  0.00
ATOM   1809  N9  A      57      45.080  25.463  75.892  1.00  0.00
ATOM   1810  C8  A      57      43.884  24.835  76.009  1.00  0.00
ATOM   1811  H8  A      57      42.954  25.368  76.141  1.00  0.00
ATOM   1812  N7  A      57      43.913  23.618  75.659  1.00  0.00
ATOM   1813  C5  A      57      45.250  23.340  75.510  1.00  0.00
ATOM   1814  C6  A      57      45.981  22.191  75.199  1.00  0.00
ATOM   1815  N6  A      57      45.492  20.994  74.908  1.00  0.00
ATOM   1816  H61 A      57      44.603  20.722  75.305  1.00  0.00
ATOM   1817  H62 A      57      46.162  20.325  74.557  1.00  0.00
ATOM   1818  N1  A      57      47.285  22.282  74.981  1.00  0.00
ATOM   1819  C2  A      57      47.897  23.439  75.066  1.00  0.00
ATOM   1820  H2  A      57      48.939  23.300  74.822  1.00  0.00
ATOM   1821  N3  A      57      47.361  24.617  75.444  1.00  0.00
ATOM   1822  C4  A      57      45.997  24.480  75.581  1.00  0.00
ATOM   1823  C3' A      57      43.960  28.128  74.836  1.00  0.00
ATOM   1824  H3' A      57      43.419  27.240  74.507  1.00  0.00
ATOM   1825  C2' A      57      45.423  27.592  74.920  1.00  0.00
ATOM   1826  H2' A      57      45.772  26.979  74.089  1.00  0.00
ATOM   1827  O2' A      57      46.358  28.659  75.064  1.00  0.00
ATOM   1828 HO2' A      57      47.242  28.285  75.053  1.00  0.00
ATOM   1829  O3' A      57      43.858  29.295  74.083  1.00  0.00
ATOM   1830  P   G      58      43.606  29.197  72.430  1.00  0.00
ATOM   1831  OP1 G      58      43.427  30.585  71.902  1.00  0.00
ATOM   1832  OP2 G      58      42.509  28.168  72.224  1.00  0.00
ATOM   1833  O5' G      58      44.900  28.619  71.863  1.00  0.00
ATOM   1834  C5' G      58      46.149  29.374  71.892  1.00  0.00
ATOM   1835  H5' G      58      46.228  29.709  72.926  1.00  0.00
ATOM   1836 H5'' G      58      46.096  30.259  71.259  1.00  0.00
ATOM   1837  C4' G      58      47.363  28.459  71.565  1.00  0.00
ATOM   1838  H4' G      58      48.227  29.125  71.542  1.00  0.00
ATOM   1839  O4' G      58      47.562  27.361  72.521  1.00  0.00
ATOM   1840  C1' G      58      48.153  26.297  71.834  1.00  0.00
ATOM   1841  H1' G      58      49.125  25.971  72.203  1.00  0.00
ATOM   1842  N9  G      58      47.253  25.243  71.875  1.00  0.00
ATOM   1843  C8  G      58      45.938  25.227  72.170  1.00  0.00
ATOM   1844  H8  G      58      45.387  26.131  72.383  1.00  0.00
ATOM   1845  N7  G      58      45.375  24.052  72.095  1.00  0.00
ATOM   1846  C5  G      58      46.359  23.201  71.696  1.00  0.00
ATOM   1847  C6  G      58      46.442  21.806  71.381  1.00  0.00
ATOM   1848  O6  G      58      45.535  20.990  71.465  1.00  0.00
ATOM   1849  N1  G      58      47.698  21.389  71.016  1.00  0.00
ATOM   1850  H1  G      58      47.810  20.440  70.688  1.00  0.00
ATOM   1851  C2  G      58      48.772  22.184  70.953  1.00  0.00
ATOM   1852  N2  G      58      49.816  21.646  70.429  1.00  0.00
ATOM   1853  H21 G      58      50.545  22.299  70.178  1.00  0.00
ATOM   1854  H22 G      58      49.800  20.698  70.081  1.00  0.00
ATOM   1855  N3  G      58      48.768  23.547  71.082  1.00  0.00
ATOM   1856  C4  G      58      47.530  23.977  71.577  1.00  0.00
ATOM   1857  C3' G      58      47.234  27.840  70.209  1.00  0.00
ATOM   1858  H3' G      58      46.250  27.371  70.186  1.00  0.00
ATOM   1859  C2' G      58      48.388  26.852  70.381  1.00  0.00
ATOM   1860  H2' G      58      48.300  25.985  69.726  1.00  0.00
ATOM   1861  O2' G      58      49.689  27.430  70.336  1.00  0.00
ATOM   1862 HO2' G      58      50.098  26.971  69.599  1.00  0.00
ATOM   1863  O3' G      58      47.341  28.648  69.044  1.00  0.00
ATOM   1864  P   A      59      46.680  28.222  67.661  1.00  0.00
ATOM   1865  OP1 A      59      46.646  29.411  66.814  1.00  0.00
ATOM   1866  OP2 A      59      45.356  27.633  68.017  1.00  0.00
ATOM   1867  O5' A      59      47.685  27.088  67.123  1.00  0.00
ATOM   1868  C5' A      59      49.073  27.328  66.881  1.00  0.00
ATOM   1869  H5' A      59      49.518  27.788  67.763  1.00  0.00
ATOM   1870 H5'' A      59      49.135  27.917  65.966  1.00  0.00
ATOM   1871  C4' A      59      49.816  25.991  66.621  1.00  0.00
ATOM   1872  H4' A      59      50.878  26.206  66.504  1.00  0.00
ATOM   1873  O4' A      59      49.697  25.113  67.685  1.00  0.00
ATOM   1874  C1' A      59      49.559  23.765  67.191  1.00  0.00
ATOM   1875  H1' A      59      50.358  23.176  67.640  1.00  0.00
ATOM   1876  N9  A      59      48.283  23.082  67.592  1.00  0.00
ATOM   1877  C8  A      59      47.205  23.618  68.275  1.00  0.00
ATOM   1878  H8  A      59      47.358  24.535  68.825  1.00  0.00
ATOM   1879  N7  A      59      46.110  22.875  68.314  1.00  0.00
ATOM   1880  C5  A      59      46.535  21.724  67.646  1.00  0.00
ATOM   1881  C6  A      59      45.942  20.460  67.314  1.00  0.00
ATOM   1882  N6  A      59      44.685  20.049  67.588  1.00  0.00
ATOM   1883  H61 A      59      44.506  19.082  67.357  1.00  0.00
ATOM   1884  H62 A      59      44.117  20.614  68.203  1.00  0.00
ATOM   1885  N1  A      59      46.646  19.525  66.706  1.00  0.00
ATOM   1886  C2  A      59      47.914  19.766  66.326  1.00  0.00
ATOM   1887  H2  A      59      48.342  18.937  65.782  1.00  0.00
ATOM   1888  N3  A      59      48.640  20.881  66.551  1.00  0.00
ATOM   1889  C4  A      59      47.878  21.792  67.256  1.00  0.00
ATOM   1890  C3' A      59      49.186  25.298  65.419  1.00  0.00
ATOM   1891  H3' A      59      48.121  25.394  65.627  1.00  0.00
ATOM   1892  C2' A      59      49.691  23.850  65.672  1.00  0.00
ATOM   1893  H2' A      59      49.044  23.064  65.284  1.00  0.00
ATOM   1894  O2' A      59      51.057  23.570  65.383  1.00  0.00
ATOM   1895 HO2' A      59      51.292  23.836  64.491  1.00  0.00
ATOM   1896  O3' A      59      49.571  25.800  64.158  1.00  0.00
ATOM   1897  P   U      60      48.562  25.929  62.918  1.00  0.00
ATOM   1898  OP1 U      60      49.306  26.399  61.775  1.00  0.00
ATOM   1899  OP2 U      60      47.441  26.671  63.469  1.00  0.00
ATOM   1900  O5' U      60      47.996  24.456  62.665  1.00  0.00
ATOM   1901  C5' U      60      48.843  23.471  62.143  1.00  0.00
ATOM   1902  H5' U      60      49.697  23.335  62.807  1.00  0.00
ATOM   1903 H5'' U      60      49.328  23.754  61.209  1.00  0.00
ATOM   1904  C4' U      60      48.131  22.119  62.051  1.00  0.00
ATOM   1905  H4' U      60      48.800  21.417  61.553  1.00  0.00
ATOM   1906  O4' U      60      47.729  21.637  63.308  1.00  0.00
ATOM   1907  C1' U      60      46.491  20.944  63.156  1.00  0.00
ATOM   1908  H1' U      60      46.496  19.909  63.500  1.00  0.00
ATOM   1909  N1  U      60      45.377  21.635  63.952  1.00  0.00
ATOM   1910  C6  U      60      45.628  22.880  64.472  1.00  0.00
ATOM   1911  H6  U      60      46.559  23.394  64.287  1.00  0.00
ATOM   1912  C5  U      60      44.691  23.394  65.381  1.00  0.00
ATOM   1913  H5  U      60      44.803  24.401  65.756  1.00  0.00
ATOM   1914  C4  U      60      43.439  22.689  65.706  1.00  0.00
ATOM   1915  O4  U      60      42.576  23.203  66.439  1.00  0.00
ATOM   1916  N3  U      60      43.219  21.570  64.974  1.00  0.00
ATOM   1917  H3  U      60      42.322  21.115  65.065  1.00  0.00
ATOM   1918  C2  U      60      44.135  20.973  64.149  1.00  0.00
ATOM   1919  O2  U      60      43.908  19.978  63.445  1.00  0.00
ATOM   1920  C3' U      60      46.883  22.160  61.138  1.00  0.00
ATOM   1921  H3' U      60      46.346  23.106  61.196  1.00  0.00
ATOM   1922  C2' U      60      46.115  20.930  61.672  1.00  0.00
ATOM   1923  H2' U      60      45.035  20.997  61.544  1.00  0.00
ATOM   1924  O2' U      60      46.693  19.755  61.141  1.00  0.00
ATOM   1925 HO2' U      60      47.365  19.929  60.478  1.00  0.00
ATOM   1926  O3' U      60      47.224  21.937  59.791  1.00  0.00
ATOM   1927  P   A      61      46.375  22.584  58.653  1.00  0.00
ATOM   1928  OP1 A      61      46.817  21.896  57.441  1.00  0.00
ATOM   1929  OP2 A      61      46.600  24.046  58.802  1.00  0.00
ATOM   1930  O5' A      61      44.844  22.215  59.059  1.00  0.00
ATOM   1931  C5' A      61      44.276  20.936  58.778  1.00  0.00
ATOM   1932  H5' A      61      44.806  20.154  59.322  1.00  0.00
ATOM   1933 H5'' A      61      44.275  20.762  57.702  1.00  0.00
ATOM   1934  C4' A      61      42.829  20.667  59.385  1.00  0.00
ATOM   1935  H4' A      61      42.440  19.742  58.959  1.00  0.00
ATOM   1936  O4' A      61      42.821  20.660  60.808  1.00  0.00
ATOM   1937  C1' A      61      41.657  21.410  61.211  1.00  0.00
ATOM   1938  H1' A      61      41.317  20.788  62.039  1.00  0.00
ATOM   1939  N9  A      61      42.083  22.689  61.713  1.00  0.00
ATOM   1940  C8  A      61      43.170  23.425  61.432  1.00  0.00
ATOM   1941  H8  A      61      43.959  22.986  60.839  1.00  0.00
ATOM   1942  N7  A      61      43.267  24.561  62.031  1.00  0.00
ATOM   1943  C5  A      61      42.088  24.593  62.786  1.00  0.00
ATOM   1944  C6  A      61      41.536  25.458  63.834  1.00  0.00
ATOM   1945  N6  A      61      42.150  26.528  64.355  1.00  0.00
ATOM   1946  H61 A      61      41.651  27.162  64.962  1.00  0.00
ATOM   1947  H62 A      61      43.114  26.709  64.112  1.00  0.00
ATOM   1948  N1  A      61      40.420  25.117  64.496  1.00  0.00
ATOM   1949  C2  A      61      39.859  23.963  64.184  1.00  0.00
ATOM   1950  H2  A      61      38.870  23.769  64.572  1.00  0.00
ATOM   1951  N3  A      61      40.240  23.099  63.187  1.00  0.00
ATOM   1952  C4  A      61      41.415  23.439  62.602  1.00  0.00
ATOM   1953  C3' A      61      41.734  21.606  58.953  1.00  0.00
ATOM   1954  H3' A      61      42.132  22.620  58.926  1.00  0.00
ATOM   1955  C2' A      61      40.721  21.336  60.059  1.00  0.00
ATOM   1956  H2' A      61      39.924  22.076  60.137  1.00  0.00
ATOM   1957  O2' A      61      40.142  20.016  60.015  1.00  0.00
ATOM   1958 HO2' A      61      39.688  19.859  59.184  1.00  0.00
ATOM   1959  O3' A      61      41.114  21.144  57.772  1.00  0.00
ATOM   1960  P   U      62      40.334  22.059  56.743  1.00  0.00
ATOM   1961  OP1 U      62      39.535  23.088  57.474  1.00  0.00
ATOM   1962  OP2 U      62      39.695  21.098  55.849  1.00  0.00
ATOM   1963  O5' U      62      41.461  22.779  55.850  1.00  0.00
ATOM   1964  C5' U      62      42.180  23.927  56.248  1.00  0.00
ATOM   1965  H5' U      62      42.880  23.713  57.055  1.00  0.00
ATOM   1966 H5'' U      62      41.543  24.760  56.544  1.00  0.00
ATOM   1967  C4' U      62      42.987  24.314  55.004  1.00  0.00
ATOM   1968  H4' U      62      43.472  25.279  55.149  1.00  0.00
ATOM   1969  O4' U      62      44.030  23.337  54.867  1.00  0.00
ATOM   1970  C1' U      62      43.951  22.759  53.618  1.00  0.00
ATOM   1971  H1' U      62      44.554  23.377  52.953  1.00  0.00
ATOM   1972  N1  U      62      44.307  21.352  53.628  1.00  0.00
ATOM   1973  C6  U      62      43.849  20.596  54.690  1.00  0.00
ATOM   1974  H6  U      62      43.476  21.093  55.574  1.00  0.00
ATOM   1975  C5  U      62      43.789  19.214  54.615  1.00  0.00
ATOM   1976  H5  U      62      43.418  18.524  55.358  1.00  0.00
ATOM   1977  C4  U      62      44.291  18.610  53.352  1.00  0.00
ATOM   1978  O4  U      62      44.209  17.383  53.160  1.00  0.00
ATOM   1979  N3  U      62      44.790  19.453  52.396  1.00  0.00
ATOM   1980  H3  U      62      45.167  18.938  51.614  1.00  0.00
ATOM   1981  C2  U      62      45.038  20.797  52.606  1.00  0.00
ATOM   1982  O2  U      62      45.717  21.452  51.867  1.00  0.00
ATOM   1983  C3' U      62      42.052  24.264  53.758  1.00  0.00
ATOM   1984  H3' U      62      40.993  24.379  53.989  1.00  0.00
ATOM   1985  C2' U      62      42.532  22.921  53.162  1.00  0.00
ATOM   1986  H2' U      62      41.937  22.154  53.658  1.00  0.00
ATOM   1987  O2' U      62      42.377  22.711  51.775  1.00  0.00
ATOM   1988 HO2' U      62      42.318  23.586  51.386  1.00  0.00
ATOM   1989  O3' U      62      42.429  25.502  53.088  1.00  0.00
ATOM   1990  P   U      63      41.619  26.017  51.924  1.00  0.00
ATOM   1991  OP1 U      63      40.241  26.269  52.360  1.00  0.00
ATOM   1992  OP2 U      63      41.912  25.100  50.806  1.00  0.00
ATOM   1993  O5' U      63      42.351  27.367  51.558  1.00  0.00
ATOM   1994  C5' U      63      41.736  28.611  51.399  1.00  0.00
ATOM   1995  H5' U      63      41.062  28.781  52.239  1.00  0.00
ATOM   1996 H5'' U      63      41.048  28.508  50.561  1.00  0.00
ATOM   1997  C4' U      63      42.806  29.728  51.241  1.00  0.00
ATOM   1998  H4' U      63      42.383  30.626  50.792  1.00  0.00
ATOM   1999  O4' U      63      43.408  30.139  52.500  1.00  0.00
ATOM   2000  C1' U      63      44.839  30.054  52.482  1.00  0.00
ATOM   2001  H1' U      63      45.247  31.061  52.399  1.00  0.00
ATOM   2002  N1  U      63      45.301  29.457  53.745  1.00  0.00
ATOM   2003  C6  U      63      44.401  28.662  54.490  1.00  0.00
ATOM   2004  H6  U      63      43.410  28.487  54.099  1.00  0.00
ATOM   2005  C5  U      63      44.874  27.989  55.555  1.00  0.00
ATOM   2006  H5  U      63      44.257  27.335  56.152  1.00  0.00
ATOM   2007  C4  U      63      46.108  28.314  56.149  1.00  0.00
ATOM   2008  O4  U      63      46.548  27.766  57.157  1.00  0.00
ATOM   2009  N3  U      63      46.780  29.350  55.616  1.00  0.00
ATOM   2010  H3  U      63      47.620  29.667  56.079  1.00  0.00
ATOM   2011  C2  U      63      46.433  29.961  54.380  1.00  0.00
ATOM   2012  O2  U      63      47.200  30.779  53.806  1.00  0.00
ATOM   2013  C3' U      63      44.048  29.413  50.339  1.00  0.00
ATOM   2014  H3' U      63      43.740  28.475  49.879  1.00  0.00
ATOM   2015  C2' U      63      45.162  29.158  51.360  1.00  0.00
ATOM   2016  H2' U      63      45.116  28.114  51.669  1.00  0.00
ATOM   2017  O2' U      63      46.401  29.435  50.847  1.00  0.00
ATOM   2018 HO2' U      63      46.365  29.460  49.888  1.00  0.00
ATOM   2019  O3' U      63      44.342  30.488  49.411  1.00  0.00
ATOM   2020  P   G      64      45.018  30.298  47.994  1.00  0.00
ATOM   2021  OP1 G      64      45.990  29.176  48.106  1.00  0.00
ATOM   2022  OP2 G      64      45.484  31.624  47.445  1.00  0.00
ATOM   2023  O5' G      64      43.805  29.875  47.219  1.00  0.00
ATOM   2024  C5' G      64      42.740  30.816  47.142  1.00  0.00
ATOM   2025  H5' G      64      43.031  31.696  46.569  1.00  0.00
ATOM   2026 H5'' G      64      42.435  31.144  48.136  1.00  0.00
ATOM   2027  C4' G      64      41.487  30.219  46.570  1.00  0.00
ATOM   2028  H4' G      64      41.098  29.500  47.291  1.00  0.00
ATOM   2029  O4' G      64      40.535  31.291  46.383  1.00  0.00
ATOM   2030  C1' G      64      40.409  31.465  44.969  1.00  0.00
ATOM   2031  H1' G      64      39.404  31.206  44.635  1.00  0.00
ATOM   2032  N9  G      64      40.420  32.927  44.682  1.00  0.00
ATOM   2033  C8  G      64      41.444  33.791  44.341  1.00  0.00
ATOM   2034  H8  G      64      42.434  33.366  44.261  1.00  0.00
ATOM   2035  N7  G      64      41.224  35.061  44.340  1.00  0.00
ATOM   2036  C5  G      64      39.828  35.030  44.710  1.00  0.00
ATOM   2037  C6  G      64      38.867  36.102  44.834  1.00  0.00
ATOM   2038  O6  G      64      39.019  37.286  44.692  1.00  0.00
ATOM   2039  N1  G      64      37.622  35.685  45.104  1.00  0.00
ATOM   2040  H1  G      64      36.862  36.350  45.115  1.00  0.00
ATOM   2041  C2  G      64      37.197  34.374  45.314  1.00  0.00
ATOM   2042  N2  G      64      35.913  34.092  45.495  1.00  0.00
ATOM   2043  H21 G      64      35.618  33.151  45.280  1.00  0.00
ATOM   2044  H22 G      64      35.362  34.866  45.838  1.00  0.00
ATOM   2045  N3  G      64      38.070  33.407  45.101  1.00  0.00
ATOM   2046  C4  G      64      39.349  33.771  44.829  1.00  0.00
ATOM   2047  C3' G      64      41.739  29.499  45.253  1.00  0.00
ATOM   2048  H3' G      64      42.755  29.118  45.145  1.00  0.00
ATOM   2049  C2' G      64      41.567  30.665  44.331  1.00  0.00
ATOM   2050  H2' G      64      42.471  31.274  44.347  1.00  0.00
ATOM   2051  O2' G      64      41.441  30.216  43.032  1.00  0.00
ATOM   2052 HO2' G      64      40.757  29.543  43.007  1.00  0.00
ATOM   2053  O3' G      64      40.672  28.580  45.059  1.00  0.00
ATOM   2054  P   U      65      40.653  26.963  45.335  1.00  0.00
ATOM   2055  OP1 U      65      39.285  26.522  45.477  1.00  0.00
ATOM   2056  OP2 U      65      41.705  26.654  46.322  1.00  0.00
ATOM   2057  O5' U      65      41.133  26.258  43.954  1.00  0.00
ATOM   2058  C5' U      65      42.448  26.446  43.371  1.00  0.00
ATOM   2059  H5' U      65      43.149  26.213  44.173  1.00  0.00
ATOM   2060 H5'' U      65      42.591  27.500  43.134  1.00  0.00
ATOM   2061  C4' U      65      42.588  25.548  42.078  1.00  0.00
ATOM   2062  H4' U      65      43.555  25.756  41.619  1.00  0.00
ATOM   2063  O4' U      65      42.494  24.168  42.322  1.00  0.00
ATOM   2064  C1' U      65      41.811  23.629  41.174  1.00  0.00
ATOM   2065  H1' U      65      42.399  22.924  40.587  1.00  0.00
ATOM   2066  N1  U      65      40.441  23.154  41.565  1.00  0.00
ATOM   2067  C6  U      65      39.787  23.522  42.734  1.00  0.00
ATOM   2068  H6  U      65      40.185  24.244  43.431  1.00  0.00
ATOM   2069  C5  U      65      38.568  22.926  42.972  1.00  0.00
ATOM   2070  H5  U      65      37.952  23.164  43.826  1.00  0.00
ATOM   2071  C4  U      65      37.882  21.957  42.098  1.00  0.00
ATOM   2072  O4  U      65      36.892  21.268  42.297  1.00  0.00
ATOM   2073  N3  U      65      38.651  21.766  40.983  1.00  0.00
ATOM   2074  H3  U      65      38.288  21.045  40.376  1.00  0.00
ATOM   2075  C2  U      65      39.896  22.189  40.712  1.00  0.00
ATOM   2076  O2  U      65      40.456  21.810  39.646  1.00  0.00
ATOM   2077  C3' U      65      41.514  25.908  41.026  1.00  0.00
ATOM   2078  H3' U      65      40.581  25.788  41.577  1.00  0.00
ATOM   2079  C2' U      65      41.619  24.744  40.166  1.00  0.00
ATOM   2080  H2' U      65      40.679  24.619  39.627  1.00  0.00
ATOM   2081  O2' U      65      42.859  24.866  39.414  1.00  0.00
ATOM   2082 HO2' U      65      42.952  25.764  39.086  1.00  0.00
ATOM   2083  O3' U      65      41.730  27.066  40.345  1.00  0.00
ATOM   2084  P   A      66      40.564  27.851  39.635  1.00  0.00
ATOM   2085  OP1 A      66      39.578  26.858  39.187  1.00  0.00
ATOM   2086  OP2 A      66      41.195  28.690  38.620  1.00  0.00
ATOM   2087  O5' A      66      39.835  28.787  40.721  1.00  0.00
ATOM   2088  C5' A      66      38.884  28.355  41.704  1.00  0.00
ATOM   2089  H5' A      66      39.448  27.945  42.542  1.00  0.00
ATOM   2090 H5'' A      66      38.217  27.613  41.266  1.00  0.00
ATOM   2091  C4' A      66      37.925  29.514  42.139  1.00  0.00
ATOM   2092  H4' A      66      37.391  29.094  42.991  1.00  0.00
ATOM   2093  O4' A      66      38.640  30.723  42.484  1.00  0.00
ATOM   2094  C1' A      66      37.784  31.759  42.129  1.00  0.00
ATOM   2095  H1' A      66      37.531  32.307  43.037  1.00  0.00
ATOM   2096  N9  A      66      38.583  32.708  41.249  1.00  0.00
ATOM   2097  C8  A      66      39.823  32.535  40.764  1.00  0.00
ATOM   2098  H8  A      66      40.292  31.573  40.624  1.00  0.00
ATOM   2099  N7  A      66      40.478  33.672  40.501  1.00  0.00
ATOM   2100  C5  A      66      39.469  34.623  40.651  1.00  0.00
ATOM   2101  C6  A      66      39.347  35.992  40.375  1.00  0.00
ATOM   2102  N6  A      66      40.310  36.790  39.880  1.00  0.00
ATOM   2103  H61 A      66      41.255  36.451  39.772  1.00  0.00
ATOM   2104  H62 A      66      40.015  37.747  39.748  1.00  0.00
ATOM   2105  N1  A      66      38.320  36.687  40.884  1.00  0.00
ATOM   2106  C2  A      66      37.371  36.023  41.622  1.00  0.00
ATOM   2107  H2  A      66      36.633  36.622  42.134  1.00  0.00
ATOM   2108  N3  A      66      37.252  34.731  41.771  1.00  0.00
ATOM   2109  C4  A      66      38.354  34.107  41.300  1.00  0.00
ATOM   2110  C3' A      66      36.930  29.825  41.067  1.00  0.00
ATOM   2111  H3' A      66      37.419  29.872  40.094  1.00  0.00
ATOM   2112  C2' A      66      36.590  31.262  41.427  1.00  0.00
ATOM   2113  H2' A      66      36.489  31.967  40.601  1.00  0.00
ATOM   2114  O2' A      66      35.535  31.399  42.418  1.00  0.00
ATOM   2115 HO2' A      66      34.714  31.599  41.964  1.00  0.00
ATOM   2116  O3' A      66      35.858  28.927  40.990  1.00  0.00
ATOM   2117  P   U      67      34.788  29.031  39.842  1.00  0.00
ATOM   2118  OP1 U      67      33.893  27.892  40.018  1.00  0.00
ATOM   2119  OP2 U      67      35.395  29.162  38.494  1.00  0.00
ATOM   2120  O5' U      67      33.844  30.315  39.959  1.00  0.00
ATOM   2121  C5' U      67      32.680  30.282  40.727  1.00  0.00
ATOM   2122  H5' U      67      32.828  29.905  41.739  1.00  0.00
ATOM   2123 H5'' U      67      31.917  29.694  40.217  1.00  0.00
ATOM   2124  C4' U      67      32.235  31.686  40.882  1.00  0.00
ATOM   2125  H4' U      67      31.394  31.701  41.576  1.00  0.00
ATOM   2126  O4' U      67      33.226  32.572  41.290  1.00  0.00
ATOM   2127  C1' U      67      33.016  33.887  40.790  1.00  0.00
ATOM   2128  H1' U      67      32.982  34.588  41.624  1.00  0.00
ATOM   2129  N1  U      67      34.143  34.308  39.930  1.00  0.00
ATOM   2130  C6  U      67      34.688  33.348  39.037  1.00  0.00
ATOM   2131  H6  U      67      34.485  32.287  39.030  1.00  0.00
ATOM   2132  C5  U      67      35.835  33.750  38.289  1.00  0.00
ATOM   2133  H5  U      67      36.303  32.973  37.702  1.00  0.00
ATOM   2134  C4  U      67      36.455  35.033  38.330  1.00  0.00
ATOM   2135  O4  U      67      37.465  35.347  37.743  1.00  0.00
ATOM   2136  N3  U      67      35.723  35.940  39.042  1.00  0.00
ATOM   2137  H3  U      67      36.052  36.895  39.023  1.00  0.00
ATOM   2138  C2  U      67      34.686  35.626  39.995  1.00  0.00
ATOM   2139  O2  U      67      34.280  36.471  40.792  1.00  0.00
ATOM   2140  C3' U      67      31.595  32.324  39.681  1.00  0.00
ATOM   2141  H3' U      67      32.194  32.136  38.789  1.00  0.00
ATOM   2142  C2' U      67      31.708  33.825  40.029  1.00  0.00
ATOM   2143  H2' U      67      31.660  34.429  39.124  1.00  0.00
ATOM   2144  O2' U      67      30.692  34.262  40.955  1.00  0.00
ATOM   2145 HO2' U      67      30.698  35.221  40.991  1.00  0.00
ATOM   2146  O3' U      67      30.319  31.879  39.556  1.00  0.00
ATOM   2147  P   U      68      29.668  31.727  38.119  1.00  0.00
ATOM   2148  OP1 U      68      28.326  30.982  38.350  1.00  0.00
ATOM   2149  OP2 U      68      30.568  31.142  37.104  1.00  0.00
ATOM   2150  O5' U      68      29.341  33.170  37.678  1.00  0.00
ATOM   2151  C5' U      68      28.321  33.891  38.473  1.00  0.00
ATOM   2152  H5' U      68      28.492  33.688  39.530  1.00  0.00
ATOM   2153 H5'' U      68      27.310  33.537  38.273  1.00  0.00
ATOM   2154  C4' U      68      28.436  35.351  38.178  1.00  0.00
ATOM   2155  H4' U      68      27.652  35.864  38.735  1.00  0.00
ATOM   2156  O4' U      68      29.656  35.988  38.536  1.00  0.00
ATOM   2157  C1' U      68      29.858  37.177  37.805  1.00  0.00
ATOM   2158  H1' U      68      29.784  38.063  38.436  1.00  0.00
ATOM   2159  N1  U      68      31.225  37.151  37.195  1.00  0.00
ATOM   2160  C6  U      68      31.693  36.028  36.582  1.00  0.00
ATOM   2161  H6  U      68      30.950  35.299  36.295  1.00  0.00
ATOM   2162  C5  U      68      32.925  35.973  36.064  1.00  0.00
ATOM   2163  H5  U      68      33.297  35.140  35.485  1.00  0.00
ATOM   2164  C4  U      68      33.784  37.104  36.257  1.00  0.00
ATOM   2165  O4  U      68      35.026  37.213  36.077  1.00  0.00
ATOM   2166  N3  U      68      33.247  38.273  36.771  1.00  0.00
ATOM   2167  H3  U      68      33.838  39.070  36.958  1.00  0.00
ATOM   2168  C2  U      68      31.977  38.311  37.328  1.00  0.00
ATOM   2169  O2  U      68      31.597  39.285  37.957  1.00  0.00
ATOM   2170  C3' U      68      28.335  35.702  36.747  1.00  0.00
ATOM   2171  H3' U      68      29.037  35.155  36.117  1.00  0.00
ATOM   2172  C2' U      68      28.765  37.181  36.806  1.00  0.00
ATOM   2173  H2' U      68      29.028  37.506  35.799  1.00  0.00
ATOM   2174  O2' U      68      27.702  37.979  37.288  1.00  0.00
ATOM   2175 HO2' U      68      27.136  38.162  36.535  1.00  0.00
ATOM   2176  O3' U      68      26.970  35.420  36.406  1.00  0.00
ATOM   2177  P   A      69      26.464  35.788  34.983  1.00  0.00
ATOM   2178  OP1 A      69      25.214  35.087  34.781  1.00  0.00
ATOM   2179  OP2 A      69      27.578  35.711  34.114  1.00  0.00
ATOM   2180  O5' A      69      26.092  37.353  35.159  1.00  0.00
ATOM   2181  C5' A      69      24.731  37.810  35.447  1.00  0.00
ATOM   2182  H5' A      69      24.433  37.498  36.448  1.00  0.00
ATOM   2183 H5'' A      69      24.071  37.324  34.728  1.00  0.00
ATOM   2184  C4' A      69      24.696  39.307  35.164  1.00  0.00
ATOM   2185  H4' A      69      23.712  39.743  35.336  1.00  0.00
ATOM   2186  O4' A      69      25.683  40.042  35.927  1.00  0.00
ATOM   2187  C1' A      69      25.871  41.336  35.350  1.00  0.00
ATOM   2188  H1' A      69      25.259  41.947  36.014  1.00  0.00
ATOM   2189  N9  A      69      27.285  41.855  35.386  1.00  0.00
ATOM   2190  C8  A      69      28.455  41.277  34.876  1.00  0.00
ATOM   2191  H8  A      69      28.398  40.244  34.566  1.00  0.00
ATOM   2192  N7  A      69      29.535  41.974  34.814  1.00  0.00
ATOM   2193  C5  A      69      29.017  43.149  35.337  1.00  0.00
ATOM   2194  C6  A      69      29.654  44.363  35.598  1.00  0.00
ATOM   2195  N6  A      69      30.843  44.711  35.169  1.00  0.00
ATOM   2196  H61 A      69      31.409  44.142  34.555  1.00  0.00
ATOM   2197  H62 A      69      31.199  45.545  35.614  1.00  0.00
ATOM   2198  N1  A      69      29.017  45.356  36.238  1.00  0.00
ATOM   2199  C2  A      69      27.723  45.208  36.528  1.00  0.00
ATOM   2200  H2  A      69      27.242  46.140  36.786  1.00  0.00
ATOM   2201  N3  A      69      26.956  44.126  36.246  1.00  0.00
ATOM   2202  C4  A      69      27.678  43.171  35.668  1.00  0.00
ATOM   2203  C3' A      69      25.030  39.744  33.741  1.00  0.00
ATOM   2204  H3' A      69      25.910  39.205  33.390  1.00  0.00
ATOM   2205  C2' A      69      25.371  41.238  33.891  1.00  0.00
ATOM   2206  H2' A      69      26.121  41.545  33.162  1.00  0.00
ATOM   2207  O2' A      69      24.281  42.073  33.748  1.00  0.00
ATOM   2208 HO2' A      69      23.799  41.909  32.933  1.00  0.00
ATOM   2209  O3' A      69      24.039  39.454  32.838  1.00  0.00
ATOM   2210  P   A      70      24.162  39.526  31.238  1.00  0.00
ATOM   2211  OP1 A      70      23.051  38.783  30.632  1.00  0.00
ATOM   2212  OP2 A      70      25.576  39.162  30.880  1.00  0.00
ATOM   2213  O5' A      70      23.907  41.073  30.980  1.00  0.00
ATOM   2214  C5' A      70      22.651  41.562  30.436  1.00  0.00
ATOM   2215  H5' A      70      22.460  41.242  29.411  1.00  0.00
ATOM   2216 H5'' A      70      22.737  42.646  30.361  1.00  0.00
ATOM   2217  C4' A      70      21.360  41.247  31.102  1.00  0.00
ATOM   2218  H4' A      70      21.141  40.193  30.928  1.00  0.00
ATOM   2219  O4' A      70      21.461  41.376  32.463  1.00  0.00
ATOM   2220  C1' A      70      20.173  41.709  33.008  1.00  0.00
ATOM   2221  H1' A      70      19.664  40.894  33.524  1.00  0.00
ATOM   2222  N9  A      70      20.303  42.962  33.784  1.00  0.00
ATOM   2223  C8  A      70      21.399  43.587  34.271  1.00  0.00
ATOM   2224  H8  A      70      22.362  43.179  34.000  1.00  0.00
ATOM   2225  N7  A      70      21.334  44.666  34.976  1.00  0.00
ATOM   2226  C5  A      70      19.964  44.686  35.061  1.00  0.00
ATOM   2227  C6  A      70      19.130  45.577  35.706  1.00  0.00
ATOM   2228  N6  A      70      19.557  46.685  36.325  1.00  0.00
ATOM   2229  H61 A      70      20.550  46.828  36.443  1.00  0.00
ATOM   2230  H62 A      70      18.901  47.313  36.768  1.00  0.00
ATOM   2231  N1  A      70      17.805  45.425  35.691  1.00  0.00
ATOM   2232  C2  A      70      17.294  44.409  35.037  1.00  0.00
ATOM   2233  H2  A      70      16.233  44.295  35.202  1.00  0.00
ATOM   2234  N3  A      70      17.964  43.392  34.498  1.00  0.00
ATOM   2235  C4  A      70      19.325  43.611  34.464  1.00  0.00
ATOM   2236  C3' A      70      20.178  42.095  30.739  1.00  0.00
ATOM   2237  H3' A      70      20.529  43.122  30.635  1.00  0.00
ATOM   2238  C2' A      70      19.167  41.946  31.846  1.00  0.00
ATOM   2239  H2' A      70      18.570  42.850  31.963  1.00  0.00
ATOM   2240  O2' A      70      18.359  40.752  31.707  1.00  0.00
ATOM   2241 HO2' A      70      17.598  40.913  31.144  1.00  0.00
ATOM   2242  O3' A      70      19.578  41.824  29.453  1.00  0.00
ATOM   2243  P   G      71      19.293  43.018  28.450  1.00  0.00
ATOM   2244  OP1 G      71      18.330  42.484  27.496  1.00  0.00
ATOM   2245  OP2 G      71      20.621  43.517  27.950  1.00  0.00
ATOM   2246  O5' G      71      18.689  44.205  29.315  1.00  0.00
ATOM   2247  C5' G      71      17.253  44.161  29.627  1.00  0.00
ATOM   2248  H5' G      71      16.969  43.159  29.947  1.00  0.00
ATOM   2249 H5'' G      71      16.751  44.457  28.706  1.00  0.00
ATOM   2250  C4' G      71      16.716  45.244  30.490  1.00  0.00
ATOM   2251  H4' G      71      15.630  45.188  30.562  1.00  0.00
ATOM   2252  O4' G      71      17.413  45.250  31.709  1.00  0.00
ATOM   2253  C1' G      71      17.457  46.578  32.220  1.00  0.00
ATOM   2254  H1' G      71      16.941  46.610  33.179  1.00  0.00
ATOM   2255  N9  G      71      18.932  46.964  32.455  1.00  0.00
ATOM   2256  C8  G      71      20.006  46.451  31.790  1.00  0.00
ATOM   2257  H8  G      71      19.933  45.616  31.108  1.00  0.00
ATOM   2258  N7  G      71      21.110  46.970  32.104  1.00  0.00
ATOM   2259  C5  G      71      20.791  48.026  32.937  1.00  0.00
ATOM   2260  C6  G      71      21.607  49.148  33.357  1.00  0.00
ATOM   2261  O6  G      71      22.832  49.391  33.293  1.00  0.00
ATOM   2262  N1  G      71      20.904  50.192  33.824  1.00  0.00
ATOM   2263  H1  G      71      21.437  50.882  34.334  1.00  0.00
ATOM   2264  C2  G      71      19.562  50.166  34.011  1.00  0.00
ATOM   2265  N2  G      71      18.971  51.140  34.666  1.00  0.00
ATOM   2266  H21 G      71      17.962  51.175  34.635  1.00  0.00
ATOM   2267  H22 G      71      19.456  51.918  35.090  1.00  0.00
ATOM   2268  N3  G      71      18.778  49.292  33.491  1.00  0.00
ATOM   2269  C4  G      71      19.428  48.103  33.070  1.00  0.00
ATOM   2270  C3' G      71      17.022  46.585  29.876  1.00  0.00
ATOM   2271  H3' G      71      18.049  46.475  29.528  1.00  0.00
ATOM   2272  C2' G      71      16.817  47.473  31.150  1.00  0.00
ATOM   2273  H2' G      71      17.336  48.413  30.963  1.00  0.00
ATOM   2274  O2' G      71      15.491  47.731  31.590  1.00  0.00
ATOM   2275 HO2' G      71      14.875  47.552  30.876  1.00  0.00
ATOM   2276  O3' G      71      16.203  46.956  28.789  1.00  0.00
ATOM   2277  P   G      72      16.703  47.874  27.622  1.00  0.00
ATOM   2278  OP1 G      72      15.764  47.828  26.475  1.00  0.00
ATOM   2279  OP2 G      72      18.120  47.480  27.355  1.00  0.00
ATOM   2280  O5' G      72      16.749  49.250  28.277  1.00  0.00
ATOM   2281  C5' G      72      15.613  49.808  28.784  1.00  0.00
ATOM   2282  H5' G      72      14.972  49.118  29.334  1.00  0.00
ATOM   2283 H5'' G      72      14.928  50.094  27.986  1.00  0.00
ATOM   2284  C4' G      72      15.832  51.054  29.631  1.00  0.00
ATOM   2285  H4' G      72      14.879  51.430  30.001  1.00  0.00
ATOM   2286  O4' G      72      16.628  50.689  30.754  1.00  0.00
ATOM   2287  C1' G      72      17.252  51.869  31.106  1.00  0.00
ATOM   2288  H1' G      72      17.063  52.228  32.118  1.00  0.00
ATOM   2289  N9  G      72      18.696  51.577  31.025  1.00  0.00
ATOM   2290  C8  G      72      19.356  50.651  30.339  1.00  0.00
ATOM   2291  H8  G      72      18.830  49.990  29.666  1.00  0.00
ATOM   2292  N7  G      72      20.628  50.811  30.171  1.00  0.00
ATOM   2293  C5  G      72      20.949  51.862  31.043  1.00  0.00
ATOM   2294  C6  G      72      22.213  52.461  31.351  1.00  0.00
ATOM   2295  O6  G      72      23.360  52.104  31.171  1.00  0.00
ATOM   2296  N1  G      72      22.049  53.532  32.171  1.00  0.00
ATOM   2297  H1  G      72      22.858  54.062  32.462  1.00  0.00
ATOM   2298  C2  G      72      20.827  54.066  32.562  1.00  0.00
ATOM   2299  N2  G      72      21.000  55.228  33.180  1.00  0.00
ATOM   2300  H21 G      72      20.161  55.776  33.306  1.00  0.00
ATOM   2301  H22 G      72      21.914  55.651  33.252  1.00  0.00
ATOM   2302  N3  G      72      19.667  53.495  32.263  1.00  0.00
ATOM   2303  C4  G      72      19.747  52.359  31.521  1.00  0.00
ATOM   2304  C3' G      72      16.613  52.157  28.927  1.00  0.00
ATOM   2305  H3' G      72      17.507  51.730  28.471  1.00  0.00
ATOM   2306  C2' G      72      17.054  53.006  30.110  1.00  0.00
ATOM   2307  H2' G      72      17.992  53.523  29.909  1.00  0.00
ATOM   2308  O2' G      72      16.172  53.979  30.649  1.00  0.00
ATOM   2309 HO2' G      72      16.577  54.346  31.438  1.00  0.00
ATOM   2310  O3' G      72      15.830  52.996  28.096  1.00  0.00
ATOM   2311  P   G      73      16.609  53.778  26.952  1.00  0.00
ATOM   2312  OP1 G      73      15.586  54.414  26.120  1.00  0.00
ATOM   2313  OP2 G      73      17.490  52.816  26.299  1.00  0.00
ATOM   2314  O5' G      73      17.569  54.875  27.575  1.00  0.00
ATOM   2315  C5' G      73      16.913  55.954  28.270  1.00  0.00
ATOM   2316  H5' G      73      16.212  55.571  29.011  1.00  0.00
ATOM   2317 H5'' G      73      16.532  56.505  27.410  1.00  0.00
ATOM   2318  C4' G      73      17.887  56.793  29.064  1.00  0.00
ATOM   2319  H4' G      73      17.264  57.522  29.582  1.00  0.00
ATOM   2320  O4' G      73      18.591  56.042  30.000  1.00  0.00
ATOM   2321  C1' G      73      19.877  56.579  30.192  1.00  0.00
ATOM   2322  H1' G      73      20.052  56.773  31.250  1.00  0.00
ATOM   2323  N9  G      73      20.942  55.689  29.578  1.00  0.00
ATOM   2324  C8  G      73      20.824  54.622  28.794  1.00  0.00
ATOM   2325  H8  G      73      19.861  54.225  28.510  1.00  0.00
ATOM   2326  N7  G      73      21.950  54.019  28.515  1.00  0.00
ATOM   2327  C5  G      73      22.908  54.844  29.092  1.00  0.00
ATOM   2328  C6  G      73      24.370  54.872  29.003  1.00  0.00
ATOM   2329  O6  G      73      25.116  54.188  28.315  1.00  0.00
ATOM   2330  N1  G      73      24.925  55.939  29.685  1.00  0.00
ATOM   2331  H1  G      73      25.934  55.931  29.674  1.00  0.00
ATOM   2332  C2  G      73      24.204  56.813  30.455  1.00  0.00
ATOM   2333  N2  G      73      24.860  57.782  31.066  1.00  0.00
ATOM   2334  H21 G      73      25.868  57.728  31.054  1.00  0.00
ATOM   2335  H22 G      73      24.404  58.528  31.572  1.00  0.00
ATOM   2336  N3  G      73      22.907  56.819  30.568  1.00  0.00
ATOM   2337  C4  G      73      22.303  55.847  29.837  1.00  0.00
ATOM   2338  C3' G      73      18.935  57.627  28.296  1.00  0.00
ATOM   2339  H3' G      73      19.369  56.920  27.589  1.00  0.00
ATOM   2340  C2' G      73      19.914  57.885  29.468  1.00  0.00
ATOM   2341  H2' G      73      20.941  58.088  29.166  1.00  0.00
ATOM   2342  O2' G      73      19.460  58.837  30.474  1.00  0.00
ATOM   2343 HO2' G      73      20.024  58.821  31.251  1.00  0.00
ATOM   2344  O3' G      73      18.348  58.852  27.688  1.00  0.00
ATOM   2345  P   C      74      19.084  59.662  26.557  1.00  0.00
ATOM   2346  OP1 C      74      18.300  60.858  26.098  1.00  0.00
ATOM   2347  OP2 C      74      19.561  58.695  25.545  1.00  0.00
ATOM   2348  O5' C      74      20.325  60.240  27.265  1.00  0.00
ATOM   2349  C5' C      74      20.215  61.329  28.233  1.00  0.00
ATOM   2350  H5' C      74      19.491  60.988  28.973  1.00  0.00
ATOM   2351 H5'' C      74      19.711  62.232  27.889  1.00  0.00
ATOM   2352  C4' C      74      21.498  61.747  28.925  1.00  0.00
ATOM   2353  H4' C      74      21.323  62.536  29.656  1.00  0.00
ATOM   2354  O4' C      74      22.152  60.658  29.596  1.00  0.00
ATOM   2355  C1' C      74      23.536  60.743  29.321  1.00  0.00
ATOM   2356  H1' C      74      24.097  60.813  30.252  1.00  0.00
ATOM   2357  N1  C      74      24.071  59.626  28.483  1.00  0.00
ATOM   2358  C6  C      74      23.252  58.800  27.711  1.00  0.00
ATOM   2359  H6  C      74      22.177  58.896  27.694  1.00  0.00
ATOM   2360  C5  C      74      23.761  57.884  26.880  1.00  0.00
ATOM   2361  H5  C      74      23.043  57.361  26.265  1.00  0.00
ATOM   2362  C4  C      74      25.162  57.631  26.981  1.00  0.00
ATOM   2363  N4  C      74      25.694  56.556  26.435  1.00  0.00
ATOM   2364  H41 C      74      25.122  56.017  25.801  1.00  0.00
ATOM   2365  H42 C      74      26.659  56.432  26.703  1.00  0.00
ATOM   2366  N3  C      74      26.018  58.366  27.681  1.00  0.00
ATOM   2367  C2  C      74      25.426  59.374  28.440  1.00  0.00
ATOM   2368  O2  C      74      26.245  60.096  29.028  1.00  0.00
ATOM   2369  C3' C      74      22.507  62.265  27.851  1.00  0.00
ATOM   2370  H3' C      74      22.468  61.498  27.077  1.00  0.00
ATOM   2371  C2' C      74      23.754  62.105  28.679  1.00  0.00
ATOM   2372  H2' C      74      24.611  62.011  28.012  1.00  0.00
ATOM   2373  O2' C      74      24.052  63.103  29.682  1.00  0.00
ATOM   2374 HO2' C      74      23.556  63.914  29.554  1.00  0.00
ATOM   2375  O3' C      74      22.189  63.593  27.418  1.00  0.00
ATOM   2376  P   U      75      22.929  64.213  26.208  1.00  0.00
ATOM   2377  OP1 U      75      22.476  65.568  26.227  1.00  0.00
ATOM   2378  OP2 U      75      22.619  63.387  25.054  1.00  0.00
ATOM   2379  O5' U      75      24.429  64.090  26.560  1.00  0.00
ATOM   2380  C5' U      75      25.147  65.017  27.370  1.00  0.00
ATOM   2381  H5' U      75      24.758  65.006  28.388  1.00  0.00
ATOM   2382 H5'' U      75      25.115  66.060  27.053  1.00  0.00
ATOM   2383  C4' U      75      26.700  64.821  27.329  1.00  0.00
ATOM   2384  H4' U      75      27.033  65.696  27.888  1.00  0.00
ATOM   2385  O4' U      75      27.226  63.640  27.917  1.00  0.00
ATOM   2386  C1' U      75      28.362  63.289  27.077  1.00  0.00
ATOM   2387  H1' U      75      29.236  63.069  27.690  1.00  0.00
ATOM   2388  N1  U      75      28.055  62.054  26.364  1.00  0.00
ATOM   2389  C6  U      75      26.859  61.696  25.850  1.00  0.00
ATOM   2390  H6  U      75      25.965  62.254  26.089  1.00  0.00
ATOM   2391  C5  U      75      26.667  60.655  24.992  1.00  0.00
ATOM   2392  H5  U      75      25.674  60.459  24.617  1.00  0.00
ATOM   2393  C4  U      75      27.761  59.871  24.656  1.00  0.00
ATOM   2394  O4  U      75      27.633  58.922  23.896  1.00  0.00
ATOM   2395  N3  U      75      28.958  60.139  25.291  1.00  0.00
ATOM   2396  H3  U      75      29.806  59.651  25.043  1.00  0.00
ATOM   2397  C2  U      75      29.169  61.269  25.993  1.00  0.00
ATOM   2398  O2  U      75      30.371  61.534  26.286  1.00  0.00
ATOM   2399  C3' U      75      27.292  64.992  25.965  1.00  0.00
ATOM   2400  H3' U      75      26.632  64.560  25.213  1.00  0.00
ATOM   2401  C2' U      75      28.693  64.391  26.104  1.00  0.00
ATOM   2402  H2' U      75      29.005  63.951  25.157  1.00  0.00
ATOM   2403  O2' U      75      29.687  65.277  26.607  1.00  0.00
ATOM   2404 HO2' U      75      29.404  66.189  26.501  1.00  0.00
ATOM   2405  O3' U      75      27.484  66.353  25.639  1.00  0.00
ATOM   2406  P   U      76      27.265  66.855  24.117  1.00  0.00
ATOM   2407  OP1 U      76      27.355  68.328  24.162  1.00  0.00
ATOM   2408  OP2 U      76      25.994  66.322  23.564  1.00  0.00
ATOM   2409  O5' U      76      28.474  66.229  23.366  1.00  0.00
ATOM   2410  C5' U      76      29.785  66.752  23.438  1.00  0.00
ATOM   2411  H5' U      76      29.931  66.856  24.513  1.00  0.00
ATOM   2412 H5'' U      76      30.002  67.674  22.898  1.00  0.00
ATOM   2413  C4' U      76      30.890  65.777  23.023  1.00  0.00
ATOM   2414  H4' U      76      31.770  66.373  23.264  1.00  0.00
ATOM   2415  O4' U      76      30.860  64.466  23.688  1.00  0.00
ATOM   2416  C1' U      76      31.429  63.540  22.797  1.00  0.00
ATOM   2417  H1' U      76      32.202  62.916  23.244  1.00  0.00
ATOM   2418  N1  U      76      30.366  62.631  22.308  1.00  0.00
ATOM   2419  C6  U      76      29.023  62.946  22.431  1.00  0.00
ATOM   2420  H6  U      76      28.713  63.870  22.897  1.00  0.00
ATOM   2421  C5  U      76      28.089  62.080  21.978  1.00  0.00
ATOM   2422  H5  U      76      27.064  62.374  22.148  1.00  0.00
ATOM   2423  C4  U      76      28.438  60.762  21.365  1.00  0.00
ATOM   2424  O4  U      76      27.667  59.932  20.929  1.00  0.00
ATOM   2425  N3  U      76      29.788  60.556  21.319  1.00  0.00
ATOM   2426  H3  U      76      29.976  59.576  21.164  1.00  0.00
ATOM   2427  C2  U      76      30.750  61.395  21.768  1.00  0.00
ATOM   2428  O2  U      76      31.947  61.085  21.632  1.00  0.00
ATOM   2429  C3' U      76      31.049  65.523  21.547  1.00  0.00
ATOM   2430  H3' U      76      30.084  65.313  21.085  1.00  0.00
ATOM   2431  C2' U      76      31.943  64.330  21.614  1.00  0.00
ATOM   2432  H2' U      76      32.024  63.713  20.719  1.00  0.00
ATOM   2433  O2' U      76      33.311  64.829  21.844  1.00  0.00
ATOM   2434 HO2' U      76      33.355  65.752  21.583  1.00  0.00
ATOM   2435  O3' U      76      31.690  66.645  20.986  1.00  0.00
ATOM   2436  P   U3     77      31.428  66.902  19.393  1.00  0.00
ATOM   2437  OP1 U3     77      31.325  65.621  18.694  1.00  0.00
ATOM   2438  OP2 U3     77      32.454  67.829  18.865  1.00  0.00
ATOM   2439  O5' U3     77      30.009  67.589  19.208  1.00  0.00
ATOM   2440  C5' U3     77      29.727  68.990  19.303  1.00  0.00
ATOM   2441  H5' U3     77      30.204  69.555  18.502  1.00  0.00
ATOM   2442 H5'' U3     77      30.288  69.298  20.185  1.00  0.00
ATOM   2443  C4' U3     77      28.259  69.339  19.558  1.00  0.00
ATOM   2444  H4' U3     77      28.054  70.403  19.438  1.00  0.00
ATOM   2445  O4' U3     77      27.444  68.633  18.646  1.00  0.00
ATOM   2446  C1' U3     77      26.217  68.350  19.259  1.00  0.00
ATOM   2447  H1' U3     77      25.382  68.843  18.762  1.00  0.00
ATOM   2448  N1  U3     77      25.999  66.848  19.242  1.00  0.00
ATOM   2449  C6  U3     77      26.930  65.909  19.563  1.00  0.00
ATOM   2450  H6  U3     77      27.920  66.312  19.716  1.00  0.00
ATOM   2451  C5  U3     77      26.653  64.579  19.754  1.00  0.00
ATOM   2452  H5  U3     77      27.380  63.836  20.045  1.00  0.00
ATOM   2453  C4  U3     77      25.361  64.092  19.348  1.00  0.00
ATOM   2454  O4  U3     77      24.947  62.898  19.371  1.00  0.00
ATOM   2455  N3  U3     77      24.545  65.030  18.761  1.00  0.00
ATOM   2456  H3  U3     77      23.698  64.757  18.283  1.00  0.00
ATOM   2457  C2  U3     77      24.774  66.416  18.812  1.00  0.00
ATOM   2458  O2  U3     77      23.881  67.154  18.471  1.00  0.00
ATOM   2459  C3' U3     77      27.766  68.830  20.896  1.00  0.00
ATOM   2460  H3' U3     77      28.138  67.823  21.087  1.00  0.00
ATOM   2461  C2' U3     77      26.248  68.845  20.714  1.00  0.00
ATOM   2462  H2' U3     77      25.733  68.204  21.429  1.00  0.00
ATOM   2463  O2' U3     77      25.573  70.127  20.779  1.00  0.00
ATOM   2464 HO2' U3     77      24.662  69.918  21.001  1.00  0.00
ATOM   2465  O3' U3     77      28.269  69.586  21.958  1.00  0.00
ATOM   2466 HO3' U3     77      27.811  69.317  22.757  1.00  0.00
TER   
ATOM   2467 MG   MG     78      31.114  36.253  68.036  1.00  0.00
TER   
ATOM   2468 MG   MG     79      32.299  33.952  52.329  1.00  0.00
TER   
ATOM   2469 MG   MG     80      31.538  56.467  39.673  1.00  0.00
TER   
ATOM   2470 MG   MG     81      31.300  51.519  21.479  1.00  0.00
TER   
ATOM   2471 MG   MG     82      48.140  13.444  79.458  1.00  0.00
TER   
ATOM   2472 MG   MG     83      37.719  26.204  46.593  1.00  0.00
TER   
END   
