# Supplementary material for: Modelling the structures of frameshift-stimulatory pseudoknots from representative bat coronaviruses
Source: PLoS Comput Biol. 2023 May 19;19(5):e1011124. doi: 10.1371/journal.pcbi.1011124 (PMC10234561; doi:10.1371/journal.pcbi.1011124)
Supplement: S3 Data — PDB files for the top 3 representative clusters from each conformer (threaded/unthreaded) of each pseudoknot described in the main text, along with PDB files for the representative clusters shown in S8–S18 Figs. (ZIP) [file pcbi.1011124.s003.zip › SI_Model_PDB_files/GLGC2_threaded_Mg_cluster3.pdb]

ATOM      1 HO5' G5      1      37.108  32.067  68.120  1.00  0.00
ATOM      2  O5' G5      1      38.022  32.048  67.827  1.00  0.00
ATOM      3  C5' G5      1      37.992  31.258  66.623  1.00  0.00
ATOM      4  H5' G5      1      38.028  30.184  66.805  1.00  0.00
ATOM      5 H5'' G5      1      38.869  31.409  65.993  1.00  0.00
ATOM      6  C4' G5      1      36.752  31.556  65.818  1.00  0.00
ATOM      7  H4' G5      1      36.812  30.943  64.918  1.00  0.00
ATOM      8  O4' G5      1      35.551  31.343  66.565  1.00  0.00
ATOM      9  C1' G5      1      34.534  31.924  65.843  1.00  0.00
ATOM     10  H1' G5      1      34.314  31.450  64.887  1.00  0.00
ATOM     11  N9  G5      1      33.259  31.975  66.638  1.00  0.00
ATOM     12  C8  G5      1      32.841  32.861  67.730  1.00  0.00
ATOM     13  H8  G5      1      33.293  33.796  68.027  1.00  0.00
ATOM     14  N7  G5      1      31.607  32.580  68.163  1.00  0.00
ATOM     15  C5  G5      1      31.264  31.443  67.510  1.00  0.00
ATOM     16  C6  G5      1      30.126  30.540  67.478  1.00  0.00
ATOM     17  O6  G5      1      29.123  30.597  68.234  1.00  0.00
ATOM     18  N1  G5      1      30.222  29.416  66.713  1.00  0.00
ATOM     19  H1  G5      1      29.439  28.781  66.765  1.00  0.00
ATOM     20  C2  G5      1      31.185  29.347  65.797  1.00  0.00
ATOM     21  N2  G5      1      31.152  28.231  65.094  1.00  0.00
ATOM     22  H21 G5      1      30.540  27.450  65.282  1.00  0.00
ATOM     23  H22 G5      1      31.897  28.127  64.420  1.00  0.00
ATOM     24  N3  G5      1      32.170  30.132  65.631  1.00  0.00
ATOM     25  C4  G5      1      32.224  31.122  66.539  1.00  0.00
ATOM     26  C3' G5      1      36.685  33.016  65.516  1.00  0.00
ATOM     27  H3' G5      1      37.033  33.742  66.251  1.00  0.00
ATOM     28  C2' G5      1      35.129  33.218  65.367  1.00  0.00
ATOM     29  H2' G5      1      34.859  34.061  66.003  1.00  0.00
ATOM     30  O2' G5      1      34.794  33.329  63.955  1.00  0.00
ATOM     31 HO2' G5      1      35.226  34.083  63.546  1.00  0.00
ATOM     32  O3' G5      1      37.449  33.368  64.376  1.00  0.00
ATOM     33  P   U       2      37.745  34.859  64.077  1.00  0.00
ATOM     34  OP1 U       2      38.574  35.483  65.168  1.00  0.00
ATOM     35  OP2 U       2      36.496  35.540  63.713  1.00  0.00
ATOM     36  O5' U       2      38.726  34.858  62.828  1.00  0.00
ATOM     37  C5' U       2      39.643  35.912  62.537  1.00  0.00
ATOM     38  H5' U       2      39.938  36.432  63.449  1.00  0.00
ATOM     39 H5'' U       2      39.233  36.676  61.876  1.00  0.00
ATOM     40  C4' U       2      40.911  35.432  61.823  1.00  0.00
ATOM     41  H4' U       2      41.701  36.181  61.773  1.00  0.00
ATOM     42  O4' U       2      41.412  34.158  62.440  1.00  0.00
ATOM     43  C1' U       2      41.688  33.230  61.473  1.00  0.00
ATOM     44  H1' U       2      42.719  32.877  61.490  1.00  0.00
ATOM     45  N1  U       2      40.881  31.981  61.517  1.00  0.00
ATOM     46  C6  U       2      39.933  31.734  62.470  1.00  0.00
ATOM     47  H6  U       2      39.696  32.553  63.133  1.00  0.00
ATOM     48  C5  U       2      39.216  30.585  62.508  1.00  0.00
ATOM     49  H5  U       2      38.383  30.531  63.194  1.00  0.00
ATOM     50  C4  U       2      39.455  29.530  61.484  1.00  0.00
ATOM     51  O4  U       2      38.872  28.512  61.261  1.00  0.00
ATOM     52  N3  U       2      40.562  29.813  60.683  1.00  0.00
ATOM     53  H3  U       2      40.886  29.013  60.159  1.00  0.00
ATOM     54  C2  U       2      41.370  30.976  60.683  1.00  0.00
ATOM     55  O2  U       2      42.439  31.058  60.042  1.00  0.00
ATOM     56  C3' U       2      40.441  34.997  60.393  1.00  0.00
ATOM     57  H3' U       2      39.509  34.458  60.560  1.00  0.00
ATOM     58  C2' U       2      41.465  33.954  60.136  1.00  0.00
ATOM     59  H2' U       2      41.097  33.274  59.368  1.00  0.00
ATOM     60  O2' U       2      42.689  34.476  59.623  1.00  0.00
ATOM     61 HO2' U       2      42.610  35.233  59.038  1.00  0.00
ATOM     62  O3' U       2      40.369  35.963  59.401  1.00  0.00
ATOM     63  P   C       3      39.272  35.994  58.263  1.00  0.00
ATOM     64  OP1 C       3      39.780  36.685  56.984  1.00  0.00
ATOM     65  OP2 C       3      38.013  36.542  58.768  1.00  0.00
ATOM     66  O5' C       3      38.973  34.532  57.944  1.00  0.00
ATOM     67  C5' C       3      39.705  33.846  57.003  1.00  0.00
ATOM     68  H5' C       3      40.712  33.870  57.419  1.00  0.00
ATOM     69 H5'' C       3      39.728  34.274  56.000  1.00  0.00
ATOM     70  C4' C       3      39.271  32.343  56.855  1.00  0.00
ATOM     71  H4' C       3      40.004  31.957  56.146  1.00  0.00
ATOM     72  O4' C       3      39.326  31.562  58.011  1.00  0.00
ATOM     73  C1' C       3      38.245  30.637  58.122  1.00  0.00
ATOM     74  H1' C       3      38.668  29.668  58.387  1.00  0.00
ATOM     75  N1  C       3      37.286  30.857  59.235  1.00  0.00
ATOM     76  C6  C       3      37.309  31.938  60.015  1.00  0.00
ATOM     77  H6  C       3      37.877  32.829  59.794  1.00  0.00
ATOM     78  C5  C       3      36.658  31.987  61.248  1.00  0.00
ATOM     79  H5  C       3      36.720  32.874  61.861  1.00  0.00
ATOM     80  C4  C       3      35.822  30.832  61.433  1.00  0.00
ATOM     81  N4  C       3      35.084  30.781  62.491  1.00  0.00
ATOM     82  H41 C       3      34.892  31.624  63.013  1.00  0.00
ATOM     83  H42 C       3      34.701  29.850  62.574  1.00  0.00
ATOM     84  N3  C       3      35.777  29.798  60.680  1.00  0.00
ATOM     85  C2  C       3      36.498  29.724  59.526  1.00  0.00
ATOM     86  O2  C       3      36.418  28.681  58.801  1.00  0.00
ATOM     87  C3' C       3      37.848  32.071  56.315  1.00  0.00
ATOM     88  H3' C       3      37.135  32.744  56.790  1.00  0.00
ATOM     89  C2' C       3      37.630  30.591  56.716  1.00  0.00
ATOM     90  H2' C       3      36.591  30.288  56.847  1.00  0.00
ATOM     91  O2' C       3      38.368  29.678  56.048  1.00  0.00
ATOM     92 HO2' C       3      38.082  29.570  55.138  1.00  0.00
ATOM     93  O3' C       3      37.759  32.302  54.887  1.00  0.00
ATOM     94  P   A       4      36.428  32.769  54.153  1.00  0.00
ATOM     95  OP1 A       4      36.570  32.737  52.727  1.00  0.00
ATOM     96  OP2 A       4      36.032  34.034  54.765  1.00  0.00
ATOM     97  O5' A       4      35.311  31.695  54.554  1.00  0.00
ATOM     98  C5' A       4      35.267  30.320  54.209  1.00  0.00
ATOM     99  H5' A       4      36.192  29.837  54.525  1.00  0.00
ATOM    100 H5'' A       4      35.165  30.289  53.124  1.00  0.00
ATOM    101  C4' A       4      34.123  29.575  54.950  1.00  0.00
ATOM    102  H4' A       4      34.050  28.558  54.564  1.00  0.00
ATOM    103  O4' A       4      34.587  29.530  56.263  1.00  0.00
ATOM    104  C1' A       4      33.382  29.363  57.051  1.00  0.00
ATOM    105  H1' A       4      33.418  28.494  57.708  1.00  0.00
ATOM    106  N9  A       4      33.409  30.443  58.039  1.00  0.00
ATOM    107  C8  A       4      33.921  31.707  57.973  1.00  0.00
ATOM    108  H8  A       4      34.464  32.038  57.101  1.00  0.00
ATOM    109  N7  A       4      33.832  32.444  59.032  1.00  0.00
ATOM    110  C5  A       4      33.045  31.613  59.881  1.00  0.00
ATOM    111  C6  A       4      32.435  31.775  61.109  1.00  0.00
ATOM    112  N6  A       4      32.523  32.793  61.879  1.00  0.00
ATOM    113  H61 A       4      32.917  33.663  61.552  1.00  0.00
ATOM    114  H62 A       4      32.122  32.786  62.806  1.00  0.00
ATOM    115  N1  A       4      31.773  30.772  61.707  1.00  0.00
ATOM    116  C2  A       4      31.685  29.622  61.013  1.00  0.00
ATOM    117  H2  A       4      31.211  28.863  61.617  1.00  0.00
ATOM    118  N3  A       4      32.157  29.306  59.828  1.00  0.00
ATOM    119  C4  A       4      32.866  30.343  59.330  1.00  0.00
ATOM    120  C3' A       4      32.708  30.161  54.941  1.00  0.00
ATOM    121  H3' A       4      32.618  31.197  55.270  1.00  0.00
ATOM    122  C2' A       4      32.123  29.429  56.160  1.00  0.00
ATOM    123  H2' A       4      31.316  30.018  56.595  1.00  0.00
ATOM    124  O2' A       4      31.814  28.146  55.799  1.00  0.00
ATOM    125 HO2' A       4      31.522  28.110  54.885  1.00  0.00
ATOM    126  O3' A       4      32.002  29.904  53.725  1.00  0.00
ATOM    127  P   G       5      30.997  30.963  53.065  1.00  0.00
ATOM    128  OP1 G       5      30.587  30.424  51.809  1.00  0.00
ATOM    129  OP2 G       5      31.623  32.273  53.190  1.00  0.00
ATOM    130  O5' G       5      29.724  30.846  54.019  1.00  0.00
ATOM    131  C5' G       5      29.083  29.596  54.274  1.00  0.00
ATOM    132  H5' G       5      29.799  28.795  54.461  1.00  0.00
ATOM    133 H5'' G       5      28.367  29.415  53.472  1.00  0.00
ATOM    134  C4' G       5      28.215  29.633  55.539  1.00  0.00
ATOM    135  H4' G       5      27.601  28.734  55.587  1.00  0.00
ATOM    136  O4' G       5      28.938  29.695  56.737  1.00  0.00
ATOM    137  C1' G       5      28.087  30.029  57.803  1.00  0.00
ATOM    138  H1' G       5      27.821  29.134  58.365  1.00  0.00
ATOM    139  N9  G       5      28.825  31.009  58.580  1.00  0.00
ATOM    140  C8  G       5      29.957  31.664  58.340  1.00  0.00
ATOM    141  H8  G       5      30.559  31.477  57.463  1.00  0.00
ATOM    142  N7  G       5      30.327  32.643  59.123  1.00  0.00
ATOM    143  C5  G       5      29.280  32.653  60.030  1.00  0.00
ATOM    144  C6  G       5      28.988  33.686  61.069  1.00  0.00
ATOM    145  O6  G       5      29.792  34.521  61.496  1.00  0.00
ATOM    146  N1  G       5      27.720  33.576  61.543  1.00  0.00
ATOM    147  H1  G       5      27.499  34.194  62.310  1.00  0.00
ATOM    148  C2  G       5      26.910  32.555  61.269  1.00  0.00
ATOM    149  N2  G       5      25.752  32.511  61.902  1.00  0.00
ATOM    150  H21 G       5      24.975  31.945  61.592  1.00  0.00
ATOM    151  H22 G       5      25.524  33.200  62.604  1.00  0.00
ATOM    152  N3  G       5      27.096  31.634  60.231  1.00  0.00
ATOM    153  C4  G       5      28.324  31.759  59.685  1.00  0.00
ATOM    154  C3' G       5      27.179  30.736  55.674  1.00  0.00
ATOM    155  H3' G       5      27.724  31.666  55.517  1.00  0.00
ATOM    156  C2' G       5      26.848  30.708  57.155  1.00  0.00
ATOM    157  H2' G       5      26.568  31.698  57.516  1.00  0.00
ATOM    158  O2' G       5      25.767  29.821  57.304  1.00  0.00
ATOM    159 HO2' G       5      25.190  30.137  56.605  1.00  0.00
ATOM    160  O3' G       5      26.101  30.643  54.772  1.00  0.00
ATOM    161  P   G       6      25.021  31.657  54.412  1.00  0.00
ATOM    162  OP1 G       6      24.019  30.938  53.509  1.00  0.00
ATOM    163  OP2 G       6      25.729  32.832  53.874  1.00  0.00
ATOM    164  O5' G       6      24.334  32.176  55.768  1.00  0.00
ATOM    165  C5' G       6      22.905  32.326  55.857  1.00  0.00
ATOM    166  H5' G       6      22.434  31.371  56.092  1.00  0.00
ATOM    167 H5'' G       6      22.559  32.817  54.948  1.00  0.00
ATOM    168  C4' G       6      22.506  33.185  57.063  1.00  0.00
ATOM    169  H4' G       6      21.462  33.002  57.317  1.00  0.00
ATOM    170  O4' G       6      23.409  33.000  58.168  1.00  0.00
ATOM    171  C1' G       6      23.415  34.138  58.973  1.00  0.00
ATOM    172  H1' G       6      22.962  33.898  59.935  1.00  0.00
ATOM    173  N9  G       6      24.794  34.565  59.207  1.00  0.00
ATOM    174  C8  G       6      25.897  34.402  58.413  1.00  0.00
ATOM    175  H8  G       6      25.914  33.849  57.485  1.00  0.00
ATOM    176  N7  G       6      27.010  35.055  58.770  1.00  0.00
ATOM    177  C5  G       6      26.511  35.858  59.786  1.00  0.00
ATOM    178  C6  G       6      27.176  36.832  60.690  1.00  0.00
ATOM    179  O6  G       6      28.322  37.334  60.587  1.00  0.00
ATOM    180  N1  G       6      26.348  37.371  61.617  1.00  0.00
ATOM    181  H1  G       6      26.761  37.963  62.324  1.00  0.00
ATOM    182  C2  G       6      25.013  37.059  61.758  1.00  0.00
ATOM    183  N2  G       6      24.365  37.389  62.867  1.00  0.00
ATOM    184  H21 G       6      23.422  37.049  62.986  1.00  0.00
ATOM    185  H22 G       6      24.805  37.958  63.577  1.00  0.00
ATOM    186  N3  G       6      24.387  36.236  60.963  1.00  0.00
ATOM    187  C4  G       6      25.164  35.585  60.046  1.00  0.00
ATOM    188  C3' G       6      22.700  34.711  56.829  1.00  0.00
ATOM    189  H3' G       6      23.710  34.832  56.438  1.00  0.00
ATOM    190  C2' G       6      22.538  35.197  58.258  1.00  0.00
ATOM    191  H2' G       6      22.947  36.192  58.431  1.00  0.00
ATOM    192  O2' G       6      21.275  35.131  58.735  1.00  0.00
ATOM    193 HO2' G       6      20.703  35.237  57.971  1.00  0.00
ATOM    194  O3' G       6      21.707  35.278  55.926  1.00  0.00
ATOM    195  P   G       7      22.060  36.692  55.329  1.00  0.00
ATOM    196  OP1 G       7      20.915  36.995  54.451  1.00  0.00
ATOM    197  OP2 G       7      23.416  36.680  54.799  1.00  0.00
ATOM    198  O5' G       7      21.925  37.775  56.508  1.00  0.00
ATOM    199  C5' G       7      20.624  38.065  57.018  1.00  0.00
ATOM    200  H5' G       7      20.106  37.137  57.260  1.00  0.00
ATOM    201 H5'' G       7      20.116  38.564  56.192  1.00  0.00
ATOM    202  C4' G       7      20.612  38.974  58.277  1.00  0.00
ATOM    203  H4' G       7      19.575  39.073  58.600  1.00  0.00
ATOM    204  O4' G       7      21.349  38.453  59.392  1.00  0.00
ATOM    205  C1' G       7      22.059  39.543  59.967  1.00  0.00
ATOM    206  H1' G       7      21.861  39.640  61.035  1.00  0.00
ATOM    207  N9  G       7      23.480  39.459  59.850  1.00  0.00
ATOM    208  C8  G       7      24.156  38.723  58.924  1.00  0.00
ATOM    209  H8  G       7      23.716  37.937  58.328  1.00  0.00
ATOM    210  N7  G       7      25.462  38.975  58.844  1.00  0.00
ATOM    211  C5  G       7      25.593  39.974  59.852  1.00  0.00
ATOM    212  C6  G       7      26.805  40.574  60.312  1.00  0.00
ATOM    213  O6  G       7      27.951  40.553  59.831  1.00  0.00
ATOM    214  N1  G       7      26.629  41.412  61.441  1.00  0.00
ATOM    215  H1  G       7      27.430  41.650  62.008  1.00  0.00
ATOM    216  C2  G       7      25.430  41.667  61.953  1.00  0.00
ATOM    217  N2  G       7      25.367  42.636  62.776  1.00  0.00
ATOM    218  H21 G       7      26.157  43.233  62.976  1.00  0.00
ATOM    219  H22 G       7      24.472  42.920  63.146  1.00  0.00
ATOM    220  N3  G       7      24.316  41.001  61.579  1.00  0.00
ATOM    221  C4  G       7      24.455  40.170  60.545  1.00  0.00
ATOM    222  C3' G       7      21.183  40.347  57.862  1.00  0.00
ATOM    223  H3' G       7      22.160  40.287  57.381  1.00  0.00
ATOM    224  C2' G       7      21.571  40.827  59.295  1.00  0.00
ATOM    225  H2' G       7      22.292  41.640  59.209  1.00  0.00
ATOM    226  O2' G       7      20.480  41.309  60.000  1.00  0.00
ATOM    227 HO2' G       7      19.937  41.850  59.422  1.00  0.00
ATOM    228  O3' G       7      20.259  41.246  57.252  1.00  0.00
ATOM    229  P   G       8      20.863  42.458  56.359  1.00  0.00
ATOM    230  OP1 G       8      19.763  43.272  55.852  1.00  0.00
ATOM    231  OP2 G       8      21.861  41.909  55.393  1.00  0.00
ATOM    232  O5' G       8      21.662  43.381  57.337  1.00  0.00
ATOM    233  C5' G       8      20.956  44.177  58.296  1.00  0.00
ATOM    234  H5' G       8      20.443  43.582  59.052  1.00  0.00
ATOM    235 H5'' G       8      20.294  44.847  57.747  1.00  0.00
ATOM    236  C4' G       8      21.967  44.987  59.133  1.00  0.00
ATOM    237  H4' G       8      21.403  45.546  59.880  1.00  0.00
ATOM    238  O4' G       8      22.837  44.174  59.998  1.00  0.00
ATOM    239  C1' G       8      24.090  44.843  60.160  1.00  0.00
ATOM    240  H1' G       8      24.392  44.890  61.207  1.00  0.00
ATOM    241  N9  G       8      25.241  44.183  59.533  1.00  0.00
ATOM    242  C8  G       8      25.275  43.233  58.554  1.00  0.00
ATOM    243  H8  G       8      24.414  42.742  58.126  1.00  0.00
ATOM    244  N7  G       8      26.450  42.819  58.175  1.00  0.00
ATOM    245  C5  G       8      27.305  43.524  59.018  1.00  0.00
ATOM    246  C6  G       8      28.676  43.623  59.071  1.00  0.00
ATOM    247  O6  G       8      29.524  42.995  58.444  1.00  0.00
ATOM    248  N1  G       8      29.153  44.617  59.902  1.00  0.00
ATOM    249  H1  G       8      30.140  44.694  60.103  1.00  0.00
ATOM    250  C2  G       8      28.347  45.374  60.701  1.00  0.00
ATOM    251  N2  G       8      28.930  46.136  61.477  1.00  0.00
ATOM    252  H21 G       8      28.262  46.668  62.017  1.00  0.00
ATOM    253  H22 G       8      29.936  46.178  61.560  1.00  0.00
ATOM    254  N3  G       8      27.013  45.284  60.716  1.00  0.00
ATOM    255  C4  G       8      26.564  44.386  59.818  1.00  0.00
ATOM    256  C3' G       8      22.906  45.972  58.432  1.00  0.00
ATOM    257  H3' G       8      23.284  45.306  57.656  1.00  0.00
ATOM    258  C2' G       8      23.856  46.278  59.629  1.00  0.00
ATOM    259  H2' G       8      24.737  46.798  59.253  1.00  0.00
ATOM    260  O2' G       8      23.165  47.025  60.615  1.00  0.00
ATOM    261 HO2' G       8      23.799  47.628  61.010  1.00  0.00
ATOM    262  O3' G       8      22.193  47.074  57.940  1.00  0.00
ATOM    263  P   U       9      22.857  48.025  56.911  1.00  0.00
ATOM    264  OP1 U       9      21.964  49.214  56.664  1.00  0.00
ATOM    265  OP2 U       9      23.252  47.135  55.844  1.00  0.00
ATOM    266  O5' U       9      24.187  48.478  57.598  1.00  0.00
ATOM    267  C5' U       9      24.256  49.714  58.402  1.00  0.00
ATOM    268  H5' U       9      23.812  49.408  59.350  1.00  0.00
ATOM    269 H5'' U       9      23.809  50.526  57.828  1.00  0.00
ATOM    270  C4' U       9      25.670  50.077  58.811  1.00  0.00
ATOM    271  H4' U       9      25.636  50.908  59.515  1.00  0.00
ATOM    272  O4' U       9      26.243  49.008  59.521  1.00  0.00
ATOM    273  C1' U       9      27.645  49.049  59.401  1.00  0.00
ATOM    274  H1' U       9      28.094  49.125  60.391  1.00  0.00
ATOM    275  N1  U       9      28.211  47.861  58.562  1.00  0.00
ATOM    276  C6  U       9      27.386  47.037  57.838  1.00  0.00
ATOM    277  H6  U       9      26.313  47.136  57.756  1.00  0.00
ATOM    278  C5  U       9      28.001  46.182  56.997  1.00  0.00
ATOM    279  H5  U       9      27.376  45.677  56.275  1.00  0.00
ATOM    280  C4  U       9      29.435  45.979  56.909  1.00  0.00
ATOM    281  O4  U       9      30.021  45.240  56.127  1.00  0.00
ATOM    282  N3  U       9      30.135  46.822  57.715  1.00  0.00
ATOM    283  H3  U       9      31.122  46.651  57.843  1.00  0.00
ATOM    284  C2  U       9      29.599  47.744  58.552  1.00  0.00
ATOM    285  O2  U       9      30.299  48.304  59.355  1.00  0.00
ATOM    286  C3' U       9      26.690  50.415  57.714  1.00  0.00
ATOM    287  H3' U       9      26.750  49.632  56.958  1.00  0.00
ATOM    288  C2' U       9      27.920  50.379  58.596  1.00  0.00
ATOM    289  H2' U       9      28.863  50.225  58.071  1.00  0.00
ATOM    290  O2' U       9      27.977  51.459  59.516  1.00  0.00
ATOM    291 HO2' U       9      28.871  51.560  59.851  1.00  0.00
ATOM    292  O3' U       9      26.439  51.662  57.175  1.00  0.00
ATOM    293  P   A      10      26.859  52.052  55.648  1.00  0.00
ATOM    294  OP1 A      10      26.030  53.246  55.193  1.00  0.00
ATOM    295  OP2 A      10      26.644  50.844  54.797  1.00  0.00
ATOM    296  O5' A      10      28.407  52.309  55.777  1.00  0.00
ATOM    297  C5' A      10      28.986  53.440  56.330  1.00  0.00
ATOM    298  H5' A      10      28.676  53.489  57.374  1.00  0.00
ATOM    299 H5'' A      10      28.576  54.393  55.993  1.00  0.00
ATOM    300  C4' A      10      30.476  53.379  56.158  1.00  0.00
ATOM    301  H4' A      10      30.952  54.246  56.614  1.00  0.00
ATOM    302  O4' A      10      30.948  52.229  56.858  1.00  0.00
ATOM    303  C1' A      10      32.099  51.820  56.213  1.00  0.00
ATOM    304  H1' A      10      32.930  51.770  56.917  1.00  0.00
ATOM    305  N9  A      10      31.728  50.456  55.820  1.00  0.00
ATOM    306  C8  A      10      30.556  49.803  55.726  1.00  0.00
ATOM    307  H8  A      10      29.640  50.260  56.071  1.00  0.00
ATOM    308  N7  A      10      30.586  48.715  54.993  1.00  0.00
ATOM    309  C5  A      10      31.948  48.642  54.652  1.00  0.00
ATOM    310  C6  A      10      32.709  47.686  53.897  1.00  0.00
ATOM    311  N6  A      10      32.169  46.598  53.425  1.00  0.00
ATOM    312  H61 A      10      31.207  46.366  53.627  1.00  0.00
ATOM    313  H62 A      10      32.734  45.983  52.857  1.00  0.00
ATOM    314  N1  A      10      34.036  47.868  53.724  1.00  0.00
ATOM    315  C2  A      10      34.545  49.016  54.268  1.00  0.00
ATOM    316  H2  A      10      35.597  49.189  54.096  1.00  0.00
ATOM    317  N3  A      10      33.984  49.986  54.963  1.00  0.00
ATOM    318  C4  A      10      32.673  49.678  55.152  1.00  0.00
ATOM    319  C3' A      10      30.994  53.166  54.751  1.00  0.00
ATOM    320  H3' A      10      30.426  52.384  54.246  1.00  0.00
ATOM    321  C2' A      10      32.407  52.772  55.105  1.00  0.00
ATOM    322  H2' A      10      32.898  52.316  54.245  1.00  0.00
ATOM    323  O2' A      10      33.188  53.833  55.629  1.00  0.00
ATOM    324 HO2' A      10      32.946  54.706  55.310  1.00  0.00
ATOM    325  O3' A      10      30.872  54.303  53.931  1.00  0.00
ATOM    326  P   C      11      30.885  54.160  52.389  1.00  0.00
ATOM    327  OP1 C      11      31.119  55.515  51.834  1.00  0.00
ATOM    328  OP2 C      11      29.600  53.510  52.014  1.00  0.00
ATOM    329  O5' C      11      32.166  53.311  52.006  1.00  0.00
ATOM    330  C5' C      11      33.387  54.055  52.099  1.00  0.00
ATOM    331  H5' C      11      33.544  54.564  53.049  1.00  0.00
ATOM    332 H5'' C      11      33.386  54.851  51.354  1.00  0.00
ATOM    333  C4' C      11      34.716  53.300  51.776  1.00  0.00
ATOM    334  H4' C      11      35.568  53.871  52.145  1.00  0.00
ATOM    335  O4' C      11      34.681  52.024  52.319  1.00  0.00
ATOM    336  C1' C      11      35.181  51.019  51.419  1.00  0.00
ATOM    337  H1' C      11      35.984  50.504  51.946  1.00  0.00
ATOM    338  N1  C      11      34.179  49.937  51.025  1.00  0.00
ATOM    339  C6  C      11      32.844  50.115  51.098  1.00  0.00
ATOM    340  H6  C      11      32.384  50.974  51.562  1.00  0.00
ATOM    341  C5  C      11      31.958  49.142  50.802  1.00  0.00
ATOM    342  H5  C      11      30.902  49.367  50.812  1.00  0.00
ATOM    343  C4  C      11      32.541  47.938  50.397  1.00  0.00
ATOM    344  N4  C      11      31.788  46.832  50.240  1.00  0.00
ATOM    345  H41 C      11      30.789  46.920  50.357  1.00  0.00
ATOM    346  H42 C      11      32.311  45.968  50.228  1.00  0.00
ATOM    347  N3  C      11      33.864  47.738  50.329  1.00  0.00
ATOM    348  C2  C      11      34.724  48.750  50.633  1.00  0.00
ATOM    349  O2  C      11      35.936  48.567  50.496  1.00  0.00
ATOM    350  C3' C      11      34.820  53.094  50.288  1.00  0.00
ATOM    351  H3' C      11      33.854  52.829  49.858  1.00  0.00
ATOM    352  C2' C      11      35.685  51.788  50.197  1.00  0.00
ATOM    353  H2' C      11      35.428  51.209  49.310  1.00  0.00
ATOM    354  O2' C      11      37.108  51.924  50.399  1.00  0.00
ATOM    355 HO2' C      11      37.390  52.831  50.260  1.00  0.00
ATOM    356  O3' C      11      35.344  54.184  49.714  1.00  0.00
ATOM    357  P   U      12      35.228  54.307  48.109  1.00  0.00
ATOM    358  OP1 U      12      36.121  55.394  47.715  1.00  0.00
ATOM    359  OP2 U      12      33.824  54.469  47.763  1.00  0.00
ATOM    360  O5' U      12      35.780  52.991  47.483  1.00  0.00
ATOM    361  C5' U      12      37.136  52.788  47.150  1.00  0.00
ATOM    362  H5' U      12      37.713  52.872  48.071  1.00  0.00
ATOM    363 H5'' U      12      37.554  53.564  46.509  1.00  0.00
ATOM    364  C4' U      12      37.455  51.401  46.513  1.00  0.00
ATOM    365  H4' U      12      38.540  51.306  46.479  1.00  0.00
ATOM    366  O4' U      12      37.023  50.347  47.289  1.00  0.00
ATOM    367  C1' U      12      36.651  49.300  46.285  1.00  0.00
ATOM    368  H1' U      12      37.296  48.437  46.448  1.00  0.00
ATOM    369  N1  U      12      35.237  48.841  46.441  1.00  0.00
ATOM    370  C6  U      12      34.201  49.617  46.878  1.00  0.00
ATOM    371  H6  U      12      34.349  50.609  47.277  1.00  0.00
ATOM    372  C5  U      12      32.915  49.026  47.031  1.00  0.00
ATOM    373  H5  U      12      32.133  49.557  47.553  1.00  0.00
ATOM    374  C4  U      12      32.677  47.675  46.678  1.00  0.00
ATOM    375  O4  U      12      31.594  47.031  46.697  1.00  0.00
ATOM    376  N3  U      12      33.834  46.947  46.367  1.00  0.00
ATOM    377  H3  U      12      33.804  45.954  46.185  1.00  0.00
ATOM    378  C2  U      12      35.074  47.487  46.104  1.00  0.00
ATOM    379  O2  U      12      35.969  46.743  45.670  1.00  0.00
ATOM    380  C3' U      12      36.799  51.372  45.142  1.00  0.00
ATOM    381  H3' U      12      35.781  51.736  45.276  1.00  0.00
ATOM    382  C2' U      12      36.883  49.897  44.909  1.00  0.00
ATOM    383  H2' U      12      36.097  49.639  44.198  1.00  0.00
ATOM    384  O2' U      12      38.193  49.402  44.464  1.00  0.00
ATOM    385 HO2' U      12      38.322  49.733  43.572  1.00  0.00
ATOM    386  O3' U      12      37.473  52.085  44.135  1.00  0.00
ATOM    387  P   A      13      36.797  52.105  42.712  1.00  0.00
ATOM    388  OP1 A      13      37.414  53.188  41.921  1.00  0.00
ATOM    389  OP2 A      13      35.323  52.066  42.897  1.00  0.00
ATOM    390  O5' A      13      37.219  50.666  41.999  1.00  0.00
ATOM    391  C5' A      13      38.379  50.530  41.312  1.00  0.00
ATOM    392  H5' A      13      39.222  50.739  41.972  1.00  0.00
ATOM    393 H5'' A      13      38.363  51.183  40.440  1.00  0.00
ATOM    394  C4' A      13      38.472  49.078  40.926  1.00  0.00
ATOM    395  H4' A      13      39.499  48.801  40.687  1.00  0.00
ATOM    396  O4' A      13      38.016  48.192  41.927  1.00  0.00
ATOM    397  C1' A      13      37.403  47.030  41.338  1.00  0.00
ATOM    398  H1' A      13      37.924  46.112  41.613  1.00  0.00
ATOM    399  N9  A      13      35.938  47.021  41.779  1.00  0.00
ATOM    400  C8  A      13      35.180  48.039  42.213  1.00  0.00
ATOM    401  H8  A      13      35.434  49.068  42.007  1.00  0.00
ATOM    402  N7  A      13      34.039  47.770  42.740  1.00  0.00
ATOM    403  C5  A      13      34.097  46.382  42.683  1.00  0.00
ATOM    404  C6  A      13      33.160  45.360  43.007  1.00  0.00
ATOM    405  N6  A      13      32.061  45.575  43.587  1.00  0.00
ATOM    406  H61 A      13      31.631  46.488  43.614  1.00  0.00
ATOM    407  H62 A      13      31.595  44.728  43.880  1.00  0.00
ATOM    408  N1  A      13      33.370  44.110  42.836  1.00  0.00
ATOM    409  C2  A      13      34.517  43.774  42.273  1.00  0.00
ATOM    410  H2  A      13      34.697  42.741  42.015  1.00  0.00
ATOM    411  N3  A      13      35.491  44.585  41.831  1.00  0.00
ATOM    412  C4  A      13      35.187  45.887  42.044  1.00  0.00
ATOM    413  C3' A      13      37.649  48.689  39.748  1.00  0.00
ATOM    414  H3' A      13      36.674  49.148  39.911  1.00  0.00
ATOM    415  C2' A      13      37.531  47.214  39.867  1.00  0.00
ATOM    416  H2' A      13      36.625  46.768  39.454  1.00  0.00
ATOM    417  O2' A      13      38.733  46.646  39.502  1.00  0.00
ATOM    418 HO2' A      13      38.673  45.713  39.286  1.00  0.00
ATOM    419  O3' A      13      38.076  49.132  38.498  1.00  0.00
ATOM    420  P   G      14      37.128  49.295  37.191  1.00  0.00
ATOM    421  OP1 G      14      37.887  49.785  36.023  1.00  0.00
ATOM    422  OP2 G      14      35.946  50.095  37.638  1.00  0.00
ATOM    423  O5' G      14      36.446  47.913  36.932  1.00  0.00
ATOM    424  C5' G      14      37.243  46.943  36.188  1.00  0.00
ATOM    425  H5' G      14      38.253  46.817  36.577  1.00  0.00
ATOM    426 H5'' G      14      37.168  47.197  35.131  1.00  0.00
ATOM    427  C4' G      14      36.644  45.564  36.213  1.00  0.00
ATOM    428  H4' G      14      37.329  44.865  35.731  1.00  0.00
ATOM    429  O4' G      14      36.371  45.248  37.600  1.00  0.00
ATOM    430  C1' G      14      35.174  44.472  37.644  1.00  0.00
ATOM    431  H1' G      14      35.307  43.505  38.130  1.00  0.00
ATOM    432  N9  G      14      34.104  45.210  38.302  1.00  0.00
ATOM    433  C8  G      14      33.961  46.532  38.499  1.00  0.00
ATOM    434  H8  G      14      34.573  47.351  38.151  1.00  0.00
ATOM    435  N7  G      14      32.827  46.951  39.060  1.00  0.00
ATOM    436  C5  G      14      32.124  45.787  39.234  1.00  0.00
ATOM    437  C6  G      14      30.806  45.521  39.751  1.00  0.00
ATOM    438  O6  G      14      30.021  46.324  40.298  1.00  0.00
ATOM    439  N1  G      14      30.528  44.193  39.758  1.00  0.00
ATOM    440  H1  G      14      29.676  43.972  40.253  1.00  0.00
ATOM    441  C2  G      14      31.373  43.217  39.436  1.00  0.00
ATOM    442  N2  G      14      31.005  41.934  39.544  1.00  0.00
ATOM    443  H21 G      14      31.556  41.135  39.262  1.00  0.00
ATOM    444  H22 G      14      30.078  41.748  39.900  1.00  0.00
ATOM    445  N3  G      14      32.587  43.382  38.927  1.00  0.00
ATOM    446  C4  G      14      32.913  44.730  38.800  1.00  0.00
ATOM    447  C3' G      14      35.318  45.381  35.410  1.00  0.00
ATOM    448  H3' G      14      34.609  46.202  35.515  1.00  0.00
ATOM    449  C2' G      14      34.823  44.134  36.142  1.00  0.00
ATOM    450  H2' G      14      33.742  44.133  36.003  1.00  0.00
ATOM    451  O2' G      14      35.357  42.884  35.780  1.00  0.00
ATOM    452 HO2' G      14      36.019  42.902  35.085  1.00  0.00
ATOM    453  O3' G      14      35.551  45.144  33.951  1.00  0.00
ATOM    454  P   U      15      34.373  45.534  32.926  1.00  0.00
ATOM    455  OP1 U      15      34.852  45.616  31.547  1.00  0.00
ATOM    456  OP2 U      15      33.671  46.738  33.465  1.00  0.00
ATOM    457  O5' U      15      33.222  44.415  32.915  1.00  0.00
ATOM    458  C5' U      15      33.498  43.049  32.729  1.00  0.00
ATOM    459  H5' U      15      33.892  42.584  33.633  1.00  0.00
ATOM    460 H5'' U      15      34.226  42.891  31.934  1.00  0.00
ATOM    461  C4' U      15      32.256  42.242  32.360  1.00  0.00
ATOM    462  H4' U      15      32.519  41.225  32.070  1.00  0.00
ATOM    463  O4' U      15      31.189  42.214  33.372  1.00  0.00
ATOM    464  C1' U      15      29.931  42.074  32.708  1.00  0.00
ATOM    465  H1' U      15      29.441  41.115  32.876  1.00  0.00
ATOM    466  N1  U      15      29.040  43.233  33.146  1.00  0.00
ATOM    467  C6  U      15      29.548  44.492  33.233  1.00  0.00
ATOM    468  H6  U      15      30.552  44.741  32.922  1.00  0.00
ATOM    469  C5  U      15      28.802  45.552  33.729  1.00  0.00
ATOM    470  H5  U      15      29.155  46.564  33.857  1.00  0.00
ATOM    471  C4  U      15      27.419  45.369  34.177  1.00  0.00
ATOM    472  O4  U      15      26.619  46.246  34.465  1.00  0.00
ATOM    473  N3  U      15      26.984  44.089  33.992  1.00  0.00
ATOM    474  H3  U      15      26.002  43.937  34.178  1.00  0.00
ATOM    475  C2  U      15      27.711  43.014  33.551  1.00  0.00
ATOM    476  O2  U      15      27.080  41.952  33.643  1.00  0.00
ATOM    477  C3' U      15      31.621  42.707  31.066  1.00  0.00
ATOM    478  H3' U      15      31.619  43.788  30.925  1.00  0.00
ATOM    479  C2' U      15      30.184  42.212  31.171  1.00  0.00
ATOM    480  H2' U      15      29.631  43.045  30.738  1.00  0.00
ATOM    481  O2' U      15      29.884  40.951  30.637  1.00  0.00
ATOM    482 HO2' U      15      28.992  40.945  30.281  1.00  0.00
ATOM    483  O3' U      15      32.330  42.029  29.918  1.00  0.00
ATOM    484  P   G      16      32.201  42.589  28.466  1.00  0.00
ATOM    485  OP1 G      16      32.576  41.440  27.568  1.00  0.00
ATOM    486  OP2 G      16      32.987  43.863  28.474  1.00  0.00
ATOM    487  O5' G      16      30.718  42.923  28.007  1.00  0.00
ATOM    488  C5' G      16      29.874  41.886  27.442  1.00  0.00
ATOM    489  H5' G      16      29.734  41.010  28.075  1.00  0.00
ATOM    490 H5'' G      16      30.206  41.611  26.441  1.00  0.00
ATOM    491  C4' G      16      28.483  42.519  27.265  1.00  0.00
ATOM    492  H4' G      16      27.895  41.696  26.857  1.00  0.00
ATOM    493  O4' G      16      27.893  42.823  28.486  1.00  0.00
ATOM    494  C1' G      16      27.347  44.170  28.463  1.00  0.00
ATOM    495  H1' G      16      26.324  44.207  28.838  1.00  0.00
ATOM    496  N9  G      16      27.943  45.168  29.412  1.00  0.00
ATOM    497  C8  G      16      29.222  45.620  29.526  1.00  0.00
ATOM    498  H8  G      16      30.112  45.076  29.246  1.00  0.00
ATOM    499  N7  G      16      29.332  46.700  30.165  1.00  0.00
ATOM    500  C5  G      16      28.067  46.936  30.659  1.00  0.00
ATOM    501  C6  G      16      27.527  47.830  31.587  1.00  0.00
ATOM    502  O6  G      16      28.203  48.709  32.165  1.00  0.00
ATOM    503  N1  G      16      26.074  47.864  31.654  1.00  0.00
ATOM    504  H1  G      16      25.612  48.451  32.334  1.00  0.00
ATOM    505  C2  G      16      25.334  46.902  31.081  1.00  0.00
ATOM    506  N2  G      16      24.175  46.712  31.638  1.00  0.00
ATOM    507  H21 G      16      23.561  46.055  31.179  1.00  0.00
ATOM    508  H22 G      16      23.839  47.214  32.448  1.00  0.00
ATOM    509  N3  G      16      25.869  46.007  30.239  1.00  0.00
ATOM    510  C4  G      16      27.222  46.056  30.083  1.00  0.00
ATOM    511  C3' G      16      28.406  43.735  26.312  1.00  0.00
ATOM    512  H3' G      16      29.335  44.292  26.425  1.00  0.00
ATOM    513  C2' G      16      27.327  44.597  27.055  1.00  0.00
ATOM    514  H2' G      16      27.572  45.659  27.045  1.00  0.00
ATOM    515  O2' G      16      26.031  44.357  26.590  1.00  0.00
ATOM    516 HO2' G      16      25.939  44.661  25.684  1.00  0.00
ATOM    517  O3' G      16      28.143  43.344  24.945  1.00  0.00
ATOM    518  P   G      17      28.337  44.212  23.691  1.00  0.00
ATOM    519  OP1 G      17      28.470  43.306  22.506  1.00  0.00
ATOM    520  OP2 G      17      29.398  45.192  23.907  1.00  0.00
ATOM    521  O5' G      17      27.011  44.926  23.635  1.00  0.00
ATOM    522  C5' G      17      25.804  44.226  23.225  1.00  0.00
ATOM    523  H5' G      17      25.628  43.382  23.892  1.00  0.00
ATOM    524 H5'' G      17      25.809  43.694  22.274  1.00  0.00
ATOM    525  C4' G      17      24.640  45.246  23.109  1.00  0.00
ATOM    526  H4' G      17      23.706  44.908  22.661  1.00  0.00
ATOM    527  O4' G      17      24.139  45.533  24.373  1.00  0.00
ATOM    528  C1' G      17      23.965  46.959  24.527  1.00  0.00
ATOM    529  H1' G      17      22.999  47.149  24.994  1.00  0.00
ATOM    530  N9  G      17      25.018  47.511  25.415  1.00  0.00
ATOM    531  C8  G      17      26.341  47.767  25.136  1.00  0.00
ATOM    532  H8  G      17      26.782  47.638  24.159  1.00  0.00
ATOM    533  N7  G      17      27.008  48.179  26.160  1.00  0.00
ATOM    534  C5  G      17      26.024  48.434  27.165  1.00  0.00
ATOM    535  C6  G      17      26.077  49.039  28.476  1.00  0.00
ATOM    536  O6  G      17      26.967  49.573  29.057  1.00  0.00
ATOM    537  N1  G      17      24.848  49.134  29.059  1.00  0.00
ATOM    538  H1  G      17      24.824  49.823  29.797  1.00  0.00
ATOM    539  C2  G      17      23.675  48.528  28.583  1.00  0.00
ATOM    540  N2  G      17      22.641  48.452  29.392  1.00  0.00
ATOM    541  H21 G      17      21.831  48.012  28.978  1.00  0.00
ATOM    542  H22 G      17      22.571  48.866  30.310  1.00  0.00
ATOM    543  N3  G      17      23.601  47.967  27.360  1.00  0.00
ATOM    544  C4  G      17      24.803  47.977  26.718  1.00  0.00
ATOM    545  C3' G      17      24.993  46.480  22.307  1.00  0.00
ATOM    546  H3' G      17      26.034  46.711  22.534  1.00  0.00
ATOM    547  C2' G      17      24.130  47.542  23.089  1.00  0.00
ATOM    548  H2' G      17      24.672  48.487  23.119  1.00  0.00
ATOM    549  O2' G      17      22.840  47.670  22.542  1.00  0.00
ATOM    550 HO2' G      17      22.998  48.032  21.667  1.00  0.00
ATOM    551  O3' G      17      24.699  46.476  20.908  1.00  0.00
ATOM    552  P   A      18      25.497  47.342  19.768  1.00  0.00
ATOM    553  OP1 A      18      25.286  46.694  18.465  1.00  0.00
ATOM    554  OP2 A      18      26.890  47.511  20.280  1.00  0.00
ATOM    555  O5' A      18      24.738  48.676  19.808  1.00  0.00
ATOM    556  C5' A      18      23.558  48.893  19.052  1.00  0.00
ATOM    557  H5' A      18      22.876  48.068  19.257  1.00  0.00
ATOM    558 H5'' A      18      23.843  49.126  18.026  1.00  0.00
ATOM    559  C4' A      18      22.881  50.127  19.683  1.00  0.00
ATOM    560  H4' A      18      21.938  50.191  19.139  1.00  0.00
ATOM    561  O4' A      18      22.523  49.894  21.025  1.00  0.00
ATOM    562  C1' A      18      22.036  51.122  21.517  1.00  0.00
ATOM    563  H1' A      18      20.998  51.269  21.216  1.00  0.00
ATOM    564  N9  A      18      22.197  51.148  23.007  1.00  0.00
ATOM    565  C8  A      18      21.135  51.148  23.923  1.00  0.00
ATOM    566  H8  A      18      20.106  50.983  23.638  1.00  0.00
ATOM    567  N7  A      18      21.572  51.234  25.119  1.00  0.00
ATOM    568  C5  A      18      22.942  51.404  25.036  1.00  0.00
ATOM    569  C6  A      18      24.011  51.541  25.982  1.00  0.00
ATOM    570  N6  A      18      23.933  51.652  27.281  1.00  0.00
ATOM    571  H61 A      18      23.017  51.866  27.650  1.00  0.00
ATOM    572  H62 A      18      24.744  51.682  27.882  1.00  0.00
ATOM    573  N1  A      18      25.243  51.423  25.531  1.00  0.00
ATOM    574  C2  A      18      25.500  51.379  24.223  1.00  0.00
ATOM    575  H2  A      18      26.542  51.399  23.943  1.00  0.00
ATOM    576  N3  A      18      24.664  51.262  23.280  1.00  0.00
ATOM    577  C4  A      18      23.387  51.269  23.757  1.00  0.00
ATOM    578  C3' A      18      23.672  51.433  19.758  1.00  0.00
ATOM    579  H3' A      18      24.582  51.238  20.324  1.00  0.00
ATOM    580  C2' A      18      22.804  52.252  20.783  1.00  0.00
ATOM    581  H2' A      18      23.467  52.808  21.446  1.00  0.00
ATOM    582  O2' A      18      21.850  53.078  20.015  1.00  0.00
ATOM    583 HO2' A      18      21.680  53.893  20.492  1.00  0.00
ATOM    584  O3' A      18      23.811  51.857  18.449  1.00  0.00
ATOM    585  P   G      19      25.080  52.765  18.084  1.00  0.00
ATOM    586  OP1 G      19      25.083  53.800  19.138  1.00  0.00
ATOM    587  OP2 G      19      24.868  53.223  16.723  1.00  0.00
ATOM    588  O5' G      19      26.333  51.787  18.090  1.00  0.00
ATOM    589  C5' G      19      26.317  50.465  17.409  1.00  0.00
ATOM    590  H5' G      19      25.329  50.213  17.025  1.00  0.00
ATOM    591 H5'' G      19      26.670  49.706  18.107  1.00  0.00
ATOM    592  C4' G      19      27.192  50.312  16.158  1.00  0.00
ATOM    593  H4' G      19      26.938  49.337  15.740  1.00  0.00
ATOM    594  O4' G      19      27.071  51.411  15.220  1.00  0.00
ATOM    595  C1' G      19      28.366  51.778  14.599  1.00  0.00
ATOM    596  H1' G      19      28.277  51.717  13.514  1.00  0.00
ATOM    597  N9  G      19      28.770  53.162  15.067  1.00  0.00
ATOM    598  C8  G      19      28.107  54.140  15.770  1.00  0.00
ATOM    599  H8  G      19      27.187  54.012  16.321  1.00  0.00
ATOM    600  N7  G      19      28.817  55.189  16.005  1.00  0.00
ATOM    601  C5  G      19      30.044  54.951  15.338  1.00  0.00
ATOM    602  C6  G      19      31.207  55.719  15.046  1.00  0.00
ATOM    603  O6  G      19      31.435  56.872  15.411  1.00  0.00
ATOM    604  N1  G      19      32.097  55.106  14.199  1.00  0.00
ATOM    605  H1  G      19      33.038  55.455  14.311  1.00  0.00
ATOM    606  C2  G      19      31.894  53.920  13.703  1.00  0.00
ATOM    607  N2  G      19      32.906  53.336  13.075  1.00  0.00
ATOM    608  H21 G      19      32.597  52.497  12.606  1.00  0.00
ATOM    609  H22 G      19      33.795  53.800  12.950  1.00  0.00
ATOM    610  N3  G      19      30.823  53.107  13.845  1.00  0.00
ATOM    611  C4  G      19      29.961  53.751  14.677  1.00  0.00
ATOM    612  C3' G      19      28.732  50.328  16.487  1.00  0.00
ATOM    613  H3' G      19      28.797  51.084  17.270  1.00  0.00
ATOM    614  C2' G      19      29.387  50.747  15.185  1.00  0.00
ATOM    615  H2' G      19      30.393  51.136  15.344  1.00  0.00
ATOM    616  O2' G      19      29.442  49.784  14.235  1.00  0.00
ATOM    617 HO2' G      19      29.296  48.908  14.599  1.00  0.00
ATOM    618  O3' G      19      29.140  48.960  16.863  1.00  0.00
ATOM    619  P   U      20      29.964  48.575  18.133  1.00  0.00
ATOM    620  OP1 U      20      30.177  47.134  17.968  1.00  0.00
ATOM    621  OP2 U      20      29.295  48.986  19.318  1.00  0.00
ATOM    622  O5' U      20      31.437  49.237  18.101  1.00  0.00
ATOM    623  C5' U      20      32.413  48.988  17.097  1.00  0.00
ATOM    624  H5' U      20      31.914  48.940  16.129  1.00  0.00
ATOM    625 H5'' U      20      32.946  48.080  17.382  1.00  0.00
ATOM    626  C4' U      20      33.319  50.220  16.949  1.00  0.00
ATOM    627  H4' U      20      34.087  49.921  16.235  1.00  0.00
ATOM    628  O4' U      20      32.783  51.341  16.268  1.00  0.00
ATOM    629  C1' U      20      33.411  52.406  16.920  1.00  0.00
ATOM    630  H1' U      20      33.832  53.025  16.127  1.00  0.00
ATOM    631  N1  U      20      32.423  53.281  17.692  1.00  0.00
ATOM    632  C6  U      20      31.276  52.840  18.127  1.00  0.00
ATOM    633  H6  U      20      30.854  51.878  17.875  1.00  0.00
ATOM    634  C5  U      20      30.447  53.626  18.849  1.00  0.00
ATOM    635  H5  U      20      29.444  53.332  19.119  1.00  0.00
ATOM    636  C4  U      20      30.851  54.907  19.256  1.00  0.00
ATOM    637  O4  U      20      30.161  55.606  20.010  1.00  0.00
ATOM    638  N3  U      20      32.113  55.356  18.745  1.00  0.00
ATOM    639  H3  U      20      32.470  56.221  19.124  1.00  0.00
ATOM    640  C2  U      20      32.950  54.553  18.065  1.00  0.00
ATOM    641  O2  U      20      34.031  55.015  17.699  1.00  0.00
ATOM    642  C3' U      20      34.025  50.630  18.267  1.00  0.00
ATOM    643  H3' U      20      33.309  50.830  19.064  1.00  0.00
ATOM    644  C2' U      20      34.573  51.873  17.772  1.00  0.00
ATOM    645  H2' U      20      34.720  52.587  18.583  1.00  0.00
ATOM    646  O2' U      20      35.724  51.773  16.906  1.00  0.00
ATOM    647 HO2' U      20      36.229  51.018  17.218  1.00  0.00
ATOM    648  O3' U      20      35.006  49.682  18.618  1.00  0.00
ATOM    649  P   A      21      35.047  49.168  20.114  1.00  0.00
ATOM    650  OP1 A      21      36.003  48.084  20.108  1.00  0.00
ATOM    651  OP2 A      21      33.699  48.825  20.479  1.00  0.00
ATOM    652  O5' A      21      35.522  50.505  20.906  1.00  0.00
ATOM    653  C5' A      21      36.926  50.712  20.906  1.00  0.00
ATOM    654  H5' A      21      37.221  50.709  19.857  1.00  0.00
ATOM    655 H5'' A      21      37.580  49.944  21.320  1.00  0.00
ATOM    656  C4' A      21      37.261  52.075  21.528  1.00  0.00
ATOM    657  H4' A      21      38.337  51.968  21.659  1.00  0.00
ATOM    658  O4' A      21      36.702  53.152  20.828  1.00  0.00
ATOM    659  C1' A      21      36.488  54.313  21.662  1.00  0.00
ATOM    660  H1' A      21      37.085  55.155  21.312  1.00  0.00
ATOM    661  N9  A      21      35.017  54.573  21.659  1.00  0.00
ATOM    662  C8  A      21      33.929  53.799  21.211  1.00  0.00
ATOM    663  H8  A      21      34.150  52.989  20.531  1.00  0.00
ATOM    664  N7  A      21      32.797  54.094  21.761  1.00  0.00
ATOM    665  C5  A      21      33.118  55.269  22.512  1.00  0.00
ATOM    666  C6  A      21      32.350  56.228  23.249  1.00  0.00
ATOM    667  N6  A      21      31.070  56.122  23.504  1.00  0.00
ATOM    668  H61 A      21      30.568  55.296  23.212  1.00  0.00
ATOM    669  H62 A      21      30.708  56.786  24.174  1.00  0.00
ATOM    670  N1  A      21      32.975  57.264  23.793  1.00  0.00
ATOM    671  C2  A      21      34.276  57.342  23.737  1.00  0.00
ATOM    672  H2  A      21      34.853  58.064  24.295  1.00  0.00
ATOM    673  N3  A      21      35.062  56.597  22.967  1.00  0.00
ATOM    674  C4  A      21      34.439  55.604  22.318  1.00  0.00
ATOM    675  C3' A      21      36.675  52.296  22.959  1.00  0.00
ATOM    676  H3' A      21      35.596  52.158  22.893  1.00  0.00
ATOM    677  C2' A      21      36.934  53.802  23.035  1.00  0.00
ATOM    678  H2' A      21      36.325  54.314  23.780  1.00  0.00
ATOM    679  O2' A      21      38.370  54.044  23.180  1.00  0.00
ATOM    680 HO2' A      21      38.779  53.430  23.795  1.00  0.00
ATOM    681  O3' A      21      37.409  51.591  24.018  1.00  0.00
ATOM    682  P   G      22      36.599  51.201  25.256  1.00  0.00
ATOM    683  OP1 G      22      37.501  50.364  26.128  1.00  0.00
ATOM    684  OP2 G      22      35.352  50.660  24.696  1.00  0.00
ATOM    685  O5' G      22      36.222  52.594  25.851  1.00  0.00
ATOM    686  C5' G      22      37.120  53.471  26.505  1.00  0.00
ATOM    687  H5' G      22      37.927  53.883  25.901  1.00  0.00
ATOM    688 H5'' G      22      37.436  52.894  27.374  1.00  0.00
ATOM    689  C4' G      22      36.538  54.767  27.068  1.00  0.00
ATOM    690  H4' G      22      37.346  55.319  27.548  1.00  0.00
ATOM    691  O4' G      22      35.885  55.527  26.058  1.00  0.00
ATOM    692  C1' G      22      34.740  56.188  26.633  1.00  0.00
ATOM    693  H1' G      22      34.735  57.266  26.474  1.00  0.00
ATOM    694  N9  G      22      33.535  55.438  26.188  1.00  0.00
ATOM    695  C8  G      22      33.453  54.200  25.599  1.00  0.00
ATOM    696  H8  G      22      34.339  53.746  25.181  1.00  0.00
ATOM    697  N7  G      22      32.252  53.653  25.582  1.00  0.00
ATOM    698  C5  G      22      31.492  54.601  26.210  1.00  0.00
ATOM    699  C6  G      22      30.082  54.620  26.511  1.00  0.00
ATOM    700  O6  G      22      29.233  53.862  26.144  1.00  0.00
ATOM    701  N1  G      22      29.723  55.762  27.216  1.00  0.00
ATOM    702  H1  G      22      28.748  55.736  27.479  1.00  0.00
ATOM    703  C2  G      22      30.565  56.788  27.469  1.00  0.00
ATOM    704  N2  G      22      30.082  57.683  28.311  1.00  0.00
ATOM    705  H21 G      22      30.778  58.275  28.743  1.00  0.00
ATOM    706  H22 G      22      29.119  57.676  28.614  1.00  0.00
ATOM    707  N3  G      22      31.862  56.806  27.298  1.00  0.00
ATOM    708  C4  G      22      32.285  55.683  26.642  1.00  0.00
ATOM    709  C3' G      22      35.543  54.546  28.190  1.00  0.00
ATOM    710  H3' G      22      34.851  53.727  27.991  1.00  0.00
ATOM    711  C2' G      22      34.934  55.944  28.139  1.00  0.00
ATOM    712  H2' G      22      34.028  56.003  28.743  1.00  0.00
ATOM    713  O2' G      22      35.654  57.063  28.574  1.00  0.00
ATOM    714 HO2' G      22      36.022  56.959  29.455  1.00  0.00
ATOM    715  O3' G      22      36.276  54.251  29.396  1.00  0.00
ATOM    716  P   C      23      35.567  53.511  30.627  1.00  0.00
ATOM    717  OP1 C      23      36.550  53.572  31.723  1.00  0.00
ATOM    718  OP2 C      23      35.021  52.232  30.120  1.00  0.00
ATOM    719  O5' C      23      34.398  54.538  30.946  1.00  0.00
ATOM    720  C5' C      23      34.645  55.873  31.549  1.00  0.00
ATOM    721  H5' C      23      35.414  56.421  31.004  1.00  0.00
ATOM    722 H5'' C      23      35.127  55.760  32.520  1.00  0.00
ATOM    723  C4' C      23      33.357  56.573  31.909  1.00  0.00
ATOM    724  H4' C      23      33.519  57.528  32.408  1.00  0.00
ATOM    725  O4' C      23      32.494  56.735  30.736  1.00  0.00
ATOM    726  C1' C      23      31.165  56.644  31.183  1.00  0.00
ATOM    727  H1' C      23      30.605  57.563  31.012  1.00  0.00
ATOM    728  N1  C      23      30.495  55.475  30.565  1.00  0.00
ATOM    729  C6  C      23      31.147  54.443  29.970  1.00  0.00
ATOM    730  H6  C      23      32.204  54.400  29.753  1.00  0.00
ATOM    731  C5  C      23      30.395  53.392  29.511  1.00  0.00
ATOM    732  H5  C      23      30.805  52.531  29.004  1.00  0.00
ATOM    733  C4  C      23      28.993  53.429  29.676  1.00  0.00
ATOM    734  N4  C      23      28.267  52.407  29.157  1.00  0.00
ATOM    735  H41 C      23      28.630  51.546  28.772  1.00  0.00
ATOM    736  H42 C      23      27.273  52.394  29.333  1.00  0.00
ATOM    737  N3  C      23      28.322  54.430  30.229  1.00  0.00
ATOM    738  C2  C      23      29.102  55.393  30.644  1.00  0.00
ATOM    739  O2  C      23      28.532  56.438  31.095  1.00  0.00
ATOM    740  C3' C      23      32.512  55.803  32.926  1.00  0.00
ATOM    741  H3' C      23      32.399  54.768  32.601  1.00  0.00
ATOM    742  C2' C      23      31.211  56.402  32.722  1.00  0.00
ATOM    743  H2' C      23      30.447  55.732  33.115  1.00  0.00
ATOM    744  O2' C      23      31.063  57.666  33.288  1.00  0.00
ATOM    745 HO2' C      23      30.140  57.918  33.363  1.00  0.00
ATOM    746  O3' C      23      33.062  55.657  34.157  1.00  0.00
ATOM    747  P   C      24      32.596  54.550  35.198  1.00  0.00
ATOM    748  OP1 C      24      33.602  54.507  36.302  1.00  0.00
ATOM    749  OP2 C      24      32.389  53.278  34.517  1.00  0.00
ATOM    750  O5' C      24      31.157  54.915  35.653  1.00  0.00
ATOM    751  C5' C      24      30.980  56.129  36.292  1.00  0.00
ATOM    752  H5' C      24      31.548  56.891  35.758  1.00  0.00
ATOM    753 H5'' C      24      31.311  56.009  37.323  1.00  0.00
ATOM    754  C4' C      24      29.502  56.412  36.181  1.00  0.00
ATOM    755  H4' C      24      29.359  57.445  36.497  1.00  0.00
ATOM    756  O4' C      24      28.953  56.151  34.860  1.00  0.00
ATOM    757  C1' C      24      27.583  55.697  34.787  1.00  0.00
ATOM    758  H1' C      24      27.002  56.408  34.199  1.00  0.00
ATOM    759  N1  C      24      27.472  54.343  34.209  1.00  0.00
ATOM    760  C6  C      24      28.550  53.607  33.715  1.00  0.00
ATOM    761  H6  C      24      29.553  53.996  33.809  1.00  0.00
ATOM    762  C5  C      24      28.279  52.476  33.028  1.00  0.00
ATOM    763  H5  C      24      29.043  51.872  32.562  1.00  0.00
ATOM    764  C4  C      24      26.922  52.145  32.727  1.00  0.00
ATOM    765  N4  C      24      26.559  51.114  32.065  1.00  0.00
ATOM    766  H41 C      24      27.244  50.436  31.761  1.00  0.00
ATOM    767  H42 C      24      25.582  50.877  32.159  1.00  0.00
ATOM    768  N3  C      24      25.924  52.783  33.320  1.00  0.00
ATOM    769  C2  C      24      26.217  53.874  34.037  1.00  0.00
ATOM    770  O2  C      24      25.211  54.454  34.418  1.00  0.00
ATOM    771  C3' C      24      28.523  55.574  37.019  1.00  0.00
ATOM    772  H3' C      24      28.860  54.541  36.935  1.00  0.00
ATOM    773  C2' C      24      27.241  55.771  36.264  1.00  0.00
ATOM    774  H2' C      24      26.551  54.961  36.502  1.00  0.00
ATOM    775  O2' C      24      26.822  57.053  36.571  1.00  0.00
ATOM    776 HO2' C      24      26.800  57.111  37.529  1.00  0.00
ATOM    777  O3' C      24      28.566  56.031  38.338  1.00  0.00
ATOM    778  P   C      25      28.308  55.066  39.568  1.00  0.00
ATOM    779  OP1 C      25      28.821  55.701  40.804  1.00  0.00
ATOM    780  OP2 C      25      28.664  53.688  39.161  1.00  0.00
ATOM    781  O5' C      25      26.649  54.956  39.685  1.00  0.00
ATOM    782  C5' C      25      25.739  55.963  40.052  1.00  0.00
ATOM    783  H5' C      25      25.957  56.858  39.469  1.00  0.00
ATOM    784 H5'' C      25      25.797  56.111  41.130  1.00  0.00
ATOM    785  C4' C      25      24.354  55.490  39.645  1.00  0.00
ATOM    786  H4' C      25      23.711  56.310  39.965  1.00  0.00
ATOM    787  O4' C      25      24.351  55.154  38.229  1.00  0.00
ATOM    788  C1' C      25      23.258  54.180  38.065  1.00  0.00
ATOM    789  H1' C      25      22.397  54.500  37.478  1.00  0.00
ATOM    790  N1  C      25      23.826  52.905  37.449  1.00  0.00
ATOM    791  C6  C      25      25.193  52.667  37.394  1.00  0.00
ATOM    792  H6  C      25      25.862  53.219  38.036  1.00  0.00
ATOM    793  C5  C      25      25.648  51.657  36.620  1.00  0.00
ATOM    794  H5  C      25      26.681  51.346  36.557  1.00  0.00
ATOM    795  C4  C      25      24.684  50.891  35.882  1.00  0.00
ATOM    796  N4  C      25      25.094  49.873  35.134  1.00  0.00
ATOM    797  H41 C      25      26.088  49.705  35.201  1.00  0.00
ATOM    798  H42 C      25      24.437  49.244  34.695  1.00  0.00
ATOM    799  N3  C      25      23.391  51.066  36.062  1.00  0.00
ATOM    800  C2  C      25      22.970  52.103  36.777  1.00  0.00
ATOM    801  O2  C      25      21.756  52.135  37.038  1.00  0.00
ATOM    802  C3' C      25      23.966  54.157  40.280  1.00  0.00
ATOM    803  H3' C      25      24.577  53.264  40.147  1.00  0.00
ATOM    804  C2' C      25      22.725  53.929  39.444  1.00  0.00
ATOM    805  H2' C      25      22.379  52.918  39.655  1.00  0.00
ATOM    806  O2' C      25      21.636  54.805  39.522  1.00  0.00
ATOM    807 HO2' C      25      21.451  54.968  40.450  1.00  0.00
ATOM    808  O3' C      25      23.506  54.179  41.617  1.00  0.00
ATOM    809  P   G      26      23.527  52.854  42.590  1.00  0.00
ATOM    810  OP1 G      26      22.946  53.245  43.877  1.00  0.00
ATOM    811  OP2 G      26      24.852  52.280  42.502  1.00  0.00
ATOM    812  O5' G      26      22.648  51.729  41.883  1.00  0.00
ATOM    813  C5' G      26      21.274  51.768  41.927  1.00  0.00
ATOM    814  H5' G      26      20.978  52.728  41.505  1.00  0.00
ATOM    815 H5'' G      26      20.997  51.568  42.962  1.00  0.00
ATOM    816  C4' G      26      20.686  50.656  41.119  1.00  0.00
ATOM    817  H4' G      26      19.611  50.834  41.138  1.00  0.00
ATOM    818  O4' G      26      20.967  50.600  39.727  1.00  0.00
ATOM    819  C1' G      26      21.307  49.294  39.270  1.00  0.00
ATOM    820  H1' G      26      20.732  49.005  38.390  1.00  0.00
ATOM    821  N9  G      26      22.733  49.181  39.031  1.00  0.00
ATOM    822  C8  G      26      23.796  49.915  39.431  1.00  0.00
ATOM    823  H8  G      26      23.749  50.843  39.981  1.00  0.00
ATOM    824  N7  G      26      24.947  49.621  38.927  1.00  0.00
ATOM    825  C5  G      26      24.663  48.486  38.234  1.00  0.00
ATOM    826  C6  G      26      25.461  47.698  37.331  1.00  0.00
ATOM    827  O6  G      26      26.702  47.727  37.114  1.00  0.00
ATOM    828  N1  G      26      24.751  46.860  36.575  1.00  0.00
ATOM    829  H1  G      26      25.247  46.348  35.859  1.00  0.00
ATOM    830  C2  G      26      23.597  46.339  36.937  1.00  0.00
ATOM    831  N2  G      26      23.141  45.326  36.268  1.00  0.00
ATOM    832  H21 G      26      22.227  44.919  36.411  1.00  0.00
ATOM    833  H22 G      26      23.707  44.948  35.522  1.00  0.00
ATOM    834  N3  G      26      22.754  46.951  37.800  1.00  0.00
ATOM    835  C4  G      26      23.326  48.140  38.353  1.00  0.00
ATOM    836  C3' G      26      21.139  49.233  41.717  1.00  0.00
ATOM    837  H3' G      26      22.208  49.254  41.930  1.00  0.00
ATOM    838  C2' G      26      20.827  48.409  40.411  1.00  0.00
ATOM    839  H2' G      26      21.313  47.434  40.428  1.00  0.00
ATOM    840  O2' G      26      19.367  48.267  40.140  1.00  0.00
ATOM    841 HO2' G      26      18.930  47.898  40.911  1.00  0.00
ATOM    842  O3' G      26      20.275  48.757  42.709  1.00  0.00
ATOM    843  P   U      27      20.791  48.074  44.046  1.00  0.00
ATOM    844  OP1 U      27      19.753  47.913  44.997  1.00  0.00
ATOM    845  OP2 U      27      22.063  48.676  44.378  1.00  0.00
ATOM    846  O5' U      27      21.118  46.592  43.371  1.00  0.00
ATOM    847  C5' U      27      20.077  45.577  43.267  1.00  0.00
ATOM    848  H5' U      27      19.139  46.028  42.942  1.00  0.00
ATOM    849 H5'' U      27      19.821  45.119  44.222  1.00  0.00
ATOM    850  C4' U      27      20.431  44.538  42.207  1.00  0.00
ATOM    851  H4' U      27      19.574  43.902  41.985  1.00  0.00
ATOM    852  O4' U      27      21.033  45.180  41.052  1.00  0.00
ATOM    853  C1' U      27      22.028  44.397  40.474  1.00  0.00
ATOM    854  H1' U      27      21.821  44.245  39.415  1.00  0.00
ATOM    855  N1  U      27      23.410  44.771  40.637  1.00  0.00
ATOM    856  C6  U      27      23.810  45.938  41.255  1.00  0.00
ATOM    857  H6  U      27      23.067  46.344  41.926  1.00  0.00
ATOM    858  C5  U      27      25.003  46.494  41.053  1.00  0.00
ATOM    859  H5  U      27      25.319  47.253  41.754  1.00  0.00
ATOM    860  C4  U      27      25.947  45.994  40.150  1.00  0.00
ATOM    861  O4  U      27      26.936  46.634  39.897  1.00  0.00
ATOM    862  N3  U      27      25.606  44.782  39.636  1.00  0.00
ATOM    863  H3  U      27      26.382  44.266  39.246  1.00  0.00
ATOM    864  C2  U      27      24.338  44.231  39.762  1.00  0.00
ATOM    865  O2  U      27      24.098  43.256  39.081  1.00  0.00
ATOM    866  C3' U      27      21.495  43.550  42.640  1.00  0.00
ATOM    867  H3' U      27      22.276  44.113  43.150  1.00  0.00
ATOM    868  C2' U      27      21.976  43.100  41.226  1.00  0.00
ATOM    869  H2' U      27      22.929  42.586  41.351  1.00  0.00
ATOM    870  O2' U      27      21.054  42.329  40.476  1.00  0.00
ATOM    871 HO2' U      27      21.441  41.948  39.685  1.00  0.00
ATOM    872  O3' U      27      21.120  42.422  43.453  1.00  0.00
ATOM    873  P   C      28      22.222  41.955  44.563  1.00  0.00
ATOM    874  OP1 C      28      21.535  40.983  45.491  1.00  0.00
ATOM    875  OP2 C      28      22.880  43.144  45.137  1.00  0.00
ATOM    876  O5' C      28      23.202  41.160  43.700  1.00  0.00
ATOM    877  C5' C      28      22.694  40.122  42.886  1.00  0.00
ATOM    878  H5' C      28      22.046  40.474  42.083  1.00  0.00
ATOM    879 H5'' C      28      22.100  39.496  43.552  1.00  0.00
ATOM    880  C4' C      28      23.872  39.469  42.162  1.00  0.00
ATOM    881  H4' C      28      23.434  38.606  41.661  1.00  0.00
ATOM    882  O4' C      28      24.400  40.546  41.360  1.00  0.00
ATOM    883  C1' C      28      25.808  40.357  41.162  1.00  0.00
ATOM    884  H1' C      28      26.028  40.234  40.102  1.00  0.00
ATOM    885  N1  C      28      26.525  41.605  41.562  1.00  0.00
ATOM    886  C6  C      28      26.019  42.390  42.591  1.00  0.00
ATOM    887  H6  C      28      25.116  42.130  43.124  1.00  0.00
ATOM    888  C5  C      28      26.688  43.595  42.909  1.00  0.00
ATOM    889  H5  C      28      26.316  44.243  43.690  1.00  0.00
ATOM    890  C4  C      28      27.898  43.867  42.191  1.00  0.00
ATOM    891  N4  C      28      28.511  45.004  42.426  1.00  0.00
ATOM    892  H41 C      28      28.111  45.716  43.020  1.00  0.00
ATOM    893  H42 C      28      29.214  45.177  41.722  1.00  0.00
ATOM    894  N3  C      28      28.454  43.029  41.322  1.00  0.00
ATOM    895  C2  C      28      27.774  41.924  41.023  1.00  0.00
ATOM    896  O2  C      28      28.282  41.164  40.267  1.00  0.00
ATOM    897  C3' C      28      25.010  39.009  43.016  1.00  0.00
ATOM    898  H3' C      28      25.201  39.848  43.685  1.00  0.00
ATOM    899  C2' C      28      26.117  39.091  41.999  1.00  0.00
ATOM    900  H2' C      28      26.984  39.360  42.603  1.00  0.00
ATOM    901  O2' C      28      26.283  37.990  41.038  1.00  0.00
ATOM    902 HO2' C      28      27.149  38.102  40.640  1.00  0.00
ATOM    903  O3' C      28      24.904  37.783  43.625  1.00  0.00
ATOM    904  P   U      29      25.726  37.616  44.963  1.00  0.00
ATOM    905  OP1 U      29      25.426  36.333  45.579  1.00  0.00
ATOM    906  OP2 U      29      25.624  38.860  45.794  1.00  0.00
ATOM    907  O5' U      29      27.223  37.591  44.405  1.00  0.00
ATOM    908  C5' U      29      27.760  36.514  43.646  1.00  0.00
ATOM    909  H5' U      29      27.193  36.384  42.724  1.00  0.00
ATOM    910 H5'' U      29      27.804  35.539  44.131  1.00  0.00
ATOM    911  C4' U      29      29.173  36.837  43.012  1.00  0.00
ATOM    912  H4' U      29      29.355  36.092  42.236  1.00  0.00
ATOM    913  O4' U      29      29.151  37.982  42.208  1.00  0.00
ATOM    914  C1' U      29      30.457  38.589  42.404  1.00  0.00
ATOM    915  H1' U      29      30.971  38.880  41.488  1.00  0.00
ATOM    916  N1  U      29      30.432  39.901  43.167  1.00  0.00
ATOM    917  C6  U      29      29.525  40.167  44.150  1.00  0.00
ATOM    918  H6  U      29      28.868  39.383  44.496  1.00  0.00
ATOM    919  C5  U      29      29.305  41.427  44.672  1.00  0.00
ATOM    920  H5  U      29      28.605  41.696  45.449  1.00  0.00
ATOM    921  C4  U      29      30.212  42.468  44.217  1.00  0.00
ATOM    922  O4  U      29      30.099  43.585  44.614  1.00  0.00
ATOM    923  N3  U      29      31.148  42.161  43.306  1.00  0.00
ATOM    924  H3  U      29      31.657  42.908  42.855  1.00  0.00
ATOM    925  C2  U      29      31.364  40.893  42.810  1.00  0.00
ATOM    926  O2  U      29      32.397  40.606  42.207  1.00  0.00
ATOM    927  C3' U      29      30.431  36.834  43.931  1.00  0.00
ATOM    928  H3' U      29      30.233  37.493  44.777  1.00  0.00
ATOM    929  C2' U      29      31.428  37.599  43.034  1.00  0.00
ATOM    930  H2' U      29      32.149  38.144  43.642  1.00  0.00
ATOM    931  O2' U      29      32.107  36.785  42.010  1.00  0.00
ATOM    932 HO2' U      29      33.050  36.726  42.178  1.00  0.00
ATOM    933  O3' U      29      30.900  35.581  44.355  1.00  0.00
ATOM    934  P   A      30      31.591  35.401  45.851  1.00  0.00
ATOM    935  OP1 A      30      32.040  34.034  46.083  1.00  0.00
ATOM    936  OP2 A      30      30.678  36.096  46.858  1.00  0.00
ATOM    937  O5' A      30      32.824  36.305  45.670  1.00  0.00
ATOM    938  C5' A      30      33.918  35.879  44.887  1.00  0.00
ATOM    939  H5' A      30      33.590  35.679  43.866  1.00  0.00
ATOM    940 H5'' A      30      34.293  34.952  45.319  1.00  0.00
ATOM    941  C4' A      30      34.949  37.022  44.861  1.00  0.00
ATOM    942  H4' A      30      35.839  36.611  44.385  1.00  0.00
ATOM    943  O4' A      30      34.523  38.138  44.037  1.00  0.00
ATOM    944  C1' A      30      35.105  39.355  44.727  1.00  0.00
ATOM    945  H1' A      30      35.759  40.020  44.163  1.00  0.00
ATOM    946  N9  A      30      34.014  40.139  45.244  1.00  0.00
ATOM    947  C8  A      30      32.829  39.738  45.792  1.00  0.00
ATOM    948  H8  A      30      32.590  38.686  45.838  1.00  0.00
ATOM    949  N7  A      30      32.189  40.641  46.458  1.00  0.00
ATOM    950  C5  A      30      32.989  41.742  46.262  1.00  0.00
ATOM    951  C6  A      30      32.877  43.098  46.735  1.00  0.00
ATOM    952  N6  A      30      32.016  43.529  47.605  1.00  0.00
ATOM    953  H61 A      30      31.338  42.853  47.927  1.00  0.00
ATOM    954  H62 A      30      32.203  44.443  47.993  1.00  0.00
ATOM    955  N1  A      30      33.766  44.000  46.350  1.00  0.00
ATOM    956  C2  A      30      34.781  43.563  45.627  1.00  0.00
ATOM    957  H2  A      30      35.476  44.340  45.345  1.00  0.00
ATOM    958  N3  A      30      35.027  42.334  45.132  1.00  0.00
ATOM    959  C4  A      30      34.085  41.470  45.496  1.00  0.00
ATOM    960  C3' A      30      35.319  37.570  46.213  1.00  0.00
ATOM    961  H3' A      30      34.448  37.870  46.796  1.00  0.00
ATOM    962  C2' A      30      36.053  38.864  45.778  1.00  0.00
ATOM    963  H2' A      30      36.210  39.491  46.656  1.00  0.00
ATOM    964  O2' A      30      37.405  38.580  45.193  1.00  0.00
ATOM    965 HO2' A      30      38.026  39.038  45.764  1.00  0.00
ATOM    966  O3' A      30      36.100  36.676  47.059  1.00  0.00
ATOM    967  P   G      31      36.549  37.093  48.544  1.00  0.00
ATOM    968  OP1 G      31      37.350  35.965  49.097  1.00  0.00
ATOM    969  OP2 G      31      35.254  37.455  49.238  1.00  0.00
ATOM    970  O5' G      31      37.430  38.390  48.599  1.00  0.00
ATOM    971  C5' G      31      38.821  38.365  48.195  1.00  0.00
ATOM    972  H5' G      31      39.040  37.857  47.255  1.00  0.00
ATOM    973 H5'' G      31      39.393  37.771  48.907  1.00  0.00
ATOM    974  C4' G      31      39.290  39.813  48.081  1.00  0.00
ATOM    975  H4' G      31      40.299  39.821  47.667  1.00  0.00
ATOM    976  O4' G      31      38.406  40.527  47.237  1.00  0.00
ATOM    977  C1' G      31      38.277  41.878  47.682  1.00  0.00
ATOM    978  H1' G      31      38.521  42.583  46.887  1.00  0.00
ATOM    979  N9  G      31      36.947  42.127  48.343  1.00  0.00
ATOM    980  C8  G      31      35.931  41.305  48.740  1.00  0.00
ATOM    981  H8  G      31      35.901  40.256  48.485  1.00  0.00
ATOM    982  N7  G      31      34.862  41.907  49.219  1.00  0.00
ATOM    983  C5  G      31      35.241  43.225  49.134  1.00  0.00
ATOM    984  C6  G      31      34.520  44.445  49.472  1.00  0.00
ATOM    985  O6  G      31      33.433  44.559  50.022  1.00  0.00
ATOM    986  N1  G      31      35.292  45.606  49.200  1.00  0.00
ATOM    987  H1  G      31      34.862  46.443  49.567  1.00  0.00
ATOM    988  C2  G      31      36.560  45.563  48.828  1.00  0.00
ATOM    989  N2  G      31      37.206  46.692  48.916  1.00  0.00
ATOM    990  H21 G      31      38.165  46.751  48.604  1.00  0.00
ATOM    991  H22 G      31      36.742  47.500  49.305  1.00  0.00
ATOM    992  N3  G      31      37.338  44.466  48.632  1.00  0.00
ATOM    993  C4  G      31      36.561  43.347  48.661  1.00  0.00
ATOM    994  C3' G      31      39.320  40.561  49.321  1.00  0.00
ATOM    995  H3' G      31      38.374  40.336  49.814  1.00  0.00
ATOM    996  C2' G      31      39.227  42.039  48.860  1.00  0.00
ATOM    997  H2' G      31      38.822  42.725  49.605  1.00  0.00
ATOM    998  O2' G      31      40.450  42.625  48.176  1.00  0.00
ATOM    999 HO2' G      31      41.292  42.447  48.603  1.00  0.00
ATOM   1000  O3' G      31      40.446  40.082  50.187  1.00  0.00
ATOM   1001  P   U      32      40.382  40.181  51.708  1.00  0.00
ATOM   1002  OP1 U      32      41.696  39.691  52.263  1.00  0.00
ATOM   1003  OP2 U      32      39.150  39.652  52.255  1.00  0.00
ATOM   1004  O5' U      32      40.379  41.760  51.924  1.00  0.00
ATOM   1005  C5' U      32      41.528  42.579  51.588  1.00  0.00
ATOM   1006  H5' U      32      41.738  42.473  50.524  1.00  0.00
ATOM   1007 H5'' U      32      42.329  42.178  52.209  1.00  0.00
ATOM   1008  C4' U      32      41.314  44.083  51.901  1.00  0.00
ATOM   1009  H4' U      32      42.238  44.565  51.580  1.00  0.00
ATOM   1010  O4' U      32      40.285  44.593  51.099  1.00  0.00
ATOM   1011  C1' U      32      39.482  45.607  51.803  1.00  0.00
ATOM   1012  H1' U      32      39.551  46.589  51.333  1.00  0.00
ATOM   1013  N1  U      32      38.059  45.180  52.095  1.00  0.00
ATOM   1014  C6  U      32      37.618  43.847  52.004  1.00  0.00
ATOM   1015  H6  U      32      38.232  43.057  51.598  1.00  0.00
ATOM   1016  C5  U      32      36.323  43.501  52.242  1.00  0.00
ATOM   1017  H5  U      32      35.976  42.486  52.116  1.00  0.00
ATOM   1018  C4  U      32      35.339  44.486  52.685  1.00  0.00
ATOM   1019  O4  U      32      34.179  44.266  53.041  1.00  0.00
ATOM   1020  N3  U      32      35.806  45.809  52.666  1.00  0.00
ATOM   1021  H3  U      32      35.153  46.556  52.857  1.00  0.00
ATOM   1022  C2  U      32      37.122  46.196  52.371  1.00  0.00
ATOM   1023  O2  U      32      37.406  47.336  52.600  1.00  0.00
ATOM   1024  C3' U      32      40.791  44.378  53.311  1.00  0.00
ATOM   1025  H3' U      32      39.964  43.675  53.414  1.00  0.00
ATOM   1026  C2' U      32      40.147  45.770  53.216  1.00  0.00
ATOM   1027  H2' U      32      39.431  46.023  53.998  1.00  0.00
ATOM   1028  O2' U      32      40.999  46.854  53.062  1.00  0.00
ATOM   1029 HO2' U      32      41.911  46.554  53.058  1.00  0.00
ATOM   1030  O3' U      32      41.730  44.244  54.385  1.00  0.00
ATOM   1031  P   A      33      41.403  43.457  55.700  1.00  0.00
ATOM   1032  OP1 A      33      42.646  43.217  56.439  1.00  0.00
ATOM   1033  OP2 A      33      40.460  42.355  55.410  1.00  0.00
ATOM   1034  O5' A      33      40.553  44.563  56.535  1.00  0.00
ATOM   1035  C5' A      33      41.201  45.539  57.325  1.00  0.00
ATOM   1036  H5' A      33      41.880  46.088  56.671  1.00  0.00
ATOM   1037 H5'' A      33      41.792  44.979  58.049  1.00  0.00
ATOM   1038  C4' A      33      40.296  46.443  58.160  1.00  0.00
ATOM   1039  H4' A      33      40.990  47.119  58.659  1.00  0.00
ATOM   1040  O4' A      33      39.427  47.214  57.335  1.00  0.00
ATOM   1041  C1' A      33      38.156  47.521  57.920  1.00  0.00
ATOM   1042  H1' A      33      37.775  48.542  57.906  1.00  0.00
ATOM   1043  N9  A      33      37.106  46.710  57.255  1.00  0.00
ATOM   1044  C8  A      33      37.191  46.130  56.036  1.00  0.00
ATOM   1045  H8  A      33      38.216  45.974  55.733  1.00  0.00
ATOM   1046  N7  A      33      36.151  45.526  55.603  1.00  0.00
ATOM   1047  C5  A      33      35.201  45.969  56.590  1.00  0.00
ATOM   1048  C6  A      33      33.784  45.891  56.589  1.00  0.00
ATOM   1049  N6  A      33      33.082  45.121  55.778  1.00  0.00
ATOM   1050  H61 A      33      32.091  45.142  55.972  1.00  0.00
ATOM   1051  H62 A      33      33.366  44.857  54.846  1.00  0.00
ATOM   1052  N1  A      33      33.096  46.450  57.545  1.00  0.00
ATOM   1053  C2  A      33      33.728  47.161  58.460  1.00  0.00
ATOM   1054  H2  A      33      33.066  47.393  59.282  1.00  0.00
ATOM   1055  N3  A      33      35.039  47.355  58.569  1.00  0.00
ATOM   1056  C4  A      33      35.741  46.756  57.546  1.00  0.00
ATOM   1057  C3' A      33      39.304  45.860  59.230  1.00  0.00
ATOM   1058  H3' A      33      38.922  44.908  58.860  1.00  0.00
ATOM   1059  C2' A      33      38.352  47.036  59.369  1.00  0.00
ATOM   1060  H2' A      33      37.349  46.756  59.691  1.00  0.00
ATOM   1061  O2' A      33      38.731  48.141  60.146  1.00  0.00
ATOM   1062 HO2' A      33      38.177  48.897  59.940  1.00  0.00
ATOM   1063  O3' A      33      39.962  45.659  60.491  1.00  0.00
ATOM   1064  P   C      34      39.514  44.605  61.492  1.00  0.00
ATOM   1065  OP1 C      34      40.419  44.713  62.684  1.00  0.00
ATOM   1066  OP2 C      34      39.540  43.340  60.751  1.00  0.00
ATOM   1067  O5' C      34      38.037  44.990  62.020  1.00  0.00
ATOM   1068  C5' C      34      37.815  46.134  62.868  1.00  0.00
ATOM   1069  H5' C      34      38.224  46.942  62.262  1.00  0.00
ATOM   1070 H5'' C      34      38.416  46.138  63.777  1.00  0.00
ATOM   1071  C4' C      34      36.391  46.541  63.132  1.00  0.00
ATOM   1072  H4' C      34      36.410  47.432  63.758  1.00  0.00
ATOM   1073  O4' C      34      35.731  46.867  61.923  1.00  0.00
ATOM   1074  C1' C      34      34.380  46.359  62.105  1.00  0.00
ATOM   1075  H1' C      34      33.768  47.260  62.163  1.00  0.00
ATOM   1076  N1  C      34      33.899  45.404  61.109  1.00  0.00
ATOM   1077  C6  C      34      34.774  44.535  60.399  1.00  0.00
ATOM   1078  H6  C      34      35.851  44.570  60.481  1.00  0.00
ATOM   1079  C5  C      34      34.241  43.610  59.537  1.00  0.00
ATOM   1080  H5  C      34      35.010  43.112  58.965  1.00  0.00
ATOM   1081  C4  C      34      32.854  43.586  59.375  1.00  0.00
ATOM   1082  N4  C      34      32.276  42.926  58.433  1.00  0.00
ATOM   1083  H41 C      34      32.743  42.244  57.853  1.00  0.00
ATOM   1084  H42 C      34      31.267  42.953  58.455  1.00  0.00
ATOM   1085  N3  C      34      32.082  44.284  60.141  1.00  0.00
ATOM   1086  C2  C      34      32.545  45.283  60.930  1.00  0.00
ATOM   1087  O2  C      34      31.724  46.084  61.447  1.00  0.00
ATOM   1088  C3' C      34      35.649  45.514  63.931  1.00  0.00
ATOM   1089  H3' C      34      35.959  44.524  63.598  1.00  0.00
ATOM   1090  C2' C      34      34.212  45.748  63.531  1.00  0.00
ATOM   1091  H2' C      34      33.660  44.809  63.524  1.00  0.00
ATOM   1092  O2' C      34      33.566  46.750  64.355  1.00  0.00
ATOM   1093 HO2' C      34      33.044  46.300  65.023  1.00  0.00
ATOM   1094  O3' C      34      35.813  45.586  65.323  1.00  0.00
ATOM   1095  P   C      35      35.351  44.357  66.258  1.00  0.00
ATOM   1096  OP1 C      35      35.740  44.706  67.662  1.00  0.00
ATOM   1097  OP2 C      35      35.766  43.105  65.655  1.00  0.00
ATOM   1098  O5' C      35      33.721  44.340  66.238  1.00  0.00
ATOM   1099  C5' C      35      33.019  45.153  67.161  1.00  0.00
ATOM   1100  H5' C      35      33.439  46.158  67.140  1.00  0.00
ATOM   1101 H5'' C      35      33.183  44.809  68.183  1.00  0.00
ATOM   1102  C4' C      35      31.505  45.068  66.987  1.00  0.00
ATOM   1103  H4' C      35      31.126  45.854  67.640  1.00  0.00
ATOM   1104  O4' C      35      31.135  45.340  65.678  1.00  0.00
ATOM   1105  C1' C      35      29.959  44.573  65.437  1.00  0.00
ATOM   1106  H1' C      35      29.131  45.190  65.086  1.00  0.00
ATOM   1107  N1  C      35      30.106  43.538  64.295  1.00  0.00
ATOM   1108  C6  C      35      31.292  42.977  64.045  1.00  0.00
ATOM   1109  H6  C      35      32.135  43.131  64.703  1.00  0.00
ATOM   1110  C5  C      35      31.453  42.201  62.965  1.00  0.00
ATOM   1111  H5  C      35      32.382  41.694  62.751  1.00  0.00
ATOM   1112  C4  C      35      30.356  42.048  62.097  1.00  0.00
ATOM   1113  N4  C      35      30.392  41.285  61.032  1.00  0.00
ATOM   1114  H41 C      35      31.216  40.712  60.922  1.00  0.00
ATOM   1115  H42 C      35      29.666  41.374  60.336  1.00  0.00
ATOM   1116  N3  C      35      29.171  42.540  62.314  1.00  0.00
ATOM   1117  C2  C      35      28.995  43.292  63.441  1.00  0.00
ATOM   1118  O2  C      35      27.857  43.740  63.692  1.00  0.00
ATOM   1119  C3' C      35      30.989  43.686  67.329  1.00  0.00
ATOM   1120  H3' C      35      31.511  42.896  66.789  1.00  0.00
ATOM   1121  C2' C      35      29.627  43.861  66.690  1.00  0.00
ATOM   1122  H2' C      35      29.150  42.889  66.565  1.00  0.00
ATOM   1123  O2' C      35      28.741  44.726  67.392  1.00  0.00
ATOM   1124 HO2' C      35      28.497  44.366  68.247  1.00  0.00
ATOM   1125  O3' C      35      30.904  43.606  68.753  1.00  0.00
ATOM   1126  P   C      36      30.662  42.137  69.395  1.00  0.00
ATOM   1127  OP1 C      36      30.707  42.462  70.826  1.00  0.00
ATOM   1128  OP2 C      36      31.685  41.248  68.774  1.00  0.00
ATOM   1129  O5' C      36      29.099  41.666  68.949  1.00  0.00
ATOM   1130  C5' C      36      27.962  42.017  69.758  1.00  0.00
ATOM   1131  H5' C      36      27.720  43.074  69.648  1.00  0.00
ATOM   1132 H5'' C      36      28.026  41.807  70.825  1.00  0.00
ATOM   1133  C4' C      36      26.625  41.347  69.191  1.00  0.00
ATOM   1134  H4' C      36      25.758  41.636  69.785  1.00  0.00
ATOM   1135  O4' C      36      26.488  41.720  67.855  1.00  0.00
ATOM   1136  C1' C      36      25.955  40.595  67.127  1.00  0.00
ATOM   1137  H1' C      36      25.030  40.896  66.636  1.00  0.00
ATOM   1138  N1  C      36      26.872  40.093  66.003  1.00  0.00
ATOM   1139  C6  C      36      28.231  40.331  65.992  1.00  0.00
ATOM   1140  H6  C      36      28.707  40.815  66.832  1.00  0.00
ATOM   1141  C5  C      36      29.031  39.991  64.925  1.00  0.00
ATOM   1142  H5  C      36      30.102  40.118  64.980  1.00  0.00
ATOM   1143  C4  C      36      28.437  39.340  63.813  1.00  0.00
ATOM   1144  N4  C      36      29.108  39.084  62.676  1.00  0.00
ATOM   1145  H41 C      36      30.070  39.382  62.748  1.00  0.00
ATOM   1146  H42 C      36      28.849  38.422  61.959  1.00  0.00
ATOM   1147  N3  C      36      27.135  39.043  63.812  1.00  0.00
ATOM   1148  C2  C      36      26.372  39.458  64.868  1.00  0.00
ATOM   1149  O2  C      36      25.161  39.179  64.821  1.00  0.00
ATOM   1150  C3' C      36      26.673  39.855  69.191  1.00  0.00
ATOM   1151  H3' C      36      27.551  39.462  68.677  1.00  0.00
ATOM   1152  C2' C      36      25.578  39.517  68.159  1.00  0.00
ATOM   1153  H2' C      36      25.559  38.489  67.797  1.00  0.00
ATOM   1154  O2' C      36      24.307  39.864  68.651  1.00  0.00
ATOM   1155 HO2' C      36      23.630  39.493  68.079  1.00  0.00
ATOM   1156  O3' C      36      26.587  39.234  70.433  1.00  0.00
ATOM   1157  P   C      37      27.225  37.816  70.686  1.00  0.00
ATOM   1158  OP1 C      37      26.857  37.473  72.101  1.00  0.00
ATOM   1159  OP2 C      37      28.726  37.858  70.354  1.00  0.00
ATOM   1160  O5' C      37      26.417  36.886  69.636  1.00  0.00
ATOM   1161  C5' C      37      24.981  36.627  69.816  1.00  0.00
ATOM   1162  H5' C      37      24.606  37.640  69.968  1.00  0.00
ATOM   1163 H5'' C      37      24.757  36.114  70.751  1.00  0.00
ATOM   1164  C4' C      37      24.252  36.012  68.670  1.00  0.00
ATOM   1165  H4' C      37      23.220  35.834  68.970  1.00  0.00
ATOM   1166  O4' C      37      24.335  36.601  67.398  1.00  0.00
ATOM   1167  C1' C      37      24.590  35.583  66.376  1.00  0.00
ATOM   1168  H1' C      37      23.935  35.692  65.512  1.00  0.00
ATOM   1169  N1  C      37      25.987  35.593  65.871  1.00  0.00
ATOM   1170  C6  C      37      27.005  36.341  66.447  1.00  0.00
ATOM   1171  H6  C      37      26.974  36.614  67.492  1.00  0.00
ATOM   1172  C5  C      37      28.087  36.516  65.736  1.00  0.00
ATOM   1173  H5  C      37      28.880  37.012  66.276  1.00  0.00
ATOM   1174  C4  C      37      28.259  36.024  64.452  1.00  0.00
ATOM   1175  N4  C      37      29.416  36.106  63.833  1.00  0.00
ATOM   1176  H41 C      37      30.251  36.461  64.276  1.00  0.00
ATOM   1177  H42 C      37      29.526  35.559  62.990  1.00  0.00
ATOM   1178  N3  C      37      27.268  35.314  63.866  1.00  0.00
ATOM   1179  C2  C      37      26.081  35.180  64.530  1.00  0.00
ATOM   1180  O2  C      37      25.179  34.578  64.011  1.00  0.00
ATOM   1181  C3' C      37      24.806  34.541  68.482  1.00  0.00
ATOM   1182  H3' C      37      25.892  34.538  68.576  1.00  0.00
ATOM   1183  C2' C      37      24.469  34.206  67.099  1.00  0.00
ATOM   1184  H2' C      37      25.076  33.413  66.662  1.00  0.00
ATOM   1185  O2' C      37      23.135  33.798  66.849  1.00  0.00
ATOM   1186 HO2' C      37      22.592  33.993  67.616  1.00  0.00
ATOM   1187  O3' C      37      24.221  33.638  69.288  1.00  0.00
ATOM   1188  P   U      38      25.082  32.391  69.857  1.00  0.00
ATOM   1189  OP1 U      38      24.097  31.552  70.637  1.00  0.00
ATOM   1190  OP2 U      38      26.247  32.924  70.576  1.00  0.00
ATOM   1191  O5' U      38      25.489  31.636  68.572  1.00  0.00
ATOM   1192  C5' U      38      24.518  30.764  67.887  1.00  0.00
ATOM   1193  H5' U      38      23.568  31.269  67.709  1.00  0.00
ATOM   1194 H5'' U      38      24.229  29.933  68.531  1.00  0.00
ATOM   1195  C4' U      38      25.015  30.108  66.563  1.00  0.00
ATOM   1196  H4' U      38      24.189  29.631  66.036  1.00  0.00
ATOM   1197  O4' U      38      25.486  31.125  65.680  1.00  0.00
ATOM   1198  C1' U      38      26.388  30.503  64.776  1.00  0.00
ATOM   1199  H1' U      38      25.875  30.496  63.814  1.00  0.00
ATOM   1200  N1  U      38      27.600  31.334  64.698  1.00  0.00
ATOM   1201  C6  U      38      27.819  32.359  65.642  1.00  0.00
ATOM   1202  H6  U      38      27.131  32.564  66.448  1.00  0.00
ATOM   1203  C5  U      38      28.980  33.076  65.573  1.00  0.00
ATOM   1204  H5  U      38      29.262  33.787  66.335  1.00  0.00
ATOM   1205  C4  U      38      30.039  32.801  64.569  1.00  0.00
ATOM   1206  O4  U      38      31.072  33.360  64.363  1.00  0.00
ATOM   1207  N3  U      38      29.781  31.689  63.874  1.00  0.00
ATOM   1208  H3  U      38      30.514  31.344  63.271  1.00  0.00
ATOM   1209  C2  U      38      28.646  30.993  63.820  1.00  0.00
ATOM   1210  O2  U      38      28.561  29.998  63.078  1.00  0.00
ATOM   1211  C3' U      38      26.137  29.126  66.628  1.00  0.00
ATOM   1212  H3' U      38      26.948  29.566  67.208  1.00  0.00
ATOM   1213  C2' U      38      26.611  29.124  65.213  1.00  0.00
ATOM   1214  H2' U      38      27.700  29.062  65.199  1.00  0.00
ATOM   1215  O2' U      38      25.989  28.192  64.313  1.00  0.00
ATOM   1216 HO2' U      38      26.340  27.302  64.402  1.00  0.00
ATOM   1217  O3' U      38      25.606  27.985  67.294  1.00  0.00
ATOM   1218  P   A      39      26.543  26.656  67.410  1.00  0.00
ATOM   1219  OP1 A      39      25.824  25.814  68.414  1.00  0.00
ATOM   1220  OP2 A      39      27.912  27.206  67.727  1.00  0.00
ATOM   1221  O5' A      39      26.445  26.008  65.973  1.00  0.00
ATOM   1222  C5' A      39      25.362  25.274  65.497  1.00  0.00
ATOM   1223  H5' A      39      24.469  25.899  65.490  1.00  0.00
ATOM   1224 H5'' A      39      25.193  24.505  66.250  1.00  0.00
ATOM   1225  C4' A      39      25.686  24.573  64.141  1.00  0.00
ATOM   1226  H4' A      39      24.815  24.014  63.799  1.00  0.00
ATOM   1227  O4' A      39      26.046  25.473  63.054  1.00  0.00
ATOM   1228  C1' A      39      26.733  24.725  62.104  1.00  0.00
ATOM   1229  H1' A      39      25.974  24.495  61.356  1.00  0.00
ATOM   1230  N9  A      39      27.793  25.538  61.422  1.00  0.00
ATOM   1231  C8  A      39      28.889  26.262  61.999  1.00  0.00
ATOM   1232  H8  A      39      28.894  26.249  63.079  1.00  0.00
ATOM   1233  N7  A      39      29.625  26.866  61.107  1.00  0.00
ATOM   1234  C5  A      39      29.107  26.423  59.864  1.00  0.00
ATOM   1235  C6  A      39      29.556  26.518  58.586  1.00  0.00
ATOM   1236  N6  A      39      30.678  27.008  58.415  1.00  0.00
ATOM   1237  H61 A      39      31.121  27.046  57.508  1.00  0.00
ATOM   1238  H62 A      39      31.072  27.536  59.181  1.00  0.00
ATOM   1239  N1  A      39      28.872  25.942  57.556  1.00  0.00
ATOM   1240  C2  A      39      27.762  25.278  57.861  1.00  0.00
ATOM   1241  H2  A      39      27.212  24.937  56.996  1.00  0.00
ATOM   1242  N3  A      39      27.260  25.023  59.062  1.00  0.00
ATOM   1243  C4  A      39      27.946  25.705  60.035  1.00  0.00
ATOM   1244  C3' A      39      26.954  23.671  64.221  1.00  0.00
ATOM   1245  H3' A      39      27.761  24.298  64.602  1.00  0.00
ATOM   1246  C2' A      39      27.182  23.456  62.741  1.00  0.00
ATOM   1247  H2' A      39      28.247  23.322  62.556  1.00  0.00
ATOM   1248  O2' A      39      26.419  22.396  62.181  1.00  0.00
ATOM   1249 HO2' A      39      26.557  21.785  62.908  1.00  0.00
ATOM   1250  O3' A      39      26.905  22.450  64.953  1.00  0.00
ATOM   1251  P   G      40      28.289  21.870  65.602  1.00  0.00
ATOM   1252  OP1 G      40      28.148  20.460  65.964  1.00  0.00
ATOM   1253  OP2 G      40      28.685  22.765  66.649  1.00  0.00
ATOM   1254  O5' G      40      29.319  21.891  64.456  1.00  0.00
ATOM   1255  C5' G      40      29.317  20.903  63.480  1.00  0.00
ATOM   1256  H5' G      40      28.324  20.954  63.033  1.00  0.00
ATOM   1257 H5'' G      40      29.471  19.960  64.005  1.00  0.00
ATOM   1258  C4' G      40      30.360  20.929  62.383  1.00  0.00
ATOM   1259  H4' G      40      30.128  20.186  61.620  1.00  0.00
ATOM   1260  O4' G      40      30.326  22.253  61.718  1.00  0.00
ATOM   1261  C1' G      40      31.620  22.628  61.512  1.00  0.00
ATOM   1262  H1' G      40      31.833  22.808  60.459  1.00  0.00
ATOM   1263  N9  G      40      31.821  23.928  62.288  1.00  0.00
ATOM   1264  C8  G      40      31.428  24.290  63.547  1.00  0.00
ATOM   1265  H8  G      40      30.782  23.727  64.204  1.00  0.00
ATOM   1266  N7  G      40      31.964  25.432  63.870  1.00  0.00
ATOM   1267  C5  G      40      32.515  25.953  62.757  1.00  0.00
ATOM   1268  C6  G      40      33.296  27.130  62.584  1.00  0.00
ATOM   1269  O6  G      40      33.461  28.081  63.319  1.00  0.00
ATOM   1270  N1  G      40      33.883  27.129  61.342  1.00  0.00
ATOM   1271  H1  G      40      34.359  27.987  61.104  1.00  0.00
ATOM   1272  C2  G      40      33.827  26.150  60.405  1.00  0.00
ATOM   1273  N2  G      40      34.253  26.462  59.200  1.00  0.00
ATOM   1274  H21 G      40      34.155  25.722  58.519  1.00  0.00
ATOM   1275  H22 G      40      34.823  27.292  59.124  1.00  0.00
ATOM   1276  N3  G      40      33.214  24.990  60.608  1.00  0.00
ATOM   1277  C4  G      40      32.624  24.945  61.834  1.00  0.00
ATOM   1278  C3' G      40      31.766  20.717  62.995  1.00  0.00
ATOM   1279  H3' G      40      31.860  21.116  64.005  1.00  0.00
ATOM   1280  C2' G      40      32.559  21.526  62.002  1.00  0.00
ATOM   1281  H2' G      40      33.379  22.021  62.523  1.00  0.00
ATOM   1282  O2' G      40      32.942  20.762  60.862  1.00  0.00
ATOM   1283 HO2' G      40      33.574  20.082  61.107  1.00  0.00
ATOM   1284  O3' G      40      32.259  19.353  63.044  1.00  0.00
ATOM   1285  P   G      41      33.494  18.819  63.823  1.00  0.00
ATOM   1286  OP1 G      41      33.379  17.362  63.880  1.00  0.00
ATOM   1287  OP2 G      41      33.540  19.578  65.033  1.00  0.00
ATOM   1288  O5' G      41      34.772  19.152  62.926  1.00  0.00
ATOM   1289  C5' G      41      35.099  18.334  61.810  1.00  0.00
ATOM   1290  H5' G      41      34.211  18.364  61.180  1.00  0.00
ATOM   1291 H5'' G      41      35.362  17.331  62.144  1.00  0.00
ATOM   1292  C4' G      41      36.283  18.956  61.097  1.00  0.00
ATOM   1293  H4' G      41      36.781  18.430  60.283  1.00  0.00
ATOM   1294  O4' G      41      35.847  20.253  60.674  1.00  0.00
ATOM   1295  C1' G      41      36.920  21.182  60.924  1.00  0.00
ATOM   1296  H1' G      41      37.292  21.617  59.996  1.00  0.00
ATOM   1297  N9  G      41      36.611  22.325  61.813  1.00  0.00
ATOM   1298  C8  G      41      35.845  22.247  62.996  1.00  0.00
ATOM   1299  H8  G      41      35.637  21.313  63.496  1.00  0.00
ATOM   1300  N7  G      41      35.515  23.396  63.538  1.00  0.00
ATOM   1301  C5  G      41      36.092  24.303  62.676  1.00  0.00
ATOM   1302  C6  G      41      36.270  25.741  62.755  1.00  0.00
ATOM   1303  O6  G      41      36.091  26.516  63.733  1.00  0.00
ATOM   1304  N1  G      41      36.956  26.216  61.654  1.00  0.00
ATOM   1305  H1  G      41      37.260  27.176  61.729  1.00  0.00
ATOM   1306  C2  G      41      37.553  25.489  60.719  1.00  0.00
ATOM   1307  N2  G      41      38.341  26.174  59.914  1.00  0.00
ATOM   1308  H21 G      41      38.982  25.664  59.323  1.00  0.00
ATOM   1309  H22 G      41      38.515  27.155  60.077  1.00  0.00
ATOM   1310  N3  G      41      37.294  24.228  60.486  1.00  0.00
ATOM   1311  C4  G      41      36.709  23.673  61.553  1.00  0.00
ATOM   1312  C3' G      41      37.513  19.184  62.082  1.00  0.00
ATOM   1313  H3' G      41      37.132  19.455  63.067  1.00  0.00
ATOM   1314  C2' G      41      38.166  20.336  61.384  1.00  0.00
ATOM   1315  H2' G      41      38.899  20.818  62.032  1.00  0.00
ATOM   1316  O2' G      41      38.843  19.774  60.265  1.00  0.00
ATOM   1317 HO2' G      41      39.230  18.933  60.522  1.00  0.00
ATOM   1318  O3' G      41      38.296  18.007  62.208  1.00  0.00
ATOM   1319  P   U      42      39.456  17.776  63.278  1.00  0.00
ATOM   1320  OP1 U      42      39.374  16.358  63.458  1.00  0.00
ATOM   1321  OP2 U      42      39.216  18.616  64.448  1.00  0.00
ATOM   1322  O5' U      42      40.719  18.211  62.555  1.00  0.00
ATOM   1323  C5' U      42      41.257  17.517  61.409  1.00  0.00
ATOM   1324  H5' U      42      40.466  17.363  60.674  1.00  0.00
ATOM   1325 H5'' U      42      41.661  16.548  61.702  1.00  0.00
ATOM   1326  C4' U      42      42.302  18.384  60.776  1.00  0.00
ATOM   1327  H4' U      42      42.527  18.052  59.762  1.00  0.00
ATOM   1328  O4' U      42      41.961  19.798  60.737  1.00  0.00
ATOM   1329  C1' U      42      43.138  20.579  60.844  1.00  0.00
ATOM   1330  H1' U      42      43.424  21.119  59.942  1.00  0.00
ATOM   1331  N1  U      42      42.946  21.650  61.904  1.00  0.00
ATOM   1332  C6  U      42      41.783  21.820  62.498  1.00  0.00
ATOM   1333  H6  U      42      41.009  21.086  62.330  1.00  0.00
ATOM   1334  C5  U      42      41.519  22.748  63.464  1.00  0.00
ATOM   1335  H5  U      42      40.566  22.751  63.972  1.00  0.00
ATOM   1336  C4  U      42      42.585  23.655  63.811  1.00  0.00
ATOM   1337  O4  U      42      42.584  24.484  64.666  1.00  0.00
ATOM   1338  N3  U      42      43.768  23.511  63.098  1.00  0.00
ATOM   1339  H3  U      42      44.604  24.047  63.287  1.00  0.00
ATOM   1340  C2  U      42      43.992  22.555  62.099  1.00  0.00
ATOM   1341  O2  U      42      45.026  22.553  61.404  1.00  0.00
ATOM   1342  C3' U      42      43.657  18.332  61.497  1.00  0.00
ATOM   1343  H3' U      42      43.464  18.381  62.569  1.00  0.00
ATOM   1344  C2' U      42      44.297  19.665  61.148  1.00  0.00
ATOM   1345  H2' U      42      44.971  20.041  61.918  1.00  0.00
ATOM   1346  O2' U      42      45.040  19.521  59.988  1.00  0.00
ATOM   1347 HO2' U      42      45.590  18.735  60.017  1.00  0.00
ATOM   1348  O3' U      42      44.326  17.218  61.054  1.00  0.00
ATOM   1349  P   U      43      45.144  16.286  61.989  1.00  0.00
ATOM   1350  OP1 U      43      45.765  15.150  61.299  1.00  0.00
ATOM   1351  OP2 U      43      44.413  15.980  63.241  1.00  0.00
ATOM   1352  O5' U      43      46.333  17.225  62.356  1.00  0.00
ATOM   1353  C5' U      43      47.419  17.450  61.448  1.00  0.00
ATOM   1354  H5' U      43      47.066  17.430  60.417  1.00  0.00
ATOM   1355 H5'' U      43      48.014  16.546  61.580  1.00  0.00
ATOM   1356  C4' U      43      48.124  18.722  61.814  1.00  0.00
ATOM   1357  H4' U      43      48.825  18.883  60.996  1.00  0.00
ATOM   1358  O4' U      43      47.269  19.923  61.938  1.00  0.00
ATOM   1359  C1' U      43      47.869  20.795  62.942  1.00  0.00
ATOM   1360  H1' U      43      48.284  21.690  62.480  1.00  0.00
ATOM   1361  N1  U      43      46.863  21.235  63.964  1.00  0.00
ATOM   1362  C6  U      43      45.894  20.407  64.450  1.00  0.00
ATOM   1363  H6  U      43      45.916  19.362  64.177  1.00  0.00
ATOM   1364  C5  U      43      45.102  20.791  65.474  1.00  0.00
ATOM   1365  H5  U      43      44.381  20.088  65.863  1.00  0.00
ATOM   1366  C4  U      43      45.123  22.100  66.053  1.00  0.00
ATOM   1367  O4  U      43      44.509  22.456  67.022  1.00  0.00
ATOM   1368  N3  U      43      45.999  22.957  65.419  1.00  0.00
ATOM   1369  H3  U      43      46.210  23.787  65.955  1.00  0.00
ATOM   1370  C2  U      43      46.911  22.564  64.437  1.00  0.00
ATOM   1371  O2  U      43      47.850  23.294  64.208  1.00  0.00
ATOM   1372  C3' U      43      48.730  18.617  63.271  1.00  0.00
ATOM   1373  H3' U      43      48.023  18.169  63.969  1.00  0.00
ATOM   1374  C2' U      43      48.971  20.061  63.665  1.00  0.00
ATOM   1375  H2' U      43      48.820  20.264  64.726  1.00  0.00
ATOM   1376  O2' U      43      50.243  20.610  63.238  1.00  0.00
ATOM   1377 HO2' U      43      50.925  20.246  63.807  1.00  0.00
ATOM   1378  O3' U      43      49.901  17.809  63.469  1.00  0.00
ATOM   1379  P   C      44      50.597  17.521  64.865  1.00  0.00
ATOM   1380  OP1 C      44      51.831  16.780  64.532  1.00  0.00
ATOM   1381  OP2 C      44      49.620  16.899  65.772  1.00  0.00
ATOM   1382  O5' C      44      50.963  18.821  65.590  1.00  0.00
ATOM   1383  C5' C      44      52.225  19.437  65.340  1.00  0.00
ATOM   1384  H5' C      44      52.243  19.670  64.275  1.00  0.00
ATOM   1385 H5'' C      44      53.112  18.827  65.510  1.00  0.00
ATOM   1386  C4' C      44      52.428  20.725  66.118  1.00  0.00
ATOM   1387  H4' C      44      53.289  21.284  65.752  1.00  0.00
ATOM   1388  O4' C      44      51.223  21.492  66.122  1.00  0.00
ATOM   1389  C1' C      44      51.130  22.340  67.281  1.00  0.00
ATOM   1390  H1' C      44      51.318  23.379  67.010  1.00  0.00
ATOM   1391  N1  C      44      49.752  22.057  67.925  1.00  0.00
ATOM   1392  C6  C      44      48.899  20.985  67.566  1.00  0.00
ATOM   1393  H6  C      44      49.240  20.187  66.924  1.00  0.00
ATOM   1394  C5  C      44      47.640  20.905  68.074  1.00  0.00
ATOM   1395  H5  C      44      47.017  20.056  67.833  1.00  0.00
ATOM   1396  C4  C      44      47.279  21.959  68.984  1.00  0.00
ATOM   1397  N4  C      44      46.072  21.965  69.522  1.00  0.00
ATOM   1398  H41 C      44      45.347  21.338  69.204  1.00  0.00
ATOM   1399  H42 C      44      45.802  22.713  70.146  1.00  0.00
ATOM   1400  N3  C      44      48.064  22.911  69.441  1.00  0.00
ATOM   1401  C2  C      44      49.310  23.009  68.857  1.00  0.00
ATOM   1402  O2  C      44      49.990  24.019  69.146  1.00  0.00
ATOM   1403  C3' C      44      52.524  20.512  67.579  1.00  0.00
ATOM   1404  H3' C      44      51.788  19.789  67.929  1.00  0.00
ATOM   1405  C2' C      44      52.322  21.900  68.112  1.00  0.00
ATOM   1406  H2' C      44      52.132  21.725  69.171  1.00  0.00
ATOM   1407  O2' C      44      53.429  22.757  67.803  1.00  0.00
ATOM   1408 HO2' C      44      54.213  22.206  67.857  1.00  0.00
ATOM   1409  O3' C      44      53.805  20.026  67.877  1.00  0.00
ATOM   1410  P   U      45      54.089  19.072  69.100  1.00  0.00
ATOM   1411  OP1 U      45      55.501  18.793  69.169  1.00  0.00
ATOM   1412  OP2 U      45      53.168  17.934  68.990  1.00  0.00
ATOM   1413  O5' U      45      53.699  19.923  70.447  1.00  0.00
ATOM   1414  C5' U      45      54.441  21.174  70.805  1.00  0.00
ATOM   1415  H5' U      45      54.436  21.933  70.022  1.00  0.00
ATOM   1416 H5'' U      45      55.468  20.904  71.049  1.00  0.00
ATOM   1417  C4' U      45      53.863  21.781  72.092  1.00  0.00
ATOM   1418  H4' U      45      54.566  22.583  72.316  1.00  0.00
ATOM   1419  O4' U      45      52.682  22.525  71.722  1.00  0.00
ATOM   1420  C1' U      45      51.989  22.762  72.888  1.00  0.00
ATOM   1421  H1' U      45      51.845  23.832  73.038  1.00  0.00
ATOM   1422  N1  U      45      50.571  22.208  72.864  1.00  0.00
ATOM   1423  C6  U      45      50.199  21.229  71.999  1.00  0.00
ATOM   1424  H6  U      45      50.965  20.752  71.405  1.00  0.00
ATOM   1425  C5  U      45      48.858  20.852  71.838  1.00  0.00
ATOM   1426  H5  U      45      48.593  20.074  71.137  1.00  0.00
ATOM   1427  C4  U      45      47.880  21.302  72.764  1.00  0.00
ATOM   1428  O4  U      45      46.698  20.915  72.832  1.00  0.00
ATOM   1429  N3  U      45      48.324  22.275  73.673  1.00  0.00
ATOM   1430  H3  U      45      47.714  22.620  74.400  1.00  0.00
ATOM   1431  C2  U      45      49.601  22.702  73.784  1.00  0.00
ATOM   1432  O2  U      45      49.921  23.433  74.781  1.00  0.00
ATOM   1433  C3' U      45      53.548  20.993  73.347  1.00  0.00
ATOM   1434  H3' U      45      52.835  20.214  73.074  1.00  0.00
ATOM   1435  C2' U      45      52.783  22.097  74.031  1.00  0.00
ATOM   1436  H2' U      45      52.121  21.694  74.797  1.00  0.00
ATOM   1437  O2' U      45      53.622  23.042  74.618  1.00  0.00
ATOM   1438 HO2' U      45      53.528  22.959  75.569  1.00  0.00
ATOM   1439  O3' U      45      54.591  20.419  74.012  1.00  0.00
ATOM   1440  P   G      46      54.313  19.313  75.064  1.00  0.00
ATOM   1441  OP1 G      46      55.622  18.817  75.516  1.00  0.00
ATOM   1442  OP2 G      46      53.485  18.274  74.353  1.00  0.00
ATOM   1443  O5' G      46      53.634  19.873  76.385  1.00  0.00
ATOM   1444  C5' G      46      54.380  20.596  77.346  1.00  0.00
ATOM   1445  H5' G      46      55.026  21.331  76.866  1.00  0.00
ATOM   1446 H5'' G      46      55.045  19.947  77.917  1.00  0.00
ATOM   1447  C4' G      46      53.443  21.372  78.342  1.00  0.00
ATOM   1448  H4' G      46      54.094  21.994  78.955  1.00  0.00
ATOM   1449  O4' G      46      52.600  22.325  77.634  1.00  0.00
ATOM   1450  C1' G      46      51.353  22.254  78.305  1.00  0.00
ATOM   1451  H1' G      46      50.989  23.263  78.501  1.00  0.00
ATOM   1452  N9  G      46      50.240  21.562  77.615  1.00  0.00
ATOM   1453  C8  G      46      50.347  20.481  76.811  1.00  0.00
ATOM   1454  H8  G      46      51.283  20.070  76.464  1.00  0.00
ATOM   1455  N7  G      46      49.201  20.093  76.261  1.00  0.00
ATOM   1456  C5  G      46      48.269  20.827  76.971  1.00  0.00
ATOM   1457  C6  G      46      46.830  20.834  77.014  1.00  0.00
ATOM   1458  O6  G      46      45.978  20.182  76.348  1.00  0.00
ATOM   1459  N1  G      46      46.247  21.693  77.974  1.00  0.00
ATOM   1460  H1  G      46      45.237  21.689  77.965  1.00  0.00
ATOM   1461  C2  G      46      46.979  22.555  78.702  1.00  0.00
ATOM   1462  N2  G      46      46.303  23.379  79.435  1.00  0.00
ATOM   1463  H21 G      46      46.762  24.062  80.021  1.00  0.00
ATOM   1464  H22 G      46      45.301  23.253  79.413  1.00  0.00
ATOM   1465  N3  G      46      48.307  22.645  78.657  1.00  0.00
ATOM   1466  C4  G      46      48.923  21.754  77.814  1.00  0.00
ATOM   1467  C3' G      46      52.609  20.523  79.347  1.00  0.00
ATOM   1468  H3' G      46      52.172  19.615  78.932  1.00  0.00
ATOM   1469  C2' G      46      51.609  21.597  79.658  1.00  0.00
ATOM   1470  H2' G      46      50.684  21.188  80.064  1.00  0.00
ATOM   1471  O2' G      46      52.117  22.616  80.513  1.00  0.00
ATOM   1472 HO2' G      46      51.881  22.438  81.426  1.00  0.00
ATOM   1473  O3' G      46      53.404  20.148  80.480  1.00  0.00
ATOM   1474  P   G      47      52.872  19.041  81.518  1.00  0.00
ATOM   1475  OP1 G      47      53.823  18.882  82.649  1.00  0.00
ATOM   1476  OP2 G      47      52.456  17.830  80.750  1.00  0.00
ATOM   1477  O5' G      47      51.547  19.518  82.286  1.00  0.00
ATOM   1478  C5' G      47      51.609  20.460  83.322  1.00  0.00
ATOM   1479  H5' G      47      52.408  21.185  83.171  1.00  0.00
ATOM   1480 H5'' G      47      51.834  19.951  84.259  1.00  0.00
ATOM   1481  C4' G      47      50.288  21.157  83.499  1.00  0.00
ATOM   1482  H4' G      47      50.544  21.997  84.144  1.00  0.00
ATOM   1483  O4' G      47      49.674  21.631  82.276  1.00  0.00
ATOM   1484  C1' G      47      48.270  21.517  82.389  1.00  0.00
ATOM   1485  H1' G      47      47.789  22.479  82.216  1.00  0.00
ATOM   1486  N9  G      47      47.775  20.454  81.507  1.00  0.00
ATOM   1487  C8  G      47      48.452  19.610  80.635  1.00  0.00
ATOM   1488  H8  G      47      49.527  19.635  80.536  1.00  0.00
ATOM   1489  N7  G      47      47.813  18.853  79.802  1.00  0.00
ATOM   1490  C5  G      47      46.502  19.269  80.153  1.00  0.00
ATOM   1491  C6  G      47      45.267  18.966  79.477  1.00  0.00
ATOM   1492  O6  G      47      44.989  18.426  78.406  1.00  0.00
ATOM   1493  N1  G      47      44.157  19.544  80.122  1.00  0.00
ATOM   1494  H1  G      47      43.294  19.171  79.752  1.00  0.00
ATOM   1495  C2  G      47      44.227  20.328  81.235  1.00  0.00
ATOM   1496  N2  G      47      43.093  20.537  81.771  1.00  0.00
ATOM   1497  H21 G      47      43.135  21.109  82.602  1.00  0.00
ATOM   1498  H22 G      47      42.277  20.014  81.485  1.00  0.00
ATOM   1499  N3  G      47      45.331  20.719  81.808  1.00  0.00
ATOM   1500  C4  G      47      46.463  20.197  81.230  1.00  0.00
ATOM   1501  C3' G      47      49.184  20.228  84.134  1.00  0.00
ATOM   1502  H3' G      47      49.069  19.304  83.568  1.00  0.00
ATOM   1503  C2' G      47      48.010  21.153  83.789  1.00  0.00
ATOM   1504  H2' G      47      47.091  20.566  83.814  1.00  0.00
ATOM   1505  O2' G      47      47.921  22.264  84.627  1.00  0.00
ATOM   1506 HO2' G      47      48.096  21.935  85.512  1.00  0.00
ATOM   1507  O3' G      47      49.326  19.947  85.525  1.00  0.00
ATOM   1508  P   U      48      49.007  18.408  86.091  1.00  0.00
ATOM   1509  OP1 U      48      49.428  18.397  87.514  1.00  0.00
ATOM   1510  OP2 U      48      49.451  17.367  85.168  1.00  0.00
ATOM   1511  O5' U      48      47.442  18.307  86.057  1.00  0.00
ATOM   1512  C5' U      48      46.625  19.014  86.968  1.00  0.00
ATOM   1513  H5' U      48      46.604  20.092  86.814  1.00  0.00
ATOM   1514 H5'' U      48      46.953  18.818  87.989  1.00  0.00
ATOM   1515  C4' U      48      45.181  18.614  86.750  1.00  0.00
ATOM   1516  H4' U      48      44.521  18.983  87.535  1.00  0.00
ATOM   1517  O4' U      48      44.493  19.146  85.664  1.00  0.00
ATOM   1518  C1' U      48      43.513  18.140  85.248  1.00  0.00
ATOM   1519  H1' U      48      42.531  18.613  85.232  1.00  0.00
ATOM   1520  N1  U      48      43.856  17.610  83.874  1.00  0.00
ATOM   1521  C6  U      48      45.148  17.460  83.525  1.00  0.00
ATOM   1522  H6  U      48      45.850  17.861  84.241  1.00  0.00
ATOM   1523  C5  U      48      45.491  16.900  82.384  1.00  0.00
ATOM   1524  H5  U      48      46.536  16.881  82.113  1.00  0.00
ATOM   1525  C4  U      48      44.543  16.467  81.400  1.00  0.00
ATOM   1526  O4  U      48      44.750  16.026  80.259  1.00  0.00
ATOM   1527  N3  U      48      43.214  16.646  81.812  1.00  0.00
ATOM   1528  H3  U      48      42.402  16.332  81.300  1.00  0.00
ATOM   1529  C2  U      48      42.819  17.090  83.031  1.00  0.00
ATOM   1530  O2  U      48      41.648  17.084  83.400  1.00  0.00
ATOM   1531  C3' U      48      44.949  17.084  86.758  1.00  0.00
ATOM   1532  H3' U      48      45.483  16.589  85.947  1.00  0.00
ATOM   1533  C2' U      48      43.539  16.973  86.228  1.00  0.00
ATOM   1534  H2' U      48      43.389  16.000  85.760  1.00  0.00
ATOM   1535  O2' U      48      42.654  17.301  87.338  1.00  0.00
ATOM   1536 HO2' U      48      43.018  16.819  88.084  1.00  0.00
ATOM   1537  O3' U      48      45.087  16.515  88.049  1.00  0.00
ATOM   1538  P   G      49      45.687  14.996  88.277  1.00  0.00
ATOM   1539  OP1 G      49      45.262  14.638  89.648  1.00  0.00
ATOM   1540  OP2 G      49      47.074  14.868  87.987  1.00  0.00
ATOM   1541  O5' G      49      44.857  14.089  87.241  1.00  0.00
ATOM   1542  C5' G      49      43.453  13.772  87.427  1.00  0.00
ATOM   1543  H5' G      49      42.809  14.646  87.524  1.00  0.00
ATOM   1544 H5'' G      49      43.303  13.297  88.397  1.00  0.00
ATOM   1545  C4' G      49      42.977  12.907  86.240  1.00  0.00
ATOM   1546  H4' G      49      42.045  12.473  86.602  1.00  0.00
ATOM   1547  O4' G      49      42.725  13.536  84.903  1.00  0.00
ATOM   1548  C1' G      49      43.241  12.552  83.948  1.00  0.00
ATOM   1549  H1' G      49      42.488  12.291  83.205  1.00  0.00
ATOM   1550  N9  G      49      44.346  13.068  83.200  1.00  0.00
ATOM   1551  C8  G      49      45.506  13.550  83.696  1.00  0.00
ATOM   1552  H8  G      49      45.661  13.867  84.717  1.00  0.00
ATOM   1553  N7  G      49      46.445  13.759  82.696  1.00  0.00
ATOM   1554  C5  G      49      45.838  13.088  81.627  1.00  0.00
ATOM   1555  C6  G      49      46.314  12.801  80.292  1.00  0.00
ATOM   1556  O6  G      49      47.314  13.174  79.721  1.00  0.00
ATOM   1557  N1  G      49      45.441  12.048  79.547  1.00  0.00
ATOM   1558  H1  G      49      45.712  11.883  78.588  1.00  0.00
ATOM   1559  C2  G      49      44.270  11.568  80.000  1.00  0.00
ATOM   1560  N2  G      49      43.648  10.749  79.164  1.00  0.00
ATOM   1561  H21 G      49      42.661  10.589  79.308  1.00  0.00
ATOM   1562  H22 G      49      43.989  10.891  78.224  1.00  0.00
ATOM   1563  N3  G      49      43.761  11.963  81.187  1.00  0.00
ATOM   1564  C4  G      49      44.596  12.696  81.923  1.00  0.00
ATOM   1565  C3' G      49      43.905  11.696  86.025  1.00  0.00
ATOM   1566  H3' G      49      44.911  12.110  85.962  1.00  0.00
ATOM   1567  C2' G      49      43.571  11.194  84.655  1.00  0.00
ATOM   1568  H2' G      49      44.383  10.637  84.188  1.00  0.00
ATOM   1569  O2' G      49      42.401  10.359  84.567  1.00  0.00
ATOM   1570 HO2' G      49      42.131  10.324  83.647  1.00  0.00
ATOM   1571  O3' G      49      43.808  10.598  87.031  1.00  0.00
ATOM   1572  P   U      50      45.151   9.998  87.605  1.00  0.00
ATOM   1573  OP1 U      50      44.641   9.120  88.735  1.00  0.00
ATOM   1574  OP2 U      50      46.118  11.114  87.798  1.00  0.00
ATOM   1575  O5' U      50      45.625   9.017  86.472  1.00  0.00
ATOM   1576  C5' U      50      46.858   8.426  86.388  1.00  0.00
ATOM   1577  H5' U      50      47.027   7.933  87.346  1.00  0.00
ATOM   1578 H5'' U      50      47.742   9.036  86.203  1.00  0.00
ATOM   1579  C4' U      50      46.780   7.304  85.373  1.00  0.00
ATOM   1580  H4' U      50      47.781   6.873  85.330  1.00  0.00
ATOM   1581  O4' U      50      45.845   6.290  85.751  1.00  0.00
ATOM   1582  C1' U      50      45.331   5.773  84.441  1.00  0.00
ATOM   1583  H1' U      50      45.419   4.686  84.438  1.00  0.00
ATOM   1584  N1  U      50      43.860   5.845  84.294  1.00  0.00
ATOM   1585  C6  U      50      43.125   6.691  85.085  1.00  0.00
ATOM   1586  H6  U      50      43.614   7.402  85.735  1.00  0.00
ATOM   1587  C5  U      50      41.765   6.616  85.136  1.00  0.00
ATOM   1588  H5  U      50      41.146   7.201  85.799  1.00  0.00
ATOM   1589  C4  U      50      41.110   5.787  84.186  1.00  0.00
ATOM   1590  O4  U      50      39.899   5.619  84.152  1.00  0.00
ATOM   1591  N3  U      50      41.846   5.009  83.338  1.00  0.00
ATOM   1592  H3  U      50      41.364   4.366  82.725  1.00  0.00
ATOM   1593  C2  U      50      43.225   4.941  83.388  1.00  0.00
ATOM   1594  O2  U      50      43.820   4.229  82.542  1.00  0.00
ATOM   1595  C3' U      50      46.418   7.703  83.943  1.00  0.00
ATOM   1596  H3' U      50      45.561   8.377  83.957  1.00  0.00
ATOM   1597  C2' U      50      46.036   6.427  83.258  1.00  0.00
ATOM   1598  H2' U      50      45.275   6.661  82.514  1.00  0.00
ATOM   1599  O2' U      50      47.176   5.658  82.924  1.00  0.00
ATOM   1600 HO2' U      50      47.827   6.345  82.762  1.00  0.00
ATOM   1601  O3' U      50      47.663   8.286  83.414  1.00  0.00
ATOM   1602  P   A      51      47.618   9.497  82.450  1.00  0.00
ATOM   1603  OP1 A      51      49.013   9.659  82.067  1.00  0.00
ATOM   1604  OP2 A      51      46.858  10.563  83.159  1.00  0.00
ATOM   1605  O5' A      51      46.797   8.909  81.154  1.00  0.00
ATOM   1606  C5' A      51      47.468   7.975  80.299  1.00  0.00
ATOM   1607  H5' A      51      48.102   7.264  80.829  1.00  0.00
ATOM   1608 H5'' A      51      48.058   8.558  79.592  1.00  0.00
ATOM   1609  C4' A      51      46.435   7.275  79.393  1.00  0.00
ATOM   1610  H4' A      51      46.924   6.474  78.839  1.00  0.00
ATOM   1611  O4' A      51      45.470   6.614  80.190  1.00  0.00
ATOM   1612  C1' A      51      44.338   6.579  79.377  1.00  0.00
ATOM   1613  H1' A      51      44.149   5.514  79.242  1.00  0.00
ATOM   1614  N9  A      51      43.364   7.270  80.320  1.00  0.00
ATOM   1615  C8  A      51      43.494   8.177  81.374  1.00  0.00
ATOM   1616  H8  A      51      44.441   8.570  81.712  1.00  0.00
ATOM   1617  N7  A      51      42.346   8.350  81.992  1.00  0.00
ATOM   1618  C5  A      51      41.404   7.592  81.285  1.00  0.00
ATOM   1619  C6  A      51      40.045   7.427  81.369  1.00  0.00
ATOM   1620  N6  A      51      39.337   7.926  82.362  1.00  0.00
ATOM   1621  H61 A      51      39.705   8.503  83.105  1.00  0.00
ATOM   1622  H62 A      51      38.379   7.646  82.206  1.00  0.00
ATOM   1623  N1  A      51      39.350   6.694  80.496  1.00  0.00
ATOM   1624  C2  A      51      39.996   6.196  79.431  1.00  0.00
ATOM   1625  H2  A      51      39.388   5.579  78.785  1.00  0.00
ATOM   1626  N3  A      51      41.324   6.199  79.187  1.00  0.00
ATOM   1627  C4  A      51      42.013   6.974  80.162  1.00  0.00
ATOM   1628  C3' A      51      45.837   8.201  78.364  1.00  0.00
ATOM   1629  H3' A      51      45.651   9.176  78.814  1.00  0.00
ATOM   1630  C2' A      51      44.537   7.353  78.072  1.00  0.00
ATOM   1631  H2' A      51      43.595   7.888  77.956  1.00  0.00
ATOM   1632  O2' A      51      44.627   6.388  77.018  1.00  0.00
ATOM   1633 HO2' A      51      45.185   6.743  76.322  1.00  0.00
ATOM   1634  O3' A      51      46.689   8.311  77.254  1.00  0.00
ATOM   1635  P   G      52      46.660   9.490  76.271  1.00  0.00
ATOM   1636  OP1 G      52      47.818   9.491  75.407  1.00  0.00
ATOM   1637  OP2 G      52      46.356  10.714  77.062  1.00  0.00
ATOM   1638  O5' G      52      45.424   9.191  75.356  1.00  0.00
ATOM   1639  C5' G      52      45.109   9.952  74.165  1.00  0.00
ATOM   1640  H5' G      52      45.990  10.194  73.569  1.00  0.00
ATOM   1641 H5'' G      52      44.578  10.889  74.327  1.00  0.00
ATOM   1642  C4' G      52      44.258   9.133  73.224  1.00  0.00
ATOM   1643  H4' G      52      44.074   9.754  72.347  1.00  0.00
ATOM   1644  O4' G      52      45.087   8.067  72.730  1.00  0.00
ATOM   1645  C1' G      52      44.224   6.982  72.579  1.00  0.00
ATOM   1646  H1' G      52      43.563   7.031  71.714  1.00  0.00
ATOM   1647  N9  G      52      44.890   5.700  72.546  1.00  0.00
ATOM   1648  C8  G      52      44.829   4.676  71.615  1.00  0.00
ATOM   1649  H8  G      52      44.265   4.686  70.694  1.00  0.00
ATOM   1650  N7  G      52      45.517   3.656  71.949  1.00  0.00
ATOM   1651  C5  G      52      46.199   4.102  73.037  1.00  0.00
ATOM   1652  C6  G      52      47.115   3.374  73.821  1.00  0.00
ATOM   1653  O6  G      52      47.321   2.190  73.700  1.00  0.00
ATOM   1654  N1  G      52      47.665   4.052  74.949  1.00  0.00
ATOM   1655  H1  G      52      48.253   3.484  75.542  1.00  0.00
ATOM   1656  C2  G      52      47.384   5.386  75.128  1.00  0.00
ATOM   1657  N2  G      52      47.916   5.947  76.134  1.00  0.00
ATOM   1658  H21 G      52      48.652   5.482  76.646  1.00  0.00
ATOM   1659  H22 G      52      47.762   6.917  76.370  1.00  0.00
ATOM   1660  N3  G      52      46.409   6.039  74.423  1.00  0.00
ATOM   1661  C4  G      52      45.896   5.346  73.382  1.00  0.00
ATOM   1662  C3' G      52      43.005   8.535  73.769  1.00  0.00
ATOM   1663  H3' G      52      42.910   8.932  74.779  1.00  0.00
ATOM   1664  C2' G      52      43.261   7.045  73.787  1.00  0.00
ATOM   1665  H2' G      52      43.850   6.829  74.678  1.00  0.00
ATOM   1666  O2' G      52      42.083   6.250  73.717  1.00  0.00
ATOM   1667 HO2' G      52      41.572   6.444  74.506  1.00  0.00
ATOM   1668  O3' G      52      42.010   8.844  72.823  1.00  0.00
ATOM   1669  P   A      53      41.170  10.163  72.961  1.00  0.00
ATOM   1670  OP1 A      53      40.504  10.254  71.674  1.00  0.00
ATOM   1671  OP2 A      53      41.969  11.311  73.453  1.00  0.00
ATOM   1672  O5' A      53      40.071   9.793  74.006  1.00  0.00
ATOM   1673  C5' A      53      38.938   9.008  73.602  1.00  0.00
ATOM   1674  H5' A      53      39.275   8.014  73.310  1.00  0.00
ATOM   1675 H5'' A      53      38.537   9.433  72.681  1.00  0.00
ATOM   1676  C4' A      53      37.889   8.899  74.733  1.00  0.00
ATOM   1677  H4' A      53      37.090   8.208  74.466  1.00  0.00
ATOM   1678  O4' A      53      38.619   8.465  75.933  1.00  0.00
ATOM   1679  C1' A      53      37.928   8.940  77.078  1.00  0.00
ATOM   1680  H1' A      53      37.529   8.066  77.591  1.00  0.00
ATOM   1681  N9  A      53      38.870   9.531  78.058  1.00  0.00
ATOM   1682  C8  A      53      40.215   9.622  77.864  1.00  0.00
ATOM   1683  H8  A      53      40.696   9.266  76.965  1.00  0.00
ATOM   1684  N7  A      53      40.857  10.192  78.892  1.00  0.00
ATOM   1685  C5  A      53      39.804  10.491  79.790  1.00  0.00
ATOM   1686  C6  A      53      39.750  11.065  81.111  1.00  0.00
ATOM   1687  N6  A      53      40.751  11.504  81.820  1.00  0.00
ATOM   1688  H61 A      53      41.684  11.677  81.473  1.00  0.00
ATOM   1689  H62 A      53      40.493  11.810  82.747  1.00  0.00
ATOM   1690  N1  A      53      38.561  11.233  81.740  1.00  0.00
ATOM   1691  C2  A      53      37.444  10.806  81.122  1.00  0.00
ATOM   1692  H2  A      53      36.537  10.938  81.693  1.00  0.00
ATOM   1693  N3  A      53      37.419  10.146  79.959  1.00  0.00
ATOM   1694  C4  A      53      38.613  10.042  79.326  1.00  0.00
ATOM   1695  C3' A      53      37.396  10.261  75.205  1.00  0.00
ATOM   1696  H3' A      53      38.206  10.988  75.253  1.00  0.00
ATOM   1697  C2' A      53      36.827   9.840  76.674  1.00  0.00
ATOM   1698  H2' A      53      36.664  10.743  77.262  1.00  0.00
ATOM   1699  O2' A      53      35.569   9.182  76.484  1.00  0.00
ATOM   1700 HO2' A      53      35.433   8.796  77.352  1.00  0.00
ATOM   1701  O3' A      53      36.307  10.837  74.418  1.00  0.00
ATOM   1702  P   A      54      36.259  12.480  74.177  1.00  0.00
ATOM   1703  OP1 A      54      35.095  12.728  73.283  1.00  0.00
ATOM   1704  OP2 A      54      37.608  12.941  73.852  1.00  0.00
ATOM   1705  O5' A      54      35.885  13.088  75.638  1.00  0.00
ATOM   1706  C5' A      54      34.679  12.820  76.308  1.00  0.00
ATOM   1707  H5' A      54      34.362  11.782  76.211  1.00  0.00
ATOM   1708 H5'' A      54      33.961  13.482  75.823  1.00  0.00
ATOM   1709  C4' A      54      34.774  13.315  77.770  1.00  0.00
ATOM   1710  H4' A      54      33.831  13.191  78.302  1.00  0.00
ATOM   1711  O4' A      54      35.817  12.594  78.418  1.00  0.00
ATOM   1712  C1' A      54      36.567  13.414  79.224  1.00  0.00
ATOM   1713  H1' A      54      36.712  13.054  80.243  1.00  0.00
ATOM   1714  N9  A      54      37.941  13.460  78.756  1.00  0.00
ATOM   1715  C8  A      54      38.560  13.122  77.584  1.00  0.00
ATOM   1716  H8  A      54      37.941  12.831  76.748  1.00  0.00
ATOM   1717  N7  A      54      39.869  13.297  77.424  1.00  0.00
ATOM   1718  C5  A      54      40.197  13.790  78.694  1.00  0.00
ATOM   1719  C6  A      54      41.352  14.187  79.380  1.00  0.00
ATOM   1720  N6  A      54      42.640  14.219  79.015  1.00  0.00
ATOM   1721  H61 A      54      43.282  14.709  79.621  1.00  0.00
ATOM   1722  H62 A      54      42.779  14.175  78.016  1.00  0.00
ATOM   1723  N1  A      54      41.323  14.643  80.639  1.00  0.00
ATOM   1724  C2  A      54      40.176  14.708  81.274  1.00  0.00
ATOM   1725  H2  A      54      40.247  15.117  82.270  1.00  0.00
ATOM   1726  N3  A      54      38.965  14.346  80.817  1.00  0.00
ATOM   1727  C4  A      54      39.058  13.900  79.473  1.00  0.00
ATOM   1728  C3' A      54      35.113  14.819  77.958  1.00  0.00
ATOM   1729  H3' A      54      35.628  15.056  77.028  1.00  0.00
ATOM   1730  C2' A      54      35.990  14.801  79.299  1.00  0.00
ATOM   1731  H2' A      54      36.750  15.567  79.143  1.00  0.00
ATOM   1732  O2' A      54      35.185  14.839  80.495  1.00  0.00
ATOM   1733 HO2' A      54      34.260  14.888  80.242  1.00  0.00
ATOM   1734  O3' A      54      33.918  15.707  78.106  1.00  0.00
ATOM   1735  P   C      55      33.950  17.155  77.426  1.00  0.00
ATOM   1736  OP1 C      55      32.576  17.743  77.419  1.00  0.00
ATOM   1737  OP2 C      55      34.638  16.995  76.131  1.00  0.00
ATOM   1738  O5' C      55      34.923  17.775  78.545  1.00  0.00
ATOM   1739  C5' C      55      34.434  18.162  79.830  1.00  0.00
ATOM   1740  H5' C      55      33.874  17.339  80.274  1.00  0.00
ATOM   1741 H5'' C      55      33.777  19.019  79.684  1.00  0.00
ATOM   1742  C4' C      55      35.647  18.589  80.701  1.00  0.00
ATOM   1743  H4' C      55      35.377  18.640  81.756  1.00  0.00
ATOM   1744  O4' C      55      36.681  17.675  80.786  1.00  0.00
ATOM   1745  C1' C      55      37.907  18.387  81.116  1.00  0.00
ATOM   1746  H1' C      55      38.196  17.955  82.074  1.00  0.00
ATOM   1747  N1  C      55      39.021  18.027  80.202  1.00  0.00
ATOM   1748  C6  C      55      38.797  17.526  78.980  1.00  0.00
ATOM   1749  H6  C      55      37.776  17.266  78.746  1.00  0.00
ATOM   1750  C5  C      55      39.871  17.325  78.139  1.00  0.00
ATOM   1751  H5  C      55      39.763  17.035  77.104  1.00  0.00
ATOM   1752  C4  C      55      41.166  17.740  78.527  1.00  0.00
ATOM   1753  N4  C      55      42.223  17.459  77.843  1.00  0.00
ATOM   1754  H41 C      55      43.072  17.709  78.330  1.00  0.00
ATOM   1755  H42 C      55      42.178  16.922  76.988  1.00  0.00
ATOM   1756  N3  C      55      41.371  18.366  79.685  1.00  0.00
ATOM   1757  C2  C      55      40.297  18.539  80.476  1.00  0.00
ATOM   1758  O2  C      55      40.397  19.245  81.485  1.00  0.00
ATOM   1759  C3' C      55      36.317  19.812  80.116  1.00  0.00
ATOM   1760  H3' C      55      36.667  19.722  79.087  1.00  0.00
ATOM   1761  C2' C      55      37.547  19.884  80.981  1.00  0.00
ATOM   1762  H2' C      55      38.410  20.427  80.595  1.00  0.00
ATOM   1763  O2' C      55      37.149  20.308  82.306  1.00  0.00
ATOM   1764 HO2' C      55      37.880  20.529  82.888  1.00  0.00
ATOM   1765  O3' C      55      35.436  20.973  80.348  1.00  0.00
ATOM   1766  P   C      56      35.471  22.301  79.493  1.00  0.00
ATOM   1767  OP1 C      56      34.398  23.186  79.981  1.00  0.00
ATOM   1768  OP2 C      56      35.436  21.884  78.076  1.00  0.00
ATOM   1769  O5' C      56      36.888  23.030  79.803  1.00  0.00
ATOM   1770  C5' C      56      37.284  23.681  80.986  1.00  0.00
ATOM   1771  H5' C      56      37.212  23.106  81.909  1.00  0.00
ATOM   1772 H5'' C      56      36.687  24.587  81.093  1.00  0.00
ATOM   1773  C4' C      56      38.754  24.119  80.930  1.00  0.00
ATOM   1774  H4' C      56      38.946  24.808  81.751  1.00  0.00
ATOM   1775  O4' C      56      39.678  23.103  80.984  1.00  0.00
ATOM   1776  C1' C      56      40.922  23.545  80.369  1.00  0.00
ATOM   1777  H1' C      56      41.604  23.683  81.208  1.00  0.00
ATOM   1778  N1  C      56      41.404  22.684  79.212  1.00  0.00
ATOM   1779  C6  C      56      40.607  21.968  78.402  1.00  0.00
ATOM   1780  H6  C      56      39.553  22.136  78.566  1.00  0.00
ATOM   1781  C5  C      56      41.147  21.156  77.465  1.00  0.00
ATOM   1782  H5  C      56      40.637  20.657  76.654  1.00  0.00
ATOM   1783  C4  C      56      42.543  21.105  77.361  1.00  0.00
ATOM   1784  N4  C      56      43.174  20.413  76.435  1.00  0.00
ATOM   1785  H41 C      56      42.563  19.904  75.812  1.00  0.00
ATOM   1786  H42 C      56      44.163  20.580  76.323  1.00  0.00
ATOM   1787  N3  C      56      43.380  21.830  78.060  1.00  0.00
ATOM   1788  C2  C      56      42.783  22.692  78.939  1.00  0.00
ATOM   1789  O2  C      56      43.542  23.456  79.540  1.00  0.00
ATOM   1790  C3' C      56      39.061  24.897  79.673  1.00  0.00
ATOM   1791  H3' C      56      38.780  24.299  78.805  1.00  0.00
ATOM   1792  C2' C      56      40.652  24.937  79.808  1.00  0.00
ATOM   1793  H2' C      56      41.231  25.150  78.910  1.00  0.00
ATOM   1794  O2' C      56      41.136  25.840  80.823  1.00  0.00
ATOM   1795 HO2' C      56      41.708  26.491  80.410  1.00  0.00
ATOM   1796  O3' C      56      38.447  26.208  79.638  1.00  0.00
ATOM   1797  P   A      57      38.401  26.959  78.232  1.00  0.00
ATOM   1798  OP1 A      57      37.535  28.207  78.430  1.00  0.00
ATOM   1799  OP2 A      57      38.070  25.926  77.278  1.00  0.00
ATOM   1800  O5' A      57      39.830  27.392  77.933  1.00  0.00
ATOM   1801  C5' A      57      40.482  28.507  78.580  1.00  0.00
ATOM   1802  H5' A      57      40.339  28.453  79.659  1.00  0.00
ATOM   1803 H5'' A      57      39.962  29.444  78.381  1.00  0.00
ATOM   1804  C4' A      57      41.992  28.638  78.402  1.00  0.00
ATOM   1805  H4' A      57      42.427  29.344  79.110  1.00  0.00
ATOM   1806  O4' A      57      42.538  27.301  78.734  1.00  0.00
ATOM   1807  C1' A      57      43.834  27.230  78.051  1.00  0.00
ATOM   1808  H1' A      57      44.740  27.113  78.646  1.00  0.00
ATOM   1809  N9  A      57      43.692  26.091  77.113  1.00  0.00
ATOM   1810  C8  A      57      42.561  25.371  76.657  1.00  0.00
ATOM   1811  H8  A      57      41.597  25.755  76.960  1.00  0.00
ATOM   1812  N7  A      57      42.771  24.345  75.933  1.00  0.00
ATOM   1813  C5  A      57      44.197  24.277  76.020  1.00  0.00
ATOM   1814  C6  A      57      45.192  23.519  75.334  1.00  0.00
ATOM   1815  N6  A      57      45.027  22.573  74.468  1.00  0.00
ATOM   1816  H61 A      57      44.045  22.391  74.317  1.00  0.00
ATOM   1817  H62 A      57      45.835  22.315  73.920  1.00  0.00
ATOM   1818  N1  A      57      46.490  23.719  75.607  1.00  0.00
ATOM   1819  C2  A      57      46.856  24.703  76.395  1.00  0.00
ATOM   1820  H2  A      57      47.911  24.932  76.357  1.00  0.00
ATOM   1821  N3  A      57      46.056  25.558  76.981  1.00  0.00
ATOM   1822  C4  A      57      44.750  25.277  76.808  1.00  0.00
ATOM   1823  C3' A      57      42.607  29.115  77.082  1.00  0.00
ATOM   1824  H3' A      57      42.194  28.536  76.256  1.00  0.00
ATOM   1825  C2' A      57      44.057  28.542  77.323  1.00  0.00
ATOM   1826  H2' A      57      44.566  28.388  76.371  1.00  0.00
ATOM   1827  O2' A      57      44.854  29.419  78.158  1.00  0.00
ATOM   1828 HO2' A      57      45.772  29.171  78.029  1.00  0.00
ATOM   1829  O3' A      57      42.497  30.500  76.775  1.00  0.00
ATOM   1830  P   G      58      42.539  31.077  75.270  1.00  0.00
ATOM   1831  OP1 G      58      42.349  32.547  75.360  1.00  0.00
ATOM   1832  OP2 G      58      41.602  30.210  74.563  1.00  0.00
ATOM   1833  O5' G      58      43.941  30.820  74.707  1.00  0.00
ATOM   1834  C5' G      58      45.048  31.546  75.188  1.00  0.00
ATOM   1835  H5' G      58      44.908  31.648  76.264  1.00  0.00
ATOM   1836 H5'' G      58      44.993  32.559  74.788  1.00  0.00
ATOM   1837  C4' G      58      46.445  31.120  74.802  1.00  0.00
ATOM   1838  H4' G      58      47.093  31.834  75.311  1.00  0.00
ATOM   1839  O4' G      58      46.640  29.784  75.360  1.00  0.00
ATOM   1840  C1' G      58      47.463  29.122  74.431  1.00  0.00
ATOM   1841  H1' G      58      48.358  28.728  74.913  1.00  0.00
ATOM   1842  N9  G      58      46.697  27.948  73.888  1.00  0.00
ATOM   1843  C8  G      58      45.323  27.701  73.726  1.00  0.00
ATOM   1844  H8  G      58      44.678  28.414  74.217  1.00  0.00
ATOM   1845  N7  G      58      44.996  26.635  73.038  1.00  0.00
ATOM   1846  C5  G      58      46.252  26.147  72.678  1.00  0.00
ATOM   1847  C6  G      58      46.608  24.990  71.923  1.00  0.00
ATOM   1848  O6  G      58      45.917  24.078  71.553  1.00  0.00
ATOM   1849  N1  G      58      47.945  24.962  71.637  1.00  0.00
ATOM   1850  H1  G      58      48.225  24.168  71.079  1.00  0.00
ATOM   1851  C2  G      58      48.894  25.846  72.069  1.00  0.00
ATOM   1852  N2  G      58      50.128  25.647  71.691  1.00  0.00
ATOM   1853  H21 G      58      50.839  26.233  72.106  1.00  0.00
ATOM   1854  H22 G      58      50.169  25.008  70.910  1.00  0.00
ATOM   1855  N3  G      58      48.653  26.869  72.876  1.00  0.00
ATOM   1856  C4  G      58      47.312  26.904  73.197  1.00  0.00
ATOM   1857  C3' G      58      46.573  31.024  73.268  1.00  0.00
ATOM   1858  H3' G      58      45.636  30.611  72.895  1.00  0.00
ATOM   1859  C2' G      58      47.728  30.076  73.284  1.00  0.00
ATOM   1860  H2' G      58      47.847  29.560  72.331  1.00  0.00
ATOM   1861  O2' G      58      48.997  30.686  73.623  1.00  0.00
ATOM   1862 HO2' G      58      49.760  30.226  73.265  1.00  0.00
ATOM   1863  O3' G      58      46.840  32.296  72.630  1.00  0.00
ATOM   1864  P   A      59      46.656  32.530  71.090  1.00  0.00
ATOM   1865  OP1 A      59      46.964  33.929  70.773  1.00  0.00
ATOM   1866  OP2 A      59      45.322  32.032  70.738  1.00  0.00
ATOM   1867  O5' A      59      47.786  31.637  70.304  1.00  0.00
ATOM   1868  C5' A      59      49.081  32.131  70.128  1.00  0.00
ATOM   1869  H5' A      59      49.481  32.238  71.136  1.00  0.00
ATOM   1870 H5'' A      59      48.885  33.086  69.640  1.00  0.00
ATOM   1871  C4' A      59      49.998  31.279  69.231  1.00  0.00
ATOM   1872  H4' A      59      50.921  31.840  69.082  1.00  0.00
ATOM   1873  O4' A      59      50.290  29.947  69.681  1.00  0.00
ATOM   1874  C1' A      59      50.089  29.051  68.610  1.00  0.00
ATOM   1875  H1' A      59      50.977  28.419  68.593  1.00  0.00
ATOM   1876  N9  A      59      48.949  28.237  68.984  1.00  0.00
ATOM   1877  C8  A      59      47.926  28.378  69.877  1.00  0.00
ATOM   1878  H8  A      59      47.884  29.273  70.480  1.00  0.00
ATOM   1879  N7  A      59      46.894  27.578  69.755  1.00  0.00
ATOM   1880  C5  A      59      47.283  26.807  68.649  1.00  0.00
ATOM   1881  C6  A      59      46.760  25.726  67.970  1.00  0.00
ATOM   1882  N6  A      59      45.563  25.105  68.186  1.00  0.00
ATOM   1883  H61 A      59      45.601  24.114  67.992  1.00  0.00
ATOM   1884  H62 A      59      45.103  25.402  69.034  1.00  0.00
ATOM   1885  N1  A      59      47.358  25.090  66.982  1.00  0.00
ATOM   1886  C2  A      59      48.551  25.636  66.696  1.00  0.00
ATOM   1887  H2  A      59      48.946  25.199  65.791  1.00  0.00
ATOM   1888  N3  A      59      49.313  26.498  67.332  1.00  0.00
ATOM   1889  C4  A      59      48.553  27.107  68.302  1.00  0.00
ATOM   1890  C3' A      59      49.278  31.089  67.896  1.00  0.00
ATOM   1891  H3' A      59      48.195  31.048  68.015  1.00  0.00
ATOM   1892  C2' A      59      49.827  29.802  67.307  1.00  0.00
ATOM   1893  H2' A      59      49.069  29.280  66.723  1.00  0.00
ATOM   1894  O2' A      59      51.125  29.832  66.714  1.00  0.00
ATOM   1895 HO2' A      59      51.238  28.909  66.476  1.00  0.00
ATOM   1896  O3' A      59      49.497  32.185  67.002  1.00  0.00
ATOM   1897  P   U      60      48.540  32.562  65.802  1.00  0.00
ATOM   1898  OP1 U      60      49.150  33.489  64.866  1.00  0.00
ATOM   1899  OP2 U      60      47.271  32.907  66.438  1.00  0.00
ATOM   1900  O5' U      60      48.152  31.249  64.957  1.00  0.00
ATOM   1901  C5' U      60      49.210  30.747  64.114  1.00  0.00
ATOM   1902  H5' U      60      50.116  30.575  64.695  1.00  0.00
ATOM   1903 H5'' U      60      49.380  31.420  63.274  1.00  0.00
ATOM   1904  C4' U      60      48.879  29.432  63.413  1.00  0.00
ATOM   1905  H4' U      60      49.681  29.130  62.740  1.00  0.00
ATOM   1906  O4' U      60      48.772  28.368  64.320  1.00  0.00
ATOM   1907  C1' U      60      47.641  27.567  63.879  1.00  0.00
ATOM   1908  H1' U      60      47.999  26.541  63.789  1.00  0.00
ATOM   1909  N1  U      60      46.461  27.655  64.742  1.00  0.00
ATOM   1910  C6  U      60      46.344  28.477  65.821  1.00  0.00
ATOM   1911  H6  U      60      46.965  29.354  65.930  1.00  0.00
ATOM   1912  C5  U      60      45.183  28.434  66.525  1.00  0.00
ATOM   1913  H5  U      60      45.058  29.192  67.284  1.00  0.00
ATOM   1914  C4  U      60      44.125  27.445  66.298  1.00  0.00
ATOM   1915  O4  U      60      43.126  27.364  66.974  1.00  0.00
ATOM   1916  N3  U      60      44.428  26.562  65.318  1.00  0.00
ATOM   1917  H3  U      60      43.728  25.853  65.157  1.00  0.00
ATOM   1918  C2  U      60      45.498  26.590  64.515  1.00  0.00
ATOM   1919  O2  U      60      45.628  25.687  63.745  1.00  0.00
ATOM   1920  C3' U      60      47.571  29.559  62.598  1.00  0.00
ATOM   1921  H3' U      60      46.793  30.000  63.221  1.00  0.00
ATOM   1922  C2' U      60      47.323  28.106  62.445  1.00  0.00
ATOM   1923  H2' U      60      46.336  27.898  62.031  1.00  0.00
ATOM   1924  O2' U      60      48.319  27.392  61.637  1.00  0.00
ATOM   1925 HO2' U      60      48.140  26.460  61.494  1.00  0.00
ATOM   1926  O3' U      60      47.712  30.182  61.347  1.00  0.00
ATOM   1927  P   A      61      46.501  30.642  60.408  1.00  0.00
ATOM   1928  OP1 A      61      47.130  31.280  59.248  1.00  0.00
ATOM   1929  OP2 A      61      45.696  31.511  61.276  1.00  0.00
ATOM   1930  O5' A      61      45.562  29.412  59.971  1.00  0.00
ATOM   1931  C5' A      61      46.116  28.428  59.067  1.00  0.00
ATOM   1932  H5' A      61      47.122  28.142  59.376  1.00  0.00
ATOM   1933 H5'' A      61      46.189  28.999  58.142  1.00  0.00
ATOM   1934  C4' A      61      45.350  27.115  58.842  1.00  0.00
ATOM   1935  H4' A      61      45.966  26.362  58.351  1.00  0.00
ATOM   1936  O4' A      61      44.886  26.638  60.091  1.00  0.00
ATOM   1937  C1' A      61      43.476  26.707  60.118  1.00  0.00
ATOM   1938  H1' A      61      43.050  25.716  59.960  1.00  0.00
ATOM   1939  N9  A      61      43.120  27.187  61.471  1.00  0.00
ATOM   1940  C8  A      61      43.538  28.318  62.098  1.00  0.00
ATOM   1941  H8  A      61      44.281  28.985  61.687  1.00  0.00
ATOM   1942  N7  A      61      42.866  28.662  63.098  1.00  0.00
ATOM   1943  C5  A      61      41.944  27.631  63.241  1.00  0.00
ATOM   1944  C6  A      61      40.837  27.507  64.130  1.00  0.00
ATOM   1945  N6  A      61      40.579  28.330  65.164  1.00  0.00
ATOM   1946  H61 A      61      40.010  28.175  65.984  1.00  0.00
ATOM   1947  H62 A      61      41.250  29.083  65.213  1.00  0.00
ATOM   1948  N1  A      61      39.978  26.528  63.962  1.00  0.00
ATOM   1949  C2  A      61      40.117  25.726  62.848  1.00  0.00
ATOM   1950  H2  A      61      39.369  24.977  62.631  1.00  0.00
ATOM   1951  N3  A      61      41.107  25.732  61.946  1.00  0.00
ATOM   1952  C4  A      61      42.022  26.746  62.190  1.00  0.00
ATOM   1953  C3' A      61      44.009  27.283  57.974  1.00  0.00
ATOM   1954  H3' A      61      44.210  28.087  57.265  1.00  0.00
ATOM   1955  C2' A      61      42.939  27.667  59.049  1.00  0.00
ATOM   1956  H2' A      61      43.078  28.719  59.297  1.00  0.00
ATOM   1957  O2' A      61      41.662  27.264  58.574  1.00  0.00
ATOM   1958 HO2' A      61      41.689  27.130  57.624  1.00  0.00
ATOM   1959  O3' A      61      43.818  26.042  57.255  1.00  0.00
ATOM   1960  P   U      62      43.248  26.106  55.827  1.00  0.00
ATOM   1961  OP1 U      62      41.973  26.875  55.894  1.00  0.00
ATOM   1962  OP2 U      62      43.377  24.754  55.206  1.00  0.00
ATOM   1963  O5' U      62      44.181  26.838  54.875  1.00  0.00
ATOM   1964  C5' U      62      44.052  28.134  54.525  1.00  0.00
ATOM   1965  H5' U      62      43.581  28.802  55.246  1.00  0.00
ATOM   1966 H5'' U      62      43.486  28.131  53.593  1.00  0.00
ATOM   1967  C4' U      62      45.456  28.788  54.423  1.00  0.00
ATOM   1968  H4' U      62      45.378  29.853  54.203  1.00  0.00
ATOM   1969  O4' U      62      46.222  28.459  55.529  1.00  0.00
ATOM   1970  C1' U      62      47.627  28.389  55.253  1.00  0.00
ATOM   1971  H1' U      62      48.084  29.325  55.576  1.00  0.00
ATOM   1972  N1  U      62      48.304  27.250  55.823  1.00  0.00
ATOM   1973  C6  U      62      47.702  25.990  55.774  1.00  0.00
ATOM   1974  H6  U      62      46.780  25.754  55.263  1.00  0.00
ATOM   1975  C5  U      62      48.283  24.981  56.430  1.00  0.00
ATOM   1976  H5  U      62      47.849  23.992  56.440  1.00  0.00
ATOM   1977  C4  U      62      49.445  25.112  57.251  1.00  0.00
ATOM   1978  O4  U      62      50.054  24.237  57.792  1.00  0.00
ATOM   1979  N3  U      62      49.953  26.403  57.293  1.00  0.00
ATOM   1980  H3  U      62      50.703  26.666  57.916  1.00  0.00
ATOM   1981  C2  U      62      49.432  27.486  56.609  1.00  0.00
ATOM   1982  O2  U      62      49.971  28.588  56.639  1.00  0.00
ATOM   1983  C3' U      62      46.236  28.102  53.319  1.00  0.00
ATOM   1984  H3' U      62      45.994  27.043  53.406  1.00  0.00
ATOM   1985  C2' U      62      47.666  28.289  53.694  1.00  0.00
ATOM   1986  H2' U      62      48.166  27.372  53.385  1.00  0.00
ATOM   1987  O2' U      62      48.341  29.409  53.130  1.00  0.00
ATOM   1988 HO2' U      62      48.260  29.345  52.176  1.00  0.00
ATOM   1989  O3' U      62      45.910  28.695  52.024  1.00  0.00
ATOM   1990  P   U      63      45.775  27.745  50.752  1.00  0.00
ATOM   1991  OP1 U      63      46.536  26.526  51.097  1.00  0.00
ATOM   1992  OP2 U      63      46.174  28.555  49.558  1.00  0.00
ATOM   1993  O5' U      63      44.204  27.404  50.899  1.00  0.00
ATOM   1994  C5' U      63      43.762  26.247  51.411  1.00  0.00
ATOM   1995  H5' U      63      44.108  26.094  52.433  1.00  0.00
ATOM   1996 H5'' U      63      44.236  25.517  50.755  1.00  0.00
ATOM   1997  C4' U      63      42.247  26.012  51.446  1.00  0.00
ATOM   1998  H4' U      63      42.108  25.047  51.932  1.00  0.00
ATOM   1999  O4' U      63      41.730  26.983  52.327  1.00  0.00
ATOM   2000  C1' U      63      40.556  27.588  51.868  1.00  0.00
ATOM   2001  H1' U      63      39.738  27.098  52.396  1.00  0.00
ATOM   2002  N1  U      63      40.684  29.046  52.300  1.00  0.00
ATOM   2003  C6  U      63      41.851  29.771  52.144  1.00  0.00
ATOM   2004  H6  U      63      42.724  29.256  51.772  1.00  0.00
ATOM   2005  C5  U      63      42.010  31.036  52.616  1.00  0.00
ATOM   2006  H5  U      63      42.949  31.538  52.440  1.00  0.00
ATOM   2007  C4  U      63      40.970  31.687  53.351  1.00  0.00
ATOM   2008  O4  U      63      41.145  32.848  53.749  1.00  0.00
ATOM   2009  N3  U      63      39.792  30.935  53.451  1.00  0.00
ATOM   2010  H3  U      63      38.986  31.240  53.979  1.00  0.00
ATOM   2011  C2  U      63      39.618  29.677  52.901  1.00  0.00
ATOM   2012  O2  U      63      38.570  29.133  53.081  1.00  0.00
ATOM   2013  C3' U      63      41.419  26.115  50.159  1.00  0.00
ATOM   2014  H3' U      63      41.984  26.037  49.230  1.00  0.00
ATOM   2015  C2' U      63      40.738  27.445  50.349  1.00  0.00
ATOM   2016  H2' U      63      41.506  28.161  50.055  1.00  0.00
ATOM   2017  O2' U      63      39.581  27.689  49.587  1.00  0.00
ATOM   2018 HO2' U      63      39.302  26.926  49.075  1.00  0.00
ATOM   2019  O3' U      63      40.449  25.113  50.230  1.00  0.00
ATOM   2020  P   G      64      40.525  23.860  49.148  1.00  0.00
ATOM   2021  OP1 G      64      39.508  22.743  49.455  1.00  0.00
ATOM   2022  OP2 G      64      41.941  23.444  48.956  1.00  0.00
ATOM   2023  O5' G      64      40.010  24.496  47.832  1.00  0.00
ATOM   2024  C5' G      64      38.617  24.700  47.601  1.00  0.00
ATOM   2025  H5' G      64      38.120  25.143  48.464  1.00  0.00
ATOM   2026 H5'' G      64      38.125  23.778  47.293  1.00  0.00
ATOM   2027  C4' G      64      38.392  25.728  46.476  1.00  0.00
ATOM   2028  H4' G      64      37.315  25.878  46.408  1.00  0.00
ATOM   2029  O4' G      64      38.998  27.023  46.849  1.00  0.00
ATOM   2030  C1' G      64      40.010  27.299  45.889  1.00  0.00
ATOM   2031  H1' G      64      39.654  28.041  45.175  1.00  0.00
ATOM   2032  N9  G      64      41.170  27.908  46.577  1.00  0.00
ATOM   2033  C8  G      64      42.490  27.482  46.693  1.00  0.00
ATOM   2034  H8  G      64      42.797  26.518  46.316  1.00  0.00
ATOM   2035  N7  G      64      43.242  28.306  47.257  1.00  0.00
ATOM   2036  C5  G      64      42.395  29.333  47.617  1.00  0.00
ATOM   2037  C6  G      64      42.636  30.544  48.376  1.00  0.00
ATOM   2038  O6  G      64      43.639  30.837  48.923  1.00  0.00
ATOM   2039  N1  G      64      41.551  31.388  48.523  1.00  0.00
ATOM   2040  H1  G      64      41.812  32.323  48.800  1.00  0.00
ATOM   2041  C2  G      64      40.268  31.030  48.059  1.00  0.00
ATOM   2042  N2  G      64      39.310  31.912  48.021  1.00  0.00
ATOM   2043  H21 G      64      38.396  31.635  47.694  1.00  0.00
ATOM   2044  H22 G      64      39.412  32.870  48.324  1.00  0.00
ATOM   2045  N3  G      64      40.004  29.960  47.306  1.00  0.00
ATOM   2046  C4  G      64      41.123  29.157  47.166  1.00  0.00
ATOM   2047  C3' G      64      39.028  25.193  45.170  1.00  0.00
ATOM   2048  H3' G      64      39.203  24.117  45.199  1.00  0.00
ATOM   2049  C2' G      64      40.285  26.005  45.118  1.00  0.00
ATOM   2050  H2' G      64      41.044  25.532  45.741  1.00  0.00
ATOM   2051  O2' G      64      40.721  26.108  43.768  1.00  0.00
ATOM   2052 HO2' G      64      39.944  26.238  43.220  1.00  0.00
ATOM   2053  O3' G      64      38.176  25.427  44.065  1.00  0.00
ATOM   2054  P   U      65      37.297  24.182  43.563  1.00  0.00
ATOM   2055  OP1 U      65      36.246  24.845  42.738  1.00  0.00
ATOM   2056  OP2 U      65      36.770  23.439  44.741  1.00  0.00
ATOM   2057  O5' U      65      38.129  23.209  42.564  1.00  0.00
ATOM   2058  C5' U      65      39.504  22.818  42.702  1.00  0.00
ATOM   2059  H5' U      65      39.519  22.264  43.641  1.00  0.00
ATOM   2060 H5'' U      65      40.115  23.703  42.877  1.00  0.00
ATOM   2061  C4' U      65      40.007  21.985  41.479  1.00  0.00
ATOM   2062  H4' U      65      41.079  21.855  41.629  1.00  0.00
ATOM   2063  O4' U      65      39.324  20.726  41.191  1.00  0.00
ATOM   2064  C1' U      65      39.289  20.673  39.761  1.00  0.00
ATOM   2065  H1' U      65      39.961  19.899  39.390  1.00  0.00
ATOM   2066  N1  U      65      37.877  20.344  39.317  1.00  0.00
ATOM   2067  C6  U      65      36.893  21.076  39.695  1.00  0.00
ATOM   2068  H6  U      65      37.083  21.848  40.426  1.00  0.00
ATOM   2069  C5  U      65      35.610  20.814  39.268  1.00  0.00
ATOM   2070  H5  U      65      34.756  21.336  39.673  1.00  0.00
ATOM   2071  C4  U      65      35.261  19.689  38.381  1.00  0.00
ATOM   2072  O4  U      65      34.142  19.432  37.969  1.00  0.00
ATOM   2073  N3  U      65      36.380  18.940  38.057  1.00  0.00
ATOM   2074  H3  U      65      36.207  18.193  37.399  1.00  0.00
ATOM   2075  C2  U      65      37.647  19.170  38.536  1.00  0.00
ATOM   2076  O2  U      65      38.476  18.410  38.142  1.00  0.00
ATOM   2077  C3' U      65      39.860  22.961  40.288  1.00  0.00
ATOM   2078  H3' U      65      38.884  23.445  40.322  1.00  0.00
ATOM   2079  C2' U      65      39.980  21.908  39.160  1.00  0.00
ATOM   2080  H2' U      65      39.309  22.188  38.348  1.00  0.00
ATOM   2081  O2' U      65      41.318  21.661  38.824  1.00  0.00
ATOM   2082 HO2' U      65      41.800  22.452  38.574  1.00  0.00
ATOM   2083  O3' U      65      40.837  23.975  40.059  1.00  0.00
ATOM   2084  P   A      66      40.680  25.339  39.229  1.00  0.00
ATOM   2085  OP1 A      66      39.694  25.110  38.131  1.00  0.00
ATOM   2086  OP2 A      66      42.044  25.808  38.896  1.00  0.00
ATOM   2087  O5' A      66      40.080  26.507  40.171  1.00  0.00
ATOM   2088  C5' A      66      38.712  26.392  40.611  1.00  0.00
ATOM   2089  H5' A      66      38.556  25.624  41.369  1.00  0.00
ATOM   2090 H5'' A      66      38.039  26.261  39.763  1.00  0.00
ATOM   2091  C4' A      66      38.263  27.741  41.169  1.00  0.00
ATOM   2092  H4' A      66      37.187  27.629  41.299  1.00  0.00
ATOM   2093  O4' A      66      38.799  28.188  42.384  1.00  0.00
ATOM   2094  C1' A      66      39.370  29.490  42.284  1.00  0.00
ATOM   2095  H1' A      66      38.677  30.243  42.658  1.00  0.00
ATOM   2096  N9  A      66      40.673  29.610  42.959  1.00  0.00
ATOM   2097  C8  A      66      41.773  28.811  42.847  1.00  0.00
ATOM   2098  H8  A      66      41.800  27.948  42.198  1.00  0.00
ATOM   2099  N7  A      66      42.872  29.263  43.486  1.00  0.00
ATOM   2100  C5  A      66      42.311  30.400  44.144  1.00  0.00
ATOM   2101  C6  A      66      42.888  31.283  45.021  1.00  0.00
ATOM   2102  N6  A      66      44.151  31.312  45.456  1.00  0.00
ATOM   2103  H61 A      66      44.721  30.523  45.187  1.00  0.00
ATOM   2104  H62 A      66      44.404  32.041  46.107  1.00  0.00
ATOM   2105  N1  A      66      42.253  32.384  45.466  1.00  0.00
ATOM   2106  C2  A      66      40.996  32.558  45.072  1.00  0.00
ATOM   2107  H2  A      66      40.467  33.428  45.432  1.00  0.00
ATOM   2108  N3  A      66      40.295  31.672  44.329  1.00  0.00
ATOM   2109  C4  A      66      41.068  30.648  43.803  1.00  0.00
ATOM   2110  C3' A      66      38.430  28.898  40.169  1.00  0.00
ATOM   2111  H3' A      66      38.766  28.590  39.179  1.00  0.00
ATOM   2112  C2' A      66      39.599  29.721  40.793  1.00  0.00
ATOM   2113  H2' A      66      40.545  29.266  40.497  1.00  0.00
ATOM   2114  O2' A      66      39.672  31.098  40.449  1.00  0.00
ATOM   2115 HO2' A      66      39.632  31.288  39.508  1.00  0.00
ATOM   2116  O3' A      66      37.357  29.779  40.054  1.00  0.00
ATOM   2117  P   U      67      36.123  29.488  39.138  1.00  0.00
ATOM   2118  OP1 U      67      35.728  28.094  39.399  1.00  0.00
ATOM   2119  OP2 U      67      36.491  29.876  37.773  1.00  0.00
ATOM   2120  O5' U      67      34.901  30.417  39.522  1.00  0.00
ATOM   2121  C5' U      67      34.301  30.252  40.877  1.00  0.00
ATOM   2122  H5' U      67      35.111  30.035  41.573  1.00  0.00
ATOM   2123 H5'' U      67      33.569  29.445  40.845  1.00  0.00
ATOM   2124  C4' U      67      33.583  31.520  41.387  1.00  0.00
ATOM   2125  H4' U      67      33.220  31.190  42.360  1.00  0.00
ATOM   2126  O4' U      67      34.580  32.547  41.440  1.00  0.00
ATOM   2127  C1' U      67      33.968  33.821  41.227  1.00  0.00
ATOM   2128  H1' U      67      34.093  34.381  42.154  1.00  0.00
ATOM   2129  N1  U      67      34.575  34.633  40.158  1.00  0.00
ATOM   2130  C6  U      67      35.144  34.055  39.051  1.00  0.00
ATOM   2131  H6  U      67      34.928  33.039  38.758  1.00  0.00
ATOM   2132  C5  U      67      36.076  34.707  38.324  1.00  0.00
ATOM   2133  H5  U      67      36.431  34.162  37.462  1.00  0.00
ATOM   2134  C4  U      67      36.632  35.940  38.784  1.00  0.00
ATOM   2135  O4  U      67      37.663  36.502  38.327  1.00  0.00
ATOM   2136  N3  U      67      35.858  36.556  39.794  1.00  0.00
ATOM   2137  H3  U      67      36.074  37.465  40.177  1.00  0.00
ATOM   2138  C2  U      67      34.975  35.926  40.581  1.00  0.00
ATOM   2139  O2  U      67      34.535  36.509  41.572  1.00  0.00
ATOM   2140  C3' U      67      32.519  32.096  40.565  1.00  0.00
ATOM   2141  H3' U      67      32.896  32.021  39.545  1.00  0.00
ATOM   2142  C2' U      67      32.482  33.582  40.978  1.00  0.00
ATOM   2143  H2' U      67      32.274  34.268  40.157  1.00  0.00
ATOM   2144  O2' U      67      31.779  33.853  42.163  1.00  0.00
ATOM   2145 HO2' U      67      31.834  34.804  42.283  1.00  0.00
ATOM   2146  O3' U      67      31.246  31.435  40.552  1.00  0.00
ATOM   2147  P   U      68      30.389  31.409  39.208  1.00  0.00
ATOM   2148  OP1 U      68      29.165  30.578  39.381  1.00  0.00
ATOM   2149  OP2 U      68      31.325  30.966  38.150  1.00  0.00
ATOM   2150  O5' U      68      29.874  32.896  38.870  1.00  0.00
ATOM   2151  C5' U      68      28.981  33.600  39.763  1.00  0.00
ATOM   2152  H5' U      68      29.266  33.442  40.803  1.00  0.00
ATOM   2153 H5'' U      68      27.988  33.159  39.679  1.00  0.00
ATOM   2154  C4' U      68      28.816  35.104  39.447  1.00  0.00
ATOM   2155  H4' U      68      27.982  35.470  40.046  1.00  0.00
ATOM   2156  O4' U      68      30.000  35.693  39.975  1.00  0.00
ATOM   2157  C1' U      68      30.188  36.965  39.311  1.00  0.00
ATOM   2158  H1' U      68      30.198  37.797  40.015  1.00  0.00
ATOM   2159  N1  U      68      31.488  36.967  38.638  1.00  0.00
ATOM   2160  C6  U      68      31.887  35.933  37.843  1.00  0.00
ATOM   2161  H6  U      68      31.261  35.056  37.765  1.00  0.00
ATOM   2162  C5  U      68      33.021  36.040  37.115  1.00  0.00
ATOM   2163  H5  U      68      33.370  35.276  36.437  1.00  0.00
ATOM   2164  C4  U      68      33.839  37.221  37.135  1.00  0.00
ATOM   2165  O4  U      68      34.781  37.412  36.357  1.00  0.00
ATOM   2166  N3  U      68      33.474  38.131  38.064  1.00  0.00
ATOM   2167  H3  U      68      33.904  39.041  37.993  1.00  0.00
ATOM   2168  C2  U      68      32.302  38.120  38.732  1.00  0.00
ATOM   2169  O2  U      68      31.852  39.198  39.169  1.00  0.00
ATOM   2170  C3' U      68      28.579  35.609  38.019  1.00  0.00
ATOM   2171  H3' U      68      29.272  35.123  37.332  1.00  0.00
ATOM   2172  C2' U      68      28.994  37.081  38.289  1.00  0.00
ATOM   2173  H2' U      68      29.338  37.630  37.413  1.00  0.00
ATOM   2174  O2' U      68      27.959  37.878  38.805  1.00  0.00
ATOM   2175 HO2' U      68      27.164  37.806  38.272  1.00  0.00
ATOM   2176  O3' U      68      27.238  35.427  37.638  1.00  0.00
ATOM   2177  P   A      69      26.743  35.871  36.204  1.00  0.00
ATOM   2178  OP1 A      69      25.405  35.255  35.933  1.00  0.00
ATOM   2179  OP2 A      69      27.862  35.786  35.250  1.00  0.00
ATOM   2180  O5' A      69      26.435  37.402  36.501  1.00  0.00
ATOM   2181  C5' A      69      25.156  37.720  36.895  1.00  0.00
ATOM   2182  H5' A      69      24.889  37.135  37.776  1.00  0.00
ATOM   2183 H5'' A      69      24.506  37.332  36.110  1.00  0.00
ATOM   2184  C4' A      69      24.910  39.232  37.150  1.00  0.00
ATOM   2185  H4' A      69      24.060  39.378  37.816  1.00  0.00
ATOM   2186  O4' A      69      25.983  39.921  37.812  1.00  0.00
ATOM   2187  C1' A      69      26.052  41.260  37.362  1.00  0.00
ATOM   2188  H1' A      69      25.952  41.993  38.163  1.00  0.00
ATOM   2189  N9  A      69      27.403  41.578  36.945  1.00  0.00
ATOM   2190  C8  A      69      28.218  40.756  36.208  1.00  0.00
ATOM   2191  H8  A      69      27.958  39.760  35.880  1.00  0.00
ATOM   2192  N7  A      69      29.392  41.285  36.025  1.00  0.00
ATOM   2193  C5  A      69      29.229  42.619  36.515  1.00  0.00
ATOM   2194  C6  A      69      30.001  43.782  36.501  1.00  0.00
ATOM   2195  N6  A      69      31.185  44.040  35.933  1.00  0.00
ATOM   2196  H61 A      69      31.629  43.296  35.414  1.00  0.00
ATOM   2197  H62 A      69      31.395  44.998  35.692  1.00  0.00
ATOM   2198  N1  A      69      29.497  44.954  36.864  1.00  0.00
ATOM   2199  C2  A      69      28.315  44.942  37.363  1.00  0.00
ATOM   2200  H2  A      69      28.025  45.887  37.798  1.00  0.00
ATOM   2201  N3  A      69      27.568  43.870  37.719  1.00  0.00
ATOM   2202  C4  A      69      28.055  42.757  37.160  1.00  0.00
ATOM   2203  C3' A      69      24.732  39.976  35.835  1.00  0.00
ATOM   2204  H3' A      69      25.378  39.811  34.973  1.00  0.00
ATOM   2205  C2' A      69      24.918  41.453  36.296  1.00  0.00
ATOM   2206  H2' A      69      25.275  42.016  35.434  1.00  0.00
ATOM   2207  O2' A      69      23.721  42.121  36.727  1.00  0.00
ATOM   2208 HO2' A      69      23.902  42.703  37.469  1.00  0.00
ATOM   2209  O3' A      69      23.506  39.698  35.251  1.00  0.00
ATOM   2210  P   A      70      23.240  40.195  33.692  1.00  0.00
ATOM   2211  OP1 A      70      23.743  39.238  32.741  1.00  0.00
ATOM   2212  OP2 A      70      23.675  41.588  33.619  1.00  0.00
ATOM   2213  O5' A      70      21.724  40.318  33.590  1.00  0.00
ATOM   2214  C5' A      70      20.970  39.159  33.506  1.00  0.00
ATOM   2215  H5' A      70      21.361  38.388  34.170  1.00  0.00
ATOM   2216 H5'' A      70      21.018  38.764  32.491  1.00  0.00
ATOM   2217  C4' A      70      19.547  39.480  34.020  1.00  0.00
ATOM   2218  H4' A      70      18.821  38.692  33.817  1.00  0.00
ATOM   2219  O4' A      70      19.644  39.789  35.417  1.00  0.00
ATOM   2220  C1' A      70      18.633  40.792  35.703  1.00  0.00
ATOM   2221  H1' A      70      18.037  40.523  36.575  1.00  0.00
ATOM   2222  N9  A      70      19.190  42.101  36.071  1.00  0.00
ATOM   2223  C8  A      70      20.436  42.636  35.802  1.00  0.00
ATOM   2224  H8  A      70      21.147  42.090  35.200  1.00  0.00
ATOM   2225  N7  A      70      20.760  43.695  36.405  1.00  0.00
ATOM   2226  C5  A      70      19.595  43.971  37.031  1.00  0.00
ATOM   2227  C6  A      70      19.149  45.109  37.816  1.00  0.00
ATOM   2228  N6  A      70      19.868  46.180  38.166  1.00  0.00
ATOM   2229  H61 A      70      20.804  46.411  37.865  1.00  0.00
ATOM   2230  H62 A      70      19.427  46.818  38.812  1.00  0.00
ATOM   2231  N1  A      70      17.944  45.160  38.341  1.00  0.00
ATOM   2232  C2  A      70      17.103  44.112  38.080  1.00  0.00
ATOM   2233  H2  A      70      16.101  44.231  38.464  1.00  0.00
ATOM   2234  N3  A      70      17.314  43.019  37.324  1.00  0.00
ATOM   2235  C4  A      70      18.592  43.035  36.866  1.00  0.00
ATOM   2236  C3' A      70      18.864  40.729  33.341  1.00  0.00
ATOM   2237  H3' A      70      19.642  41.472  33.167  1.00  0.00
ATOM   2238  C2' A      70      17.794  41.069  34.402  1.00  0.00
ATOM   2239  H2' A      70      17.489  42.112  34.485  1.00  0.00
ATOM   2240  O2' A      70      16.697  40.118  34.264  1.00  0.00
ATOM   2241 HO2' A      70      16.819  39.686  33.416  1.00  0.00
ATOM   2242  O3' A      70      18.284  40.349  32.140  1.00  0.00
ATOM   2243  P   G      71      18.364  41.351  30.886  1.00  0.00
ATOM   2244  OP1 G      71      17.262  41.022  30.009  1.00  0.00
ATOM   2245  OP2 G      71      19.676  41.498  30.241  1.00  0.00
ATOM   2246  O5' G      71      18.018  42.784  31.537  1.00  0.00
ATOM   2247  C5' G      71      16.746  43.131  31.745  1.00  0.00
ATOM   2248  H5' G      71      16.243  42.261  32.169  1.00  0.00
ATOM   2249 H5'' G      71      16.262  43.190  30.770  1.00  0.00
ATOM   2250  C4' G      71      16.548  44.410  32.585  1.00  0.00
ATOM   2251  H4' G      71      15.475  44.529  32.733  1.00  0.00
ATOM   2252  O4' G      71      17.286  44.422  33.770  1.00  0.00
ATOM   2253  C1' G      71      17.677  45.717  34.056  1.00  0.00
ATOM   2254  H1' G      71      17.359  45.995  35.061  1.00  0.00
ATOM   2255  N9  G      71      19.168  45.906  34.015  1.00  0.00
ATOM   2256  C8  G      71      19.950  45.180  33.213  1.00  0.00
ATOM   2257  H8  G      71      19.572  44.435  32.528  1.00  0.00
ATOM   2258  N7  G      71      21.158  45.664  33.139  1.00  0.00
ATOM   2259  C5  G      71      21.185  46.787  33.958  1.00  0.00
ATOM   2260  C6  G      71      22.183  47.680  34.365  1.00  0.00
ATOM   2261  O6  G      71      23.383  47.778  34.132  1.00  0.00
ATOM   2262  N1  G      71      21.755  48.693  35.182  1.00  0.00
ATOM   2263  H1  G      71      22.412  49.377  35.529  1.00  0.00
ATOM   2264  C2  G      71      20.462  48.736  35.582  1.00  0.00
ATOM   2265  N2  G      71      20.167  49.836  36.206  1.00  0.00
ATOM   2266  H21 G      71      19.192  49.914  36.455  1.00  0.00
ATOM   2267  H22 G      71      20.909  50.493  36.400  1.00  0.00
ATOM   2268  N3  G      71      19.470  47.911  35.286  1.00  0.00
ATOM   2269  C4  G      71      19.898  46.925  34.504  1.00  0.00
ATOM   2270  C3' G      71      16.933  45.668  31.847  1.00  0.00
ATOM   2271  H3' G      71      17.930  45.511  31.435  1.00  0.00
ATOM   2272  C2' G      71      16.985  46.610  32.992  1.00  0.00
ATOM   2273  H2' G      71      17.566  47.481  32.687  1.00  0.00
ATOM   2274  O2' G      71      15.745  47.025  33.487  1.00  0.00
ATOM   2275 HO2' G      71      15.199  46.875  32.712  1.00  0.00
ATOM   2276  O3' G      71      16.109  46.149  30.777  1.00  0.00
ATOM   2277  P   G      72      16.642  47.096  29.597  1.00  0.00
ATOM   2278  OP1 G      72      15.601  47.338  28.628  1.00  0.00
ATOM   2279  OP2 G      72      17.922  46.620  29.149  1.00  0.00
ATOM   2280  O5' G      72      16.872  48.431  30.376  1.00  0.00
ATOM   2281  C5' G      72      15.741  49.267  30.768  1.00  0.00
ATOM   2282  H5' G      72      14.967  48.673  31.255  1.00  0.00
ATOM   2283 H5'' G      72      15.368  49.713  29.846  1.00  0.00
ATOM   2284  C4' G      72      16.234  50.428  31.641  1.00  0.00
ATOM   2285  H4' G      72      15.428  50.957  32.150  1.00  0.00
ATOM   2286  O4' G      72      17.199  49.987  32.576  1.00  0.00
ATOM   2287  C1' G      72      18.075  51.034  32.900  1.00  0.00
ATOM   2288  H1' G      72      18.002  51.282  33.959  1.00  0.00
ATOM   2289  N9  G      72      19.429  50.561  32.455  1.00  0.00
ATOM   2290  C8  G      72      19.755  49.307  31.944  1.00  0.00
ATOM   2291  H8  G      72      19.024  48.517  31.863  1.00  0.00
ATOM   2292  N7  G      72      21.083  49.079  31.718  1.00  0.00
ATOM   2293  C5  G      72      21.611  50.296  32.072  1.00  0.00
ATOM   2294  C6  G      72      22.995  50.675  32.237  1.00  0.00
ATOM   2295  O6  G      72      24.022  49.948  32.048  1.00  0.00
ATOM   2296  N1  G      72      23.225  51.970  32.745  1.00  0.00
ATOM   2297  H1  G      72      24.168  52.186  33.036  1.00  0.00
ATOM   2298  C2  G      72      22.165  52.751  32.992  1.00  0.00
ATOM   2299  N2  G      72      22.433  53.951  33.505  1.00  0.00
ATOM   2300  H21 G      72      21.615  54.481  33.767  1.00  0.00
ATOM   2301  H22 G      72      23.412  54.196  33.546  1.00  0.00
ATOM   2302  N3  G      72      20.914  52.426  33.015  1.00  0.00
ATOM   2303  C4  G      72      20.646  51.170  32.615  1.00  0.00
ATOM   2304  C3' G      72      16.999  51.500  30.922  1.00  0.00
ATOM   2305  H3' G      72      17.587  50.940  30.194  1.00  0.00
ATOM   2306  C2' G      72      17.805  52.175  31.963  1.00  0.00
ATOM   2307  H2' G      72      18.699  52.629  31.536  1.00  0.00
ATOM   2308  O2' G      72      17.003  53.196  32.540  1.00  0.00
ATOM   2309 HO2' G      72      16.394  53.333  31.811  1.00  0.00
ATOM   2310  O3' G      72      16.066  52.395  30.278  1.00  0.00
ATOM   2311  P   G      73      16.323  52.729  28.801  1.00  0.00
ATOM   2312  OP1 G      73      15.039  53.239  28.267  1.00  0.00
ATOM   2313  OP2 G      73      16.938  51.570  28.046  1.00  0.00
ATOM   2314  O5' G      73      17.427  53.855  28.826  1.00  0.00
ATOM   2315  C5' G      73      17.038  55.139  29.340  1.00  0.00
ATOM   2316  H5' G      73      16.377  55.061  30.204  1.00  0.00
ATOM   2317 H5'' G      73      16.492  55.708  28.588  1.00  0.00
ATOM   2318  C4' G      73      18.293  55.909  29.872  1.00  0.00
ATOM   2319  H4' G      73      17.980  56.707  30.545  1.00  0.00
ATOM   2320  O4' G      73      19.009  55.074  30.669  1.00  0.00
ATOM   2321  C1' G      73      20.360  55.528  30.626  1.00  0.00
ATOM   2322  H1' G      73      20.629  55.826  31.639  1.00  0.00
ATOM   2323  N9  G      73      21.409  54.604  30.195  1.00  0.00
ATOM   2324  C8  G      73      21.216  53.386  29.679  1.00  0.00
ATOM   2325  H8  G      73      20.232  52.969  29.517  1.00  0.00
ATOM   2326  N7  G      73      22.271  52.692  29.527  1.00  0.00
ATOM   2327  C5  G      73      23.277  53.622  29.825  1.00  0.00
ATOM   2328  C6  G      73      24.735  53.415  29.863  1.00  0.00
ATOM   2329  O6  G      73      25.385  52.450  29.556  1.00  0.00
ATOM   2330  N1  G      73      25.396  54.556  30.325  1.00  0.00
ATOM   2331  H1  G      73      26.387  54.500  30.514  1.00  0.00
ATOM   2332  C2  G      73      24.691  55.582  30.838  1.00  0.00
ATOM   2333  N2  G      73      25.530  56.416  31.319  1.00  0.00
ATOM   2334  H21 G      73      26.527  56.393  31.160  1.00  0.00
ATOM   2335  H22 G      73      25.064  57.013  31.987  1.00  0.00
ATOM   2336  N3  G      73      23.439  55.832  30.904  1.00  0.00
ATOM   2337  C4  G      73      22.750  54.752  30.306  1.00  0.00
ATOM   2338  C3' G      73      19.205  56.514  28.775  1.00  0.00
ATOM   2339  H3' G      73      19.538  55.666  28.176  1.00  0.00
ATOM   2340  C2' G      73      20.442  56.773  29.680  1.00  0.00
ATOM   2341  H2' G      73      21.376  56.826  29.121  1.00  0.00
ATOM   2342  O2' G      73      20.401  57.938  30.459  1.00  0.00
ATOM   2343 HO2' G      73      20.885  57.745  31.266  1.00  0.00
ATOM   2344  O3' G      73      18.638  57.593  28.017  1.00  0.00
ATOM   2345  P   C      74      19.304  58.025  26.585  1.00  0.00
ATOM   2346  OP1 C      74      18.556  59.141  26.088  1.00  0.00
ATOM   2347  OP2 C      74      19.308  56.791  25.787  1.00  0.00
ATOM   2348  O5' C      74      20.788  58.419  26.888  1.00  0.00
ATOM   2349  C5' C      74      21.096  59.543  27.632  1.00  0.00
ATOM   2350  H5' C      74      20.518  59.484  28.555  1.00  0.00
ATOM   2351 H5'' C      74      20.671  60.445  27.192  1.00  0.00
ATOM   2352  C4' C      74      22.479  59.823  28.115  1.00  0.00
ATOM   2353  H4' C      74      22.524  60.646  28.829  1.00  0.00
ATOM   2354  O4' C      74      23.104  58.661  28.733  1.00  0.00
ATOM   2355  C1' C      74      24.510  58.734  28.604  1.00  0.00
ATOM   2356  H1' C      74      24.989  58.992  29.549  1.00  0.00
ATOM   2357  N1  C      74      24.993  57.431  27.966  1.00  0.00
ATOM   2358  C6  C      74      24.098  56.523  27.515  1.00  0.00
ATOM   2359  H6  C      74      23.067  56.742  27.747  1.00  0.00
ATOM   2360  C5  C      74      24.503  55.387  26.904  1.00  0.00
ATOM   2361  H5  C      74      23.819  54.591  26.651  1.00  0.00
ATOM   2362  C4  C      74      25.903  55.103  26.770  1.00  0.00
ATOM   2363  N4  C      74      26.288  53.900  26.493  1.00  0.00
ATOM   2364  H41 C      74      25.604  53.157  26.457  1.00  0.00
ATOM   2365  H42 C      74      27.288  53.815  26.381  1.00  0.00
ATOM   2366  N3  C      74      26.798  55.973  27.216  1.00  0.00
ATOM   2367  C2  C      74      26.394  57.134  27.793  1.00  0.00
ATOM   2368  O2  C      74      27.242  57.927  28.171  1.00  0.00
ATOM   2369  C3' C      74      23.390  60.007  26.864  1.00  0.00
ATOM   2370  H3' C      74      23.256  59.234  26.108  1.00  0.00
ATOM   2371  C2' C      74      24.739  59.829  27.601  1.00  0.00
ATOM   2372  H2' C      74      25.541  59.591  26.903  1.00  0.00
ATOM   2373  O2' C      74      25.303  60.922  28.296  1.00  0.00
ATOM   2374 HO2' C      74      25.373  61.665  27.693  1.00  0.00
ATOM   2375  O3' C      74      23.339  61.337  26.208  1.00  0.00
ATOM   2376  P   U      75      24.293  61.858  25.104  1.00  0.00
ATOM   2377  OP1 U      75      23.512  62.734  24.144  1.00  0.00
ATOM   2378  OP2 U      75      25.127  60.779  24.599  1.00  0.00
ATOM   2379  O5' U      75      25.286  62.800  25.977  1.00  0.00
ATOM   2380  C5' U      75      24.835  63.991  26.625  1.00  0.00
ATOM   2381  H5' U      75      23.948  63.766  27.217  1.00  0.00
ATOM   2382 H5'' U      75      24.551  64.722  25.868  1.00  0.00
ATOM   2383  C4' U      75      25.811  64.683  27.652  1.00  0.00
ATOM   2384  H4' U      75      25.448  65.636  28.036  1.00  0.00
ATOM   2385  O4' U      75      25.975  63.827  28.719  1.00  0.00
ATOM   2386  C1' U      75      27.248  64.070  29.263  1.00  0.00
ATOM   2387  H1' U      75      27.115  64.588  30.213  1.00  0.00
ATOM   2388  N1  U      75      27.973  62.844  29.458  1.00  0.00
ATOM   2389  C6  U      75      28.183  61.958  28.438  1.00  0.00
ATOM   2390  H6  U      75      27.596  62.018  27.534  1.00  0.00
ATOM   2391  C5  U      75      29.111  60.942  28.584  1.00  0.00
ATOM   2392  H5  U      75      29.366  60.365  27.707  1.00  0.00
ATOM   2393  C4  U      75      29.941  60.869  29.784  1.00  0.00
ATOM   2394  O4  U      75      30.956  60.110  30.002  1.00  0.00
ATOM   2395  N3  U      75      29.536  61.652  30.807  1.00  0.00
ATOM   2396  H3  U      75      30.015  61.409  31.662  1.00  0.00
ATOM   2397  C2  U      75      28.651  62.728  30.711  1.00  0.00
ATOM   2398  O2  U      75      28.539  63.451  31.730  1.00  0.00
ATOM   2399  C3' U      75      27.247  64.903  27.030  1.00  0.00
ATOM   2400  H3' U      75      27.531  64.046  26.419  1.00  0.00
ATOM   2401  C2' U      75      28.032  65.018  28.328  1.00  0.00
ATOM   2402  H2' U      75      29.049  64.633  28.261  1.00  0.00
ATOM   2403  O2' U      75      28.006  66.360  28.831  1.00  0.00
ATOM   2404 HO2' U      75      28.391  67.024  28.255  1.00  0.00
ATOM   2405  O3' U      75      27.596  66.031  26.227  1.00  0.00
ATOM   2406  P   U      76      28.427  65.818  24.963  1.00  0.00
ATOM   2407  OP1 U      76      28.822  67.157  24.564  1.00  0.00
ATOM   2408  OP2 U      76      27.599  64.914  24.149  1.00  0.00
ATOM   2409  O5' U      76      29.816  65.033  25.362  1.00  0.00
ATOM   2410  C5' U      76      30.837  65.724  26.072  1.00  0.00
ATOM   2411  H5' U      76      30.345  66.029  26.995  1.00  0.00
ATOM   2412 H5'' U      76      31.028  66.595  25.444  1.00  0.00
ATOM   2413  C4' U      76      32.110  64.893  26.331  1.00  0.00
ATOM   2414  H4' U      76      32.779  65.630  26.775  1.00  0.00
ATOM   2415  O4' U      76      31.879  63.789  27.313  1.00  0.00
ATOM   2416  C1' U      76      32.604  62.727  26.861  1.00  0.00
ATOM   2417  H1' U      76      33.093  62.249  27.709  1.00  0.00
ATOM   2418  N1  U      76      31.866  61.566  26.316  1.00  0.00
ATOM   2419  C6  U      76      30.618  61.723  25.748  1.00  0.00
ATOM   2420  H6  U      76      30.291  62.749  25.666  1.00  0.00
ATOM   2421  C5  U      76      29.932  60.675  25.201  1.00  0.00
ATOM   2422  H5  U      76      28.945  60.856  24.801  1.00  0.00
ATOM   2423  C4  U      76      30.541  59.327  25.176  1.00  0.00
ATOM   2424  O4  U      76      29.962  58.315  24.798  1.00  0.00
ATOM   2425  N3  U      76      31.801  59.220  25.719  1.00  0.00
ATOM   2426  H3  U      76      32.174  58.282  25.766  1.00  0.00
ATOM   2427  C2  U      76      32.487  60.304  26.306  1.00  0.00
ATOM   2428  O2  U      76      33.565  60.017  26.799  1.00  0.00
ATOM   2429  C3' U      76      32.769  64.224  25.104  1.00  0.00
ATOM   2430  H3' U      76      32.065  63.784  24.396  1.00  0.00
ATOM   2431  C2' U      76      33.577  63.187  25.827  1.00  0.00
ATOM   2432  H2' U      76      33.909  62.386  25.166  1.00  0.00
ATOM   2433  O2' U      76      34.634  63.792  26.489  1.00  0.00
ATOM   2434 HO2' U      76      34.690  64.634  26.031  1.00  0.00
ATOM   2435  O3' U      76      33.608  65.194  24.409  1.00  0.00
ATOM   2436  P   U3     77      33.533  65.247  22.834  1.00  0.00
ATOM   2437  OP1 U3     77      34.673  66.069  22.340  1.00  0.00
ATOM   2438  OP2 U3     77      32.176  65.657  22.464  1.00  0.00
ATOM   2439  O5' U3     77      33.831  63.731  22.269  1.00  0.00
ATOM   2440  C5' U3     77      35.218  63.222  22.240  1.00  0.00
ATOM   2441  H5' U3     77      35.530  62.924  23.241  1.00  0.00
ATOM   2442 H5'' U3     77      35.885  64.002  21.873  1.00  0.00
ATOM   2443  C4' U3     77      35.279  61.940  21.485  1.00  0.00
ATOM   2444  H4' U3     77      36.315  61.601  21.492  1.00  0.00
ATOM   2445  O4' U3     77      34.391  60.910  22.000  1.00  0.00
ATOM   2446  C1' U3     77      34.095  59.995  20.931  1.00  0.00
ATOM   2447  H1' U3     77      34.536  59.056  21.266  1.00  0.00
ATOM   2448  N1  U3     77      32.599  59.790  20.784  1.00  0.00
ATOM   2449  C6  U3     77      31.687  60.717  21.149  1.00  0.00
ATOM   2450  H6  U3     77      31.997  61.705  21.455  1.00  0.00
ATOM   2451  C5  U3     77      30.358  60.355  21.090  1.00  0.00
ATOM   2452  H5  U3     77      29.622  61.104  21.344  1.00  0.00
ATOM   2453  C4  U3     77      29.870  59.087  20.577  1.00  0.00
ATOM   2454  O4  U3     77      28.722  58.811  20.358  1.00  0.00
ATOM   2455  N3  U3     77      30.871  58.180  20.337  1.00  0.00
ATOM   2456  H3  U3     77      30.461  57.267  20.202  1.00  0.00
ATOM   2457  C2  U3     77      32.236  58.484  20.286  1.00  0.00
ATOM   2458  O2  U3     77      33.042  57.632  19.845  1.00  0.00
ATOM   2459  C3' U3     77      34.851  61.927  20.006  1.00  0.00
ATOM   2460  H3' U3     77      33.890  62.432  19.906  1.00  0.00
ATOM   2461  C2' U3     77      34.708  60.424  19.595  1.00  0.00
ATOM   2462  H2' U3     77      34.000  60.209  18.795  1.00  0.00
ATOM   2463  O2' U3     77      35.960  59.767  19.316  1.00  0.00
ATOM   2464 HO2' U3     77      36.276  59.316  20.102  1.00  0.00
ATOM   2465  O3' U3     77      35.783  62.661  19.222  1.00  0.00
ATOM   2466 HO3' U3     77      35.543  63.580  19.361  1.00  0.00
TER   
ATOM   2467 MG   MG     78      30.537  37.442  70.159  1.00  0.00
TER   
ATOM   2468 MG   MG     79      32.262  33.917  52.584  1.00  0.00
TER   
ATOM   2469 MG   MG     80      34.667  54.265  37.964  1.00  0.00
TER   
ATOM   2470 MG   MG     81      31.457  50.289  23.155  1.00  0.00
TER   
ATOM   2471 MG   MG     82      39.076  40.399  58.707  1.00  0.00
TER   
ATOM   2472 MG   MG     83      34.541  24.920  41.951  1.00  0.00
TER   
END   
