# Supplementary material for: Modelling the structures of frameshift-stimulatory pseudoknots from representative bat coronaviruses
Source: PLoS Comput Biol. 2023 May 19;19(5):e1011124. doi: 10.1371/journal.pcbi.1011124 (PMC10234561; doi:10.1371/journal.pcbi.1011124)
Supplement: S3 Data — PDB files for the top 3 representative clusters from each conformer (threaded/unthreaded) of each pseudoknot described in the main text, along with PDB files for the representative clusters shown in S8–S18 Figs. (ZIP) [file pcbi.1011124.s003.zip › SI_Model_PDB_files/GLGC2_threaded_noMg_cluster1.pdb]

ATOM      1 HO5' G5      1      47.828  43.836  56.523  1.00  0.00
ATOM      2  O5' G5      1      48.264  43.198  57.093  1.00  0.00
ATOM      3  C5' G5      1      47.716  43.209  58.363  1.00  0.00
ATOM      4  H5' G5      1      48.549  42.928  59.007  1.00  0.00
ATOM      5 H5'' G5      1      46.998  42.400  58.497  1.00  0.00
ATOM      6  C4' G5      1      47.092  44.547  58.843  1.00  0.00
ATOM      7  H4' G5      1      47.012  44.446  59.925  1.00  0.00
ATOM      8  O4' G5      1      47.930  45.712  58.609  1.00  0.00
ATOM      9  C1' G5      1      47.202  46.815  58.104  1.00  0.00
ATOM     10  H1' G5      1      47.181  47.614  58.845  1.00  0.00
ATOM     11  N9  G5      1      47.773  47.371  56.863  1.00  0.00
ATOM     12  C8  G5      1      48.325  48.624  56.638  1.00  0.00
ATOM     13  H8  G5      1      48.418  49.343  57.439  1.00  0.00
ATOM     14  N7  G5      1      48.723  48.863  55.415  1.00  0.00
ATOM     15  C5  G5      1      48.534  47.631  54.837  1.00  0.00
ATOM     16  C6  G5      1      48.884  47.171  53.458  1.00  0.00
ATOM     17  O6  G5      1      49.479  47.762  52.524  1.00  0.00
ATOM     18  N1  G5      1      48.570  45.806  53.268  1.00  0.00
ATOM     19  H1  G5      1      48.844  45.365  52.401  1.00  0.00
ATOM     20  C2  G5      1      47.911  45.060  54.244  1.00  0.00
ATOM     21  N2  G5      1      47.510  43.871  53.918  1.00  0.00
ATOM     22  H21 G5      1      47.594  43.499  52.983  1.00  0.00
ATOM     23  H22 G5      1      46.880  43.484  54.605  1.00  0.00
ATOM     24  N3  G5      1      47.591  45.444  55.452  1.00  0.00
ATOM     25  C4  G5      1      47.927  46.751  55.673  1.00  0.00
ATOM     26  C3' G5      1      45.715  44.826  58.071  1.00  0.00
ATOM     27  H3' G5      1      45.801  44.394  57.074  1.00  0.00
ATOM     28  C2' G5      1      45.721  46.425  57.948  1.00  0.00
ATOM     29  H2' G5      1      45.426  46.907  57.016  1.00  0.00
ATOM     30  O2' G5      1      45.030  47.092  58.950  1.00  0.00
ATOM     31 HO2' G5      1      45.097  46.457  59.667  1.00  0.00
ATOM     32  O3' G5      1      44.600  44.287  58.751  1.00  0.00
ATOM     33  P   U       2      43.300  43.831  57.959  1.00  0.00
ATOM     34  OP1 U       2      42.319  43.631  58.999  1.00  0.00
ATOM     35  OP2 U       2      43.600  42.825  56.928  1.00  0.00
ATOM     36  O5' U       2      42.862  45.163  57.155  1.00  0.00
ATOM     37  C5' U       2      42.118  46.222  57.822  1.00  0.00
ATOM     38  H5' U       2      42.404  46.537  58.826  1.00  0.00
ATOM     39 H5'' U       2      41.151  45.800  58.098  1.00  0.00
ATOM     40  C4' U       2      41.877  47.433  56.908  1.00  0.00
ATOM     41  H4' U       2      41.225  48.065  57.510  1.00  0.00
ATOM     42  O4' U       2      43.070  48.068  56.334  1.00  0.00
ATOM     43  C1' U       2      42.655  48.476  55.018  1.00  0.00
ATOM     44  H1' U       2      42.823  49.547  54.908  1.00  0.00
ATOM     45  N1  U       2      43.399  47.699  54.013  1.00  0.00
ATOM     46  C6  U       2      44.022  46.528  54.215  1.00  0.00
ATOM     47  H6  U       2      44.040  46.123  55.216  1.00  0.00
ATOM     48  C5  U       2      44.760  45.887  53.251  1.00  0.00
ATOM     49  H5  U       2      45.310  44.961  53.340  1.00  0.00
ATOM     50  C4  U       2      44.774  46.405  51.916  1.00  0.00
ATOM     51  O4  U       2      45.409  45.885  50.971  1.00  0.00
ATOM     52  N3  U       2      44.075  47.584  51.694  1.00  0.00
ATOM     53  H3  U       2      44.080  47.918  50.741  1.00  0.00
ATOM     54  C2  U       2      43.448  48.310  52.687  1.00  0.00
ATOM     55  O2  U       2      42.912  49.406  52.356  1.00  0.00
ATOM     56  C3' U       2      40.963  46.999  55.738  1.00  0.00
ATOM     57  H3' U       2      41.411  46.126  55.265  1.00  0.00
ATOM     58  C2' U       2      41.194  48.240  54.867  1.00  0.00
ATOM     59  H2' U       2      40.958  48.150  53.807  1.00  0.00
ATOM     60  O2' U       2      40.437  49.336  55.416  1.00  0.00
ATOM     61 HO2' U       2      40.841  50.068  54.944  1.00  0.00
ATOM     62  O3' U       2      39.565  46.829  56.056  1.00  0.00
ATOM     63  P   C       3      38.850  45.598  55.449  1.00  0.00
ATOM     64  OP1 C       3      37.387  45.673  55.669  1.00  0.00
ATOM     65  OP2 C       3      39.535  44.406  55.954  1.00  0.00
ATOM     66  O5' C       3      39.214  45.708  53.848  1.00  0.00
ATOM     67  C5' C       3      38.537  46.620  53.065  1.00  0.00
ATOM     68  H5' C       3      38.638  47.648  53.416  1.00  0.00
ATOM     69 H5'' C       3      37.471  46.397  53.022  1.00  0.00
ATOM     70  C4' C       3      39.085  46.621  51.637  1.00  0.00
ATOM     71  H4' C       3      38.738  47.531  51.147  1.00  0.00
ATOM     72  O4' C       3      40.522  46.545  51.673  1.00  0.00
ATOM     73  C1' C       3      40.949  45.861  50.503  1.00  0.00
ATOM     74  H1' C       3      41.600  46.416  49.828  1.00  0.00
ATOM     75  N1  C       3      41.697  44.608  50.913  1.00  0.00
ATOM     76  C6  C       3      41.741  44.187  52.192  1.00  0.00
ATOM     77  H6  C       3      41.082  44.645  52.915  1.00  0.00
ATOM     78  C5  C       3      42.672  43.243  52.581  1.00  0.00
ATOM     79  H5  C       3      42.701  42.861  53.591  1.00  0.00
ATOM     80  C4  C       3      43.599  42.806  51.587  1.00  0.00
ATOM     81  N4  C       3      44.557  41.946  51.914  1.00  0.00
ATOM     82  H41 C       3      45.127  41.472  51.227  1.00  0.00
ATOM     83  H42 C       3      44.656  41.625  52.866  1.00  0.00
ATOM     84  N3  C       3      43.518  43.195  50.315  1.00  0.00
ATOM     85  C2  C       3      42.502  44.072  49.971  1.00  0.00
ATOM     86  O2  C       3      42.229  44.287  48.805  1.00  0.00
ATOM     87  C3' C       3      38.562  45.551  50.761  1.00  0.00
ATOM     88  H3' C       3      38.765  44.652  51.344  1.00  0.00
ATOM     89  C2' C       3      39.679  45.555  49.691  1.00  0.00
ATOM     90  H2' C       3      39.696  44.585  49.194  1.00  0.00
ATOM     91  O2' C       3      39.535  46.676  48.788  1.00  0.00
ATOM     92 HO2' C       3      39.932  46.529  47.927  1.00  0.00
ATOM     93  O3' C       3      37.259  45.658  50.213  1.00  0.00
ATOM     94  P   A       4      36.467  44.360  49.860  1.00  0.00
ATOM     95  OP1 A       4      35.150  44.760  49.271  1.00  0.00
ATOM     96  OP2 A       4      36.441  43.441  51.001  1.00  0.00
ATOM     97  O5' A       4      37.152  43.508  48.653  1.00  0.00
ATOM     98  C5' A       4      37.192  43.883  47.257  1.00  0.00
ATOM     99  H5' A       4      37.518  44.922  47.198  1.00  0.00
ATOM    100 H5'' A       4      36.170  43.795  46.889  1.00  0.00
ATOM    101  C4' A       4      38.096  43.026  46.384  1.00  0.00
ATOM    102  H4' A       4      37.977  43.395  45.365  1.00  0.00
ATOM    103  O4' A       4      39.484  43.176  46.797  1.00  0.00
ATOM    104  C1' A       4      40.072  41.867  46.845  1.00  0.00
ATOM    105  H1' A       4      41.020  41.738  46.324  1.00  0.00
ATOM    106  N9  A       4      40.341  41.317  48.235  1.00  0.00
ATOM    107  C8  A       4      39.955  41.769  49.491  1.00  0.00
ATOM    108  H8  A       4      39.355  42.642  49.702  1.00  0.00
ATOM    109  N7  A       4      40.532  41.164  50.505  1.00  0.00
ATOM    110  C5  A       4      41.329  40.172  49.918  1.00  0.00
ATOM    111  C6  A       4      42.260  39.201  50.365  1.00  0.00
ATOM    112  N6  A       4      42.545  38.888  51.673  1.00  0.00
ATOM    113  H61 A       4      43.129  38.105  51.928  1.00  0.00
ATOM    114  H62 A       4      42.129  39.462  52.393  1.00  0.00
ATOM    115  N1  A       4      42.838  38.399  49.551  1.00  0.00
ATOM    116  C2  A       4      42.645  38.560  48.240  1.00  0.00
ATOM    117  H2  A       4      43.228  37.921  47.593  1.00  0.00
ATOM    118  N3  A       4      41.892  39.469  47.651  1.00  0.00
ATOM    119  C4  A       4      41.242  40.273  48.530  1.00  0.00
ATOM    120  C3' A       4      37.674  41.636  46.572  1.00  0.00
ATOM    121  H3' A       4      37.379  41.509  47.614  1.00  0.00
ATOM    122  C2' A       4      39.035  40.939  46.220  1.00  0.00
ATOM    123  H2' A       4      39.219  39.960  46.663  1.00  0.00
ATOM    124  O2' A       4      39.407  40.878  44.847  1.00  0.00
ATOM    125 HO2' A       4      39.185  39.994  44.544  1.00  0.00
ATOM    126  O3' A       4      36.581  41.310  45.741  1.00  0.00
ATOM    127  P   G       5      35.709  40.011  45.979  1.00  0.00
ATOM    128  OP1 G       5      34.595  39.908  45.033  1.00  0.00
ATOM    129  OP2 G       5      35.381  39.811  47.392  1.00  0.00
ATOM    130  O5' G       5      36.707  38.888  45.595  1.00  0.00
ATOM    131  C5' G       5      36.946  38.540  44.252  1.00  0.00
ATOM    132  H5' G       5      37.292  39.503  43.878  1.00  0.00
ATOM    133 H5'' G       5      36.048  38.182  43.749  1.00  0.00
ATOM    134  C4' G       5      38.021  37.427  44.280  1.00  0.00
ATOM    135  H4' G       5      38.263  37.185  43.245  1.00  0.00
ATOM    136  O4' G       5      39.246  37.830  44.946  1.00  0.00
ATOM    137  C1' G       5      39.781  36.631  45.513  1.00  0.00
ATOM    138  H1' G       5      40.776  36.481  45.095  1.00  0.00
ATOM    139  N9  G       5      39.848  36.714  47.038  1.00  0.00
ATOM    140  C8  G       5      39.083  37.434  47.948  1.00  0.00
ATOM    141  H8  G       5      38.319  38.146  47.671  1.00  0.00
ATOM    142  N7  G       5      39.277  37.264  49.201  1.00  0.00
ATOM    143  C5  G       5      40.293  36.262  49.211  1.00  0.00
ATOM    144  C6  G       5      41.063  35.763  50.303  1.00  0.00
ATOM    145  O6  G       5      40.954  36.044  51.517  1.00  0.00
ATOM    146  N1  G       5      41.941  34.807  49.916  1.00  0.00
ATOM    147  H1  G       5      42.319  34.204  50.634  1.00  0.00
ATOM    148  C2  G       5      42.085  34.378  48.636  1.00  0.00
ATOM    149  N2  G       5      42.718  33.267  48.484  1.00  0.00
ATOM    150  H21 G       5      42.983  32.843  49.362  1.00  0.00
ATOM    151  H22 G       5      43.088  32.982  47.589  1.00  0.00
ATOM    152  N3  G       5      41.564  34.951  47.575  1.00  0.00
ATOM    153  C4  G       5      40.655  35.962  47.897  1.00  0.00
ATOM    154  C3' G       5      37.580  36.144  44.933  1.00  0.00
ATOM    155  H3' G       5      37.124  36.273  45.915  1.00  0.00
ATOM    156  C2' G       5      38.955  35.413  45.128  1.00  0.00
ATOM    157  H2' G       5      38.862  34.783  46.012  1.00  0.00
ATOM    158  O2' G       5      39.594  34.905  43.977  1.00  0.00
ATOM    159 HO2' G       5      40.464  34.571  44.209  1.00  0.00
ATOM    160  O3' G       5      36.688  35.444  44.131  1.00  0.00
ATOM    161  P   G       6      35.791  34.296  44.867  1.00  0.00
ATOM    162  OP1 G       6      34.906  33.750  43.807  1.00  0.00
ATOM    163  OP2 G       6      35.171  34.965  46.022  1.00  0.00
ATOM    164  O5' G       6      36.852  33.283  45.353  1.00  0.00
ATOM    165  C5' G       6      37.501  32.400  44.462  1.00  0.00
ATOM    166  H5' G       6      38.104  32.923  43.721  1.00  0.00
ATOM    167 H5'' G       6      36.820  31.774  43.885  1.00  0.00
ATOM    168  C4' G       6      38.467  31.483  45.126  1.00  0.00
ATOM    169  H4' G       6      38.962  30.975  44.298  1.00  0.00
ATOM    170  O4' G       6      39.316  32.089  45.996  1.00  0.00
ATOM    171  C1' G       6      39.566  31.336  47.181  1.00  0.00
ATOM    172  H1' G       6      40.633  31.119  47.222  1.00  0.00
ATOM    173  N9  G       6      39.153  32.069  48.406  1.00  0.00
ATOM    174  C8  G       6      38.397  33.231  48.557  1.00  0.00
ATOM    175  H8  G       6      38.074  33.720  47.649  1.00  0.00
ATOM    176  N7  G       6      38.106  33.522  49.799  1.00  0.00
ATOM    177  C5  G       6      38.798  32.576  50.537  1.00  0.00
ATOM    178  C6  G       6      38.884  32.304  51.939  1.00  0.00
ATOM    179  O6  G       6      38.430  33.026  52.860  1.00  0.00
ATOM    180  N1  G       6      39.714  31.217  52.241  1.00  0.00
ATOM    181  H1  G       6      39.844  31.029  53.225  1.00  0.00
ATOM    182  C2  G       6      40.329  30.434  51.319  1.00  0.00
ATOM    183  N2  G       6      41.107  29.536  51.834  1.00  0.00
ATOM    184  H21 G       6      41.123  29.420  52.837  1.00  0.00
ATOM    185  H22 G       6      41.690  28.984  51.220  1.00  0.00
ATOM    186  N3  G       6      40.229  30.647  50.042  1.00  0.00
ATOM    187  C4  G       6      39.454  31.727  49.694  1.00  0.00
ATOM    188  C3' G       6      37.703  30.495  45.991  1.00  0.00
ATOM    189  H3' G       6      36.862  30.976  46.492  1.00  0.00
ATOM    190  C2' G       6      38.756  29.986  46.991  1.00  0.00
ATOM    191  H2' G       6      38.352  29.548  47.903  1.00  0.00
ATOM    192  O2' G       6      39.719  29.152  46.280  1.00  0.00
ATOM    193 HO2' G       6      39.270  28.457  45.794  1.00  0.00
ATOM    194  O3' G       6      37.125  29.422  45.123  1.00  0.00
ATOM    195  P   G       7      35.925  28.514  45.631  1.00  0.00
ATOM    196  OP1 G       7      35.633  27.674  44.449  1.00  0.00
ATOM    197  OP2 G       7      34.860  29.459  46.155  1.00  0.00
ATOM    198  O5' G       7      36.554  27.684  46.875  1.00  0.00
ATOM    199  C5' G       7      37.177  26.387  46.614  1.00  0.00
ATOM    200  H5' G       7      38.013  26.465  45.919  1.00  0.00
ATOM    201 H5'' G       7      36.449  25.662  46.249  1.00  0.00
ATOM    202  C4' G       7      37.776  25.937  47.937  1.00  0.00
ATOM    203  H4' G       7      38.446  25.152  47.587  1.00  0.00
ATOM    204  O4' G       7      38.611  26.906  48.579  1.00  0.00
ATOM    205  C1' G       7      38.679  26.520  50.019  1.00  0.00
ATOM    206  H1' G       7      39.701  26.362  50.364  1.00  0.00
ATOM    207  N9  G       7      38.031  27.604  50.805  1.00  0.00
ATOM    208  C8  G       7      37.164  28.586  50.395  1.00  0.00
ATOM    209  H8  G       7      36.824  28.687  49.375  1.00  0.00
ATOM    210  N7  G       7      36.731  29.469  51.300  1.00  0.00
ATOM    211  C5  G       7      37.356  28.911  52.464  1.00  0.00
ATOM    212  C6  G       7      37.274  29.346  53.852  1.00  0.00
ATOM    213  O6  G       7      36.742  30.348  54.334  1.00  0.00
ATOM    214  N1  G       7      37.852  28.480  54.767  1.00  0.00
ATOM    215  H1  G       7      37.766  28.718  55.744  1.00  0.00
ATOM    216  C2  G       7      38.552  27.403  54.360  1.00  0.00
ATOM    217  N2  G       7      39.092  26.723  55.379  1.00  0.00
ATOM    218  H21 G       7      38.895  27.089  56.299  1.00  0.00
ATOM    219  H22 G       7      39.789  26.024  55.166  1.00  0.00
ATOM    220  N3  G       7      38.714  27.024  53.135  1.00  0.00
ATOM    221  C4  G       7      38.055  27.772  52.192  1.00  0.00
ATOM    222  C3' G       7      36.874  25.450  48.975  1.00  0.00
ATOM    223  H3' G       7      36.165  26.254  49.167  1.00  0.00
ATOM    224  C2' G       7      37.868  25.202  50.143  1.00  0.00
ATOM    225  H2' G       7      37.364  25.166  51.109  1.00  0.00
ATOM    226  O2' G       7      38.773  24.102  49.933  1.00  0.00
ATOM    227 HO2' G       7      38.411  23.456  49.322  1.00  0.00
ATOM    228  O3' G       7      36.259  24.197  48.597  1.00  0.00
ATOM    229  P   G       8      34.906  23.685  49.208  1.00  0.00
ATOM    230  OP1 G       8      34.580  22.395  48.572  1.00  0.00
ATOM    231  OP2 G       8      33.963  24.833  49.005  1.00  0.00
ATOM    232  O5' G       8      35.217  23.376  50.775  1.00  0.00
ATOM    233  C5' G       8      36.027  22.275  51.091  1.00  0.00
ATOM    234  H5' G       8      36.992  22.402  50.601  1.00  0.00
ATOM    235 H5'' G       8      35.522  21.349  50.816  1.00  0.00
ATOM    236  C4' G       8      36.268  22.282  52.656  1.00  0.00
ATOM    237  H4' G       8      36.780  21.331  52.806  1.00  0.00
ATOM    238  O4' G       8      37.041  23.355  53.208  1.00  0.00
ATOM    239  C1' G       8      36.498  23.748  54.437  1.00  0.00
ATOM    240  H1' G       8      37.203  23.841  55.263  1.00  0.00
ATOM    241  N9  G       8      35.851  25.020  54.297  1.00  0.00
ATOM    242  C8  G       8      35.418  25.639  53.150  1.00  0.00
ATOM    243  H8  G       8      35.388  25.206  52.161  1.00  0.00
ATOM    244  N7  G       8      34.930  26.860  53.359  1.00  0.00
ATOM    245  C5  G       8      34.922  26.978  54.730  1.00  0.00
ATOM    246  C6  G       8      34.496  28.034  55.631  1.00  0.00
ATOM    247  O6  G       8      33.971  29.082  55.378  1.00  0.00
ATOM    248  N1  G       8      34.593  27.706  56.988  1.00  0.00
ATOM    249  H1  G       8      34.282  28.403  57.650  1.00  0.00
ATOM    250  C2  G       8      35.139  26.616  57.358  1.00  0.00
ATOM    251  N2  G       8      34.939  26.390  58.597  1.00  0.00
ATOM    252  H21 G       8      34.548  27.209  59.039  1.00  0.00
ATOM    253  H22 G       8      35.271  25.598  59.129  1.00  0.00
ATOM    254  N3  G       8      35.663  25.662  56.615  1.00  0.00
ATOM    255  C4  G       8      35.547  25.910  55.309  1.00  0.00
ATOM    256  C3' G       8      34.914  22.353  53.443  1.00  0.00
ATOM    257  H3' G       8      34.374  23.265  53.188  1.00  0.00
ATOM    258  C2' G       8      35.535  22.637  54.875  1.00  0.00
ATOM    259  H2' G       8      34.730  23.014  55.505  1.00  0.00
ATOM    260  O2' G       8      36.249  21.556  55.408  1.00  0.00
ATOM    261 HO2' G       8      36.469  21.714  56.329  1.00  0.00
ATOM    262  O3' G       8      34.135  21.153  53.344  1.00  0.00
ATOM    263  P   U       9      32.632  21.231  53.687  1.00  0.00
ATOM    264  OP1 U       9      32.213  19.861  53.561  1.00  0.00
ATOM    265  OP2 U       9      31.953  22.188  52.887  1.00  0.00
ATOM    266  O5' U       9      32.400  21.655  55.227  1.00  0.00
ATOM    267  C5' U       9      32.835  20.751  56.244  1.00  0.00
ATOM    268  H5' U       9      33.873  20.434  56.145  1.00  0.00
ATOM    269 H5'' U       9      32.164  19.891  56.240  1.00  0.00
ATOM    270  C4' U       9      32.751  21.272  57.692  1.00  0.00
ATOM    271  H4' U       9      33.078  20.592  58.479  1.00  0.00
ATOM    272  O4' U       9      33.524  22.463  57.946  1.00  0.00
ATOM    273  C1' U       9      32.705  23.454  58.691  1.00  0.00
ATOM    274  H1' U       9      33.234  23.868  59.550  1.00  0.00
ATOM    275  N1  U       9      32.216  24.586  57.895  1.00  0.00
ATOM    276  C6  U       9      32.260  24.537  56.488  1.00  0.00
ATOM    277  H6  U       9      32.758  23.718  55.989  1.00  0.00
ATOM    278  C5  U       9      31.775  25.542  55.735  1.00  0.00
ATOM    279  H5  U       9      31.750  25.555  54.655  1.00  0.00
ATOM    280  C4  U       9      31.329  26.736  56.381  1.00  0.00
ATOM    281  O4  U       9      30.943  27.740  55.798  1.00  0.00
ATOM    282  N3  U       9      31.239  26.757  57.701  1.00  0.00
ATOM    283  H3  U       9      31.055  27.640  58.156  1.00  0.00
ATOM    284  C2  U       9      31.813  25.788  58.552  1.00  0.00
ATOM    285  O2  U       9      31.882  25.925  59.796  1.00  0.00
ATOM    286  C3' U       9      31.237  21.688  58.060  1.00  0.00
ATOM    287  H3' U       9      30.808  22.119  57.155  1.00  0.00
ATOM    288  C2' U       9      31.532  22.638  59.207  1.00  0.00
ATOM    289  H2' U       9      30.669  23.298  59.296  1.00  0.00
ATOM    290  O2' U       9      31.862  22.097  60.453  1.00  0.00
ATOM    291 HO2' U       9      31.286  21.362  60.677  1.00  0.00
ATOM    292  O3' U       9      30.451  20.582  58.579  1.00  0.00
ATOM    293  P   A      10      28.842  20.570  58.341  1.00  0.00
ATOM    294  OP1 A      10      28.397  19.343  59.029  1.00  0.00
ATOM    295  OP2 A      10      28.616  20.776  56.884  1.00  0.00
ATOM    296  O5' A      10      28.382  21.897  59.125  1.00  0.00
ATOM    297  C5' A      10      28.183  21.894  60.575  1.00  0.00
ATOM    298  H5' A      10      29.112  21.884  61.144  1.00  0.00
ATOM    299 H5'' A      10      27.582  21.017  60.815  1.00  0.00
ATOM    300  C4' A      10      27.357  23.053  61.113  1.00  0.00
ATOM    301  H4' A      10      27.147  22.865  62.166  1.00  0.00
ATOM    302  O4' A      10      28.146  24.208  60.973  1.00  0.00
ATOM    303  C1' A      10      27.359  25.356  60.631  1.00  0.00
ATOM    304  H1' A      10      27.618  26.250  61.198  1.00  0.00
ATOM    305  N9  A      10      27.567  25.787  59.250  1.00  0.00
ATOM    306  C8  A      10      28.127  25.105  58.188  1.00  0.00
ATOM    307  H8  A      10      28.510  24.096  58.220  1.00  0.00
ATOM    308  N7  A      10      28.141  25.880  57.094  1.00  0.00
ATOM    309  C5  A      10      27.666  27.139  57.460  1.00  0.00
ATOM    310  C6  A      10      27.614  28.445  56.847  1.00  0.00
ATOM    311  N6  A      10      27.926  28.751  55.633  1.00  0.00
ATOM    312  H61 A      10      27.994  29.747  55.480  1.00  0.00
ATOM    313  H62 A      10      28.364  28.064  55.036  1.00  0.00
ATOM    314  N1  A      10      27.106  29.463  57.497  1.00  0.00
ATOM    315  C2  A      10      26.688  29.266  58.741  1.00  0.00
ATOM    316  H2  A      10      26.252  30.149  59.187  1.00  0.00
ATOM    317  N3  A      10      26.784  28.177  59.457  1.00  0.00
ATOM    318  C4  A      10      27.254  27.088  58.780  1.00  0.00
ATOM    319  C3' A      10      26.098  23.429  60.342  1.00  0.00
ATOM    320  H3' A      10      26.399  23.456  59.294  1.00  0.00
ATOM    321  C2' A      10      25.917  24.903  60.707  1.00  0.00
ATOM    322  H2' A      10      25.325  25.445  59.969  1.00  0.00
ATOM    323  O2' A      10      25.420  25.258  62.005  1.00  0.00
ATOM    324 HO2' A      10      24.640  24.761  62.262  1.00  0.00
ATOM    325  O3' A      10      24.896  22.717  60.745  1.00  0.00
ATOM    326  P   C      11      23.755  22.456  59.654  1.00  0.00
ATOM    327  OP1 C      11      22.851  21.463  60.229  1.00  0.00
ATOM    328  OP2 C      11      24.349  22.324  58.268  1.00  0.00
ATOM    329  O5' C      11      23.045  23.916  59.665  1.00  0.00
ATOM    330  C5' C      11      22.225  24.363  60.713  1.00  0.00
ATOM    331  H5' C      11      22.571  24.045  61.697  1.00  0.00
ATOM    332 H5'' C      11      21.264  23.854  60.648  1.00  0.00
ATOM    333  C4' C      11      21.848  25.832  60.517  1.00  0.00
ATOM    334  H4' C      11      21.655  26.428  61.409  1.00  0.00
ATOM    335  O4' C      11      23.003  26.557  60.012  1.00  0.00
ATOM    336  C1' C      11      22.583  27.654  59.157  1.00  0.00
ATOM    337  H1' C      11      22.771  28.637  59.589  1.00  0.00
ATOM    338  N1  C      11      23.335  27.678  57.820  1.00  0.00
ATOM    339  C6  C      11      23.895  26.604  57.184  1.00  0.00
ATOM    340  H6  C      11      23.972  25.746  57.836  1.00  0.00
ATOM    341  C5  C      11      24.480  26.721  55.986  1.00  0.00
ATOM    342  H5  C      11      25.010  25.880  55.563  1.00  0.00
ATOM    343  C4  C      11      24.455  27.996  55.391  1.00  0.00
ATOM    344  N4  C      11      25.053  28.249  54.269  1.00  0.00
ATOM    345  H41 C      11      25.288  29.224  54.149  1.00  0.00
ATOM    346  H42 C      11      25.556  27.508  53.803  1.00  0.00
ATOM    347  N3  C      11      23.991  29.089  55.970  1.00  0.00
ATOM    348  C2  C      11      23.434  28.956  57.222  1.00  0.00
ATOM    349  O2  C      11      23.104  29.974  57.796  1.00  0.00
ATOM    350  C3' C      11      20.795  26.063  59.402  1.00  0.00
ATOM    351  H3' C      11      21.060  25.422  58.561  1.00  0.00
ATOM    352  C2' C      11      21.050  27.529  59.015  1.00  0.00
ATOM    353  H2' C      11      20.720  27.753  58.000  1.00  0.00
ATOM    354  O2' C      11      20.613  28.457  59.917  1.00  0.00
ATOM    355 HO2' C      11      19.718  28.162  60.101  1.00  0.00
ATOM    356  O3' C      11      19.489  26.035  59.933  1.00  0.00
ATOM    357  P   U      12      18.260  25.762  58.863  1.00  0.00
ATOM    358  OP1 U      12      17.029  25.689  59.672  1.00  0.00
ATOM    359  OP2 U      12      18.665  24.629  57.943  1.00  0.00
ATOM    360  O5' U      12      18.201  27.065  57.927  1.00  0.00
ATOM    361  C5' U      12      17.541  28.230  58.427  1.00  0.00
ATOM    362  H5' U      12      18.091  28.656  59.266  1.00  0.00
ATOM    363 H5'' U      12      16.469  28.044  58.497  1.00  0.00
ATOM    364  C4' U      12      17.582  29.444  57.432  1.00  0.00
ATOM    365  H4' U      12      17.224  30.326  57.964  1.00  0.00
ATOM    366  O4' U      12      18.950  29.898  57.328  1.00  0.00
ATOM    367  C1' U      12      19.086  30.575  56.107  1.00  0.00
ATOM    368  H1' U      12      19.445  31.585  56.305  1.00  0.00
ATOM    369  N1  U      12      19.999  29.818  55.216  1.00  0.00
ATOM    370  C6  U      12      20.160  28.440  55.386  1.00  0.00
ATOM    371  H6  U      12      19.581  27.929  56.141  1.00  0.00
ATOM    372  C5  U      12      20.933  27.723  54.531  1.00  0.00
ATOM    373  H5  U      12      20.843  26.648  54.585  1.00  0.00
ATOM    374  C4  U      12      21.711  28.371  53.535  1.00  0.00
ATOM    375  O4  U      12      22.378  27.817  52.691  1.00  0.00
ATOM    376  N3  U      12      21.661  29.730  53.549  1.00  0.00
ATOM    377  H3  U      12      22.235  30.134  52.823  1.00  0.00
ATOM    378  C2  U      12      20.765  30.502  54.273  1.00  0.00
ATOM    379  O2  U      12      20.614  31.665  53.979  1.00  0.00
ATOM    380  C3' U      12      16.956  29.394  56.093  1.00  0.00
ATOM    381  H3' U      12      17.241  28.438  55.654  1.00  0.00
ATOM    382  C2' U      12      17.611  30.624  55.540  1.00  0.00
ATOM    383  H2' U      12      17.701  30.492  54.461  1.00  0.00
ATOM    384  O2' U      12      17.002  31.855  55.898  1.00  0.00
ATOM    385 HO2' U      12      17.654  32.526  55.683  1.00  0.00
ATOM    386  O3' U      12      15.524  29.415  56.166  1.00  0.00
ATOM    387  P   A      13      14.575  29.057  54.961  1.00  0.00
ATOM    388  OP1 A      13      13.214  29.151  55.368  1.00  0.00
ATOM    389  OP2 A      13      14.995  27.728  54.490  1.00  0.00
ATOM    390  O5' A      13      14.891  30.053  53.781  1.00  0.00
ATOM    391  C5' A      13      14.478  31.397  53.770  1.00  0.00
ATOM    392  H5' A      13      14.727  31.840  54.734  1.00  0.00
ATOM    393 H5'' A      13      13.401  31.394  53.602  1.00  0.00
ATOM    394  C4' A      13      15.276  32.172  52.685  1.00  0.00
ATOM    395  H4' A      13      15.080  33.236  52.818  1.00  0.00
ATOM    396  O4' A      13      16.710  31.938  52.930  1.00  0.00
ATOM    397  C1' A      13      17.434  32.039  51.677  1.00  0.00
ATOM    398  H1' A      13      18.198  32.816  51.678  1.00  0.00
ATOM    399  N9  A      13      18.066  30.723  51.304  1.00  0.00
ATOM    400  C8  A      13      17.846  29.529  51.902  1.00  0.00
ATOM    401  H8  A      13      17.119  29.337  52.677  1.00  0.00
ATOM    402  N7  A      13      18.526  28.559  51.407  1.00  0.00
ATOM    403  C5  A      13      19.323  29.192  50.413  1.00  0.00
ATOM    404  C6  A      13      20.349  28.779  49.575  1.00  0.00
ATOM    405  N6  A      13      21.110  27.674  49.756  1.00  0.00
ATOM    406  H61 A      13      22.037  27.623  49.358  1.00  0.00
ATOM    407  H62 A      13      20.901  27.085  50.549  1.00  0.00
ATOM    408  N1  A      13      20.943  29.644  48.758  1.00  0.00
ATOM    409  C2  A      13      20.511  30.922  48.745  1.00  0.00
ATOM    410  H2  A      13      21.051  31.631  48.135  1.00  0.00
ATOM    411  N3  A      13      19.617  31.453  49.452  1.00  0.00
ATOM    412  C4  A      13      19.022  30.540  50.275  1.00  0.00
ATOM    413  C3' A      13      15.067  31.725  51.260  1.00  0.00
ATOM    414  H3' A      13      14.966  30.640  51.261  1.00  0.00
ATOM    415  C2' A      13      16.331  32.391  50.696  1.00  0.00
ATOM    416  H2' A      13      16.540  31.884  49.754  1.00  0.00
ATOM    417  O2' A      13      16.172  33.805  50.553  1.00  0.00
ATOM    418 HO2' A      13      17.020  34.254  50.594  1.00  0.00
ATOM    419  O3' A      13      13.859  32.235  50.665  1.00  0.00
ATOM    420  P   G      14      13.439  31.667  49.252  1.00  0.00
ATOM    421  OP1 G      14      12.162  32.278  48.842  1.00  0.00
ATOM    422  OP2 G      14      13.532  30.164  49.316  1.00  0.00
ATOM    423  O5' G      14      14.567  32.099  48.282  1.00  0.00
ATOM    424  C5' G      14      14.569  33.385  47.740  1.00  0.00
ATOM    425  H5' G      14      14.891  34.216  48.367  1.00  0.00
ATOM    426 H5'' G      14      13.549  33.661  47.472  1.00  0.00
ATOM    427  C4' G      14      15.385  33.405  46.454  1.00  0.00
ATOM    428  H4' G      14      15.375  34.381  45.970  1.00  0.00
ATOM    429  O4' G      14      16.763  33.108  46.605  1.00  0.00
ATOM    430  C1' G      14      17.223  32.246  45.519  1.00  0.00
ATOM    431  H1' G      14      18.009  32.649  44.880  1.00  0.00
ATOM    432  N9  G      14      17.659  30.933  46.025  1.00  0.00
ATOM    433  C8  G      14      17.353  30.341  47.242  1.00  0.00
ATOM    434  H8  G      14      16.633  30.826  47.884  1.00  0.00
ATOM    435  N7  G      14      17.887  29.156  47.423  1.00  0.00
ATOM    436  C5  G      14      18.733  29.028  46.315  1.00  0.00
ATOM    437  C6  G      14      19.803  28.125  46.076  1.00  0.00
ATOM    438  O6  G      14      20.100  27.069  46.586  1.00  0.00
ATOM    439  N1  G      14      20.489  28.372  44.933  1.00  0.00
ATOM    440  H1  G      14      21.268  27.742  44.802  1.00  0.00
ATOM    441  C2  G      14      20.257  29.365  44.092  1.00  0.00
ATOM    442  N2  G      14      20.966  29.484  43.037  1.00  0.00
ATOM    443  H21 G      14      21.715  28.825  42.881  1.00  0.00
ATOM    444  H22 G      14      20.830  30.107  42.255  1.00  0.00
ATOM    445  N3  G      14      19.269  30.279  44.292  1.00  0.00
ATOM    446  C4  G      14      18.573  30.051  45.426  1.00  0.00
ATOM    447  C3' G      14      14.728  32.441  45.431  1.00  0.00
ATOM    448  H3' G      14      14.189  31.656  45.961  1.00  0.00
ATOM    449  C2' G      14      16.027  32.010  44.646  1.00  0.00
ATOM    450  H2' G      14      15.982  30.946  44.417  1.00  0.00
ATOM    451  O2' G      14      16.298  32.841  43.446  1.00  0.00
ATOM    452 HO2' G      14      15.467  33.280  43.247  1.00  0.00
ATOM    453  O3' G      14      13.835  33.056  44.525  1.00  0.00
ATOM    454  P   U      15      12.669  32.364  43.700  1.00  0.00
ATOM    455  OP1 U      15      12.106  33.389  42.801  1.00  0.00
ATOM    456  OP2 U      15      11.874  31.660  44.774  1.00  0.00
ATOM    457  O5' U      15      13.276  31.287  42.801  1.00  0.00
ATOM    458  C5' U      15      13.815  31.541  41.506  1.00  0.00
ATOM    459  H5' U      15      14.459  32.409  41.651  1.00  0.00
ATOM    460 H5'' U      15      13.031  31.592  40.751  1.00  0.00
ATOM    461  C4' U      15      14.746  30.469  41.059  1.00  0.00
ATOM    462  H4' U      15      15.225  30.831  40.149  1.00  0.00
ATOM    463  O4' U      15      15.700  30.181  42.034  1.00  0.00
ATOM    464  C1' U      15      16.097  28.815  41.963  1.00  0.00
ATOM    465  H1' U      15      17.141  28.921  41.666  1.00  0.00
ATOM    466  N1  U      15      16.081  28.199  43.273  1.00  0.00
ATOM    467  C6  U      15      15.044  28.325  44.181  1.00  0.00
ATOM    468  H6  U      15      14.228  28.998  43.963  1.00  0.00
ATOM    469  C5  U      15      15.180  27.766  45.441  1.00  0.00
ATOM    470  H5  U      15      14.439  28.004  46.190  1.00  0.00
ATOM    471  C4  U      15      16.308  26.888  45.765  1.00  0.00
ATOM    472  O4  U      15      16.446  26.240  46.809  1.00  0.00
ATOM    473  N3  U      15      17.248  26.788  44.809  1.00  0.00
ATOM    474  H3  U      15      17.967  26.088  44.926  1.00  0.00
ATOM    475  C2  U      15      17.224  27.352  43.564  1.00  0.00
ATOM    476  O2  U      15      18.134  27.153  42.763  1.00  0.00
ATOM    477  C3' U      15      14.082  29.125  40.740  1.00  0.00
ATOM    478  H3' U      15      13.362  28.976  41.545  1.00  0.00
ATOM    479  C2' U      15      15.205  28.130  40.912  1.00  0.00
ATOM    480  H2' U      15      14.874  27.150  41.256  1.00  0.00
ATOM    481  O2' U      15      15.981  27.953  39.721  1.00  0.00
ATOM    482 HO2' U      15      15.425  28.296  39.018  1.00  0.00
ATOM    483  O3' U      15      13.565  29.112  39.460  1.00  0.00
ATOM    484  P   G      16      12.421  28.108  38.923  1.00  0.00
ATOM    485  OP1 G      16      11.637  28.715  37.797  1.00  0.00
ATOM    486  OP2 G      16      11.639  27.566  40.049  1.00  0.00
ATOM    487  O5' G      16      13.509  27.098  38.403  1.00  0.00
ATOM    488  C5' G      16      14.331  27.201  37.220  1.00  0.00
ATOM    489  H5' G      16      15.220  27.814  37.371  1.00  0.00
ATOM    490 H5'' G      16      13.790  27.597  36.360  1.00  0.00
ATOM    491  C4' G      16      14.822  25.804  36.758  1.00  0.00
ATOM    492  H4' G      16      15.596  26.011  36.019  1.00  0.00
ATOM    493  O4' G      16      15.517  25.129  37.773  1.00  0.00
ATOM    494  C1' G      16      15.363  23.735  37.710  1.00  0.00
ATOM    495  H1' G      16      16.346  23.265  37.684  1.00  0.00
ATOM    496  N9  G      16      14.627  23.285  38.884  1.00  0.00
ATOM    497  C8  G      16      13.898  24.048  39.750  1.00  0.00
ATOM    498  H8  G      16      13.780  25.104  39.557  1.00  0.00
ATOM    499  N7  G      16      13.587  23.434  40.885  1.00  0.00
ATOM    500  C5  G      16      14.048  22.147  40.685  1.00  0.00
ATOM    501  C6  G      16      13.993  20.926  41.505  1.00  0.00
ATOM    502  O6  G      16      13.443  20.795  42.646  1.00  0.00
ATOM    503  N1  G      16      14.440  19.804  40.903  1.00  0.00
ATOM    504  H1  G      16      14.406  18.933  41.414  1.00  0.00
ATOM    505  C2  G      16      14.961  19.806  39.627  1.00  0.00
ATOM    506  N2  G      16      15.360  18.730  39.185  1.00  0.00
ATOM    507  H21 G      16      15.227  17.925  39.781  1.00  0.00
ATOM    508  H22 G      16      15.722  18.648  38.246  1.00  0.00
ATOM    509  N3  G      16      15.236  20.900  38.961  1.00  0.00
ATOM    510  C4  G      16      14.677  22.017  39.472  1.00  0.00
ATOM    511  C3' G      16      13.773  24.843  36.376  1.00  0.00
ATOM    512  H3' G      16      12.922  24.826  37.057  1.00  0.00
ATOM    513  C2' G      16      14.532  23.561  36.431  1.00  0.00
ATOM    514  H2' G      16      13.886  22.692  36.559  1.00  0.00
ATOM    515  O2' G      16      15.459  23.293  35.326  1.00  0.00
ATOM    516 HO2' G      16      15.861  22.424  35.392  1.00  0.00
ATOM    517  O3' G      16      13.306  25.238  35.101  1.00  0.00
ATOM    518  P   G      17      11.877  24.863  34.487  1.00  0.00
ATOM    519  OP1 G      17      12.036  25.143  33.040  1.00  0.00
ATOM    520  OP2 G      17      10.925  25.538  35.394  1.00  0.00
ATOM    521  O5' G      17      11.735  23.320  34.664  1.00  0.00
ATOM    522  C5' G      17      12.527  22.366  33.978  1.00  0.00
ATOM    523  H5' G      17      13.580  22.646  34.017  1.00  0.00
ATOM    524 H5'' G      17      12.303  22.545  32.926  1.00  0.00
ATOM    525  C4' G      17      12.465  20.869  34.382  1.00  0.00
ATOM    526  H4' G      17      12.806  20.365  33.478  1.00  0.00
ATOM    527  O4' G      17      13.281  20.493  35.492  1.00  0.00
ATOM    528  C1' G      17      12.612  19.502  36.251  1.00  0.00
ATOM    529  H1' G      17      13.388  18.749  36.388  1.00  0.00
ATOM    530  N9  G      17      12.069  20.033  37.625  1.00  0.00
ATOM    531  C8  G      17      11.617  21.263  37.915  1.00  0.00
ATOM    532  H8  G      17      11.648  22.082  37.211  1.00  0.00
ATOM    533  N7  G      17      11.123  21.328  39.128  1.00  0.00
ATOM    534  C5  G      17      11.261  20.004  39.624  1.00  0.00
ATOM    535  C6  G      17      10.934  19.444  40.925  1.00  0.00
ATOM    536  O6  G      17      10.414  19.986  41.914  1.00  0.00
ATOM    537  N1  G      17      11.286  18.101  41.081  1.00  0.00
ATOM    538  H1  G      17      11.178  17.756  42.024  1.00  0.00
ATOM    539  C2  G      17      11.796  17.332  40.088  1.00  0.00
ATOM    540  N2  G      17      11.995  16.077  40.356  1.00  0.00
ATOM    541  H21 G      17      11.767  15.717  41.271  1.00  0.00
ATOM    542  H22 G      17      12.241  15.309  39.748  1.00  0.00
ATOM    543  N3  G      17      12.097  17.834  38.862  1.00  0.00
ATOM    544  C4  G      17      11.819  19.198  38.692  1.00  0.00
ATOM    545  C3' G      17      11.072  20.321  34.723  1.00  0.00
ATOM    546  H3' G      17      10.576  21.021  35.394  1.00  0.00
ATOM    547  C2' G      17      11.393  19.010  35.385  1.00  0.00
ATOM    548  H2' G      17      10.524  18.647  35.933  1.00  0.00
ATOM    549  O2' G      17      11.931  17.990  34.645  1.00  0.00
ATOM    550 HO2' G      17      11.250  17.436  34.257  1.00  0.00
ATOM    551  O3' G      17      10.273  20.126  33.525  1.00  0.00
ATOM    552  P   A      18       8.711  19.791  33.556  1.00  0.00
ATOM    553  OP1 A      18       8.095  20.105  32.202  1.00  0.00
ATOM    554  OP2 A      18       8.125  20.542  34.704  1.00  0.00
ATOM    555  O5' A      18       8.619  18.279  33.888  1.00  0.00
ATOM    556  C5' A      18       8.991  17.340  32.915  1.00  0.00
ATOM    557  H5' A      18      10.033  17.525  32.651  1.00  0.00
ATOM    558 H5'' A      18       8.264  17.448  32.110  1.00  0.00
ATOM    559  C4' A      18       8.983  15.914  33.552  1.00  0.00
ATOM    560  H4' A      18       9.292  15.183  32.805  1.00  0.00
ATOM    561  O4' A      18       9.999  15.913  34.521  1.00  0.00
ATOM    562  C1' A      18       9.613  14.976  35.531  1.00  0.00
ATOM    563  H1' A      18      10.464  14.307  35.661  1.00  0.00
ATOM    564  N9  A      18       9.302  15.683  36.778  1.00  0.00
ATOM    565  C8  A      18       8.838  16.944  36.938  1.00  0.00
ATOM    566  H8  A      18       8.645  17.642  36.136  1.00  0.00
ATOM    567  N7  A      18       8.485  17.214  38.216  1.00  0.00
ATOM    568  C5  A      18       8.817  16.008  38.911  1.00  0.00
ATOM    569  C6  A      18       8.668  15.492  40.272  1.00  0.00
ATOM    570  N6  A      18       8.064  16.176  41.219  1.00  0.00
ATOM    571  H61 A      18       8.328  16.090  42.190  1.00  0.00
ATOM    572  H62 A      18       7.380  16.889  41.013  1.00  0.00
ATOM    573  N1  A      18       9.226  14.323  40.637  1.00  0.00
ATOM    574  C2  A      18       9.903  13.656  39.694  1.00  0.00
ATOM    575  H2  A      18      10.380  12.733  39.990  1.00  0.00
ATOM    576  N3  A      18       9.927  13.929  38.400  1.00  0.00
ATOM    577  C4  A      18       9.369  15.100  38.045  1.00  0.00
ATOM    578  C3' A      18       7.734  15.499  34.241  1.00  0.00
ATOM    579  H3' A      18       7.322  16.172  34.993  1.00  0.00
ATOM    580  C2' A      18       8.314  14.325  34.991  1.00  0.00
ATOM    581  H2' A      18       7.673  13.932  35.779  1.00  0.00
ATOM    582  O2' A      18       8.641  13.208  34.096  1.00  0.00
ATOM    583 HO2' A      18       7.918  13.257  33.466  1.00  0.00
ATOM    584  O3' A      18       6.688  15.124  33.412  1.00  0.00
ATOM    585  P   G      19       5.181  15.069  33.887  1.00  0.00
ATOM    586  OP1 G      19       5.070  14.257  35.132  1.00  0.00
ATOM    587  OP2 G      19       4.389  14.592  32.708  1.00  0.00
ATOM    588  O5' G      19       4.890  16.560  34.120  1.00  0.00
ATOM    589  C5' G      19       5.052  17.582  33.103  1.00  0.00
ATOM    590  H5' G      19       5.303  17.249  32.097  1.00  0.00
ATOM    591 H5'' G      19       5.914  18.187  33.386  1.00  0.00
ATOM    592  C4' G      19       3.831  18.438  32.818  1.00  0.00
ATOM    593  H4' G      19       3.973  19.071  31.942  1.00  0.00
ATOM    594  O4' G      19       2.692  17.685  32.347  1.00  0.00
ATOM    595  C1' G      19       1.487  18.082  32.999  1.00  0.00
ATOM    596  H1' G      19       0.732  18.376  32.270  1.00  0.00
ATOM    597  N9  G      19       1.036  16.956  33.901  1.00  0.00
ATOM    598  C8  G      19       1.566  15.752  34.203  1.00  0.00
ATOM    599  H8  G      19       2.381  15.369  33.607  1.00  0.00
ATOM    600  N7  G      19       1.002  15.131  35.174  1.00  0.00
ATOM    601  C5  G      19      -0.118  15.926  35.553  1.00  0.00
ATOM    602  C6  G      19      -1.170  15.752  36.521  1.00  0.00
ATOM    603  O6  G      19      -1.445  14.763  37.187  1.00  0.00
ATOM    604  N1  G      19      -2.078  16.829  36.485  1.00  0.00
ATOM    605  H1  G      19      -2.851  16.764  37.133  1.00  0.00
ATOM    606  C2  G      19      -1.881  17.890  35.712  1.00  0.00
ATOM    607  N2  G      19      -2.797  18.810  35.810  1.00  0.00
ATOM    608  H21 G      19      -3.550  18.674  36.469  1.00  0.00
ATOM    609  H22 G      19      -2.731  19.627  35.220  1.00  0.00
ATOM    610  N3  G      19      -0.907  18.103  34.795  1.00  0.00
ATOM    611  C4  G      19      -0.005  17.071  34.782  1.00  0.00
ATOM    612  C3' G      19       3.306  19.158  34.077  1.00  0.00
ATOM    613  H3' G      19       3.458  18.540  34.961  1.00  0.00
ATOM    614  C2' G      19       1.800  19.362  33.786  1.00  0.00
ATOM    615  H2' G      19       1.333  19.494  34.763  1.00  0.00
ATOM    616  O2' G      19       1.527  20.427  32.886  1.00  0.00
ATOM    617 HO2' G      19       2.178  21.126  32.982  1.00  0.00
ATOM    618  O3' G      19       3.928  20.419  34.228  1.00  0.00
ATOM    619  P   U      20       4.016  21.154  35.643  1.00  0.00
ATOM    620  OP1 U      20       4.650  22.446  35.345  1.00  0.00
ATOM    621  OP2 U      20       4.759  20.270  36.534  1.00  0.00
ATOM    622  O5' U      20       2.563  21.202  36.266  1.00  0.00
ATOM    623  C5' U      20       1.655  22.224  35.977  1.00  0.00
ATOM    624  H5' U      20       1.498  22.109  34.905  1.00  0.00
ATOM    625 H5'' U      20       2.131  23.190  36.143  1.00  0.00
ATOM    626  C4' U      20       0.380  21.972  36.804  1.00  0.00
ATOM    627  H4' U      20      -0.336  22.731  36.487  1.00  0.00
ATOM    628  O4' U      20      -0.122  20.617  36.711  1.00  0.00
ATOM    629  C1' U      20      -0.737  20.236  37.924  1.00  0.00
ATOM    630  H1' U      20      -1.799  20.075  37.739  1.00  0.00
ATOM    631  N1  U      20      -0.137  19.074  38.557  1.00  0.00
ATOM    632  C6  U      20       0.880  18.300  38.005  1.00  0.00
ATOM    633  H6  U      20       1.467  18.673  37.178  1.00  0.00
ATOM    634  C5  U      20       1.218  17.133  38.533  1.00  0.00
ATOM    635  H5  U      20       2.098  16.639  38.149  1.00  0.00
ATOM    636  C4  U      20       0.581  16.519  39.678  1.00  0.00
ATOM    637  O4  U      20       0.886  15.411  40.178  1.00  0.00
ATOM    638  N3  U      20      -0.495  17.275  40.157  1.00  0.00
ATOM    639  H3  U      20      -1.139  16.880  40.827  1.00  0.00
ATOM    640  C2  U      20      -0.923  18.440  39.560  1.00  0.00
ATOM    641  O2  U      20      -1.889  18.952  40.117  1.00  0.00
ATOM    642  C3' U      20       0.766  22.183  38.272  1.00  0.00
ATOM    643  H3' U      20       1.576  21.495  38.516  1.00  0.00
ATOM    644  C2' U      20      -0.578  21.511  38.725  1.00  0.00
ATOM    645  H2' U      20      -0.583  21.282  39.790  1.00  0.00
ATOM    646  O2' U      20      -1.700  22.403  38.628  1.00  0.00
ATOM    647 HO2' U      20      -1.541  23.281  38.983  1.00  0.00
ATOM    648  O3' U      20       0.959  23.499  38.703  1.00  0.00
ATOM    649  P   A      21       2.060  23.690  39.866  1.00  0.00
ATOM    650  OP1 A      21       1.890  25.110  40.326  1.00  0.00
ATOM    651  OP2 A      21       3.378  23.201  39.440  1.00  0.00
ATOM    652  O5' A      21       1.485  22.673  40.950  1.00  0.00
ATOM    653  C5' A      21       0.291  23.055  41.673  1.00  0.00
ATOM    654  H5' A      21      -0.518  23.149  40.948  1.00  0.00
ATOM    655 H5'' A      21       0.391  24.025  42.160  1.00  0.00
ATOM    656  C4' A      21      -0.193  22.132  42.792  1.00  0.00
ATOM    657  H4' A      21      -1.027  22.587  43.327  1.00  0.00
ATOM    658  O4' A      21      -0.554  20.789  42.340  1.00  0.00
ATOM    659  C1' A      21       0.051  19.746  43.144  1.00  0.00
ATOM    660  H1' A      21      -0.696  18.992  43.392  1.00  0.00
ATOM    661  N9  A      21       1.149  19.069  42.404  1.00  0.00
ATOM    662  C8  A      21       2.053  19.446  41.408  1.00  0.00
ATOM    663  H8  A      21       1.960  20.323  40.786  1.00  0.00
ATOM    664  N7  A      21       2.941  18.552  41.079  1.00  0.00
ATOM    665  C5  A      21       2.662  17.456  41.973  1.00  0.00
ATOM    666  C6  A      21       3.276  16.163  42.255  1.00  0.00
ATOM    667  N6  A      21       4.182  15.599  41.495  1.00  0.00
ATOM    668  H61 A      21       4.513  14.664  41.685  1.00  0.00
ATOM    669  H62 A      21       4.579  16.297  40.883  1.00  0.00
ATOM    670  N1  A      21       2.811  15.465  43.325  1.00  0.00
ATOM    671  C2  A      21       1.930  16.050  44.119  1.00  0.00
ATOM    672  H2  A      21       1.501  15.421  44.884  1.00  0.00
ATOM    673  N3  A      21       1.415  17.266  44.080  1.00  0.00
ATOM    674  C4  A      21       1.804  17.939  42.918  1.00  0.00
ATOM    675  C3' A      21       0.966  21.800  43.783  1.00  0.00
ATOM    676  H3' A      21       1.878  21.703  43.194  1.00  0.00
ATOM    677  C2' A      21       0.614  20.458  44.347  1.00  0.00
ATOM    678  H2' A      21       1.516  19.985  44.735  1.00  0.00
ATOM    679  O2' A      21      -0.450  20.498  45.313  1.00  0.00
ATOM    680 HO2' A      21      -0.782  21.396  45.380  1.00  0.00
ATOM    681  O3' A      21       1.164  22.714  44.793  1.00  0.00
ATOM    682  P   G      22       2.468  22.742  45.721  1.00  0.00
ATOM    683  OP1 G      22       2.226  23.905  46.573  1.00  0.00
ATOM    684  OP2 G      22       3.710  22.667  44.910  1.00  0.00
ATOM    685  O5' G      22       2.503  21.509  46.739  1.00  0.00
ATOM    686  C5' G      22       1.695  21.411  47.875  1.00  0.00
ATOM    687  H5' G      22       0.673  21.459  47.501  1.00  0.00
ATOM    688 H5'' G      22       2.016  22.281  48.449  1.00  0.00
ATOM    689  C4' G      22       2.031  20.085  48.606  1.00  0.00
ATOM    690  H4' G      22       1.538  20.135  49.577  1.00  0.00
ATOM    691  O4' G      22       1.615  18.845  47.898  1.00  0.00
ATOM    692  C1' G      22       2.645  17.873  48.038  1.00  0.00
ATOM    693  H1' G      22       2.348  16.843  48.234  1.00  0.00
ATOM    694  N9  G      22       3.478  17.747  46.792  1.00  0.00
ATOM    695  C8  G      22       3.762  18.540  45.785  1.00  0.00
ATOM    696  H8  G      22       3.455  19.575  45.743  1.00  0.00
ATOM    697  N7  G      22       4.664  18.151  44.958  1.00  0.00
ATOM    698  C5  G      22       5.012  16.889  45.400  1.00  0.00
ATOM    699  C6  G      22       5.929  15.871  44.849  1.00  0.00
ATOM    700  O6  G      22       6.600  15.847  43.830  1.00  0.00
ATOM    701  N1  G      22       6.009  14.763  45.705  1.00  0.00
ATOM    702  H1  G      22       6.817  14.168  45.590  1.00  0.00
ATOM    703  C2  G      22       5.231  14.618  46.767  1.00  0.00
ATOM    704  N2  G      22       5.584  13.565  47.416  1.00  0.00
ATOM    705  H21 G      22       6.303  12.928  47.101  1.00  0.00
ATOM    706  H22 G      22       5.058  13.323  48.244  1.00  0.00
ATOM    707  N3  G      22       4.351  15.513  47.300  1.00  0.00
ATOM    708  C4  G      22       4.275  16.623  46.546  1.00  0.00
ATOM    709  C3' G      22       3.461  19.979  48.984  1.00  0.00
ATOM    710  H3' G      22       4.035  20.217  48.089  1.00  0.00
ATOM    711  C2' G      22       3.528  18.419  49.243  1.00  0.00
ATOM    712  H2' G      22       4.558  18.116  49.053  1.00  0.00
ATOM    713  O2' G      22       3.166  18.017  50.503  1.00  0.00
ATOM    714 HO2' G      22       3.923  17.788  51.046  1.00  0.00
ATOM    715  O3' G      22       3.837  20.869  50.047  1.00  0.00
ATOM    716  P   C      23       5.267  21.535  50.093  1.00  0.00
ATOM    717  OP1 C      23       5.305  22.381  51.270  1.00  0.00
ATOM    718  OP2 C      23       5.536  22.145  48.797  1.00  0.00
ATOM    719  O5' C      23       6.381  20.444  50.295  1.00  0.00
ATOM    720  C5' C      23       6.327  19.602  51.424  1.00  0.00
ATOM    721  H5' C      23       5.309  19.235  51.555  1.00  0.00
ATOM    722 H5'' C      23       6.729  20.030  52.342  1.00  0.00
ATOM    723  C4' C      23       6.978  18.195  51.304  1.00  0.00
ATOM    724  H4' C      23       6.706  17.640  52.202  1.00  0.00
ATOM    725  O4' C      23       6.489  17.448  50.219  1.00  0.00
ATOM    726  C1' C      23       7.573  16.636  49.729  1.00  0.00
ATOM    727  H1' C      23       7.184  15.618  49.747  1.00  0.00
ATOM    728  N1  C      23       8.006  17.007  48.404  1.00  0.00
ATOM    729  C6  C      23       7.952  18.311  47.878  1.00  0.00
ATOM    730  H6  C      23       7.382  19.073  48.389  1.00  0.00
ATOM    731  C5  C      23       8.434  18.494  46.611  1.00  0.00
ATOM    732  H5  C      23       8.353  19.476  46.170  1.00  0.00
ATOM    733  C4  C      23       8.969  17.375  45.873  1.00  0.00
ATOM    734  N4  C      23       9.325  17.593  44.631  1.00  0.00
ATOM    735  H41 C      23       9.746  16.850  44.091  1.00  0.00
ATOM    736  H42 C      23       9.428  18.538  44.289  1.00  0.00
ATOM    737  N3  C      23       9.066  16.134  46.392  1.00  0.00
ATOM    738  C2  C      23       8.647  15.993  47.651  1.00  0.00
ATOM    739  O2  C      23       8.861  14.901  48.069  1.00  0.00
ATOM    740  C3' C      23       8.530  18.208  51.181  1.00  0.00
ATOM    741  H3' C      23       8.792  18.931  50.408  1.00  0.00
ATOM    742  C2' C      23       8.751  16.796  50.663  1.00  0.00
ATOM    743  H2' C      23       9.648  16.758  50.046  1.00  0.00
ATOM    744  O2' C      23       8.750  15.715  51.645  1.00  0.00
ATOM    745 HO2' C      23       9.560  15.907  52.123  1.00  0.00
ATOM    746  O3' C      23       9.195  18.518  52.381  1.00  0.00
ATOM    747  P   C      24      10.798  18.731  52.314  1.00  0.00
ATOM    748  OP1 C      24      11.156  18.834  53.739  1.00  0.00
ATOM    749  OP2 C      24      11.181  19.864  51.411  1.00  0.00
ATOM    750  O5' C      24      11.412  17.451  51.677  1.00  0.00
ATOM    751  C5' C      24      11.944  16.369  52.434  1.00  0.00
ATOM    752  H5' C      24      11.143  15.866  52.977  1.00  0.00
ATOM    753 H5'' C      24      12.638  16.717  53.198  1.00  0.00
ATOM    754  C4' C      24      12.643  15.320  51.617  1.00  0.00
ATOM    755  H4' C      24      12.660  14.394  52.193  1.00  0.00
ATOM    756  O4' C      24      11.890  15.022  50.438  1.00  0.00
ATOM    757  C1' C      24      12.746  14.670  49.359  1.00  0.00
ATOM    758  H1' C      24      12.328  13.700  49.089  1.00  0.00
ATOM    759  N1  C      24      12.751  15.565  48.057  1.00  0.00
ATOM    760  C6  C      24      12.142  16.777  48.074  1.00  0.00
ATOM    761  H6  C      24      11.548  17.014  48.945  1.00  0.00
ATOM    762  C5  C      24      12.148  17.550  46.943  1.00  0.00
ATOM    763  H5  C      24      11.526  18.432  46.908  1.00  0.00
ATOM    764  C4  C      24      12.917  17.103  45.819  1.00  0.00
ATOM    765  N4  C      24      12.913  17.784  44.762  1.00  0.00
ATOM    766  H41 C      24      13.466  17.394  44.012  1.00  0.00
ATOM    767  H42 C      24      12.340  18.610  44.665  1.00  0.00
ATOM    768  N3  C      24      13.482  15.927  45.780  1.00  0.00
ATOM    769  C2  C      24      13.472  15.156  46.912  1.00  0.00
ATOM    770  O2  C      24      14.005  14.074  46.819  1.00  0.00
ATOM    771  C3' C      24      14.023  15.713  51.070  1.00  0.00
ATOM    772  H3' C      24      13.980  16.743  50.715  1.00  0.00
ATOM    773  C2' C      24      14.183  14.619  49.973  1.00  0.00
ATOM    774  H2' C      24      14.934  14.981  49.271  1.00  0.00
ATOM    775  O2' C      24      14.443  13.377  50.642  1.00  0.00
ATOM    776 HO2' C      24      14.958  13.641  51.408  1.00  0.00
ATOM    777  O3' C      24      15.067  15.503  52.033  1.00  0.00
ATOM    778  P   C      25      16.479  16.146  51.840  1.00  0.00
ATOM    779  OP1 C      25      17.254  15.974  53.104  1.00  0.00
ATOM    780  OP2 C      25      16.308  17.499  51.249  1.00  0.00
ATOM    781  O5' C      25      17.261  15.243  50.721  1.00  0.00
ATOM    782  C5' C      25      17.804  14.033  50.983  1.00  0.00
ATOM    783  H5' C      25      17.051  13.272  51.187  1.00  0.00
ATOM    784 H5'' C      25      18.506  14.133  51.811  1.00  0.00
ATOM    785  C4' C      25      18.572  13.412  49.768  1.00  0.00
ATOM    786  H4' C      25      19.007  12.493  50.162  1.00  0.00
ATOM    787  O4' C      25      17.646  13.277  48.755  1.00  0.00
ATOM    788  C1' C      25      18.293  13.534  47.534  1.00  0.00
ATOM    789  H1' C      25      18.352  12.628  46.931  1.00  0.00
ATOM    790  N1  C      25      17.805  14.801  46.755  1.00  0.00
ATOM    791  C6  C      25      17.237  15.874  47.352  1.00  0.00
ATOM    792  H6  C      25      17.064  15.703  48.404  1.00  0.00
ATOM    793  C5  C      25      16.961  17.030  46.735  1.00  0.00
ATOM    794  H5  C      25      16.526  17.843  47.297  1.00  0.00
ATOM    795  C4  C      25      17.238  16.999  45.363  1.00  0.00
ATOM    796  N4  C      25      16.831  18.034  44.672  1.00  0.00
ATOM    797  H41 C      25      17.109  18.031  43.701  1.00  0.00
ATOM    798  H42 C      25      16.451  18.810  45.196  1.00  0.00
ATOM    799  N3  C      25      17.817  16.067  44.747  1.00  0.00
ATOM    800  C2  C      25      18.139  14.930  45.438  1.00  0.00
ATOM    801  O2  C      25      18.739  14.088  44.811  1.00  0.00
ATOM    802  C3' C      25      19.626  14.362  49.250  1.00  0.00
ATOM    803  H3' C      25      19.128  15.327  49.155  1.00  0.00
ATOM    804  C2' C      25      19.750  13.824  47.861  1.00  0.00
ATOM    805  H2' C      25      20.275  14.451  47.140  1.00  0.00
ATOM    806  O2' C      25      20.554  12.647  47.810  1.00  0.00
ATOM    807 HO2' C      25      21.300  12.601  48.412  1.00  0.00
ATOM    808  O3' C      25      20.831  14.387  49.894  1.00  0.00
ATOM    809  P   G      26      21.876  15.645  49.926  1.00  0.00
ATOM    810  OP1 G      26      23.035  15.098  50.662  1.00  0.00
ATOM    811  OP2 G      26      21.213  16.854  50.370  1.00  0.00
ATOM    812  O5' G      26      22.388  15.883  48.475  1.00  0.00
ATOM    813  C5' G      26      23.149  14.923  47.783  1.00  0.00
ATOM    814  H5' G      26      22.784  13.915  47.981  1.00  0.00
ATOM    815 H5'' G      26      24.145  14.944  48.226  1.00  0.00
ATOM    816  C4' G      26      23.227  15.079  46.277  1.00  0.00
ATOM    817  H4' G      26      23.794  14.249  45.855  1.00  0.00
ATOM    818  O4' G      26      21.945  15.190  45.661  1.00  0.00
ATOM    819  C1' G      26      21.871  16.059  44.635  1.00  0.00
ATOM    820  H1' G      26      21.486  15.591  43.729  1.00  0.00
ATOM    821  N9  G      26      21.081  17.275  44.967  1.00  0.00
ATOM    822  C8  G      26      20.404  17.436  46.174  1.00  0.00
ATOM    823  H8  G      26      20.523  16.774  47.019  1.00  0.00
ATOM    824  N7  G      26      19.744  18.556  46.259  1.00  0.00
ATOM    825  C5  G      26      19.911  19.109  45.004  1.00  0.00
ATOM    826  C6  G      26      19.362  20.285  44.372  1.00  0.00
ATOM    827  O6  G      26      18.518  21.030  44.759  1.00  0.00
ATOM    828  N1  G      26      19.951  20.656  43.174  1.00  0.00
ATOM    829  H1  G      26      19.591  21.392  42.583  1.00  0.00
ATOM    830  C2  G      26      20.572  19.749  42.425  1.00  0.00
ATOM    831  N2  G      26      20.994  20.124  41.263  1.00  0.00
ATOM    832  H21 G      26      20.806  21.081  41.000  1.00  0.00
ATOM    833  H22 G      26      21.545  19.548  40.643  1.00  0.00
ATOM    834  N3  G      26      21.021  18.616  42.859  1.00  0.00
ATOM    835  C4  G      26      20.697  18.299  44.137  1.00  0.00
ATOM    836  C3' G      26      23.990  16.216  45.663  1.00  0.00
ATOM    837  H3' G      26      23.717  17.154  46.146  1.00  0.00
ATOM    838  C2' G      26      23.363  16.332  44.304  1.00  0.00
ATOM    839  H2' G      26      23.431  17.330  43.872  1.00  0.00
ATOM    840  O2' G      26      23.919  15.340  43.378  1.00  0.00
ATOM    841 HO2' G      26      24.814  15.656  43.235  1.00  0.00
ATOM    842  O3' G      26      25.338  15.919  45.480  1.00  0.00
ATOM    843  P   U      27      26.452  16.918  45.926  1.00  0.00
ATOM    844  OP1 U      27      27.753  16.298  45.690  1.00  0.00
ATOM    845  OP2 U      27      26.160  17.323  47.285  1.00  0.00
ATOM    846  O5' U      27      26.076  18.149  44.914  1.00  0.00
ATOM    847  C5' U      27      26.570  18.031  43.641  1.00  0.00
ATOM    848  H5' U      27      26.265  17.072  43.222  1.00  0.00
ATOM    849 H5'' U      27      27.643  18.168  43.781  1.00  0.00
ATOM    850  C4' U      27      26.181  19.123  42.703  1.00  0.00
ATOM    851  H4' U      27      26.668  18.873  41.761  1.00  0.00
ATOM    852  O4' U      27      24.695  19.233  42.493  1.00  0.00
ATOM    853  C1' U      27      24.388  20.576  42.489  1.00  0.00
ATOM    854  H1' U      27      23.766  20.831  41.631  1.00  0.00
ATOM    855  N1  U      27      23.572  20.951  43.639  1.00  0.00
ATOM    856  C6  U      27      23.523  20.296  44.837  1.00  0.00
ATOM    857  H6  U      27      24.026  19.344  44.912  1.00  0.00
ATOM    858  C5  U      27      22.706  20.695  45.842  1.00  0.00
ATOM    859  H5  U      27      22.805  20.177  46.784  1.00  0.00
ATOM    860  C4  U      27      21.888  21.901  45.738  1.00  0.00
ATOM    861  O4  U      27      21.187  22.375  46.631  1.00  0.00
ATOM    862  N3  U      27      21.981  22.578  44.554  1.00  0.00
ATOM    863  H3  U      27      21.340  23.351  44.445  1.00  0.00
ATOM    864  C2  U      27      22.826  22.176  43.533  1.00  0.00
ATOM    865  O2  U      27      22.954  22.880  42.551  1.00  0.00
ATOM    866  C3' U      27      26.770  20.504  43.128  1.00  0.00
ATOM    867  H3' U      27      26.539  20.590  44.190  1.00  0.00
ATOM    868  C2' U      27      25.764  21.306  42.339  1.00  0.00
ATOM    869  H2' U      27      25.717  22.272  42.842  1.00  0.00
ATOM    870  O2' U      27      26.123  21.385  40.980  1.00  0.00
ATOM    871 HO2' U      27      27.076  21.424  40.871  1.00  0.00
ATOM    872  O3' U      27      28.122  20.843  42.745  1.00  0.00
ATOM    873  P   C      28      28.847  22.089  43.498  1.00  0.00
ATOM    874  OP1 C      28      30.224  22.164  42.876  1.00  0.00
ATOM    875  OP2 C      28      28.678  21.964  44.955  1.00  0.00
ATOM    876  O5' C      28      28.025  23.395  43.021  1.00  0.00
ATOM    877  C5' C      28      28.212  23.947  41.734  1.00  0.00
ATOM    878  H5' C      28      28.137  23.138  41.008  1.00  0.00
ATOM    879 H5'' C      28      29.209  24.384  41.673  1.00  0.00
ATOM    880  C4' C      28      27.228  25.071  41.461  1.00  0.00
ATOM    881  H4' C      28      27.276  25.254  40.388  1.00  0.00
ATOM    882  O4' C      28      25.851  24.685  41.784  1.00  0.00
ATOM    883  C1' C      28      25.125  25.879  42.065  1.00  0.00
ATOM    884  H1' C      28      24.376  26.005  41.283  1.00  0.00
ATOM    885  N1  C      28      24.390  25.692  43.297  1.00  0.00
ATOM    886  C6  C      28      24.835  24.867  44.298  1.00  0.00
ATOM    887  H6  C      28      25.801  24.394  44.203  1.00  0.00
ATOM    888  C5  C      28      24.171  24.638  45.433  1.00  0.00
ATOM    889  H5  C      28      24.557  23.956  46.176  1.00  0.00
ATOM    890  C4  C      28      22.932  25.383  45.647  1.00  0.00
ATOM    891  N4  C      28      22.161  25.088  46.655  1.00  0.00
ATOM    892  H41 C      28      21.288  25.595  46.640  1.00  0.00
ATOM    893  H42 C      28      22.352  24.372  47.341  1.00  0.00
ATOM    894  N3  C      28      22.469  26.138  44.692  1.00  0.00
ATOM    895  C2  C      28      23.225  26.397  43.555  1.00  0.00
ATOM    896  O2  C      28      22.741  27.197  42.746  1.00  0.00
ATOM    897  C3' C      28      27.383  26.310  42.293  1.00  0.00
ATOM    898  H3' C      28      27.385  25.905  43.305  1.00  0.00
ATOM    899  C2' C      28      26.075  27.074  42.097  1.00  0.00
ATOM    900  H2' C      28      25.768  27.803  42.846  1.00  0.00
ATOM    901  O2' C      28      26.056  27.692  40.852  1.00  0.00
ATOM    902 HO2' C      28      25.201  28.128  40.818  1.00  0.00
ATOM    903  O3' C      28      28.547  27.129  42.021  1.00  0.00
ATOM    904  P   U      29      29.123  28.091  43.171  1.00  0.00
ATOM    905  OP1 U      29      30.473  28.533  42.759  1.00  0.00
ATOM    906  OP2 U      29      29.021  27.363  44.469  1.00  0.00
ATOM    907  O5' U      29      28.110  29.342  43.262  1.00  0.00
ATOM    908  C5' U      29      27.661  30.070  42.109  1.00  0.00
ATOM    909  H5' U      29      27.527  29.473  41.207  1.00  0.00
ATOM    910 H5'' U      29      28.416  30.822  41.879  1.00  0.00
ATOM    911  C4' U      29      26.395  30.929  42.393  1.00  0.00
ATOM    912  H4' U      29      26.197  31.480  41.473  1.00  0.00
ATOM    913  O4' U      29      25.305  30.043  42.668  1.00  0.00
ATOM    914  C1' U      29      24.413  30.554  43.615  1.00  0.00
ATOM    915  H1' U      29      23.482  30.719  43.072  1.00  0.00
ATOM    916  N1  U      29      24.315  29.793  44.897  1.00  0.00
ATOM    917  C6  U      29      25.202  28.759  45.211  1.00  0.00
ATOM    918  H6  U      29      26.125  28.718  44.653  1.00  0.00
ATOM    919  C5  U      29      24.976  28.018  46.333  1.00  0.00
ATOM    920  H5  U      29      25.776  27.327  46.557  1.00  0.00
ATOM    921  C4  U      29      23.997  28.277  47.306  1.00  0.00
ATOM    922  O4  U      29      23.762  27.689  48.355  1.00  0.00
ATOM    923  N3  U      29      23.127  29.234  46.969  1.00  0.00
ATOM    924  H3  U      29      22.415  29.475  47.645  1.00  0.00
ATOM    925  C2  U      29      23.359  30.155  45.861  1.00  0.00
ATOM    926  O2  U      29      22.589  31.106  45.765  1.00  0.00
ATOM    927  C3' U      29      26.383  31.817  43.696  1.00  0.00
ATOM    928  H3' U      29      26.908  31.311  44.506  1.00  0.00
ATOM    929  C2' U      29      24.934  32.011  43.939  1.00  0.00
ATOM    930  H2' U      29      24.696  32.201  44.985  1.00  0.00
ATOM    931  O2' U      29      24.491  33.003  42.958  1.00  0.00
ATOM    932 HO2' U      29      25.052  33.772  42.835  1.00  0.00
ATOM    933  O3' U      29      27.080  33.030  43.554  1.00  0.00
ATOM    934  P   A      30      27.946  33.702  44.655  1.00  0.00
ATOM    935  OP1 A      30      28.768  34.752  43.999  1.00  0.00
ATOM    936  OP2 A      30      28.567  32.644  45.506  1.00  0.00
ATOM    937  O5' A      30      26.775  34.453  45.560  1.00  0.00
ATOM    938  C5' A      30      26.063  35.676  45.228  1.00  0.00
ATOM    939  H5' A      30      25.556  35.370  44.312  1.00  0.00
ATOM    940 H5'' A      30      26.732  36.532  45.143  1.00  0.00
ATOM    941  C4' A      30      24.951  35.953  46.220  1.00  0.00
ATOM    942  H4' A      30      24.401  36.860  45.971  1.00  0.00
ATOM    943  O4' A      30      23.989  34.836  46.333  1.00  0.00
ATOM    944  C1' A      30      23.593  34.631  47.638  1.00  0.00
ATOM    945  H1' A      30      22.507  34.574  47.711  1.00  0.00
ATOM    946  N9  A      30      24.223  33.418  48.220  1.00  0.00
ATOM    947  C8  A      30      25.269  32.634  47.720  1.00  0.00
ATOM    948  H8  A      30      25.866  32.874  46.852  1.00  0.00
ATOM    949  N7  A      30      25.384  31.512  48.359  1.00  0.00
ATOM    950  C5  A      30      24.496  31.593  49.467  1.00  0.00
ATOM    951  C6  A      30      24.096  30.764  50.515  1.00  0.00
ATOM    952  N6  A      30      24.656  29.587  50.769  1.00  0.00
ATOM    953  H61 A      30      24.153  29.029  51.444  1.00  0.00
ATOM    954  H62 A      30      25.229  29.170  50.049  1.00  0.00
ATOM    955  N1  A      30      23.101  31.062  51.306  1.00  0.00
ATOM    956  C2  A      30      22.481  32.189  51.017  1.00  0.00
ATOM    957  H2  A      30      21.682  32.375  51.719  1.00  0.00
ATOM    958  N3  A      30      22.783  33.139  50.098  1.00  0.00
ATOM    959  C4  A      30      23.828  32.769  49.317  1.00  0.00
ATOM    960  C3' A      30      25.339  36.104  47.671  1.00  0.00
ATOM    961  H3' A      30      26.065  35.318  47.879  1.00  0.00
ATOM    962  C2' A      30      24.068  35.818  48.448  1.00  0.00
ATOM    963  H2' A      30      24.351  35.531  49.461  1.00  0.00
ATOM    964  O2' A      30      23.111  36.792  48.505  1.00  0.00
ATOM    965 HO2' A      30      23.012  36.976  49.443  1.00  0.00
ATOM    966  O3' A      30      25.817  37.443  47.845  1.00  0.00
ATOM    967  P   G      31      26.855  37.949  48.959  1.00  0.00
ATOM    968  OP1 G      31      27.148  39.334  48.510  1.00  0.00
ATOM    969  OP2 G      31      27.936  36.953  49.060  1.00  0.00
ATOM    970  O5' G      31      26.214  38.075  50.446  1.00  0.00
ATOM    971  C5' G      31      25.068  38.850  50.644  1.00  0.00
ATOM    972  H5' G      31      24.432  38.851  49.758  1.00  0.00
ATOM    973 H5'' G      31      25.378  39.893  50.701  1.00  0.00
ATOM    974  C4' G      31      24.278  38.514  51.881  1.00  0.00
ATOM    975  H4' G      31      23.414  39.172  51.970  1.00  0.00
ATOM    976  O4' G      31      23.757  37.209  51.704  1.00  0.00
ATOM    977  C1' G      31      23.716  36.496  52.943  1.00  0.00
ATOM    978  H1' G      31      22.689  36.207  53.166  1.00  0.00
ATOM    979  N9  G      31      24.573  35.271  52.787  1.00  0.00
ATOM    980  C8  G      31      25.627  34.908  51.923  1.00  0.00
ATOM    981  H8  G      31      25.849  35.567  51.097  1.00  0.00
ATOM    982  N7  G      31      26.082  33.632  51.982  1.00  0.00
ATOM    983  C5  G      31      25.274  33.122  53.010  1.00  0.00
ATOM    984  C6  G      31      25.232  31.856  53.612  1.00  0.00
ATOM    985  O6  G      31      25.767  30.772  53.357  1.00  0.00
ATOM    986  N1  G      31      24.381  31.780  54.619  1.00  0.00
ATOM    987  H1  G      31      24.322  30.885  55.083  1.00  0.00
ATOM    988  C2  G      31      23.630  32.799  55.145  1.00  0.00
ATOM    989  N2  G      31      23.052  32.549  56.283  1.00  0.00
ATOM    990  H21 G      31      23.146  31.649  56.733  1.00  0.00
ATOM    991  H22 G      31      22.585  33.304  56.764  1.00  0.00
ATOM    992  N3  G      31      23.544  33.945  54.560  1.00  0.00
ATOM    993  C4  G      31      24.393  34.128  53.534  1.00  0.00
ATOM    994  C3' G      31      25.079  38.458  53.135  1.00  0.00
ATOM    995  H3' G      31      26.040  37.970  52.973  1.00  0.00
ATOM    996  C2' G      31      24.272  37.454  53.996  1.00  0.00
ATOM    997  H2' G      31      25.041  36.994  54.617  1.00  0.00
ATOM    998  O2' G      31      23.172  38.061  54.692  1.00  0.00
ATOM    999 HO2' G      31      22.919  37.460  55.397  1.00  0.00
ATOM   1000  O3' G      31      25.186  39.698  53.790  1.00  0.00
ATOM   1001  P   U      32      26.620  39.910  54.658  1.00  0.00
ATOM   1002  OP1 U      32      26.414  41.201  55.351  1.00  0.00
ATOM   1003  OP2 U      32      27.848  39.681  53.832  1.00  0.00
ATOM   1004  O5' U      32      26.504  38.786  55.820  1.00  0.00
ATOM   1005  C5' U      32      25.732  38.988  56.921  1.00  0.00
ATOM   1006  H5' U      32      24.707  39.174  56.599  1.00  0.00
ATOM   1007 H5'' U      32      26.022  39.872  57.489  1.00  0.00
ATOM   1008  C4' U      32      25.750  37.838  57.760  1.00  0.00
ATOM   1009  H4' U      32      25.113  38.037  58.622  1.00  0.00
ATOM   1010  O4' U      32      25.456  36.644  57.045  1.00  0.00
ATOM   1011  C1' U      32      25.826  35.506  57.729  1.00  0.00
ATOM   1012  H1' U      32      24.932  35.102  58.205  1.00  0.00
ATOM   1013  N1  U      32      26.552  34.515  56.903  1.00  0.00
ATOM   1014  C6  U      32      27.328  34.877  55.848  1.00  0.00
ATOM   1015  H6  U      32      27.557  35.930  55.782  1.00  0.00
ATOM   1016  C5  U      32      28.062  33.960  55.229  1.00  0.00
ATOM   1017  H5  U      32      28.680  34.318  54.418  1.00  0.00
ATOM   1018  C4  U      32      27.970  32.556  55.546  1.00  0.00
ATOM   1019  O4  U      32      28.473  31.624  54.898  1.00  0.00
ATOM   1020  N3  U      32      27.204  32.218  56.670  1.00  0.00
ATOM   1021  H3  U      32      27.056  31.259  56.948  1.00  0.00
ATOM   1022  C2  U      32      26.537  33.166  57.390  1.00  0.00
ATOM   1023  O2  U      32      26.077  32.866  58.487  1.00  0.00
ATOM   1024  C3' U      32      27.176  37.470  58.281  1.00  0.00
ATOM   1025  H3' U      32      27.912  37.515  57.478  1.00  0.00
ATOM   1026  C2' U      32      26.901  36.037  58.722  1.00  0.00
ATOM   1027  H2' U      32      27.801  35.436  58.588  1.00  0.00
ATOM   1028  O2' U      32      26.565  36.005  60.073  1.00  0.00
ATOM   1029 HO2' U      32      27.370  36.055  60.594  1.00  0.00
ATOM   1030  O3' U      32      27.700  38.262  59.330  1.00  0.00
ATOM   1031  P   A      33      29.265  38.297  59.725  1.00  0.00
ATOM   1032  OP1 A      33      29.361  39.417  60.699  1.00  0.00
ATOM   1033  OP2 A      33      30.175  38.295  58.562  1.00  0.00
ATOM   1034  O5' A      33      29.556  37.024  60.576  1.00  0.00
ATOM   1035  C5' A      33      29.161  36.832  61.868  1.00  0.00
ATOM   1036  H5' A      33      28.204  37.343  61.967  1.00  0.00
ATOM   1037 H5'' A      33      29.863  37.377  62.499  1.00  0.00
ATOM   1038  C4' A      33      29.092  35.391  62.421  1.00  0.00
ATOM   1039  H4' A      33      28.614  35.387  63.400  1.00  0.00
ATOM   1040  O4' A      33      28.209  34.670  61.576  1.00  0.00
ATOM   1041  C1' A      33      28.687  33.347  61.633  1.00  0.00
ATOM   1042  H1' A      33      27.996  32.636  62.087  1.00  0.00
ATOM   1043  N9  A      33      29.185  32.964  60.333  1.00  0.00
ATOM   1044  C8  A      33      29.752  33.770  59.383  1.00  0.00
ATOM   1045  H8  A      33      29.752  34.849  59.444  1.00  0.00
ATOM   1046  N7  A      33      30.190  33.078  58.321  1.00  0.00
ATOM   1047  C5  A      33      30.126  31.781  58.760  1.00  0.00
ATOM   1048  C6  A      33      30.407  30.528  58.134  1.00  0.00
ATOM   1049  N6  A      33      30.909  30.370  56.960  1.00  0.00
ATOM   1050  H61 A      33      30.998  29.425  56.615  1.00  0.00
ATOM   1051  H62 A      33      31.307  31.116  56.407  1.00  0.00
ATOM   1052  N1  A      33      30.213  29.411  58.732  1.00  0.00
ATOM   1053  C2  A      33      29.703  29.460  59.953  1.00  0.00
ATOM   1054  H2  A      33      29.494  28.467  60.323  1.00  0.00
ATOM   1055  N3  A      33      29.335  30.531  60.634  1.00  0.00
ATOM   1056  C4  A      33      29.529  31.682  59.980  1.00  0.00
ATOM   1057  C3' A      33      30.445  34.720  62.488  1.00  0.00
ATOM   1058  H3' A      33      31.036  34.871  61.584  1.00  0.00
ATOM   1059  C2' A      33      29.968  33.309  62.549  1.00  0.00
ATOM   1060  H2' A      33      30.735  32.591  62.259  1.00  0.00
ATOM   1061  O2' A      33      29.656  32.995  63.874  1.00  0.00
ATOM   1062 HO2' A      33      29.389  32.080  63.995  1.00  0.00
ATOM   1063  O3' A      33      31.112  35.190  63.659  1.00  0.00
ATOM   1064  P   C      34      32.714  35.279  63.658  1.00  0.00
ATOM   1065  OP1 C      34      33.188  36.001  64.847  1.00  0.00
ATOM   1066  OP2 C      34      33.045  35.966  62.403  1.00  0.00
ATOM   1067  O5' C      34      33.427  33.785  63.637  1.00  0.00
ATOM   1068  C5' C      34      33.056  32.936  64.688  1.00  0.00
ATOM   1069  H5' C      34      32.008  33.067  64.955  1.00  0.00
ATOM   1070 H5'' C      34      33.583  33.240  65.592  1.00  0.00
ATOM   1071  C4' C      34      33.424  31.556  64.399  1.00  0.00
ATOM   1072  H4' C      34      33.285  30.859  65.226  1.00  0.00
ATOM   1073  O4' C      34      32.618  31.171  63.262  1.00  0.00
ATOM   1074  C1' C      34      33.231  30.098  62.461  1.00  0.00
ATOM   1075  H1' C      34      32.705  29.151  62.584  1.00  0.00
ATOM   1076  N1  C      34      33.368  30.529  61.003  1.00  0.00
ATOM   1077  C6  C      34      33.355  31.879  60.734  1.00  0.00
ATOM   1078  H6  C      34      33.209  32.622  61.504  1.00  0.00
ATOM   1079  C5  C      34      33.376  32.317  59.485  1.00  0.00
ATOM   1080  H5  C      34      33.286  33.363  59.232  1.00  0.00
ATOM   1081  C4  C      34      33.719  31.330  58.511  1.00  0.00
ATOM   1082  N4  C      34      33.712  31.604  57.267  1.00  0.00
ATOM   1083  H41 C      34      33.978  30.896  56.598  1.00  0.00
ATOM   1084  H42 C      34      33.924  32.551  56.987  1.00  0.00
ATOM   1085  N3  C      34      33.890  30.063  58.792  1.00  0.00
ATOM   1086  C2  C      34      33.629  29.591  60.018  1.00  0.00
ATOM   1087  O2  C      34      33.712  28.349  60.264  1.00  0.00
ATOM   1088  C3' C      34      34.810  31.309  63.813  1.00  0.00
ATOM   1089  H3' C      34      34.948  32.060  63.035  1.00  0.00
ATOM   1090  C2' C      34      34.585  29.949  63.130  1.00  0.00
ATOM   1091  H2' C      34      35.414  29.787  62.442  1.00  0.00
ATOM   1092  O2' C      34      34.551  28.925  64.058  1.00  0.00
ATOM   1093 HO2' C      34      34.536  28.102  63.565  1.00  0.00
ATOM   1094  O3' C      34      35.846  31.416  64.781  1.00  0.00
ATOM   1095  P   C      35      37.276  31.888  64.330  1.00  0.00
ATOM   1096  OP1 C      35      38.096  32.169  65.543  1.00  0.00
ATOM   1097  OP2 C      35      37.011  33.022  63.409  1.00  0.00
ATOM   1098  O5' C      35      38.079  30.808  63.453  1.00  0.00
ATOM   1099  C5' C      35      38.537  29.649  63.997  1.00  0.00
ATOM   1100  H5' C      35      37.849  29.266  64.750  1.00  0.00
ATOM   1101 H5'' C      35      39.453  29.793  64.570  1.00  0.00
ATOM   1102  C4' C      35      38.935  28.616  62.971  1.00  0.00
ATOM   1103  H4' C      35      39.230  27.729  63.532  1.00  0.00
ATOM   1104  O4' C      35      37.885  28.434  62.087  1.00  0.00
ATOM   1105  C1' C      35      38.463  28.138  60.781  1.00  0.00
ATOM   1106  H1' C      35      38.180  27.106  60.572  1.00  0.00
ATOM   1107  N1  C      35      37.972  29.037  59.721  1.00  0.00
ATOM   1108  C6  C      35      37.303  30.210  60.075  1.00  0.00
ATOM   1109  H6  C      35      37.110  30.405  61.119  1.00  0.00
ATOM   1110  C5  C      35      36.970  31.128  59.149  1.00  0.00
ATOM   1111  H5  C      35      36.403  31.968  59.521  1.00  0.00
ATOM   1112  C4  C      35      37.143  30.747  57.806  1.00  0.00
ATOM   1113  N4  C      35      36.695  31.526  56.855  1.00  0.00
ATOM   1114  H41 C      35      36.784  31.244  55.890  1.00  0.00
ATOM   1115  H42 C      35      36.189  32.361  57.114  1.00  0.00
ATOM   1116  N3  C      35      37.695  29.595  57.401  1.00  0.00
ATOM   1117  C2  C      35      38.168  28.785  58.368  1.00  0.00
ATOM   1118  O2  C      35      38.663  27.715  58.041  1.00  0.00
ATOM   1119  C3' C      35      40.106  29.008  62.031  1.00  0.00
ATOM   1120  H3' C      35      40.001  30.020  61.640  1.00  0.00
ATOM   1121  C2' C      35      39.985  28.087  60.888  1.00  0.00
ATOM   1122  H2' C      35      40.452  28.373  59.945  1.00  0.00
ATOM   1123  O2' C      35      40.435  26.843  61.292  1.00  0.00
ATOM   1124 HO2' C      35      40.766  26.747  62.188  1.00  0.00
ATOM   1125  O3' C      35      41.373  28.913  62.720  1.00  0.00
ATOM   1126  P   C      36      42.582  29.780  62.248  1.00  0.00
ATOM   1127  OP1 C      36      43.751  29.333  63.052  1.00  0.00
ATOM   1128  OP2 C      36      42.243  31.200  62.154  1.00  0.00
ATOM   1129  O5' C      36      42.701  29.377  60.692  1.00  0.00
ATOM   1130  C5' C      36      43.549  28.295  60.300  1.00  0.00
ATOM   1131  H5' C      36      43.302  27.420  60.903  1.00  0.00
ATOM   1132 H5'' C      36      44.595  28.477  60.542  1.00  0.00
ATOM   1133  C4' C      36      43.364  27.818  58.848  1.00  0.00
ATOM   1134  H4' C      36      43.706  26.783  58.821  1.00  0.00
ATOM   1135  O4' C      36      42.045  27.859  58.364  1.00  0.00
ATOM   1136  C1' C      36      42.086  28.293  57.064  1.00  0.00
ATOM   1137  H1' C      36      41.570  27.522  56.491  1.00  0.00
ATOM   1138  N1  C      36      41.375  29.525  56.775  1.00  0.00
ATOM   1139  C6  C      36      41.311  30.548  57.687  1.00  0.00
ATOM   1140  H6  C      36      41.705  30.457  58.688  1.00  0.00
ATOM   1141  C5  C      36      40.675  31.703  57.355  1.00  0.00
ATOM   1142  H5  C      36      40.546  32.527  58.041  1.00  0.00
ATOM   1143  C4  C      36      40.102  31.767  56.037  1.00  0.00
ATOM   1144  N4  C      36      39.359  32.774  55.653  1.00  0.00
ATOM   1145  H41 C      36      39.237  32.852  54.653  1.00  0.00
ATOM   1146  H42 C      36      39.095  33.522  56.277  1.00  0.00
ATOM   1147  N3  C      36      40.240  30.842  55.151  1.00  0.00
ATOM   1148  C2  C      36      40.978  29.693  55.466  1.00  0.00
ATOM   1149  O2  C      36      41.178  28.898  54.548  1.00  0.00
ATOM   1150  C3' C      36      44.254  28.630  57.903  1.00  0.00
ATOM   1151  H3' C      36      44.263  29.680  58.195  1.00  0.00
ATOM   1152  C2' C      36      43.490  28.344  56.588  1.00  0.00
ATOM   1153  H2' C      36      43.635  29.144  55.862  1.00  0.00
ATOM   1154  O2' C      36      43.793  27.085  56.051  1.00  0.00
ATOM   1155 HO2' C      36      44.748  27.113  55.955  1.00  0.00
ATOM   1156  O3' C      36      45.602  28.108  57.779  1.00  0.00
ATOM   1157  P   C      37      46.804  28.943  57.265  1.00  0.00
ATOM   1158  OP1 C      37      47.982  28.043  57.385  1.00  0.00
ATOM   1159  OP2 C      37      46.703  30.234  57.973  1.00  0.00
ATOM   1160  O5' C      37      46.327  29.139  55.785  1.00  0.00
ATOM   1161  C5' C      37      46.779  28.155  54.754  1.00  0.00
ATOM   1162  H5' C      37      46.376  27.174  55.006  1.00  0.00
ATOM   1163 H5'' C      37      47.855  28.078  54.914  1.00  0.00
ATOM   1164  C4' C      37      46.575  28.658  53.296  1.00  0.00
ATOM   1165  H4' C      37      46.863  27.873  52.597  1.00  0.00
ATOM   1166  O4' C      37      45.181  28.850  53.110  1.00  0.00
ATOM   1167  C1' C      37      44.874  29.723  52.047  1.00  0.00
ATOM   1168  H1' C      37      44.403  29.196  51.217  1.00  0.00
ATOM   1169  N1  C      37      44.038  30.845  52.556  1.00  0.00
ATOM   1170  C6  C      37      43.927  31.210  53.893  1.00  0.00
ATOM   1171  H6  C      37      44.412  30.586  54.629  1.00  0.00
ATOM   1172  C5  C      37      43.229  32.352  54.228  1.00  0.00
ATOM   1173  H5  C      37      43.182  32.594  55.280  1.00  0.00
ATOM   1174  C4  C      37      42.601  33.077  53.188  1.00  0.00
ATOM   1175  N4  C      37      41.798  34.051  53.431  1.00  0.00
ATOM   1176  H41 C      37      41.228  34.513  52.737  1.00  0.00
ATOM   1177  H42 C      37      41.724  34.241  54.420  1.00  0.00
ATOM   1178  N3  C      37      42.779  32.711  51.872  1.00  0.00
ATOM   1179  C2  C      37      43.590  31.689  51.577  1.00  0.00
ATOM   1180  O2  C      37      43.754  31.486  50.363  1.00  0.00
ATOM   1181  C3' C      37      47.185  29.906  52.851  1.00  0.00
ATOM   1182  H3' C      37      47.129  30.716  53.579  1.00  0.00
ATOM   1183  C2' C      37      46.265  30.273  51.656  1.00  0.00
ATOM   1184  H2' C      37      46.272  31.363  51.665  1.00  0.00
ATOM   1185  O2' C      37      46.833  29.727  50.473  1.00  0.00
ATOM   1186 HO2' C      37      46.511  28.832  50.349  1.00  0.00
ATOM   1187  O3' C      37      48.520  29.665  52.561  1.00  0.00
ATOM   1188  P   U      38      49.516  30.847  52.577  1.00  0.00
ATOM   1189  OP1 U      38      50.905  30.343  52.366  1.00  0.00
ATOM   1190  OP2 U      38      49.332  31.798  53.693  1.00  0.00
ATOM   1191  O5' U      38      49.149  31.838  51.347  1.00  0.00
ATOM   1192  C5' U      38      49.494  31.476  50.060  1.00  0.00
ATOM   1193  H5' U      38      49.089  30.476  49.905  1.00  0.00
ATOM   1194 H5'' U      38      50.567  31.522  49.873  1.00  0.00
ATOM   1195  C4' U      38      48.805  32.394  49.038  1.00  0.00
ATOM   1196  H4' U      38      48.873  32.047  48.007  1.00  0.00
ATOM   1197  O4' U      38      47.422  32.396  49.231  1.00  0.00
ATOM   1198  C1' U      38      46.866  33.707  48.888  1.00  0.00
ATOM   1199  H1' U      38      46.161  33.761  48.059  1.00  0.00
ATOM   1200  N1  U      38      46.113  34.311  50.020  1.00  0.00
ATOM   1201  C6  U      38      46.617  34.220  51.351  1.00  0.00
ATOM   1202  H6  U      38      47.444  33.559  51.561  1.00  0.00
ATOM   1203  C5  U      38      46.055  35.021  52.326  1.00  0.00
ATOM   1204  H5  U      38      46.435  34.960  53.335  1.00  0.00
ATOM   1205  C4  U      38      45.062  36.030  51.983  1.00  0.00
ATOM   1206  O4  U      38      44.461  36.705  52.806  1.00  0.00
ATOM   1207  N3  U      38      44.750  36.223  50.615  1.00  0.00
ATOM   1208  H3  U      38      44.138  36.985  50.359  1.00  0.00
ATOM   1209  C2  U      38      45.190  35.376  49.651  1.00  0.00
ATOM   1210  O2  U      38      44.929  35.650  48.455  1.00  0.00
ATOM   1211  C3' U      38      49.310  33.771  49.052  1.00  0.00
ATOM   1212  H3' U      38      49.560  34.138  50.047  1.00  0.00
ATOM   1213  C2' U      38      48.065  34.603  48.627  1.00  0.00
ATOM   1214  H2' U      38      48.052  35.574  49.121  1.00  0.00
ATOM   1215  O2' U      38      47.978  34.877  47.212  1.00  0.00
ATOM   1216 HO2' U      38      48.851  34.809  46.818  1.00  0.00
ATOM   1217  O3' U      38      50.268  33.929  47.941  1.00  0.00
ATOM   1218  P   A      39      51.578  34.856  48.091  1.00  0.00
ATOM   1219  OP1 A      39      52.745  34.283  47.404  1.00  0.00
ATOM   1220  OP2 A      39      51.686  35.245  49.541  1.00  0.00
ATOM   1221  O5' A      39      51.071  36.226  47.383  1.00  0.00
ATOM   1222  C5' A      39      51.172  36.383  46.004  1.00  0.00
ATOM   1223  H5' A      39      50.625  35.629  45.438  1.00  0.00
ATOM   1224 H5'' A      39      52.214  36.357  45.683  1.00  0.00
ATOM   1225  C4' A      39      50.617  37.668  45.672  1.00  0.00
ATOM   1226  H4' A      39      50.855  37.825  44.620  1.00  0.00
ATOM   1227  O4' A      39      49.180  37.737  45.719  1.00  0.00
ATOM   1228  C1' A      39      48.759  38.911  46.216  1.00  0.00
ATOM   1229  H1' A      39      48.033  39.303  45.504  1.00  0.00
ATOM   1230  N9  A      39      48.207  38.731  47.558  1.00  0.00
ATOM   1231  C8  A      39      48.758  38.127  48.589  1.00  0.00
ATOM   1232  H8  A      39      49.691  37.585  48.558  1.00  0.00
ATOM   1233  N7  A      39      48.060  38.272  49.674  1.00  0.00
ATOM   1234  C5  A      39      46.995  39.057  49.320  1.00  0.00
ATOM   1235  C6  A      39      45.849  39.574  49.956  1.00  0.00
ATOM   1236  N6  A      39      45.662  39.452  51.239  1.00  0.00
ATOM   1237  H61 A      39      44.759  39.683  51.627  1.00  0.00
ATOM   1238  H62 A      39      46.292  38.834  51.731  1.00  0.00
ATOM   1239  N1  A      39      45.022  40.444  49.427  1.00  0.00
ATOM   1240  C2  A      39      45.197  40.596  48.089  1.00  0.00
ATOM   1241  H2  A      39      44.520  41.261  47.574  1.00  0.00
ATOM   1242  N3  A      39      46.234  40.163  47.328  1.00  0.00
ATOM   1243  C4  A      39      47.083  39.409  48.017  1.00  0.00
ATOM   1244  C3' A      39      51.197  38.921  46.290  1.00  0.00
ATOM   1245  H3' A      39      51.343  38.744  47.356  1.00  0.00
ATOM   1246  C2' A      39      49.992  39.851  46.157  1.00  0.00
ATOM   1247  H2' A      39      49.980  40.511  47.024  1.00  0.00
ATOM   1248  O2' A      39      49.877  40.637  44.952  1.00  0.00
ATOM   1249 HO2' A      39      50.358  41.442  45.156  1.00  0.00
ATOM   1250  O3' A      39      52.379  39.433  45.669  1.00  0.00
ATOM   1251  P   G      40      53.202  40.528  46.450  1.00  0.00
ATOM   1252  OP1 G      40      54.547  40.423  45.916  1.00  0.00
ATOM   1253  OP2 G      40      52.999  40.408  47.875  1.00  0.00
ATOM   1254  O5' G      40      52.535  41.875  46.010  1.00  0.00
ATOM   1255  C5' G      40      52.694  42.412  44.737  1.00  0.00
ATOM   1256  H5' G      40      52.351  41.771  43.925  1.00  0.00
ATOM   1257 H5'' G      40      53.696  42.601  44.352  1.00  0.00
ATOM   1258  C4' G      40      51.750  43.680  44.649  1.00  0.00
ATOM   1259  H4' G      40      51.734  44.071  43.632  1.00  0.00
ATOM   1260  O4' G      40      50.407  43.373  45.132  1.00  0.00
ATOM   1261  C1' G      40      49.988  44.241  46.143  1.00  0.00
ATOM   1262  H1' G      40      49.117  44.723  45.698  1.00  0.00
ATOM   1263  N9  G      40      49.754  43.539  47.403  1.00  0.00
ATOM   1264  C8  G      40      50.578  42.874  48.218  1.00  0.00
ATOM   1265  H8  G      40      51.596  42.652  47.933  1.00  0.00
ATOM   1266  N7  G      40      50.074  42.350  49.271  1.00  0.00
ATOM   1267  C5  G      40      48.785  42.839  49.179  1.00  0.00
ATOM   1268  C6  G      40      47.724  42.751  50.152  1.00  0.00
ATOM   1269  O6  G      40      47.735  42.330  51.287  1.00  0.00
ATOM   1270  N1  G      40      46.540  43.213  49.691  1.00  0.00
ATOM   1271  H1  G      40      45.763  43.110  50.328  1.00  0.00
ATOM   1272  C2  G      40      46.430  43.874  48.514  1.00  0.00
ATOM   1273  N2  G      40      45.234  44.220  48.103  1.00  0.00
ATOM   1274  H21 G      40      44.444  44.076  48.716  1.00  0.00
ATOM   1275  H22 G      40      45.208  44.890  47.347  1.00  0.00
ATOM   1276  N3  G      40      47.361  44.086  47.635  1.00  0.00
ATOM   1277  C4  G      40      48.557  43.545  48.028  1.00  0.00
ATOM   1278  C3' G      40      52.319  44.680  45.600  1.00  0.00
ATOM   1279  H3' G      40      52.786  44.177  46.447  1.00  0.00
ATOM   1280  C2' G      40      51.081  45.224  46.367  1.00  0.00
ATOM   1281  H2' G      40      51.234  45.451  47.422  1.00  0.00
ATOM   1282  O2' G      40      50.699  46.457  45.718  1.00  0.00
ATOM   1283 HO2' G      40      51.433  47.037  45.503  1.00  0.00
ATOM   1284  O3' G      40      53.134  45.667  44.896  1.00  0.00
ATOM   1285  P   G      41      54.293  46.553  45.634  1.00  0.00
ATOM   1286  OP1 G      41      55.316  46.923  44.672  1.00  0.00
ATOM   1287  OP2 G      41      54.683  45.858  46.854  1.00  0.00
ATOM   1288  O5' G      41      53.407  47.800  45.995  1.00  0.00
ATOM   1289  C5' G      41      53.246  48.845  45.054  1.00  0.00
ATOM   1290  H5' G      41      52.521  48.465  44.334  1.00  0.00
ATOM   1291 H5'' G      41      54.229  49.129  44.679  1.00  0.00
ATOM   1292  C4' G      41      52.508  50.087  45.794  1.00  0.00
ATOM   1293  H4' G      41      52.418  50.933  45.112  1.00  0.00
ATOM   1294  O4' G      41      51.159  49.689  46.127  1.00  0.00
ATOM   1295  C1' G      41      50.796  50.072  47.478  1.00  0.00
ATOM   1296  H1' G      41      49.811  50.539  47.495  1.00  0.00
ATOM   1297  N9  G      41      50.789  48.833  48.326  1.00  0.00
ATOM   1298  C8  G      41      51.825  47.976  48.722  1.00  0.00
ATOM   1299  H8  G      41      52.848  48.304  48.615  1.00  0.00
ATOM   1300  N7  G      41      51.512  47.000  49.483  1.00  0.00
ATOM   1301  C5  G      41      50.134  47.011  49.411  1.00  0.00
ATOM   1302  C6  G      41      49.179  46.153  50.033  1.00  0.00
ATOM   1303  O6  G      41      49.289  45.143  50.765  1.00  0.00
ATOM   1304  N1  G      41      47.928  46.615  49.871  1.00  0.00
ATOM   1305  H1  G      41      47.169  46.100  50.293  1.00  0.00
ATOM   1306  C2  G      41      47.528  47.701  49.159  1.00  0.00
ATOM   1307  N2  G      41      46.252  47.750  48.785  1.00  0.00
ATOM   1308  H21 G      41      45.552  47.090  49.093  1.00  0.00
ATOM   1309  H22 G      41      46.031  48.556  48.218  1.00  0.00
ATOM   1310  N3  G      41      48.397  48.543  48.518  1.00  0.00
ATOM   1311  C4  G      41      49.683  48.125  48.696  1.00  0.00
ATOM   1312  C3' G      41      53.098  50.668  47.078  1.00  0.00
ATOM   1313  H3' G      41      53.720  49.867  47.480  1.00  0.00
ATOM   1314  C2' G      41      51.888  51.051  47.969  1.00  0.00
ATOM   1315  H2' G      41      52.139  50.859  49.012  1.00  0.00
ATOM   1316  O2' G      41      51.343  52.358  47.870  1.00  0.00
ATOM   1317 HO2' G      41      51.891  53.012  48.312  1.00  0.00
ATOM   1318  O3' G      41      53.958  51.773  46.749  1.00  0.00
ATOM   1319  P   U      42      54.735  52.553  47.908  1.00  0.00
ATOM   1320  OP1 U      42      55.960  53.145  47.290  1.00  0.00
ATOM   1321  OP2 U      42      54.866  51.678  49.133  1.00  0.00
ATOM   1322  O5' U      42      53.699  53.825  48.334  1.00  0.00
ATOM   1323  C5' U      42      53.327  54.874  47.333  1.00  0.00
ATOM   1324  H5' U      42      52.668  54.475  46.562  1.00  0.00
ATOM   1325 H5'' U      42      54.253  55.215  46.871  1.00  0.00
ATOM   1326  C4' U      42      52.706  56.072  48.040  1.00  0.00
ATOM   1327  H4' U      42      52.323  56.696  47.231  1.00  0.00
ATOM   1328  O4' U      42      51.649  55.592  48.839  1.00  0.00
ATOM   1329  C1' U      42      51.423  56.404  50.023  1.00  0.00
ATOM   1330  H1' U      42      50.421  56.831  49.986  1.00  0.00
ATOM   1331  N1  U      42      51.660  55.735  51.274  1.00  0.00
ATOM   1332  C6  U      42      52.095  54.396  51.265  1.00  0.00
ATOM   1333  H6  U      42      52.517  53.970  50.367  1.00  0.00
ATOM   1334  C5  U      42      52.104  53.677  52.399  1.00  0.00
ATOM   1335  H5  U      42      52.432  52.649  52.353  1.00  0.00
ATOM   1336  C4  U      42      51.581  54.237  53.631  1.00  0.00
ATOM   1337  O4  U      42      51.354  53.610  54.693  1.00  0.00
ATOM   1338  N3  U      42      51.240  55.599  53.633  1.00  0.00
ATOM   1339  H3  U      42      50.767  55.944  54.456  1.00  0.00
ATOM   1340  C2  U      42      51.146  56.303  52.470  1.00  0.00
ATOM   1341  O2  U      42      50.647  57.433  52.526  1.00  0.00
ATOM   1342  C3' U      42      53.593  56.798  49.091  1.00  0.00
ATOM   1343  H3' U      42      54.166  56.004  49.571  1.00  0.00
ATOM   1344  C2' U      42      52.442  57.485  49.757  1.00  0.00
ATOM   1345  H2' U      42      52.835  57.923  50.674  1.00  0.00
ATOM   1346  O2' U      42      51.669  58.498  49.028  1.00  0.00
ATOM   1347 HO2' U      42      50.841  58.702  49.469  1.00  0.00
ATOM   1348  O3' U      42      54.468  57.612  48.317  1.00  0.00
ATOM   1349  P   U      43      55.667  58.278  48.994  1.00  0.00
ATOM   1350  OP1 U      43      56.334  59.096  47.883  1.00  0.00
ATOM   1351  OP2 U      43      56.433  57.218  49.614  1.00  0.00
ATOM   1352  O5' U      43      55.041  59.138  50.118  1.00  0.00
ATOM   1353  C5' U      43      54.375  60.346  49.896  1.00  0.00
ATOM   1354  H5' U      43      53.564  60.292  49.170  1.00  0.00
ATOM   1355 H5'' U      43      55.068  61.127  49.582  1.00  0.00
ATOM   1356  C4' U      43      53.636  60.884  51.085  1.00  0.00
ATOM   1357  H4' U      43      53.151  61.770  50.676  1.00  0.00
ATOM   1358  O4' U      43      52.633  59.996  51.618  1.00  0.00
ATOM   1359  C1' U      43      52.450  60.118  52.995  1.00  0.00
ATOM   1360  H1' U      43      51.379  60.174  53.194  1.00  0.00
ATOM   1361  N1  U      43      53.064  58.991  53.765  1.00  0.00
ATOM   1362  C6  U      43      54.157  58.350  53.264  1.00  0.00
ATOM   1363  H6  U      43      54.488  58.440  52.240  1.00  0.00
ATOM   1364  C5  U      43      54.819  57.402  54.014  1.00  0.00
ATOM   1365  H5  U      43      55.667  56.843  53.650  1.00  0.00
ATOM   1366  C4  U      43      54.512  57.130  55.324  1.00  0.00
ATOM   1367  O4  U      43      54.942  56.168  55.923  1.00  0.00
ATOM   1368  N3  U      43      53.600  57.986  55.883  1.00  0.00
ATOM   1369  H3  U      43      53.514  57.904  56.886  1.00  0.00
ATOM   1370  C2  U      43      52.792  58.893  55.162  1.00  0.00
ATOM   1371  O2  U      43      51.929  59.553  55.724  1.00  0.00
ATOM   1372  C3' U      43      54.359  61.367  52.329  1.00  0.00
ATOM   1373  H3' U      43      55.159  60.689  52.625  1.00  0.00
ATOM   1374  C2' U      43      53.268  61.337  53.362  1.00  0.00
ATOM   1375  H2' U      43      53.646  61.302  54.384  1.00  0.00
ATOM   1376  O2' U      43      52.408  62.447  53.281  1.00  0.00
ATOM   1377 HO2' U      43      52.914  63.259  53.194  1.00  0.00
ATOM   1378  O3' U      43      54.946  62.627  52.162  1.00  0.00
ATOM   1379  P   C      44      55.793  63.141  53.303  1.00  0.00
ATOM   1380  OP1 C      44      56.557  64.281  52.644  1.00  0.00
ATOM   1381  OP2 C      44      56.561  62.069  53.875  1.00  0.00
ATOM   1382  O5' C      44      54.943  63.768  54.501  1.00  0.00
ATOM   1383  C5' C      44      54.332  65.070  54.476  1.00  0.00
ATOM   1384  H5' C      44      53.766  65.226  53.558  1.00  0.00
ATOM   1385 H5'' C      44      55.165  65.772  54.440  1.00  0.00
ATOM   1386  C4' C      44      53.328  65.350  55.644  1.00  0.00
ATOM   1387  H4' C      44      52.888  66.344  55.563  1.00  0.00
ATOM   1388  O4' C      44      52.361  64.338  55.901  1.00  0.00
ATOM   1389  C1' C      44      52.266  64.086  57.285  1.00  0.00
ATOM   1390  H1' C      44      51.212  64.101  57.562  1.00  0.00
ATOM   1391  N1  C      44      52.692  62.815  57.792  1.00  0.00
ATOM   1392  C6  C      44      53.772  62.140  57.181  1.00  0.00
ATOM   1393  H6  C      44      54.415  62.676  56.499  1.00  0.00
ATOM   1394  C5  C      44      54.154  60.921  57.652  1.00  0.00
ATOM   1395  H5  C      44      55.079  60.442  57.366  1.00  0.00
ATOM   1396  C4  C      44      53.328  60.328  58.593  1.00  0.00
ATOM   1397  N4  C      44      53.291  59.047  58.792  1.00  0.00
ATOM   1398  H41 C      44      52.450  58.727  59.250  1.00  0.00
ATOM   1399  H42 C      44      54.109  58.516  58.532  1.00  0.00
ATOM   1400  N3  C      44      52.252  60.912  59.113  1.00  0.00
ATOM   1401  C2  C      44      51.988  62.221  58.859  1.00  0.00
ATOM   1402  O2  C      44      51.113  62.792  59.492  1.00  0.00
ATOM   1403  C3' C      44      54.171  65.369  56.988  1.00  0.00
ATOM   1404  H3' C      44      54.929  64.587  57.042  1.00  0.00
ATOM   1405  C2' C      44      53.073  65.189  57.968  1.00  0.00
ATOM   1406  H2' C      44      53.383  64.739  58.911  1.00  0.00
ATOM   1407  O2' C      44      52.287  66.325  58.104  1.00  0.00
ATOM   1408 HO2' C      44      52.098  66.376  59.044  1.00  0.00
ATOM   1409  O3' C      44      55.043  66.485  57.134  1.00  0.00
ATOM   1410  P   U      45      56.236  66.555  58.072  1.00  0.00
ATOM   1411  OP1 U      45      56.667  67.923  58.129  1.00  0.00
ATOM   1412  OP2 U      45      57.222  65.539  57.777  1.00  0.00
ATOM   1413  O5' U      45      55.546  66.202  59.488  1.00  0.00
ATOM   1414  C5' U      45      54.635  67.123  60.125  1.00  0.00
ATOM   1415  H5' U      45      53.728  67.361  59.569  1.00  0.00
ATOM   1416 H5'' U      45      55.186  68.044  60.313  1.00  0.00
ATOM   1417  C4' U      45      54.118  66.574  61.486  1.00  0.00
ATOM   1418  H4' U      45      53.551  67.413  61.890  1.00  0.00
ATOM   1419  O4' U      45      53.228  65.503  61.244  1.00  0.00
ATOM   1420  C1' U      45      53.423  64.600  62.320  1.00  0.00
ATOM   1421  H1' U      45      52.417  64.412  62.694  1.00  0.00
ATOM   1422  N1  U      45      54.047  63.327  61.998  1.00  0.00
ATOM   1423  C6  U      45      54.978  63.093  60.939  1.00  0.00
ATOM   1424  H6  U      45      55.310  63.969  60.402  1.00  0.00
ATOM   1425  C5  U      45      55.360  61.792  60.700  1.00  0.00
ATOM   1426  H5  U      45      55.972  61.560  59.840  1.00  0.00
ATOM   1427  C4  U      45      54.969  60.690  61.534  1.00  0.00
ATOM   1428  O4  U      45      55.195  59.493  61.315  1.00  0.00
ATOM   1429  N3  U      45      53.993  61.053  62.452  1.00  0.00
ATOM   1430  H3  U      45      53.654  60.342  63.083  1.00  0.00
ATOM   1431  C2  U      45      53.585  62.283  62.793  1.00  0.00
ATOM   1432  O2  U      45      52.909  62.443  63.801  1.00  0.00
ATOM   1433  C3' U      45      55.184  66.198  62.471  1.00  0.00
ATOM   1434  H3' U      45      55.873  65.458  62.063  1.00  0.00
ATOM   1435  C2' U      45      54.274  65.351  63.361  1.00  0.00
ATOM   1436  H2' U      45      55.012  64.761  63.904  1.00  0.00
ATOM   1437  O2' U      45      53.389  66.142  64.249  1.00  0.00
ATOM   1438 HO2' U      45      53.612  65.886  65.147  1.00  0.00
ATOM   1439  O3' U      45      55.924  67.217  62.989  1.00  0.00
ATOM   1440  P   G      46      57.363  67.034  63.681  1.00  0.00
ATOM   1441  OP1 G      46      57.844  68.364  64.139  1.00  0.00
ATOM   1442  OP2 G      46      58.169  66.223  62.813  1.00  0.00
ATOM   1443  O5' G      46      57.028  66.217  64.924  1.00  0.00
ATOM   1444  C5' G      46      56.162  66.752  65.886  1.00  0.00
ATOM   1445  H5' G      46      55.395  67.330  65.371  1.00  0.00
ATOM   1446 H5'' G      46      56.765  67.472  66.440  1.00  0.00
ATOM   1447  C4' G      46      55.568  65.865  67.008  1.00  0.00
ATOM   1448  H4' G      46      54.997  66.495  67.690  1.00  0.00
ATOM   1449  O4' G      46      54.730  64.865  66.417  1.00  0.00
ATOM   1450  C1' G      46      54.884  63.647  67.150  1.00  0.00
ATOM   1451  H1' G      46      53.898  63.256  67.403  1.00  0.00
ATOM   1452  N9  G      46      55.551  62.584  66.346  1.00  0.00
ATOM   1453  C8  G      46      56.401  62.748  65.259  1.00  0.00
ATOM   1454  H8  G      46      56.699  63.702  64.850  1.00  0.00
ATOM   1455  N7  G      46      56.895  61.659  64.758  1.00  0.00
ATOM   1456  C5  G      46      56.396  60.721  65.615  1.00  0.00
ATOM   1457  C6  G      46      56.595  59.295  65.674  1.00  0.00
ATOM   1458  O6  G      46      57.441  58.678  65.058  1.00  0.00
ATOM   1459  N1  G      46      55.878  58.669  66.641  1.00  0.00
ATOM   1460  H1  G      46      56.231  57.752  66.874  1.00  0.00
ATOM   1461  C2  G      46      55.090  59.333  67.613  1.00  0.00
ATOM   1462  N2  G      46      54.776  58.546  68.640  1.00  0.00
ATOM   1463  H21 G      46      55.150  57.608  68.637  1.00  0.00
ATOM   1464  H22 G      46      54.597  58.925  69.559  1.00  0.00
ATOM   1465  N3  G      46      54.794  60.657  67.605  1.00  0.00
ATOM   1466  C4  G      46      55.515  61.228  66.574  1.00  0.00
ATOM   1467  C3' G      46      56.507  65.076  67.886  1.00  0.00
ATOM   1468  H3' G      46      57.198  64.517  67.255  1.00  0.00
ATOM   1469  C2' G      46      55.579  63.963  68.472  1.00  0.00
ATOM   1470  H2' G      46      56.031  63.052  68.862  1.00  0.00
ATOM   1471  O2' G      46      54.625  64.601  69.394  1.00  0.00
ATOM   1472 HO2' G      46      55.043  65.072  70.119  1.00  0.00
ATOM   1473  O3' G      46      57.066  65.779  68.972  1.00  0.00
ATOM   1474  P   G      47      58.271  65.190  69.703  1.00  0.00
ATOM   1475  OP1 G      47      58.716  66.315  70.577  1.00  0.00
ATOM   1476  OP2 G      47      59.205  64.653  68.691  1.00  0.00
ATOM   1477  O5' G      47      57.822  63.943  70.626  1.00  0.00
ATOM   1478  C5' G      47      57.271  64.091  71.919  1.00  0.00
ATOM   1479  H5' G      47      56.308  64.583  71.786  1.00  0.00
ATOM   1480 H5'' G      47      57.923  64.691  72.553  1.00  0.00
ATOM   1481  C4' G      47      56.976  62.666  72.559  1.00  0.00
ATOM   1482  H4' G      47      56.494  62.807  73.527  1.00  0.00
ATOM   1483  O4' G      47      56.348  61.835  71.688  1.00  0.00
ATOM   1484  C1' G      47      56.891  60.524  71.825  1.00  0.00
ATOM   1485  H1' G      47      56.106  59.807  72.062  1.00  0.00
ATOM   1486  N9  G      47      57.575  60.097  70.619  1.00  0.00
ATOM   1487  C8  G      47      57.886  60.894  69.573  1.00  0.00
ATOM   1488  H8  G      47      57.665  61.948  69.496  1.00  0.00
ATOM   1489  N7  G      47      58.615  60.356  68.621  1.00  0.00
ATOM   1490  C5  G      47      58.749  58.983  69.054  1.00  0.00
ATOM   1491  C6  G      47      59.263  57.842  68.387  1.00  0.00
ATOM   1492  O6  G      47      59.829  57.650  67.345  1.00  0.00
ATOM   1493  N1  G      47      59.108  56.686  69.169  1.00  0.00
ATOM   1494  H1  G      47      59.579  55.855  68.842  1.00  0.00
ATOM   1495  C2  G      47      58.483  56.650  70.316  1.00  0.00
ATOM   1496  N2  G      47      58.810  55.617  71.046  1.00  0.00
ATOM   1497  H21 G      47      59.393  54.853  70.734  1.00  0.00
ATOM   1498  H22 G      47      58.570  55.706  72.023  1.00  0.00
ATOM   1499  N3  G      47      57.938  57.694  70.952  1.00  0.00
ATOM   1500  C4  G      47      58.099  58.822  70.232  1.00  0.00
ATOM   1501  C3' G      47      58.339  62.002  72.871  1.00  0.00
ATOM   1502  H3' G      47      58.982  62.139  72.002  1.00  0.00
ATOM   1503  C2' G      47      57.860  60.527  72.974  1.00  0.00
ATOM   1504  H2' G      47      58.739  59.888  72.894  1.00  0.00
ATOM   1505  O2' G      47      57.158  60.308  74.193  1.00  0.00
ATOM   1506 HO2' G      47      57.755  60.195  74.937  1.00  0.00
ATOM   1507  O3' G      47      58.926  62.470  74.100  1.00  0.00
ATOM   1508  P   U      48      60.544  62.287  74.291  1.00  0.00
ATOM   1509  OP1 U      48      60.761  62.729  75.630  1.00  0.00
ATOM   1510  OP2 U      48      61.171  63.068  73.191  1.00  0.00
ATOM   1511  O5' U      48      60.863  60.733  74.231  1.00  0.00
ATOM   1512  C5' U      48      60.604  59.811  75.289  1.00  0.00
ATOM   1513  H5' U      48      59.550  59.886  75.556  1.00  0.00
ATOM   1514 H5'' U      48      61.182  60.170  76.140  1.00  0.00
ATOM   1515  C4' U      48      60.916  58.325  74.967  1.00  0.00
ATOM   1516  H4' U      48      60.527  57.747  75.805  1.00  0.00
ATOM   1517  O4' U      48      60.212  57.984  73.819  1.00  0.00
ATOM   1518  C1' U      48      61.056  57.050  73.067  1.00  0.00
ATOM   1519  H1' U      48      60.431  56.168  72.927  1.00  0.00
ATOM   1520  N1  U      48      61.515  57.507  71.797  1.00  0.00
ATOM   1521  C6  U      48      61.472  58.861  71.461  1.00  0.00
ATOM   1522  H6  U      48      61.150  59.647  72.128  1.00  0.00
ATOM   1523  C5  U      48      61.828  59.205  70.251  1.00  0.00
ATOM   1524  H5  U      48      61.836  60.259  70.014  1.00  0.00
ATOM   1525  C4  U      48      62.328  58.218  69.205  1.00  0.00
ATOM   1526  O4  U      48      62.631  58.456  68.045  1.00  0.00
ATOM   1527  N3  U      48      62.516  56.935  69.685  1.00  0.00
ATOM   1528  H3  U      48      62.957  56.282  69.054  1.00  0.00
ATOM   1529  C2  U      48      62.105  56.562  70.923  1.00  0.00
ATOM   1530  O2  U      48      62.134  55.408  71.284  1.00  0.00
ATOM   1531  C3' U      48      62.452  58.045  74.714  1.00  0.00
ATOM   1532  H3' U      48      62.820  58.888  74.130  1.00  0.00
ATOM   1533  C2' U      48      62.333  56.768  73.924  1.00  0.00
ATOM   1534  H2' U      48      63.249  56.551  73.375  1.00  0.00
ATOM   1535  O2' U      48      62.039  55.763  74.848  1.00  0.00
ATOM   1536 HO2' U      48      62.475  55.945  75.684  1.00  0.00
ATOM   1537  O3' U      48      63.260  57.940  75.916  1.00  0.00
ATOM   1538  P   G      49      64.809  58.427  76.053  1.00  0.00
ATOM   1539  OP1 G      49      65.330  58.227  77.377  1.00  0.00
ATOM   1540  OP2 G      49      64.809  59.770  75.478  1.00  0.00
ATOM   1541  O5' G      49      65.514  57.555  75.065  1.00  0.00
ATOM   1542  C5' G      49      65.776  56.168  75.307  1.00  0.00
ATOM   1543  H5' G      49      64.832  55.750  75.658  1.00  0.00
ATOM   1544 H5'' G      49      66.633  56.029  75.966  1.00  0.00
ATOM   1545  C4' G      49      66.241  55.590  73.979  1.00  0.00
ATOM   1546  H4' G      49      66.381  54.520  74.137  1.00  0.00
ATOM   1547  O4' G      49      65.394  55.625  72.854  1.00  0.00
ATOM   1548  C1' G      49      66.155  55.916  71.686  1.00  0.00
ATOM   1549  H1' G      49      66.004  55.250  70.836  1.00  0.00
ATOM   1550  N9  G      49      65.794  57.251  71.182  1.00  0.00
ATOM   1551  C8  G      49      65.100  58.175  71.878  1.00  0.00
ATOM   1552  H8  G      49      64.697  57.943  72.853  1.00  0.00
ATOM   1553  N7  G      49      64.841  59.316  71.315  1.00  0.00
ATOM   1554  C5  G      49      65.514  59.135  70.116  1.00  0.00
ATOM   1555  C6  G      49      65.626  59.889  68.909  1.00  0.00
ATOM   1556  O6  G      49      65.130  61.004  68.652  1.00  0.00
ATOM   1557  N1  G      49      66.445  59.381  67.908  1.00  0.00
ATOM   1558  H1  G      49      66.526  59.897  67.044  1.00  0.00
ATOM   1559  C2  G      49      67.043  58.220  68.030  1.00  0.00
ATOM   1560  N2  G      49      67.855  57.862  67.062  1.00  0.00
ATOM   1561  H21 G      49      68.084  58.514  66.326  1.00  0.00
ATOM   1562  H22 G      49      68.313  56.969  67.172  1.00  0.00
ATOM   1563  N3  G      49      66.952  57.413  69.095  1.00  0.00
ATOM   1564  C4  G      49      66.139  57.925  70.056  1.00  0.00
ATOM   1565  C3' G      49      67.562  56.208  73.454  1.00  0.00
ATOM   1566  H3' G      49      67.381  57.282  73.415  1.00  0.00
ATOM   1567  C2' G      49      67.547  55.697  72.066  1.00  0.00
ATOM   1568  H2' G      49      68.149  56.337  71.421  1.00  0.00
ATOM   1569  O2' G      49      67.875  54.349  71.892  1.00  0.00
ATOM   1570 HO2' G      49      67.334  53.837  72.497  1.00  0.00
ATOM   1571  O3' G      49      68.642  55.814  74.220  1.00  0.00
ATOM   1572  P   U      50      69.879  56.738  74.493  1.00  0.00
ATOM   1573  OP1 U      50      70.797  56.036  75.419  1.00  0.00
ATOM   1574  OP2 U      50      69.384  58.097  74.870  1.00  0.00
ATOM   1575  O5' U      50      70.642  56.765  73.073  1.00  0.00
ATOM   1576  C5' U      50      71.738  57.704  72.880  1.00  0.00
ATOM   1577  H5' U      50      72.553  57.532  73.583  1.00  0.00
ATOM   1578 H5'' U      50      71.367  58.715  73.043  1.00  0.00
ATOM   1579  C4' U      50      72.323  57.619  71.493  1.00  0.00
ATOM   1580  H4' U      50      73.145  58.326  71.383  1.00  0.00
ATOM   1581  O4' U      50      72.803  56.249  71.311  1.00  0.00
ATOM   1582  C1' U      50      72.106  55.745  70.150  1.00  0.00
ATOM   1583  H1' U      50      72.777  55.796  69.293  1.00  0.00
ATOM   1584  N1  U      50      71.868  54.334  70.297  1.00  0.00
ATOM   1585  C6  U      50      71.053  53.904  71.309  1.00  0.00
ATOM   1586  H6  U      50      70.587  54.539  72.047  1.00  0.00
ATOM   1587  C5  U      50      70.764  52.595  71.350  1.00  0.00
ATOM   1588  H5  U      50      70.136  52.302  72.179  1.00  0.00
ATOM   1589  C4  U      50      71.298  51.597  70.439  1.00  0.00
ATOM   1590  O4  U      50      71.170  50.345  70.358  1.00  0.00
ATOM   1591  N3  U      50      71.962  52.173  69.361  1.00  0.00
ATOM   1592  H3  U      50      72.351  51.605  68.622  1.00  0.00
ATOM   1593  C2  U      50      72.275  53.506  69.229  1.00  0.00
ATOM   1594  O2  U      50      72.910  53.920  68.227  1.00  0.00
ATOM   1595  C3' U      50      71.301  57.993  70.403  1.00  0.00
ATOM   1596  H3' U      50      70.481  58.462  70.946  1.00  0.00
ATOM   1597  C2' U      50      70.889  56.659  69.895  1.00  0.00
ATOM   1598  H2' U      50      70.126  56.276  70.573  1.00  0.00
ATOM   1599  O2' U      50      70.449  56.757  68.578  1.00  0.00
ATOM   1600 HO2' U      50      71.184  57.124  68.081  1.00  0.00
ATOM   1601  O3' U      50      71.781  58.773  69.346  1.00  0.00
ATOM   1602  P   A      51      71.921  60.308  69.383  1.00  0.00
ATOM   1603  OP1 A      51      72.829  60.675  68.248  1.00  0.00
ATOM   1604  OP2 A      51      72.331  60.711  70.727  1.00  0.00
ATOM   1605  O5' A      51      70.489  60.829  69.018  1.00  0.00
ATOM   1606  C5' A      51      69.999  60.765  67.658  1.00  0.00
ATOM   1607  H5' A      51      69.626  59.764  67.440  1.00  0.00
ATOM   1608 H5'' A      51      70.840  60.884  66.974  1.00  0.00
ATOM   1609  C4' A      51      68.921  61.794  67.419  1.00  0.00
ATOM   1610  H4' A      51      68.106  61.433  68.047  1.00  0.00
ATOM   1611  O4' A      51      69.298  63.188  67.932  1.00  0.00
ATOM   1612  C1' A      51      68.286  64.073  67.546  1.00  0.00
ATOM   1613  H1' A      51      67.590  64.067  68.385  1.00  0.00
ATOM   1614  N9  A      51      68.868  65.427  67.429  1.00  0.00
ATOM   1615  C8  A      51      68.666  66.520  68.218  1.00  0.00
ATOM   1616  H8  A      51      67.886  66.523  68.966  1.00  0.00
ATOM   1617  N7  A      51      69.578  67.422  68.094  1.00  0.00
ATOM   1618  C5  A      51      70.305  66.964  66.979  1.00  0.00
ATOM   1619  C6  A      51      71.459  67.422  66.315  1.00  0.00
ATOM   1620  N6  A      51      71.984  68.660  66.379  1.00  0.00
ATOM   1621  H61 A      51      72.896  68.867  65.999  1.00  0.00
ATOM   1622  H62 A      51      71.588  69.331  67.022  1.00  0.00
ATOM   1623  N1  A      51      72.071  66.711  65.338  1.00  0.00
ATOM   1624  C2  A      51      71.642  65.467  65.177  1.00  0.00
ATOM   1625  H2  A      51      72.180  64.914  64.421  1.00  0.00
ATOM   1626  N3  A      51      70.642  64.871  65.741  1.00  0.00
ATOM   1627  C4  A      51      70.003  65.689  66.632  1.00  0.00
ATOM   1628  C3' A      51      68.408  62.047  66.029  1.00  0.00
ATOM   1629  H3' A      51      69.228  62.156  65.318  1.00  0.00
ATOM   1630  C2' A      51      67.700  63.474  66.273  1.00  0.00
ATOM   1631  H2' A      51      67.881  64.097  65.397  1.00  0.00
ATOM   1632  O2' A      51      66.305  63.311  66.459  1.00  0.00
ATOM   1633 HO2' A      51      65.987  62.783  65.723  1.00  0.00
ATOM   1634  O3' A      51      67.483  60.979  65.841  1.00  0.00
ATOM   1635  P   G      52      66.650  60.709  64.538  1.00  0.00
ATOM   1636  OP1 G      52      66.185  62.020  64.024  1.00  0.00
ATOM   1637  OP2 G      52      65.707  59.613  64.927  1.00  0.00
ATOM   1638  O5' G      52      67.704  60.064  63.561  1.00  0.00
ATOM   1639  C5' G      52      68.098  60.616  62.310  1.00  0.00
ATOM   1640  H5' G      52      68.614  61.576  62.338  1.00  0.00
ATOM   1641 H5'' G      52      67.140  60.709  61.798  1.00  0.00
ATOM   1642  C4' G      52      68.961  59.630  61.550  1.00  0.00
ATOM   1643  H4' G      52      68.871  59.961  60.515  1.00  0.00
ATOM   1644  O4' G      52      70.342  59.657  61.760  1.00  0.00
ATOM   1645  C1' G      52      70.839  58.337  61.941  1.00  0.00
ATOM   1646  H1' G      52      71.856  58.242  61.562  1.00  0.00
ATOM   1647  N9  G      52      71.064  58.101  63.426  1.00  0.00
ATOM   1648  C8  G      52      70.568  58.805  64.442  1.00  0.00
ATOM   1649  H8  G      52      69.945  59.684  64.364  1.00  0.00
ATOM   1650  N7  G      52      71.132  58.500  65.540  1.00  0.00
ATOM   1651  C5  G      52      71.892  57.338  65.241  1.00  0.00
ATOM   1652  C6  G      52      72.678  56.502  66.090  1.00  0.00
ATOM   1653  O6  G      52      73.094  56.700  67.267  1.00  0.00
ATOM   1654  N1  G      52      72.971  55.309  65.448  1.00  0.00
ATOM   1655  H1  G      52      73.240  54.562  66.072  1.00  0.00
ATOM   1656  C2  G      52      72.762  55.125  64.163  1.00  0.00
ATOM   1657  N2  G      52      73.104  53.960  63.682  1.00  0.00
ATOM   1658  H21 G      52      73.299  53.210  64.330  1.00  0.00
ATOM   1659  H22 G      52      72.905  53.865  62.696  1.00  0.00
ATOM   1660  N3  G      52      72.168  55.916  63.270  1.00  0.00
ATOM   1661  C4  G      52      71.831  57.042  63.916  1.00  0.00
ATOM   1662  C3' G      52      68.475  58.148  61.589  1.00  0.00
ATOM   1663  H3' G      52      68.119  57.880  62.584  1.00  0.00
ATOM   1664  C2' G      52      69.801  57.398  61.299  1.00  0.00
ATOM   1665  H2' G      52      69.920  56.437  61.799  1.00  0.00
ATOM   1666  O2' G      52      70.231  57.213  60.005  1.00  0.00
ATOM   1667 HO2' G      52      69.487  57.044  59.422  1.00  0.00
ATOM   1668  O3' G      52      67.471  57.835  60.695  1.00  0.00
ATOM   1669  P   A      53      66.683  56.419  60.581  1.00  0.00
ATOM   1670  OP1 A      53      66.370  56.083  59.189  1.00  0.00
ATOM   1671  OP2 A      53      65.496  56.537  61.448  1.00  0.00
ATOM   1672  O5' A      53      67.649  55.218  61.158  1.00  0.00
ATOM   1673  C5' A      53      68.413  54.306  60.422  1.00  0.00
ATOM   1674  H5' A      53      69.212  54.774  59.847  1.00  0.00
ATOM   1675 H5'' A      53      67.754  53.699  59.802  1.00  0.00
ATOM   1676  C4' A      53      69.117  53.225  61.251  1.00  0.00
ATOM   1677  H4' A      53      69.771  52.683  60.568  1.00  0.00
ATOM   1678  O4' A      53      69.989  53.766  62.245  1.00  0.00
ATOM   1679  C1' A      53      69.944  52.861  63.392  1.00  0.00
ATOM   1680  H1' A      53      70.924  52.579  63.778  1.00  0.00
ATOM   1681  N9  A      53      69.296  53.542  64.579  1.00  0.00
ATOM   1682  C8  A      53      68.809  54.871  64.657  1.00  0.00
ATOM   1683  H8  A      53      68.851  55.565  63.830  1.00  0.00
ATOM   1684  N7  A      53      68.426  55.263  65.814  1.00  0.00
ATOM   1685  C5  A      53      68.697  54.143  66.667  1.00  0.00
ATOM   1686  C6  A      53      68.577  53.833  68.024  1.00  0.00
ATOM   1687  N6  A      53      68.347  54.622  69.041  1.00  0.00
ATOM   1688  H61 A      53      68.667  54.227  69.914  1.00  0.00
ATOM   1689  H62 A      53      68.271  55.629  69.044  1.00  0.00
ATOM   1690  N1  A      53      68.915  52.632  68.458  1.00  0.00
ATOM   1691  C2  A      53      69.395  51.746  67.644  1.00  0.00
ATOM   1692  H2  A      53      69.767  50.831  68.081  1.00  0.00
ATOM   1693  N3  A      53      69.733  51.913  66.370  1.00  0.00
ATOM   1694  C4  A      53      69.320  53.137  65.930  1.00  0.00
ATOM   1695  C3' A      53      68.187  52.122  61.935  1.00  0.00
ATOM   1696  H3' A      53      67.301  52.624  62.325  1.00  0.00
ATOM   1697  C2' A      53      69.032  51.597  63.108  1.00  0.00
ATOM   1698  H2' A      53      68.457  51.371  64.006  1.00  0.00
ATOM   1699  O2' A      53      69.752  50.456  62.825  1.00  0.00
ATOM   1700 HO2' A      53      69.209  50.132  62.102  1.00  0.00
ATOM   1701  O3' A      53      67.763  51.025  61.110  1.00  0.00
ATOM   1702  P   A      54      66.304  50.541  61.041  1.00  0.00
ATOM   1703  OP1 A      54      66.351  49.253  60.406  1.00  0.00
ATOM   1704  OP2 A      54      65.448  51.632  60.616  1.00  0.00
ATOM   1705  O5' A      54      66.065  50.250  62.544  1.00  0.00
ATOM   1706  C5' A      54      66.546  49.004  63.097  1.00  0.00
ATOM   1707  H5' A      54      67.613  48.801  63.001  1.00  0.00
ATOM   1708 H5'' A      54      65.882  48.235  62.703  1.00  0.00
ATOM   1709  C4' A      54      66.279  49.165  64.589  1.00  0.00
ATOM   1710  H4' A      54      66.625  48.295  65.147  1.00  0.00
ATOM   1711  O4' A      54      66.998  50.118  65.240  1.00  0.00
ATOM   1712  C1' A      54      66.208  50.676  66.300  1.00  0.00
ATOM   1713  H1' A      54      66.812  50.637  67.207  1.00  0.00
ATOM   1714  N9  A      54      65.853  52.072  65.968  1.00  0.00
ATOM   1715  C8  A      54      65.974  52.719  64.821  1.00  0.00
ATOM   1716  H8  A      54      66.289  52.256  63.897  1.00  0.00
ATOM   1717  N7  A      54      65.605  53.978  64.963  1.00  0.00
ATOM   1718  C5  A      54      65.191  54.015  66.333  1.00  0.00
ATOM   1719  C6  A      54      64.703  55.066  67.179  1.00  0.00
ATOM   1720  N6  A      54      64.677  56.306  66.778  1.00  0.00
ATOM   1721  H61 A      54      64.159  56.922  67.389  1.00  0.00
ATOM   1722  H62 A      54      65.271  56.682  66.053  1.00  0.00
ATOM   1723  N1  A      54      64.291  54.798  68.383  1.00  0.00
ATOM   1724  C2  A      54      64.413  53.583  68.759  1.00  0.00
ATOM   1725  H2  A      54      64.033  53.322  69.735  1.00  0.00
ATOM   1726  N3  A      54      64.900  52.490  68.138  1.00  0.00
ATOM   1727  C4  A      54      65.218  52.819  66.887  1.00  0.00
ATOM   1728  C3' A      54      64.802  49.402  64.984  1.00  0.00
ATOM   1729  H3' A      54      64.386  50.259  64.455  1.00  0.00
ATOM   1730  C2' A      54      64.948  49.774  66.512  1.00  0.00
ATOM   1731  H2' A      54      64.030  50.189  66.929  1.00  0.00
ATOM   1732  O2' A      54      65.382  48.714  67.331  1.00  0.00
ATOM   1733 HO2' A      54      65.119  49.106  68.167  1.00  0.00
ATOM   1734  O3' A      54      64.000  48.222  64.898  1.00  0.00
ATOM   1735  P   C      55      62.435  48.192  64.743  1.00  0.00
ATOM   1736  OP1 C      55      61.987  46.864  64.384  1.00  0.00
ATOM   1737  OP2 C      55      62.116  49.225  63.799  1.00  0.00
ATOM   1738  O5' C      55      61.907  48.623  66.112  1.00  0.00
ATOM   1739  C5' C      55      61.916  47.830  67.294  1.00  0.00
ATOM   1740  H5' C      55      62.967  47.669  67.535  1.00  0.00
ATOM   1741 H5'' C      55      61.520  46.818  67.209  1.00  0.00
ATOM   1742  C4' C      55      61.224  48.530  68.451  1.00  0.00
ATOM   1743  H4' C      55      61.247  47.796  69.257  1.00  0.00
ATOM   1744  O4' C      55      61.943  49.655  68.927  1.00  0.00
ATOM   1745  C1' C      55      61.068  50.754  69.286  1.00  0.00
ATOM   1746  H1' C      55      61.307  51.074  70.300  1.00  0.00
ATOM   1747  N1  C      55      61.217  51.971  68.460  1.00  0.00
ATOM   1748  C6  C      55      61.682  51.940  67.101  1.00  0.00
ATOM   1749  H6  C      55      62.092  51.040  66.668  1.00  0.00
ATOM   1750  C5  C      55      61.815  53.132  66.468  1.00  0.00
ATOM   1751  H5  C      55      62.255  53.214  65.485  1.00  0.00
ATOM   1752  C4  C      55      61.205  54.284  67.071  1.00  0.00
ATOM   1753  N4  C      55      61.410  55.441  66.538  1.00  0.00
ATOM   1754  H41 C      55      60.935  56.198  67.009  1.00  0.00
ATOM   1755  H42 C      55      61.909  55.474  65.660  1.00  0.00
ATOM   1756  N3  C      55      60.682  54.297  68.268  1.00  0.00
ATOM   1757  C2  C      55      60.772  53.198  69.014  1.00  0.00
ATOM   1758  O2  C      55      60.336  53.291  70.194  1.00  0.00
ATOM   1759  C3' C      55      59.786  49.085  68.176  1.00  0.00
ATOM   1760  H3' C      55      59.796  49.636  67.236  1.00  0.00
ATOM   1761  C2' C      55      59.633  50.110  69.294  1.00  0.00
ATOM   1762  H2' C      55      58.841  50.803  69.009  1.00  0.00
ATOM   1763  O2' C      55      59.435  49.592  70.566  1.00  0.00
ATOM   1764 HO2' C      55      59.247  50.359  71.111  1.00  0.00
ATOM   1765  O3' C      55      58.760  48.033  68.368  1.00  0.00
ATOM   1766  P   C      56      57.399  48.114  67.521  1.00  0.00
ATOM   1767  OP1 C      56      56.588  46.980  67.850  1.00  0.00
ATOM   1768  OP2 C      56      57.757  48.333  66.126  1.00  0.00
ATOM   1769  O5' C      56      56.655  49.407  68.006  1.00  0.00
ATOM   1770  C5' C      56      56.265  49.569  69.373  1.00  0.00
ATOM   1771  H5' C      56      57.123  49.394  70.021  1.00  0.00
ATOM   1772 H5'' C      56      55.630  48.727  69.648  1.00  0.00
ATOM   1773  C4' C      56      55.748  50.937  69.761  1.00  0.00
ATOM   1774  H4' C      56      55.402  50.940  70.795  1.00  0.00
ATOM   1775  O4' C      56      56.719  51.985  69.619  1.00  0.00
ATOM   1776  C1' C      56      56.057  53.209  69.310  1.00  0.00
ATOM   1777  H1' C      56      56.244  53.926  70.108  1.00  0.00
ATOM   1778  N1  C      56      56.489  53.816  68.058  1.00  0.00
ATOM   1779  C6  C      56      57.304  53.193  67.113  1.00  0.00
ATOM   1780  H6  C      56      57.587  52.155  67.204  1.00  0.00
ATOM   1781  C5  C      56      57.666  53.842  66.003  1.00  0.00
ATOM   1782  H5  C      56      58.163  53.376  65.165  1.00  0.00
ATOM   1783  C4  C      56      57.147  55.154  65.793  1.00  0.00
ATOM   1784  N4  C      56      57.370  55.783  64.657  1.00  0.00
ATOM   1785  H41 C      56      57.356  56.790  64.726  1.00  0.00
ATOM   1786  H42 C      56      57.796  55.238  63.921  1.00  0.00
ATOM   1787  N3  C      56      56.451  55.823  66.724  1.00  0.00
ATOM   1788  C2  C      56      56.193  55.177  67.874  1.00  0.00
ATOM   1789  O2  C      56      55.739  55.920  68.806  1.00  0.00
ATOM   1790  C3' C      56      54.552  51.416  68.903  1.00  0.00
ATOM   1791  H3' C      56      54.897  51.330  67.873  1.00  0.00
ATOM   1792  C2' C      56      54.515  52.901  69.244  1.00  0.00
ATOM   1793  H2' C      56      54.146  53.487  68.402  1.00  0.00
ATOM   1794  O2' C      56      54.008  53.187  70.457  1.00  0.00
ATOM   1795 HO2' C      56      53.601  54.057  70.429  1.00  0.00
ATOM   1796  O3' C      56      53.306  50.825  69.096  1.00  0.00
ATOM   1797  P   A      57      52.087  51.007  68.038  1.00  0.00
ATOM   1798  OP1 A      57      50.950  50.110  68.351  1.00  0.00
ATOM   1799  OP2 A      57      52.596  50.962  66.599  1.00  0.00
ATOM   1800  O5' A      57      51.619  52.511  68.302  1.00  0.00
ATOM   1801  C5' A      57      51.009  52.871  69.545  1.00  0.00
ATOM   1802  H5' A      57      51.679  52.532  70.335  1.00  0.00
ATOM   1803 H5'' A      57      50.050  52.354  69.585  1.00  0.00
ATOM   1804  C4' A      57      50.788  54.381  69.604  1.00  0.00
ATOM   1805  H4' A      57      50.299  54.558  70.562  1.00  0.00
ATOM   1806  O4' A      57      52.008  55.105  69.551  1.00  0.00
ATOM   1807  C1' A      57      51.772  56.178  68.604  1.00  0.00
ATOM   1808  H1' A      57      52.058  57.116  69.079  1.00  0.00
ATOM   1809  N9  A      57      52.454  56.117  67.316  1.00  0.00
ATOM   1810  C8  A      57      53.000  55.041  66.786  1.00  0.00
ATOM   1811  H8  A      57      52.885  54.151  67.387  1.00  0.00
ATOM   1812  N7  A      57      53.327  55.141  65.471  1.00  0.00
ATOM   1813  C5  A      57      53.233  56.513  65.316  1.00  0.00
ATOM   1814  C6  A      57      53.550  57.506  64.346  1.00  0.00
ATOM   1815  N6  A      57      54.268  57.231  63.302  1.00  0.00
ATOM   1816  H61 A      57      54.614  57.965  62.700  1.00  0.00
ATOM   1817  H62 A      57      54.398  56.251  63.091  1.00  0.00
ATOM   1818  N1  A      57      53.288  58.851  64.484  1.00  0.00
ATOM   1819  C2  A      57      52.508  59.166  65.486  1.00  0.00
ATOM   1820  H2  A      57      52.340  60.233  65.519  1.00  0.00
ATOM   1821  N3  A      57      52.142  58.387  66.537  1.00  0.00
ATOM   1822  C4  A      57      52.633  57.111  66.390  1.00  0.00
ATOM   1823  C3' A      57      49.966  54.793  68.437  1.00  0.00
ATOM   1824  H3' A      57      50.214  54.343  67.476  1.00  0.00
ATOM   1825  C2' A      57      50.255  56.310  68.325  1.00  0.00
ATOM   1826  H2' A      57      49.981  56.765  67.373  1.00  0.00
ATOM   1827  O2' A      57      49.640  57.116  69.373  1.00  0.00
ATOM   1828 HO2' A      57      48.695  57.138  69.208  1.00  0.00
ATOM   1829  O3' A      57      48.472  54.709  68.779  1.00  0.00
ATOM   1830  P   G      58      47.353  54.356  67.768  1.00  0.00
ATOM   1831  OP1 G      58      46.172  53.932  68.410  1.00  0.00
ATOM   1832  OP2 G      58      47.917  53.497  66.697  1.00  0.00
ATOM   1833  O5' G      58      47.067  55.740  67.121  1.00  0.00
ATOM   1834  C5' G      58      46.515  56.828  67.845  1.00  0.00
ATOM   1835  H5' G      58      46.849  56.869  68.882  1.00  0.00
ATOM   1836 H5'' G      58      45.445  56.625  67.880  1.00  0.00
ATOM   1837  C4' G      58      46.756  58.154  67.197  1.00  0.00
ATOM   1838  H4' G      58      46.251  58.932  67.770  1.00  0.00
ATOM   1839  O4' G      58      48.102  58.448  67.066  1.00  0.00
ATOM   1840  C1' G      58      48.377  59.189  65.890  1.00  0.00
ATOM   1841  H1' G      58      48.917  60.073  66.230  1.00  0.00
ATOM   1842  N9  G      58      49.132  58.483  64.826  1.00  0.00
ATOM   1843  C8  G      58      49.512  57.157  64.616  1.00  0.00
ATOM   1844  H8  G      58      49.270  56.424  65.372  1.00  0.00
ATOM   1845  N7  G      58      50.355  56.955  63.650  1.00  0.00
ATOM   1846  C5  G      58      50.493  58.229  63.063  1.00  0.00
ATOM   1847  C6  G      58      51.144  58.724  61.890  1.00  0.00
ATOM   1848  O6  G      58      52.004  58.221  61.213  1.00  0.00
ATOM   1849  N1  G      58      50.861  60.044  61.636  1.00  0.00
ATOM   1850  H1  G      58      51.248  60.419  60.781  1.00  0.00
ATOM   1851  C2  G      58      50.269  60.871  62.476  1.00  0.00
ATOM   1852  N2  G      58      50.276  62.161  62.157  1.00  0.00
ATOM   1853  H21 G      58      50.653  62.386  61.247  1.00  0.00
ATOM   1854  H22 G      58      49.754  62.864  62.661  1.00  0.00
ATOM   1855  N3  G      58      49.654  60.473  63.591  1.00  0.00
ATOM   1856  C4  G      58      49.772  59.126  63.816  1.00  0.00
ATOM   1857  C3' G      58      46.205  58.276  65.789  1.00  0.00
ATOM   1858  H3' G      58      46.382  57.455  65.094  1.00  0.00
ATOM   1859  C2' G      58      46.983  59.514  65.345  1.00  0.00
ATOM   1860  H2' G      58      46.856  59.608  64.267  1.00  0.00
ATOM   1861  O2' G      58      46.471  60.745  65.964  1.00  0.00
ATOM   1862 HO2' G      58      46.956  61.459  65.543  1.00  0.00
ATOM   1863  O3' G      58      44.784  58.488  65.811  1.00  0.00
ATOM   1864  P   A      59      43.899  58.090  64.504  1.00  0.00
ATOM   1865  OP1 A      59      42.516  58.411  64.717  1.00  0.00
ATOM   1866  OP2 A      59      44.238  56.648  64.347  1.00  0.00
ATOM   1867  O5' A      59      44.498  58.950  63.328  1.00  0.00
ATOM   1868  C5' A      59      44.049  60.301  63.059  1.00  0.00
ATOM   1869  H5' A      59      44.158  60.815  64.014  1.00  0.00
ATOM   1870 H5'' A      59      42.981  60.170  62.883  1.00  0.00
ATOM   1871  C4' A      59      44.742  60.904  61.821  1.00  0.00
ATOM   1872  H4' A      59      44.418  61.941  61.734  1.00  0.00
ATOM   1873  O4' A      59      46.189  60.959  61.944  1.00  0.00
ATOM   1874  C1' A      59      46.774  60.593  60.693  1.00  0.00
ATOM   1875  H1' A      59      47.505  61.334  60.369  1.00  0.00
ATOM   1876  N9  A      59      47.463  59.278  60.766  1.00  0.00
ATOM   1877  C8  A      59      47.069  58.173  61.501  1.00  0.00
ATOM   1878  H8  A      59      46.281  58.017  62.223  1.00  0.00
ATOM   1879  N7  A      59      47.905  57.128  61.415  1.00  0.00
ATOM   1880  C5  A      59      48.741  57.568  60.418  1.00  0.00
ATOM   1881  C6  A      59      49.808  56.963  59.727  1.00  0.00
ATOM   1882  N6  A      59      50.195  55.758  59.980  1.00  0.00
ATOM   1883  H61 A      59      50.874  55.329  59.368  1.00  0.00
ATOM   1884  H62 A      59      49.789  55.382  60.825  1.00  0.00
ATOM   1885  N1  A      59      50.418  57.536  58.709  1.00  0.00
ATOM   1886  C2  A      59      50.047  58.759  58.417  1.00  0.00
ATOM   1887  H2  A      59      50.568  59.259  57.615  1.00  0.00
ATOM   1888  N3  A      59      49.070  59.453  58.946  1.00  0.00
ATOM   1889  C4  A      59      48.481  58.828  59.974  1.00  0.00
ATOM   1890  C3' A      59      44.412  60.110  60.551  1.00  0.00
ATOM   1891  H3' A      59      44.532  59.037  60.701  1.00  0.00
ATOM   1892  C2' A      59      45.662  60.412  59.644  1.00  0.00
ATOM   1893  H2' A      59      46.078  59.719  58.913  1.00  0.00
ATOM   1894  O2' A      59      45.673  61.697  58.982  1.00  0.00
ATOM   1895 HO2' A      59      45.359  61.641  58.077  1.00  0.00
ATOM   1896  O3' A      59      43.218  60.618  59.982  1.00  0.00
ATOM   1897  P   U      60      42.562  59.945  58.716  1.00  0.00
ATOM   1898  OP1 U      60      41.228  60.595  58.609  1.00  0.00
ATOM   1899  OP2 U      60      42.615  58.515  58.857  1.00  0.00
ATOM   1900  O5' U      60      43.382  60.321  57.399  1.00  0.00
ATOM   1901  C5' U      60      43.117  61.525  56.581  1.00  0.00
ATOM   1902  H5' U      60      43.246  62.314  57.322  1.00  0.00
ATOM   1903 H5'' U      60      42.166  61.436  56.056  1.00  0.00
ATOM   1904  C4' U      60      44.272  61.620  55.552  1.00  0.00
ATOM   1905  H4' U      60      44.298  62.606  55.089  1.00  0.00
ATOM   1906  O4' U      60      45.494  61.105  56.145  1.00  0.00
ATOM   1907  C1' U      60      46.403  60.807  55.099  1.00  0.00
ATOM   1908  H1' U      60      47.047  61.676  54.958  1.00  0.00
ATOM   1909  N1  U      60      47.277  59.633  55.407  1.00  0.00
ATOM   1910  C6  U      60      46.881  58.627  56.265  1.00  0.00
ATOM   1911  H6  U      60      45.942  58.711  56.792  1.00  0.00
ATOM   1912  C5  U      60      47.645  57.489  56.407  1.00  0.00
ATOM   1913  H5  U      60      47.193  56.703  56.993  1.00  0.00
ATOM   1914  C4  U      60      48.833  57.274  55.712  1.00  0.00
ATOM   1915  O4  U      60      49.546  56.284  55.894  1.00  0.00
ATOM   1916  N3  U      60      49.182  58.325  54.816  1.00  0.00
ATOM   1917  H3  U      60      49.888  58.207  54.104  1.00  0.00
ATOM   1918  C2  U      60      48.470  59.441  54.599  1.00  0.00
ATOM   1919  O2  U      60      48.911  60.312  53.860  1.00  0.00
ATOM   1920  C3' U      60      44.123  60.574  54.461  1.00  0.00
ATOM   1921  H3' U      60      43.911  59.687  55.058  1.00  0.00
ATOM   1922  C2' U      60      45.557  60.613  53.952  1.00  0.00
ATOM   1923  H2' U      60      45.761  59.650  53.484  1.00  0.00
ATOM   1924  O2' U      60      45.735  61.692  53.006  1.00  0.00
ATOM   1925 HO2' U      60      44.893  61.724  52.545  1.00  0.00
ATOM   1926  O3' U      60      43.101  60.676  53.537  1.00  0.00
ATOM   1927  P   A      61      42.551  59.459  52.703  1.00  0.00
ATOM   1928  OP1 A      61      41.832  59.825  51.506  1.00  0.00
ATOM   1929  OP2 A      61      41.876  58.609  53.682  1.00  0.00
ATOM   1930  O5' A      61      43.846  58.733  52.240  1.00  0.00
ATOM   1931  C5' A      61      44.573  58.994  51.086  1.00  0.00
ATOM   1932  H5' A      61      44.935  60.019  51.004  1.00  0.00
ATOM   1933 H5'' A      61      43.888  58.824  50.256  1.00  0.00
ATOM   1934  C4' A      61      45.891  58.178  50.835  1.00  0.00
ATOM   1935  H4' A      61      46.450  58.700  50.059  1.00  0.00
ATOM   1936  O4' A      61      46.773  58.155  51.998  1.00  0.00
ATOM   1937  C1' A      61      47.202  56.793  52.116  1.00  0.00
ATOM   1938  H1' A      61      48.271  56.782  52.331  1.00  0.00
ATOM   1939  N9  A      61      46.512  56.012  53.138  1.00  0.00
ATOM   1940  C8  A      61      45.533  56.406  54.013  1.00  0.00
ATOM   1941  H8  A      61      44.917  57.250  53.741  1.00  0.00
ATOM   1942  N7  A      61      45.314  55.557  54.933  1.00  0.00
ATOM   1943  C5  A      61      46.242  54.525  54.782  1.00  0.00
ATOM   1944  C6  A      61      46.609  53.234  55.373  1.00  0.00
ATOM   1945  N6  A      61      45.915  52.713  56.380  1.00  0.00
ATOM   1946  H61 A      61      46.109  51.728  56.486  1.00  0.00
ATOM   1947  H62 A      61      45.178  53.156  56.910  1.00  0.00
ATOM   1948  N1  A      61      47.634  52.588  54.890  1.00  0.00
ATOM   1949  C2  A      61      48.246  53.074  53.817  1.00  0.00
ATOM   1950  H2  A      61      49.144  52.580  53.478  1.00  0.00
ATOM   1951  N3  A      61      48.030  54.166  53.128  1.00  0.00
ATOM   1952  C4  A      61      46.981  54.830  53.662  1.00  0.00
ATOM   1953  C3' A      61      45.609  56.700  50.448  1.00  0.00
ATOM   1954  H3' A      61      44.790  56.202  50.967  1.00  0.00
ATOM   1955  C2' A      61      46.985  56.037  50.828  1.00  0.00
ATOM   1956  H2' A      61      46.870  54.961  50.959  1.00  0.00
ATOM   1957  O2' A      61      48.010  56.359  49.908  1.00  0.00
ATOM   1958 HO2' A      61      47.754  55.925  49.091  1.00  0.00
ATOM   1959  O3' A      61      45.199  56.705  49.052  1.00  0.00
ATOM   1960  P   U      62      45.396  55.478  48.075  1.00  0.00
ATOM   1961  OP1 U      62      46.845  55.332  47.812  1.00  0.00
ATOM   1962  OP2 U      62      44.492  55.622  46.882  1.00  0.00
ATOM   1963  O5' U      62      44.927  54.221  48.845  1.00  0.00
ATOM   1964  C5' U      62      43.667  53.614  48.547  1.00  0.00
ATOM   1965  H5' U      62      43.757  53.120  47.580  1.00  0.00
ATOM   1966 H5'' U      62      42.875  54.361  48.485  1.00  0.00
ATOM   1967  C4' U      62      43.376  52.451  49.585  1.00  0.00
ATOM   1968  H4' U      62      42.426  52.040  49.245  1.00  0.00
ATOM   1969  O4' U      62      44.388  51.390  49.544  1.00  0.00
ATOM   1970  C1' U      62      44.899  51.366  50.845  1.00  0.00
ATOM   1971  H1' U      62      44.455  50.448  51.228  1.00  0.00
ATOM   1972  N1  U      62      46.430  51.219  50.819  1.00  0.00
ATOM   1973  C6  U      62      47.211  52.131  50.111  1.00  0.00
ATOM   1974  H6  U      62      46.724  52.858  49.477  1.00  0.00
ATOM   1975  C5  U      62      48.575  52.116  50.114  1.00  0.00
ATOM   1976  H5  U      62      48.985  52.906  49.503  1.00  0.00
ATOM   1977  C4  U      62      49.256  51.159  50.971  1.00  0.00
ATOM   1978  O4  U      62      50.434  51.092  51.090  1.00  0.00
ATOM   1979  N3  U      62      48.442  50.267  51.634  1.00  0.00
ATOM   1980  H3  U      62      48.902  49.544  52.168  1.00  0.00
ATOM   1981  C2  U      62      47.056  50.230  51.629  1.00  0.00
ATOM   1982  O2  U      62      46.352  49.411  52.158  1.00  0.00
ATOM   1983  C3' U      62      43.240  53.059  50.990  1.00  0.00
ATOM   1984  H3' U      62      43.260  54.145  50.895  1.00  0.00
ATOM   1985  C2' U      62      44.470  52.585  51.711  1.00  0.00
ATOM   1986  H2' U      62      45.256  53.327  51.575  1.00  0.00
ATOM   1987  O2' U      62      44.302  52.188  53.038  1.00  0.00
ATOM   1988 HO2' U      62      43.377  51.961  53.156  1.00  0.00
ATOM   1989  O3' U      62      42.114  52.610  51.651  1.00  0.00
ATOM   1990  P   U      63      40.713  53.285  51.450  1.00  0.00
ATOM   1991  OP1 U      63      40.903  54.789  51.681  1.00  0.00
ATOM   1992  OP2 U      63      39.831  52.472  52.294  1.00  0.00
ATOM   1993  O5' U      63      40.342  53.015  49.909  1.00  0.00
ATOM   1994  C5' U      63      39.935  54.193  49.129  1.00  0.00
ATOM   1995  H5' U      63      40.711  54.953  49.033  1.00  0.00
ATOM   1996 H5'' U      63      39.118  54.751  49.588  1.00  0.00
ATOM   1997  C4' U      63      39.588  53.789  47.751  1.00  0.00
ATOM   1998  H4' U      63      39.312  54.649  47.140  1.00  0.00
ATOM   1999  O4' U      63      40.685  53.203  47.141  1.00  0.00
ATOM   2000  C1' U      63      40.374  51.994  46.583  1.00  0.00
ATOM   2001  H1' U      63      40.778  52.003  45.571  1.00  0.00
ATOM   2002  N1  U      63      41.165  50.886  47.162  1.00  0.00
ATOM   2003  C6  U      63      40.680  50.191  48.223  1.00  0.00
ATOM   2004  H6  U      63      39.807  50.591  48.718  1.00  0.00
ATOM   2005  C5  U      63      41.389  49.178  48.866  1.00  0.00
ATOM   2006  H5  U      63      40.875  48.587  49.609  1.00  0.00
ATOM   2007  C4  U      63      42.699  48.729  48.364  1.00  0.00
ATOM   2008  O4  U      63      43.398  47.879  48.922  1.00  0.00
ATOM   2009  N3  U      63      43.132  49.493  47.277  1.00  0.00
ATOM   2010  H3  U      63      44.084  49.459  46.942  1.00  0.00
ATOM   2011  C2  U      63      42.454  50.566  46.748  1.00  0.00
ATOM   2012  O2  U      63      43.082  51.221  45.900  1.00  0.00
ATOM   2013  C3' U      63      38.485  52.763  47.751  1.00  0.00
ATOM   2014  H3' U      63      38.559  52.215  48.690  1.00  0.00
ATOM   2015  C2' U      63      38.804  51.815  46.610  1.00  0.00
ATOM   2016  H2' U      63      38.476  50.827  46.934  1.00  0.00
ATOM   2017  O2' U      63      38.484  52.233  45.312  1.00  0.00
ATOM   2018 HO2' U      63      37.925  51.528  44.977  1.00  0.00
ATOM   2019  O3' U      63      37.204  53.406  47.521  1.00  0.00
ATOM   2020  P   G      64      35.820  52.656  47.680  1.00  0.00
ATOM   2021  OP1 G      64      34.747  53.647  47.415  1.00  0.00
ATOM   2022  OP2 G      64      35.961  52.037  49.001  1.00  0.00
ATOM   2023  O5' G      64      35.774  51.504  46.540  1.00  0.00
ATOM   2024  C5' G      64      35.270  51.726  45.193  1.00  0.00
ATOM   2025  H5' G      64      35.821  52.619  44.896  1.00  0.00
ATOM   2026 H5'' G      64      34.236  52.057  45.097  1.00  0.00
ATOM   2027  C4' G      64      35.522  50.530  44.294  1.00  0.00
ATOM   2028  H4' G      64      35.174  50.677  43.272  1.00  0.00
ATOM   2029  O4' G      64      36.932  50.330  44.188  1.00  0.00
ATOM   2030  C1' G      64      37.147  48.982  43.796  1.00  0.00
ATOM   2031  H1' G      64      37.426  49.014  42.743  1.00  0.00
ATOM   2032  N9  G      64      38.353  48.427  44.562  1.00  0.00
ATOM   2033  C8  G      64      38.473  47.520  45.616  1.00  0.00
ATOM   2034  H8  G      64      37.600  47.203  46.167  1.00  0.00
ATOM   2035  N7  G      64      39.718  47.217  45.986  1.00  0.00
ATOM   2036  C5  G      64      40.497  47.892  45.102  1.00  0.00
ATOM   2037  C6  G      64      41.900  47.927  44.794  1.00  0.00
ATOM   2038  O6  G      64      42.755  47.362  45.460  1.00  0.00
ATOM   2039  N1  G      64      42.246  48.681  43.720  1.00  0.00
ATOM   2040  H1  G      64      43.228  48.727  43.487  1.00  0.00
ATOM   2041  C2  G      64      41.428  49.499  43.066  1.00  0.00
ATOM   2042  N2  G      64      41.814  50.314  42.151  1.00  0.00
ATOM   2043  H21 G      64      42.713  50.255  41.694  1.00  0.00
ATOM   2044  H22 G      64      41.139  50.908  41.691  1.00  0.00
ATOM   2045  N3  G      64      40.108  49.535  43.255  1.00  0.00
ATOM   2046  C4  G      64      39.679  48.607  44.191  1.00  0.00
ATOM   2047  C3' G      64      34.971  49.187  44.801  1.00  0.00
ATOM   2048  H3' G      64      35.211  49.149  45.863  1.00  0.00
ATOM   2049  C2' G      64      35.867  48.216  43.931  1.00  0.00
ATOM   2050  H2' G      64      35.991  47.275  44.466  1.00  0.00
ATOM   2051  O2' G      64      35.330  47.939  42.642  1.00  0.00
ATOM   2052 HO2' G      64      34.486  47.496  42.759  1.00  0.00
ATOM   2053  O3' G      64      33.548  48.972  44.648  1.00  0.00
ATOM   2054  P   U      65      32.839  47.598  44.961  1.00  0.00
ATOM   2055  OP1 U      65      31.549  47.972  45.550  1.00  0.00
ATOM   2056  OP2 U      65      33.730  46.754  45.787  1.00  0.00
ATOM   2057  O5' U      65      32.651  46.931  43.539  1.00  0.00
ATOM   2058  C5' U      65      31.637  47.382  42.668  1.00  0.00
ATOM   2059  H5' U      65      31.806  48.427  42.407  1.00  0.00
ATOM   2060 H5'' U      65      30.698  47.450  43.217  1.00  0.00
ATOM   2061  C4' U      65      31.588  46.544  41.355  1.00  0.00
ATOM   2062  H4' U      65      30.757  46.973  40.795  1.00  0.00
ATOM   2063  O4' U      65      32.848  46.666  40.739  1.00  0.00
ATOM   2064  C1' U      65      33.223  45.380  40.308  1.00  0.00
ATOM   2065  H1' U      65      33.523  45.293  39.263  1.00  0.00
ATOM   2066  N1  U      65      34.404  44.988  41.194  1.00  0.00
ATOM   2067  C6  U      65      34.341  44.545  42.476  1.00  0.00
ATOM   2068  H6  U      65      33.383  44.211  42.847  1.00  0.00
ATOM   2069  C5  U      65      35.451  44.427  43.275  1.00  0.00
ATOM   2070  H5  U      65      35.400  44.019  44.274  1.00  0.00
ATOM   2071  C4  U      65      36.742  44.860  42.815  1.00  0.00
ATOM   2072  O4  U      65      37.725  44.688  43.476  1.00  0.00
ATOM   2073  N3  U      65      36.724  45.281  41.519  1.00  0.00
ATOM   2074  H3  U      65      37.563  45.682  41.124  1.00  0.00
ATOM   2075  C2  U      65      35.635  45.390  40.706  1.00  0.00
ATOM   2076  O2  U      65      35.781  45.802  39.579  1.00  0.00
ATOM   2077  C3' U      65      31.251  45.079  41.646  1.00  0.00
ATOM   2078  H3' U      65      31.587  44.771  42.637  1.00  0.00
ATOM   2079  C2' U      65      32.048  44.392  40.524  1.00  0.00
ATOM   2080  H2' U      65      32.465  43.447  40.871  1.00  0.00
ATOM   2081  O2' U      65      31.407  44.399  39.176  1.00  0.00
ATOM   2082 HO2' U      65      30.705  43.759  39.316  1.00  0.00
ATOM   2083  O3' U      65      29.846  45.007  41.542  1.00  0.00
ATOM   2084  P   A      66      29.085  43.570  41.600  1.00  0.00
ATOM   2085  OP1 A      66      27.618  43.830  41.649  1.00  0.00
ATOM   2086  OP2 A      66      29.702  42.771  42.659  1.00  0.00
ATOM   2087  O5' A      66      29.307  42.849  40.221  1.00  0.00
ATOM   2088  C5' A      66      28.515  43.316  39.109  1.00  0.00
ATOM   2089  H5' A      66      28.605  44.389  38.941  1.00  0.00
ATOM   2090 H5'' A      66      27.465  43.238  39.392  1.00  0.00
ATOM   2091  C4' A      66      28.710  42.435  37.836  1.00  0.00
ATOM   2092  H4' A      66      28.088  42.761  37.003  1.00  0.00
ATOM   2093  O4' A      66      30.088  42.503  37.288  1.00  0.00
ATOM   2094  C1' A      66      30.722  41.222  37.479  1.00  0.00
ATOM   2095  H1' A      66      31.362  41.027  36.619  1.00  0.00
ATOM   2096  N9  A      66      31.573  41.145  38.672  1.00  0.00
ATOM   2097  C8  A      66      31.276  40.641  39.946  1.00  0.00
ATOM   2098  H8  A      66      30.355  40.112  40.144  1.00  0.00
ATOM   2099  N7  A      66      32.201  40.799  40.887  1.00  0.00
ATOM   2100  C5  A      66      33.269  41.283  40.128  1.00  0.00
ATOM   2101  C6  A      66      34.619  41.546  40.392  1.00  0.00
ATOM   2102  N6  A      66      35.198  41.317  41.538  1.00  0.00
ATOM   2103  H61 A      66      36.191  41.128  41.546  1.00  0.00
ATOM   2104  H62 A      66      34.641  40.984  42.312  1.00  0.00
ATOM   2105  N1  A      66      35.448  41.973  39.432  1.00  0.00
ATOM   2106  C2  A      66      34.925  42.117  38.187  1.00  0.00
ATOM   2107  H2  A      66      35.600  42.392  37.390  1.00  0.00
ATOM   2108  N3  A      66      33.664  41.876  37.776  1.00  0.00
ATOM   2109  C4  A      66      32.926  41.432  38.823  1.00  0.00
ATOM   2110  C3' A      66      28.365  41.019  38.177  1.00  0.00
ATOM   2111  H3' A      66      28.365  40.863  39.256  1.00  0.00
ATOM   2112  C2' A      66      29.519  40.232  37.527  1.00  0.00
ATOM   2113  H2' A      66      29.847  39.400  38.149  1.00  0.00
ATOM   2114  O2' A      66      29.189  39.714  36.256  1.00  0.00
ATOM   2115 HO2' A      66      28.522  39.040  36.408  1.00  0.00
ATOM   2116  O3' A      66      27.141  40.758  37.555  1.00  0.00
ATOM   2117  P   U      67      26.263  39.458  37.763  1.00  0.00
ATOM   2118  OP1 U      67      25.043  39.671  37.004  1.00  0.00
ATOM   2119  OP2 U      67      26.120  39.119  39.192  1.00  0.00
ATOM   2120  O5' U      67      27.084  38.176  37.131  1.00  0.00
ATOM   2121  C5' U      67      26.714  37.596  35.918  1.00  0.00
ATOM   2122  H5' U      67      26.735  38.366  35.148  1.00  0.00
ATOM   2123 H5'' U      67      25.728  37.154  36.062  1.00  0.00
ATOM   2124  C4' U      67      27.756  36.562  35.529  1.00  0.00
ATOM   2125  H4' U      67      27.533  36.270  34.503  1.00  0.00
ATOM   2126  O4' U      67      29.133  36.935  35.730  1.00  0.00
ATOM   2127  C1' U      67      29.754  36.039  36.563  1.00  0.00
ATOM   2128  H1' U      67      30.148  35.178  36.024  1.00  0.00
ATOM   2129  N1  U      67      30.887  36.762  37.254  1.00  0.00
ATOM   2130  C6  U      67      30.962  36.968  38.598  1.00  0.00
ATOM   2131  H6  U      67      30.169  36.601  39.233  1.00  0.00
ATOM   2132  C5  U      67      31.932  37.723  39.132  1.00  0.00
ATOM   2133  H5  U      67      31.898  37.928  40.192  1.00  0.00
ATOM   2134  C4  U      67      33.097  38.064  38.287  1.00  0.00
ATOM   2135  O4  U      67      34.147  38.614  38.538  1.00  0.00
ATOM   2136  N3  U      67      32.948  37.976  36.931  1.00  0.00
ATOM   2137  H3  U      67      33.787  38.186  36.410  1.00  0.00
ATOM   2138  C2  U      67      31.882  37.246  36.430  1.00  0.00
ATOM   2139  O2  U      67      31.922  37.181  35.191  1.00  0.00
ATOM   2140  C3' U      67      27.555  35.260  36.494  1.00  0.00
ATOM   2141  H3' U      67      26.559  35.285  36.936  1.00  0.00
ATOM   2142  C2' U      67      28.697  35.482  37.519  1.00  0.00
ATOM   2143  H2' U      67      28.387  36.198  38.279  1.00  0.00
ATOM   2144  O2' U      67      29.208  34.257  38.056  1.00  0.00
ATOM   2145 HO2' U      67      28.502  33.961  38.636  1.00  0.00
ATOM   2146  O3' U      67      27.691  34.078  35.734  1.00  0.00
ATOM   2147  P   U      68      26.448  33.321  35.234  1.00  0.00
ATOM   2148  OP1 U      68      26.828  32.264  34.286  1.00  0.00
ATOM   2149  OP2 U      68      25.463  34.285  34.747  1.00  0.00
ATOM   2150  O5' U      68      25.757  32.689  36.540  1.00  0.00
ATOM   2151  C5' U      68      26.382  31.422  37.021  1.00  0.00
ATOM   2152  H5' U      68      27.398  31.632  37.353  1.00  0.00
ATOM   2153 H5'' U      68      26.264  30.633  36.279  1.00  0.00
ATOM   2154  C4' U      68      25.464  31.031  38.181  1.00  0.00
ATOM   2155  H4' U      68      25.926  30.154  38.634  1.00  0.00
ATOM   2156  O4' U      68      25.122  32.030  39.096  1.00  0.00
ATOM   2157  C1' U      68      23.882  31.759  39.689  1.00  0.00
ATOM   2158  H1' U      68      24.016  31.635  40.764  1.00  0.00
ATOM   2159  N1  U      68      22.894  32.848  39.425  1.00  0.00
ATOM   2160  C6  U      68      23.153  33.857  38.554  1.00  0.00
ATOM   2161  H6  U      68      23.917  33.766  37.797  1.00  0.00
ATOM   2162  C5  U      68      22.291  34.890  38.480  1.00  0.00
ATOM   2163  H5  U      68      22.464  35.703  37.791  1.00  0.00
ATOM   2164  C4  U      68      21.164  35.026  39.412  1.00  0.00
ATOM   2165  O4  U      68      20.414  35.989  39.467  1.00  0.00
ATOM   2166  N3  U      68      21.030  33.930  40.278  1.00  0.00
ATOM   2167  H3  U      68      20.282  34.034  40.949  1.00  0.00
ATOM   2168  C2  U      68      21.895  32.908  40.397  1.00  0.00
ATOM   2169  O2  U      68      21.920  32.279  41.456  1.00  0.00
ATOM   2170  C3' U      68      24.193  30.312  37.757  1.00  0.00
ATOM   2171  H3' U      68      23.798  30.823  36.879  1.00  0.00
ATOM   2172  C2' U      68      23.295  30.528  39.073  1.00  0.00
ATOM   2173  H2' U      68      22.225  30.545  38.864  1.00  0.00
ATOM   2174  O2' U      68      23.605  29.478  39.989  1.00  0.00
ATOM   2175 HO2' U      68      23.345  28.650  39.579  1.00  0.00
ATOM   2176  O3' U      68      24.509  28.975  37.452  1.00  0.00
ATOM   2177  P   A      69      23.632  28.144  36.513  1.00  0.00
ATOM   2178  OP1 A      69      24.458  27.007  36.005  1.00  0.00
ATOM   2179  OP2 A      69      22.948  29.076  35.567  1.00  0.00
ATOM   2180  O5' A      69      22.603  27.695  37.559  1.00  0.00
ATOM   2181  C5' A      69      22.684  26.524  38.385  1.00  0.00
ATOM   2182  H5' A      69      23.628  26.432  38.921  1.00  0.00
ATOM   2183 H5'' A      69      22.586  25.638  37.756  1.00  0.00
ATOM   2184  C4' A      69      21.498  26.428  39.286  1.00  0.00
ATOM   2185  H4' A      69      21.736  25.719  40.079  1.00  0.00
ATOM   2186  O4' A      69      21.170  27.663  39.938  1.00  0.00
ATOM   2187  C1' A      69      19.777  27.902  39.831  1.00  0.00
ATOM   2188  H1' A      69      19.356  28.131  40.810  1.00  0.00
ATOM   2189  N9  A      69      19.605  29.017  39.058  1.00  0.00
ATOM   2190  C8  A      69      19.911  29.236  37.712  1.00  0.00
ATOM   2191  H8  A      69      20.238  28.450  37.047  1.00  0.00
ATOM   2192  N7  A      69      19.710  30.497  37.341  1.00  0.00
ATOM   2193  C5  A      69      19.181  31.145  38.485  1.00  0.00
ATOM   2194  C6  A      69      18.641  32.411  38.772  1.00  0.00
ATOM   2195  N6  A      69      18.567  33.421  37.909  1.00  0.00
ATOM   2196  H61 A      69      18.146  34.285  38.220  1.00  0.00
ATOM   2197  H62 A      69      19.182  33.424  37.107  1.00  0.00
ATOM   2198  N1  A      69      18.122  32.672  39.925  1.00  0.00
ATOM   2199  C2  A      69      18.111  31.663  40.807  1.00  0.00
ATOM   2200  H2  A      69      17.829  31.865  41.830  1.00  0.00
ATOM   2201  N3  A      69      18.625  30.466  40.715  1.00  0.00
ATOM   2202  C4  A      69      19.101  30.228  39.475  1.00  0.00
ATOM   2203  C3' A      69      20.234  25.875  38.575  1.00  0.00
ATOM   2204  H3' A      69      20.307  26.079  37.507  1.00  0.00
ATOM   2205  C2' A      69      19.077  26.662  39.164  1.00  0.00
ATOM   2206  H2' A      69      18.378  27.041  38.419  1.00  0.00
ATOM   2207  O2' A      69      18.387  25.908  40.151  1.00  0.00
ATOM   2208 HO2' A      69      17.627  26.448  40.381  1.00  0.00
ATOM   2209  O3' A      69      20.345  24.431  38.650  1.00  0.00
ATOM   2210  P   A      70      19.300  23.609  37.758  1.00  0.00
ATOM   2211  OP1 A      70      18.755  24.377  36.625  1.00  0.00
ATOM   2212  OP2 A      70      18.387  22.948  38.711  1.00  0.00
ATOM   2213  O5' A      70      20.288  22.585  37.145  1.00  0.00
ATOM   2214  C5' A      70      21.309  22.974  36.246  1.00  0.00
ATOM   2215  H5' A      70      21.786  23.852  36.683  1.00  0.00
ATOM   2216 H5'' A      70      20.871  23.388  35.337  1.00  0.00
ATOM   2217  C4' A      70      22.316  22.016  35.681  1.00  0.00
ATOM   2218  H4' A      70      22.742  22.631  34.888  1.00  0.00
ATOM   2219  O4' A      70      23.350  21.694  36.635  1.00  0.00
ATOM   2220  C1' A      70      23.909  20.391  36.402  1.00  0.00
ATOM   2221  H1' A      70      24.976  20.361  36.182  1.00  0.00
ATOM   2222  N9  A      70      23.718  19.568  37.604  1.00  0.00
ATOM   2223  C8  A      70      23.063  19.887  38.813  1.00  0.00
ATOM   2224  H8  A      70      22.612  20.824  39.106  1.00  0.00
ATOM   2225  N7  A      70      23.112  18.960  39.715  1.00  0.00
ATOM   2226  C5  A      70      23.847  17.930  39.112  1.00  0.00
ATOM   2227  C6  A      70      24.213  16.632  39.474  1.00  0.00
ATOM   2228  N6  A      70      23.660  15.834  40.413  1.00  0.00
ATOM   2229  H61 A      70      23.971  14.881  40.291  1.00  0.00
ATOM   2230  H62 A      70      23.287  16.318  41.217  1.00  0.00
ATOM   2231  N1  A      70      24.947  15.903  38.644  1.00  0.00
ATOM   2232  C2  A      70      25.347  16.418  37.485  1.00  0.00
ATOM   2233  H2  A      70      25.919  15.757  36.851  1.00  0.00
ATOM   2234  N3  A      70      25.015  17.629  36.985  1.00  0.00
ATOM   2235  C4  A      70      24.161  18.298  37.814  1.00  0.00
ATOM   2236  C3' A      70      21.798  20.675  35.192  1.00  0.00
ATOM   2237  H3' A      70      21.136  20.328  35.986  1.00  0.00
ATOM   2238  C2' A      70      23.147  19.931  35.204  1.00  0.00
ATOM   2239  H2' A      70      22.911  18.867  35.214  1.00  0.00
ATOM   2240  O2' A      70      23.971  20.293  34.085  1.00  0.00
ATOM   2241 HO2' A      70      23.559  19.893  33.316  1.00  0.00
ATOM   2242  O3' A      70      21.258  20.720  33.895  1.00  0.00
ATOM   2243  P   G      71      19.855  20.075  33.760  1.00  0.00
ATOM   2244  OP1 G      71      19.695  19.758  32.358  1.00  0.00
ATOM   2245  OP2 G      71      18.893  20.964  34.424  1.00  0.00
ATOM   2246  O5' G      71      19.835  18.686  34.620  1.00  0.00
ATOM   2247  C5' G      71      20.591  17.517  34.236  1.00  0.00
ATOM   2248  H5' G      71      21.584  17.866  33.952  1.00  0.00
ATOM   2249 H5'' G      71      20.177  17.038  33.349  1.00  0.00
ATOM   2250  C4' G      71      20.805  16.506  35.349  1.00  0.00
ATOM   2251  H4' G      71      21.601  15.814  35.072  1.00  0.00
ATOM   2252  O4' G      71      21.191  17.155  36.495  1.00  0.00
ATOM   2253  C1' G      71      20.666  16.320  37.538  1.00  0.00
ATOM   2254  H1' G      71      21.543  15.842  37.975  1.00  0.00
ATOM   2255  N9  G      71      19.952  17.197  38.450  1.00  0.00
ATOM   2256  C8  G      71      19.416  18.438  38.175  1.00  0.00
ATOM   2257  H8  G      71      19.592  18.944  37.238  1.00  0.00
ATOM   2258  N7  G      71      18.603  18.884  39.129  1.00  0.00
ATOM   2259  C5  G      71      18.667  17.805  40.033  1.00  0.00
ATOM   2260  C6  G      71      18.024  17.695  41.293  1.00  0.00
ATOM   2261  O6  G      71      17.320  18.572  41.872  1.00  0.00
ATOM   2262  N1  G      71      18.382  16.559  42.010  1.00  0.00
ATOM   2263  H1  G      71      18.222  16.489  43.005  1.00  0.00
ATOM   2264  C2  G      71      19.399  15.763  41.584  1.00  0.00
ATOM   2265  N2  G      71      19.776  14.756  42.228  1.00  0.00
ATOM   2266  H21 G      71      19.345  14.567  43.121  1.00  0.00
ATOM   2267  H22 G      71      20.346  14.126  41.682  1.00  0.00
ATOM   2268  N3  G      71      19.792  15.685  40.331  1.00  0.00
ATOM   2269  C4  G      71      19.461  16.759  39.627  1.00  0.00
ATOM   2270  C3' G      71      19.467  15.860  35.668  1.00  0.00
ATOM   2271  H3' G      71      18.773  16.692  35.795  1.00  0.00
ATOM   2272  C2' G      71      19.829  15.190  36.953  1.00  0.00
ATOM   2273  H2' G      71      18.874  15.066  37.463  1.00  0.00
ATOM   2274  O2' G      71      20.401  13.917  36.662  1.00  0.00
ATOM   2275 HO2' G      71      19.821  13.267  37.065  1.00  0.00
ATOM   2276  O3' G      71      18.907  15.068  34.617  1.00  0.00
ATOM   2277  P   G      72      17.368  14.595  34.565  1.00  0.00
ATOM   2278  OP1 G      72      17.318  13.567  33.526  1.00  0.00
ATOM   2279  OP2 G      72      16.541  15.819  34.379  1.00  0.00
ATOM   2280  O5' G      72      17.097  13.852  36.036  1.00  0.00
ATOM   2281  C5' G      72      17.425  12.471  36.079  1.00  0.00
ATOM   2282  H5' G      72      18.421  12.234  35.704  1.00  0.00
ATOM   2283 H5'' G      72      16.721  11.897  35.477  1.00  0.00
ATOM   2284  C4' G      72      17.360  11.789  37.447  1.00  0.00
ATOM   2285  H4' G      72      17.884  10.833  37.418  1.00  0.00
ATOM   2286  O4' G      72      18.022  12.744  38.304  1.00  0.00
ATOM   2287  C1' G      72      17.473  12.760  39.639  1.00  0.00
ATOM   2288  H1' G      72      18.231  12.536  40.389  1.00  0.00
ATOM   2289  N9  G      72      16.693  13.989  39.959  1.00  0.00
ATOM   2290  C8  G      72      16.491  15.125  39.196  1.00  0.00
ATOM   2291  H8  G      72      17.062  15.250  38.288  1.00  0.00
ATOM   2292  N7  G      72      15.708  16.044  39.785  1.00  0.00
ATOM   2293  C5  G      72      15.445  15.520  41.027  1.00  0.00
ATOM   2294  C6  G      72      14.795  16.086  42.193  1.00  0.00
ATOM   2295  O6  G      72      14.351  17.251  42.237  1.00  0.00
ATOM   2296  N1  G      72      14.946  15.391  43.398  1.00  0.00
ATOM   2297  H1  G      72      14.585  15.669  44.299  1.00  0.00
ATOM   2298  C2  G      72      15.562  14.160  43.289  1.00  0.00
ATOM   2299  N2  G      72      15.587  13.374  44.366  1.00  0.00
ATOM   2300  H21 G      72      15.102  13.593  45.225  1.00  0.00
ATOM   2301  H22 G      72      16.001  12.469  44.192  1.00  0.00
ATOM   2302  N3  G      72      16.182  13.551  42.271  1.00  0.00
ATOM   2303  C4  G      72      16.044  14.314  41.103  1.00  0.00
ATOM   2304  C3' G      72      16.032  11.612  38.159  1.00  0.00
ATOM   2305  H3' G      72      15.455  12.521  37.988  1.00  0.00
ATOM   2306  C2' G      72      16.589  11.589  39.602  1.00  0.00
ATOM   2307  H2' G      72      15.691  11.756  40.196  1.00  0.00
ATOM   2308  O2' G      72      17.395  10.452  40.011  1.00  0.00
ATOM   2309 HO2' G      72      17.445  10.367  40.966  1.00  0.00
ATOM   2310  O3' G      72      15.387  10.410  37.788  1.00  0.00
ATOM   2311  P   G      73      13.861  10.141  37.995  1.00  0.00
ATOM   2312  OP1 G      73      13.570   8.899  37.142  1.00  0.00
ATOM   2313  OP2 G      73      13.124  11.414  37.665  1.00  0.00
ATOM   2314  O5' G      73      13.696   9.892  39.571  1.00  0.00
ATOM   2315  C5' G      73      14.395   8.912  40.230  1.00  0.00
ATOM   2316  H5' G      73      15.441   9.166  40.063  1.00  0.00
ATOM   2317 H5'' G      73      14.152   7.930  39.823  1.00  0.00
ATOM   2318  C4' G      73      14.165   8.888  41.792  1.00  0.00
ATOM   2319  H4' G      73      14.717   8.016  42.142  1.00  0.00
ATOM   2320  O4' G      73      14.486  10.068  42.529  1.00  0.00
ATOM   2321  C1' G      73      13.450  10.336  43.502  1.00  0.00
ATOM   2322  H1' G      73      13.782  10.464  44.533  1.00  0.00
ATOM   2323  N9  G      73      12.953  11.677  43.058  1.00  0.00
ATOM   2324  C8  G      73      13.354  12.355  41.961  1.00  0.00
ATOM   2325  H8  G      73      14.149  12.116  41.271  1.00  0.00
ATOM   2326  N7  G      73      12.748  13.468  41.813  1.00  0.00
ATOM   2327  C5  G      73      11.854  13.552  42.880  1.00  0.00
ATOM   2328  C6  G      73      11.005  14.619  43.348  1.00  0.00
ATOM   2329  O6  G      73      10.741  15.716  42.813  1.00  0.00
ATOM   2330  N1  G      73      10.469  14.371  44.588  1.00  0.00
ATOM   2331  H1  G      73       9.820  15.036  44.985  1.00  0.00
ATOM   2332  C2  G      73      10.786  13.213  45.340  1.00  0.00
ATOM   2333  N2  G      73      10.350  13.164  46.565  1.00  0.00
ATOM   2334  H21 G      73       9.659  13.779  46.970  1.00  0.00
ATOM   2335  H22 G      73      10.581  12.318  47.067  1.00  0.00
ATOM   2336  N3  G      73      11.577  12.250  44.959  1.00  0.00
ATOM   2337  C4  G      73      12.103  12.462  43.720  1.00  0.00
ATOM   2338  C3' G      73      12.677   8.673  42.163  1.00  0.00
ATOM   2339  H3' G      73      12.194   9.237  41.365  1.00  0.00
ATOM   2340  C2' G      73      12.471   9.245  43.557  1.00  0.00
ATOM   2341  H2' G      73      11.428   9.481  43.767  1.00  0.00
ATOM   2342  O2' G      73      12.917   8.381  44.526  1.00  0.00
ATOM   2343 HO2' G      73      12.661   7.487  44.286  1.00  0.00
ATOM   2344  O3' G      73      12.382   7.356  42.047  1.00  0.00
ATOM   2345  P   C      74      10.953   6.792  41.589  1.00  0.00
ATOM   2346  OP1 C      74      11.036   5.349  41.417  1.00  0.00
ATOM   2347  OP2 C      74      10.548   7.577  40.463  1.00  0.00
ATOM   2348  O5' C      74       9.979   7.117  42.812  1.00  0.00
ATOM   2349  C5' C      74      10.267   6.526  44.048  1.00  0.00
ATOM   2350  H5' C      74      11.344   6.602  44.193  1.00  0.00
ATOM   2351 H5'' C      74      10.152   5.459  43.853  1.00  0.00
ATOM   2352  C4' C      74       9.525   7.012  45.341  1.00  0.00
ATOM   2353  H4' C      74       9.681   6.316  46.166  1.00  0.00
ATOM   2354  O4' C      74       9.950   8.338  45.695  1.00  0.00
ATOM   2355  C1' C      74       8.919   9.238  46.052  1.00  0.00
ATOM   2356  H1' C      74       9.205   9.766  46.962  1.00  0.00
ATOM   2357  N1  C      74       8.476  10.276  45.125  1.00  0.00
ATOM   2358  C6  C      74       8.902  10.274  43.778  1.00  0.00
ATOM   2359  H6  C      74       9.357   9.409  43.319  1.00  0.00
ATOM   2360  C5  C      74       8.703  11.344  43.004  1.00  0.00
ATOM   2361  H5  C      74       9.115  11.352  42.006  1.00  0.00
ATOM   2362  C4  C      74       7.874  12.406  43.579  1.00  0.00
ATOM   2363  N4  C      74       7.684  13.491  42.916  1.00  0.00
ATOM   2364  H41 C      74       7.351  14.303  43.416  1.00  0.00
ATOM   2365  H42 C      74       8.026  13.609  41.973  1.00  0.00
ATOM   2366  N3  C      74       7.607  12.500  44.887  1.00  0.00
ATOM   2367  C2  C      74       7.779  11.391  45.616  1.00  0.00
ATOM   2368  O2  C      74       7.377  11.299  46.747  1.00  0.00
ATOM   2369  C3' C      74       7.988   7.111  45.172  1.00  0.00
ATOM   2370  H3' C      74       7.688   7.515  44.205  1.00  0.00
ATOM   2371  C2' C      74       7.725   8.214  46.216  1.00  0.00
ATOM   2372  H2' C      74       6.801   8.761  46.028  1.00  0.00
ATOM   2373  O2' C      74       7.794   7.820  47.581  1.00  0.00
ATOM   2374 HO2' C      74       6.907   7.818  47.947  1.00  0.00
ATOM   2375  O3' C      74       7.334   5.917  45.460  1.00  0.00
ATOM   2376  P   U      75       5.786   5.777  45.304  1.00  0.00
ATOM   2377  OP1 U      75       5.362   4.620  46.153  1.00  0.00
ATOM   2378  OP2 U      75       5.599   5.637  43.845  1.00  0.00
ATOM   2379  O5' U      75       5.103   7.067  45.869  1.00  0.00
ATOM   2380  C5' U      75       4.641   6.986  47.231  1.00  0.00
ATOM   2381  H5' U      75       5.511   6.869  47.877  1.00  0.00
ATOM   2382 H5'' U      75       3.945   6.185  47.480  1.00  0.00
ATOM   2383  C4' U      75       4.010   8.355  47.574  1.00  0.00
ATOM   2384  H4' U      75       3.839   8.187  48.637  1.00  0.00
ATOM   2385  O4' U      75       4.807   9.515  47.383  1.00  0.00
ATOM   2386  C1' U      75       3.912  10.542  47.031  1.00  0.00
ATOM   2387  H1' U      75       4.169  11.398  47.655  1.00  0.00
ATOM   2388  N1  U      75       4.103  11.062  45.582  1.00  0.00
ATOM   2389  C6  U      75       4.749  10.270  44.663  1.00  0.00
ATOM   2390  H6  U      75       4.934   9.212  44.771  1.00  0.00
ATOM   2391  C5  U      75       5.000  10.687  43.372  1.00  0.00
ATOM   2392  H5  U      75       5.519  10.029  42.692  1.00  0.00
ATOM   2393  C4  U      75       4.571  12.001  42.933  1.00  0.00
ATOM   2394  O4  U      75       4.751  12.537  41.799  1.00  0.00
ATOM   2395  N3  U      75       3.842  12.683  43.886  1.00  0.00
ATOM   2396  H3  U      75       3.565  13.638  43.708  1.00  0.00
ATOM   2397  C2  U      75       3.492  12.278  45.187  1.00  0.00
ATOM   2398  O2  U      75       2.672  12.839  45.866  1.00  0.00
ATOM   2399  C3' U      75       2.675   8.672  46.933  1.00  0.00
ATOM   2400  H3' U      75       2.843   8.511  45.868  1.00  0.00
ATOM   2401  C2' U      75       2.497  10.153  47.253  1.00  0.00
ATOM   2402  H2' U      75       1.801  10.612  46.550  1.00  0.00
ATOM   2403  O2' U      75       2.043  10.226  48.573  1.00  0.00
ATOM   2404 HO2' U      75       1.562   9.415  48.753  1.00  0.00
ATOM   2405  O3' U      75       1.721   7.781  47.411  1.00  0.00
ATOM   2406  P   U      76       0.605   7.167  46.466  1.00  0.00
ATOM   2407  OP1 U      76      -0.168   6.068  47.141  1.00  0.00
ATOM   2408  OP2 U      76       1.367   6.767  45.182  1.00  0.00
ATOM   2409  O5' U      76      -0.294   8.429  46.166  1.00  0.00
ATOM   2410  C5' U      76      -1.117   8.977  47.138  1.00  0.00
ATOM   2411  H5' U      76      -0.573   9.065  48.079  1.00  0.00
ATOM   2412 H5'' U      76      -1.960   8.305  47.296  1.00  0.00
ATOM   2413  C4' U      76      -1.687  10.330  46.716  1.00  0.00
ATOM   2414  H4' U      76      -2.350  10.726  47.486  1.00  0.00
ATOM   2415  O4' U      76      -0.697  11.193  46.219  1.00  0.00
ATOM   2416  C1' U      76      -1.211  12.081  45.226  1.00  0.00
ATOM   2417  H1' U      76      -1.208  13.111  45.580  1.00  0.00
ATOM   2418  N1  U      76      -0.359  12.040  44.042  1.00  0.00
ATOM   2419  C6  U      76       0.293  10.920  43.683  1.00  0.00
ATOM   2420  H6  U      76       0.176  10.016  44.262  1.00  0.00
ATOM   2421  C5  U      76       1.023  10.819  42.583  1.00  0.00
ATOM   2422  H5  U      76       1.447   9.897  42.215  1.00  0.00
ATOM   2423  C4  U      76       1.259  11.987  41.794  1.00  0.00
ATOM   2424  O4  U      76       2.062  11.980  40.903  1.00  0.00
ATOM   2425  N3  U      76       0.601  13.103  42.198  1.00  0.00
ATOM   2426  H3  U      76       0.719  13.916  41.610  1.00  0.00
ATOM   2427  C2  U      76      -0.241  13.177  43.253  1.00  0.00
ATOM   2428  O2  U      76      -0.856  14.212  43.506  1.00  0.00
ATOM   2429  C3' U      76      -2.653  10.157  45.540  1.00  0.00
ATOM   2430  H3' U      76      -2.129   9.488  44.858  1.00  0.00
ATOM   2431  C2' U      76      -2.635  11.579  44.958  1.00  0.00
ATOM   2432  H2' U      76      -2.871  11.597  43.894  1.00  0.00
ATOM   2433  O2' U      76      -3.516  12.424  45.720  1.00  0.00
ATOM   2434 HO2' U      76      -4.377  12.002  45.745  1.00  0.00
ATOM   2435  O3' U      76      -3.894   9.551  45.907  1.00  0.00
ATOM   2436  P   U3     77      -5.284   9.576  45.001  1.00  0.00
ATOM   2437  OP1 U3     77      -5.725  10.956  45.000  1.00  0.00
ATOM   2438  OP2 U3     77      -6.155   8.571  45.538  1.00  0.00
ATOM   2439  O5' U3     77      -4.803   9.267  43.467  1.00  0.00
ATOM   2440  C5' U3     77      -5.622   8.722  42.422  1.00  0.00
ATOM   2441  H5' U3     77      -6.376   9.464  42.164  1.00  0.00
ATOM   2442 H5'' U3     77      -6.135   7.837  42.798  1.00  0.00
ATOM   2443  C4' U3     77      -4.753   8.415  41.177  1.00  0.00
ATOM   2444  H4' U3     77      -5.309   7.639  40.651  1.00  0.00
ATOM   2445  O4' U3     77      -4.637   9.589  40.386  1.00  0.00
ATOM   2446  C1' U3     77      -3.279  10.040  40.373  1.00  0.00
ATOM   2447  H1' U3     77      -2.831   9.745  39.424  1.00  0.00
ATOM   2448  N1  U3     77      -3.040  11.523  40.590  1.00  0.00
ATOM   2449  C6  U3     77      -3.755  12.122  41.567  1.00  0.00
ATOM   2450  H6  U3     77      -4.389  11.599  42.268  1.00  0.00
ATOM   2451  C5  U3     77      -3.716  13.488  41.664  1.00  0.00
ATOM   2452  H5  U3     77      -4.327  14.042  42.361  1.00  0.00
ATOM   2453  C4  U3     77      -2.664  14.252  40.981  1.00  0.00
ATOM   2454  O4  U3     77      -2.524  15.471  41.058  1.00  0.00
ATOM   2455  N3  U3     77      -2.105  13.580  39.912  1.00  0.00
ATOM   2456  H3  U3     77      -1.485  14.127  39.332  1.00  0.00
ATOM   2457  C2  U3     77      -2.276  12.259  39.658  1.00  0.00
ATOM   2458  O2  U3     77      -1.622  11.810  38.716  1.00  0.00
ATOM   2459  C3' U3     77      -3.356   7.908  41.517  1.00  0.00
ATOM   2460  H3' U3     77      -3.395   7.493  42.524  1.00  0.00
ATOM   2461  C2' U3     77      -2.605   9.227  41.487  1.00  0.00
ATOM   2462  H2' U3     77      -2.746   9.599  42.502  1.00  0.00
ATOM   2463  O2' U3     77      -1.186   9.101  41.206  1.00  0.00
ATOM   2464 HO2' U3     77      -0.862   8.531  41.908  1.00  0.00
ATOM   2465  O3' U3     77      -2.937   7.032  40.511  1.00  0.00
ATOM   2466 HO3' U3     77      -3.579   6.320  40.473  1.00  0.00
TER   
END   
