# Supplementary material for: Modelling the structures of frameshift-stimulatory pseudoknots from representative bat coronaviruses
Source: PLoS Comput Biol. 2023 May 19;19(5):e1011124. doi: 10.1371/journal.pcbi.1011124 (PMC10234561; doi:10.1371/journal.pcbi.1011124)
Supplement: S3 Data — PDB files for the top 3 representative clusters from each conformer (threaded/unthreaded) of each pseudoknot described in the main text, along with PDB files for the representative clusters shown in S8–S18 Figs. (ZIP) [file pcbi.1011124.s003.zip › SI_Model_PDB_files/GLGC2_threaded_noMg_cluster2.pdb]

ATOM      1 HO5' G5      1      49.755  39.907  57.180  1.00  0.00
ATOM      2  O5' G5      1      49.462  38.998  57.283  1.00  0.00
ATOM      3  C5' G5      1      49.378  38.612  58.608  1.00  0.00
ATOM      4  H5' G5      1      50.391  38.455  58.979  1.00  0.00
ATOM      5 H5'' G5      1      48.920  37.625  58.669  1.00  0.00
ATOM      6  C4' G5      1      48.678  39.722  59.372  1.00  0.00
ATOM      7  H4' G5      1      48.506  39.224  60.327  1.00  0.00
ATOM      8  O4' G5      1      49.508  40.802  59.600  1.00  0.00
ATOM      9  C1' G5      1      48.714  42.023  59.655  1.00  0.00
ATOM     10  H1' G5      1      48.886  42.580  60.576  1.00  0.00
ATOM     11  N9  G5      1      48.978  42.993  58.528  1.00  0.00
ATOM     12  C8  G5      1      49.101  44.353  58.700  1.00  0.00
ATOM     13  H8  G5      1      48.954  44.820  59.663  1.00  0.00
ATOM     14  N7  G5      1      49.354  45.019  57.605  1.00  0.00
ATOM     15  C5  G5      1      49.459  43.996  56.646  1.00  0.00
ATOM     16  C6  G5      1      49.612  44.108  55.240  1.00  0.00
ATOM     17  O6  G5      1      49.762  45.067  54.501  1.00  0.00
ATOM     18  N1  G5      1      49.621  42.885  54.598  1.00  0.00
ATOM     19  H1  G5      1      49.542  42.997  53.598  1.00  0.00
ATOM     20  C2  G5      1      49.588  41.687  55.259  1.00  0.00
ATOM     21  N2  G5      1      49.496  40.652  54.509  1.00  0.00
ATOM     22  H21 G5      1      49.515  40.696  53.500  1.00  0.00
ATOM     23  H22 G5      1      49.539  39.751  54.963  1.00  0.00
ATOM     24  N3  G5      1      49.392  41.573  56.564  1.00  0.00
ATOM     25  C4  G5      1      49.346  42.767  57.223  1.00  0.00
ATOM     26  C3' G5      1      47.342  40.248  58.911  1.00  0.00
ATOM     27  H3' G5      1      47.313  40.377  57.829  1.00  0.00
ATOM     28  C2' G5      1      47.234  41.592  59.698  1.00  0.00
ATOM     29  H2' G5      1      46.521  42.297  59.269  1.00  0.00
ATOM     30  O2' G5      1      46.935  41.451  61.091  1.00  0.00
ATOM     31 HO2' G5      1      46.696  40.528  61.202  1.00  0.00
ATOM     32  O3' G5      1      46.272  39.387  59.412  1.00  0.00
ATOM     33  P   U       2      44.925  39.205  58.656  1.00  0.00
ATOM     34  OP1 U       2      43.968  38.562  59.605  1.00  0.00
ATOM     35  OP2 U       2      45.237  38.543  57.402  1.00  0.00
ATOM     36  O5' U       2      44.314  40.576  58.250  1.00  0.00
ATOM     37  C5' U       2      43.733  41.433  59.224  1.00  0.00
ATOM     38  H5' U       2      44.361  41.530  60.110  1.00  0.00
ATOM     39 H5'' U       2      42.827  40.994  59.640  1.00  0.00
ATOM     40  C4' U       2      43.430  42.771  58.605  1.00  0.00
ATOM     41  H4' U       2      42.901  43.363  59.353  1.00  0.00
ATOM     42  O4' U       2      44.567  43.550  58.295  1.00  0.00
ATOM     43  C1' U       2      44.216  44.442  57.143  1.00  0.00
ATOM     44  H1' U       2      44.291  45.502  57.388  1.00  0.00
ATOM     45  N1  U       2      45.043  44.218  55.918  1.00  0.00
ATOM     46  C6  U       2      45.699  43.032  55.807  1.00  0.00
ATOM     47  H6  U       2      45.660  42.289  56.590  1.00  0.00
ATOM     48  C5  U       2      46.506  42.917  54.667  1.00  0.00
ATOM     49  H5  U       2      47.067  41.995  54.655  1.00  0.00
ATOM     50  C4  U       2      46.670  43.891  53.606  1.00  0.00
ATOM     51  O4  U       2      47.399  43.864  52.623  1.00  0.00
ATOM     52  N3  U       2      45.869  44.981  53.776  1.00  0.00
ATOM     53  H3  U       2      45.962  45.774  53.157  1.00  0.00
ATOM     54  C2  U       2      45.205  45.292  55.016  1.00  0.00
ATOM     55  O2  U       2      44.736  46.435  55.158  1.00  0.00
ATOM     56  C3' U       2      42.508  42.665  57.419  1.00  0.00
ATOM     57  H3' U       2      42.946  42.067  56.619  1.00  0.00
ATOM     58  C2' U       2      42.751  44.105  56.875  1.00  0.00
ATOM     59  H2' U       2      42.545  44.125  55.805  1.00  0.00
ATOM     60  O2' U       2      41.986  45.052  57.577  1.00  0.00
ATOM     61 HO2' U       2      41.306  44.538  58.020  1.00  0.00
ATOM     62  O3' U       2      41.056  42.502  57.637  1.00  0.00
ATOM     63  P   C       3      40.332  41.416  56.745  1.00  0.00
ATOM     64  OP1 C       3      38.872  41.606  57.050  1.00  0.00
ATOM     65  OP2 C       3      40.978  40.166  56.969  1.00  0.00
ATOM     66  O5' C       3      40.699  41.854  55.261  1.00  0.00
ATOM     67  C5' C       3      40.229  43.002  54.562  1.00  0.00
ATOM     68  H5' C       3      40.522  43.820  55.220  1.00  0.00
ATOM     69 H5'' C       3      39.144  43.102  54.528  1.00  0.00
ATOM     70  C4' C       3      40.816  43.343  53.163  1.00  0.00
ATOM     71  H4' C       3      40.325  44.176  52.660  1.00  0.00
ATOM     72  O4' C       3      42.232  43.507  53.212  1.00  0.00
ATOM     73  C1' C       3      42.826  43.165  51.975  1.00  0.00
ATOM     74  H1' C       3      43.282  44.076  51.586  1.00  0.00
ATOM     75  N1  C       3      43.897  42.130  52.235  1.00  0.00
ATOM     76  C6  C       3      43.820  41.292  53.342  1.00  0.00
ATOM     77  H6  C       3      43.103  41.379  54.144  1.00  0.00
ATOM     78  C5  C       3      44.818  40.399  53.530  1.00  0.00
ATOM     79  H5  C       3      44.798  39.846  54.458  1.00  0.00
ATOM     80  C4  C       3      45.830  40.294  52.553  1.00  0.00
ATOM     81  N4  C       3      46.817  39.436  52.811  1.00  0.00
ATOM     82  H41 C       3      47.422  39.183  52.043  1.00  0.00
ATOM     83  H42 C       3      46.881  38.983  53.712  1.00  0.00
ATOM     84  N3  C       3      45.811  40.905  51.365  1.00  0.00
ATOM     85  C2  C       3      44.866  41.884  51.263  1.00  0.00
ATOM     86  O2  C       3      44.866  42.408  50.179  1.00  0.00
ATOM     87  C3' C       3      40.658  42.320  52.185  1.00  0.00
ATOM     88  H3' C       3      40.980  41.325  52.495  1.00  0.00
ATOM     89  C2' C       3      41.689  42.737  51.091  1.00  0.00
ATOM     90  H2' C       3      42.035  41.924  50.452  1.00  0.00
ATOM     91  O2' C       3      41.262  43.816  50.396  1.00  0.00
ATOM     92 HO2' C       3      41.527  43.796  49.473  1.00  0.00
ATOM     93  O3' C       3      39.350  42.379  51.675  1.00  0.00
ATOM     94  P   A       4      38.626  41.143  50.961  1.00  0.00
ATOM     95  OP1 A       4      37.398  41.610  50.305  1.00  0.00
ATOM     96  OP2 A       4      38.657  40.107  52.048  1.00  0.00
ATOM     97  O5' A       4      39.694  40.690  49.840  1.00  0.00
ATOM     98  C5' A       4      39.580  41.323  48.530  1.00  0.00
ATOM     99  H5' A       4      39.700  42.384  48.747  1.00  0.00
ATOM    100 H5'' A       4      38.593  41.124  48.112  1.00  0.00
ATOM    101  C4' A       4      40.628  40.729  47.600  1.00  0.00
ATOM    102  H4' A       4      40.730  41.304  46.679  1.00  0.00
ATOM    103  O4' A       4      41.937  40.632  48.092  1.00  0.00
ATOM    104  C1' A       4      42.551  39.373  47.718  1.00  0.00
ATOM    105  H1' A       4      43.459  39.598  47.158  1.00  0.00
ATOM    106  N9  A       4      42.786  38.585  48.934  1.00  0.00
ATOM    107  C8  A       4      42.411  38.831  50.252  1.00  0.00
ATOM    108  H8  A       4      41.760  39.627  50.581  1.00  0.00
ATOM    109  N7  A       4      42.715  37.898  51.049  1.00  0.00
ATOM    110  C5  A       4      43.513  36.975  50.275  1.00  0.00
ATOM    111  C6  A       4      44.311  35.868  50.590  1.00  0.00
ATOM    112  N6  A       4      44.531  35.414  51.821  1.00  0.00
ATOM    113  H61 A       4      45.071  34.576  51.981  1.00  0.00
ATOM    114  H62 A       4      43.925  35.771  52.546  1.00  0.00
ATOM    115  N1  A       4      44.987  35.240  49.654  1.00  0.00
ATOM    116  C2  A       4      44.937  35.676  48.431  1.00  0.00
ATOM    117  H2  A       4      45.417  35.089  47.662  1.00  0.00
ATOM    118  N3  A       4      44.176  36.677  47.957  1.00  0.00
ATOM    119  C4  A       4      43.537  37.382  48.996  1.00  0.00
ATOM    120  C3' A       4      40.170  39.364  47.228  1.00  0.00
ATOM    121  H3' A       4      39.758  38.886  48.117  1.00  0.00
ATOM    122  C2' A       4      41.490  38.671  46.878  1.00  0.00
ATOM    123  H2' A       4      41.391  37.629  47.183  1.00  0.00
ATOM    124  O2' A       4      41.831  38.722  45.528  1.00  0.00
ATOM    125 HO2' A       4      41.063  38.520  44.988  1.00  0.00
ATOM    126  O3' A       4      39.275  39.488  46.175  1.00  0.00
ATOM    127  P   G       5      38.270  38.306  45.931  1.00  0.00
ATOM    128  OP1 G       5      37.320  38.718  44.892  1.00  0.00
ATOM    129  OP2 G       5      37.775  37.875  47.213  1.00  0.00
ATOM    130  O5' G       5      39.078  37.075  45.320  1.00  0.00
ATOM    131  C5' G       5      39.364  36.975  43.921  1.00  0.00
ATOM    132  H5' G       5      39.912  37.891  43.699  1.00  0.00
ATOM    133 H5'' G       5      38.486  36.887  43.281  1.00  0.00
ATOM    134  C4' G       5      40.193  35.650  43.628  1.00  0.00
ATOM    135  H4' G       5      40.463  35.615  42.572  1.00  0.00
ATOM    136  O4' G       5      41.382  35.699  44.478  1.00  0.00
ATOM    137  C1' G       5      41.836  34.389  44.777  1.00  0.00
ATOM    138  H1' G       5      42.814  34.283  44.307  1.00  0.00
ATOM    139  N9  G       5      41.924  34.215  46.261  1.00  0.00
ATOM    140  C8  G       5      41.148  34.848  47.220  1.00  0.00
ATOM    141  H8  G       5      40.371  35.571  47.022  1.00  0.00
ATOM    142  N7  G       5      41.461  34.482  48.407  1.00  0.00
ATOM    143  C5  G       5      42.398  33.500  48.285  1.00  0.00
ATOM    144  C6  G       5      42.837  32.626  49.295  1.00  0.00
ATOM    145  O6  G       5      42.573  32.555  50.535  1.00  0.00
ATOM    146  N1  G       5      43.716  31.696  48.746  1.00  0.00
ATOM    147  H1  G       5      44.136  31.081  49.429  1.00  0.00
ATOM    148  C2  G       5      44.083  31.599  47.412  1.00  0.00
ATOM    149  N2  G       5      44.953  30.630  47.017  1.00  0.00
ATOM    150  H21 G       5      45.294  30.042  47.764  1.00  0.00
ATOM    151  H22 G       5      45.286  30.402  46.091  1.00  0.00
ATOM    152  N3  G       5      43.591  32.374  46.480  1.00  0.00
ATOM    153  C4  G       5      42.735  33.331  46.986  1.00  0.00
ATOM    154  C3' G       5      39.662  34.268  44.000  1.00  0.00
ATOM    155  H3' G       5      39.192  34.107  44.970  1.00  0.00
ATOM    156  C2' G       5      40.920  33.358  44.034  1.00  0.00
ATOM    157  H2' G       5      40.822  32.451  44.631  1.00  0.00
ATOM    158  O2' G       5      41.429  33.174  42.751  1.00  0.00
ATOM    159 HO2' G       5      42.029  32.434  42.870  1.00  0.00
ATOM    160  O3' G       5      38.774  33.717  42.951  1.00  0.00
ATOM    161  P   G       6      37.650  32.593  43.372  1.00  0.00
ATOM    162  OP1 G       6      36.720  32.304  42.283  1.00  0.00
ATOM    163  OP2 G       6      36.956  32.977  44.601  1.00  0.00
ATOM    164  O5' G       6      38.477  31.196  43.649  1.00  0.00
ATOM    165  C5' G       6      38.968  30.406  42.509  1.00  0.00
ATOM    166  H5' G       6      39.476  31.010  41.758  1.00  0.00
ATOM    167 H5'' G       6      38.276  29.802  41.923  1.00  0.00
ATOM    168  C4' G       6      40.035  29.340  42.988  1.00  0.00
ATOM    169  H4' G       6      40.448  28.818  42.125  1.00  0.00
ATOM    170  O4' G       6      41.087  29.899  43.794  1.00  0.00
ATOM    171  C1' G       6      41.459  28.997  44.815  1.00  0.00
ATOM    172  H1' G       6      42.514  28.736  44.734  1.00  0.00
ATOM    173  N9  G       6      41.194  29.484  46.246  1.00  0.00
ATOM    174  C8  G       6      40.268  30.418  46.684  1.00  0.00
ATOM    175  H8  G       6      39.718  31.060  46.012  1.00  0.00
ATOM    176  N7  G       6      40.178  30.542  48.014  1.00  0.00
ATOM    177  C5  G       6      41.118  29.609  48.485  1.00  0.00
ATOM    178  C6  G       6      41.500  29.279  49.832  1.00  0.00
ATOM    179  O6  G       6      41.172  29.816  50.894  1.00  0.00
ATOM    180  N1  G       6      42.337  28.224  49.942  1.00  0.00
ATOM    181  H1  G       6      42.397  27.977  50.919  1.00  0.00
ATOM    182  C2  G       6      42.859  27.606  48.823  1.00  0.00
ATOM    183  N2  G       6      43.676  26.615  48.989  1.00  0.00
ATOM    184  H21 G       6      43.796  26.226  49.914  1.00  0.00
ATOM    185  H22 G       6      44.170  26.198  48.213  1.00  0.00
ATOM    186  N3  G       6      42.637  27.957  47.515  1.00  0.00
ATOM    187  C4  G       6      41.708  28.938  47.456  1.00  0.00
ATOM    188  C3' G       6      39.476  28.198  43.799  1.00  0.00
ATOM    189  H3' G       6      38.758  28.707  44.443  1.00  0.00
ATOM    190  C2' G       6      40.747  27.703  44.536  1.00  0.00
ATOM    191  H2' G       6      40.531  27.077  45.402  1.00  0.00
ATOM    192  O2' G       6      41.497  26.919  43.638  1.00  0.00
ATOM    193 HO2' G       6      42.387  26.663  43.893  1.00  0.00
ATOM    194  O3' G       6      38.849  27.223  42.994  1.00  0.00
ATOM    195  P   G       7      37.835  26.320  43.740  1.00  0.00
ATOM    196  OP1 G       7      37.331  25.334  42.697  1.00  0.00
ATOM    197  OP2 G       7      36.819  27.105  44.466  1.00  0.00
ATOM    198  O5' G       7      38.724  25.497  44.747  1.00  0.00
ATOM    199  C5' G       7      39.529  24.361  44.373  1.00  0.00
ATOM    200  H5' G       7      40.394  24.625  43.764  1.00  0.00
ATOM    201 H5'' G       7      39.055  23.594  43.761  1.00  0.00
ATOM    202  C4' G       7      40.058  23.673  45.642  1.00  0.00
ATOM    203  H4' G       7      40.571  22.762  45.335  1.00  0.00
ATOM    204  O4' G       7      40.842  24.491  46.457  1.00  0.00
ATOM    205  C1' G       7      40.605  24.174  47.856  1.00  0.00
ATOM    206  H1' G       7      41.545  23.879  48.323  1.00  0.00
ATOM    207  N9  G       7      40.047  25.317  48.583  1.00  0.00
ATOM    208  C8  G       7      39.242  26.377  48.140  1.00  0.00
ATOM    209  H8  G       7      38.886  26.480  47.126  1.00  0.00
ATOM    210  N7  G       7      38.934  27.179  49.137  1.00  0.00
ATOM    211  C5  G       7      39.422  26.636  50.347  1.00  0.00
ATOM    212  C6  G       7      39.361  26.998  51.717  1.00  0.00
ATOM    213  O6  G       7      38.856  27.939  52.267  1.00  0.00
ATOM    214  N1  G       7      39.942  26.020  52.530  1.00  0.00
ATOM    215  H1  G       7      39.763  26.155  53.515  1.00  0.00
ATOM    216  C2  G       7      40.495  24.861  52.163  1.00  0.00
ATOM    217  N2  G       7      40.945  24.092  53.119  1.00  0.00
ATOM    218  H21 G       7      40.673  24.372  54.051  1.00  0.00
ATOM    219  H22 G       7      41.353  23.190  52.920  1.00  0.00
ATOM    220  N3  G       7      40.744  24.556  50.865  1.00  0.00
ATOM    221  C4  G       7      40.196  25.484  49.979  1.00  0.00
ATOM    222  C3' G       7      38.906  23.186  46.541  1.00  0.00
ATOM    223  H3' G       7      38.215  24.011  46.714  1.00  0.00
ATOM    224  C2' G       7      39.585  23.042  47.982  1.00  0.00
ATOM    225  H2' G       7      38.865  23.154  48.793  1.00  0.00
ATOM    226  O2' G       7      40.386  21.843  48.041  1.00  0.00
ATOM    227 HO2' G       7      39.950  21.168  48.566  1.00  0.00
ATOM    228  O3' G       7      38.175  22.045  46.083  1.00  0.00
ATOM    229  P   G       8      36.731  21.753  46.544  1.00  0.00
ATOM    230  OP1 G       8      36.296  20.485  45.853  1.00  0.00
ATOM    231  OP2 G       8      35.912  22.964  46.331  1.00  0.00
ATOM    232  O5' G       8      36.847  21.475  48.132  1.00  0.00
ATOM    233  C5' G       8      37.413  20.239  48.524  1.00  0.00
ATOM    234  H5' G       8      38.290  19.934  47.952  1.00  0.00
ATOM    235 H5'' G       8      36.612  19.546  48.266  1.00  0.00
ATOM    236  C4' G       8      37.835  20.178  49.975  1.00  0.00
ATOM    237  H4' G       8      38.393  19.253  50.121  1.00  0.00
ATOM    238  O4' G       8      38.678  21.238  50.312  1.00  0.00
ATOM    239  C1' G       8      38.327  21.540  51.675  1.00  0.00
ATOM    240  H1' G       8      39.204  21.591  52.320  1.00  0.00
ATOM    241  N9  G       8      37.709  22.953  51.651  1.00  0.00
ATOM    242  C8  G       8      37.107  23.616  50.615  1.00  0.00
ATOM    243  H8  G       8      37.173  23.292  49.586  1.00  0.00
ATOM    244  N7  G       8      36.727  24.869  50.944  1.00  0.00
ATOM    245  C5  G       8      36.823  24.957  52.331  1.00  0.00
ATOM    246  C6  G       8      36.472  25.946  53.333  1.00  0.00
ATOM    247  O6  G       8      35.807  26.950  53.299  1.00  0.00
ATOM    248  N1  G       8      36.774  25.568  54.636  1.00  0.00
ATOM    249  H1  G       8      36.685  26.288  55.338  1.00  0.00
ATOM    250  C2  G       8      37.350  24.432  54.961  1.00  0.00
ATOM    251  N2  G       8      37.410  24.098  56.228  1.00  0.00
ATOM    252  H21 G       8      37.070  24.759  56.911  1.00  0.00
ATOM    253  H22 G       8      37.823  23.203  56.447  1.00  0.00
ATOM    254  N3  G       8      37.699  23.438  54.080  1.00  0.00
ATOM    255  C4  G       8      37.504  23.787  52.789  1.00  0.00
ATOM    256  C3' G       8      36.648  20.113  50.928  1.00  0.00
ATOM    257  H3' G       8      35.923  20.827  50.539  1.00  0.00
ATOM    258  C2' G       8      37.310  20.514  52.189  1.00  0.00
ATOM    259  H2' G       8      36.652  21.037  52.884  1.00  0.00
ATOM    260  O2' G       8      38.184  19.536  52.713  1.00  0.00
ATOM    261 HO2' G       8      37.930  18.657  52.425  1.00  0.00
ATOM    262  O3' G       8      36.136  18.798  50.799  1.00  0.00
ATOM    263  P   U       9      34.536  18.511  51.204  1.00  0.00
ATOM    264  OP1 U       9      34.200  17.055  51.066  1.00  0.00
ATOM    265  OP2 U       9      33.731  19.563  50.428  1.00  0.00
ATOM    266  O5' U       9      34.342  18.982  52.677  1.00  0.00
ATOM    267  C5' U       9      34.819  18.256  53.803  1.00  0.00
ATOM    268  H5' U       9      35.877  18.002  53.742  1.00  0.00
ATOM    269 H5'' U       9      34.289  17.319  53.972  1.00  0.00
ATOM    270  C4' U       9      34.624  19.153  55.020  1.00  0.00
ATOM    271  H4' U       9      34.920  18.745  55.986  1.00  0.00
ATOM    272  O4' U       9      35.220  20.457  54.786  1.00  0.00
ATOM    273  C1' U       9      34.446  21.453  55.425  1.00  0.00
ATOM    274  H1' U       9      35.072  21.919  56.187  1.00  0.00
ATOM    275  N1  U       9      34.118  22.518  54.440  1.00  0.00
ATOM    276  C6  U       9      33.954  22.329  53.065  1.00  0.00
ATOM    277  H6  U       9      34.189  21.332  52.722  1.00  0.00
ATOM    278  C5  U       9      33.606  23.333  52.232  1.00  0.00
ATOM    279  H5  U       9      33.668  23.237  51.158  1.00  0.00
ATOM    280  C4  U       9      33.230  24.672  52.822  1.00  0.00
ATOM    281  O4  U       9      32.860  25.596  52.119  1.00  0.00
ATOM    282  N3  U       9      33.459  24.772  54.146  1.00  0.00
ATOM    283  H3  U       9      33.419  25.717  54.502  1.00  0.00
ATOM    284  C2  U       9      33.859  23.774  54.983  1.00  0.00
ATOM    285  O2  U       9      34.077  24.084  56.174  1.00  0.00
ATOM    286  C3' U       9      33.113  19.580  55.160  1.00  0.00
ATOM    287  H3' U       9      32.676  19.816  54.190  1.00  0.00
ATOM    288  C2' U       9      33.151  20.889  55.964  1.00  0.00
ATOM    289  H2' U       9      32.221  21.396  55.707  1.00  0.00
ATOM    290  O2' U       9      33.273  20.659  57.356  1.00  0.00
ATOM    291 HO2' U       9      33.153  21.492  57.819  1.00  0.00
ATOM    292  O3' U       9      32.322  18.588  55.773  1.00  0.00
ATOM    293  P   A      10      30.791  18.613  55.662  1.00  0.00
ATOM    294  OP1 A      10      30.230  17.387  56.255  1.00  0.00
ATOM    295  OP2 A      10      30.384  18.889  54.306  1.00  0.00
ATOM    296  O5' A      10      30.173  19.781  56.527  1.00  0.00
ATOM    297  C5' A      10      30.089  19.655  57.912  1.00  0.00
ATOM    298  H5' A      10      31.051  19.327  58.304  1.00  0.00
ATOM    299 H5'' A      10      29.353  18.886  58.148  1.00  0.00
ATOM    300  C4' A      10      29.665  20.986  58.519  1.00  0.00
ATOM    301  H4' A      10      29.791  20.846  59.592  1.00  0.00
ATOM    302  O4' A      10      30.653  21.984  58.170  1.00  0.00
ATOM    303  C1' A      10      30.055  23.337  58.252  1.00  0.00
ATOM    304  H1' A      10      30.543  24.002  58.965  1.00  0.00
ATOM    305  N9  A      10      29.979  23.867  56.876  1.00  0.00
ATOM    306  C8  A      10      30.179  23.201  55.699  1.00  0.00
ATOM    307  H8  A      10      30.173  22.122  55.649  1.00  0.00
ATOM    308  N7  A      10      30.154  23.989  54.669  1.00  0.00
ATOM    309  C5  A      10      29.990  25.317  55.181  1.00  0.00
ATOM    310  C6  A      10      29.876  26.623  54.654  1.00  0.00
ATOM    311  N6  A      10      30.122  27.004  53.432  1.00  0.00
ATOM    312  H61 A      10      29.937  27.968  53.195  1.00  0.00
ATOM    313  H62 A      10      30.869  26.530  52.945  1.00  0.00
ATOM    314  N1  A      10      29.669  27.594  55.573  1.00  0.00
ATOM    315  C2  A      10      29.537  27.372  56.841  1.00  0.00
ATOM    316  H2  A      10      29.557  28.191  57.545  1.00  0.00
ATOM    317  N3  A      10      29.643  26.195  57.452  1.00  0.00
ATOM    318  C4  A      10      29.830  25.180  56.559  1.00  0.00
ATOM    319  C3' A      10      28.331  21.635  58.161  1.00  0.00
ATOM    320  H3' A      10      28.111  21.589  57.095  1.00  0.00
ATOM    321  C2' A      10      28.625  23.061  58.698  1.00  0.00
ATOM    322  H2' A      10      27.893  23.777  58.322  1.00  0.00
ATOM    323  O2' A      10      28.582  23.245  60.090  1.00  0.00
ATOM    324 HO2' A      10      28.103  22.565  60.569  1.00  0.00
ATOM    325  O3' A      10      27.180  21.164  58.869  1.00  0.00
ATOM    326  P   C      11      25.700  21.416  58.339  1.00  0.00
ATOM    327  OP1 C      11      24.771  20.583  59.086  1.00  0.00
ATOM    328  OP2 C      11      25.730  21.329  56.836  1.00  0.00
ATOM    329  O5' C      11      25.368  22.908  58.708  1.00  0.00
ATOM    330  C5' C      11      25.177  23.250  60.091  1.00  0.00
ATOM    331  H5' C      11      26.102  23.145  60.656  1.00  0.00
ATOM    332 H5'' C      11      24.325  22.728  60.526  1.00  0.00
ATOM    333  C4' C      11      24.897  24.731  60.053  1.00  0.00
ATOM    334  H4' C      11      24.703  24.966  61.099  1.00  0.00
ATOM    335  O4' C      11      26.029  25.461  59.625  1.00  0.00
ATOM    336  C1' C      11      25.612  26.575  58.846  1.00  0.00
ATOM    337  H1' C      11      26.025  27.511  59.222  1.00  0.00
ATOM    338  N1  C      11      25.992  26.545  57.417  1.00  0.00
ATOM    339  C6  C      11      26.382  25.362  56.754  1.00  0.00
ATOM    340  H6  C      11      26.410  24.476  57.371  1.00  0.00
ATOM    341  C5  C      11      26.661  25.387  55.452  1.00  0.00
ATOM    342  H5  C      11      27.056  24.503  54.973  1.00  0.00
ATOM    343  C4  C      11      26.420  26.657  54.795  1.00  0.00
ATOM    344  N4  C      11      26.733  26.765  53.552  1.00  0.00
ATOM    345  H41 C      11      26.459  27.609  53.070  1.00  0.00
ATOM    346  H42 C      11      27.072  25.902  53.153  1.00  0.00
ATOM    347  N3  C      11      26.058  27.782  55.412  1.00  0.00
ATOM    348  C2  C      11      25.893  27.747  56.764  1.00  0.00
ATOM    349  O2  C      11      25.477  28.758  57.353  1.00  0.00
ATOM    350  C3' C      11      23.632  25.163  59.355  1.00  0.00
ATOM    351  H3' C      11      23.528  24.669  58.389  1.00  0.00
ATOM    352  C2' C      11      24.055  26.610  58.972  1.00  0.00
ATOM    353  H2' C      11      23.749  26.949  57.982  1.00  0.00
ATOM    354  O2' C      11      23.699  27.483  60.054  1.00  0.00
ATOM    355 HO2' C      11      24.273  28.236  59.898  1.00  0.00
ATOM    356  O3' C      11      22.484  25.102  60.102  1.00  0.00
ATOM    357  P   U      12      21.068  24.945  59.445  1.00  0.00
ATOM    358  OP1 U      12      19.947  24.911  60.478  1.00  0.00
ATOM    359  OP2 U      12      21.138  23.806  58.557  1.00  0.00
ATOM    360  O5' U      12      20.781  26.269  58.582  1.00  0.00
ATOM    361  C5' U      12      20.408  27.402  59.369  1.00  0.00
ATOM    362  H5' U      12      21.086  27.462  60.221  1.00  0.00
ATOM    363 H5'' U      12      19.552  27.263  60.030  1.00  0.00
ATOM    364  C4' U      12      20.497  28.775  58.703  1.00  0.00
ATOM    365  H4' U      12      20.080  29.523  59.378  1.00  0.00
ATOM    366  O4' U      12      21.720  29.286  58.162  1.00  0.00
ATOM    367  C1' U      12      21.465  30.023  56.966  1.00  0.00
ATOM    368  H1' U      12      21.960  30.990  56.874  1.00  0.00
ATOM    369  N1  U      12      21.983  29.231  55.791  1.00  0.00
ATOM    370  C6  U      12      22.170  27.833  55.850  1.00  0.00
ATOM    371  H6  U      12      21.822  27.279  56.709  1.00  0.00
ATOM    372  C5  U      12      22.670  27.142  54.759  1.00  0.00
ATOM    373  H5  U      12      22.855  26.078  54.772  1.00  0.00
ATOM    374  C4  U      12      23.218  27.916  53.549  1.00  0.00
ATOM    375  O4  U      12      23.750  27.428  52.591  1.00  0.00
ATOM    376  N3  U      12      23.091  29.346  53.697  1.00  0.00
ATOM    377  H3  U      12      23.337  29.833  52.847  1.00  0.00
ATOM    378  C2  U      12      22.357  29.980  54.667  1.00  0.00
ATOM    379  O2  U      12      22.060  31.162  54.591  1.00  0.00
ATOM    380  C3' U      12      19.478  28.880  57.518  1.00  0.00
ATOM    381  H3' U      12      19.720  28.090  56.808  1.00  0.00
ATOM    382  C2' U      12      19.918  30.152  56.833  1.00  0.00
ATOM    383  H2' U      12      19.634  30.178  55.781  1.00  0.00
ATOM    384  O2' U      12      19.499  31.303  57.559  1.00  0.00
ATOM    385 HO2' U      12      18.633  31.152  57.944  1.00  0.00
ATOM    386  O3' U      12      18.098  28.838  57.884  1.00  0.00
ATOM    387  P   A      13      16.970  28.469  56.785  1.00  0.00
ATOM    388  OP1 A      13      15.726  28.431  57.631  1.00  0.00
ATOM    389  OP2 A      13      17.388  27.255  56.108  1.00  0.00
ATOM    390  O5' A      13      16.940  29.632  55.698  1.00  0.00
ATOM    391  C5' A      13      16.406  30.907  55.963  1.00  0.00
ATOM    392  H5' A      13      16.821  31.378  56.854  1.00  0.00
ATOM    393 H5'' A      13      15.319  30.836  55.980  1.00  0.00
ATOM    394  C4' A      13      16.834  31.838  54.824  1.00  0.00
ATOM    395  H4' A      13      16.319  32.735  55.169  1.00  0.00
ATOM    396  O4' A      13      18.281  32.113  54.781  1.00  0.00
ATOM    397  C1' A      13      18.598  32.148  53.399  1.00  0.00
ATOM    398  H1' A      13      19.221  33.036  53.297  1.00  0.00
ATOM    399  N9  A      13      19.246  30.972  52.698  1.00  0.00
ATOM    400  C8  A      13      19.331  29.654  53.048  1.00  0.00
ATOM    401  H8  A      13      18.731  29.231  53.840  1.00  0.00
ATOM    402  N7  A      13      19.883  28.893  52.113  1.00  0.00
ATOM    403  C5  A      13      20.241  29.831  51.189  1.00  0.00
ATOM    404  C6  A      13      20.761  29.716  49.857  1.00  0.00
ATOM    405  N6  A      13      20.978  28.507  49.271  1.00  0.00
ATOM    406  H61 A      13      21.344  28.430  48.333  1.00  0.00
ATOM    407  H62 A      13      20.617  27.724  49.796  1.00  0.00
ATOM    408  N1  A      13      20.869  30.779  49.068  1.00  0.00
ATOM    409  C2  A      13      20.555  31.944  49.575  1.00  0.00
ATOM    410  H2  A      13      20.665  32.755  48.870  1.00  0.00
ATOM    411  N3  A      13      19.970  32.185  50.763  1.00  0.00
ATOM    412  C4  A      13      19.819  31.142  51.505  1.00  0.00
ATOM    413  C3' A      13      16.233  31.637  53.402  1.00  0.00
ATOM    414  H3' A      13      16.353  30.563  53.264  1.00  0.00
ATOM    415  C2' A      13      17.239  32.470  52.598  1.00  0.00
ATOM    416  H2' A      13      17.203  32.142  51.559  1.00  0.00
ATOM    417  O2' A      13      16.933  33.834  52.669  1.00  0.00
ATOM    418 HO2' A      13      17.437  34.272  51.980  1.00  0.00
ATOM    419  O3' A      13      14.893  31.998  53.224  1.00  0.00
ATOM    420  P   G      14      13.997  31.321  52.082  1.00  0.00
ATOM    421  OP1 G      14      12.605  31.746  52.260  1.00  0.00
ATOM    422  OP2 G      14      14.262  29.897  52.010  1.00  0.00
ATOM    423  O5' G      14      14.571  31.995  50.740  1.00  0.00
ATOM    424  C5' G      14      14.375  33.331  50.396  1.00  0.00
ATOM    425  H5' G      14      14.706  33.929  51.245  1.00  0.00
ATOM    426 H5'' G      14      13.334  33.476  50.108  1.00  0.00
ATOM    427  C4' G      14      15.214  33.781  49.222  1.00  0.00
ATOM    428  H4' G      14      15.169  34.869  49.181  1.00  0.00
ATOM    429  O4' G      14      16.615  33.553  49.123  1.00  0.00
ATOM    430  C1' G      14      16.974  33.117  47.806  1.00  0.00
ATOM    431  H1' G      14      17.759  33.686  47.308  1.00  0.00
ATOM    432  N9  G      14      17.329  31.690  47.837  1.00  0.00
ATOM    433  C8  G      14      17.096  30.852  48.851  1.00  0.00
ATOM    434  H8  G      14      16.607  31.191  49.752  1.00  0.00
ATOM    435  N7  G      14      17.488  29.618  48.615  1.00  0.00
ATOM    436  C5  G      14      18.092  29.682  47.381  1.00  0.00
ATOM    437  C6  G      14      18.837  28.694  46.665  1.00  0.00
ATOM    438  O6  G      14      19.113  27.501  46.927  1.00  0.00
ATOM    439  N1  G      14      19.346  29.148  45.549  1.00  0.00
ATOM    440  H1  G      14      19.811  28.405  45.047  1.00  0.00
ATOM    441  C2  G      14      19.177  30.383  45.094  1.00  0.00
ATOM    442  N2  G      14      19.651  30.602  43.883  1.00  0.00
ATOM    443  H21 G      14      20.123  29.890  43.344  1.00  0.00
ATOM    444  H22 G      14      19.549  31.524  43.483  1.00  0.00
ATOM    445  N3  G      14      18.440  31.341  45.648  1.00  0.00
ATOM    446  C4  G      14      17.890  30.948  46.845  1.00  0.00
ATOM    447  C3' G      14      14.573  33.252  47.935  1.00  0.00
ATOM    448  H3' G      14      14.190  32.232  47.977  1.00  0.00
ATOM    449  C2' G      14      15.768  33.358  46.983  1.00  0.00
ATOM    450  H2' G      14      15.735  32.609  46.192  1.00  0.00
ATOM    451  O2' G      14      15.773  34.653  46.344  1.00  0.00
ATOM    452 HO2' G      14      14.842  34.880  46.398  1.00  0.00
ATOM    453  O3' G      14      13.474  34.115  47.504  1.00  0.00
ATOM    454  P   U      15      12.209  33.461  46.900  1.00  0.00
ATOM    455  OP1 U      15      11.508  34.529  46.150  1.00  0.00
ATOM    456  OP2 U      15      11.505  32.790  48.012  1.00  0.00
ATOM    457  O5' U      15      12.735  32.362  45.979  1.00  0.00
ATOM    458  C5' U      15      13.427  32.666  44.754  1.00  0.00
ATOM    459  H5' U      15      14.341  33.249  44.872  1.00  0.00
ATOM    460 H5'' U      15      12.811  33.148  43.995  1.00  0.00
ATOM    461  C4' U      15      13.949  31.361  44.096  1.00  0.00
ATOM    462  H4' U      15      14.442  31.614  43.158  1.00  0.00
ATOM    463  O4' U      15      14.818  30.764  44.980  1.00  0.00
ATOM    464  C1' U      15      14.791  29.294  44.987  1.00  0.00
ATOM    465  H1' U      15      15.671  28.978  44.427  1.00  0.00
ATOM    466  N1  U      15      14.603  28.741  46.375  1.00  0.00
ATOM    467  C6  U      15      14.088  29.475  47.431  1.00  0.00
ATOM    468  H6  U      15      13.496  30.344  47.183  1.00  0.00
ATOM    469  C5  U      15      14.110  28.983  48.677  1.00  0.00
ATOM    470  H5  U      15      13.542  29.561  49.391  1.00  0.00
ATOM    471  C4  U      15      14.873  27.746  48.997  1.00  0.00
ATOM    472  O4  U      15      14.910  27.221  50.157  1.00  0.00
ATOM    473  N3  U      15      15.501  27.165  47.902  1.00  0.00
ATOM    474  H3  U      15      16.244  26.509  48.098  1.00  0.00
ATOM    475  C2  U      15      15.342  27.594  46.617  1.00  0.00
ATOM    476  O2  U      15      15.844  26.934  45.705  1.00  0.00
ATOM    477  C3' U      15      12.903  30.229  43.737  1.00  0.00
ATOM    478  H3' U      15      12.104  30.254  44.477  1.00  0.00
ATOM    479  C2' U      15      13.659  28.945  44.017  1.00  0.00
ATOM    480  H2' U      15      12.956  28.233  44.448  1.00  0.00
ATOM    481  O2' U      15      14.342  28.362  42.910  1.00  0.00
ATOM    482 HO2' U      15      13.744  28.254  42.166  1.00  0.00
ATOM    483  O3' U      15      12.465  30.426  42.386  1.00  0.00
ATOM    484  P   G      16      11.242  29.643  41.709  1.00  0.00
ATOM    485  OP1 G      16      10.750  30.520  40.679  1.00  0.00
ATOM    486  OP2 G      16      10.285  29.230  42.843  1.00  0.00
ATOM    487  O5' G      16      11.970  28.427  41.013  1.00  0.00
ATOM    488  C5' G      16      12.619  28.571  39.744  1.00  0.00
ATOM    489  H5' G      16      13.584  29.079  39.727  1.00  0.00
ATOM    490 H5'' G      16      11.943  29.011  39.011  1.00  0.00
ATOM    491  C4' G      16      13.014  27.264  39.120  1.00  0.00
ATOM    492  H4' G      16      13.665  27.528  38.286  1.00  0.00
ATOM    493  O4' G      16      13.693  26.521  40.077  1.00  0.00
ATOM    494  C1' G      16      13.558  25.134  39.820  1.00  0.00
ATOM    495  H1' G      16      14.477  24.752  39.376  1.00  0.00
ATOM    496  N9  G      16      13.073  24.344  40.990  1.00  0.00
ATOM    497  C8  G      16      12.899  24.748  42.296  1.00  0.00
ATOM    498  H8  G      16      13.115  25.782  42.518  1.00  0.00
ATOM    499  N7  G      16      12.294  23.921  43.090  1.00  0.00
ATOM    500  C5  G      16      12.281  22.771  42.276  1.00  0.00
ATOM    501  C6  G      16      11.902  21.410  42.500  1.00  0.00
ATOM    502  O6  G      16      11.438  20.965  43.555  1.00  0.00
ATOM    503  N1  G      16      12.236  20.563  41.478  1.00  0.00
ATOM    504  H1  G      16      12.091  19.570  41.589  1.00  0.00
ATOM    505  C2  G      16      12.828  20.941  40.340  1.00  0.00
ATOM    506  N2  G      16      13.132  19.992  39.430  1.00  0.00
ATOM    507  H21 G      16      13.106  18.998  39.607  1.00  0.00
ATOM    508  H22 G      16      13.467  20.373  38.557  1.00  0.00
ATOM    509  N3  G      16      13.042  22.150  39.974  1.00  0.00
ATOM    510  C4  G      16      12.746  23.026  41.003  1.00  0.00
ATOM    511  C3' G      16      11.798  26.375  38.838  1.00  0.00
ATOM    512  H3' G      16      11.178  26.360  39.735  1.00  0.00
ATOM    513  C2' G      16      12.482  25.054  38.670  1.00  0.00
ATOM    514  H2' G      16      11.826  24.188  38.751  1.00  0.00
ATOM    515  O2' G      16      13.186  25.077  37.364  1.00  0.00
ATOM    516 HO2' G      16      12.610  25.344  36.645  1.00  0.00
ATOM    517  O3' G      16      11.074  26.785  37.692  1.00  0.00
ATOM    518  P   G      17       9.621  26.386  37.301  1.00  0.00
ATOM    519  OP1 G      17       9.255  27.342  36.242  1.00  0.00
ATOM    520  OP2 G      17       8.774  26.388  38.546  1.00  0.00
ATOM    521  O5' G      17       9.732  24.836  36.798  1.00  0.00
ATOM    522  C5' G      17      10.310  24.483  35.543  1.00  0.00
ATOM    523  H5' G      17      11.337  24.821  35.410  1.00  0.00
ATOM    524 H5'' G      17       9.714  24.904  34.733  1.00  0.00
ATOM    525  C4' G      17      10.367  22.979  35.451  1.00  0.00
ATOM    526  H4' G      17      10.845  22.660  34.525  1.00  0.00
ATOM    527  O4' G      17      11.076  22.396  36.548  1.00  0.00
ATOM    528  C1' G      17      10.506  21.128  36.919  1.00  0.00
ATOM    529  H1' G      17      11.258  20.340  36.977  1.00  0.00
ATOM    530  N9  G      17       9.982  21.215  38.322  1.00  0.00
ATOM    531  C8  G      17       9.575  22.361  38.995  1.00  0.00
ATOM    532  H8  G      17       9.566  23.339  38.537  1.00  0.00
ATOM    533  N7  G      17       9.049  22.165  40.157  1.00  0.00
ATOM    534  C5  G      17       9.139  20.762  40.296  1.00  0.00
ATOM    535  C6  G      17       8.908  19.914  41.451  1.00  0.00
ATOM    536  O6  G      17       8.684  20.236  42.584  1.00  0.00
ATOM    537  N1  G      17       9.183  18.591  41.178  1.00  0.00
ATOM    538  H1  G      17       9.309  18.013  41.997  1.00  0.00
ATOM    539  C2  G      17       9.700  18.165  40.040  1.00  0.00
ATOM    540  N2  G      17       9.780  16.870  39.992  1.00  0.00
ATOM    541  H21 G      17       9.521  16.415  40.856  1.00  0.00
ATOM    542  H22 G      17       9.924  16.374  39.124  1.00  0.00
ATOM    543  N3  G      17      10.085  18.862  38.997  1.00  0.00
ATOM    544  C4  G      17       9.709  20.200  39.182  1.00  0.00
ATOM    545  C3' G      17       8.998  22.306  35.351  1.00  0.00
ATOM    546  H3' G      17       8.395  22.757  36.139  1.00  0.00
ATOM    547  C2' G      17       9.387  20.868  35.928  1.00  0.00
ATOM    548  H2' G      17       8.533  20.318  36.322  1.00  0.00
ATOM    549  O2' G      17      10.089  20.230  34.776  1.00  0.00
ATOM    550 HO2' G      17       9.418  20.303  34.093  1.00  0.00
ATOM    551  O3' G      17       8.388  22.412  34.064  1.00  0.00
ATOM    552  P   A      18       6.853  22.233  33.849  1.00  0.00
ATOM    553  OP1 A      18       6.583  22.269  32.395  1.00  0.00
ATOM    554  OP2 A      18       6.095  23.143  34.656  1.00  0.00
ATOM    555  O5' A      18       6.608  20.771  34.326  1.00  0.00
ATOM    556  C5' A      18       6.781  19.671  33.397  1.00  0.00
ATOM    557  H5' A      18       7.816  19.725  33.059  1.00  0.00
ATOM    558 H5'' A      18       6.124  19.861  32.548  1.00  0.00
ATOM    559  C4' A      18       6.560  18.268  33.937  1.00  0.00
ATOM    560  H4' A      18       6.782  17.494  33.203  1.00  0.00
ATOM    561  O4' A      18       7.457  18.007  35.040  1.00  0.00
ATOM    562  C1' A      18       6.782  16.984  35.789  1.00  0.00
ATOM    563  H1' A      18       7.271  16.014  35.701  1.00  0.00
ATOM    564  N9  A      18       6.629  17.547  37.193  1.00  0.00
ATOM    565  C8  A      18       6.398  18.856  37.642  1.00  0.00
ATOM    566  H8  A      18       6.290  19.639  36.906  1.00  0.00
ATOM    567  N7  A      18       6.139  18.957  38.921  1.00  0.00
ATOM    568  C5  A      18       6.340  17.662  39.400  1.00  0.00
ATOM    569  C6  A      18       6.170  16.918  40.594  1.00  0.00
ATOM    570  N6  A      18       5.838  17.416  41.722  1.00  0.00
ATOM    571  H61 A      18       5.597  16.890  42.550  1.00  0.00
ATOM    572  H62 A      18       5.789  18.421  41.804  1.00  0.00
ATOM    573  N1  A      18       6.231  15.606  40.682  1.00  0.00
ATOM    574  C2  A      18       6.477  14.975  39.581  1.00  0.00
ATOM    575  H2  A      18       6.585  13.901  39.561  1.00  0.00
ATOM    576  N3  A      18       6.625  15.455  38.396  1.00  0.00
ATOM    577  C4  A      18       6.554  16.836  38.310  1.00  0.00
ATOM    578  C3' A      18       5.208  18.133  34.459  1.00  0.00
ATOM    579  H3' A      18       4.982  18.975  35.113  1.00  0.00
ATOM    580  C2' A      18       5.392  16.804  35.163  1.00  0.00
ATOM    581  H2' A      18       4.612  16.602  35.897  1.00  0.00
ATOM    582  O2' A      18       5.324  15.664  34.238  1.00  0.00
ATOM    583 HO2' A      18       4.491  15.651  33.763  1.00  0.00
ATOM    584  O3' A      18       4.186  17.938  33.452  1.00  0.00
ATOM    585  P   G      19       2.605  17.831  33.792  1.00  0.00
ATOM    586  OP1 G      19       2.323  16.938  34.917  1.00  0.00
ATOM    587  OP2 G      19       2.035  17.458  32.473  1.00  0.00
ATOM    588  O5' G      19       2.119  19.340  34.126  1.00  0.00
ATOM    589  C5' G      19       2.197  20.357  33.090  1.00  0.00
ATOM    590  H5' G      19       2.251  19.974  32.071  1.00  0.00
ATOM    591 H5'' G      19       3.008  21.072  33.229  1.00  0.00
ATOM    592  C4' G      19       0.932  21.187  33.394  1.00  0.00
ATOM    593  H4' G      19       1.145  22.143  32.914  1.00  0.00
ATOM    594  O4' G      19      -0.262  20.627  32.984  1.00  0.00
ATOM    595  C1' G      19      -1.314  20.813  33.904  1.00  0.00
ATOM    596  H1' G      19      -2.265  20.951  33.389  1.00  0.00
ATOM    597  N9  G      19      -1.532  19.552  34.734  1.00  0.00
ATOM    598  C8  G      19      -0.819  18.357  34.678  1.00  0.00
ATOM    599  H8  G      19       0.000  18.247  33.984  1.00  0.00
ATOM    600  N7  G      19      -1.251  17.428  35.448  1.00  0.00
ATOM    601  C5  G      19      -2.332  18.091  36.098  1.00  0.00
ATOM    602  C6  G      19      -3.101  17.641  37.259  1.00  0.00
ATOM    603  O6  G      19      -3.084  16.572  37.825  1.00  0.00
ATOM    604  N1  G      19      -3.997  18.505  37.733  1.00  0.00
ATOM    605  H1  G      19      -4.659  18.269  38.459  1.00  0.00
ATOM    606  C2  G      19      -4.112  19.772  37.154  1.00  0.00
ATOM    607  N2  G      19      -5.029  20.527  37.634  1.00  0.00
ATOM    608  H21 G      19      -5.741  20.226  38.285  1.00  0.00
ATOM    609  H22 G      19      -5.134  21.384  37.111  1.00  0.00
ATOM    610  N3  G      19      -3.324  20.272  36.130  1.00  0.00
ATOM    611  C4  G      19      -2.408  19.369  35.706  1.00  0.00
ATOM    612  C3' G      19       0.684  21.570  34.908  1.00  0.00
ATOM    613  H3' G      19       0.748  20.656  35.499  1.00  0.00
ATOM    614  C2' G      19      -0.777  21.946  34.838  1.00  0.00
ATOM    615  H2' G      19      -1.217  21.827  35.828  1.00  0.00
ATOM    616  O2' G      19      -1.050  23.251  34.194  1.00  0.00
ATOM    617 HO2' G      19      -1.820  23.142  33.631  1.00  0.00
ATOM    618  O3' G      19       1.628  22.554  35.263  1.00  0.00
ATOM    619  P   U      20       2.165  22.644  36.727  1.00  0.00
ATOM    620  OP1 U      20       3.125  23.750  36.955  1.00  0.00
ATOM    621  OP2 U      20       2.678  21.310  37.110  1.00  0.00
ATOM    622  O5' U      20       0.925  22.962  37.661  1.00  0.00
ATOM    623  C5' U      20       0.170  24.175  37.663  1.00  0.00
ATOM    624  H5' U      20      -0.075  24.412  36.628  1.00  0.00
ATOM    625 H5'' U      20       0.782  25.003  38.022  1.00  0.00
ATOM    626  C4' U      20      -0.996  24.091  38.518  1.00  0.00
ATOM    627  H4' U      20      -1.583  25.002  38.399  1.00  0.00
ATOM    628  O4' U      20      -1.836  22.999  38.201  1.00  0.00
ATOM    629  C1' U      20      -2.477  22.572  39.340  1.00  0.00
ATOM    630  H1' U      20      -3.545  22.741  39.203  1.00  0.00
ATOM    631  N1  U      20      -2.057  21.149  39.732  1.00  0.00
ATOM    632  C6  U      20      -1.040  20.490  39.038  1.00  0.00
ATOM    633  H6  U      20      -0.519  21.015  38.251  1.00  0.00
ATOM    634  C5  U      20      -0.558  19.299  39.466  1.00  0.00
ATOM    635  H5  U      20       0.334  18.865  39.039  1.00  0.00
ATOM    636  C4  U      20      -1.232  18.578  40.559  1.00  0.00
ATOM    637  O4  U      20      -0.845  17.566  41.079  1.00  0.00
ATOM    638  N3  U      20      -2.316  19.202  41.050  1.00  0.00
ATOM    639  H3  U      20      -2.708  18.820  41.899  1.00  0.00
ATOM    640  C2  U      20      -2.663  20.526  40.801  1.00  0.00
ATOM    641  O2  U      20      -3.583  20.980  41.473  1.00  0.00
ATOM    642  C3' U      20      -0.695  23.998  40.026  1.00  0.00
ATOM    643  H3' U      20       0.001  23.176  40.191  1.00  0.00
ATOM    644  C2' U      20      -2.079  23.577  40.508  1.00  0.00
ATOM    645  H2' U      20      -2.071  23.104  41.490  1.00  0.00
ATOM    646  O2' U      20      -2.911  24.705  40.533  1.00  0.00
ATOM    647 HO2' U      20      -2.346  25.476  40.452  1.00  0.00
ATOM    648  O3' U      20      -0.451  25.233  40.716  1.00  0.00
ATOM    649  P   A      21       0.720  25.333  41.794  1.00  0.00
ATOM    650  OP1 A      21       0.783  26.709  42.292  1.00  0.00
ATOM    651  OP2 A      21       1.912  24.806  41.158  1.00  0.00
ATOM    652  O5' A      21       0.249  24.270  42.909  1.00  0.00
ATOM    653  C5' A      21      -0.751  24.664  43.854  1.00  0.00
ATOM    654  H5' A      21      -1.723  24.828  43.389  1.00  0.00
ATOM    655 H5'' A      21      -0.528  25.571  44.416  1.00  0.00
ATOM    656  C4' A      21      -0.972  23.564  44.862  1.00  0.00
ATOM    657  H4' A      21      -1.687  24.008  45.555  1.00  0.00
ATOM    658  O4' A      21      -1.405  22.314  44.263  1.00  0.00
ATOM    659  C1' A      21      -0.852  21.279  45.043  1.00  0.00
ATOM    660  H1' A      21      -1.585  20.507  45.279  1.00  0.00
ATOM    661  N9  A      21       0.162  20.648  44.162  1.00  0.00
ATOM    662  C8  A      21       0.588  21.113  42.893  1.00  0.00
ATOM    663  H8  A      21       0.319  22.066  42.462  1.00  0.00
ATOM    664  N7  A      21       1.507  20.270  42.329  1.00  0.00
ATOM    665  C5  A      21       1.511  19.185  43.239  1.00  0.00
ATOM    666  C6  A      21       2.019  17.874  43.168  1.00  0.00
ATOM    667  N6  A      21       2.755  17.496  42.158  1.00  0.00
ATOM    668  H61 A      21       2.991  16.515  42.110  1.00  0.00
ATOM    669  H62 A      21       2.846  18.232  41.473  1.00  0.00
ATOM    670  N1  A      21       1.815  16.990  44.206  1.00  0.00
ATOM    671  C2  A      21       1.054  17.391  45.204  1.00  0.00
ATOM    672  H2  A      21       0.897  16.700  46.019  1.00  0.00
ATOM    673  N3  A      21       0.379  18.523  45.325  1.00  0.00
ATOM    674  C4  A      21       0.662  19.387  44.279  1.00  0.00
ATOM    675  C3' A      21       0.265  23.202  45.622  1.00  0.00
ATOM    676  H3' A      21       1.063  22.950  44.924  1.00  0.00
ATOM    677  C2' A      21      -0.139  21.887  46.268  1.00  0.00
ATOM    678  H2' A      21       0.720  21.284  46.561  1.00  0.00
ATOM    679  O2' A      21      -1.100  21.971  47.286  1.00  0.00
ATOM    680 HO2' A      21      -0.990  21.138  47.750  1.00  0.00
ATOM    681  O3' A      21       0.774  24.301  46.380  1.00  0.00
ATOM    682  P   G      22       2.301  24.227  46.882  1.00  0.00
ATOM    683  OP1 G      22       2.603  25.464  47.607  1.00  0.00
ATOM    684  OP2 G      22       3.087  23.794  45.674  1.00  0.00
ATOM    685  O5' G      22       2.530  23.029  47.849  1.00  0.00
ATOM    686  C5' G      22       1.809  22.885  49.062  1.00  0.00
ATOM    687  H5' G      22       0.774  23.131  48.822  1.00  0.00
ATOM    688 H5'' G      22       2.111  23.653  49.774  1.00  0.00
ATOM    689  C4' G      22       2.002  21.434  49.713  1.00  0.00
ATOM    690  H4' G      22       1.448  21.453  50.651  1.00  0.00
ATOM    691  O4' G      22       1.559  20.383  48.836  1.00  0.00
ATOM    692  C1' G      22       2.489  19.249  49.003  1.00  0.00
ATOM    693  H1' G      22       1.964  18.341  49.301  1.00  0.00
ATOM    694  N9  G      22       3.266  19.006  47.722  1.00  0.00
ATOM    695  C8  G      22       3.272  19.807  46.572  1.00  0.00
ATOM    696  H8  G      22       2.872  20.809  46.622  1.00  0.00
ATOM    697  N7  G      22       3.935  19.314  45.587  1.00  0.00
ATOM    698  C5  G      22       4.391  18.033  46.139  1.00  0.00
ATOM    699  C6  G      22       5.109  16.924  45.546  1.00  0.00
ATOM    700  O6  G      22       5.424  16.752  44.396  1.00  0.00
ATOM    701  N1  G      22       5.396  15.894  46.377  1.00  0.00
ATOM    702  H1  G      22       5.691  14.975  46.079  1.00  0.00
ATOM    703  C2  G      22       4.960  15.898  47.680  1.00  0.00
ATOM    704  N2  G      22       5.247  14.837  48.356  1.00  0.00
ATOM    705  H21 G      22       5.890  14.199  47.908  1.00  0.00
ATOM    706  H22 G      22       5.001  14.804  49.335  1.00  0.00
ATOM    707  N3  G      22       4.257  16.844  48.273  1.00  0.00
ATOM    708  C4  G      22       3.976  17.878  47.433  1.00  0.00
ATOM    709  C3' G      22       3.485  21.128  50.026  1.00  0.00
ATOM    710  H3' G      22       4.015  21.460  49.134  1.00  0.00
ATOM    711  C2' G      22       3.486  19.597  50.141  1.00  0.00
ATOM    712  H2' G      22       4.455  19.140  49.940  1.00  0.00
ATOM    713  O2' G      22       2.775  19.139  51.278  1.00  0.00
ATOM    714 HO2' G      22       3.474  18.981  51.917  1.00  0.00
ATOM    715  O3' G      22       3.984  21.830  51.183  1.00  0.00
ATOM    716  P   C      23       5.479  22.304  51.232  1.00  0.00
ATOM    717  OP1 C      23       5.532  22.816  52.632  1.00  0.00
ATOM    718  OP2 C      23       5.758  23.279  50.171  1.00  0.00
ATOM    719  O5' C      23       6.416  21.027  51.077  1.00  0.00
ATOM    720  C5' C      23       7.092  20.456  52.158  1.00  0.00
ATOM    721  H5' C      23       6.423  20.258  52.996  1.00  0.00
ATOM    722 H5'' C      23       7.880  21.092  52.561  1.00  0.00
ATOM    723  C4' C      23       7.681  19.069  51.788  1.00  0.00
ATOM    724  H4' C      23       7.639  18.377  52.629  1.00  0.00
ATOM    725  O4' C      23       6.986  18.457  50.760  1.00  0.00
ATOM    726  C1' C      23       7.853  17.606  49.985  1.00  0.00
ATOM    727  H1' C      23       7.602  16.553  50.107  1.00  0.00
ATOM    728  N1  C      23       7.774  17.803  48.535  1.00  0.00
ATOM    729  C6  C      23       7.554  19.024  48.018  1.00  0.00
ATOM    730  H6  C      23       7.197  19.838  48.633  1.00  0.00
ATOM    731  C5  C      23       7.643  19.227  46.674  1.00  0.00
ATOM    732  H5  C      23       7.392  20.211  46.305  1.00  0.00
ATOM    733  C4  C      23       7.912  18.096  45.810  1.00  0.00
ATOM    734  N4  C      23       8.062  18.234  44.504  1.00  0.00
ATOM    735  H41 C      23       8.269  17.365  44.032  1.00  0.00
ATOM    736  H42 C      23       7.753  19.097  44.081  1.00  0.00
ATOM    737  N3  C      23       8.261  16.957  46.331  1.00  0.00
ATOM    738  C2  C      23       8.303  16.791  47.690  1.00  0.00
ATOM    739  O2  C      23       8.809  15.786  48.184  1.00  0.00
ATOM    740  C3' C      23       9.028  19.214  51.331  1.00  0.00
ATOM    741  H3' C      23       8.912  20.043  50.633  1.00  0.00
ATOM    742  C2' C      23       9.219  17.877  50.542  1.00  0.00
ATOM    743  H2' C      23       9.993  18.014  49.787  1.00  0.00
ATOM    744  O2' C      23       9.519  16.769  51.414  1.00  0.00
ATOM    745 HO2' C      23      10.432  16.501  51.292  1.00  0.00
ATOM    746  O3' C      23      10.000  19.473  52.255  1.00  0.00
ATOM    747  P   C      24      11.465  19.977  51.841  1.00  0.00
ATOM    748  OP1 C      24      12.056  20.368  53.118  1.00  0.00
ATOM    749  OP2 C      24      11.318  20.993  50.837  1.00  0.00
ATOM    750  O5' C      24      12.243  18.747  51.270  1.00  0.00
ATOM    751  C5' C      24      12.634  17.689  52.119  1.00  0.00
ATOM    752  H5' C      24      11.755  17.464  52.725  1.00  0.00
ATOM    753 H5'' C      24      13.490  17.913  52.756  1.00  0.00
ATOM    754  C4' C      24      13.042  16.379  51.369  1.00  0.00
ATOM    755  H4' C      24      13.012  15.452  51.941  1.00  0.00
ATOM    756  O4' C      24      12.079  16.177  50.337  1.00  0.00
ATOM    757  C1' C      24      12.675  15.708  49.161  1.00  0.00
ATOM    758  H1' C      24      12.447  14.652  49.014  1.00  0.00
ATOM    759  N1  C      24      12.342  16.492  47.932  1.00  0.00
ATOM    760  C6  C      24      11.871  17.731  47.958  1.00  0.00
ATOM    761  H6  C      24      11.713  18.115  48.955  1.00  0.00
ATOM    762  C5  C      24      11.402  18.318  46.807  1.00  0.00
ATOM    763  H5  C      24      10.832  19.234  46.868  1.00  0.00
ATOM    764  C4  C      24      11.684  17.707  45.606  1.00  0.00
ATOM    765  N4  C      24      11.459  18.280  44.486  1.00  0.00
ATOM    766  H41 C      24      11.789  17.755  43.689  1.00  0.00
ATOM    767  H42 C      24      10.960  19.155  44.409  1.00  0.00
ATOM    768  N3  C      24      12.333  16.522  45.531  1.00  0.00
ATOM    769  C2  C      24      12.597  15.836  46.677  1.00  0.00
ATOM    770  O2  C      24      13.101  14.701  46.572  1.00  0.00
ATOM    771  C3' C      24      14.393  16.619  50.741  1.00  0.00
ATOM    772  H3' C      24      14.528  17.657  50.439  1.00  0.00
ATOM    773  C2' C      24      14.180  15.750  49.477  1.00  0.00
ATOM    774  H2' C      24      14.814  16.134  48.678  1.00  0.00
ATOM    775  O2' C      24      14.587  14.389  49.715  1.00  0.00
ATOM    776 HO2' C      24      14.835  14.333  50.641  1.00  0.00
ATOM    777  O3' C      24      15.437  16.239  51.682  1.00  0.00
ATOM    778  P   C      25      16.848  16.772  51.519  1.00  0.00
ATOM    779  OP1 C      25      17.441  16.180  52.723  1.00  0.00
ATOM    780  OP2 C      25      16.850  18.256  51.394  1.00  0.00
ATOM    781  O5' C      25      17.304  16.054  50.198  1.00  0.00
ATOM    782  C5' C      25      17.781  14.732  50.129  1.00  0.00
ATOM    783  H5' C      25      16.927  14.186  50.530  1.00  0.00
ATOM    784 H5'' C      25      18.690  14.699  50.728  1.00  0.00
ATOM    785  C4' C      25      18.240  14.507  48.662  1.00  0.00
ATOM    786  H4' C      25      18.702  13.521  48.612  1.00  0.00
ATOM    787  O4' C      25      17.218  14.440  47.700  1.00  0.00
ATOM    788  C1' C      25      17.687  14.796  46.403  1.00  0.00
ATOM    789  H1' C      25      17.622  13.982  45.682  1.00  0.00
ATOM    790  N1  C      25      17.030  15.956  45.854  1.00  0.00
ATOM    791  C6  C      25      16.260  16.830  46.614  1.00  0.00
ATOM    792  H6  C      25      16.354  16.633  47.672  1.00  0.00
ATOM    793  C5  C      25      15.515  17.821  46.117  1.00  0.00
ATOM    794  H5  C      25      14.961  18.537  46.706  1.00  0.00
ATOM    795  C4  C      25      15.656  17.982  44.643  1.00  0.00
ATOM    796  N4  C      25      15.050  18.833  43.875  1.00  0.00
ATOM    797  H41 C      25      15.056  18.693  42.874  1.00  0.00
ATOM    798  H42 C      25      14.476  19.586  44.226  1.00  0.00
ATOM    799  N3  C      25      16.310  17.165  43.931  1.00  0.00
ATOM    800  C2  C      25      17.004  16.178  44.470  1.00  0.00
ATOM    801  O2  C      25      17.595  15.355  43.698  1.00  0.00
ATOM    802  C3' C      25      19.204  15.516  48.087  1.00  0.00
ATOM    803  H3' C      25      18.849  16.544  48.166  1.00  0.00
ATOM    804  C2' C      25      19.183  15.087  46.538  1.00  0.00
ATOM    805  H2' C      25      19.428  15.952  45.921  1.00  0.00
ATOM    806  O2' C      25      19.876  13.850  46.316  1.00  0.00
ATOM    807 HO2' C      25      20.632  14.002  45.745  1.00  0.00
ATOM    808  O3' C      25      20.513  15.333  48.589  1.00  0.00
ATOM    809  P   G      26      21.512  16.587  48.765  1.00  0.00
ATOM    810  OP1 G      26      22.633  16.093  49.536  1.00  0.00
ATOM    811  OP2 G      26      20.749  17.695  49.375  1.00  0.00
ATOM    812  O5' G      26      22.022  16.976  47.281  1.00  0.00
ATOM    813  C5' G      26      22.811  16.137  46.490  1.00  0.00
ATOM    814  H5' G      26      22.391  15.158  46.719  1.00  0.00
ATOM    815 H5'' G      26      23.859  16.369  46.680  1.00  0.00
ATOM    816  C4' G      26      22.648  16.346  45.015  1.00  0.00
ATOM    817  H4' G      26      23.269  15.639  44.464  1.00  0.00
ATOM    818  O4' G      26      21.246  16.234  44.687  1.00  0.00
ATOM    819  C1' G      26      20.855  17.285  43.753  1.00  0.00
ATOM    820  H1' G      26      20.204  16.766  43.050  1.00  0.00
ATOM    821  N9  G      26      20.054  18.368  44.366  1.00  0.00
ATOM    822  C8  G      26      19.687  18.567  45.698  1.00  0.00
ATOM    823  H8  G      26      20.133  18.087  46.557  1.00  0.00
ATOM    824  N7  G      26      18.776  19.536  45.855  1.00  0.00
ATOM    825  C5  G      26      18.582  19.959  44.601  1.00  0.00
ATOM    826  C6  G      26      17.712  20.984  44.133  1.00  0.00
ATOM    827  O6  G      26      16.990  21.713  44.744  1.00  0.00
ATOM    828  N1  G      26      17.553  21.072  42.762  1.00  0.00
ATOM    829  H1  G      26      16.750  21.578  42.415  1.00  0.00
ATOM    830  C2  G      26      18.284  20.302  41.932  1.00  0.00
ATOM    831  N2  G      26      18.096  20.527  40.719  1.00  0.00
ATOM    832  H21 G      26      17.465  21.237  40.377  1.00  0.00
ATOM    833  H22 G      26      18.740  20.104  40.066  1.00  0.00
ATOM    834  N3  G      26      19.206  19.397  42.287  1.00  0.00
ATOM    835  C4  G      26      19.282  19.250  43.644  1.00  0.00
ATOM    836  C3' G      26      23.070  17.757  44.460  1.00  0.00
ATOM    837  H3' G      26      22.741  18.531  45.153  1.00  0.00
ATOM    838  C2' G      26      22.220  17.815  43.170  1.00  0.00
ATOM    839  H2' G      26      22.211  18.791  42.684  1.00  0.00
ATOM    840  O2' G      26      22.704  16.924  42.193  1.00  0.00
ATOM    841 HO2' G      26      23.474  16.499  42.577  1.00  0.00
ATOM    842  O3' G      26      24.447  17.848  44.156  1.00  0.00
ATOM    843  P   U      27      25.266  19.233  44.095  1.00  0.00
ATOM    844  OP1 U      27      26.674  18.883  43.823  1.00  0.00
ATOM    845  OP2 U      27      24.985  20.025  45.354  1.00  0.00
ATOM    846  O5' U      27      24.789  20.050  42.930  1.00  0.00
ATOM    847  C5' U      27      24.897  19.486  41.663  1.00  0.00
ATOM    848  H5' U      27      24.440  18.502  41.563  1.00  0.00
ATOM    849 H5'' U      27      25.962  19.371  41.464  1.00  0.00
ATOM    850  C4' U      27      24.206  20.330  40.631  1.00  0.00
ATOM    851  H4' U      27      24.451  19.883  39.668  1.00  0.00
ATOM    852  O4' U      27      22.867  20.432  40.874  1.00  0.00
ATOM    853  C1' U      27      22.344  21.614  40.354  1.00  0.00
ATOM    854  H1' U      27      21.845  21.387  39.412  1.00  0.00
ATOM    855  N1  U      27      21.471  22.452  41.263  1.00  0.00
ATOM    856  C6  U      27      21.613  22.432  42.653  1.00  0.00
ATOM    857  H6  U      27      22.356  21.832  43.157  1.00  0.00
ATOM    858  C5  U      27      20.786  23.251  43.377  1.00  0.00
ATOM    859  H5  U      27      20.883  23.476  44.429  1.00  0.00
ATOM    860  C4  U      27      19.664  23.956  42.727  1.00  0.00
ATOM    861  O4  U      27      18.932  24.761  43.229  1.00  0.00
ATOM    862  N3  U      27      19.565  23.840  41.396  1.00  0.00
ATOM    863  H3  U      27      18.812  24.357  40.964  1.00  0.00
ATOM    864  C2  U      27      20.484  23.225  40.615  1.00  0.00
ATOM    865  O2  U      27      20.451  23.505  39.451  1.00  0.00
ATOM    866  C3' U      27      24.773  21.791  40.631  1.00  0.00
ATOM    867  H3' U      27      24.727  22.222  41.631  1.00  0.00
ATOM    868  C2' U      27      23.578  22.495  39.914  1.00  0.00
ATOM    869  H2' U      27      23.504  23.558  40.143  1.00  0.00
ATOM    870  O2' U      27      23.617  22.471  38.473  1.00  0.00
ATOM    871 HO2' U      27      22.875  22.881  38.024  1.00  0.00
ATOM    872  O3' U      27      25.989  22.065  39.986  1.00  0.00
ATOM    873  P   C      28      26.755  23.451  40.507  1.00  0.00
ATOM    874  OP1 C      28      27.956  23.733  39.667  1.00  0.00
ATOM    875  OP2 C      28      27.026  23.279  41.936  1.00  0.00
ATOM    876  O5' C      28      25.732  24.654  40.355  1.00  0.00
ATOM    877  C5' C      28      25.348  25.234  39.167  1.00  0.00
ATOM    878  H5' C      28      24.900  24.446  38.562  1.00  0.00
ATOM    879 H5'' C      28      26.155  25.668  38.576  1.00  0.00
ATOM    880  C4' C      28      24.415  26.367  39.469  1.00  0.00
ATOM    881  H4' C      28      24.161  26.860  38.531  1.00  0.00
ATOM    882  O4' C      28      23.124  25.925  39.969  1.00  0.00
ATOM    883  C1' C      28      22.595  27.060  40.679  1.00  0.00
ATOM    884  H1' C      28      21.654  27.400  40.248  1.00  0.00
ATOM    885  N1  C      28      22.318  26.787  42.067  1.00  0.00
ATOM    886  C6  C      28      23.044  25.885  42.738  1.00  0.00
ATOM    887  H6  C      28      23.862  25.388  42.237  1.00  0.00
ATOM    888  C5  C      28      22.674  25.618  44.022  1.00  0.00
ATOM    889  H5  C      28      23.147  24.821  44.576  1.00  0.00
ATOM    890  C4  C      28      21.597  26.243  44.563  1.00  0.00
ATOM    891  N4  C      28      21.219  25.895  45.762  1.00  0.00
ATOM    892  H41 C      28      20.381  26.311  46.142  1.00  0.00
ATOM    893  H42 C      28      21.624  25.051  46.140  1.00  0.00
ATOM    894  N3  C      28      20.897  27.146  43.942  1.00  0.00
ATOM    895  C2  C      28      21.293  27.464  42.667  1.00  0.00
ATOM    896  O2  C      28      20.651  28.391  42.158  1.00  0.00
ATOM    897  C3' C      28      24.908  27.458  40.401  1.00  0.00
ATOM    898  H3' C      28      25.104  26.926  41.331  1.00  0.00
ATOM    899  C2' C      28      23.549  28.247  40.555  1.00  0.00
ATOM    900  H2' C      28      23.561  28.969  41.371  1.00  0.00
ATOM    901  O2' C      28      23.314  28.938  39.320  1.00  0.00
ATOM    902 HO2' C      28      22.446  29.343  39.375  1.00  0.00
ATOM    903  O3' C      28      25.993  28.281  39.970  1.00  0.00
ATOM    904  P   U      29      26.855  29.024  40.975  1.00  0.00
ATOM    905  OP1 U      29      27.948  29.688  40.257  1.00  0.00
ATOM    906  OP2 U      29      27.140  28.020  41.999  1.00  0.00
ATOM    907  O5' U      29      25.845  30.083  41.724  1.00  0.00
ATOM    908  C5' U      29      25.557  31.187  40.984  1.00  0.00
ATOM    909  H5' U      29      24.973  30.842  40.131  1.00  0.00
ATOM    910 H5'' U      29      26.402  31.755  40.595  1.00  0.00
ATOM    911  C4' U      29      24.564  32.002  41.818  1.00  0.00
ATOM    912  H4' U      29      24.441  32.819  41.107  1.00  0.00
ATOM    913  O4' U      29      23.391  31.326  42.164  1.00  0.00
ATOM    914  C1' U      29      22.899  31.764  43.440  1.00  0.00
ATOM    915  H1' U      29      21.863  32.103  43.419  1.00  0.00
ATOM    916  N1  U      29      22.977  30.679  44.524  1.00  0.00
ATOM    917  C6  U      29      23.755  29.559  44.360  1.00  0.00
ATOM    918  H6  U      29      24.283  29.506  43.419  1.00  0.00
ATOM    919  C5  U      29      23.825  28.570  45.316  1.00  0.00
ATOM    920  H5  U      29      24.464  27.702  45.242  1.00  0.00
ATOM    921  C4  U      29      23.028  28.596  46.498  1.00  0.00
ATOM    922  O4  U      29      23.019  27.812  47.394  1.00  0.00
ATOM    923  N3  U      29      22.274  29.728  46.555  1.00  0.00
ATOM    924  H3  U      29      21.820  30.072  47.388  1.00  0.00
ATOM    925  C2  U      29      22.257  30.826  45.658  1.00  0.00
ATOM    926  O2  U      29      21.779  31.929  46.010  1.00  0.00
ATOM    927  C3' U      29      25.130  32.643  43.132  1.00  0.00
ATOM    928  H3' U      29      25.555  31.837  43.731  1.00  0.00
ATOM    929  C2' U      29      23.794  32.975  43.763  1.00  0.00
ATOM    930  H2' U      29      23.905  33.146  44.833  1.00  0.00
ATOM    931  O2' U      29      23.194  34.191  43.287  1.00  0.00
ATOM    932 HO2' U      29      22.369  34.364  43.747  1.00  0.00
ATOM    933  O3' U      29      25.983  33.819  42.925  1.00  0.00
ATOM    934  P   A      30      26.936  34.313  44.069  1.00  0.00
ATOM    935  OP1 A      30      27.640  35.468  43.509  1.00  0.00
ATOM    936  OP2 A      30      27.754  33.161  44.529  1.00  0.00
ATOM    937  O5' A      30      26.076  34.862  45.266  1.00  0.00
ATOM    938  C5' A      30      25.168  35.929  45.130  1.00  0.00
ATOM    939  H5' A      30      24.439  35.722  44.346  1.00  0.00
ATOM    940 H5'' A      30      25.816  36.774  44.899  1.00  0.00
ATOM    941  C4' A      30      24.430  36.190  46.495  1.00  0.00
ATOM    942  H4' A      30      24.020  37.198  46.448  1.00  0.00
ATOM    943  O4' A      30      23.403  35.249  46.749  1.00  0.00
ATOM    944  C1' A      30      23.211  35.025  48.099  1.00  0.00
ATOM    945  H1' A      30      22.167  35.126  48.393  1.00  0.00
ATOM    946  N9  A      30      23.777  33.672  48.370  1.00  0.00
ATOM    947  C8  A      30      24.536  32.841  47.502  1.00  0.00
ATOM    948  H8  A      30      24.989  33.074  46.550  1.00  0.00
ATOM    949  N7  A      30      24.563  31.620  47.926  1.00  0.00
ATOM    950  C5  A      30      23.985  31.646  49.222  1.00  0.00
ATOM    951  C6  A      30      23.794  30.682  50.276  1.00  0.00
ATOM    952  N6  A      30      24.053  29.376  50.135  1.00  0.00
ATOM    953  H61 A      30      23.822  28.788  50.923  1.00  0.00
ATOM    954  H62 A      30      24.490  29.071  49.278  1.00  0.00
ATOM    955  N1  A      30      23.298  31.041  51.497  1.00  0.00
ATOM    956  C2  A      30      23.030  32.325  51.695  1.00  0.00
ATOM    957  H2  A      30      22.622  32.596  52.658  1.00  0.00
ATOM    958  N3  A      30      23.152  33.308  50.773  1.00  0.00
ATOM    959  C4  A      30      23.639  32.921  49.543  1.00  0.00
ATOM    960  C3' A      30      25.240  36.199  47.776  1.00  0.00
ATOM    961  H3' A      30      25.814  35.275  47.831  1.00  0.00
ATOM    962  C2' A      30      24.048  36.166  48.759  1.00  0.00
ATOM    963  H2' A      30      24.297  35.786  49.750  1.00  0.00
ATOM    964  O2' A      30      23.286  37.383  48.820  1.00  0.00
ATOM    965 HO2' A      30      23.889  38.113  48.976  1.00  0.00
ATOM    966  O3' A      30      26.071  37.334  48.115  1.00  0.00
ATOM    967  P   G      31      27.314  37.201  49.095  1.00  0.00
ATOM    968  OP1 G      31      27.992  38.476  49.174  1.00  0.00
ATOM    969  OP2 G      31      28.147  36.048  48.809  1.00  0.00
ATOM    970  O5' G      31      26.582  37.037  50.516  1.00  0.00
ATOM    971  C5' G      31      25.947  38.106  51.206  1.00  0.00
ATOM    972  H5' G      31      25.136  38.521  50.607  1.00  0.00
ATOM    973 H5'' G      31      26.703  38.810  51.553  1.00  0.00
ATOM    974  C4' G      31      25.353  37.529  52.498  1.00  0.00
ATOM    975  H4' G      31      24.827  38.370  52.949  1.00  0.00
ATOM    976  O4' G      31      24.474  36.444  52.325  1.00  0.00
ATOM    977  C1' G      31      24.711  35.453  53.378  1.00  0.00
ATOM    978  H1' G      31      23.748  35.156  53.793  1.00  0.00
ATOM    979  N9  G      31      25.368  34.274  52.885  1.00  0.00
ATOM    980  C8  G      31      25.957  34.070  51.700  1.00  0.00
ATOM    981  H8  G      31      26.031  34.903  51.016  1.00  0.00
ATOM    982  N7  G      31      26.474  32.876  51.515  1.00  0.00
ATOM    983  C5  G      31      26.211  32.202  52.740  1.00  0.00
ATOM    984  C6  G      31      26.456  30.874  53.185  1.00  0.00
ATOM    985  O6  G      31      27.059  29.998  52.554  1.00  0.00
ATOM    986  N1  G      31      26.085  30.646  54.466  1.00  0.00
ATOM    987  H1  G      31      26.285  29.732  54.849  1.00  0.00
ATOM    988  C2  G      31      25.399  31.604  55.176  1.00  0.00
ATOM    989  N2  G      31      25.057  31.322  56.421  1.00  0.00
ATOM    990  H21 G      31      25.273  30.426  56.834  1.00  0.00
ATOM    991  H22 G      31      24.784  32.094  57.012  1.00  0.00
ATOM    992  N3  G      31      25.151  32.833  54.816  1.00  0.00
ATOM    993  C4  G      31      25.558  33.117  53.562  1.00  0.00
ATOM    994  C3' G      31      26.359  37.083  53.559  1.00  0.00
ATOM    995  H3' G      31      27.123  36.488  53.057  1.00  0.00
ATOM    996  C2' G      31      25.577  36.135  54.504  1.00  0.00
ATOM    997  H2' G      31      26.216  35.380  54.962  1.00  0.00
ATOM    998  O2' G      31      24.773  36.758  55.535  1.00  0.00
ATOM    999 HO2' G      31      24.968  36.306  56.360  1.00  0.00
ATOM   1000  O3' G      31      27.037  38.121  54.202  1.00  0.00
ATOM   1001  P   U      32      28.642  38.144  54.569  1.00  0.00
ATOM   1002  OP1 U      32      28.845  39.420  55.294  1.00  0.00
ATOM   1003  OP2 U      32      29.513  37.964  53.394  1.00  0.00
ATOM   1004  O5' U      32      28.825  36.879  55.564  1.00  0.00
ATOM   1005  C5' U      32      28.155  36.913  56.852  1.00  0.00
ATOM   1006  H5' U      32      27.098  37.124  56.690  1.00  0.00
ATOM   1007 H5'' U      32      28.578  37.703  57.472  1.00  0.00
ATOM   1008  C4' U      32      28.267  35.524  57.539  1.00  0.00
ATOM   1009  H4' U      32      27.726  35.626  58.480  1.00  0.00
ATOM   1010  O4' U      32      27.702  34.508  56.690  1.00  0.00
ATOM   1011  C1' U      32      28.320  33.235  56.899  1.00  0.00
ATOM   1012  H1' U      32      27.505  32.608  57.261  1.00  0.00
ATOM   1013  N1  U      32      28.915  32.581  55.714  1.00  0.00
ATOM   1014  C6  U      32      29.431  33.179  54.640  1.00  0.00
ATOM   1015  H6  U      32      29.486  34.256  54.593  1.00  0.00
ATOM   1016  C5  U      32      29.874  32.451  53.602  1.00  0.00
ATOM   1017  H5  U      32      30.275  32.899  52.706  1.00  0.00
ATOM   1018  C4  U      32      29.772  30.977  53.592  1.00  0.00
ATOM   1019  O4  U      32      30.038  30.252  52.616  1.00  0.00
ATOM   1020  N3  U      32      29.297  30.461  54.712  1.00  0.00
ATOM   1021  H3  U      32      29.259  29.460  54.845  1.00  0.00
ATOM   1022  C2  U      32      28.937  31.162  55.865  1.00  0.00
ATOM   1023  O2  U      32      28.615  30.575  56.892  1.00  0.00
ATOM   1024  C3' U      32      29.663  34.980  57.892  1.00  0.00
ATOM   1025  H3' U      32      30.306  35.180  57.035  1.00  0.00
ATOM   1026  C2' U      32      29.382  33.547  58.008  1.00  0.00
ATOM   1027  H2' U      32      30.313  32.984  57.947  1.00  0.00
ATOM   1028  O2' U      32      28.723  33.307  59.283  1.00  0.00
ATOM   1029 HO2' U      32      28.350  34.161  59.511  1.00  0.00
ATOM   1030  O3' U      32      30.101  35.606  59.096  1.00  0.00
ATOM   1031  P   A      33      31.635  35.461  59.609  1.00  0.00
ATOM   1032  OP1 A      33      31.644  36.187  60.940  1.00  0.00
ATOM   1033  OP2 A      33      32.474  36.059  58.509  1.00  0.00
ATOM   1034  O5' A      33      31.862  33.956  59.764  1.00  0.00
ATOM   1035  C5' A      33      31.699  33.310  61.052  1.00  0.00
ATOM   1036  H5' A      33      30.672  33.306  61.414  1.00  0.00
ATOM   1037 H5'' A      33      32.213  33.886  61.821  1.00  0.00
ATOM   1038  C4' A      33      32.106  31.811  61.005  1.00  0.00
ATOM   1039  H4' A      33      31.782  31.254  61.884  1.00  0.00
ATOM   1040  O4' A      33      31.549  31.256  59.860  1.00  0.00
ATOM   1041  C1' A      33      32.398  30.259  59.474  1.00  0.00
ATOM   1042  H1' A      33      31.900  29.312  59.682  1.00  0.00
ATOM   1043  N9  A      33      32.568  30.355  58.032  1.00  0.00
ATOM   1044  C8  A      33      32.647  31.450  57.211  1.00  0.00
ATOM   1045  H8  A      33      32.463  32.463  57.538  1.00  0.00
ATOM   1046  N7  A      33      32.617  31.159  55.979  1.00  0.00
ATOM   1047  C5  A      33      32.688  29.719  55.956  1.00  0.00
ATOM   1048  C6  A      33      32.945  28.693  54.988  1.00  0.00
ATOM   1049  N6  A      33      33.178  28.927  53.702  1.00  0.00
ATOM   1050  H61 A      33      33.485  28.135  53.155  1.00  0.00
ATOM   1051  H62 A      33      33.369  29.875  53.411  1.00  0.00
ATOM   1052  N1  A      33      33.074  27.424  55.399  1.00  0.00
ATOM   1053  C2  A      33      32.991  27.226  56.672  1.00  0.00
ATOM   1054  H2  A      33      33.180  26.192  56.920  1.00  0.00
ATOM   1055  N3  A      33      32.784  27.995  57.732  1.00  0.00
ATOM   1056  C4  A      33      32.707  29.253  57.223  1.00  0.00
ATOM   1057  C3' A      33      33.658  31.677  60.878  1.00  0.00
ATOM   1058  H3' A      33      34.074  32.483  60.273  1.00  0.00
ATOM   1059  C2' A      33      33.763  30.407  60.136  1.00  0.00
ATOM   1060  H2' A      33      34.532  30.439  59.363  1.00  0.00
ATOM   1061  O2' A      33      33.859  29.362  61.064  1.00  0.00
ATOM   1062 HO2' A      33      34.630  28.847  60.816  1.00  0.00
ATOM   1063  O3' A      33      34.233  31.683  62.170  1.00  0.00
ATOM   1064  P   C      34      35.731  32.175  62.394  1.00  0.00
ATOM   1065  OP1 C      34      35.921  32.743  63.708  1.00  0.00
ATOM   1066  OP2 C      34      36.129  33.099  61.249  1.00  0.00
ATOM   1067  O5' C      34      36.693  30.814  62.212  1.00  0.00
ATOM   1068  C5' C      34      36.818  29.878  63.276  1.00  0.00
ATOM   1069  H5' C      34      35.861  29.889  63.796  1.00  0.00
ATOM   1070 H5'' C      34      37.660  30.126  63.922  1.00  0.00
ATOM   1071  C4' C      34      37.004  28.452  62.830  1.00  0.00
ATOM   1072  H4' C      34      36.972  27.794  63.699  1.00  0.00
ATOM   1073  O4' C      34      36.094  27.992  61.868  1.00  0.00
ATOM   1074  C1' C      34      36.732  27.112  60.922  1.00  0.00
ATOM   1075  H1' C      34      36.194  26.166  60.975  1.00  0.00
ATOM   1076  N1  C      34      36.593  27.565  59.490  1.00  0.00
ATOM   1077  C6  C      34      36.757  28.878  59.139  1.00  0.00
ATOM   1078  H6  C      34      36.867  29.643  59.893  1.00  0.00
ATOM   1079  C5  C      34      36.529  29.238  57.856  1.00  0.00
ATOM   1080  H5  C      34      36.474  30.291  57.627  1.00  0.00
ATOM   1081  C4  C      34      36.189  28.257  56.877  1.00  0.00
ATOM   1082  N4  C      34      36.003  28.646  55.628  1.00  0.00
ATOM   1083  H41 C      34      35.825  27.962  54.907  1.00  0.00
ATOM   1084  H42 C      34      36.322  29.559  55.337  1.00  0.00
ATOM   1085  N3  C      34      36.119  26.928  57.144  1.00  0.00
ATOM   1086  C2  C      34      36.407  26.588  58.454  1.00  0.00
ATOM   1087  O2  C      34      36.349  25.399  58.635  1.00  0.00
ATOM   1088  C3' C      34      38.406  28.275  62.215  1.00  0.00
ATOM   1089  H3' C      34      38.717  29.115  61.593  1.00  0.00
ATOM   1090  C2' C      34      38.218  27.012  61.390  1.00  0.00
ATOM   1091  H2' C      34      38.869  26.995  60.516  1.00  0.00
ATOM   1092  O2' C      34      38.204  25.806  62.104  1.00  0.00
ATOM   1093 HO2' C      34      38.750  25.828  62.893  1.00  0.00
ATOM   1094  O3' C      34      39.451  28.137  63.184  1.00  0.00
ATOM   1095  P   C      35      40.914  28.385  62.698  1.00  0.00
ATOM   1096  OP1 C      35      41.883  28.029  63.772  1.00  0.00
ATOM   1097  OP2 C      35      41.021  29.781  62.302  1.00  0.00
ATOM   1098  O5' C      35      41.288  27.423  61.515  1.00  0.00
ATOM   1099  C5' C      35      41.622  26.124  61.932  1.00  0.00
ATOM   1100  H5' C      35      40.875  25.700  62.603  1.00  0.00
ATOM   1101 H5'' C      35      42.599  26.242  62.400  1.00  0.00
ATOM   1102  C4' C      35      41.797  25.092  60.808  1.00  0.00
ATOM   1103  H4' C      35      42.002  24.140  61.296  1.00  0.00
ATOM   1104  O4' C      35      40.588  25.008  60.043  1.00  0.00
ATOM   1105  C1' C      35      40.968  24.584  58.738  1.00  0.00
ATOM   1106  H1' C      35      40.593  23.607  58.435  1.00  0.00
ATOM   1107  N1  C      35      40.496  25.628  57.784  1.00  0.00
ATOM   1108  C6  C      35      40.238  26.964  58.154  1.00  0.00
ATOM   1109  H6  C      35      40.398  27.349  59.150  1.00  0.00
ATOM   1110  C5  C      35      39.706  27.742  57.188  1.00  0.00
ATOM   1111  H5  C      35      39.462  28.773  57.398  1.00  0.00
ATOM   1112  C4  C      35      39.524  27.340  55.924  1.00  0.00
ATOM   1113  N4  C      35      39.240  28.204  55.001  1.00  0.00
ATOM   1114  H41 C      35      39.061  27.898  54.055  1.00  0.00
ATOM   1115  H42 C      35      39.160  29.151  55.345  1.00  0.00
ATOM   1116  N3  C      35      39.926  26.140  55.529  1.00  0.00
ATOM   1117  C2  C      35      40.396  25.283  56.425  1.00  0.00
ATOM   1118  O2  C      35      40.788  24.135  56.057  1.00  0.00
ATOM   1119  C3' C      35      42.886  25.450  59.826  1.00  0.00
ATOM   1120  H3' C      35      42.780  26.460  59.429  1.00  0.00
ATOM   1121  C2' C      35      42.525  24.452  58.677  1.00  0.00
ATOM   1122  H2' C      35      42.961  24.710  57.712  1.00  0.00
ATOM   1123  O2' C      35      42.691  23.050  58.996  1.00  0.00
ATOM   1124 HO2' C      35      42.762  22.565  58.171  1.00  0.00
ATOM   1125  O3' C      35      44.257  25.157  60.245  1.00  0.00
ATOM   1126  P   C      36      45.396  25.935  59.511  1.00  0.00
ATOM   1127  OP1 C      36      46.670  25.729  60.157  1.00  0.00
ATOM   1128  OP2 C      36      44.912  27.368  59.479  1.00  0.00
ATOM   1129  O5' C      36      45.386  25.412  57.980  1.00  0.00
ATOM   1130  C5' C      36      45.820  24.095  57.677  1.00  0.00
ATOM   1131  H5' C      36      45.113  23.389  58.112  1.00  0.00
ATOM   1132 H5'' C      36      46.736  23.903  58.236  1.00  0.00
ATOM   1133  C4' C      36      45.952  23.920  56.175  1.00  0.00
ATOM   1134  H4' C      36      46.152  22.873  55.947  1.00  0.00
ATOM   1135  O4' C      36      44.649  24.136  55.553  1.00  0.00
ATOM   1136  C1' C      36      44.798  24.651  54.305  1.00  0.00
ATOM   1137  H1' C      36      44.398  23.965  53.558  1.00  0.00
ATOM   1138  N1  C      36      44.159  25.974  54.192  1.00  0.00
ATOM   1139  C6  C      36      43.746  26.707  55.257  1.00  0.00
ATOM   1140  H6  C      36      43.982  26.336  56.243  1.00  0.00
ATOM   1141  C5  C      36      43.023  27.833  55.121  1.00  0.00
ATOM   1142  H5  C      36      42.781  28.417  55.996  1.00  0.00
ATOM   1143  C4  C      36      42.636  28.156  53.839  1.00  0.00
ATOM   1144  N4  C      36      41.917  29.227  53.642  1.00  0.00
ATOM   1145  H41 C      36      41.568  29.327  52.700  1.00  0.00
ATOM   1146  H42 C      36      41.685  29.915  54.343  1.00  0.00
ATOM   1147  N3  C      36      42.882  27.451  52.766  1.00  0.00
ATOM   1148  C2  C      36      43.698  26.375  52.906  1.00  0.00
ATOM   1149  O2  C      36      44.005  25.782  51.831  1.00  0.00
ATOM   1150  C3' C      36      46.946  24.857  55.472  1.00  0.00
ATOM   1151  H3' C      36      46.644  25.836  55.844  1.00  0.00
ATOM   1152  C2' C      36      46.311  24.836  54.036  1.00  0.00
ATOM   1153  H2' C      36      46.451  25.787  53.521  1.00  0.00
ATOM   1154  O2' C      36      46.787  23.809  53.225  1.00  0.00
ATOM   1155 HO2' C      36      47.541  23.464  53.710  1.00  0.00
ATOM   1156  O3' C      36      48.242  24.418  55.479  1.00  0.00
ATOM   1157  P   C      37      49.323  25.508  55.152  1.00  0.00
ATOM   1158  OP1 C      37      50.565  24.723  55.207  1.00  0.00
ATOM   1159  OP2 C      37      49.223  26.600  56.130  1.00  0.00
ATOM   1160  O5' C      37      49.227  26.134  53.683  1.00  0.00
ATOM   1161  C5' C      37      49.646  25.334  52.585  1.00  0.00
ATOM   1162  H5' C      37      49.269  24.317  52.694  1.00  0.00
ATOM   1163 H5'' C      37      50.728  25.317  52.459  1.00  0.00
ATOM   1164  C4' C      37      49.035  25.828  51.297  1.00  0.00
ATOM   1165  H4' C      37      49.238  25.055  50.555  1.00  0.00
ATOM   1166  O4' C      37      47.632  26.069  51.350  1.00  0.00
ATOM   1167  C1' C      37      47.288  27.113  50.437  1.00  0.00
ATOM   1168  H1' C      37      46.613  26.743  49.665  1.00  0.00
ATOM   1169  N1  C      37      46.663  28.319  51.122  1.00  0.00
ATOM   1170  C6  C      37      46.574  28.439  52.513  1.00  0.00
ATOM   1171  H6  C      37      47.104  27.692  53.084  1.00  0.00
ATOM   1172  C5  C      37      45.798  29.400  53.110  1.00  0.00
ATOM   1173  H5  C      37      45.591  29.446  54.169  1.00  0.00
ATOM   1174  C4  C      37      45.062  30.225  52.240  1.00  0.00
ATOM   1175  N4  C      37      44.223  31.231  52.650  1.00  0.00
ATOM   1176  H41 C      37      43.782  31.789  51.933  1.00  0.00
ATOM   1177  H42 C      37      44.164  31.425  53.640  1.00  0.00
ATOM   1178  N3  C      37      45.148  30.171  50.927  1.00  0.00
ATOM   1179  C2  C      37      45.927  29.240  50.326  1.00  0.00
ATOM   1180  O2  C      37      45.966  29.111  49.106  1.00  0.00
ATOM   1181  C3' C      37      49.660  27.093  50.836  1.00  0.00
ATOM   1182  H3' C      37      49.666  27.818  51.651  1.00  0.00
ATOM   1183  C2' C      37      48.623  27.585  49.784  1.00  0.00
ATOM   1184  H2' C      37      48.655  28.674  49.822  1.00  0.00
ATOM   1185  O2' C      37      48.739  27.034  48.459  1.00  0.00
ATOM   1186 HO2' C      37      49.655  26.956  48.181  1.00  0.00
ATOM   1187  O3' C      37      50.928  26.839  50.276  1.00  0.00
ATOM   1188  P   U      38      52.149  27.787  50.479  1.00  0.00
ATOM   1189  OP1 U      38      53.361  27.133  49.965  1.00  0.00
ATOM   1190  OP2 U      38      52.084  28.301  51.864  1.00  0.00
ATOM   1191  O5' U      38      51.769  28.997  49.546  1.00  0.00
ATOM   1192  C5' U      38      51.942  29.030  48.101  1.00  0.00
ATOM   1193  H5' U      38      51.372  28.199  47.686  1.00  0.00
ATOM   1194 H5'' U      38      52.953  29.011  47.696  1.00  0.00
ATOM   1195  C4' U      38      51.200  30.245  47.460  1.00  0.00
ATOM   1196  H4' U      38      51.328  30.254  46.378  1.00  0.00
ATOM   1197  O4' U      38      49.826  30.259  47.813  1.00  0.00
ATOM   1198  C1' U      38      49.474  31.630  47.944  1.00  0.00
ATOM   1199  H1' U      38      48.807  31.871  47.116  1.00  0.00
ATOM   1200  N1  U      38      48.728  31.920  49.258  1.00  0.00
ATOM   1201  C6  U      38      49.047  31.406  50.541  1.00  0.00
ATOM   1202  H6  U      38      49.902  30.747  50.549  1.00  0.00
ATOM   1203  C5  U      38      48.307  31.693  51.627  1.00  0.00
ATOM   1204  H5  U      38      48.592  31.247  52.569  1.00  0.00
ATOM   1205  C4  U      38      47.250  32.632  51.629  1.00  0.00
ATOM   1206  O4  U      38      46.720  33.075  52.634  1.00  0.00
ATOM   1207  N3  U      38      46.962  33.109  50.332  1.00  0.00
ATOM   1208  H3  U      38      46.303  33.865  50.214  1.00  0.00
ATOM   1209  C2  U      38      47.566  32.723  49.128  1.00  0.00
ATOM   1210  O2  U      38      47.146  33.172  48.067  1.00  0.00
ATOM   1211  C3' U      38      51.916  31.553  47.966  1.00  0.00
ATOM   1212  H3' U      38      52.141  31.608  49.031  1.00  0.00
ATOM   1213  C2' U      38      50.741  32.536  47.788  1.00  0.00
ATOM   1214  H2' U      38      50.793  33.326  48.538  1.00  0.00
ATOM   1215  O2' U      38      50.589  33.269  46.543  1.00  0.00
ATOM   1216 HO2' U      38      51.192  34.014  46.493  1.00  0.00
ATOM   1217  O3' U      38      52.976  31.951  47.058  1.00  0.00
ATOM   1218  P   A      39      53.869  33.174  47.470  1.00  0.00
ATOM   1219  OP1 A      39      55.033  32.932  46.693  1.00  0.00
ATOM   1220  OP2 A      39      54.055  33.116  48.928  1.00  0.00
ATOM   1221  O5' A      39      53.054  34.452  47.061  1.00  0.00
ATOM   1222  C5' A      39      53.128  34.931  45.739  1.00  0.00
ATOM   1223  H5' A      39      52.554  34.371  45.001  1.00  0.00
ATOM   1224 H5'' A      39      54.175  35.071  45.470  1.00  0.00
ATOM   1225  C4' A      39      52.450  36.322  45.771  1.00  0.00
ATOM   1226  H4' A      39      52.496  36.715  44.755  1.00  0.00
ATOM   1227  O4' A      39      51.121  36.170  46.280  1.00  0.00
ATOM   1228  C1' A      39      50.802  37.390  47.011  1.00  0.00
ATOM   1229  H1' A      39      50.043  37.986  46.505  1.00  0.00
ATOM   1230  N9  A      39      50.377  37.024  48.351  1.00  0.00
ATOM   1231  C8  A      39      50.865  36.016  49.133  1.00  0.00
ATOM   1232  H8  A      39      51.747  35.479  48.815  1.00  0.00
ATOM   1233  N7  A      39      49.991  35.630  50.072  1.00  0.00
ATOM   1234  C5  A      39      49.012  36.681  50.050  1.00  0.00
ATOM   1235  C6  A      39      47.790  36.866  50.680  1.00  0.00
ATOM   1236  N6  A      39      47.368  36.249  51.736  1.00  0.00
ATOM   1237  H61 A      39      46.414  36.495  51.957  1.00  0.00
ATOM   1238  H62 A      39      47.856  35.538  52.263  1.00  0.00
ATOM   1239  N1  A      39      46.975  37.835  50.231  1.00  0.00
ATOM   1240  C2  A      39      47.385  38.581  49.205  1.00  0.00
ATOM   1241  H2  A      39      46.682  39.350  48.920  1.00  0.00
ATOM   1242  N3  A      39      48.521  38.508  48.539  1.00  0.00
ATOM   1243  C4  A      39      49.251  37.487  49.045  1.00  0.00
ATOM   1244  C3' A      39      53.180  37.307  46.643  1.00  0.00
ATOM   1245  H3' A      39      53.496  36.774  47.540  1.00  0.00
ATOM   1246  C2' A      39      52.000  38.253  46.996  1.00  0.00
ATOM   1247  H2' A      39      52.075  38.700  47.987  1.00  0.00
ATOM   1248  O2' A      39      51.743  39.231  46.002  1.00  0.00
ATOM   1249 HO2' A      39      52.476  39.849  46.048  1.00  0.00
ATOM   1250  O3' A      39      54.185  37.854  45.889  1.00  0.00
ATOM   1251  P   G      40      55.181  39.018  46.482  1.00  0.00
ATOM   1252  OP1 G      40      56.308  39.236  45.541  1.00  0.00
ATOM   1253  OP2 G      40      55.390  38.748  47.893  1.00  0.00
ATOM   1254  O5' G      40      54.385  40.427  46.568  1.00  0.00
ATOM   1255  C5' G      40      54.675  41.377  45.504  1.00  0.00
ATOM   1256  H5' G      40      54.303  40.902  44.596  1.00  0.00
ATOM   1257 H5'' G      40      55.745  41.456  45.309  1.00  0.00
ATOM   1258  C4' G      40      53.887  42.686  45.814  1.00  0.00
ATOM   1259  H4' G      40      53.812  43.359  44.959  1.00  0.00
ATOM   1260  O4' G      40      52.524  42.383  46.105  1.00  0.00
ATOM   1261  C1' G      40      52.159  43.049  47.344  1.00  0.00
ATOM   1262  H1' G      40      51.293  43.691  47.180  1.00  0.00
ATOM   1263  N9  G      40      51.766  42.142  48.386  1.00  0.00
ATOM   1264  C8  G      40      52.612  41.247  49.118  1.00  0.00
ATOM   1265  H8  G      40      53.679  41.131  48.996  1.00  0.00
ATOM   1266  N7  G      40      52.019  40.663  50.068  1.00  0.00
ATOM   1267  C5  G      40      50.684  41.094  49.896  1.00  0.00
ATOM   1268  C6  G      40      49.498  40.748  50.612  1.00  0.00
ATOM   1269  O6  G      40      49.315  39.911  51.473  1.00  0.00
ATOM   1270  N1  G      40      48.330  41.376  50.139  1.00  0.00
ATOM   1271  H1  G      40      47.514  41.301  50.730  1.00  0.00
ATOM   1272  C2  G      40      48.308  42.160  49.069  1.00  0.00
ATOM   1273  N2  G      40      47.216  42.882  48.911  1.00  0.00
ATOM   1274  H21 G      40      46.377  42.707  49.446  1.00  0.00
ATOM   1275  H22 G      40      47.263  43.605  48.207  1.00  0.00
ATOM   1276  N3  G      40      49.353  42.470  48.320  1.00  0.00
ATOM   1277  C4  G      40      50.518  41.971  48.830  1.00  0.00
ATOM   1278  C3' G      40      54.462  43.350  47.008  1.00  0.00
ATOM   1279  H3' G      40      54.899  42.544  47.597  1.00  0.00
ATOM   1280  C2' G      40      53.285  43.892  47.835  1.00  0.00
ATOM   1281  H2' G      40      53.496  43.904  48.904  1.00  0.00
ATOM   1282  O2' G      40      52.988  45.146  47.304  1.00  0.00
ATOM   1283 HO2' G      40      53.687  45.768  47.519  1.00  0.00
ATOM   1284  O3' G      40      55.450  44.306  46.601  1.00  0.00
ATOM   1285  P   G      41      56.290  45.223  47.612  1.00  0.00
ATOM   1286  OP1 G      41      57.544  45.531  46.910  1.00  0.00
ATOM   1287  OP2 G      41      56.216  44.471  48.906  1.00  0.00
ATOM   1288  O5' G      41      55.313  46.488  47.792  1.00  0.00
ATOM   1289  C5' G      41      55.209  47.528  46.868  1.00  0.00
ATOM   1290  H5' G      41      54.829  47.167  45.912  1.00  0.00
ATOM   1291 H5'' G      41      56.244  47.868  46.838  1.00  0.00
ATOM   1292  C4' G      41      54.188  48.588  47.412  1.00  0.00
ATOM   1293  H4' G      41      54.077  49.350  46.640  1.00  0.00
ATOM   1294  O4' G      41      52.878  48.022  47.634  1.00  0.00
ATOM   1295  C1' G      41      52.588  48.290  49.063  1.00  0.00
ATOM   1296  H1' G      41      51.555  48.635  49.106  1.00  0.00
ATOM   1297  N9  G      41      52.712  47.059  49.810  1.00  0.00
ATOM   1298  C8  G      41      53.752  46.420  50.443  1.00  0.00
ATOM   1299  H8  G      41      54.744  46.844  50.389  1.00  0.00
ATOM   1300  N7  G      41      53.425  45.362  51.167  1.00  0.00
ATOM   1301  C5  G      41      52.043  45.273  50.993  1.00  0.00
ATOM   1302  C6  G      41      51.013  44.384  51.509  1.00  0.00
ATOM   1303  O6  G      41      51.155  43.347  52.224  1.00  0.00
ATOM   1304  N1  G      41      49.762  44.779  51.256  1.00  0.00
ATOM   1305  H1  G      41      49.010  44.307  51.736  1.00  0.00
ATOM   1306  C2  G      41      49.442  45.822  50.458  1.00  0.00
ATOM   1307  N2  G      41      48.208  46.041  50.073  1.00  0.00
ATOM   1308  H21 G      41      47.473  45.556  50.566  1.00  0.00
ATOM   1309  H22 G      41      47.922  46.770  49.435  1.00  0.00
ATOM   1310  N3  G      41      50.269  46.487  49.715  1.00  0.00
ATOM   1311  C4  G      41      51.595  46.254  50.123  1.00  0.00
ATOM   1312  C3' G      41      54.762  49.343  48.619  1.00  0.00
ATOM   1313  H3' G      41      55.475  48.693  49.125  1.00  0.00
ATOM   1314  C2' G      41      53.483  49.423  49.480  1.00  0.00
ATOM   1315  H2' G      41      53.647  49.248  50.544  1.00  0.00
ATOM   1316  O2' G      41      52.651  50.511  49.144  1.00  0.00
ATOM   1317 HO2' G      41      53.119  51.330  49.322  1.00  0.00
ATOM   1318  O3' G      41      55.374  50.586  48.197  1.00  0.00
ATOM   1319  P   U      42      56.036  51.491  49.267  1.00  0.00
ATOM   1320  OP1 U      42      57.125  52.262  48.615  1.00  0.00
ATOM   1321  OP2 U      42      56.401  50.671  50.418  1.00  0.00
ATOM   1322  O5' U      42      54.774  52.518  49.543  1.00  0.00
ATOM   1323  C5' U      42      54.306  53.512  48.667  1.00  0.00
ATOM   1324  H5' U      42      53.597  53.060  47.973  1.00  0.00
ATOM   1325 H5'' U      42      55.209  53.877  48.178  1.00  0.00
ATOM   1326  C4' U      42      53.588  54.757  49.388  1.00  0.00
ATOM   1327  H4' U      42      53.316  55.515  48.653  1.00  0.00
ATOM   1328  O4' U      42      52.444  54.261  50.014  1.00  0.00
ATOM   1329  C1' U      42      52.265  55.003  51.236  1.00  0.00
ATOM   1330  H1' U      42      51.376  55.623  51.119  1.00  0.00
ATOM   1331  N1  U      42      51.993  54.228  52.521  1.00  0.00
ATOM   1332  C6  U      42      52.619  53.019  52.596  1.00  0.00
ATOM   1333  H6  U      42      53.005  52.563  51.696  1.00  0.00
ATOM   1334  C5  U      42      52.813  52.421  53.739  1.00  0.00
ATOM   1335  H5  U      42      53.292  51.455  53.808  1.00  0.00
ATOM   1336  C4  U      42      52.374  53.133  54.990  1.00  0.00
ATOM   1337  O4  U      42      52.605  52.700  56.141  1.00  0.00
ATOM   1338  N3  U      42      51.623  54.297  54.821  1.00  0.00
ATOM   1339  H3  U      42      51.371  54.862  55.619  1.00  0.00
ATOM   1340  C2  U      42      51.410  54.888  53.615  1.00  0.00
ATOM   1341  O2  U      42      50.746  55.937  53.547  1.00  0.00
ATOM   1342  C3' U      42      54.506  55.320  50.456  1.00  0.00
ATOM   1343  H3' U      42      54.961  54.506  51.021  1.00  0.00
ATOM   1344  C2' U      42      53.448  55.991  51.374  1.00  0.00
ATOM   1345  H2' U      42      53.809  56.161  52.389  1.00  0.00
ATOM   1346  O2' U      42      53.031  57.203  50.890  1.00  0.00
ATOM   1347 HO2' U      42      53.735  57.854  50.851  1.00  0.00
ATOM   1348  O3' U      42      55.483  56.213  49.817  1.00  0.00
ATOM   1349  P   U      43      56.840  56.706  50.568  1.00  0.00
ATOM   1350  OP1 U      43      57.699  57.420  49.585  1.00  0.00
ATOM   1351  OP2 U      43      57.427  55.613  51.350  1.00  0.00
ATOM   1352  O5' U      43      56.340  57.866  51.544  1.00  0.00
ATOM   1353  C5' U      43      56.291  59.237  51.114  1.00  0.00
ATOM   1354  H5' U      43      55.882  59.220  50.104  1.00  0.00
ATOM   1355 H5'' U      43      57.312  59.618  51.129  1.00  0.00
ATOM   1356  C4' U      43      55.246  60.137  51.872  1.00  0.00
ATOM   1357  H4' U      43      54.848  60.914  51.220  1.00  0.00
ATOM   1358  O4' U      43      54.069  59.517  52.161  1.00  0.00
ATOM   1359  C1' U      43      53.497  59.994  53.339  1.00  0.00
ATOM   1360  H1' U      43      52.531  60.423  53.069  1.00  0.00
ATOM   1361  N1  U      43      53.392  58.978  54.463  1.00  0.00
ATOM   1362  C6  U      43      54.235  57.861  54.604  1.00  0.00
ATOM   1363  H6  U      43      55.033  57.615  53.918  1.00  0.00
ATOM   1364  C5  U      43      53.924  56.854  55.472  1.00  0.00
ATOM   1365  H5  U      43      54.488  55.934  55.441  1.00  0.00
ATOM   1366  C4  U      43      52.866  56.951  56.430  1.00  0.00
ATOM   1367  O4  U      43      52.496  56.077  57.268  1.00  0.00
ATOM   1368  N3  U      43      52.199  58.082  56.302  1.00  0.00
ATOM   1369  H3  U      43      51.561  58.242  57.069  1.00  0.00
ATOM   1370  C2  U      43      52.359  59.125  55.404  1.00  0.00
ATOM   1371  O2  U      43      51.730  60.137  55.562  1.00  0.00
ATOM   1372  C3' U      43      55.771  60.760  53.184  1.00  0.00
ATOM   1373  H3' U      43      56.352  60.119  53.846  1.00  0.00
ATOM   1374  C2' U      43      54.386  61.157  53.790  1.00  0.00
ATOM   1375  H2' U      43      54.463  61.151  54.877  1.00  0.00
ATOM   1376  O2' U      43      53.823  62.311  53.213  1.00  0.00
ATOM   1377 HO2' U      43      54.471  62.986  53.428  1.00  0.00
ATOM   1378  O3' U      43      56.411  61.885  52.727  1.00  0.00
ATOM   1379  P   C      44      57.309  62.758  53.772  1.00  0.00
ATOM   1380  OP1 C      44      57.653  63.969  52.942  1.00  0.00
ATOM   1381  OP2 C      44      58.380  61.961  54.369  1.00  0.00
ATOM   1382  O5' C      44      56.381  63.215  54.965  1.00  0.00
ATOM   1383  C5' C      44      55.611  64.337  54.937  1.00  0.00
ATOM   1384  H5' C      44      55.160  64.383  53.946  1.00  0.00
ATOM   1385 H5'' C      44      56.316  65.144  55.140  1.00  0.00
ATOM   1386  C4' C      44      54.471  64.304  55.970  1.00  0.00
ATOM   1387  H4' C      44      53.823  65.170  55.835  1.00  0.00
ATOM   1388  O4' C      44      53.750  63.140  55.976  1.00  0.00
ATOM   1389  C1' C      44      53.132  62.999  57.308  1.00  0.00
ATOM   1390  H1' C      44      52.125  63.349  57.084  1.00  0.00
ATOM   1391  N1  C      44      53.118  61.683  57.974  1.00  0.00
ATOM   1392  C6  C      44      54.254  60.907  57.951  1.00  0.00
ATOM   1393  H6  C      44      55.015  61.191  57.239  1.00  0.00
ATOM   1394  C5  C      44      54.442  59.865  58.750  1.00  0.00
ATOM   1395  H5  C      44      55.325  59.260  58.608  1.00  0.00
ATOM   1396  C4  C      44      53.321  59.495  59.612  1.00  0.00
ATOM   1397  N4  C      44      53.277  58.364  60.250  1.00  0.00
ATOM   1398  H41 C      44      52.463  58.128  60.799  1.00  0.00
ATOM   1399  H42 C      44      54.013  57.696  60.073  1.00  0.00
ATOM   1400  N3  C      44      52.276  60.279  59.715  1.00  0.00
ATOM   1401  C2  C      44      52.120  61.448  58.960  1.00  0.00
ATOM   1402  O2  C      44      51.275  62.237  59.221  1.00  0.00
ATOM   1403  C3' C      44      54.997  64.482  57.409  1.00  0.00
ATOM   1404  H3' C      44      55.856  63.848  57.631  1.00  0.00
ATOM   1405  C2' C      44      53.749  64.024  58.237  1.00  0.00
ATOM   1406  H2' C      44      53.986  63.603  59.215  1.00  0.00
ATOM   1407  O2' C      44      52.847  65.121  58.290  1.00  0.00
ATOM   1408 HO2' C      44      52.718  65.394  59.201  1.00  0.00
ATOM   1409  O3' C      44      55.276  65.846  57.612  1.00  0.00
ATOM   1410  P   U      45      56.272  66.300  58.785  1.00  0.00
ATOM   1411  OP1 U      45      56.671  67.686  58.470  1.00  0.00
ATOM   1412  OP2 U      45      57.352  65.297  58.938  1.00  0.00
ATOM   1413  O5' U      45      55.376  66.276  60.086  1.00  0.00
ATOM   1414  C5' U      45      54.402  67.268  60.247  1.00  0.00
ATOM   1415  H5' U      45      53.924  67.469  59.289  1.00  0.00
ATOM   1416 H5'' U      45      55.019  68.148  60.428  1.00  0.00
ATOM   1417  C4' U      45      53.426  67.046  61.399  1.00  0.00
ATOM   1418  H4' U      45      52.620  67.778  61.359  1.00  0.00
ATOM   1419  O4' U      45      52.780  65.729  61.275  1.00  0.00
ATOM   1420  C1' U      45      52.662  65.157  62.576  1.00  0.00
ATOM   1421  H1' U      45      51.616  64.917  62.766  1.00  0.00
ATOM   1422  N1  U      45      53.328  63.864  62.724  1.00  0.00
ATOM   1423  C6  U      45      54.535  63.659  61.990  1.00  0.00
ATOM   1424  H6  U      45      55.066  64.527  61.629  1.00  0.00
ATOM   1425  C5  U      45      55.161  62.503  62.123  1.00  0.00
ATOM   1426  H5  U      45      56.008  62.341  61.473  1.00  0.00
ATOM   1427  C4  U      45      54.606  61.409  62.896  1.00  0.00
ATOM   1428  O4  U      45      55.111  60.262  63.078  1.00  0.00
ATOM   1429  N3  U      45      53.361  61.589  63.504  1.00  0.00
ATOM   1430  H3  U      45      53.114  60.867  64.167  1.00  0.00
ATOM   1431  C2  U      45      52.793  62.857  63.557  1.00  0.00
ATOM   1432  O2  U      45      51.832  63.012  64.309  1.00  0.00
ATOM   1433  C3' U      45      54.064  66.962  62.794  1.00  0.00
ATOM   1434  H3' U      45      54.956  66.336  62.801  1.00  0.00
ATOM   1435  C2' U      45      53.036  66.185  63.656  1.00  0.00
ATOM   1436  H2' U      45      53.595  65.787  64.503  1.00  0.00
ATOM   1437  O2' U      45      51.968  66.896  64.152  1.00  0.00
ATOM   1438 HO2' U      45      51.878  66.600  65.061  1.00  0.00
ATOM   1439  O3' U      45      54.344  68.220  63.499  1.00  0.00
ATOM   1440  P   G      46      55.429  68.262  64.710  1.00  0.00
ATOM   1441  OP1 G      46      55.530  69.726  65.097  1.00  0.00
ATOM   1442  OP2 G      46      56.695  67.665  64.241  1.00  0.00
ATOM   1443  O5' G      46      54.807  67.405  65.901  1.00  0.00
ATOM   1444  C5' G      46      53.807  67.957  66.746  1.00  0.00
ATOM   1445  H5' G      46      53.016  68.289  66.073  1.00  0.00
ATOM   1446 H5'' G      46      54.295  68.749  67.313  1.00  0.00
ATOM   1447  C4' G      46      53.208  66.934  67.701  1.00  0.00
ATOM   1448  H4' G      46      52.409  67.455  68.227  1.00  0.00
ATOM   1449  O4' G      46      52.670  65.840  66.959  1.00  0.00
ATOM   1450  C1' G      46      52.702  64.708  67.788  1.00  0.00
ATOM   1451  H1' G      46      51.695  64.336  67.976  1.00  0.00
ATOM   1452  N9  G      46      53.670  63.684  67.330  1.00  0.00
ATOM   1453  C8  G      46      54.608  63.811  66.343  1.00  0.00
ATOM   1454  H8  G      46      54.807  64.780  65.909  1.00  0.00
ATOM   1455  N7  G      46      55.346  62.782  66.068  1.00  0.00
ATOM   1456  C5  G      46      54.832  61.829  67.000  1.00  0.00
ATOM   1457  C6  G      46      55.165  60.452  67.228  1.00  0.00
ATOM   1458  O6  G      46      55.976  59.751  66.637  1.00  0.00
ATOM   1459  N1  G      46      54.542  59.883  68.360  1.00  0.00
ATOM   1460  H1  G      46      54.771  58.933  68.617  1.00  0.00
ATOM   1461  C2  G      46      53.661  60.594  69.145  1.00  0.00
ATOM   1462  N2  G      46      53.203  59.901  70.135  1.00  0.00
ATOM   1463  H21 G      46      53.553  58.979  70.351  1.00  0.00
ATOM   1464  H22 G      46      52.402  60.218  70.662  1.00  0.00
ATOM   1465  N3  G      46      53.204  61.810  68.833  1.00  0.00
ATOM   1466  C4  G      46      53.822  62.389  67.741  1.00  0.00
ATOM   1467  C3' G      46      54.142  66.405  68.772  1.00  0.00
ATOM   1468  H3' G      46      55.113  66.021  68.460  1.00  0.00
ATOM   1469  C2' G      46      53.263  65.185  69.135  1.00  0.00
ATOM   1470  H2' G      46      53.878  64.346  69.462  1.00  0.00
ATOM   1471  O2' G      46      52.127  65.336  69.987  1.00  0.00
ATOM   1472 HO2' G      46      52.294  66.091  70.555  1.00  0.00
ATOM   1473  O3' G      46      54.244  67.324  69.871  1.00  0.00
ATOM   1474  P   G      47      55.509  67.246  70.818  1.00  0.00
ATOM   1475  OP1 G      47      55.377  68.312  71.749  1.00  0.00
ATOM   1476  OP2 G      47      56.724  67.280  70.004  1.00  0.00
ATOM   1477  O5' G      47      55.549  65.874  71.589  1.00  0.00
ATOM   1478  C5' G      47      54.776  65.638  72.743  1.00  0.00
ATOM   1479  H5' G      47      53.764  66.034  72.655  1.00  0.00
ATOM   1480 H5'' G      47      55.247  66.223  73.533  1.00  0.00
ATOM   1481  C4' G      47      54.910  64.160  73.229  1.00  0.00
ATOM   1482  H4' G      47      54.213  63.970  74.045  1.00  0.00
ATOM   1483  O4' G      47      54.746  63.373  72.099  1.00  0.00
ATOM   1484  C1' G      47      55.429  62.152  72.389  1.00  0.00
ATOM   1485  H1' G      47      54.655  61.410  72.582  1.00  0.00
ATOM   1486  N9  G      47      56.116  61.767  71.141  1.00  0.00
ATOM   1487  C8  G      47      56.428  62.585  70.095  1.00  0.00
ATOM   1488  H8  G      47      56.177  63.636  70.080  1.00  0.00
ATOM   1489  N7  G      47      57.240  62.015  69.158  1.00  0.00
ATOM   1490  C5  G      47      57.334  60.742  69.626  1.00  0.00
ATOM   1491  C6  G      47      58.073  59.645  69.100  1.00  0.00
ATOM   1492  O6  G      47      58.596  59.545  68.020  1.00  0.00
ATOM   1493  N1  G      47      57.980  58.515  69.867  1.00  0.00
ATOM   1494  H1  G      47      58.128  57.630  69.404  1.00  0.00
ATOM   1495  C2  G      47      57.405  58.440  71.070  1.00  0.00
ATOM   1496  N2  G      47      57.304  57.266  71.608  1.00  0.00
ATOM   1497  H21 G      47      57.770  56.539  71.084  1.00  0.00
ATOM   1498  H22 G      47      56.765  57.153  72.455  1.00  0.00
ATOM   1499  N3  G      47      56.695  59.465  71.646  1.00  0.00
ATOM   1500  C4  G      47      56.692  60.602  70.874  1.00  0.00
ATOM   1501  C3' G      47      56.289  63.910  73.737  1.00  0.00
ATOM   1502  H3' G      47      57.059  64.343  73.099  1.00  0.00
ATOM   1503  C2' G      47      56.351  62.364  73.542  1.00  0.00
ATOM   1504  H2' G      47      57.303  61.909  73.268  1.00  0.00
ATOM   1505  O2' G      47      55.865  61.656  74.617  1.00  0.00
ATOM   1506 HO2' G      47      56.038  62.139  75.428  1.00  0.00
ATOM   1507  O3' G      47      56.504  64.217  75.152  1.00  0.00
ATOM   1508  P   U      48      57.768  64.987  75.640  1.00  0.00
ATOM   1509  OP1 U      48      57.613  65.092  77.080  1.00  0.00
ATOM   1510  OP2 U      48      57.952  66.191  74.824  1.00  0.00
ATOM   1511  O5' U      48      58.892  63.934  75.337  1.00  0.00
ATOM   1512  C5' U      48      59.075  62.815  76.173  1.00  0.00
ATOM   1513  H5' U      48      58.195  62.176  76.248  1.00  0.00
ATOM   1514 H5'' U      48      59.360  63.087  77.189  1.00  0.00
ATOM   1515  C4' U      48      60.269  62.099  75.545  1.00  0.00
ATOM   1516  H4' U      48      60.544  61.277  76.205  1.00  0.00
ATOM   1517  O4' U      48      59.921  61.561  74.298  1.00  0.00
ATOM   1518  C1' U      48      61.086  61.501  73.445  1.00  0.00
ATOM   1519  H1' U      48      61.328  60.460  73.234  1.00  0.00
ATOM   1520  N1  U      48      60.711  62.321  72.217  1.00  0.00
ATOM   1521  C6  U      48      60.239  63.555  72.302  1.00  0.00
ATOM   1522  H6  U      48      60.020  64.034  73.245  1.00  0.00
ATOM   1523  C5  U      48      59.805  64.133  71.158  1.00  0.00
ATOM   1524  H5  U      48      59.410  65.137  71.203  1.00  0.00
ATOM   1525  C4  U      48      59.993  63.568  69.793  1.00  0.00
ATOM   1526  O4  U      48      59.765  64.092  68.717  1.00  0.00
ATOM   1527  N3  U      48      60.721  62.394  69.854  1.00  0.00
ATOM   1528  H3  U      48      60.895  61.831  69.033  1.00  0.00
ATOM   1529  C2  U      48      61.173  61.735  70.996  1.00  0.00
ATOM   1530  O2  U      48      61.723  60.660  70.816  1.00  0.00
ATOM   1531  C3' U      48      61.498  62.962  75.293  1.00  0.00
ATOM   1532  H3' U      48      61.177  63.823  74.708  1.00  0.00
ATOM   1533  C2' U      48      62.236  62.048  74.261  1.00  0.00
ATOM   1534  H2' U      48      62.960  62.581  73.644  1.00  0.00
ATOM   1535  O2' U      48      62.835  60.850  74.903  1.00  0.00
ATOM   1536 HO2' U      48      63.546  60.588  74.314  1.00  0.00
ATOM   1537  O3' U      48      62.291  63.303  76.453  1.00  0.00
ATOM   1538  P   G      49      63.385  64.364  76.386  1.00  0.00
ATOM   1539  OP1 G      49      63.849  64.707  77.783  1.00  0.00
ATOM   1540  OP2 G      49      62.861  65.452  75.488  1.00  0.00
ATOM   1541  O5' G      49      64.580  63.678  75.561  1.00  0.00
ATOM   1542  C5' G      49      65.345  62.608  76.140  1.00  0.00
ATOM   1543  H5' G      49      64.673  61.838  76.519  1.00  0.00
ATOM   1544 H5'' G      49      65.903  62.899  77.029  1.00  0.00
ATOM   1545  C4' G      49      66.215  61.888  75.065  1.00  0.00
ATOM   1546  H4' G      49      66.734  61.054  75.536  1.00  0.00
ATOM   1547  O4' G      49      65.331  61.407  74.029  1.00  0.00
ATOM   1548  C1' G      49      66.032  61.352  72.807  1.00  0.00
ATOM   1549  H1' G      49      66.141  60.337  72.425  1.00  0.00
ATOM   1550  N9  G      49      65.138  62.068  71.887  1.00  0.00
ATOM   1551  C8  G      49      64.731  63.401  71.967  1.00  0.00
ATOM   1552  H8  G      49      64.993  63.914  72.881  1.00  0.00
ATOM   1553  N7  G      49      64.033  63.881  70.925  1.00  0.00
ATOM   1554  C5  G      49      64.129  62.780  70.057  1.00  0.00
ATOM   1555  C6  G      49      63.688  62.636  68.684  1.00  0.00
ATOM   1556  O6  G      49      63.014  63.370  67.998  1.00  0.00
ATOM   1557  N1  G      49      64.043  61.412  68.126  1.00  0.00
ATOM   1558  H1  G      49      63.786  61.183  67.177  1.00  0.00
ATOM   1559  C2  G      49      64.756  60.477  68.728  1.00  0.00
ATOM   1560  N2  G      49      64.987  59.386  68.030  1.00  0.00
ATOM   1561  H21 G      49      64.889  59.422  67.026  1.00  0.00
ATOM   1562  H22 G      49      65.480  58.627  68.479  1.00  0.00
ATOM   1563  N3  G      49      65.209  60.570  69.957  1.00  0.00
ATOM   1564  C4  G      49      64.845  61.720  70.594  1.00  0.00
ATOM   1565  C3' G      49      67.260  62.767  74.244  1.00  0.00
ATOM   1566  H3' G      49      66.776  63.731  74.083  1.00  0.00
ATOM   1567  C2' G      49      67.384  62.046  72.924  1.00  0.00
ATOM   1568  H2' G      49      67.631  62.773  72.150  1.00  0.00
ATOM   1569  O2' G      49      68.416  61.040  73.056  1.00  0.00
ATOM   1570 HO2' G      49      68.326  60.441  72.312  1.00  0.00
ATOM   1571  O3' G      49      68.424  62.868  75.060  1.00  0.00
ATOM   1572  P   U      50      69.234  64.179  75.062  1.00  0.00
ATOM   1573  OP1 U      50      70.384  64.066  75.942  1.00  0.00
ATOM   1574  OP2 U      50      68.334  65.382  75.126  1.00  0.00
ATOM   1575  O5' U      50      69.935  64.210  73.671  1.00  0.00
ATOM   1576  C5' U      50      70.703  65.334  73.230  1.00  0.00
ATOM   1577  H5' U      50      71.644  65.456  73.766  1.00  0.00
ATOM   1578 H5'' U      50      70.154  66.276  73.242  1.00  0.00
ATOM   1579  C4' U      50      71.079  65.218  71.749  1.00  0.00
ATOM   1580  H4' U      50      71.649  66.026  71.292  1.00  0.00
ATOM   1581  O4' U      50      71.875  63.997  71.707  1.00  0.00
ATOM   1582  C1' U      50      71.438  63.297  70.520  1.00  0.00
ATOM   1583  H1' U      50      71.924  63.632  69.604  1.00  0.00
ATOM   1584  N1  U      50      71.691  61.820  70.683  1.00  0.00
ATOM   1585  C6  U      50      71.520  61.184  71.914  1.00  0.00
ATOM   1586  H6  U      50      70.985  61.839  72.586  1.00  0.00
ATOM   1587  C5  U      50      71.726  59.887  72.067  1.00  0.00
ATOM   1588  H5  U      50      71.473  59.496  73.042  1.00  0.00
ATOM   1589  C4  U      50      72.227  59.030  71.050  1.00  0.00
ATOM   1590  O4  U      50      72.497  57.841  71.147  1.00  0.00
ATOM   1591  N3  U      50      72.538  59.758  69.891  1.00  0.00
ATOM   1592  H3  U      50      72.840  59.101  69.187  1.00  0.00
ATOM   1593  C2  U      50      72.366  61.144  69.701  1.00  0.00
ATOM   1594  O2  U      50      72.630  61.651  68.637  1.00  0.00
ATOM   1595  C3' U      50      69.804  64.967  70.954  1.00  0.00
ATOM   1596  H3' U      50      68.922  65.052  71.589  1.00  0.00
ATOM   1597  C2' U      50      69.996  63.518  70.449  1.00  0.00
ATOM   1598  H2' U      50      69.454  62.797  71.061  1.00  0.00
ATOM   1599  O2' U      50      69.482  63.554  69.098  1.00  0.00
ATOM   1600 HO2' U      50      69.676  64.392  68.673  1.00  0.00
ATOM   1601  O3' U      50      69.888  66.006  70.016  1.00  0.00
ATOM   1602  P   A      51      69.114  67.327  70.115  1.00  0.00
ATOM   1603  OP1 A      51      69.920  68.405  69.396  1.00  0.00
ATOM   1604  OP2 A      51      68.486  67.500  71.429  1.00  0.00
ATOM   1605  O5' A      51      67.811  66.942  69.177  1.00  0.00
ATOM   1606  C5' A      51      66.842  65.939  69.582  1.00  0.00
ATOM   1607  H5' A      51      66.395  66.168  70.550  1.00  0.00
ATOM   1608 H5'' A      51      67.216  64.915  69.599  1.00  0.00
ATOM   1609  C4' A      51      65.608  66.058  68.601  1.00  0.00
ATOM   1610  H4' A      51      64.811  65.365  68.868  1.00  0.00
ATOM   1611  O4' A      51      65.075  67.338  68.684  1.00  0.00
ATOM   1612  C1' A      51      64.427  67.603  67.447  1.00  0.00
ATOM   1613  H1' A      51      63.339  67.605  67.515  1.00  0.00
ATOM   1614  N9  A      51      64.889  68.887  66.949  1.00  0.00
ATOM   1615  C8  A      51      66.187  69.462  67.056  1.00  0.00
ATOM   1616  H8  A      51      67.036  69.041  67.573  1.00  0.00
ATOM   1617  N7  A      51      66.305  70.664  66.536  1.00  0.00
ATOM   1618  C5  A      51      65.010  70.812  65.890  1.00  0.00
ATOM   1619  C6  A      51      64.430  71.819  65.078  1.00  0.00
ATOM   1620  N6  A      51      64.990  72.929  64.609  1.00  0.00
ATOM   1621  H61 A      51      64.379  73.555  64.104  1.00  0.00
ATOM   1622  H62 A      51      65.900  73.225  64.935  1.00  0.00
ATOM   1623  N1  A      51      63.113  71.763  64.810  1.00  0.00
ATOM   1624  C2  A      51      62.399  70.724  65.215  1.00  0.00
ATOM   1625  H2  A      51      61.332  70.802  65.066  1.00  0.00
ATOM   1626  N3  A      51      62.842  69.642  65.947  1.00  0.00
ATOM   1627  C4  A      51      64.130  69.783  66.308  1.00  0.00
ATOM   1628  C3' A      51      65.890  65.773  67.125  1.00  0.00
ATOM   1629  H3' A      51      66.836  66.195  66.785  1.00  0.00
ATOM   1630  C2' A      51      64.695  66.516  66.419  1.00  0.00
ATOM   1631  H2' A      51      64.960  66.974  65.466  1.00  0.00
ATOM   1632  O2' A      51      63.549  65.652  66.317  1.00  0.00
ATOM   1633 HO2' A      51      63.915  64.838  65.963  1.00  0.00
ATOM   1634  O3' A      51      65.900  64.434  66.703  1.00  0.00
ATOM   1635  P   G      52      66.123  63.879  65.185  1.00  0.00
ATOM   1636  OP1 G      52      67.096  64.805  64.558  1.00  0.00
ATOM   1637  OP2 G      52      64.788  63.716  64.665  1.00  0.00
ATOM   1638  O5' G      52      66.733  62.371  65.323  1.00  0.00
ATOM   1639  C5' G      52      67.855  62.264  66.195  1.00  0.00
ATOM   1640  H5' G      52      67.513  62.186  67.227  1.00  0.00
ATOM   1641 H5'' G      52      68.493  63.120  65.977  1.00  0.00
ATOM   1642  C4' G      52      68.646  61.033  65.811  1.00  0.00
ATOM   1643  H4' G      52      68.957  61.169  64.775  1.00  0.00
ATOM   1644  O4' G      52      69.830  60.999  66.607  1.00  0.00
ATOM   1645  C1' G      52      70.033  59.693  67.105  1.00  0.00
ATOM   1646  H1' G      52      71.080  59.391  67.105  1.00  0.00
ATOM   1647  N9  G      52      69.536  59.356  68.443  1.00  0.00
ATOM   1648  C8  G      52      69.031  60.310  69.262  1.00  0.00
ATOM   1649  H8  G      52      68.829  61.319  68.934  1.00  0.00
ATOM   1650  N7  G      52      68.741  59.856  70.444  1.00  0.00
ATOM   1651  C5  G      52      69.008  58.519  70.411  1.00  0.00
ATOM   1652  C6  G      52      69.064  57.442  71.379  1.00  0.00
ATOM   1653  O6  G      52      68.655  57.445  72.574  1.00  0.00
ATOM   1654  N1  G      52      69.546  56.258  70.894  1.00  0.00
ATOM   1655  H1  G      52      69.516  55.483  71.542  1.00  0.00
ATOM   1656  C2  G      52      70.277  56.163  69.729  1.00  0.00
ATOM   1657  N2  G      52      70.698  55.039  69.295  1.00  0.00
ATOM   1658  H21 G      52      70.378  54.258  69.850  1.00  0.00
ATOM   1659  H22 G      52      71.003  55.098  68.334  1.00  0.00
ATOM   1660  N3  G      52      70.299  57.151  68.803  1.00  0.00
ATOM   1661  C4  G      52      69.638  58.245  69.190  1.00  0.00
ATOM   1662  C3' G      52      67.992  59.661  65.882  1.00  0.00
ATOM   1663  H3' G      52      67.150  59.687  66.573  1.00  0.00
ATOM   1664  C2' G      52      69.246  58.783  66.211  1.00  0.00
ATOM   1665  H2' G      52      68.898  57.875  66.705  1.00  0.00
ATOM   1666  O2' G      52      69.950  58.422  65.032  1.00  0.00
ATOM   1667 HO2' G      52      69.351  58.008  64.407  1.00  0.00
ATOM   1668  O3' G      52      67.517  59.301  64.616  1.00  0.00
ATOM   1669  P   A      53      66.025  58.755  64.221  1.00  0.00
ATOM   1670  OP1 A      53      65.739  59.295  62.852  1.00  0.00
ATOM   1671  OP2 A      53      65.083  59.075  65.338  1.00  0.00
ATOM   1672  O5' A      53      66.041  57.186  64.100  1.00  0.00
ATOM   1673  C5' A      53      67.058  56.510  63.385  1.00  0.00
ATOM   1674  H5' A      53      67.928  57.101  63.097  1.00  0.00
ATOM   1675 H5'' A      53      66.599  56.067  62.501  1.00  0.00
ATOM   1676  C4' A      53      67.807  55.421  64.204  1.00  0.00
ATOM   1677  H4' A      53      68.556  54.973  63.551  1.00  0.00
ATOM   1678  O4' A      53      68.328  55.912  65.478  1.00  0.00
ATOM   1679  C1' A      53      68.305  54.858  66.392  1.00  0.00
ATOM   1680  H1' A      53      69.349  54.615  66.594  1.00  0.00
ATOM   1681  N9  A      53      67.663  55.417  67.624  1.00  0.00
ATOM   1682  C8  A      53      66.750  56.428  67.656  1.00  0.00
ATOM   1683  H8  A      53      66.509  57.050  66.806  1.00  0.00
ATOM   1684  N7  A      53      66.184  56.599  68.800  1.00  0.00
ATOM   1685  C5  A      53      66.673  55.500  69.562  1.00  0.00
ATOM   1686  C6  A      53      66.343  55.030  70.802  1.00  0.00
ATOM   1687  N6  A      53      65.588  55.665  71.701  1.00  0.00
ATOM   1688  H61 A      53      65.262  55.195  72.533  1.00  0.00
ATOM   1689  H62 A      53      65.191  56.557  71.441  1.00  0.00
ATOM   1690  N1  A      53      66.835  53.945  71.236  1.00  0.00
ATOM   1691  C2  A      53      67.582  53.204  70.441  1.00  0.00
ATOM   1692  H2  A      53      68.078  52.385  70.940  1.00  0.00
ATOM   1693  N3  A      53      68.035  53.502  69.215  1.00  0.00
ATOM   1694  C4  A      53      67.496  54.697  68.822  1.00  0.00
ATOM   1695  C3' A      53      66.801  54.416  64.713  1.00  0.00
ATOM   1696  H3' A      53      65.926  54.850  65.197  1.00  0.00
ATOM   1697  C2' A      53      67.626  53.753  65.784  1.00  0.00
ATOM   1698  H2' A      53      67.042  53.221  66.535  1.00  0.00
ATOM   1699  O2' A      53      68.584  52.827  65.253  1.00  0.00
ATOM   1700 HO2' A      53      68.196  52.366  64.506  1.00  0.00
ATOM   1701  O3' A      53      66.579  53.322  63.915  1.00  0.00
ATOM   1702  P   A      54      65.160  52.802  63.609  1.00  0.00
ATOM   1703  OP1 A      54      65.280  51.622  62.752  1.00  0.00
ATOM   1704  OP2 A      54      64.314  53.922  63.266  1.00  0.00
ATOM   1705  O5' A      54      64.761  52.441  65.063  1.00  0.00
ATOM   1706  C5' A      54      65.103  51.227  65.601  1.00  0.00
ATOM   1707  H5' A      54      66.141  50.949  65.414  1.00  0.00
ATOM   1708 H5'' A      54      64.568  50.380  65.172  1.00  0.00
ATOM   1709  C4' A      54      64.794  51.156  67.134  1.00  0.00
ATOM   1710  H4' A      54      65.212  50.236  67.542  1.00  0.00
ATOM   1711  O4' A      54      65.180  52.328  67.793  1.00  0.00
ATOM   1712  C1' A      54      64.188  52.717  68.693  1.00  0.00
ATOM   1713  H1' A      54      64.607  52.756  69.699  1.00  0.00
ATOM   1714  N9  A      54      63.712  54.048  68.334  1.00  0.00
ATOM   1715  C8  A      54      63.861  54.838  67.211  1.00  0.00
ATOM   1716  H8  A      54      64.303  54.444  66.308  1.00  0.00
ATOM   1717  N7  A      54      63.327  56.045  67.336  1.00  0.00
ATOM   1718  C5  A      54      62.860  56.101  68.642  1.00  0.00
ATOM   1719  C6  A      54      62.128  57.039  69.416  1.00  0.00
ATOM   1720  N6  A      54      61.855  58.252  68.998  1.00  0.00
ATOM   1721  H61 A      54      61.546  58.855  69.747  1.00  0.00
ATOM   1722  H62 A      54      62.253  58.543  68.117  1.00  0.00
ATOM   1723  N1  A      54      61.830  56.794  70.706  1.00  0.00
ATOM   1724  C2  A      54      62.101  55.603  71.127  1.00  0.00
ATOM   1725  H2  A      54      61.845  55.497  72.171  1.00  0.00
ATOM   1726  N3  A      54      62.658  54.546  70.492  1.00  0.00
ATOM   1727  C4  A      54      63.063  54.891  69.267  1.00  0.00
ATOM   1728  C3' A      54      63.262  51.076  67.215  1.00  0.00
ATOM   1729  H3' A      54      62.834  51.701  66.430  1.00  0.00
ATOM   1730  C2' A      54      63.069  51.659  68.604  1.00  0.00
ATOM   1731  H2' A      54      62.082  52.051  68.849  1.00  0.00
ATOM   1732  O2' A      54      63.387  50.714  69.607  1.00  0.00
ATOM   1733 HO2' A      54      63.075  49.919  69.169  1.00  0.00
ATOM   1734  O3' A      54      62.766  49.767  66.961  1.00  0.00
ATOM   1735  P   C      55      61.280  49.526  66.298  1.00  0.00
ATOM   1736  OP1 C      55      61.232  48.003  66.101  1.00  0.00
ATOM   1737  OP2 C      55      61.063  50.468  65.157  1.00  0.00
ATOM   1738  O5' C      55      60.308  50.023  67.490  1.00  0.00
ATOM   1739  C5' C      55      60.303  49.236  68.741  1.00  0.00
ATOM   1740  H5' C      55      61.278  49.132  69.216  1.00  0.00
ATOM   1741 H5'' C      55      59.731  48.312  68.658  1.00  0.00
ATOM   1742  C4' C      55      59.523  50.037  69.914  1.00  0.00
ATOM   1743  H4' C      55      59.517  49.407  70.803  1.00  0.00
ATOM   1744  O4' C      55      60.136  51.241  70.256  1.00  0.00
ATOM   1745  C1' C      55      59.262  52.281  70.548  1.00  0.00
ATOM   1746  H1' C      55      59.461  52.682  71.542  1.00  0.00
ATOM   1747  N1  C      55      59.172  53.397  69.599  1.00  0.00
ATOM   1748  C6  C      55      59.550  53.263  68.319  1.00  0.00
ATOM   1749  H6  C      55      59.807  52.276  67.963  1.00  0.00
ATOM   1750  C5  C      55      59.705  54.381  67.495  1.00  0.00
ATOM   1751  H5  C      55      60.054  54.362  66.473  1.00  0.00
ATOM   1752  C4  C      55      59.267  55.620  68.091  1.00  0.00
ATOM   1753  N4  C      55      59.268  56.752  67.381  1.00  0.00
ATOM   1754  H41 C      55      59.079  57.639  67.827  1.00  0.00
ATOM   1755  H42 C      55      59.484  56.689  66.397  1.00  0.00
ATOM   1756  N3  C      55      58.915  55.781  69.359  1.00  0.00
ATOM   1757  C2  C      55      58.952  54.704  70.170  1.00  0.00
ATOM   1758  O2  C      55      58.772  54.877  71.402  1.00  0.00
ATOM   1759  C3' C      55      58.024  50.367  69.673  1.00  0.00
ATOM   1760  H3' C      55      58.012  50.724  68.643  1.00  0.00
ATOM   1761  C2' C      55      57.868  51.582  70.617  1.00  0.00
ATOM   1762  H2' C      55      57.156  52.283  70.181  1.00  0.00
ATOM   1763  O2' C      55      57.702  51.299  71.984  1.00  0.00
ATOM   1764 HO2' C      55      58.154  50.458  72.082  1.00  0.00
ATOM   1765  O3' C      55      57.119  49.304  69.902  1.00  0.00
ATOM   1766  P   C      56      55.686  49.442  69.196  1.00  0.00
ATOM   1767  OP1 C      56      54.997  48.235  69.658  1.00  0.00
ATOM   1768  OP2 C      56      55.916  49.586  67.739  1.00  0.00
ATOM   1769  O5' C      56      55.036  50.791  69.767  1.00  0.00
ATOM   1770  C5' C      56      54.446  50.765  71.061  1.00  0.00
ATOM   1771  H5' C      56      55.194  50.572  71.829  1.00  0.00
ATOM   1772 H5'' C      56      53.697  49.980  71.163  1.00  0.00
ATOM   1773  C4' C      56      53.708  52.136  71.228  1.00  0.00
ATOM   1774  H4' C      56      53.420  52.175  72.278  1.00  0.00
ATOM   1775  O4' C      56      54.621  53.246  71.264  1.00  0.00
ATOM   1776  C1' C      56      53.959  54.364  70.842  1.00  0.00
ATOM   1777  H1' C      56      53.981  55.063  71.677  1.00  0.00
ATOM   1778  N1  C      56      54.651  55.028  69.727  1.00  0.00
ATOM   1779  C6  C      56      55.367  54.281  68.833  1.00  0.00
ATOM   1780  H6  C      56      55.519  53.256  69.138  1.00  0.00
ATOM   1781  C5  C      56      55.906  54.854  67.751  1.00  0.00
ATOM   1782  H5  C      56      56.538  54.311  67.063  1.00  0.00
ATOM   1783  C4  C      56      55.712  56.261  67.591  1.00  0.00
ATOM   1784  N4  C      56      56.085  56.808  66.486  1.00  0.00
ATOM   1785  H41 C      56      55.917  57.785  66.292  1.00  0.00
ATOM   1786  H42 C      56      56.625  56.305  65.797  1.00  0.00
ATOM   1787  N3  C      56      55.039  56.960  68.430  1.00  0.00
ATOM   1788  C2  C      56      54.394  56.368  69.500  1.00  0.00
ATOM   1789  O2  C      56      53.675  57.048  70.233  1.00  0.00
ATOM   1790  C3' C      56      52.564  52.580  70.321  1.00  0.00
ATOM   1791  H3' C      56      52.985  52.563  69.316  1.00  0.00
ATOM   1792  C2' C      56      52.527  54.025  70.510  1.00  0.00
ATOM   1793  H2' C      56      52.131  54.537  69.632  1.00  0.00
ATOM   1794  O2' C      56      51.708  54.339  71.682  1.00  0.00
ATOM   1795 HO2' C      56      51.466  55.261  71.568  1.00  0.00
ATOM   1796  O3' C      56      51.381  51.793  70.343  1.00  0.00
ATOM   1797  P   A      57      50.382  51.658  69.100  1.00  0.00
ATOM   1798  OP1 A      57      49.387  50.546  69.431  1.00  0.00
ATOM   1799  OP2 A      57      51.271  51.422  67.917  1.00  0.00
ATOM   1800  O5' A      57      49.717  53.111  68.875  1.00  0.00
ATOM   1801  C5' A      57      48.965  53.695  69.893  1.00  0.00
ATOM   1802  H5' A      57      49.422  53.507  70.865  1.00  0.00
ATOM   1803 H5'' A      57      47.986  53.218  69.832  1.00  0.00
ATOM   1804  C4' A      57      48.813  55.221  69.819  1.00  0.00
ATOM   1805  H4' A      57      48.119  55.576  70.580  1.00  0.00
ATOM   1806  O4' A      57      49.997  55.947  69.900  1.00  0.00
ATOM   1807  C1' A      57      49.817  57.095  69.066  1.00  0.00
ATOM   1808  H1' A      57      50.008  57.905  69.770  1.00  0.00
ATOM   1809  N9  A      57      50.799  56.972  67.910  1.00  0.00
ATOM   1810  C8  A      57      51.250  55.827  67.316  1.00  0.00
ATOM   1811  H8  A      57      50.976  54.835  67.643  1.00  0.00
ATOM   1812  N7  A      57      52.177  55.957  66.384  1.00  0.00
ATOM   1813  C5  A      57      52.156  57.355  66.226  1.00  0.00
ATOM   1814  C6  A      57      52.801  58.281  65.332  1.00  0.00
ATOM   1815  N6  A      57      53.850  57.983  64.543  1.00  0.00
ATOM   1816  H61 A      57      54.184  58.684  63.897  1.00  0.00
ATOM   1817  H62 A      57      54.288  57.075  64.612  1.00  0.00
ATOM   1818  N1  A      57      52.445  59.505  65.266  1.00  0.00
ATOM   1819  C2  A      57      51.627  59.957  66.167  1.00  0.00
ATOM   1820  H2  A      57      51.379  60.998  66.021  1.00  0.00
ATOM   1821  N3  A      57      50.953  59.321  67.113  1.00  0.00
ATOM   1822  C4  A      57      51.325  57.993  67.112  1.00  0.00
ATOM   1823  C3' A      57      48.065  55.515  68.507  1.00  0.00
ATOM   1824  H3' A      57      48.538  54.971  67.690  1.00  0.00
ATOM   1825  C2' A      57      48.286  57.045  68.586  1.00  0.00
ATOM   1826  H2' A      57      48.201  57.462  67.583  1.00  0.00
ATOM   1827  O2' A      57      47.443  57.655  69.550  1.00  0.00
ATOM   1828 HO2' A      57      47.709  58.576  69.503  1.00  0.00
ATOM   1829  O3' A      57      46.757  55.054  68.594  1.00  0.00
ATOM   1830  P   G      58      45.870  54.990  67.326  1.00  0.00
ATOM   1831  OP1 G      58      44.560  54.403  67.707  1.00  0.00
ATOM   1832  OP2 G      58      46.593  54.262  66.251  1.00  0.00
ATOM   1833  O5' G      58      45.690  56.444  66.709  1.00  0.00
ATOM   1834  C5' G      58      44.725  57.309  67.229  1.00  0.00
ATOM   1835  H5' G      58      44.852  57.554  68.284  1.00  0.00
ATOM   1836 H5'' G      58      43.707  56.926  67.173  1.00  0.00
ATOM   1837  C4' G      58      44.823  58.635  66.502  1.00  0.00
ATOM   1838  H4' G      58      44.178  59.392  66.948  1.00  0.00
ATOM   1839  O4' G      58      46.248  58.960  66.532  1.00  0.00
ATOM   1840  C1' G      58      46.628  59.502  65.287  1.00  0.00
ATOM   1841  H1' G      58      46.878  60.548  65.464  1.00  0.00
ATOM   1842  N9  G      58      47.823  58.750  64.716  1.00  0.00
ATOM   1843  C8  G      58      48.107  57.459  64.854  1.00  0.00
ATOM   1844  H8  G      58      47.508  56.693  65.323  1.00  0.00
ATOM   1845  N7  G      58      49.232  57.103  64.282  1.00  0.00
ATOM   1846  C5  G      58      49.594  58.244  63.519  1.00  0.00
ATOM   1847  C6  G      58      50.516  58.387  62.497  1.00  0.00
ATOM   1848  O6  G      58      51.365  57.617  62.078  1.00  0.00
ATOM   1849  N1  G      58      50.520  59.622  61.903  1.00  0.00
ATOM   1850  H1  G      58      51.123  59.795  61.111  1.00  0.00
ATOM   1851  C2  G      58      49.642  60.609  62.245  1.00  0.00
ATOM   1852  N2  G      58      49.762  61.778  61.721  1.00  0.00
ATOM   1853  H21 G      58      50.435  61.996  61.000  1.00  0.00
ATOM   1854  H22 G      58      49.004  62.445  61.749  1.00  0.00
ATOM   1855  N3  G      58      48.688  60.479  63.197  1.00  0.00
ATOM   1856  C4  G      58      48.714  59.274  63.809  1.00  0.00
ATOM   1857  C3' G      58      44.541  58.466  65.009  1.00  0.00
ATOM   1858  H3' G      58      44.937  57.488  64.738  1.00  0.00
ATOM   1859  C2' G      58      45.443  59.544  64.370  1.00  0.00
ATOM   1860  H2' G      58      45.634  59.310  63.323  1.00  0.00
ATOM   1861  O2' G      58      44.634  60.685  64.503  1.00  0.00
ATOM   1862 HO2' G      58      43.759  60.407  64.226  1.00  0.00
ATOM   1863  O3' G      58      43.119  58.513  64.758  1.00  0.00
ATOM   1864  P   A      59      42.533  57.583  63.656  1.00  0.00
ATOM   1865  OP1 A      59      41.077  57.834  63.670  1.00  0.00
ATOM   1866  OP2 A      59      43.109  56.239  63.813  1.00  0.00
ATOM   1867  O5' A      59      43.093  58.166  62.283  1.00  0.00
ATOM   1868  C5' A      59      42.493  59.263  61.624  1.00  0.00
ATOM   1869  H5' A      59      42.445  60.056  62.370  1.00  0.00
ATOM   1870 H5'' A      59      41.546  58.977  61.166  1.00  0.00
ATOM   1871  C4' A      59      43.259  60.065  60.493  1.00  0.00
ATOM   1872  H4' A      59      42.603  60.917  60.317  1.00  0.00
ATOM   1873  O4' A      59      44.507  60.482  60.961  1.00  0.00
ATOM   1874  C1' A      59      45.471  60.483  59.835  1.00  0.00
ATOM   1875  H1' A      59      45.979  61.425  59.629  1.00  0.00
ATOM   1876  N9  A      59      46.546  59.485  60.024  1.00  0.00
ATOM   1877  C8  A      59      46.634  58.407  60.924  1.00  0.00
ATOM   1878  H8  A      59      45.796  58.167  61.561  1.00  0.00
ATOM   1879  N7  A      59      47.731  57.727  60.781  1.00  0.00
ATOM   1880  C5  A      59      48.410  58.293  59.699  1.00  0.00
ATOM   1881  C6  A      59      49.533  57.904  58.940  1.00  0.00
ATOM   1882  N6  A      59      50.257  56.849  59.273  1.00  0.00
ATOM   1883  H61 A      59      51.023  56.623  58.654  1.00  0.00
ATOM   1884  H62 A      59      50.165  56.360  60.153  1.00  0.00
ATOM   1885  N1  A      59      49.934  58.708  57.926  1.00  0.00
ATOM   1886  C2  A      59      49.217  59.832  57.748  1.00  0.00
ATOM   1887  H2  A      59      49.590  60.345  56.874  1.00  0.00
ATOM   1888  N3  A      59      48.049  60.175  58.252  1.00  0.00
ATOM   1889  C4  A      59      47.689  59.313  59.191  1.00  0.00
ATOM   1890  C3' A      59      43.541  59.235  59.233  1.00  0.00
ATOM   1891  H3' A      59      43.951  58.289  59.585  1.00  0.00
ATOM   1892  C2' A      59      44.621  60.090  58.542  1.00  0.00
ATOM   1893  H2' A      59      45.214  59.651  57.739  1.00  0.00
ATOM   1894  O2' A      59      44.075  61.246  58.083  1.00  0.00
ATOM   1895 HO2' A      59      43.557  61.167  57.279  1.00  0.00
ATOM   1896  O3' A      59      42.353  59.008  58.499  1.00  0.00
ATOM   1897  P   U      60      42.204  57.858  57.413  1.00  0.00
ATOM   1898  OP1 U      60      40.851  57.831  56.815  1.00  0.00
ATOM   1899  OP2 U      60      42.774  56.640  57.949  1.00  0.00
ATOM   1900  O5' U      60      43.168  58.230  56.217  1.00  0.00
ATOM   1901  C5' U      60      42.850  59.192  55.274  1.00  0.00
ATOM   1902  H5' U      60      42.519  60.103  55.773  1.00  0.00
ATOM   1903 H5'' U      60      41.991  58.944  54.651  1.00  0.00
ATOM   1904  C4' U      60      44.036  59.473  54.301  1.00  0.00
ATOM   1905  H4' U      60      43.700  60.144  53.510  1.00  0.00
ATOM   1906  O4' U      60      45.172  59.977  54.856  1.00  0.00
ATOM   1907  C1' U      60      46.297  59.475  54.164  1.00  0.00
ATOM   1908  H1' U      60      46.900  60.252  53.694  1.00  0.00
ATOM   1909  N1  U      60      47.155  58.585  55.048  1.00  0.00
ATOM   1910  C6  U      60      46.538  57.812  56.033  1.00  0.00
ATOM   1911  H6  U      60      45.552  58.096  56.370  1.00  0.00
ATOM   1912  C5  U      60      47.305  56.897  56.642  1.00  0.00
ATOM   1913  H5  U      60      46.935  56.298  57.461  1.00  0.00
ATOM   1914  C4  U      60      48.611  56.573  56.234  1.00  0.00
ATOM   1915  O4  U      60      49.300  55.656  56.728  1.00  0.00
ATOM   1916  N3  U      60      49.129  57.360  55.243  1.00  0.00
ATOM   1917  H3  U      60      49.994  57.064  54.813  1.00  0.00
ATOM   1918  C2  U      60      48.477  58.364  54.667  1.00  0.00
ATOM   1919  O2  U      60      49.035  58.877  53.718  1.00  0.00
ATOM   1920  C3' U      60      44.364  58.299  53.525  1.00  0.00
ATOM   1921  H3' U      60      44.548  57.451  54.186  1.00  0.00
ATOM   1922  C2' U      60      45.765  58.639  53.033  1.00  0.00
ATOM   1923  H2' U      60      46.376  57.754  52.854  1.00  0.00
ATOM   1924  O2' U      60      45.726  59.427  51.867  1.00  0.00
ATOM   1925 HO2' U      60      44.836  59.254  51.552  1.00  0.00
ATOM   1926  O3' U      60      43.588  57.989  52.399  1.00  0.00
ATOM   1927  P   A      61      43.199  56.477  52.212  1.00  0.00
ATOM   1928  OP1 A      61      42.068  56.487  51.311  1.00  0.00
ATOM   1929  OP2 A      61      43.015  55.811  53.541  1.00  0.00
ATOM   1930  O5' A      61      44.491  55.834  51.531  1.00  0.00
ATOM   1931  C5' A      61      44.996  56.383  50.292  1.00  0.00
ATOM   1932  H5' A      61      44.995  57.472  50.324  1.00  0.00
ATOM   1933 H5'' A      61      44.449  56.027  49.419  1.00  0.00
ATOM   1934  C4' A      61      46.470  56.038  50.113  1.00  0.00
ATOM   1935  H4' A      61      46.823  56.650  49.283  1.00  0.00
ATOM   1936  O4' A      61      47.250  56.385  51.286  1.00  0.00
ATOM   1937  C1' A      61      47.950  55.239  51.533  1.00  0.00
ATOM   1938  H1' A      61      48.963  55.559  51.778  1.00  0.00
ATOM   1939  N9  A      61      47.462  54.537  52.729  1.00  0.00
ATOM   1940  C8  A      61      46.435  54.863  53.641  1.00  0.00
ATOM   1941  H8  A      61      45.854  55.769  53.554  1.00  0.00
ATOM   1942  N7  A      61      46.359  54.107  54.662  1.00  0.00
ATOM   1943  C5  A      61      47.388  53.113  54.425  1.00  0.00
ATOM   1944  C6  A      61      47.905  51.987  55.101  1.00  0.00
ATOM   1945  N6  A      61      47.331  51.564  56.221  1.00  0.00
ATOM   1946  H61 A      61      47.735  50.811  56.760  1.00  0.00
ATOM   1947  H62 A      61      46.409  51.960  56.335  1.00  0.00
ATOM   1948  N1  A      61      48.921  51.252  54.661  1.00  0.00
ATOM   1949  C2  A      61      49.399  51.646  53.448  1.00  0.00
ATOM   1950  H2  A      61      50.259  51.126  53.053  1.00  0.00
ATOM   1951  N3  A      61      49.050  52.731  52.754  1.00  0.00
ATOM   1952  C4  A      61      48.065  53.444  53.302  1.00  0.00
ATOM   1953  C3' A      61      46.694  54.609  49.719  1.00  0.00
ATOM   1954  H3' A      61      45.964  53.974  50.220  1.00  0.00
ATOM   1955  C2' A      61      48.085  54.364  50.289  1.00  0.00
ATOM   1956  H2' A      61      48.313  53.327  50.535  1.00  0.00
ATOM   1957  O2' A      61      49.055  54.956  49.418  1.00  0.00
ATOM   1958 HO2' A      61      49.074  54.314  48.704  1.00  0.00
ATOM   1959  O3' A      61      46.511  54.439  48.311  1.00  0.00
ATOM   1960  P   U      62      47.103  53.143  47.586  1.00  0.00
ATOM   1961  OP1 U      62      48.531  53.150  47.561  1.00  0.00
ATOM   1962  OP2 U      62      46.368  52.996  46.302  1.00  0.00
ATOM   1963  O5' U      62      46.629  51.928  48.513  1.00  0.00
ATOM   1964  C5' U      62      45.679  50.910  48.174  1.00  0.00
ATOM   1965  H5' U      62      46.226  50.150  47.615  1.00  0.00
ATOM   1966 H5'' U      62      44.887  51.301  47.536  1.00  0.00
ATOM   1967  C4' U      62      45.269  50.118  49.412  1.00  0.00
ATOM   1968  H4' U      62      44.369  49.628  49.041  1.00  0.00
ATOM   1969  O4' U      62      46.332  49.391  49.712  1.00  0.00
ATOM   1970  C1' U      62      46.444  49.414  51.126  1.00  0.00
ATOM   1971  H1' U      62      45.667  48.751  51.506  1.00  0.00
ATOM   1972  N1  U      62      47.761  49.103  51.537  1.00  0.00
ATOM   1973  C6  U      62      48.827  49.476  50.900  1.00  0.00
ATOM   1974  H6  U      62      48.714  50.214  50.119  1.00  0.00
ATOM   1975  C5  U      62      50.076  49.130  51.286  1.00  0.00
ATOM   1976  H5  U      62      50.909  49.645  50.830  1.00  0.00
ATOM   1977  C4  U      62      50.313  48.195  52.395  1.00  0.00
ATOM   1978  O4  U      62      51.381  47.736  52.810  1.00  0.00
ATOM   1979  N3  U      62      49.172  47.759  52.956  1.00  0.00
ATOM   1980  H3  U      62      49.203  47.021  53.644  1.00  0.00
ATOM   1981  C2  U      62      47.900  48.155  52.645  1.00  0.00
ATOM   1982  O2  U      62      46.935  47.650  53.181  1.00  0.00
ATOM   1983  C3' U      62      44.766  51.004  50.610  1.00  0.00
ATOM   1984  H3' U      62      44.603  52.062  50.406  1.00  0.00
ATOM   1985  C2' U      62      45.977  50.828  51.516  1.00  0.00
ATOM   1986  H2' U      62      46.751  51.566  51.304  1.00  0.00
ATOM   1987  O2' U      62      45.603  50.681  52.870  1.00  0.00
ATOM   1988 HO2' U      62      44.846  51.220  53.112  1.00  0.00
ATOM   1989  O3' U      62      43.627  50.393  51.231  1.00  0.00
ATOM   1990  P   U      63      42.199  50.934  51.187  1.00  0.00
ATOM   1991  OP1 U      63      42.156  52.377  50.909  1.00  0.00
ATOM   1992  OP2 U      63      41.421  50.368  52.354  1.00  0.00
ATOM   1993  O5' U      63      41.783  50.160  49.889  1.00  0.00
ATOM   1994  C5' U      63      41.554  50.976  48.740  1.00  0.00
ATOM   1995  H5' U      63      42.451  51.545  48.495  1.00  0.00
ATOM   1996 H5'' U      63      40.790  51.734  48.914  1.00  0.00
ATOM   1997  C4' U      63      41.214  50.123  47.528  1.00  0.00
ATOM   1998  H4' U      63      40.948  50.667  46.622  1.00  0.00
ATOM   1999  O4' U      63      42.385  49.348  47.186  1.00  0.00
ATOM   2000  C1' U      63      41.965  47.966  47.018  1.00  0.00
ATOM   2001  H1' U      63      42.228  47.623  46.018  1.00  0.00
ATOM   2002  N1  U      63      42.719  47.156  48.021  1.00  0.00
ATOM   2003  C6  U      63      42.344  47.095  49.319  1.00  0.00
ATOM   2004  H6  U      63      41.410  47.464  49.716  1.00  0.00
ATOM   2005  C5  U      63      43.150  46.497  50.247  1.00  0.00
ATOM   2006  H5  U      63      42.951  46.389  51.303  1.00  0.00
ATOM   2007  C4  U      63      44.388  45.878  49.880  1.00  0.00
ATOM   2008  O4  U      63      45.157  45.372  50.718  1.00  0.00
ATOM   2009  N3  U      63      44.725  46.006  48.582  1.00  0.00
ATOM   2010  H3  U      63      45.537  45.545  48.197  1.00  0.00
ATOM   2011  C2  U      63      43.973  46.664  47.632  1.00  0.00
ATOM   2012  O2  U      63      44.285  46.736  46.492  1.00  0.00
ATOM   2013  C3' U      63      40.006  49.178  47.813  1.00  0.00
ATOM   2014  H3' U      63      39.949  49.031  48.891  1.00  0.00
ATOM   2015  C2' U      63      40.423  47.866  47.111  1.00  0.00
ATOM   2016  H2' U      63      40.140  46.931  47.594  1.00  0.00
ATOM   2017  O2' U      63      40.071  47.771  45.718  1.00  0.00
ATOM   2018 HO2' U      63      39.113  47.797  45.650  1.00  0.00
ATOM   2019  O3' U      63      38.920  49.770  47.201  1.00  0.00
ATOM   2020  P   G      64      37.422  49.294  47.361  1.00  0.00
ATOM   2021  OP1 G      64      36.580  50.452  47.019  1.00  0.00
ATOM   2022  OP2 G      64      37.315  48.471  48.583  1.00  0.00
ATOM   2023  O5' G      64      37.278  48.288  46.141  1.00  0.00
ATOM   2024  C5' G      64      36.947  48.762  44.833  1.00  0.00
ATOM   2025  H5' G      64      37.768  49.322  44.383  1.00  0.00
ATOM   2026 H5'' G      64      36.027  49.342  44.901  1.00  0.00
ATOM   2027  C4' G      64      36.617  47.685  43.810  1.00  0.00
ATOM   2028  H4' G      64      36.342  48.062  42.825  1.00  0.00
ATOM   2029  O4' G      64      37.869  47.014  43.641  1.00  0.00
ATOM   2030  C1' G      64      37.646  45.650  43.559  1.00  0.00
ATOM   2031  H1' G      64      37.993  45.341  42.573  1.00  0.00
ATOM   2032  N9  G      64      38.438  44.914  44.618  1.00  0.00
ATOM   2033  C8  G      64      37.883  44.581  45.842  1.00  0.00
ATOM   2034  H8  G      64      36.836  44.389  46.023  1.00  0.00
ATOM   2035  N7  G      64      38.741  44.226  46.776  1.00  0.00
ATOM   2036  C5  G      64      39.965  44.376  46.096  1.00  0.00
ATOM   2037  C6  G      64      41.340  44.345  46.615  1.00  0.00
ATOM   2038  O6  G      64      41.760  44.002  47.726  1.00  0.00
ATOM   2039  N1  G      64      42.266  44.600  45.635  1.00  0.00
ATOM   2040  H1  G      64      43.219  44.410  45.913  1.00  0.00
ATOM   2041  C2  G      64      42.029  44.970  44.383  1.00  0.00
ATOM   2042  N2  G      64      43.052  45.460  43.791  1.00  0.00
ATOM   2043  H21 G      64      43.955  45.057  44.001  1.00  0.00
ATOM   2044  H22 G      64      42.997  45.756  42.827  1.00  0.00
ATOM   2045  N3  G      64      40.835  45.100  43.918  1.00  0.00
ATOM   2046  C4  G      64      39.781  44.838  44.822  1.00  0.00
ATOM   2047  C3' G      64      35.568  46.663  44.112  1.00  0.00
ATOM   2048  H3' G      64      35.487  46.502  45.187  1.00  0.00
ATOM   2049  C2' G      64      36.143  45.300  43.524  1.00  0.00
ATOM   2050  H2' G      64      35.815  44.402  44.048  1.00  0.00
ATOM   2051  O2' G      64      35.783  45.260  42.117  1.00  0.00
ATOM   2052 HO2' G      64      34.830  45.231  41.999  1.00  0.00
ATOM   2053  O3' G      64      34.300  47.103  43.536  1.00  0.00
ATOM   2054  P   U      65      32.863  46.487  43.844  1.00  0.00
ATOM   2055  OP1 U      65      31.933  47.601  43.746  1.00  0.00
ATOM   2056  OP2 U      65      32.925  45.629  45.060  1.00  0.00
ATOM   2057  O5' U      65      32.623  45.567  42.587  1.00  0.00
ATOM   2058  C5' U      65      32.617  46.183  41.324  1.00  0.00
ATOM   2059  H5' U      65      33.556  46.691  41.109  1.00  0.00
ATOM   2060 H5'' U      65      31.702  46.767  41.217  1.00  0.00
ATOM   2061  C4' U      65      32.492  45.084  40.231  1.00  0.00
ATOM   2062  H4' U      65      32.628  45.524  39.243  1.00  0.00
ATOM   2063  O4' U      65      33.623  44.211  40.421  1.00  0.00
ATOM   2064  C1' U      65      33.172  42.786  40.363  1.00  0.00
ATOM   2065  H1' U      65      33.830  42.224  39.700  1.00  0.00
ATOM   2066  N1  U      65      33.491  42.102  41.679  1.00  0.00
ATOM   2067  C6  U      65      32.532  41.607  42.565  1.00  0.00
ATOM   2068  H6  U      65      31.484  41.630  42.305  1.00  0.00
ATOM   2069  C5  U      65      32.808  41.074  43.756  1.00  0.00
ATOM   2070  H5  U      65      32.036  40.699  44.411  1.00  0.00
ATOM   2071  C4  U      65      34.202  40.799  44.109  1.00  0.00
ATOM   2072  O4  U      65      34.501  40.099  45.060  1.00  0.00
ATOM   2073  N3  U      65      35.125  41.194  43.169  1.00  0.00
ATOM   2074  H3  U      65      36.053  40.826  43.324  1.00  0.00
ATOM   2075  C2  U      65      34.818  41.932  42.022  1.00  0.00
ATOM   2076  O2  U      65      35.714  42.346  41.371  1.00  0.00
ATOM   2077  C3' U      65      31.262  44.211  40.310  1.00  0.00
ATOM   2078  H3' U      65      31.020  44.112  41.368  1.00  0.00
ATOM   2079  C2' U      65      31.711  42.816  39.820  1.00  0.00
ATOM   2080  H2' U      65      31.047  42.054  40.228  1.00  0.00
ATOM   2081  O2' U      65      31.797  42.749  38.412  1.00  0.00
ATOM   2082 HO2' U      65      30.886  42.619  38.138  1.00  0.00
ATOM   2083  O3' U      65      30.188  44.709  39.573  1.00  0.00
ATOM   2084  P   A      66      28.754  44.200  39.640  1.00  0.00
ATOM   2085  OP1 A      66      27.929  45.280  39.022  1.00  0.00
ATOM   2086  OP2 A      66      28.467  43.777  41.020  1.00  0.00
ATOM   2087  O5' A      66      28.697  42.949  38.678  1.00  0.00
ATOM   2088  C5' A      66      28.537  43.113  37.268  1.00  0.00
ATOM   2089  H5' A      66      29.393  43.709  36.951  1.00  0.00
ATOM   2090 H5'' A      66      27.590  43.650  37.209  1.00  0.00
ATOM   2091  C4' A      66      28.616  41.738  36.563  1.00  0.00
ATOM   2092  H4' A      66      28.361  42.009  35.538  1.00  0.00
ATOM   2093  O4' A      66      29.929  41.258  36.726  1.00  0.00
ATOM   2094  C1' A      66      29.900  39.836  36.771  1.00  0.00
ATOM   2095  H1' A      66      30.521  39.364  36.009  1.00  0.00
ATOM   2096  N9  A      66      30.641  39.541  38.042  1.00  0.00
ATOM   2097  C8  A      66      30.183  39.181  39.302  1.00  0.00
ATOM   2098  H8  A      66      29.182  38.807  39.458  1.00  0.00
ATOM   2099  N7  A      66      31.119  39.040  40.266  1.00  0.00
ATOM   2100  C5  A      66      32.273  39.331  39.446  1.00  0.00
ATOM   2101  C6  A      66      33.679  39.309  39.757  1.00  0.00
ATOM   2102  N6  A      66      34.140  39.050  40.965  1.00  0.00
ATOM   2103  H61 A      66      35.105  39.188  41.228  1.00  0.00
ATOM   2104  H62 A      66      33.472  38.901  41.708  1.00  0.00
ATOM   2105  N1  A      66      34.584  39.457  38.828  1.00  0.00
ATOM   2106  C2  A      66      34.129  39.636  37.595  1.00  0.00
ATOM   2107  H2  A      66      34.888  39.845  36.857  1.00  0.00
ATOM   2108  N3  A      66      32.892  39.741  37.146  1.00  0.00
ATOM   2109  C4  A      66      31.957  39.553  38.137  1.00  0.00
ATOM   2110  C3' A      66      27.678  40.615  37.082  1.00  0.00
ATOM   2111  H3' A      66      27.752  40.585  38.169  1.00  0.00
ATOM   2112  C2' A      66      28.466  39.419  36.508  1.00  0.00
ATOM   2113  H2' A      66      28.233  38.482  37.014  1.00  0.00
ATOM   2114  O2' A      66      28.206  39.385  35.093  1.00  0.00
ATOM   2115 HO2' A      66      27.448  38.796  35.069  1.00  0.00
ATOM   2116  O3' A      66      26.239  40.607  36.722  1.00  0.00
ATOM   2117  P   U      67      25.325  39.526  37.416  1.00  0.00
ATOM   2118  OP1 U      67      23.871  39.882  37.126  1.00  0.00
ATOM   2119  OP2 U      67      25.768  39.302  38.816  1.00  0.00
ATOM   2120  O5' U      67      25.693  38.318  36.424  1.00  0.00
ATOM   2121  C5' U      67      25.054  38.087  35.163  1.00  0.00
ATOM   2122  H5' U      67      25.065  38.999  34.568  1.00  0.00
ATOM   2123 H5'' U      67      24.012  37.830  35.353  1.00  0.00
ATOM   2124  C4' U      67      25.698  36.887  34.391  1.00  0.00
ATOM   2125  H4' U      67      25.085  36.617  33.531  1.00  0.00
ATOM   2126  O4' U      67      26.971  37.313  33.958  1.00  0.00
ATOM   2127  C1' U      67      27.791  36.171  33.834  1.00  0.00
ATOM   2128  H1' U      67      27.421  35.596  32.985  1.00  0.00
ATOM   2129  N1  U      67      29.196  36.516  33.514  1.00  0.00
ATOM   2130  C6  U      67      30.133  36.743  34.527  1.00  0.00
ATOM   2131  H6  U      67      29.796  36.641  35.548  1.00  0.00
ATOM   2132  C5  U      67      31.408  37.183  34.210  1.00  0.00
ATOM   2133  H5  U      67      32.122  37.396  34.992  1.00  0.00
ATOM   2134  C4  U      67      31.809  37.450  32.871  1.00  0.00
ATOM   2135  O4  U      67      32.921  37.792  32.426  1.00  0.00
ATOM   2136  N3  U      67      30.784  37.276  31.961  1.00  0.00
ATOM   2137  H3  U      67      30.996  37.496  30.998  1.00  0.00
ATOM   2138  C2  U      67      29.439  36.990  32.268  1.00  0.00
ATOM   2139  O2  U      67      28.617  37.000  31.415  1.00  0.00
ATOM   2140  C3' U      67      25.948  35.685  35.305  1.00  0.00
ATOM   2141  H3' U      67      25.947  36.041  36.336  1.00  0.00
ATOM   2142  C2' U      67      27.476  35.361  35.097  1.00  0.00
ATOM   2143  H2' U      67      27.988  35.760  35.972  1.00  0.00
ATOM   2144  O2' U      67      27.733  34.011  34.972  1.00  0.00
ATOM   2145 HO2' U      67      26.907  33.570  34.758  1.00  0.00
ATOM   2146  O3' U      67      25.164  34.553  34.964  1.00  0.00
ATOM   2147  P   U      68      23.649  34.464  35.209  1.00  0.00
ATOM   2148  OP1 U      68      23.120  33.283  34.513  1.00  0.00
ATOM   2149  OP2 U      68      23.022  35.755  34.998  1.00  0.00
ATOM   2150  O5' U      68      23.672  34.072  36.790  1.00  0.00
ATOM   2151  C5' U      68      24.058  32.736  37.200  1.00  0.00
ATOM   2152  H5' U      68      24.973  32.917  37.765  1.00  0.00
ATOM   2153 H5'' U      68      24.348  32.163  36.319  1.00  0.00
ATOM   2154  C4' U      68      23.007  32.003  38.102  1.00  0.00
ATOM   2155  H4' U      68      23.646  31.174  38.406  1.00  0.00
ATOM   2156  O4' U      68      22.611  32.719  39.242  1.00  0.00
ATOM   2157  C1' U      68      21.416  32.266  39.679  1.00  0.00
ATOM   2158  H1' U      68      21.575  31.677  40.582  1.00  0.00
ATOM   2159  N1  U      68      20.391  33.332  39.871  1.00  0.00
ATOM   2160  C6  U      68      20.172  34.325  38.970  1.00  0.00
ATOM   2161  H6  U      68      20.809  34.290  38.099  1.00  0.00
ATOM   2162  C5  U      68      19.207  35.299  39.220  1.00  0.00
ATOM   2163  H5  U      68      18.989  36.142  38.581  1.00  0.00
ATOM   2164  C4  U      68      18.432  35.253  40.410  1.00  0.00
ATOM   2165  O4  U      68      17.555  36.120  40.651  1.00  0.00
ATOM   2166  N3  U      68      18.776  34.312  41.361  1.00  0.00
ATOM   2167  H3  U      68      18.185  34.260  42.178  1.00  0.00
ATOM   2168  C2  U      68      19.710  33.315  41.077  1.00  0.00
ATOM   2169  O2  U      68      19.951  32.501  41.956  1.00  0.00
ATOM   2170  C3' U      68      21.774  31.484  37.444  1.00  0.00
ATOM   2171  H3' U      68      21.383  32.263  36.789  1.00  0.00
ATOM   2172  C2' U      68      20.813  31.371  38.643  1.00  0.00
ATOM   2173  H2' U      68      19.782  31.631  38.403  1.00  0.00
ATOM   2174  O2' U      68      20.893  30.081  39.202  1.00  0.00
ATOM   2175 HO2' U      68      20.450  29.463  38.618  1.00  0.00
ATOM   2176  O3' U      68      22.010  30.234  36.723  1.00  0.00
ATOM   2177  P   A      69      20.841  29.585  35.825  1.00  0.00
ATOM   2178  OP1 A      69      21.416  28.840  34.756  1.00  0.00
ATOM   2179  OP2 A      69      19.970  30.688  35.431  1.00  0.00
ATOM   2180  O5' A      69      20.130  28.604  36.785  1.00  0.00
ATOM   2181  C5' A      69      20.692  27.425  37.220  1.00  0.00
ATOM   2182  H5' A      69      21.664  27.635  37.665  1.00  0.00
ATOM   2183 H5'' A      69      20.746  26.705  36.404  1.00  0.00
ATOM   2184  C4' A      69      19.748  26.802  38.316  1.00  0.00
ATOM   2185  H4' A      69      20.320  26.021  38.816  1.00  0.00
ATOM   2186  O4' A      69      19.414  27.808  39.287  1.00  0.00
ATOM   2187  C1' A      69      18.039  27.738  39.709  1.00  0.00
ATOM   2188  H1' A      69      17.943  27.554  40.779  1.00  0.00
ATOM   2189  N9  A      69      17.380  29.017  39.392  1.00  0.00
ATOM   2190  C8  A      69      17.057  29.495  38.151  1.00  0.00
ATOM   2191  H8  A      69      17.297  29.016  37.213  1.00  0.00
ATOM   2192  N7  A      69      16.370  30.587  38.106  1.00  0.00
ATOM   2193  C5  A      69      16.333  30.967  39.500  1.00  0.00
ATOM   2194  C6  A      69      15.927  32.099  40.300  1.00  0.00
ATOM   2195  N6  A      69      15.410  33.233  39.864  1.00  0.00
ATOM   2196  H61 A      69      14.769  33.625  40.538  1.00  0.00
ATOM   2197  H62 A      69      15.065  33.299  38.917  1.00  0.00
ATOM   2198  N1  A      69      16.127  32.147  41.592  1.00  0.00
ATOM   2199  C2  A      69      16.703  31.153  42.216  1.00  0.00
ATOM   2200  H2  A      69      16.966  31.262  43.258  1.00  0.00
ATOM   2201  N3  A      69      17.161  30.028  41.640  1.00  0.00
ATOM   2202  C4  A      69      16.964  29.944  40.276  1.00  0.00
ATOM   2203  C3' A      69      18.436  26.251  37.733  1.00  0.00
ATOM   2204  H3' A      69      18.048  26.818  36.887  1.00  0.00
ATOM   2205  C2' A      69      17.607  26.473  38.951  1.00  0.00
ATOM   2206  H2' A      69      16.553  26.673  38.759  1.00  0.00
ATOM   2207  O2' A      69      17.778  25.279  39.667  1.00  0.00
ATOM   2208 HO2' A      69      17.571  24.574  39.049  1.00  0.00
ATOM   2209  O3' A      69      18.382  24.810  37.443  1.00  0.00
ATOM   2210  P   A      70      17.218  24.147  36.494  1.00  0.00
ATOM   2211  OP1 A      70      16.574  25.191  35.598  1.00  0.00
ATOM   2212  OP2 A      70      16.393  23.406  37.517  1.00  0.00
ATOM   2213  O5' A      70      17.932  23.131  35.617  1.00  0.00
ATOM   2214  C5' A      70      18.660  23.588  34.471  1.00  0.00
ATOM   2215  H5' A      70      19.191  24.513  34.697  1.00  0.00
ATOM   2216 H5'' A      70      18.002  23.731  33.614  1.00  0.00
ATOM   2217  C4' A      70      19.707  22.523  34.105  1.00  0.00
ATOM   2218  H4' A      70      20.211  22.780  33.173  1.00  0.00
ATOM   2219  O4' A      70      20.619  22.374  35.171  1.00  0.00
ATOM   2220  C1' A      70      21.107  21.050  35.285  1.00  0.00
ATOM   2221  H1' A      70      22.155  21.057  34.987  1.00  0.00
ATOM   2222  N9  A      70      20.811  20.603  36.658  1.00  0.00
ATOM   2223  C8  A      70      19.901  20.994  37.572  1.00  0.00
ATOM   2224  H8  A      70      19.102  21.694  37.377  1.00  0.00
ATOM   2225  N7  A      70      19.792  20.149  38.573  1.00  0.00
ATOM   2226  C5  A      70      20.810  19.210  38.367  1.00  0.00
ATOM   2227  C6  A      70      21.333  18.027  38.992  1.00  0.00
ATOM   2228  N6  A      70      20.969  17.475  40.040  1.00  0.00
ATOM   2229  H61 A      70      21.574  16.839  40.538  1.00  0.00
ATOM   2230  H62 A      70      20.291  17.930  40.636  1.00  0.00
ATOM   2231  N1  A      70      22.250  17.267  38.381  1.00  0.00
ATOM   2232  C2  A      70      22.830  17.783  37.319  1.00  0.00
ATOM   2233  H2  A      70      23.624  17.190  36.890  1.00  0.00
ATOM   2234  N3  A      70      22.519  18.868  36.689  1.00  0.00
ATOM   2235  C4  A      70      21.456  19.520  37.214  1.00  0.00
ATOM   2236  C3' A      70      19.126  21.099  33.971  1.00  0.00
ATOM   2237  H3' A      70      18.330  20.939  34.698  1.00  0.00
ATOM   2238  C2' A      70      20.388  20.278  34.284  1.00  0.00
ATOM   2239  H2' A      70      19.946  19.376  34.707  1.00  0.00
ATOM   2240  O2' A      70      21.154  19.920  33.176  1.00  0.00
ATOM   2241 HO2' A      70      20.643  19.233  32.742  1.00  0.00
ATOM   2242  O3' A      70      18.553  20.807  32.648  1.00  0.00
ATOM   2243  P   G      71      17.128  20.138  32.468  1.00  0.00
ATOM   2244  OP1 G      71      16.737  20.130  31.036  1.00  0.00
ATOM   2245  OP2 G      71      16.287  20.952  33.352  1.00  0.00
ATOM   2246  O5' G      71      17.111  18.752  33.030  1.00  0.00
ATOM   2247  C5' G      71      17.912  17.682  32.591  1.00  0.00
ATOM   2248  H5' G      71      18.902  18.015  32.280  1.00  0.00
ATOM   2249 H5'' G      71      17.520  17.184  31.704  1.00  0.00
ATOM   2250  C4' G      71      18.196  16.787  33.861  1.00  0.00
ATOM   2251  H4' G      71      18.794  16.007  33.390  1.00  0.00
ATOM   2252  O4' G      71      18.854  17.442  34.919  1.00  0.00
ATOM   2253  C1' G      71      18.543  16.814  36.133  1.00  0.00
ATOM   2254  H1' G      71      19.494  16.625  36.630  1.00  0.00
ATOM   2255  N9  G      71      17.782  17.628  37.097  1.00  0.00
ATOM   2256  C8  G      71      17.139  18.861  37.010  1.00  0.00
ATOM   2257  H8  G      71      17.165  19.439  36.098  1.00  0.00
ATOM   2258  N7  G      71      16.480  19.241  38.065  1.00  0.00
ATOM   2259  C5  G      71      16.709  18.155  38.888  1.00  0.00
ATOM   2260  C6  G      71      16.313  18.011  40.281  1.00  0.00
ATOM   2261  O6  G      71      15.506  18.621  41.040  1.00  0.00
ATOM   2262  N1  G      71      16.876  16.946  40.914  1.00  0.00
ATOM   2263  H1  G      71      16.710  16.875  41.908  1.00  0.00
ATOM   2264  C2  G      71      17.703  16.064  40.261  1.00  0.00
ATOM   2265  N2  G      71      18.287  15.109  40.881  1.00  0.00
ATOM   2266  H21 G      71      18.258  14.989  41.883  1.00  0.00
ATOM   2267  H22 G      71      19.027  14.610  40.409  1.00  0.00
ATOM   2268  N3  G      71      17.913  16.023  38.943  1.00  0.00
ATOM   2269  C4  G      71      17.520  17.196  38.360  1.00  0.00
ATOM   2270  C3' G      71      16.986  16.075  34.468  1.00  0.00
ATOM   2271  H3' G      71      16.253  16.801  34.820  1.00  0.00
ATOM   2272  C2' G      71      17.747  15.538  35.696  1.00  0.00
ATOM   2273  H2' G      71      17.070  15.091  36.425  1.00  0.00
ATOM   2274  O2' G      71      18.791  14.584  35.357  1.00  0.00
ATOM   2275 HO2' G      71      18.499  14.096  34.584  1.00  0.00
ATOM   2276  O3' G      71      16.338  15.176  33.626  1.00  0.00
ATOM   2277  P   G      72      14.859  14.798  33.998  1.00  0.00
ATOM   2278  OP1 G      72      14.301  13.985  32.930  1.00  0.00
ATOM   2279  OP2 G      72      14.078  16.027  34.446  1.00  0.00
ATOM   2280  O5' G      72      14.989  14.048  35.402  1.00  0.00
ATOM   2281  C5' G      72      15.692  12.850  35.447  1.00  0.00
ATOM   2282  H5' G      72      16.657  12.779  34.945  1.00  0.00
ATOM   2283 H5'' G      72      15.053  12.070  35.032  1.00  0.00
ATOM   2284  C4' G      72      15.873  12.297  36.904  1.00  0.00
ATOM   2285  H4' G      72      16.540  11.451  36.738  1.00  0.00
ATOM   2286  O4' G      72      16.444  13.411  37.694  1.00  0.00
ATOM   2287  C1' G      72      15.873  13.277  39.031  1.00  0.00
ATOM   2288  H1' G      72      16.657  13.160  39.780  1.00  0.00
ATOM   2289  N9  G      72      15.043  14.392  39.384  1.00  0.00
ATOM   2290  C8  G      72      14.401  15.318  38.549  1.00  0.00
ATOM   2291  H8  G      72      14.486  15.269  37.474  1.00  0.00
ATOM   2292  N7  G      72      13.637  16.203  39.113  1.00  0.00
ATOM   2293  C5  G      72      13.805  15.854  40.483  1.00  0.00
ATOM   2294  C6  G      72      13.240  16.456  41.589  1.00  0.00
ATOM   2295  O6  G      72      12.452  17.353  41.730  1.00  0.00
ATOM   2296  N1  G      72      13.670  15.878  42.796  1.00  0.00
ATOM   2297  H1  G      72      13.341  16.377  43.611  1.00  0.00
ATOM   2298  C2  G      72      14.256  14.647  42.859  1.00  0.00
ATOM   2299  N2  G      72      14.433  14.099  44.061  1.00  0.00
ATOM   2300  H21 G      72      14.159  14.556  44.920  1.00  0.00
ATOM   2301  H22 G      72      15.017  13.276  44.114  1.00  0.00
ATOM   2302  N3  G      72      14.856  14.092  41.813  1.00  0.00
ATOM   2303  C4  G      72      14.556  14.720  40.629  1.00  0.00
ATOM   2304  C3' G      72      14.553  12.099  37.540  1.00  0.00
ATOM   2305  H3' G      72      13.907  12.972  37.444  1.00  0.00
ATOM   2306  C2' G      72      14.981  12.036  38.968  1.00  0.00
ATOM   2307  H2' G      72      14.155  12.175  39.666  1.00  0.00
ATOM   2308  O2' G      72      15.730  10.880  39.324  1.00  0.00
ATOM   2309 HO2' G      72      15.433  10.152  38.772  1.00  0.00
ATOM   2310  O3' G      72      13.909  10.926  37.182  1.00  0.00
ATOM   2311  P   G      73      12.315  10.705  37.361  1.00  0.00
ATOM   2312  OP1 G      73      11.912   9.608  36.426  1.00  0.00
ATOM   2313  OP2 G      73      11.669  12.031  37.238  1.00  0.00
ATOM   2314  O5' G      73      11.961  10.268  38.851  1.00  0.00
ATOM   2315  C5' G      73      12.505   9.102  39.468  1.00  0.00
ATOM   2316  H5' G      73      13.546   9.112  39.143  1.00  0.00
ATOM   2317 H5'' G      73      12.011   8.154  39.257  1.00  0.00
ATOM   2318  C4' G      73      12.493   9.236  40.974  1.00  0.00
ATOM   2319  H4' G      73      13.025   8.428  41.475  1.00  0.00
ATOM   2320  O4' G      73      13.043  10.403  41.561  1.00  0.00
ATOM   2321  C1' G      73      12.221  10.874  42.631  1.00  0.00
ATOM   2322  H1' G      73      12.806  11.051  43.534  1.00  0.00
ATOM   2323  N9  G      73      11.519  12.126  42.276  1.00  0.00
ATOM   2324  C8  G      73      11.489  12.782  41.065  1.00  0.00
ATOM   2325  H8  G      73      11.952  12.355  40.188  1.00  0.00
ATOM   2326  N7  G      73      10.911  13.938  41.064  1.00  0.00
ATOM   2327  C5  G      73      10.523  14.042  42.419  1.00  0.00
ATOM   2328  C6  G      73       9.904  15.152  43.055  1.00  0.00
ATOM   2329  O6  G      73       9.479  16.256  42.541  1.00  0.00
ATOM   2330  N1  G      73       9.804  15.055  44.410  1.00  0.00
ATOM   2331  H1  G      73       9.238  15.752  44.874  1.00  0.00
ATOM   2332  C2  G      73      10.169  13.873  45.079  1.00  0.00
ATOM   2333  N2  G      73       9.984  13.901  46.326  1.00  0.00
ATOM   2334  H21 G      73       9.640  14.773  46.704  1.00  0.00
ATOM   2335  H22 G      73      10.171  13.058  46.849  1.00  0.00
ATOM   2336  N3  G      73      10.653  12.768  44.512  1.00  0.00
ATOM   2337  C4  G      73      10.868  12.970  43.165  1.00  0.00
ATOM   2338  C3' G      73      11.084   9.185  41.496  1.00  0.00
ATOM   2339  H3' G      73      10.484   9.758  40.789  1.00  0.00
ATOM   2340  C2' G      73      11.167   9.735  42.946  1.00  0.00
ATOM   2341  H2' G      73      10.199  10.125  43.259  1.00  0.00
ATOM   2342  O2' G      73      11.612   8.863  43.984  1.00  0.00
ATOM   2343 HO2' G      73      11.426   9.281  44.828  1.00  0.00
ATOM   2344  O3' G      73      10.569   7.859  41.453  1.00  0.00
ATOM   2345  P   C      74       8.966   7.521  41.509  1.00  0.00
ATOM   2346  OP1 C      74       8.746   6.070  41.373  1.00  0.00
ATOM   2347  OP2 C      74       8.311   8.456  40.558  1.00  0.00
ATOM   2348  O5' C      74       8.518   7.954  43.002  1.00  0.00
ATOM   2349  C5' C      74       8.856   7.293  44.162  1.00  0.00
ATOM   2350  H5' C      74       9.936   7.208  44.282  1.00  0.00
ATOM   2351 H5'' C      74       8.453   6.280  44.133  1.00  0.00
ATOM   2352  C4' C      74       8.431   7.930  45.548  1.00  0.00
ATOM   2353  H4' C      74       8.677   7.261  46.373  1.00  0.00
ATOM   2354  O4' C      74       9.003   9.220  45.630  1.00  0.00
ATOM   2355  C1' C      74       8.040  10.127  46.200  1.00  0.00
ATOM   2356  H1' C      74       8.485  10.591  47.080  1.00  0.00
ATOM   2357  N1  C      74       7.501  11.123  45.317  1.00  0.00
ATOM   2358  C6  C      74       7.465  10.973  43.943  1.00  0.00
ATOM   2359  H6  C      74       7.721  10.089  43.378  1.00  0.00
ATOM   2360  C5  C      74       7.099  12.129  43.240  1.00  0.00
ATOM   2361  H5  C      74       6.966  12.142  42.168  1.00  0.00
ATOM   2362  C4  C      74       6.794  13.382  43.957  1.00  0.00
ATOM   2363  N4  C      74       6.432  14.445  43.342  1.00  0.00
ATOM   2364  H41 C      74       5.948  15.119  43.918  1.00  0.00
ATOM   2365  H42 C      74       6.175  14.394  42.366  1.00  0.00
ATOM   2366  N3  C      74       6.656  13.383  45.235  1.00  0.00
ATOM   2367  C2  C      74       7.047  12.276  45.934  1.00  0.00
ATOM   2368  O2  C      74       6.939  12.346  47.151  1.00  0.00
ATOM   2369  C3' C      74       6.917   8.105  45.629  1.00  0.00
ATOM   2370  H3' C      74       6.475   8.362  44.666  1.00  0.00
ATOM   2371  C2' C      74       6.881   9.282  46.654  1.00  0.00
ATOM   2372  H2' C      74       5.941   9.830  46.586  1.00  0.00
ATOM   2373  O2' C      74       7.132   8.881  48.000  1.00  0.00
ATOM   2374 HO2' C      74       7.019   7.928  48.024  1.00  0.00
ATOM   2375  O3' C      74       6.302   6.906  46.062  1.00  0.00
ATOM   2376  P   U      75       4.728   6.746  45.760  1.00  0.00
ATOM   2377  OP1 U      75       4.223   5.800  46.729  1.00  0.00
ATOM   2378  OP2 U      75       4.709   6.543  44.324  1.00  0.00
ATOM   2379  O5' U      75       3.979   8.114  46.131  1.00  0.00
ATOM   2380  C5' U      75       3.612   8.334  47.486  1.00  0.00
ATOM   2381  H5' U      75       4.502   8.064  48.055  1.00  0.00
ATOM   2382 H5'' U      75       2.886   7.571  47.767  1.00  0.00
ATOM   2383  C4' U      75       3.000   9.716  47.718  1.00  0.00
ATOM   2384  H4' U      75       2.792   9.794  48.785  1.00  0.00
ATOM   2385  O4' U      75       3.806  10.848  47.426  1.00  0.00
ATOM   2386  C1' U      75       2.880  11.898  47.190  1.00  0.00
ATOM   2387  H1' U      75       2.979  12.670  47.954  1.00  0.00
ATOM   2388  N1  U      75       3.153  12.505  45.823  1.00  0.00
ATOM   2389  C6  U      75       3.554  11.733  44.749  1.00  0.00
ATOM   2390  H6  U      75       3.890  10.712  44.852  1.00  0.00
ATOM   2391  C5  U      75       3.662  12.366  43.570  1.00  0.00
ATOM   2392  H5  U      75       4.037  11.884  42.679  1.00  0.00
ATOM   2393  C4  U      75       3.365  13.735  43.357  1.00  0.00
ATOM   2394  O4  U      75       3.582  14.371  42.346  1.00  0.00
ATOM   2395  N3  U      75       2.754  14.340  44.427  1.00  0.00
ATOM   2396  H3  U      75       2.631  15.342  44.397  1.00  0.00
ATOM   2397  C2  U      75       2.735  13.837  45.690  1.00  0.00
ATOM   2398  O2  U      75       2.402  14.554  46.596  1.00  0.00
ATOM   2399  C3' U      75       1.712   9.898  46.956  1.00  0.00
ATOM   2400  H3' U      75       1.823   9.783  45.878  1.00  0.00
ATOM   2401  C2' U      75       1.518  11.354  47.359  1.00  0.00
ATOM   2402  H2' U      75       0.727  11.688  46.687  1.00  0.00
ATOM   2403  O2' U      75       1.116  11.534  48.753  1.00  0.00
ATOM   2404 HO2' U      75       0.349  10.970  48.883  1.00  0.00
ATOM   2405  O3' U      75       0.703   9.089  47.565  1.00  0.00
ATOM   2406  P   U      76      -0.771   8.991  46.923  1.00  0.00
ATOM   2407  OP1 U      76      -1.561   8.087  47.787  1.00  0.00
ATOM   2408  OP2 U      76      -0.507   8.449  45.570  1.00  0.00
ATOM   2409  O5' U      76      -1.418  10.436  46.841  1.00  0.00
ATOM   2410  C5' U      76      -2.130  11.038  47.906  1.00  0.00
ATOM   2411  H5' U      76      -1.526  10.955  48.810  1.00  0.00
ATOM   2412 H5'' U      76      -2.987  10.377  48.035  1.00  0.00
ATOM   2413  C4' U      76      -2.729  12.461  47.591  1.00  0.00
ATOM   2414  H4' U      76      -3.252  12.947  48.415  1.00  0.00
ATOM   2415  O4' U      76      -1.728  13.405  47.182  1.00  0.00
ATOM   2416  C1' U      76      -2.220  14.184  46.118  1.00  0.00
ATOM   2417  H1' U      76      -2.261  15.214  46.471  1.00  0.00
ATOM   2418  N1  U      76      -1.428  14.046  44.853  1.00  0.00
ATOM   2419  C6  U      76      -0.818  12.877  44.497  1.00  0.00
ATOM   2420  H6  U      76      -0.873  12.035  45.171  1.00  0.00
ATOM   2421  C5  U      76      -0.078  12.768  43.382  1.00  0.00
ATOM   2422  H5  U      76       0.398  11.846  43.083  1.00  0.00
ATOM   2423  C4  U      76       0.075  13.895  42.475  1.00  0.00
ATOM   2424  O4  U      76       0.653  13.871  41.389  1.00  0.00
ATOM   2425  N3  U      76      -0.541  15.101  42.935  1.00  0.00
ATOM   2426  H3  U      76      -0.472  15.864  42.277  1.00  0.00
ATOM   2427  C2  U      76      -1.257  15.215  44.073  1.00  0.00
ATOM   2428  O2  U      76      -1.787  16.256  44.403  1.00  0.00
ATOM   2429  C3' U      76      -3.734  12.292  46.452  1.00  0.00
ATOM   2430  H3' U      76      -3.404  11.631  45.651  1.00  0.00
ATOM   2431  C2' U      76      -3.675  13.707  45.864  1.00  0.00
ATOM   2432  H2' U      76      -3.997  13.749  44.823  1.00  0.00
ATOM   2433  O2' U      76      -4.497  14.568  46.685  1.00  0.00
ATOM   2434 HO2' U      76      -5.319  14.169  46.980  1.00  0.00
ATOM   2435  O3' U      76      -5.006  11.923  47.029  1.00  0.00
ATOM   2436  P   U3     77      -6.227  11.297  46.247  1.00  0.00
ATOM   2437  OP1 U3     77      -6.680  12.310  45.305  1.00  0.00
ATOM   2438  OP2 U3     77      -7.154  10.674  47.206  1.00  0.00
ATOM   2439  O5' U3     77      -5.449  10.119  45.510  1.00  0.00
ATOM   2440  C5' U3     77      -6.202   9.059  44.955  1.00  0.00
ATOM   2441  H5' U3     77      -7.084   9.400  44.413  1.00  0.00
ATOM   2442 H5'' U3     77      -6.386   8.403  45.806  1.00  0.00
ATOM   2443  C4' U3     77      -5.429   8.276  43.905  1.00  0.00
ATOM   2444  H4' U3     77      -6.074   7.414  43.736  1.00  0.00
ATOM   2445  O4' U3     77      -5.327   9.020  42.739  1.00  0.00
ATOM   2446  C1' U3     77      -3.963   9.204  42.393  1.00  0.00
ATOM   2447  H1' U3     77      -3.780   8.383  41.700  1.00  0.00
ATOM   2448  N1  U3     77      -3.700  10.584  41.966  1.00  0.00
ATOM   2449  C6  U3     77      -4.238  11.674  42.630  1.00  0.00
ATOM   2450  H6  U3     77      -4.974  11.524  43.405  1.00  0.00
ATOM   2451  C5  U3     77      -3.854  12.951  42.329  1.00  0.00
ATOM   2452  H5  U3     77      -4.299  13.840  42.749  1.00  0.00
ATOM   2453  C4  U3     77      -2.984  13.278  41.187  1.00  0.00
ATOM   2454  O4  U3     77      -2.736  14.414  40.778  1.00  0.00
ATOM   2455  N3  U3     77      -2.524  12.154  40.638  1.00  0.00
ATOM   2456  H3  U3     77      -1.869  12.180  39.870  1.00  0.00
ATOM   2457  C2  U3     77      -2.763  10.814  40.928  1.00  0.00
ATOM   2458  O2  U3     77      -2.112   9.931  40.342  1.00  0.00
ATOM   2459  C3' U3     77      -4.056   7.851  44.415  1.00  0.00
ATOM   2460  H3' U3     77      -3.958   7.930  45.497  1.00  0.00
ATOM   2461  C2' U3     77      -3.215   8.900  43.684  1.00  0.00
ATOM   2462  H2' U3     77      -3.181   9.796  44.304  1.00  0.00
ATOM   2463  O2' U3     77      -1.828   8.627  43.333  1.00  0.00
ATOM   2464 HO2' U3     77      -1.217   8.721  44.067  1.00  0.00
ATOM   2465  O3' U3     77      -3.870   6.475  44.051  1.00  0.00
ATOM   2466 HO3' U3     77      -4.414   5.965  44.655  1.00  0.00
TER   
END   
