# Supplementary material for: Modelling the structures of frameshift-stimulatory pseudoknots from representative bat coronaviruses
Source: PLoS Comput Biol. 2023 May 19;19(5):e1011124. doi: 10.1371/journal.pcbi.1011124 (PMC10234561; doi:10.1371/journal.pcbi.1011124)
Supplement: S3 Data — PDB files for the top 3 representative clusters from each conformer (threaded/unthreaded) of each pseudoknot described in the main text, along with PDB files for the representative clusters shown in S8–S18 Figs. (ZIP) [file pcbi.1011124.s003.zip › SI_Model_PDB_files/GLGC2_threaded_noMg_cluster3.pdb]

ATOM      1 HO5' G5      1      45.947  43.252  57.237  1.00  0.00
ATOM      2  O5' G5      1      46.393  43.464  58.061  1.00  0.00
ATOM      3  C5' G5      1      45.583  43.325  59.208  1.00  0.00
ATOM      4  H5' G5      1      46.185  43.040  60.071  1.00  0.00
ATOM      5 H5'' G5      1      44.842  42.543  59.039  1.00  0.00
ATOM      6  C4' G5      1      44.801  44.540  59.653  1.00  0.00
ATOM      7  H4' G5      1      44.360  44.444  60.645  1.00  0.00
ATOM      8  O4' G5      1      45.688  45.697  59.696  1.00  0.00
ATOM      9  C1' G5      1      45.007  46.896  59.211  1.00  0.00
ATOM     10  H1' G5      1      44.817  47.494  60.102  1.00  0.00
ATOM     11  N9  G5      1      45.637  47.621  58.092  1.00  0.00
ATOM     12  C8  G5      1      46.008  48.899  58.150  1.00  0.00
ATOM     13  H8  G5      1      45.809  49.526  59.006  1.00  0.00
ATOM     14  N7  G5      1      46.664  49.369  57.070  1.00  0.00
ATOM     15  C5  G5      1      46.820  48.185  56.295  1.00  0.00
ATOM     16  C6  G5      1      47.502  47.945  55.047  1.00  0.00
ATOM     17  O6  G5      1      48.240  48.632  54.333  1.00  0.00
ATOM     18  N1  G5      1      47.386  46.675  54.610  1.00  0.00
ATOM     19  H1  G5      1      47.810  46.477  53.715  1.00  0.00
ATOM     20  C2  G5      1      46.574  45.695  55.179  1.00  0.00
ATOM     21  N2  G5      1      46.453  44.545  54.504  1.00  0.00
ATOM     22  H21 G5      1      46.930  44.413  53.624  1.00  0.00
ATOM     23  H22 G5      1      45.697  43.964  54.839  1.00  0.00
ATOM     24  N3  G5      1      45.879  45.935  56.280  1.00  0.00
ATOM     25  C4  G5      1      46.088  47.140  56.900  1.00  0.00
ATOM     26  C3' G5      1      43.757  44.910  58.602  1.00  0.00
ATOM     27  H3' G5      1      44.277  44.614  57.691  1.00  0.00
ATOM     28  C2' G5      1      43.657  46.388  58.729  1.00  0.00
ATOM     29  H2' G5      1      43.331  46.766  57.760  1.00  0.00
ATOM     30  O2' G5      1      42.764  46.857  59.735  1.00  0.00
ATOM     31 HO2' G5      1      42.162  46.124  59.880  1.00  0.00
ATOM     32  O3' G5      1      42.462  44.503  58.939  1.00  0.00
ATOM     33  P   U       2      41.371  43.850  57.931  1.00  0.00
ATOM     34  OP1 U       2      40.329  43.251  58.805  1.00  0.00
ATOM     35  OP2 U       2      42.150  42.997  56.945  1.00  0.00
ATOM     36  O5' U       2      40.724  44.998  57.105  1.00  0.00
ATOM     37  C5' U       2      39.890  45.958  57.669  1.00  0.00
ATOM     38  H5' U       2      40.253  46.268  58.649  1.00  0.00
ATOM     39 H5'' U       2      38.881  45.569  57.806  1.00  0.00
ATOM     40  C4' U       2      39.824  47.154  56.758  1.00  0.00
ATOM     41  H4' U       2      39.154  47.810  57.313  1.00  0.00
ATOM     42  O4' U       2      41.066  47.746  56.391  1.00  0.00
ATOM     43  C1' U       2      40.980  48.225  55.048  1.00  0.00
ATOM     44  H1' U       2      41.261  49.273  54.942  1.00  0.00
ATOM     45  N1  U       2      41.943  47.637  54.036  1.00  0.00
ATOM     46  C6  U       2      42.539  46.449  54.234  1.00  0.00
ATOM     47  H6  U       2      42.350  45.931  55.163  1.00  0.00
ATOM     48  C5  U       2      43.554  46.026  53.409  1.00  0.00
ATOM     49  H5  U       2      44.043  45.081  53.595  1.00  0.00
ATOM     50  C4  U       2      43.865  46.690  52.174  1.00  0.00
ATOM     51  O4  U       2      44.720  46.377  51.371  1.00  0.00
ATOM     52  N3  U       2      43.055  47.774  51.907  1.00  0.00
ATOM     53  H3  U       2      43.121  48.002  50.926  1.00  0.00
ATOM     54  C2  U       2      42.070  48.229  52.784  1.00  0.00
ATOM     55  O2  U       2      41.311  49.125  52.437  1.00  0.00
ATOM     56  C3' U       2      39.119  46.799  55.471  1.00  0.00
ATOM     57  H3' U       2      39.627  45.925  55.063  1.00  0.00
ATOM     58  C2' U       2      39.546  48.020  54.661  1.00  0.00
ATOM     59  H2' U       2      39.468  47.763  53.605  1.00  0.00
ATOM     60  O2' U       2      38.915  49.223  55.065  1.00  0.00
ATOM     61 HO2' U       2      39.255  49.980  54.582  1.00  0.00
ATOM     62  O3' U       2      37.749  46.567  55.666  1.00  0.00
ATOM     63  P   C       3      37.044  45.360  54.966  1.00  0.00
ATOM     64  OP1 C       3      35.566  45.515  55.140  1.00  0.00
ATOM     65  OP2 C       3      37.610  44.129  55.452  1.00  0.00
ATOM     66  O5' C       3      37.408  45.424  53.417  1.00  0.00
ATOM     67  C5' C       3      36.950  46.458  52.570  1.00  0.00
ATOM     68  H5' C       3      37.244  47.401  53.032  1.00  0.00
ATOM     69 H5'' C       3      35.912  46.366  52.248  1.00  0.00
ATOM     70  C4' C       3      37.801  46.619  51.259  1.00  0.00
ATOM     71  H4' C       3      37.458  47.456  50.651  1.00  0.00
ATOM     72  O4' C       3      39.218  46.798  51.531  1.00  0.00
ATOM     73  C1' C       3      39.989  46.264  50.503  1.00  0.00
ATOM     74  H1' C       3      40.600  47.004  49.987  1.00  0.00
ATOM     75  N1  C       3      40.917  45.174  51.058  1.00  0.00
ATOM     76  C6  C       3      40.619  44.533  52.239  1.00  0.00
ATOM     77  H6  C       3      39.733  44.782  52.804  1.00  0.00
ATOM     78  C5  C       3      41.492  43.563  52.759  1.00  0.00
ATOM     79  H5  C       3      41.380  43.172  53.760  1.00  0.00
ATOM     80  C4  C       3      42.577  43.188  51.901  1.00  0.00
ATOM     81  N4  C       3      43.426  42.344  52.347  1.00  0.00
ATOM     82  H41 C       3      44.105  42.008  51.679  1.00  0.00
ATOM     83  H42 C       3      43.186  41.917  53.230  1.00  0.00
ATOM     84  N3  C       3      42.943  43.826  50.834  1.00  0.00
ATOM     85  C2  C       3      42.135  44.800  50.371  1.00  0.00
ATOM     86  O2  C       3      42.458  45.486  49.434  1.00  0.00
ATOM     87  C3' C       3      37.828  45.459  50.266  1.00  0.00
ATOM     88  H3' C       3      38.158  44.544  50.756  1.00  0.00
ATOM     89  C2' C       3      38.980  45.791  49.407  1.00  0.00
ATOM     90  H2' C       3      39.333  44.853  48.977  1.00  0.00
ATOM     91  O2' C       3      38.734  46.772  48.448  1.00  0.00
ATOM     92 HO2' C       3      39.540  46.952  47.959  1.00  0.00
ATOM     93  O3' C       3      36.636  45.383  49.524  1.00  0.00
ATOM     94  P   A       4      36.137  43.974  48.996  1.00  0.00
ATOM     95  OP1 A       4      35.083  44.193  48.014  1.00  0.00
ATOM     96  OP2 A       4      35.800  43.211  50.215  1.00  0.00
ATOM     97  O5' A       4      37.391  43.360  48.248  1.00  0.00
ATOM     98  C5' A       4      37.697  43.573  46.829  1.00  0.00
ATOM     99  H5' A       4      37.938  44.617  46.626  1.00  0.00
ATOM    100 H5'' A       4      36.852  43.403  46.162  1.00  0.00
ATOM    101  C4' A       4      38.846  42.757  46.338  1.00  0.00
ATOM    102  H4' A       4      38.917  42.817  45.252  1.00  0.00
ATOM    103  O4' A       4      40.150  42.920  46.935  1.00  0.00
ATOM    104  C1' A       4      40.751  41.652  47.017  1.00  0.00
ATOM    105  H1' A       4      41.731  41.622  46.542  1.00  0.00
ATOM    106  N9  A       4      40.928  41.480  48.463  1.00  0.00
ATOM    107  C8  A       4      40.113  41.856  49.548  1.00  0.00
ATOM    108  H8  A       4      39.185  42.409  49.547  1.00  0.00
ATOM    109  N7  A       4      40.395  41.173  50.647  1.00  0.00
ATOM    110  C5  A       4      41.478  40.348  50.341  1.00  0.00
ATOM    111  C6  A       4      42.118  39.299  51.023  1.00  0.00
ATOM    112  N6  A       4      41.782  38.731  52.124  1.00  0.00
ATOM    113  H61 A       4      42.121  37.780  52.132  1.00  0.00
ATOM    114  H62 A       4      40.904  39.045  52.512  1.00  0.00
ATOM    115  N1  A       4      43.068  38.608  50.382  1.00  0.00
ATOM    116  C2  A       4      43.372  39.019  49.132  1.00  0.00
ATOM    117  H2  A       4      44.222  38.521  48.690  1.00  0.00
ATOM    118  N3  A       4      42.790  39.930  48.346  1.00  0.00
ATOM    119  C4  A       4      41.830  40.550  49.032  1.00  0.00
ATOM    120  C3' A       4      38.467  41.333  46.598  1.00  0.00
ATOM    121  H3' A       4      38.293  41.233  47.669  1.00  0.00
ATOM    122  C2' A       4      39.850  40.666  46.358  1.00  0.00
ATOM    123  H2' A       4      40.026  39.719  46.867  1.00  0.00
ATOM    124  O2' A       4      40.254  40.514  44.922  1.00  0.00
ATOM    125 HO2' A       4      39.654  39.877  44.528  1.00  0.00
ATOM    126  O3' A       4      37.435  40.872  45.793  1.00  0.00
ATOM    127  P   G       5      36.721  39.487  46.000  1.00  0.00
ATOM    128  OP1 G       5      35.541  39.385  45.037  1.00  0.00
ATOM    129  OP2 G       5      36.406  39.470  47.424  1.00  0.00
ATOM    130  O5' G       5      37.783  38.451  45.644  1.00  0.00
ATOM    131  C5' G       5      38.217  38.193  44.366  1.00  0.00
ATOM    132  H5' G       5      38.638  39.054  43.846  1.00  0.00
ATOM    133 H5'' G       5      37.293  38.032  43.810  1.00  0.00
ATOM    134  C4' G       5      39.261  37.095  44.185  1.00  0.00
ATOM    135  H4' G       5      39.552  37.011  43.138  1.00  0.00
ATOM    136  O4' G       5      40.423  37.432  44.936  1.00  0.00
ATOM    137  C1' G       5      40.980  36.321  45.718  1.00  0.00
ATOM    138  H1' G       5      42.039  36.225  45.480  1.00  0.00
ATOM    139  N9  G       5      40.850  36.459  47.233  1.00  0.00
ATOM    140  C8  G       5      39.841  37.012  48.001  1.00  0.00
ATOM    141  H8  G       5      39.140  37.733  47.607  1.00  0.00
ATOM    142  N7  G       5      39.876  36.760  49.245  1.00  0.00
ATOM    143  C5  G       5      40.968  35.933  49.369  1.00  0.00
ATOM    144  C6  G       5      41.477  35.245  50.512  1.00  0.00
ATOM    145  O6  G       5      41.058  35.189  51.702  1.00  0.00
ATOM    146  N1  G       5      42.550  34.499  50.204  1.00  0.00
ATOM    147  H1  G       5      43.050  34.009  50.932  1.00  0.00
ATOM    148  C2  G       5      42.939  34.165  48.945  1.00  0.00
ATOM    149  N2  G       5      43.702  33.205  48.838  1.00  0.00
ATOM    150  H21 G       5      44.050  32.804  49.697  1.00  0.00
ATOM    151  H22 G       5      43.918  32.770  47.952  1.00  0.00
ATOM    152  N3  G       5      42.454  34.743  47.856  1.00  0.00
ATOM    153  C4  G       5      41.501  35.722  48.110  1.00  0.00
ATOM    154  C3' G       5      38.860  35.737  44.731  1.00  0.00
ATOM    155  H3' G       5      38.181  35.863  45.574  1.00  0.00
ATOM    156  C2' G       5      40.148  35.140  45.320  1.00  0.00
ATOM    157  H2' G       5      39.809  34.556  46.175  1.00  0.00
ATOM    158  O2' G       5      40.932  34.442  44.400  1.00  0.00
ATOM    159 HO2' G       5      40.639  33.542  44.238  1.00  0.00
ATOM    160  O3' G       5      38.394  34.973  43.636  1.00  0.00
ATOM    161  P   G       6      37.769  33.562  43.921  1.00  0.00
ATOM    162  OP1 G       6      37.434  32.944  42.662  1.00  0.00
ATOM    163  OP2 G       6      36.746  33.723  44.974  1.00  0.00
ATOM    164  O5' G       6      38.873  32.545  44.539  1.00  0.00
ATOM    165  C5' G       6      39.623  31.661  43.639  1.00  0.00
ATOM    166  H5' G       6      40.344  32.239  43.060  1.00  0.00
ATOM    167 H5'' G       6      38.977  31.070  42.990  1.00  0.00
ATOM    168  C4' G       6      40.412  30.645  44.531  1.00  0.00
ATOM    169  H4' G       6      41.037  30.000  43.914  1.00  0.00
ATOM    170  O4' G       6      41.294  31.343  45.338  1.00  0.00
ATOM    171  C1' G       6      41.402  30.535  46.583  1.00  0.00
ATOM    172  H1' G       6      42.427  30.247  46.816  1.00  0.00
ATOM    173  N9  G       6      40.965  31.304  47.736  1.00  0.00
ATOM    174  C8  G       6      40.052  32.342  47.660  1.00  0.00
ATOM    175  H8  G       6      39.727  32.598  46.663  1.00  0.00
ATOM    176  N7  G       6      39.604  32.817  48.813  1.00  0.00
ATOM    177  C5  G       6      40.296  31.954  49.732  1.00  0.00
ATOM    178  C6  G       6      40.235  31.934  51.159  1.00  0.00
ATOM    179  O6  G       6      39.605  32.696  51.941  1.00  0.00
ATOM    180  N1  G       6      40.999  30.876  51.674  1.00  0.00
ATOM    181  H1  G       6      41.142  30.839  52.673  1.00  0.00
ATOM    182  C2  G       6      41.742  30.037  50.982  1.00  0.00
ATOM    183  N2  G       6      42.121  28.922  51.619  1.00  0.00
ATOM    184  H21 G       6      42.008  28.863  52.621  1.00  0.00
ATOM    185  H22 G       6      42.614  28.196  51.119  1.00  0.00
ATOM    186  N3  G       6      41.869  29.970  49.604  1.00  0.00
ATOM    187  C4  G       6      41.088  31.021  49.071  1.00  0.00
ATOM    188  C3' G       6      39.474  29.799  45.485  1.00  0.00
ATOM    189  H3' G       6      38.755  30.427  46.011  1.00  0.00
ATOM    190  C2' G       6      40.534  29.264  46.429  1.00  0.00
ATOM    191  H2' G       6      39.997  29.163  47.372  1.00  0.00
ATOM    192  O2' G       6      41.321  28.146  46.046  1.00  0.00
ATOM    193 HO2' G       6      41.134  28.051  45.109  1.00  0.00
ATOM    194  O3' G       6      38.851  28.807  44.748  1.00  0.00
ATOM    195  P   G       7      37.692  27.861  45.416  1.00  0.00
ATOM    196  OP1 G       7      37.209  26.890  44.464  1.00  0.00
ATOM    197  OP2 G       7      36.686  28.807  45.868  1.00  0.00
ATOM    198  O5' G       7      38.216  27.141  46.752  1.00  0.00
ATOM    199  C5' G       7      38.973  25.918  46.732  1.00  0.00
ATOM    200  H5' G       7      39.872  25.912  46.115  1.00  0.00
ATOM    201 H5'' G       7      38.366  25.125  46.294  1.00  0.00
ATOM    202  C4' G       7      39.272  25.369  48.153  1.00  0.00
ATOM    203  H4' G       7      39.699  24.387  47.951  1.00  0.00
ATOM    204  O4' G       7      40.152  26.198  48.878  1.00  0.00
ATOM    205  C1' G       7      39.678  26.258  50.230  1.00  0.00
ATOM    206  H1' G       7      40.544  26.094  50.872  1.00  0.00
ATOM    207  N9  G       7      39.067  27.628  50.587  1.00  0.00
ATOM    208  C8  G       7      38.306  28.511  49.819  1.00  0.00
ATOM    209  H8  G       7      38.075  28.349  48.776  1.00  0.00
ATOM    210  N7  G       7      37.688  29.463  50.462  1.00  0.00
ATOM    211  C5  G       7      38.054  29.218  51.796  1.00  0.00
ATOM    212  C6  G       7      37.797  29.941  53.051  1.00  0.00
ATOM    213  O6  G       7      37.360  31.028  53.261  1.00  0.00
ATOM    214  N1  G       7      38.068  29.212  54.155  1.00  0.00
ATOM    215  H1  G       7      37.993  29.707  55.032  1.00  0.00
ATOM    216  C2  G       7      38.802  28.113  54.124  1.00  0.00
ATOM    217  N2  G       7      38.976  27.460  55.220  1.00  0.00
ATOM    218  H21 G       7      38.693  27.746  56.146  1.00  0.00
ATOM    219  H22 G       7      39.395  26.546  55.129  1.00  0.00
ATOM    220  N3  G       7      39.239  27.482  52.991  1.00  0.00
ATOM    221  C4  G       7      38.830  28.106  51.843  1.00  0.00
ATOM    222  C3' G       7      38.041  25.044  49.015  1.00  0.00
ATOM    223  H3' G       7      37.353  25.866  48.818  1.00  0.00
ATOM    224  C2' G       7      38.675  25.108  50.438  1.00  0.00
ATOM    225  H2' G       7      37.869  25.280  51.151  1.00  0.00
ATOM    226  O2' G       7      39.388  23.989  50.950  1.00  0.00
ATOM    227 HO2' G       7      39.798  24.293  51.763  1.00  0.00
ATOM    228  O3' G       7      37.328  23.834  48.718  1.00  0.00
ATOM    229  P   G       8      35.827  23.911  48.992  1.00  0.00
ATOM    230  OP1 G       8      35.428  22.557  48.608  1.00  0.00
ATOM    231  OP2 G       8      35.225  25.078  48.316  1.00  0.00
ATOM    232  O5' G       8      35.533  23.925  50.516  1.00  0.00
ATOM    233  C5' G       8      36.149  22.881  51.282  1.00  0.00
ATOM    234  H5' G       8      37.113  22.694  50.809  1.00  0.00
ATOM    235 H5'' G       8      35.493  22.025  51.123  1.00  0.00
ATOM    236  C4' G       8      36.232  23.152  52.784  1.00  0.00
ATOM    237  H4' G       8      36.916  22.443  53.251  1.00  0.00
ATOM    238  O4' G       8      36.899  24.332  53.130  1.00  0.00
ATOM    239  C1' G       8      36.276  24.871  54.291  1.00  0.00
ATOM    240  H1' G       8      36.978  25.156  55.074  1.00  0.00
ATOM    241  N9  G       8      35.599  26.087  53.818  1.00  0.00
ATOM    242  C8  G       8      35.292  26.678  52.596  1.00  0.00
ATOM    243  H8  G       8      35.487  26.154  51.672  1.00  0.00
ATOM    244  N7  G       8      34.848  27.922  52.700  1.00  0.00
ATOM    245  C5  G       8      34.778  28.175  54.075  1.00  0.00
ATOM    246  C6  G       8      34.424  29.333  54.915  1.00  0.00
ATOM    247  O6  G       8      34.104  30.449  54.619  1.00  0.00
ATOM    248  N1  G       8      34.524  29.051  56.268  1.00  0.00
ATOM    249  H1  G       8      34.394  29.825  56.903  1.00  0.00
ATOM    250  C2  G       8      34.929  27.860  56.786  1.00  0.00
ATOM    251  N2  G       8      34.668  27.576  58.033  1.00  0.00
ATOM    252  H21 G       8      34.293  28.312  58.615  1.00  0.00
ATOM    253  H22 G       8      34.776  26.612  58.314  1.00  0.00
ATOM    254  N3  G       8      35.398  26.836  56.041  1.00  0.00
ATOM    255  C4  G       8      35.243  27.052  54.714  1.00  0.00
ATOM    256  C3' G       8      34.858  23.200  53.452  1.00  0.00
ATOM    257  H3' G       8      34.218  23.907  52.923  1.00  0.00
ATOM    258  C2' G       8      35.165  23.871  54.713  1.00  0.00
ATOM    259  H2' G       8      34.237  24.372  54.988  1.00  0.00
ATOM    260  O2' G       8      35.729  23.074  55.777  1.00  0.00
ATOM    261 HO2' G       8      35.556  23.535  56.601  1.00  0.00
ATOM    262  O3' G       8      34.124  22.039  53.654  1.00  0.00
ATOM    263  P   U       9      32.558  21.980  54.016  1.00  0.00
ATOM    264  OP1 U       9      32.149  20.561  54.046  1.00  0.00
ATOM    265  OP2 U       9      31.940  22.827  52.987  1.00  0.00
ATOM    266  O5' U       9      32.317  22.561  55.407  1.00  0.00
ATOM    267  C5' U       9      32.611  21.930  56.624  1.00  0.00
ATOM    268  H5' U       9      33.664  21.694  56.774  1.00  0.00
ATOM    269 H5'' U       9      32.031  21.011  56.708  1.00  0.00
ATOM    270  C4' U       9      32.252  22.963  57.740  1.00  0.00
ATOM    271  H4' U       9      32.467  22.551  58.726  1.00  0.00
ATOM    272  O4' U       9      32.992  24.141  57.642  1.00  0.00
ATOM    273  C1' U       9      32.213  25.186  58.121  1.00  0.00
ATOM    274  H1' U       9      32.676  25.762  58.922  1.00  0.00
ATOM    275  N1  U       9      31.914  26.188  57.025  1.00  0.00
ATOM    276  C6  U       9      31.970  25.937  55.643  1.00  0.00
ATOM    277  H6  U       9      32.178  24.933  55.303  1.00  0.00
ATOM    278  C5  U       9      31.708  26.960  54.755  1.00  0.00
ATOM    279  H5  U       9      31.840  26.737  53.706  1.00  0.00
ATOM    280  C4  U       9      31.497  28.299  55.130  1.00  0.00
ATOM    281  O4  U       9      31.150  29.201  54.401  1.00  0.00
ATOM    282  N3  U       9      31.551  28.454  56.528  1.00  0.00
ATOM    283  H3  U       9      31.299  29.399  56.778  1.00  0.00
ATOM    284  C2  U       9      31.571  27.525  57.443  1.00  0.00
ATOM    285  O2  U       9      31.309  27.921  58.570  1.00  0.00
ATOM    286  C3' U       9      30.753  23.406  57.732  1.00  0.00
ATOM    287  H3' U       9      30.525  23.775  56.732  1.00  0.00
ATOM    288  C2' U       9      30.827  24.669  58.646  1.00  0.00
ATOM    289  H2' U       9      29.947  25.308  58.571  1.00  0.00
ATOM    290  O2' U       9      30.956  24.307  60.061  1.00  0.00
ATOM    291 HO2' U       9      30.289  23.627  60.177  1.00  0.00
ATOM    292  O3' U       9      29.781  22.492  58.290  1.00  0.00
ATOM    293  P   A      10      28.234  22.612  57.875  1.00  0.00
ATOM    294  OP1 A      10      27.550  21.314  58.265  1.00  0.00
ATOM    295  OP2 A      10      28.248  22.989  56.456  1.00  0.00
ATOM    296  O5' A      10      27.578  23.756  58.702  1.00  0.00
ATOM    297  C5' A      10      27.431  23.839  60.079  1.00  0.00
ATOM    298  H5' A      10      28.380  23.729  60.604  1.00  0.00
ATOM    299 H5'' A      10      26.839  23.025  60.498  1.00  0.00
ATOM    300  C4' A      10      27.045  25.247  60.491  1.00  0.00
ATOM    301  H4' A      10      26.992  25.328  61.577  1.00  0.00
ATOM    302  O4' A      10      27.974  26.177  59.972  1.00  0.00
ATOM    303  C1' A      10      27.331  27.421  59.871  1.00  0.00
ATOM    304  H1' A      10      27.709  28.171  60.565  1.00  0.00
ATOM    305  N9  A      10      27.515  27.884  58.494  1.00  0.00
ATOM    306  C8  A      10      27.846  27.197  57.306  1.00  0.00
ATOM    307  H8  A      10      27.835  26.117  57.274  1.00  0.00
ATOM    308  N7  A      10      28.017  27.897  56.227  1.00  0.00
ATOM    309  C5  A      10      27.673  29.188  56.707  1.00  0.00
ATOM    310  C6  A      10      27.494  30.492  56.114  1.00  0.00
ATOM    311  N6  A      10      27.633  30.790  54.895  1.00  0.00
ATOM    312  H61 A      10      27.324  31.709  54.613  1.00  0.00
ATOM    313  H62 A      10      27.926  30.141  54.179  1.00  0.00
ATOM    314  N1  A      10      27.210  31.551  56.870  1.00  0.00
ATOM    315  C2  A      10      26.942  31.385  58.078  1.00  0.00
ATOM    316  H2  A      10      26.799  32.265  58.687  1.00  0.00
ATOM    317  N3  A      10      26.996  30.285  58.850  1.00  0.00
ATOM    318  C4  A      10      27.411  29.207  58.091  1.00  0.00
ATOM    319  C3' A      10      25.646  25.713  60.074  1.00  0.00
ATOM    320  H3' A      10      25.549  25.449  59.021  1.00  0.00
ATOM    321  C2' A      10      25.801  27.153  60.226  1.00  0.00
ATOM    322  H2' A      10      25.050  27.746  59.704  1.00  0.00
ATOM    323  O2' A      10      25.641  27.410  61.575  1.00  0.00
ATOM    324 HO2' A      10      25.193  26.661  61.976  1.00  0.00
ATOM    325  O3' A      10      24.631  25.004  60.841  1.00  0.00
ATOM    326  P   C      11      23.171  24.957  60.365  1.00  0.00
ATOM    327  OP1 C      11      22.366  24.116  61.287  1.00  0.00
ATOM    328  OP2 C      11      23.283  24.482  58.941  1.00  0.00
ATOM    329  O5' C      11      22.550  26.371  60.302  1.00  0.00
ATOM    330  C5' C      11      22.321  27.232  61.457  1.00  0.00
ATOM    331  H5' C      11      23.219  27.445  62.037  1.00  0.00
ATOM    332 H5'' C      11      21.547  26.759  62.060  1.00  0.00
ATOM    333  C4' C      11      21.900  28.548  60.919  1.00  0.00
ATOM    334  H4' C      11      21.677  29.251  61.721  1.00  0.00
ATOM    335  O4' C      11      23.022  29.229  60.341  1.00  0.00
ATOM    336  C1' C      11      22.506  30.218  59.351  1.00  0.00
ATOM    337  H1' C      11      22.897  31.218  59.540  1.00  0.00
ATOM    338  N1  C      11      22.953  29.904  57.976  1.00  0.00
ATOM    339  C6  C      11      23.553  28.698  57.636  1.00  0.00
ATOM    340  H6  C      11      23.569  27.864  58.323  1.00  0.00
ATOM    341  C5  C      11      24.111  28.536  56.446  1.00  0.00
ATOM    342  H5  C      11      24.724  27.675  56.224  1.00  0.00
ATOM    343  C4  C      11      24.221  29.696  55.614  1.00  0.00
ATOM    344  N4  C      11      24.880  29.621  54.505  1.00  0.00
ATOM    345  H41 C      11      24.973  30.417  53.890  1.00  0.00
ATOM    346  H42 C      11      25.282  28.723  54.274  1.00  0.00
ATOM    347  N3  C      11      23.593  30.837  55.851  1.00  0.00
ATOM    348  C2  C      11      22.865  30.941  57.012  1.00  0.00
ATOM    349  O2  C      11      22.183  31.931  57.205  1.00  0.00
ATOM    350  C3' C      11      20.811  28.566  59.793  1.00  0.00
ATOM    351  H3' C      11      21.152  27.865  59.031  1.00  0.00
ATOM    352  C2' C      11      20.990  30.047  59.379  1.00  0.00
ATOM    353  H2' C      11      20.577  30.274  58.396  1.00  0.00
ATOM    354  O2' C      11      20.512  30.948  60.340  1.00  0.00
ATOM    355 HO2' C      11      20.555  31.843  59.996  1.00  0.00
ATOM    356  O3' C      11      19.452  28.347  60.136  1.00  0.00
ATOM    357  P   U      12      18.434  27.780  59.114  1.00  0.00
ATOM    358  OP1 U      12      17.241  27.516  59.885  1.00  0.00
ATOM    359  OP2 U      12      19.073  26.637  58.414  1.00  0.00
ATOM    360  O5' U      12      18.142  29.046  58.133  1.00  0.00
ATOM    361  C5' U      12      17.600  30.263  58.624  1.00  0.00
ATOM    362  H5' U      12      18.162  30.517  59.522  1.00  0.00
ATOM    363 H5'' U      12      16.546  30.125  58.865  1.00  0.00
ATOM    364  C4' U      12      17.602  31.462  57.716  1.00  0.00
ATOM    365  H4' U      12      17.083  32.298  58.184  1.00  0.00
ATOM    366  O4' U      12      18.920  31.793  57.509  1.00  0.00
ATOM    367  C1' U      12      19.022  32.234  56.125  1.00  0.00
ATOM    368  H1' U      12      19.492  33.216  56.083  1.00  0.00
ATOM    369  N1  U      12      19.914  31.375  55.299  1.00  0.00
ATOM    370  C6  U      12      19.919  30.009  55.506  1.00  0.00
ATOM    371  H6  U      12      19.498  29.673  56.442  1.00  0.00
ATOM    372  C5  U      12      20.679  29.212  54.714  1.00  0.00
ATOM    373  H5  U      12      20.625  28.159  54.948  1.00  0.00
ATOM    374  C4  U      12      21.368  29.703  53.533  1.00  0.00
ATOM    375  O4  U      12      21.995  29.114  52.717  1.00  0.00
ATOM    376  N3  U      12      21.169  31.052  53.354  1.00  0.00
ATOM    377  H3  U      12      21.558  31.650  52.640  1.00  0.00
ATOM    378  C2  U      12      20.450  31.870  54.101  1.00  0.00
ATOM    379  O2  U      12      20.145  33.003  53.648  1.00  0.00
ATOM    380  C3' U      12      16.907  31.237  56.347  1.00  0.00
ATOM    381  H3' U      12      17.259  30.275  55.974  1.00  0.00
ATOM    382  C2' U      12      17.620  32.232  55.532  1.00  0.00
ATOM    383  H2' U      12      17.619  31.928  54.485  1.00  0.00
ATOM    384  O2' U      12      17.192  33.589  55.802  1.00  0.00
ATOM    385 HO2' U      12      16.268  33.591  56.062  1.00  0.00
ATOM    386  O3' U      12      15.493  31.407  56.376  1.00  0.00
ATOM    387  P   A      13      14.628  30.649  55.288  1.00  0.00
ATOM    388  OP1 A      13      13.219  30.796  55.635  1.00  0.00
ATOM    389  OP2 A      13      15.140  29.265  55.223  1.00  0.00
ATOM    390  O5' A      13      14.974  31.244  53.903  1.00  0.00
ATOM    391  C5' A      13      14.471  32.519  53.531  1.00  0.00
ATOM    392  H5' A      13      14.527  33.285  54.305  1.00  0.00
ATOM    393 H5'' A      13      13.409  32.386  53.324  1.00  0.00
ATOM    394  C4' A      13      15.252  33.171  52.347  1.00  0.00
ATOM    395  H4' A      13      14.961  34.220  52.296  1.00  0.00
ATOM    396  O4' A      13      16.647  32.990  52.499  1.00  0.00
ATOM    397  C1' A      13      17.272  32.981  51.281  1.00  0.00
ATOM    398  H1' A      13      18.039  33.743  51.139  1.00  0.00
ATOM    399  N9  A      13      18.000  31.680  51.090  1.00  0.00
ATOM    400  C8  A      13      17.863  30.552  51.892  1.00  0.00
ATOM    401  H8  A      13      17.162  30.442  52.707  1.00  0.00
ATOM    402  N7  A      13      18.752  29.605  51.597  1.00  0.00
ATOM    403  C5  A      13      19.440  30.272  50.563  1.00  0.00
ATOM    404  C6  A      13      20.442  29.770  49.636  1.00  0.00
ATOM    405  N6  A      13      21.234  28.792  49.795  1.00  0.00
ATOM    406  H61 A      13      21.814  28.765  48.969  1.00  0.00
ATOM    407  H62 A      13      21.138  28.108  50.531  1.00  0.00
ATOM    408  N1  A      13      20.992  30.570  48.733  1.00  0.00
ATOM    409  C2  A      13      20.479  31.799  48.495  1.00  0.00
ATOM    410  H2  A      13      20.956  32.401  47.736  1.00  0.00
ATOM    411  N3  A      13      19.538  32.355  49.167  1.00  0.00
ATOM    412  C4  A      13      19.014  31.508  50.180  1.00  0.00
ATOM    413  C3' A      13      15.014  32.558  50.957  1.00  0.00
ATOM    414  H3' A      13      15.161  31.478  50.962  1.00  0.00
ATOM    415  C2' A      13      16.190  33.126  50.189  1.00  0.00
ATOM    416  H2' A      13      16.534  32.613  49.291  1.00  0.00
ATOM    417  O2' A      13      15.986  34.552  49.915  1.00  0.00
ATOM    418 HO2' A      13      16.635  34.879  49.287  1.00  0.00
ATOM    419  O3' A      13      13.694  32.861  50.532  1.00  0.00
ATOM    420  P   G      14      13.014  32.131  49.319  1.00  0.00
ATOM    421  OP1 G      14      11.682  32.749  49.125  1.00  0.00
ATOM    422  OP2 G      14      12.955  30.761  49.741  1.00  0.00
ATOM    423  O5' G      14      13.953  32.353  48.043  1.00  0.00
ATOM    424  C5' G      14      13.991  33.627  47.461  1.00  0.00
ATOM    425  H5' G      14      14.158  34.373  48.238  1.00  0.00
ATOM    426 H5'' G      14      13.036  33.864  46.993  1.00  0.00
ATOM    427  C4' G      14      15.115  33.719  46.465  1.00  0.00
ATOM    428  H4' G      14      15.115  34.763  46.152  1.00  0.00
ATOM    429  O4' G      14      16.413  33.381  47.052  1.00  0.00
ATOM    430  C1' G      14      17.174  32.729  46.127  1.00  0.00
ATOM    431  H1' G      14      18.147  33.159  45.890  1.00  0.00
ATOM    432  N9  G      14      17.438  31.281  46.491  1.00  0.00
ATOM    433  C8  G      14      17.009  30.487  47.565  1.00  0.00
ATOM    434  H8  G      14      16.112  30.851  48.045  1.00  0.00
ATOM    435  N7  G      14      17.617  29.363  47.722  1.00  0.00
ATOM    436  C5  G      14      18.629  29.474  46.794  1.00  0.00
ATOM    437  C6  G      14      19.726  28.672  46.556  1.00  0.00
ATOM    438  O6  G      14      20.067  27.610  47.091  1.00  0.00
ATOM    439  N1  G      14      20.500  29.037  45.477  1.00  0.00
ATOM    440  H1  G      14      21.282  28.416  45.327  1.00  0.00
ATOM    441  C2  G      14      20.247  30.031  44.667  1.00  0.00
ATOM    442  N2  G      14      20.938  30.125  43.577  1.00  0.00
ATOM    443  H21 G      14      21.567  29.419  43.221  1.00  0.00
ATOM    444  H22 G      14      20.617  30.886  42.996  1.00  0.00
ATOM    445  N3  G      14      19.275  30.937  44.858  1.00  0.00
ATOM    446  C4  G      14      18.450  30.539  45.901  1.00  0.00
ATOM    447  C3' G      14      14.873  32.836  45.197  1.00  0.00
ATOM    448  H3' G      14      14.571  31.846  45.536  1.00  0.00
ATOM    449  C2' G      14      16.378  32.734  44.830  1.00  0.00
ATOM    450  H2' G      14      16.519  31.798  44.289  1.00  0.00
ATOM    451  O2' G      14      16.813  33.828  43.993  1.00  0.00
ATOM    452 HO2' G      14      16.339  33.778  43.160  1.00  0.00
ATOM    453  O3' G      14      14.175  33.479  44.195  1.00  0.00
ATOM    454  P   U      15      12.818  32.915  43.624  1.00  0.00
ATOM    455  OP1 U      15      12.415  33.925  42.608  1.00  0.00
ATOM    456  OP2 U      15      11.932  32.474  44.723  1.00  0.00
ATOM    457  O5' U      15      13.523  31.588  42.922  1.00  0.00
ATOM    458  C5' U      15      14.385  31.686  41.757  1.00  0.00
ATOM    459  H5' U      15      15.161  32.442  41.884  1.00  0.00
ATOM    460 H5'' U      15      13.839  31.959  40.855  1.00  0.00
ATOM    461  C4' U      15      15.052  30.327  41.519  1.00  0.00
ATOM    462  H4' U      15      15.723  30.453  40.668  1.00  0.00
ATOM    463  O4' U      15      15.878  30.020  42.608  1.00  0.00
ATOM    464  C1' U      15      15.873  28.654  42.982  1.00  0.00
ATOM    465  H1' U      15      16.856  28.240  42.755  1.00  0.00
ATOM    466  N1  U      15      15.560  28.489  44.428  1.00  0.00
ATOM    467  C6  U      15      14.446  29.127  44.920  1.00  0.00
ATOM    468  H6  U      15      14.008  29.921  44.334  1.00  0.00
ATOM    469  C5  U      15      14.037  28.915  46.223  1.00  0.00
ATOM    470  H5  U      15      13.332  29.608  46.659  1.00  0.00
ATOM    471  C4  U      15      14.662  28.035  47.074  1.00  0.00
ATOM    472  O4  U      15      14.431  28.017  48.266  1.00  0.00
ATOM    473  N3  U      15      15.750  27.346  46.523  1.00  0.00
ATOM    474  H3  U      15      16.351  26.895  47.198  1.00  0.00
ATOM    475  C2  U      15      16.236  27.584  45.266  1.00  0.00
ATOM    476  O2  U      15      17.266  26.940  44.873  1.00  0.00
ATOM    477  C3' U      15      14.027  29.168  41.353  1.00  0.00
ATOM    478  H3' U      15      13.138  29.231  41.981  1.00  0.00
ATOM    479  C2' U      15      14.863  28.010  41.984  1.00  0.00
ATOM    480  H2' U      15      14.247  27.298  42.534  1.00  0.00
ATOM    481  O2' U      15      15.615  27.510  40.921  1.00  0.00
ATOM    482 HO2' U      15      15.053  27.219  40.199  1.00  0.00
ATOM    483  O3' U      15      13.702  28.918  39.950  1.00  0.00
ATOM    484  P   G      16      12.689  27.754  39.559  1.00  0.00
ATOM    485  OP1 G      16      11.944  28.131  38.363  1.00  0.00
ATOM    486  OP2 G      16      11.831  27.262  40.664  1.00  0.00
ATOM    487  O5' G      16      13.704  26.473  39.204  1.00  0.00
ATOM    488  C5' G      16      14.582  26.548  38.043  1.00  0.00
ATOM    489  H5' G      16      15.365  27.300  38.139  1.00  0.00
ATOM    490 H5'' G      16      13.904  26.807  37.230  1.00  0.00
ATOM    491  C4' G      16      15.245  25.236  37.638  1.00  0.00
ATOM    492  H4' G      16      16.034  25.373  36.899  1.00  0.00
ATOM    493  O4' G      16      16.033  24.612  38.672  1.00  0.00
ATOM    494  C1' G      16      15.833  23.191  38.705  1.00  0.00
ATOM    495  H1' G      16      16.803  22.699  38.778  1.00  0.00
ATOM    496  N9  G      16      14.977  22.755  39.844  1.00  0.00
ATOM    497  C8  G      16      14.222  23.483  40.678  1.00  0.00
ATOM    498  H8  G      16      14.055  24.548  40.605  1.00  0.00
ATOM    499  N7  G      16      13.628  22.848  41.658  1.00  0.00
ATOM    500  C5  G      16      14.008  21.485  41.424  1.00  0.00
ATOM    501  C6  G      16      13.759  20.184  42.085  1.00  0.00
ATOM    502  O6  G      16      13.124  19.883  43.092  1.00  0.00
ATOM    503  N1  G      16      14.463  19.093  41.498  1.00  0.00
ATOM    504  H1  G      16      14.361  18.145  41.831  1.00  0.00
ATOM    505  C2  G      16      15.126  19.202  40.328  1.00  0.00
ATOM    506  N2  G      16      15.614  18.114  39.906  1.00  0.00
ATOM    507  H21 G      16      15.640  17.279  40.473  1.00  0.00
ATOM    508  H22 G      16      16.403  18.233  39.286  1.00  0.00
ATOM    509  N3  G      16      15.326  20.372  39.710  1.00  0.00
ATOM    510  C4  G      16      14.835  21.457  40.323  1.00  0.00
ATOM    511  C3' G      16      14.349  24.177  36.980  1.00  0.00
ATOM    512  H3' G      16      13.397  24.226  37.507  1.00  0.00
ATOM    513  C2' G      16      15.090  22.889  37.377  1.00  0.00
ATOM    514  H2' G      16      14.352  22.096  37.498  1.00  0.00
ATOM    515  O2' G      16      16.197  22.623  36.499  1.00  0.00
ATOM    516 HO2' G      16      16.498  21.764  36.805  1.00  0.00
ATOM    517  O3' G      16      14.125  24.436  35.585  1.00  0.00
ATOM    518  P   G      17      12.855  23.933  34.805  1.00  0.00
ATOM    519  OP1 G      17      12.992  24.254  33.366  1.00  0.00
ATOM    520  OP2 G      17      11.649  24.432  35.464  1.00  0.00
ATOM    521  O5' G      17      12.797  22.332  34.963  1.00  0.00
ATOM    522  C5' G      17      13.788  21.581  34.274  1.00  0.00
ATOM    523  H5' G      17      14.788  21.977  34.452  1.00  0.00
ATOM    524 H5'' G      17      13.573  21.573  33.206  1.00  0.00
ATOM    525  C4' G      17      13.761  20.063  34.707  1.00  0.00
ATOM    526  H4' G      17      14.468  19.527  34.075  1.00  0.00
ATOM    527  O4' G      17      14.145  19.907  36.053  1.00  0.00
ATOM    528  C1' G      17      13.493  18.687  36.592  1.00  0.00
ATOM    529  H1' G      17      14.252  17.989  36.946  1.00  0.00
ATOM    530  N9  G      17      12.552  19.119  37.647  1.00  0.00
ATOM    531  C8  G      17      11.881  20.328  37.757  1.00  0.00
ATOM    532  H8  G      17      11.969  21.121  37.029  1.00  0.00
ATOM    533  N7  G      17      11.075  20.336  38.791  1.00  0.00
ATOM    534  C5  G      17      11.308  19.109  39.426  1.00  0.00
ATOM    535  C6  G      17      10.769  18.631  40.613  1.00  0.00
ATOM    536  O6  G      17       9.870  19.161  41.336  1.00  0.00
ATOM    537  N1  G      17      11.418  17.444  41.048  1.00  0.00
ATOM    538  H1  G      17      11.189  17.081  41.962  1.00  0.00
ATOM    539  C2  G      17      12.227  16.748  40.259  1.00  0.00
ATOM    540  N2  G      17      12.455  15.540  40.669  1.00  0.00
ATOM    541  H21 G      17      12.124  15.319  41.597  1.00  0.00
ATOM    542  H22 G      17      12.988  14.869  40.135  1.00  0.00
ATOM    543  N3  G      17      12.668  17.108  39.054  1.00  0.00
ATOM    544  C4  G      17      12.240  18.378  38.770  1.00  0.00
ATOM    545  C3' G      17      12.382  19.339  34.589  1.00  0.00
ATOM    546  H3' G      17      11.725  20.080  35.045  1.00  0.00
ATOM    547  C2' G      17      12.659  18.049  35.446  1.00  0.00
ATOM    548  H2' G      17      11.749  17.633  35.878  1.00  0.00
ATOM    549  O2' G      17      13.521  17.087  34.890  1.00  0.00
ATOM    550 HO2' G      17      13.010  16.281  34.993  1.00  0.00
ATOM    551  O3' G      17      11.964  18.925  33.263  1.00  0.00
ATOM    552  P   A      18      10.424  18.411  33.150  1.00  0.00
ATOM    553  OP1 A      18      10.402  18.110  31.674  1.00  0.00
ATOM    554  OP2 A      18       9.471  19.343  33.644  1.00  0.00
ATOM    555  O5' A      18      10.447  17.063  33.906  1.00  0.00
ATOM    556  C5' A      18      10.959  15.892  33.326  1.00  0.00
ATOM    557  H5' A      18      11.935  16.029  32.860  1.00  0.00
ATOM    558 H5'' A      18      10.347  15.626  32.465  1.00  0.00
ATOM    559  C4' A      18      10.856  14.744  34.316  1.00  0.00
ATOM    560  H4' A      18      11.365  13.809  34.082  1.00  0.00
ATOM    561  O4' A      18      11.386  15.080  35.618  1.00  0.00
ATOM    562  C1' A      18      10.666  14.233  36.554  1.00  0.00
ATOM    563  H1' A      18      11.284  13.426  36.947  1.00  0.00
ATOM    564  N9  A      18      10.194  15.137  37.703  1.00  0.00
ATOM    565  C8  A      18       9.557  16.351  37.636  1.00  0.00
ATOM    566  H8  A      18       9.653  16.887  36.703  1.00  0.00
ATOM    567  N7  A      18       8.855  16.722  38.697  1.00  0.00
ATOM    568  C5  A      18       9.034  15.617  39.537  1.00  0.00
ATOM    569  C6  A      18       8.659  15.266  40.835  1.00  0.00
ATOM    570  N6  A      18       8.006  16.088  41.584  1.00  0.00
ATOM    571  H61 A      18       7.756  15.834  42.529  1.00  0.00
ATOM    572  H62 A      18       7.690  16.982  41.235  1.00  0.00
ATOM    573  N1  A      18       8.838  14.075  41.310  1.00  0.00
ATOM    574  C2  A      18       9.652  13.265  40.603  1.00  0.00
ATOM    575  H2  A      18       9.829  12.285  41.022  1.00  0.00
ATOM    576  N3  A      18      10.169  13.418  39.421  1.00  0.00
ATOM    577  C4  A      18       9.848  14.664  38.960  1.00  0.00
ATOM    578  C3' A      18       9.388  14.401  34.592  1.00  0.00
ATOM    579  H3' A      18       8.911  15.357  34.805  1.00  0.00
ATOM    580  C2' A      18       9.546  13.533  35.836  1.00  0.00
ATOM    581  H2' A      18       8.672  13.536  36.487  1.00  0.00
ATOM    582  O2' A      18       9.952  12.180  35.614  1.00  0.00
ATOM    583 HO2' A      18       9.379  11.833  34.926  1.00  0.00
ATOM    584  O3' A      18       8.704  13.730  33.587  1.00  0.00
ATOM    585  P   G      19       7.083  13.521  33.650  1.00  0.00
ATOM    586  OP1 G      19       6.641  12.994  34.979  1.00  0.00
ATOM    587  OP2 G      19       6.564  12.917  32.383  1.00  0.00
ATOM    588  O5' G      19       6.527  15.046  33.681  1.00  0.00
ATOM    589  C5' G      19       6.635  15.951  32.617  1.00  0.00
ATOM    590  H5' G      19       7.000  15.468  31.711  1.00  0.00
ATOM    591 H5'' G      19       7.414  16.648  32.926  1.00  0.00
ATOM    592  C4' G      19       5.329  16.727  32.290  1.00  0.00
ATOM    593  H4' G      19       5.481  17.294  31.372  1.00  0.00
ATOM    594  O4' G      19       4.247  15.866  31.962  1.00  0.00
ATOM    595  C1' G      19       3.069  16.394  32.434  1.00  0.00
ATOM    596  H1' G      19       2.225  16.478  31.749  1.00  0.00
ATOM    597  N9  G      19       2.644  15.654  33.672  1.00  0.00
ATOM    598  C8  G      19       3.210  14.631  34.347  1.00  0.00
ATOM    599  H8  G      19       4.159  14.184  34.091  1.00  0.00
ATOM    600  N7  G      19       2.488  14.282  35.424  1.00  0.00
ATOM    601  C5  G      19       1.401  15.168  35.376  1.00  0.00
ATOM    602  C6  G      19       0.296  15.380  36.354  1.00  0.00
ATOM    603  O6  G      19      -0.013  14.835  37.417  1.00  0.00
ATOM    604  N1  G      19      -0.516  16.356  35.989  1.00  0.00
ATOM    605  H1  G      19      -1.402  16.448  36.464  1.00  0.00
ATOM    606  C2  G      19      -0.366  17.078  34.890  1.00  0.00
ATOM    607  N2  G      19      -1.250  18.058  34.731  1.00  0.00
ATOM    608  H21 G      19      -1.754  18.411  35.532  1.00  0.00
ATOM    609  H22 G      19      -1.197  18.598  33.879  1.00  0.00
ATOM    610  N3  G      19       0.527  16.896  33.942  1.00  0.00
ATOM    611  C4  G      19       1.421  15.976  34.285  1.00  0.00
ATOM    612  C3' G      19       4.866  17.677  33.432  1.00  0.00
ATOM    613  H3' G      19       4.882  17.105  34.360  1.00  0.00
ATOM    614  C2' G      19       3.430  17.797  32.990  1.00  0.00
ATOM    615  H2' G      19       2.727  18.052  33.782  1.00  0.00
ATOM    616  O2' G      19       3.361  18.658  31.838  1.00  0.00
ATOM    617 HO2' G      19       3.956  19.359  32.115  1.00  0.00
ATOM    618  O3' G      19       5.454  18.915  33.503  1.00  0.00
ATOM    619  P   U      20       5.564  19.664  34.894  1.00  0.00
ATOM    620  OP1 U      20       6.028  21.092  34.680  1.00  0.00
ATOM    621  OP2 U      20       6.244  18.842  35.872  1.00  0.00
ATOM    622  O5' U      20       4.151  19.757  35.551  1.00  0.00
ATOM    623  C5' U      20       3.106  20.590  35.146  1.00  0.00
ATOM    624  H5' U      20       2.664  20.341  34.181  1.00  0.00
ATOM    625 H5'' U      20       3.372  21.648  35.140  1.00  0.00
ATOM    626  C4' U      20       1.873  20.583  36.143  1.00  0.00
ATOM    627  H4' U      20       1.154  21.283  35.719  1.00  0.00
ATOM    628  O4' U      20       1.325  19.264  36.265  1.00  0.00
ATOM    629  C1' U      20       0.917  19.034  37.630  1.00  0.00
ATOM    630  H1' U      20      -0.092  18.635  37.729  1.00  0.00
ATOM    631  N1  U      20       1.770  17.952  38.209  1.00  0.00
ATOM    632  C6  U      20       2.851  17.447  37.472  1.00  0.00
ATOM    633  H6  U      20       3.242  17.982  36.619  1.00  0.00
ATOM    634  C5  U      20       3.449  16.278  37.818  1.00  0.00
ATOM    635  H5  U      20       4.256  15.878  37.222  1.00  0.00
ATOM    636  C4  U      20       3.085  15.587  39.051  1.00  0.00
ATOM    637  O4  U      20       3.532  14.531  39.400  1.00  0.00
ATOM    638  N3  U      20       2.133  16.218  39.786  1.00  0.00
ATOM    639  H3  U      20       1.845  15.712  40.611  1.00  0.00
ATOM    640  C2  U      20       1.376  17.284  39.431  1.00  0.00
ATOM    641  O2  U      20       0.411  17.701  40.082  1.00  0.00
ATOM    642  C3' U      20       2.218  20.940  37.620  1.00  0.00
ATOM    643  H3' U      20       3.085  20.286  37.706  1.00  0.00
ATOM    644  C2' U      20       1.069  20.377  38.410  1.00  0.00
ATOM    645  H2' U      20       1.336  20.119  39.435  1.00  0.00
ATOM    646  O2' U      20      -0.134  21.157  38.248  1.00  0.00
ATOM    647 HO2' U      20       0.028  22.102  38.288  1.00  0.00
ATOM    648  O3' U      20       2.549  22.256  37.737  1.00  0.00
ATOM    649  P   A      21       3.465  22.757  38.957  1.00  0.00
ATOM    650  OP1 A      21       3.439  24.250  38.767  1.00  0.00
ATOM    651  OP2 A      21       4.756  22.070  38.874  1.00  0.00
ATOM    652  O5' A      21       2.917  22.358  40.380  1.00  0.00
ATOM    653  C5' A      21       1.813  22.982  40.943  1.00  0.00
ATOM    654  H5' A      21       1.065  23.089  40.157  1.00  0.00
ATOM    655 H5'' A      21       2.073  23.938  41.398  1.00  0.00
ATOM    656  C4' A      21       1.241  22.196  42.130  1.00  0.00
ATOM    657  H4' A      21       0.317  22.624  42.518  1.00  0.00
ATOM    658  O4' A      21       1.020  20.836  41.771  1.00  0.00
ATOM    659  C1' A      21       1.293  20.083  42.943  1.00  0.00
ATOM    660  H1' A      21       0.456  19.491  43.313  1.00  0.00
ATOM    661  N9  A      21       2.354  19.146  42.643  1.00  0.00
ATOM    662  C8  A      21       3.212  19.153  41.609  1.00  0.00
ATOM    663  H8  A      21       3.136  19.970  40.907  1.00  0.00
ATOM    664  N7  A      21       3.868  18.063  41.402  1.00  0.00
ATOM    665  C5  A      21       3.471  17.318  42.527  1.00  0.00
ATOM    666  C6  A      21       3.948  16.125  43.108  1.00  0.00
ATOM    667  N6  A      21       4.988  15.524  42.587  1.00  0.00
ATOM    668  H61 A      21       5.428  14.772  43.098  1.00  0.00
ATOM    669  H62 A      21       5.486  15.801  41.753  1.00  0.00
ATOM    670  N1  A      21       3.430  15.671  44.234  1.00  0.00
ATOM    671  C2  A      21       2.534  16.358  44.866  1.00  0.00
ATOM    672  H2  A      21       2.150  15.893  45.761  1.00  0.00
ATOM    673  N3  A      21       2.101  17.514  44.539  1.00  0.00
ATOM    674  C4  A      21       2.624  17.999  43.371  1.00  0.00
ATOM    675  C3' A      21       2.281  22.164  43.238  1.00  0.00
ATOM    676  H3' A      21       3.217  21.890  42.751  1.00  0.00
ATOM    677  C2' A      21       1.649  21.022  44.112  1.00  0.00
ATOM    678  H2' A      21       2.338  20.529  44.797  1.00  0.00
ATOM    679  O2' A      21       0.441  21.270  44.744  1.00  0.00
ATOM    680 HO2' A      21      -0.298  21.445  44.157  1.00  0.00
ATOM    681  O3' A      21       2.319  23.394  43.891  1.00  0.00
ATOM    682  P   G      22       3.431  23.671  44.931  1.00  0.00
ATOM    683  OP1 G      22       3.214  25.016  45.437  1.00  0.00
ATOM    684  OP2 G      22       4.781  23.502  44.336  1.00  0.00
ATOM    685  O5' G      22       3.371  22.531  45.977  1.00  0.00
ATOM    686  C5' G      22       2.541  22.544  47.166  1.00  0.00
ATOM    687  H5' G      22       1.532  22.578  46.754  1.00  0.00
ATOM    688 H5'' G      22       2.805  23.357  47.843  1.00  0.00
ATOM    689  C4' G      22       2.783  21.265  48.012  1.00  0.00
ATOM    690  H4' G      22       2.133  21.247  48.887  1.00  0.00
ATOM    691  O4' G      22       2.591  20.026  47.390  1.00  0.00
ATOM    692  C1' G      22       3.605  19.163  47.898  1.00  0.00
ATOM    693  H1' G      22       3.235  18.299  48.449  1.00  0.00
ATOM    694  N9  G      22       4.525  18.714  46.780  1.00  0.00
ATOM    695  C8  G      22       4.928  19.397  45.625  1.00  0.00
ATOM    696  H8  G      22       4.556  20.403  45.508  1.00  0.00
ATOM    697  N7  G      22       5.738  18.663  44.856  1.00  0.00
ATOM    698  C5  G      22       5.875  17.450  45.559  1.00  0.00
ATOM    699  C6  G      22       6.658  16.236  45.247  1.00  0.00
ATOM    700  O6  G      22       7.437  15.972  44.396  1.00  0.00
ATOM    701  N1  G      22       6.388  15.223  46.155  1.00  0.00
ATOM    702  H1  G      22       6.840  14.347  45.933  1.00  0.00
ATOM    703  C2  G      22       5.832  15.501  47.396  1.00  0.00
ATOM    704  N2  G      22       5.745  14.603  48.305  1.00  0.00
ATOM    705  H21 G      22       6.389  13.827  48.254  1.00  0.00
ATOM    706  H22 G      22       5.423  15.125  49.108  1.00  0.00
ATOM    707  N3  G      22       5.151  16.558  47.727  1.00  0.00
ATOM    708  C4  G      22       5.142  17.497  46.765  1.00  0.00
ATOM    709  C3' G      22       4.244  21.289  48.424  1.00  0.00
ATOM    710  H3' G      22       4.864  21.447  47.542  1.00  0.00
ATOM    711  C2' G      22       4.420  19.854  48.907  1.00  0.00
ATOM    712  H2' G      22       5.440  19.498  48.764  1.00  0.00
ATOM    713  O2' G      22       3.910  19.548  50.240  1.00  0.00
ATOM    714 HO2' G      22       4.136  20.234  50.871  1.00  0.00
ATOM    715  O3' G      22       4.517  22.303  49.390  1.00  0.00
ATOM    716  P   C      23       6.008  22.801  49.584  1.00  0.00
ATOM    717  OP1 C      23       6.034  23.783  50.671  1.00  0.00
ATOM    718  OP2 C      23       6.470  23.164  48.252  1.00  0.00
ATOM    719  O5' C      23       6.816  21.533  50.100  1.00  0.00
ATOM    720  C5' C      23       6.714  21.101  51.485  1.00  0.00
ATOM    721  H5' C      23       5.664  21.125  51.777  1.00  0.00
ATOM    722 H5'' C      23       7.333  21.744  52.112  1.00  0.00
ATOM    723  C4' C      23       7.318  19.737  51.646  1.00  0.00
ATOM    724  H4' C      23       7.162  19.339  52.649  1.00  0.00
ATOM    725  O4' C      23       6.860  18.716  50.771  1.00  0.00
ATOM    726  C1' C      23       7.896  17.794  50.356  1.00  0.00
ATOM    727  H1' C      23       7.602  16.774  50.605  1.00  0.00
ATOM    728  N1  C      23       8.410  17.978  48.937  1.00  0.00
ATOM    729  C6  C      23       8.156  19.081  48.158  1.00  0.00
ATOM    730  H6  C      23       7.542  19.886  48.533  1.00  0.00
ATOM    731  C5  C      23       8.595  19.221  46.838  1.00  0.00
ATOM    732  H5  C      23       8.387  20.125  46.285  1.00  0.00
ATOM    733  C4  C      23       9.295  18.145  46.265  1.00  0.00
ATOM    734  N4  C      23       9.533  18.074  44.989  1.00  0.00
ATOM    735  H41 C      23      10.039  17.348  44.503  1.00  0.00
ATOM    736  H42 C      23       9.389  18.901  44.426  1.00  0.00
ATOM    737  N3  C      23       9.548  17.051  46.977  1.00  0.00
ATOM    738  C2  C      23       9.230  16.978  48.306  1.00  0.00
ATOM    739  O2  C      23       9.405  15.898  48.904  1.00  0.00
ATOM    740  C3' C      23       8.827  19.733  51.546  1.00  0.00
ATOM    741  H3' C      23       9.126  20.295  50.662  1.00  0.00
ATOM    742  C2' C      23       8.998  18.238  51.334  1.00  0.00
ATOM    743  H2' C      23       9.968  18.031  50.880  1.00  0.00
ATOM    744  O2' C      23       8.902  17.410  52.562  1.00  0.00
ATOM    745 HO2' C      23       8.011  17.093  52.726  1.00  0.00
ATOM    746  O3' C      23       9.421  20.276  52.754  1.00  0.00
ATOM    747  P   C      24      10.895  20.815  52.630  1.00  0.00
ATOM    748  OP1 C      24      11.251  21.252  54.000  1.00  0.00
ATOM    749  OP2 C      24      11.087  21.703  51.466  1.00  0.00
ATOM    750  O5' C      24      11.766  19.472  52.379  1.00  0.00
ATOM    751  C5' C      24      12.009  18.516  53.337  1.00  0.00
ATOM    752  H5' C      24      11.057  18.182  53.748  1.00  0.00
ATOM    753 H5'' C      24      12.482  19.046  54.163  1.00  0.00
ATOM    754  C4' C      24      12.776  17.312  52.851  1.00  0.00
ATOM    755  H4' C      24      12.924  16.694  53.736  1.00  0.00
ATOM    756  O4' C      24      12.095  16.576  51.929  1.00  0.00
ATOM    757  C1' C      24      13.028  16.039  50.939  1.00  0.00
ATOM    758  H1' C      24      12.875  14.969  50.795  1.00  0.00
ATOM    759  N1  C      24      12.900  16.694  49.557  1.00  0.00
ATOM    760  C6  C      24      12.239  17.858  49.320  1.00  0.00
ATOM    761  H6  C      24      11.832  18.461  50.119  1.00  0.00
ATOM    762  C5  C      24      12.130  18.361  48.038  1.00  0.00
ATOM    763  H5  C      24      11.672  19.333  47.939  1.00  0.00
ATOM    764  C4  C      24      12.690  17.597  46.982  1.00  0.00
ATOM    765  N4  C      24      12.713  17.961  45.742  1.00  0.00
ATOM    766  H41 C      24      13.160  17.315  45.107  1.00  0.00
ATOM    767  H42 C      24      12.302  18.819  45.403  1.00  0.00
ATOM    768  N3  C      24      13.253  16.417  47.196  1.00  0.00
ATOM    769  C2  C      24      13.347  15.957  48.463  1.00  0.00
ATOM    770  O2  C      24      14.093  14.982  48.589  1.00  0.00
ATOM    771  C3' C      24      14.122  17.660  52.285  1.00  0.00
ATOM    772  H3' C      24      14.132  18.474  51.559  1.00  0.00
ATOM    773  C2' C      24      14.363  16.321  51.583  1.00  0.00
ATOM    774  H2' C      24      15.197  16.396  50.885  1.00  0.00
ATOM    775  O2' C      24      14.796  15.264  52.474  1.00  0.00
ATOM    776 HO2' C      24      15.184  15.705  53.233  1.00  0.00
ATOM    777  O3' C      24      15.006  18.059  53.369  1.00  0.00
ATOM    778  P   C      25      16.419  18.753  53.033  1.00  0.00
ATOM    779  OP1 C      25      17.200  18.991  54.273  1.00  0.00
ATOM    780  OP2 C      25      16.073  19.893  52.195  1.00  0.00
ATOM    781  O5' C      25      17.226  17.711  52.121  1.00  0.00
ATOM    782  C5' C      25      17.902  16.598  52.671  1.00  0.00
ATOM    783  H5' C      25      17.168  16.055  53.266  1.00  0.00
ATOM    784 H5'' C      25      18.692  16.901  53.358  1.00  0.00
ATOM    785  C4' C      25      18.464  15.649  51.527  1.00  0.00
ATOM    786  H4' C      25      18.757  14.722  52.018  1.00  0.00
ATOM    787  O4' C      25      17.446  15.322  50.579  1.00  0.00
ATOM    788  C1' C      25      18.079  15.137  49.335  1.00  0.00
ATOM    789  H1' C      25      17.820  14.162  48.922  1.00  0.00
ATOM    790  N1  C      25      17.579  16.133  48.341  1.00  0.00
ATOM    791  C6  C      25      16.754  17.248  48.668  1.00  0.00
ATOM    792  H6  C      25      16.421  17.425  49.681  1.00  0.00
ATOM    793  C5  C      25      16.219  18.013  47.643  1.00  0.00
ATOM    794  H5  C      25      15.529  18.805  47.892  1.00  0.00
ATOM    795  C4  C      25      16.557  17.661  46.291  1.00  0.00
ATOM    796  N4  C      25      16.079  18.323  45.267  1.00  0.00
ATOM    797  H41 C      25      16.260  18.118  44.295  1.00  0.00
ATOM    798  H42 C      25      15.516  19.104  45.572  1.00  0.00
ATOM    799  N3  C      25      17.348  16.679  45.961  1.00  0.00
ATOM    800  C2  C      25      17.813  15.896  46.980  1.00  0.00
ATOM    801  O2  C      25      18.457  14.907  46.599  1.00  0.00
ATOM    802  C3' C      25      19.696  16.192  50.797  1.00  0.00
ATOM    803  H3' C      25      19.500  17.230  50.527  1.00  0.00
ATOM    804  C2' C      25      19.639  15.204  49.569  1.00  0.00
ATOM    805  H2' C      25      20.134  15.606  48.685  1.00  0.00
ATOM    806  O2' C      25      20.093  13.903  49.864  1.00  0.00
ATOM    807 HO2' C      25      21.051  13.886  49.925  1.00  0.00
ATOM    808  O3' C      25      20.973  16.023  51.498  1.00  0.00
ATOM    809  P   G      26      21.925  17.255  51.646  1.00  0.00
ATOM    810  OP1 G      26      23.139  16.914  52.417  1.00  0.00
ATOM    811  OP2 G      26      21.183  18.412  52.215  1.00  0.00
ATOM    812  O5' G      26      22.413  17.593  50.130  1.00  0.00
ATOM    813  C5' G      26      23.439  16.729  49.615  1.00  0.00
ATOM    814  H5' G      26      23.240  15.692  49.883  1.00  0.00
ATOM    815 H5'' G      26      24.320  17.055  50.169  1.00  0.00
ATOM    816  C4' G      26      23.650  16.800  48.094  1.00  0.00
ATOM    817  H4' G      26      24.319  15.988  47.809  1.00  0.00
ATOM    818  O4' G      26      22.402  16.447  47.509  1.00  0.00
ATOM    819  C1' G      26      22.091  17.334  46.456  1.00  0.00
ATOM    820  H1' G      26      21.943  16.755  45.545  1.00  0.00
ATOM    821  N9  G      26      20.828  18.108  46.587  1.00  0.00
ATOM    822  C8  G      26      20.181  18.421  47.736  1.00  0.00
ATOM    823  H8  G      26      20.425  18.257  48.775  1.00  0.00
ATOM    824  N7  G      26      19.234  19.373  47.528  1.00  0.00
ATOM    825  C5  G      26      19.326  19.618  46.144  1.00  0.00
ATOM    826  C6  G      26      18.524  20.469  45.390  1.00  0.00
ATOM    827  O6  G      26      17.555  21.222  45.750  1.00  0.00
ATOM    828  N1  G      26      18.803  20.375  44.032  1.00  0.00
ATOM    829  H1  G      26      18.354  21.116  43.513  1.00  0.00
ATOM    830  C2  G      26      19.792  19.605  43.520  1.00  0.00
ATOM    831  N2  G      26      20.098  19.749  42.273  1.00  0.00
ATOM    832  H21 G      26      19.530  20.326  41.669  1.00  0.00
ATOM    833  H22 G      26      20.871  19.231  41.882  1.00  0.00
ATOM    834  N3  G      26      20.478  18.723  44.216  1.00  0.00
ATOM    835  C4  G      26      20.193  18.743  45.533  1.00  0.00
ATOM    836  C3' G      26      23.989  18.152  47.567  1.00  0.00
ATOM    837  H3' G      26      23.591  18.958  48.183  1.00  0.00
ATOM    838  C2' G      26      23.394  18.139  46.130  1.00  0.00
ATOM    839  H2' G      26      23.082  19.118  45.767  1.00  0.00
ATOM    840  O2' G      26      24.141  17.398  45.206  1.00  0.00
ATOM    841 HO2' G      26      23.714  17.544  44.359  1.00  0.00
ATOM    842  O3' G      26      25.426  18.321  47.518  1.00  0.00
ATOM    843  P   U      27      26.013  19.739  47.251  1.00  0.00
ATOM    844  OP1 U      27      27.477  19.594  47.407  1.00  0.00
ATOM    845  OP2 U      27      25.303  20.710  48.094  1.00  0.00
ATOM    846  O5' U      27      25.728  20.080  45.654  1.00  0.00
ATOM    847  C5' U      27      26.400  19.362  44.606  1.00  0.00
ATOM    848  H5' U      27      26.344  18.277  44.684  1.00  0.00
ATOM    849 H5'' U      27      27.441  19.518  44.892  1.00  0.00
ATOM    850  C4' U      27      26.226  19.905  43.194  1.00  0.00
ATOM    851  H4' U      27      26.827  19.251  42.563  1.00  0.00
ATOM    852  O4' U      27      24.869  19.602  42.791  1.00  0.00
ATOM    853  C1' U      27      24.442  20.706  41.866  1.00  0.00
ATOM    854  H1' U      27      24.041  20.152  41.017  1.00  0.00
ATOM    855  N1  U      27      23.379  21.522  42.473  1.00  0.00
ATOM    856  C6  U      27      23.193  21.640  43.820  1.00  0.00
ATOM    857  H6  U      27      23.882  21.189  44.519  1.00  0.00
ATOM    858  C5  U      27      22.162  22.369  44.287  1.00  0.00
ATOM    859  H5  U      27      22.139  22.715  45.310  1.00  0.00
ATOM    860  C4  U      27      21.288  23.126  43.455  1.00  0.00
ATOM    861  O4  U      27      20.355  23.875  43.776  1.00  0.00
ATOM    862  N3  U      27      21.539  22.974  42.117  1.00  0.00
ATOM    863  H3  U      27      20.960  23.466  41.451  1.00  0.00
ATOM    864  C2  U      27      22.616  22.284  41.632  1.00  0.00
ATOM    865  O2  U      27      22.775  22.285  40.391  1.00  0.00
ATOM    866  C3' U      27      26.380  21.412  42.897  1.00  0.00
ATOM    867  H3' U      27      25.944  22.082  43.638  1.00  0.00
ATOM    868  C2' U      27      25.668  21.594  41.538  1.00  0.00
ATOM    869  H2' U      27      25.417  22.641  41.371  1.00  0.00
ATOM    870  O2' U      27      26.451  21.077  40.425  1.00  0.00
ATOM    871 HO2' U      27      26.818  21.744  39.841  1.00  0.00
ATOM    872  O3' U      27      27.773  21.814  42.746  1.00  0.00
ATOM    873  P   C      28      28.414  23.126  43.306  1.00  0.00
ATOM    874  OP1 C      28      29.810  23.193  42.788  1.00  0.00
ATOM    875  OP2 C      28      28.293  22.943  44.763  1.00  0.00
ATOM    876  O5' C      28      27.442  24.297  42.758  1.00  0.00
ATOM    877  C5' C      28      27.522  24.761  41.442  1.00  0.00
ATOM    878  H5' C      28      27.500  23.923  40.745  1.00  0.00
ATOM    879 H5'' C      28      28.491  25.249  41.340  1.00  0.00
ATOM    880  C4' C      28      26.412  25.737  41.141  1.00  0.00
ATOM    881  H4' C      28      26.510  25.928  40.072  1.00  0.00
ATOM    882  O4' C      28      25.104  25.268  41.418  1.00  0.00
ATOM    883  C1' C      28      24.391  26.345  41.911  1.00  0.00
ATOM    884  H1' C      28      23.505  26.376  41.277  1.00  0.00
ATOM    885  N1  C      28      24.012  26.256  43.350  1.00  0.00
ATOM    886  C6  C      28      24.553  25.339  44.246  1.00  0.00
ATOM    887  H6  C      28      25.431  24.748  44.029  1.00  0.00
ATOM    888  C5  C      28      24.047  25.300  45.515  1.00  0.00
ATOM    889  H5  C      28      24.453  24.616  46.246  1.00  0.00
ATOM    890  C4  C      28      22.944  26.109  45.851  1.00  0.00
ATOM    891  N4  C      28      22.496  26.115  47.073  1.00  0.00
ATOM    892  H41 C      28      21.700  26.710  47.252  1.00  0.00
ATOM    893  H42 C      28      22.923  25.506  47.756  1.00  0.00
ATOM    894  N3  C      28      22.562  27.035  45.005  1.00  0.00
ATOM    895  C2  C      28      22.978  27.083  43.758  1.00  0.00
ATOM    896  O2  C      28      22.466  27.925  43.047  1.00  0.00
ATOM    897  C3' C      28      26.663  26.976  41.943  1.00  0.00
ATOM    898  H3' C      28      26.733  26.709  42.997  1.00  0.00
ATOM    899  C2' C      28      25.208  27.621  41.689  1.00  0.00
ATOM    900  H2' C      28      25.028  28.297  42.525  1.00  0.00
ATOM    901  O2' C      28      25.036  28.087  40.321  1.00  0.00
ATOM    902 HO2' C      28      24.243  28.626  40.367  1.00  0.00
ATOM    903  O3' C      28      27.674  27.774  41.324  1.00  0.00
ATOM    904  P   U      29      28.523  28.821  42.110  1.00  0.00
ATOM    905  OP1 U      29      29.566  29.250  41.126  1.00  0.00
ATOM    906  OP2 U      29      28.853  28.153  43.413  1.00  0.00
ATOM    907  O5' U      29      27.480  30.103  42.303  1.00  0.00
ATOM    908  C5' U      29      27.010  31.015  41.310  1.00  0.00
ATOM    909  H5' U      29      26.683  30.542  40.384  1.00  0.00
ATOM    910 H5'' U      29      27.796  31.698  40.988  1.00  0.00
ATOM    911  C4' U      29      25.837  31.793  41.832  1.00  0.00
ATOM    912  H4' U      29      25.575  32.519  41.061  1.00  0.00
ATOM    913  O4' U      29      24.759  30.959  42.276  1.00  0.00
ATOM    914  C1' U      29      24.115  31.563  43.374  1.00  0.00
ATOM    915  H1' U      29      23.070  31.775  43.144  1.00  0.00
ATOM    916  N1  U      29      24.276  30.781  44.660  1.00  0.00
ATOM    917  C6  U      29      25.195  29.791  44.880  1.00  0.00
ATOM    918  H6  U      29      25.819  29.423  44.079  1.00  0.00
ATOM    919  C5  U      29      25.239  28.998  45.973  1.00  0.00
ATOM    920  H5  U      29      25.980  28.212  45.987  1.00  0.00
ATOM    921  C4  U      29      24.436  29.299  47.089  1.00  0.00
ATOM    922  O4  U      29      24.559  28.818  48.211  1.00  0.00
ATOM    923  N3  U      29      23.546  30.381  46.938  1.00  0.00
ATOM    924  H3  U      29      22.845  30.511  47.654  1.00  0.00
ATOM    925  C2  U      29      23.394  31.043  45.755  1.00  0.00
ATOM    926  O2  U      29      22.415  31.781  45.608  1.00  0.00
ATOM    927  C3' U      29      26.260  32.650  43.033  1.00  0.00
ATOM    928  H3' U      29      26.791  32.096  43.807  1.00  0.00
ATOM    929  C2' U      29      24.800  32.932  43.490  1.00  0.00
ATOM    930  H2' U      29      24.882  33.202  44.543  1.00  0.00
ATOM    931  O2' U      29      24.204  33.930  42.617  1.00  0.00
ATOM    932 HO2' U      29      24.898  34.530  42.335  1.00  0.00
ATOM    933  O3' U      29      27.063  33.782  42.630  1.00  0.00
ATOM    934  P   A      30      27.854  34.563  43.724  1.00  0.00
ATOM    935  OP1 A      30      28.466  35.785  43.031  1.00  0.00
ATOM    936  OP2 A      30      28.759  33.625  44.461  1.00  0.00
ATOM    937  O5' A      30      26.693  34.995  44.778  1.00  0.00
ATOM    938  C5' A      30      25.814  36.141  44.594  1.00  0.00
ATOM    939  H5' A      30      25.255  35.926  43.683  1.00  0.00
ATOM    940 H5'' A      30      26.373  37.076  44.540  1.00  0.00
ATOM    941  C4' A      30      24.817  36.403  45.743  1.00  0.00
ATOM    942  H4' A      30      24.097  37.184  45.500  1.00  0.00
ATOM    943  O4' A      30      23.847  35.292  46.041  1.00  0.00
ATOM    944  C1' A      30      23.591  35.390  47.404  1.00  0.00
ATOM    945  H1' A      30      22.525  35.544  47.575  1.00  0.00
ATOM    946  N9  A      30      24.041  34.162  48.115  1.00  0.00
ATOM    947  C8  A      30      24.898  33.149  47.754  1.00  0.00
ATOM    948  H8  A      30      25.549  33.153  46.892  1.00  0.00
ATOM    949  N7  A      30      25.034  32.205  48.666  1.00  0.00
ATOM    950  C5  A      30      24.091  32.628  49.608  1.00  0.00
ATOM    951  C6  A      30      23.528  32.089  50.806  1.00  0.00
ATOM    952  N6  A      30      23.858  30.960  51.293  1.00  0.00
ATOM    953  H61 A      30      23.191  30.574  51.946  1.00  0.00
ATOM    954  H62 A      30      24.584  30.366  50.917  1.00  0.00
ATOM    955  N1  A      30      22.494  32.630  51.511  1.00  0.00
ATOM    956  C2  A      30      21.997  33.749  51.050  1.00  0.00
ATOM    957  H2  A      30      21.304  34.314  51.655  1.00  0.00
ATOM    958  N3  A      30      22.362  34.288  49.988  1.00  0.00
ATOM    959  C4  A      30      23.390  33.737  49.242  1.00  0.00
ATOM    960  C3' A      30      25.553  36.805  47.068  1.00  0.00
ATOM    961  H3' A      30      26.316  36.089  47.374  1.00  0.00
ATOM    962  C2' A      30      24.346  36.645  47.973  1.00  0.00
ATOM    963  H2' A      30      24.685  36.628  49.009  1.00  0.00
ATOM    964  O2' A      30      23.386  37.653  47.849  1.00  0.00
ATOM    965 HO2' A      30      23.702  38.393  48.372  1.00  0.00
ATOM    966  O3' A      30      26.066  38.192  47.008  1.00  0.00
ATOM    967  P   G      31      26.991  38.719  48.182  1.00  0.00
ATOM    968  OP1 G      31      27.559  39.990  47.855  1.00  0.00
ATOM    969  OP2 G      31      27.906  37.629  48.513  1.00  0.00
ATOM    970  O5' G      31      26.060  38.926  49.512  1.00  0.00
ATOM    971  C5' G      31      25.183  40.058  49.676  1.00  0.00
ATOM    972  H5' G      31      24.593  40.134  48.763  1.00  0.00
ATOM    973 H5'' G      31      25.753  40.977  49.813  1.00  0.00
ATOM    974  C4' G      31      24.345  39.746  50.947  1.00  0.00
ATOM    975  H4' G      31      23.580  40.520  51.016  1.00  0.00
ATOM    976  O4' G      31      23.734  38.463  50.668  1.00  0.00
ATOM    977  C1' G      31      23.642  37.790  51.949  1.00  0.00
ATOM    978  H1' G      31      22.590  37.557  52.115  1.00  0.00
ATOM    979  N9  G      31      24.488  36.607  52.040  1.00  0.00
ATOM    980  C8  G      31      25.638  36.267  51.390  1.00  0.00
ATOM    981  H8  G      31      26.147  36.841  50.629  1.00  0.00
ATOM    982  N7  G      31      25.912  34.991  51.534  1.00  0.00
ATOM    983  C5  G      31      25.157  34.618  52.606  1.00  0.00
ATOM    984  C6  G      31      25.147  33.378  53.311  1.00  0.00
ATOM    985  O6  G      31      25.920  32.405  53.135  1.00  0.00
ATOM    986  N1  G      31      24.125  33.328  54.270  1.00  0.00
ATOM    987  H1  G      31      23.891  32.493  54.788  1.00  0.00
ATOM    988  C2  G      31      23.316  34.404  54.526  1.00  0.00
ATOM    989  N2  G      31      22.499  34.416  55.577  1.00  0.00
ATOM    990  H21 G      31      22.512  33.584  56.148  1.00  0.00
ATOM    991  H22 G      31      22.067  35.274  55.890  1.00  0.00
ATOM    992  N3  G      31      23.373  35.619  53.934  1.00  0.00
ATOM    993  C4  G      31      24.353  35.616  52.992  1.00  0.00
ATOM    994  C3' G      31      25.137  39.642  52.270  1.00  0.00
ATOM    995  H3' G      31      26.031  39.064  52.034  1.00  0.00
ATOM    996  C2' G      31      24.063  38.783  52.948  1.00  0.00
ATOM    997  H2' G      31      24.488  38.270  53.811  1.00  0.00
ATOM    998  O2' G      31      22.932  39.585  53.287  1.00  0.00
ATOM    999 HO2' G      31      23.361  40.392  53.580  1.00  0.00
ATOM   1000  O3' G      31      25.406  40.959  52.825  1.00  0.00
ATOM   1001  P   U      32      26.829  41.171  53.516  1.00  0.00
ATOM   1002  OP1 U      32      26.781  42.526  54.009  1.00  0.00
ATOM   1003  OP2 U      32      27.936  40.719  52.683  1.00  0.00
ATOM   1004  O5' U      32      26.614  40.263  54.817  1.00  0.00
ATOM   1005  C5' U      32      25.836  40.811  55.905  1.00  0.00
ATOM   1006  H5' U      32      24.822  41.016  55.562  1.00  0.00
ATOM   1007 H5'' U      32      26.264  41.755  56.244  1.00  0.00
ATOM   1008  C4' U      32      25.821  39.709  56.967  1.00  0.00
ATOM   1009  H4' U      32      25.161  40.014  57.778  1.00  0.00
ATOM   1010  O4' U      32      25.175  38.524  56.368  1.00  0.00
ATOM   1011  C1' U      32      25.687  37.263  56.928  1.00  0.00
ATOM   1012  H1' U      32      24.845  36.800  57.442  1.00  0.00
ATOM   1013  N1  U      32      26.411  36.363  56.009  1.00  0.00
ATOM   1014  C6  U      32      27.191  36.851  54.987  1.00  0.00
ATOM   1015  H6  U      32      27.137  37.927  54.909  1.00  0.00
ATOM   1016  C5  U      32      27.990  36.074  54.269  1.00  0.00
ATOM   1017  H5  U      32      28.655  36.512  53.539  1.00  0.00
ATOM   1018  C4  U      32      27.972  34.677  54.457  1.00  0.00
ATOM   1019  O4  U      32      28.545  33.944  53.654  1.00  0.00
ATOM   1020  N3  U      32      27.116  34.173  55.417  1.00  0.00
ATOM   1021  H3  U      32      27.025  33.173  55.527  1.00  0.00
ATOM   1022  C2  U      32      26.431  35.038  56.357  1.00  0.00
ATOM   1023  O2  U      32      25.965  34.644  57.427  1.00  0.00
ATOM   1024  C3' U      32      27.136  39.158  57.480  1.00  0.00
ATOM   1025  H3' U      32      27.806  38.820  56.690  1.00  0.00
ATOM   1026  C2' U      32      26.603  37.781  58.061  1.00  0.00
ATOM   1027  H2' U      32      27.477  37.155  58.245  1.00  0.00
ATOM   1028  O2' U      32      25.853  37.959  59.242  1.00  0.00
ATOM   1029 HO2' U      32      25.553  37.133  59.629  1.00  0.00
ATOM   1030  O3' U      32      27.735  39.977  58.460  1.00  0.00
ATOM   1031  P   A      33      29.292  39.973  58.534  1.00  0.00
ATOM   1032  OP1 A      33      29.733  41.128  59.384  1.00  0.00
ATOM   1033  OP2 A      33      29.825  39.901  57.215  1.00  0.00
ATOM   1034  O5' A      33      29.556  38.606  59.233  1.00  0.00
ATOM   1035  C5' A      33      29.369  38.465  60.656  1.00  0.00
ATOM   1036  H5' A      33      28.448  38.951  60.979  1.00  0.00
ATOM   1037 H5'' A      33      30.158  39.002  61.183  1.00  0.00
ATOM   1038  C4' A      33      29.385  37.035  61.184  1.00  0.00
ATOM   1039  H4' A      33      29.184  37.009  62.255  1.00  0.00
ATOM   1040  O4' A      33      28.571  36.090  60.435  1.00  0.00
ATOM   1041  C1' A      33      29.149  34.816  60.433  1.00  0.00
ATOM   1042  H1' A      33      28.510  33.994  60.755  1.00  0.00
ATOM   1043  N9  A      33      29.449  34.468  59.012  1.00  0.00
ATOM   1044  C8  A      33      29.572  35.241  57.839  1.00  0.00
ATOM   1045  H8  A      33      29.486  36.315  57.906  1.00  0.00
ATOM   1046  N7  A      33      30.198  34.664  56.873  1.00  0.00
ATOM   1047  C5  A      33      30.233  33.345  57.384  1.00  0.00
ATOM   1048  C6  A      33      30.492  32.125  56.733  1.00  0.00
ATOM   1049  N6  A      33      30.665  31.973  55.417  1.00  0.00
ATOM   1050  H61 A      33      30.666  31.018  55.088  1.00  0.00
ATOM   1051  H62 A      33      30.756  32.828  54.887  1.00  0.00
ATOM   1052  N1  A      33      30.479  30.962  57.449  1.00  0.00
ATOM   1053  C2  A      33      30.153  31.071  58.742  1.00  0.00
ATOM   1054  H2  A      33      30.075  30.153  59.304  1.00  0.00
ATOM   1055  N3  A      33      29.844  32.126  59.439  1.00  0.00
ATOM   1056  C4  A      33      29.805  33.245  58.682  1.00  0.00
ATOM   1057  C3' A      33      30.792  36.419  61.135  1.00  0.00
ATOM   1058  H3' A      33      31.270  36.493  60.159  1.00  0.00
ATOM   1059  C2' A      33      30.433  34.942  61.317  1.00  0.00
ATOM   1060  H2' A      33      31.151  34.248  60.878  1.00  0.00
ATOM   1061  O2' A      33      30.077  34.506  62.662  1.00  0.00
ATOM   1062 HO2' A      33      30.854  34.049  62.993  1.00  0.00
ATOM   1063  O3' A      33      31.649  36.892  62.224  1.00  0.00
ATOM   1064  P   C      34      33.201  36.850  62.234  1.00  0.00
ATOM   1065  OP1 C      34      33.674  37.548  63.446  1.00  0.00
ATOM   1066  OP2 C      34      33.711  37.301  60.889  1.00  0.00
ATOM   1067  O5' C      34      33.421  35.255  62.367  1.00  0.00
ATOM   1068  C5' C      34      33.384  34.658  63.596  1.00  0.00
ATOM   1069  H5' C      34      32.359  34.855  63.912  1.00  0.00
ATOM   1070 H5'' C      34      34.112  35.088  64.284  1.00  0.00
ATOM   1071  C4' C      34      33.573  33.144  63.521  1.00  0.00
ATOM   1072  H4' C      34      33.258  32.676  64.453  1.00  0.00
ATOM   1073  O4' C      34      32.824  32.631  62.429  1.00  0.00
ATOM   1074  C1' C      34      33.418  31.585  61.684  1.00  0.00
ATOM   1075  H1' C      34      32.736  30.745  61.813  1.00  0.00
ATOM   1076  N1  C      34      33.654  32.016  60.231  1.00  0.00
ATOM   1077  C6  C      34      33.530  33.281  59.731  1.00  0.00
ATOM   1078  H6  C      34      33.478  34.109  60.421  1.00  0.00
ATOM   1079  C5  C      34      33.793  33.564  58.427  1.00  0.00
ATOM   1080  H5  C      34      33.914  34.566  58.043  1.00  0.00
ATOM   1081  C4  C      34      33.961  32.444  57.555  1.00  0.00
ATOM   1082  N4  C      34      33.965  32.754  56.239  1.00  0.00
ATOM   1083  H41 C      34      33.805  31.979  55.612  1.00  0.00
ATOM   1084  H42 C      34      33.769  33.688  55.907  1.00  0.00
ATOM   1085  N3  C      34      34.011  31.217  57.991  1.00  0.00
ATOM   1086  C2  C      34      33.817  30.968  59.320  1.00  0.00
ATOM   1087  O2  C      34      33.712  29.792  59.692  1.00  0.00
ATOM   1088  C3' C      34      34.995  32.734  63.100  1.00  0.00
ATOM   1089  H3' C      34      35.470  33.315  62.310  1.00  0.00
ATOM   1090  C2' C      34      34.700  31.326  62.538  1.00  0.00
ATOM   1091  H2' C      34      35.564  30.988  61.965  1.00  0.00
ATOM   1092  O2' C      34      34.228  30.347  63.493  1.00  0.00
ATOM   1093 HO2' C      34      34.961  29.753  63.674  1.00  0.00
ATOM   1094  O3' C      34      35.819  32.608  64.186  1.00  0.00
ATOM   1095  P   C      35      37.315  33.070  64.085  1.00  0.00
ATOM   1096  OP1 C      35      37.980  32.896  65.363  1.00  0.00
ATOM   1097  OP2 C      35      37.339  34.405  63.495  1.00  0.00
ATOM   1098  O5' C      35      37.973  32.090  63.102  1.00  0.00
ATOM   1099  C5' C      35      38.344  30.787  63.569  1.00  0.00
ATOM   1100  H5' C      35      37.404  30.446  64.001  1.00  0.00
ATOM   1101 H5'' C      35      39.130  30.841  64.323  1.00  0.00
ATOM   1102  C4' C      35      38.833  29.809  62.472  1.00  0.00
ATOM   1103  H4' C      35      39.006  28.937  63.103  1.00  0.00
ATOM   1104  O4' C      35      37.771  29.580  61.541  1.00  0.00
ATOM   1105  C1' C      35      38.385  29.181  60.370  1.00  0.00
ATOM   1106  H1' C      35      38.152  28.132  60.188  1.00  0.00
ATOM   1107  N1  C      35      37.832  29.978  59.265  1.00  0.00
ATOM   1108  C6  C      35      37.320  31.230  59.406  1.00  0.00
ATOM   1109  H6  C      35      37.178  31.666  60.384  1.00  0.00
ATOM   1110  C5  C      35      36.976  31.955  58.282  1.00  0.00
ATOM   1111  H5  C      35      36.525  32.933  58.369  1.00  0.00
ATOM   1112  C4  C      35      37.183  31.263  57.048  1.00  0.00
ATOM   1113  N4  C      35      36.623  31.768  55.979  1.00  0.00
ATOM   1114  H41 C      35      36.757  31.136  55.203  1.00  0.00
ATOM   1115  H42 C      35      36.285  32.720  55.970  1.00  0.00
ATOM   1116  N3  C      35      37.685  30.036  56.973  1.00  0.00
ATOM   1117  C2  C      35      38.039  29.359  58.087  1.00  0.00
ATOM   1118  O2  C      35      38.544  28.260  57.902  1.00  0.00
ATOM   1119  C3' C      35      40.171  30.142  61.777  1.00  0.00
ATOM   1120  H3' C      35      39.965  31.211  61.732  1.00  0.00
ATOM   1121  C2' C      35      39.943  29.366  60.459  1.00  0.00
ATOM   1122  H2' C      35      40.276  29.841  59.537  1.00  0.00
ATOM   1123  O2' C      35      40.629  28.089  60.556  1.00  0.00
ATOM   1124 HO2' C      35      41.560  28.310  60.632  1.00  0.00
ATOM   1125  O3' C      35      41.350  29.729  62.557  1.00  0.00
ATOM   1126  P   C      36      42.796  30.307  62.271  1.00  0.00
ATOM   1127  OP1 C      36      43.765  29.711  63.230  1.00  0.00
ATOM   1128  OP2 C      36      42.681  31.770  62.224  1.00  0.00
ATOM   1129  O5' C      36      43.226  29.801  60.874  1.00  0.00
ATOM   1130  C5' C      36      43.862  28.573  60.622  1.00  0.00
ATOM   1131  H5' C      36      43.186  27.811  61.009  1.00  0.00
ATOM   1132 H5'' C      36      44.790  28.466  61.184  1.00  0.00
ATOM   1133  C4' C      36      44.101  28.366  59.168  1.00  0.00
ATOM   1134  H4' C      36      44.404  27.328  59.037  1.00  0.00
ATOM   1135  O4' C      36      42.836  28.549  58.508  1.00  0.00
ATOM   1136  C1' C      36      43.065  28.640  57.094  1.00  0.00
ATOM   1137  H1' C      36      42.842  27.649  56.698  1.00  0.00
ATOM   1138  N1  C      36      42.215  29.718  56.481  1.00  0.00
ATOM   1139  C6  C      36      41.732  30.764  57.210  1.00  0.00
ATOM   1140  H6  C      36      41.921  30.864  58.268  1.00  0.00
ATOM   1141  C5  C      36      40.961  31.676  56.596  1.00  0.00
ATOM   1142  H5  C      36      40.620  32.488  57.221  1.00  0.00
ATOM   1143  C4  C      36      40.672  31.573  55.188  1.00  0.00
ATOM   1144  N4  C      36      39.847  32.421  54.687  1.00  0.00
ATOM   1145  H41 C      36      39.783  32.517  53.683  1.00  0.00
ATOM   1146  H42 C      36      39.435  33.094  55.317  1.00  0.00
ATOM   1147  N3  C      36      41.138  30.567  54.534  1.00  0.00
ATOM   1148  C2  C      36      41.919  29.622  55.137  1.00  0.00
ATOM   1149  O2  C      36      42.269  28.636  54.407  1.00  0.00
ATOM   1150  C3' C      36      45.012  29.328  58.442  1.00  0.00
ATOM   1151  H3' C      36      44.843  30.368  58.720  1.00  0.00
ATOM   1152  C2' C      36      44.510  29.104  56.933  1.00  0.00
ATOM   1153  H2' C      36      44.712  29.959  56.288  1.00  0.00
ATOM   1154  O2' C      36      45.127  28.050  56.329  1.00  0.00
ATOM   1155 HO2' C      36      45.565  28.438  55.568  1.00  0.00
ATOM   1156  O3' C      36      46.470  29.057  58.597  1.00  0.00
ATOM   1157  P   C      37      47.652  30.072  58.148  1.00  0.00
ATOM   1158  OP1 C      37      48.886  29.379  58.544  1.00  0.00
ATOM   1159  OP2 C      37      47.369  31.393  58.720  1.00  0.00
ATOM   1160  O5' C      37      47.581  30.246  56.600  1.00  0.00
ATOM   1161  C5' C      37      48.020  29.212  55.792  1.00  0.00
ATOM   1162  H5' C      37      47.622  28.283  56.200  1.00  0.00
ATOM   1163 H5'' C      37      49.110  29.232  55.770  1.00  0.00
ATOM   1164  C4' C      37      47.535  29.318  54.329  1.00  0.00
ATOM   1165  H4' C      37      47.739  28.405  53.769  1.00  0.00
ATOM   1166  O4' C      37      46.107  29.404  54.190  1.00  0.00
ATOM   1167  C1' C      37      45.915  30.110  52.913  1.00  0.00
ATOM   1168  H1' C      37      45.369  29.439  52.250  1.00  0.00
ATOM   1169  N1  C      37      44.969  31.283  53.273  1.00  0.00
ATOM   1170  C6  C      37      44.975  31.861  54.508  1.00  0.00
ATOM   1171  H6  C      37      45.544  31.441  55.324  1.00  0.00
ATOM   1172  C5  C      37      44.170  32.936  54.717  1.00  0.00
ATOM   1173  H5  C      37      44.176  33.296  55.736  1.00  0.00
ATOM   1174  C4  C      37      43.328  33.323  53.653  1.00  0.00
ATOM   1175  N4  C      37      42.466  34.291  53.854  1.00  0.00
ATOM   1176  H41 C      37      41.968  34.511  53.003  1.00  0.00
ATOM   1177  H42 C      37      42.456  34.836  54.705  1.00  0.00
ATOM   1178  N3  C      37      43.400  32.858  52.409  1.00  0.00
ATOM   1179  C2  C      37      44.233  31.828  52.171  1.00  0.00
ATOM   1180  O2  C      37      44.417  31.378  51.025  1.00  0.00
ATOM   1181  C3' C      37      48.167  30.472  53.565  1.00  0.00
ATOM   1182  H3' C      37      48.166  31.388  54.157  1.00  0.00
ATOM   1183  C2' C      37      47.251  30.494  52.355  1.00  0.00
ATOM   1184  H2' C      37      47.390  31.464  51.878  1.00  0.00
ATOM   1185  O2' C      37      47.569  29.475  51.400  1.00  0.00
ATOM   1186 HO2' C      37      48.487  29.214  51.506  1.00  0.00
ATOM   1187  O3' C      37      49.431  30.023  53.131  1.00  0.00
ATOM   1188  P   U      38      50.562  30.994  52.686  1.00  0.00
ATOM   1189  OP1 U      38      51.589  30.300  51.823  1.00  0.00
ATOM   1190  OP2 U      38      50.944  31.756  53.864  1.00  0.00
ATOM   1191  O5' U      38      49.955  32.107  51.704  1.00  0.00
ATOM   1192  C5' U      38      49.691  31.811  50.348  1.00  0.00
ATOM   1193  H5' U      38      49.094  30.911  50.207  1.00  0.00
ATOM   1194 H5'' U      38      50.660  31.516  49.945  1.00  0.00
ATOM   1195  C4' U      38      49.225  33.046  49.543  1.00  0.00
ATOM   1196  H4' U      38      49.313  32.931  48.463  1.00  0.00
ATOM   1197  O4' U      38      47.902  33.226  50.024  1.00  0.00
ATOM   1198  C1' U      38      47.612  34.542  49.660  1.00  0.00
ATOM   1199  H1' U      38      47.022  34.487  48.745  1.00  0.00
ATOM   1200  N1  U      38      46.823  35.196  50.677  1.00  0.00
ATOM   1201  C6  U      38      47.024  35.003  52.076  1.00  0.00
ATOM   1202  H6  U      38      47.731  34.309  52.507  1.00  0.00
ATOM   1203  C5  U      38      46.288  35.693  53.029  1.00  0.00
ATOM   1204  H5  U      38      46.443  35.469  54.074  1.00  0.00
ATOM   1205  C4  U      38      45.229  36.588  52.594  1.00  0.00
ATOM   1206  O4  U      38      44.465  37.174  53.365  1.00  0.00
ATOM   1207  N3  U      38      45.289  36.931  51.240  1.00  0.00
ATOM   1208  H3  U      38      44.684  37.677  50.925  1.00  0.00
ATOM   1209  C2  U      38      46.000  36.255  50.256  1.00  0.00
ATOM   1210  O2  U      38      45.852  36.580  49.066  1.00  0.00
ATOM   1211  C3' U      38      49.888  34.363  49.891  1.00  0.00
ATOM   1212  H3' U      38      49.825  34.536  50.965  1.00  0.00
ATOM   1213  C2' U      38      48.873  35.306  49.318  1.00  0.00
ATOM   1214  H2' U      38      48.919  36.226  49.900  1.00  0.00
ATOM   1215  O2' U      38      49.110  35.433  47.964  1.00  0.00
ATOM   1216 HO2' U      38      48.747  36.277  47.687  1.00  0.00
ATOM   1217  O3' U      38      51.306  34.448  49.516  1.00  0.00
ATOM   1218  P   A      39      52.291  35.417  50.263  1.00  0.00
ATOM   1219  OP1 A      39      53.666  34.976  49.932  1.00  0.00
ATOM   1220  OP2 A      39      51.879  35.450  51.688  1.00  0.00
ATOM   1221  O5' A      39      51.884  36.785  49.589  1.00  0.00
ATOM   1222  C5' A      39      52.448  37.148  48.298  1.00  0.00
ATOM   1223  H5' A      39      52.225  36.320  47.626  1.00  0.00
ATOM   1224 H5'' A      39      53.529  37.290  48.282  1.00  0.00
ATOM   1225  C4' A      39      51.769  38.339  47.679  1.00  0.00
ATOM   1226  H4' A      39      52.035  38.444  46.627  1.00  0.00
ATOM   1227  O4' A      39      50.381  38.252  47.706  1.00  0.00
ATOM   1228  C1' A      39      49.739  39.562  47.995  1.00  0.00
ATOM   1229  H1' A      39      49.179  39.805  47.093  1.00  0.00
ATOM   1230  N9  A      39      48.992  39.482  49.335  1.00  0.00
ATOM   1231  C8  A      39      49.391  38.872  50.482  1.00  0.00
ATOM   1232  H8  A      39      50.277  38.254  50.482  1.00  0.00
ATOM   1233  N7  A      39      48.636  39.152  51.535  1.00  0.00
ATOM   1234  C5  A      39      47.651  39.920  50.948  1.00  0.00
ATOM   1235  C6  A      39      46.464  40.430  51.488  1.00  0.00
ATOM   1236  N6  A      39      46.007  40.292  52.731  1.00  0.00
ATOM   1237  H61 A      39      45.075  40.631  52.920  1.00  0.00
ATOM   1238  H62 A      39      46.528  39.705  53.366  1.00  0.00
ATOM   1239  N1  A      39      45.607  41.136  50.726  1.00  0.00
ATOM   1240  C2  A      39      45.976  41.215  49.427  1.00  0.00
ATOM   1241  H2  A      39      45.314  41.683  48.713  1.00  0.00
ATOM   1242  N3  A      39      46.997  40.795  48.758  1.00  0.00
ATOM   1243  C4  A      39      47.819  40.156  49.601  1.00  0.00
ATOM   1244  C3' A      39      52.158  39.562  48.506  1.00  0.00
ATOM   1245  H3' A      39      52.130  39.426  49.588  1.00  0.00
ATOM   1246  C2' A      39      50.896  40.505  48.180  1.00  0.00
ATOM   1247  H2' A      39      50.732  41.044  49.113  1.00  0.00
ATOM   1248  O2' A      39      50.988  41.422  47.139  1.00  0.00
ATOM   1249 HO2' A      39      51.434  42.218  47.439  1.00  0.00
ATOM   1250  O3' A      39      53.421  40.150  48.130  1.00  0.00
ATOM   1251  P   G      40      53.967  41.288  49.040  1.00  0.00
ATOM   1252  OP1 G      40      55.438  41.341  48.734  1.00  0.00
ATOM   1253  OP2 G      40      53.436  41.176  50.434  1.00  0.00
ATOM   1254  O5' G      40      53.359  42.596  48.472  1.00  0.00
ATOM   1255  C5' G      40      53.835  43.275  47.318  1.00  0.00
ATOM   1256  H5' G      40      53.772  42.634  46.438  1.00  0.00
ATOM   1257 H5'' G      40      54.891  43.546  47.325  1.00  0.00
ATOM   1258  C4' G      40      52.890  44.457  47.074  1.00  0.00
ATOM   1259  H4' G      40      53.083  44.891  46.093  1.00  0.00
ATOM   1260  O4' G      40      51.502  44.094  47.168  1.00  0.00
ATOM   1261  C1' G      40      50.759  45.157  47.783  1.00  0.00
ATOM   1262  H1' G      40      49.933  45.360  47.101  1.00  0.00
ATOM   1263  N9  G      40      50.170  44.531  49.029  1.00  0.00
ATOM   1264  C8  G      40      50.774  43.959  50.075  1.00  0.00
ATOM   1265  H8  G      40      51.831  43.738  50.047  1.00  0.00
ATOM   1266  N7  G      40      50.018  43.421  50.957  1.00  0.00
ATOM   1267  C5  G      40      48.726  43.852  50.525  1.00  0.00
ATOM   1268  C6  G      40      47.439  43.774  51.080  1.00  0.00
ATOM   1269  O6  G      40      47.136  43.206  52.100  1.00  0.00
ATOM   1270  N1  G      40      46.478  44.277  50.190  1.00  0.00
ATOM   1271  H1  G      40      45.566  44.184  50.615  1.00  0.00
ATOM   1272  C2  G      40      46.765  45.010  49.100  1.00  0.00
ATOM   1273  N2  G      40      45.773  45.636  48.594  1.00  0.00
ATOM   1274  H21 G      40      44.908  45.532  49.105  1.00  0.00
ATOM   1275  H22 G      40      45.759  46.178  47.742  1.00  0.00
ATOM   1276  N3  G      40      47.918  45.151  48.515  1.00  0.00
ATOM   1277  C4  G      40      48.828  44.559  49.320  1.00  0.00
ATOM   1278  C3' G      40      53.098  45.591  48.128  1.00  0.00
ATOM   1279  H3' G      40      53.380  45.148  49.084  1.00  0.00
ATOM   1280  C2' G      40      51.708  46.266  48.142  1.00  0.00
ATOM   1281  H2' G      40      51.601  46.674  49.146  1.00  0.00
ATOM   1282  O2' G      40      51.648  47.304  47.165  1.00  0.00
ATOM   1283 HO2' G      40      51.925  48.114  47.599  1.00  0.00
ATOM   1284  O3' G      40      54.124  46.489  47.526  1.00  0.00
ATOM   1285  P   G      41      54.852  47.495  48.509  1.00  0.00
ATOM   1286  OP1 G      41      56.196  47.823  47.970  1.00  0.00
ATOM   1287  OP2 G      41      54.730  47.009  49.889  1.00  0.00
ATOM   1288  O5' G      41      53.972  48.792  48.418  1.00  0.00
ATOM   1289  C5' G      41      54.056  49.759  47.349  1.00  0.00
ATOM   1290  H5' G      41      53.860  49.247  46.407  1.00  0.00
ATOM   1291 H5'' G      41      55.046  50.215  47.371  1.00  0.00
ATOM   1292  C4' G      41      52.937  50.825  47.648  1.00  0.00
ATOM   1293  H4' G      41      52.841  51.566  46.854  1.00  0.00
ATOM   1294  O4' G      41      51.675  50.119  47.797  1.00  0.00
ATOM   1295  C1' G      41      50.986  50.687  48.934  1.00  0.00
ATOM   1296  H1' G      41      50.006  51.030  48.603  1.00  0.00
ATOM   1297  N9  G      41      50.757  49.549  49.901  1.00  0.00
ATOM   1298  C8  G      41      51.649  48.945  50.681  1.00  0.00
ATOM   1299  H8  G      41      52.695  49.210  50.713  1.00  0.00
ATOM   1300  N7  G      41      51.164  48.066  51.461  1.00  0.00
ATOM   1301  C5  G      41      49.823  47.955  51.087  1.00  0.00
ATOM   1302  C6  G      41      48.826  47.123  51.607  1.00  0.00
ATOM   1303  O6  G      41      48.802  46.155  52.371  1.00  0.00
ATOM   1304  N1  G      41      47.639  47.350  51.038  1.00  0.00
ATOM   1305  H1  G      41      46.854  46.788  51.334  1.00  0.00
ATOM   1306  C2  G      41      47.398  48.357  50.079  1.00  0.00
ATOM   1307  N2  G      41      46.155  48.388  49.672  1.00  0.00
ATOM   1308  H21 G      41      45.477  47.708  49.986  1.00  0.00
ATOM   1309  H22 G      41      45.974  48.972  48.868  1.00  0.00
ATOM   1310  N3  G      41      48.356  49.185  49.573  1.00  0.00
ATOM   1311  C4  G      41      49.551  48.936  50.128  1.00  0.00
ATOM   1312  C3' G      41      53.173  51.703  48.890  1.00  0.00
ATOM   1313  H3' G      41      53.788  51.048  49.508  1.00  0.00
ATOM   1314  C2' G      41      51.808  51.905  49.492  1.00  0.00
ATOM   1315  H2' G      41      51.883  51.823  50.576  1.00  0.00
ATOM   1316  O2' G      41      51.164  53.072  49.151  1.00  0.00
ATOM   1317 HO2' G      41      51.691  53.797  49.494  1.00  0.00
ATOM   1318  O3' G      41      53.913  52.846  48.537  1.00  0.00
ATOM   1319  P   U      42      54.431  53.838  49.660  1.00  0.00
ATOM   1320  OP1 U      42      55.584  54.550  49.044  1.00  0.00
ATOM   1321  OP2 U      42      54.670  53.196  50.956  1.00  0.00
ATOM   1322  O5' U      42      53.241  54.824  49.875  1.00  0.00
ATOM   1323  C5' U      42      52.918  55.804  48.931  1.00  0.00
ATOM   1324  H5' U      42      52.418  55.363  48.069  1.00  0.00
ATOM   1325 H5'' U      42      53.801  56.308  48.539  1.00  0.00
ATOM   1326  C4' U      42      51.961  56.887  49.407  1.00  0.00
ATOM   1327  H4' U      42      51.737  57.478  48.519  1.00  0.00
ATOM   1328  O4' U      42      50.805  56.464  50.108  1.00  0.00
ATOM   1329  C1' U      42      50.497  57.386  51.130  1.00  0.00
ATOM   1330  H1' U      42      49.504  57.787  50.929  1.00  0.00
ATOM   1331  N1  U      42      50.475  56.756  52.505  1.00  0.00
ATOM   1332  C6  U      42      51.191  55.576  52.688  1.00  0.00
ATOM   1333  H6  U      42      51.675  55.111  51.841  1.00  0.00
ATOM   1334  C5  U      42      51.258  55.020  53.915  1.00  0.00
ATOM   1335  H5  U      42      51.812  54.100  54.028  1.00  0.00
ATOM   1336  C4  U      42      50.457  55.495  54.968  1.00  0.00
ATOM   1337  O4  U      42      50.203  54.842  56.024  1.00  0.00
ATOM   1338  N3  U      42      49.844  56.732  54.766  1.00  0.00
ATOM   1339  H3  U      42      49.410  57.220  55.536  1.00  0.00
ATOM   1340  C2  U      42      49.823  57.378  53.573  1.00  0.00
ATOM   1341  O2  U      42      49.305  58.488  53.465  1.00  0.00
ATOM   1342  C3' U      42      52.752  57.764  50.406  1.00  0.00
ATOM   1343  H3' U      42      53.070  57.040  51.157  1.00  0.00
ATOM   1344  C2' U      42      51.530  58.500  50.987  1.00  0.00
ATOM   1345  H2' U      42      51.711  58.825  52.012  1.00  0.00
ATOM   1346  O2' U      42      51.126  59.626  50.125  1.00  0.00
ATOM   1347 HO2' U      42      50.991  60.437  50.621  1.00  0.00
ATOM   1348  O3' U      42      53.645  58.674  49.800  1.00  0.00
ATOM   1349  P   U      43      54.901  59.086  50.616  1.00  0.00
ATOM   1350  OP1 U      43      55.823  59.780  49.652  1.00  0.00
ATOM   1351  OP2 U      43      55.397  57.920  51.323  1.00  0.00
ATOM   1352  O5' U      43      54.429  60.122  51.690  1.00  0.00
ATOM   1353  C5' U      43      53.932  61.392  51.309  1.00  0.00
ATOM   1354  H5' U      43      53.433  61.363  50.341  1.00  0.00
ATOM   1355 H5'' U      43      54.819  62.013  51.187  1.00  0.00
ATOM   1356  C4' U      43      52.947  62.035  52.321  1.00  0.00
ATOM   1357  H4' U      43      52.582  62.951  51.856  1.00  0.00
ATOM   1358  O4' U      43      51.880  61.135  52.555  1.00  0.00
ATOM   1359  C1' U      43      51.435  61.381  53.939  1.00  0.00
ATOM   1360  H1' U      43      50.363  61.563  54.017  1.00  0.00
ATOM   1361  N1  U      43      51.606  60.232  54.795  1.00  0.00
ATOM   1362  C6  U      43      52.769  59.411  54.662  1.00  0.00
ATOM   1363  H6  U      43      53.366  59.508  53.767  1.00  0.00
ATOM   1364  C5  U      43      52.962  58.417  55.535  1.00  0.00
ATOM   1365  H5  U      43      53.734  57.719  55.246  1.00  0.00
ATOM   1366  C4  U      43      52.021  58.122  56.634  1.00  0.00
ATOM   1367  O4  U      43      52.077  57.165  57.380  1.00  0.00
ATOM   1368  N3  U      43      50.993  59.048  56.748  1.00  0.00
ATOM   1369  H3  U      43      50.330  59.026  57.510  1.00  0.00
ATOM   1370  C2  U      43      50.769  60.085  55.889  1.00  0.00
ATOM   1371  O2  U      43      49.910  60.920  56.204  1.00  0.00
ATOM   1372  C3' U      43      53.480  62.425  53.733  1.00  0.00
ATOM   1373  H3' U      43      54.088  61.586  54.068  1.00  0.00
ATOM   1374  C2' U      43      52.196  62.649  54.394  1.00  0.00
ATOM   1375  H2' U      43      52.396  62.488  55.453  1.00  0.00
ATOM   1376  O2' U      43      51.680  63.929  54.016  1.00  0.00
ATOM   1377 HO2' U      43      52.383  64.388  53.551  1.00  0.00
ATOM   1378  O3' U      43      54.273  63.582  53.707  1.00  0.00
ATOM   1379  P   C      44      55.190  63.988  54.951  1.00  0.00
ATOM   1380  OP1 C      44      55.920  65.213  54.568  1.00  0.00
ATOM   1381  OP2 C      44      55.939  62.799  55.366  1.00  0.00
ATOM   1382  O5' C      44      54.224  64.409  56.094  1.00  0.00
ATOM   1383  C5' C      44      53.646  65.646  56.379  1.00  0.00
ATOM   1384  H5' C      44      53.093  66.029  55.522  1.00  0.00
ATOM   1385 H5'' C      44      54.553  66.237  56.510  1.00  0.00
ATOM   1386  C4' C      44      52.797  65.699  57.635  1.00  0.00
ATOM   1387  H4' C      44      52.462  66.734  57.708  1.00  0.00
ATOM   1388  O4' C      44      51.653  64.806  57.520  1.00  0.00
ATOM   1389  C1' C      44      51.411  64.385  58.891  1.00  0.00
ATOM   1390  H1' C      44      50.377  64.605  59.157  1.00  0.00
ATOM   1391  N1  C      44      51.613  62.998  59.007  1.00  0.00
ATOM   1392  C6  C      44      52.590  62.341  58.218  1.00  0.00
ATOM   1393  H6  C      44      53.045  62.932  57.437  1.00  0.00
ATOM   1394  C5  C      44      52.877  61.032  58.486  1.00  0.00
ATOM   1395  H5  C      44      53.641  60.457  57.983  1.00  0.00
ATOM   1396  C4  C      44      52.198  60.381  59.583  1.00  0.00
ATOM   1397  N4  C      44      52.670  59.277  60.072  1.00  0.00
ATOM   1398  H41 C      44      52.219  58.763  60.815  1.00  0.00
ATOM   1399  H42 C      44      53.535  58.979  59.643  1.00  0.00
ATOM   1400  N3  C      44      51.397  60.995  60.460  1.00  0.00
ATOM   1401  C2  C      44      51.118  62.290  60.104  1.00  0.00
ATOM   1402  O2  C      44      50.343  62.877  60.886  1.00  0.00
ATOM   1403  C3' C      44      53.689  65.283  58.915  1.00  0.00
ATOM   1404  H3' C      44      54.292  64.391  58.743  1.00  0.00
ATOM   1405  C2' C      44      52.429  65.078  59.885  1.00  0.00
ATOM   1406  H2' C      44      52.631  64.428  60.736  1.00  0.00
ATOM   1407  O2' C      44      51.960  66.346  60.290  1.00  0.00
ATOM   1408 HO2' C      44      52.708  66.947  60.264  1.00  0.00
ATOM   1409  O3' C      44      54.416  66.389  59.386  1.00  0.00
ATOM   1410  P   U      45      55.536  66.191  60.489  1.00  0.00
ATOM   1411  OP1 U      45      55.980  67.531  60.850  1.00  0.00
ATOM   1412  OP2 U      45      56.495  65.095  60.182  1.00  0.00
ATOM   1413  O5' U      45      54.823  65.631  61.847  1.00  0.00
ATOM   1414  C5' U      45      54.165  66.586  62.747  1.00  0.00
ATOM   1415  H5' U      45      53.328  67.116  62.292  1.00  0.00
ATOM   1416 H5'' U      45      54.906  67.278  63.149  1.00  0.00
ATOM   1417  C4' U      45      53.459  65.944  63.935  1.00  0.00
ATOM   1418  H4' U      45      52.891  66.743  64.412  1.00  0.00
ATOM   1419  O4' U      45      52.533  65.009  63.414  1.00  0.00
ATOM   1420  C1' U      45      52.449  63.921  64.404  1.00  0.00
ATOM   1421  H1' U      45      51.390  63.856  64.655  1.00  0.00
ATOM   1422  N1  U      45      52.802  62.630  63.830  1.00  0.00
ATOM   1423  C6  U      45      53.729  62.541  62.819  1.00  0.00
ATOM   1424  H6  U      45      54.105  63.459  62.392  1.00  0.00
ATOM   1425  C5  U      45      54.179  61.340  62.417  1.00  0.00
ATOM   1426  H5  U      45      54.968  61.356  61.679  1.00  0.00
ATOM   1427  C4  U      45      53.629  60.120  62.978  1.00  0.00
ATOM   1428  O4  U      45      54.018  58.983  62.743  1.00  0.00
ATOM   1429  N3  U      45      52.811  60.237  64.034  1.00  0.00
ATOM   1430  H3  U      45      52.881  59.482  64.700  1.00  0.00
ATOM   1431  C2  U      45      52.398  61.480  64.456  1.00  0.00
ATOM   1432  O2  U      45      51.842  61.597  65.558  1.00  0.00
ATOM   1433  C3' U      45      54.385  65.289  64.985  1.00  0.00
ATOM   1434  H3' U      45      55.206  64.784  64.476  1.00  0.00
ATOM   1435  C2' U      45      53.335  64.290  65.625  1.00  0.00
ATOM   1436  H2' U      45      53.786  63.392  66.048  1.00  0.00
ATOM   1437  O2' U      45      52.655  64.976  66.582  1.00  0.00
ATOM   1438 HO2' U      45      53.184  65.728  66.857  1.00  0.00
ATOM   1439  O3' U      45      54.842  66.208  65.921  1.00  0.00
ATOM   1440  P   G      46      56.259  66.101  66.592  1.00  0.00
ATOM   1441  OP1 G      46      56.543  67.312  67.431  1.00  0.00
ATOM   1442  OP2 G      46      57.251  65.744  65.525  1.00  0.00
ATOM   1443  O5' G      46      56.107  64.866  67.547  1.00  0.00
ATOM   1444  C5' G      46      55.428  64.994  68.781  1.00  0.00
ATOM   1445  H5' G      46      54.536  65.614  68.696  1.00  0.00
ATOM   1446 H5'' G      46      56.194  65.486  69.381  1.00  0.00
ATOM   1447  C4' G      46      55.024  63.527  69.350  1.00  0.00
ATOM   1448  H4' G      46      54.403  63.636  70.239  1.00  0.00
ATOM   1449  O4' G      46      54.251  62.834  68.335  1.00  0.00
ATOM   1450  C1' G      46      54.437  61.443  68.565  1.00  0.00
ATOM   1451  H1' G      46      53.488  60.992  68.853  1.00  0.00
ATOM   1452  N9  G      46      54.953  60.700  67.387  1.00  0.00
ATOM   1453  C8  G      46      55.603  61.137  66.269  1.00  0.00
ATOM   1454  H8  G      46      55.510  62.177  65.992  1.00  0.00
ATOM   1455  N7  G      46      56.049  60.253  65.435  1.00  0.00
ATOM   1456  C5  G      46      55.741  59.056  66.095  1.00  0.00
ATOM   1457  C6  G      46      55.977  57.673  65.872  1.00  0.00
ATOM   1458  O6  G      46      56.572  57.124  64.974  1.00  0.00
ATOM   1459  N1  G      46      55.467  56.828  66.835  1.00  0.00
ATOM   1460  H1  G      46      55.735  55.861  66.719  1.00  0.00
ATOM   1461  C2  G      46      54.759  57.233  67.976  1.00  0.00
ATOM   1462  N2  G      46      54.469  56.275  68.776  1.00  0.00
ATOM   1463  H21 G      46      54.778  55.320  68.663  1.00  0.00
ATOM   1464  H22 G      46      54.108  56.763  69.584  1.00  0.00
ATOM   1465  N3  G      46      54.549  58.503  68.235  1.00  0.00
ATOM   1466  C4  G      46      55.069  59.343  67.329  1.00  0.00
ATOM   1467  C3' G      46      56.263  62.669  69.573  1.00  0.00
ATOM   1468  H3' G      46      56.975  62.702  68.748  1.00  0.00
ATOM   1469  C2' G      46      55.474  61.356  69.609  1.00  0.00
ATOM   1470  H2' G      46      56.127  60.486  69.535  1.00  0.00
ATOM   1471  O2' G      46      54.797  61.319  70.846  1.00  0.00
ATOM   1472 HO2' G      46      55.341  61.823  71.456  1.00  0.00
ATOM   1473  O3' G      46      56.788  62.929  70.845  1.00  0.00
ATOM   1474  P   G      47      58.294  62.448  71.199  1.00  0.00
ATOM   1475  OP1 G      47      58.616  62.977  72.514  1.00  0.00
ATOM   1476  OP2 G      47      59.165  62.833  70.073  1.00  0.00
ATOM   1477  O5' G      47      58.300  60.897  71.356  1.00  0.00
ATOM   1478  C5' G      47      57.606  60.362  72.454  1.00  0.00
ATOM   1479  H5' G      47      56.551  60.635  72.460  1.00  0.00
ATOM   1480 H5'' G      47      58.059  60.812  73.338  1.00  0.00
ATOM   1481  C4' G      47      57.647  58.848  72.664  1.00  0.00
ATOM   1482  H4' G      47      57.154  58.724  73.628  1.00  0.00
ATOM   1483  O4' G      47      56.889  58.194  71.694  1.00  0.00
ATOM   1484  C1' G      47      57.624  57.039  71.271  1.00  0.00
ATOM   1485  H1' G      47      57.002  56.145  71.232  1.00  0.00
ATOM   1486  N9  G      47      58.125  57.234  69.838  1.00  0.00
ATOM   1487  C8  G      47      58.405  58.358  69.113  1.00  0.00
ATOM   1488  H8  G      47      58.167  59.372  69.397  1.00  0.00
ATOM   1489  N7  G      47      58.775  58.069  67.883  1.00  0.00
ATOM   1490  C5  G      47      58.867  56.708  67.850  1.00  0.00
ATOM   1491  C6  G      47      59.157  55.770  66.756  1.00  0.00
ATOM   1492  O6  G      47      59.377  56.045  65.557  1.00  0.00
ATOM   1493  N1  G      47      59.062  54.397  67.140  1.00  0.00
ATOM   1494  H1  G      47      59.222  53.630  66.502  1.00  0.00
ATOM   1495  C2  G      47      58.615  54.061  68.362  1.00  0.00
ATOM   1496  N2  G      47      58.615  52.783  68.694  1.00  0.00
ATOM   1497  H21 G      47      58.506  52.079  67.978  1.00  0.00
ATOM   1498  H22 G      47      58.273  52.597  69.626  1.00  0.00
ATOM   1499  N3  G      47      58.249  54.879  69.305  1.00  0.00
ATOM   1500  C4  G      47      58.392  56.197  69.024  1.00  0.00
ATOM   1501  C3' G      47      59.041  58.227  72.714  1.00  0.00
ATOM   1502  H3' G      47      59.678  58.801  72.040  1.00  0.00
ATOM   1503  C2' G      47      58.743  56.794  72.249  1.00  0.00
ATOM   1504  H2' G      47      59.637  56.447  71.730  1.00  0.00
ATOM   1505  O2' G      47      58.344  55.983  73.390  1.00  0.00
ATOM   1506 HO2' G      47      58.834  56.423  74.088  1.00  0.00
ATOM   1507  O3' G      47      59.690  58.173  73.998  1.00  0.00
ATOM   1508  P   U      48      61.279  57.942  74.124  1.00  0.00
ATOM   1509  OP1 U      48      61.700  58.225  75.511  1.00  0.00
ATOM   1510  OP2 U      48      61.982  58.618  72.979  1.00  0.00
ATOM   1511  O5' U      48      61.329  56.374  73.808  1.00  0.00
ATOM   1512  C5' U      48      61.455  55.314  74.702  1.00  0.00
ATOM   1513  H5' U      48      60.474  55.118  75.135  1.00  0.00
ATOM   1514 H5'' U      48      62.152  55.541  75.509  1.00  0.00
ATOM   1515  C4' U      48      61.932  53.952  74.055  1.00  0.00
ATOM   1516  H4' U      48      61.950  53.183  74.827  1.00  0.00
ATOM   1517  O4' U      48      61.142  53.468  72.931  1.00  0.00
ATOM   1518  C1' U      48      61.908  52.806  71.958  1.00  0.00
ATOM   1519  H1' U      48      61.605  51.758  71.954  1.00  0.00
ATOM   1520  N1  U      48      61.733  53.601  70.704  1.00  0.00
ATOM   1521  C6  U      48      61.580  55.016  70.712  1.00  0.00
ATOM   1522  H6  U      48      61.426  55.625  71.590  1.00  0.00
ATOM   1523  C5  U      48      61.740  55.786  69.659  1.00  0.00
ATOM   1524  H5  U      48      61.731  56.865  69.705  1.00  0.00
ATOM   1525  C4  U      48      61.980  55.195  68.367  1.00  0.00
ATOM   1526  O4  U      48      62.131  55.816  67.324  1.00  0.00
ATOM   1527  N3  U      48      61.905  53.781  68.332  1.00  0.00
ATOM   1528  H3  U      48      62.006  53.407  67.399  1.00  0.00
ATOM   1529  C2  U      48      61.886  52.917  69.423  1.00  0.00
ATOM   1530  O2  U      48      62.087  51.705  69.276  1.00  0.00
ATOM   1531  C3' U      48      63.325  54.131  73.456  1.00  0.00
ATOM   1532  H3' U      48      63.359  55.041  72.857  1.00  0.00
ATOM   1533  C2' U      48      63.349  52.932  72.509  1.00  0.00
ATOM   1534  H2' U      48      64.001  53.083  71.648  1.00  0.00
ATOM   1535  O2' U      48      63.528  51.706  73.276  1.00  0.00
ATOM   1536 HO2' U      48      64.327  51.826  73.794  1.00  0.00
ATOM   1537  O3' U      48      64.434  54.004  74.331  1.00  0.00
ATOM   1538  P   G      49      65.742  54.870  74.004  1.00  0.00
ATOM   1539  OP1 G      49      66.716  54.481  75.049  1.00  0.00
ATOM   1540  OP2 G      49      65.330  56.274  73.821  1.00  0.00
ATOM   1541  O5' G      49      66.274  54.429  72.609  1.00  0.00
ATOM   1542  C5' G      49      66.942  53.228  72.398  1.00  0.00
ATOM   1543  H5' G      49      66.158  52.503  72.616  1.00  0.00
ATOM   1544 H5'' G      49      67.761  52.995  73.079  1.00  0.00
ATOM   1545  C4' G      49      67.432  53.026  70.975  1.00  0.00
ATOM   1546  H4' G      49      67.662  51.971  70.826  1.00  0.00
ATOM   1547  O4' G      49      66.350  53.206  70.154  1.00  0.00
ATOM   1548  C1' G      49      66.896  53.582  68.862  1.00  0.00
ATOM   1549  H1' G      49      66.645  52.690  68.288  1.00  0.00
ATOM   1550  N9  G      49      66.234  54.748  68.284  1.00  0.00
ATOM   1551  C8  G      49      65.934  56.020  68.879  1.00  0.00
ATOM   1552  H8  G      49      66.093  56.322  69.903  1.00  0.00
ATOM   1553  N7  G      49      65.487  56.889  67.973  1.00  0.00
ATOM   1554  C5  G      49      65.371  56.150  66.784  1.00  0.00
ATOM   1555  C6  G      49      64.947  56.556  65.461  1.00  0.00
ATOM   1556  O6  G      49      64.318  57.628  65.216  1.00  0.00
ATOM   1557  N1  G      49      65.063  55.615  64.473  1.00  0.00
ATOM   1558  H1  G      49      64.755  55.863  63.544  1.00  0.00
ATOM   1559  C2  G      49      65.591  54.400  64.741  1.00  0.00
ATOM   1560  N2  G      49      65.808  53.636  63.737  1.00  0.00
ATOM   1561  H21 G      49      65.555  53.917  62.800  1.00  0.00
ATOM   1562  H22 G      49      65.976  52.665  63.961  1.00  0.00
ATOM   1563  N3  G      49      66.034  53.966  65.947  1.00  0.00
ATOM   1564  C4  G      49      65.871  54.873  66.941  1.00  0.00
ATOM   1565  C3' G      49      68.561  53.945  70.524  1.00  0.00
ATOM   1566  H3' G      49      68.335  54.981  70.776  1.00  0.00
ATOM   1567  C2' G      49      68.415  53.776  69.034  1.00  0.00
ATOM   1568  H2' G      49      68.586  54.739  68.553  1.00  0.00
ATOM   1569  O2' G      49      69.041  52.669  68.474  1.00  0.00
ATOM   1570 HO2' G      49      68.965  52.601  67.519  1.00  0.00
ATOM   1571  O3' G      49      69.862  53.540  71.135  1.00  0.00
ATOM   1572  P   U      50      70.831  54.599  71.753  1.00  0.00
ATOM   1573  OP1 U      50      72.130  53.944  72.125  1.00  0.00
ATOM   1574  OP2 U      50      70.168  55.503  72.763  1.00  0.00
ATOM   1575  O5' U      50      71.176  55.501  70.480  1.00  0.00
ATOM   1576  C5' U      50      72.249  56.515  70.419  1.00  0.00
ATOM   1577  H5' U      50      73.130  56.120  70.925  1.00  0.00
ATOM   1578 H5'' U      50      71.920  57.318  71.078  1.00  0.00
ATOM   1579  C4' U      50      72.500  57.225  69.053  1.00  0.00
ATOM   1580  H4' U      50      73.008  58.175  69.216  1.00  0.00
ATOM   1581  O4' U      50      73.158  56.283  68.146  1.00  0.00
ATOM   1582  C1' U      50      72.444  56.017  66.960  1.00  0.00
ATOM   1583  H1' U      50      72.717  56.765  66.215  1.00  0.00
ATOM   1584  N1  U      50      72.565  54.613  66.539  1.00  0.00
ATOM   1585  C6  U      50      72.201  53.504  67.366  1.00  0.00
ATOM   1586  H6  U      50      71.799  53.677  68.354  1.00  0.00
ATOM   1587  C5  U      50      72.482  52.212  66.907  1.00  0.00
ATOM   1588  H5  U      50      72.317  51.327  67.505  1.00  0.00
ATOM   1589  C4  U      50      72.994  51.958  65.584  1.00  0.00
ATOM   1590  O4  U      50      73.232  50.811  65.098  1.00  0.00
ATOM   1591  N3  U      50      73.147  53.034  64.740  1.00  0.00
ATOM   1592  H3  U      50      73.274  52.788  63.769  1.00  0.00
ATOM   1593  C2  U      50      73.086  54.372  65.268  1.00  0.00
ATOM   1594  O2  U      50      73.347  55.226  64.469  1.00  0.00
ATOM   1595  C3' U      50      71.166  57.565  68.257  1.00  0.00
ATOM   1596  H3' U      50      70.301  57.659  68.914  1.00  0.00
ATOM   1597  C2' U      50      70.979  56.399  67.300  1.00  0.00
ATOM   1598  H2' U      50      70.514  55.588  67.862  1.00  0.00
ATOM   1599  O2' U      50      70.271  56.523  66.122  1.00  0.00
ATOM   1600 HO2' U      50      70.653  57.244  65.616  1.00  0.00
ATOM   1601  O3' U      50      71.381  58.808  67.585  1.00  0.00
ATOM   1602  P   A      51      70.941  60.196  68.227  1.00  0.00
ATOM   1603  OP1 A      51      71.979  61.156  67.852  1.00  0.00
ATOM   1604  OP2 A      51      70.649  59.856  69.612  1.00  0.00
ATOM   1605  O5' A      51      69.579  60.545  67.526  1.00  0.00
ATOM   1606  C5' A      51      68.511  59.682  67.605  1.00  0.00
ATOM   1607  H5' A      51      67.969  59.802  68.543  1.00  0.00
ATOM   1608 H5'' A      51      68.788  58.656  67.365  1.00  0.00
ATOM   1609  C4' A      51      67.343  59.881  66.672  1.00  0.00
ATOM   1610  H4' A      51      66.691  59.011  66.747  1.00  0.00
ATOM   1611  O4' A      51      66.567  61.076  67.031  1.00  0.00
ATOM   1612  C1' A      51      66.858  62.137  66.162  1.00  0.00
ATOM   1613  H1' A      51      65.990  62.482  65.600  1.00  0.00
ATOM   1614  N9  A      51      67.295  63.232  67.073  1.00  0.00
ATOM   1615  C8  A      51      68.528  63.512  67.568  1.00  0.00
ATOM   1616  H8  A      51      69.393  62.893  67.381  1.00  0.00
ATOM   1617  N7  A      51      68.533  64.457  68.457  1.00  0.00
ATOM   1618  C5  A      51      67.171  64.825  68.561  1.00  0.00
ATOM   1619  C6  A      51      66.382  65.720  69.342  1.00  0.00
ATOM   1620  N6  A      51      66.919  66.624  70.260  1.00  0.00
ATOM   1621  H61 A      51      66.160  67.079  70.746  1.00  0.00
ATOM   1622  H62 A      51      67.902  66.719  70.474  1.00  0.00
ATOM   1623  N1  A      51      65.091  65.680  69.309  1.00  0.00
ATOM   1624  C2  A      51      64.482  64.918  68.446  1.00  0.00
ATOM   1625  H2  A      51      63.408  64.935  68.328  1.00  0.00
ATOM   1626  N3  A      51      65.003  64.053  67.628  1.00  0.00
ATOM   1627  C4  A      51      66.386  64.059  67.735  1.00  0.00
ATOM   1628  C3' A      51      67.716  60.135  65.267  1.00  0.00
ATOM   1629  H3' A      51      68.642  59.601  65.050  1.00  0.00
ATOM   1630  C2' A      51      67.970  61.666  65.196  1.00  0.00
ATOM   1631  H2' A      51      68.968  61.893  65.571  1.00  0.00
ATOM   1632  O2' A      51      67.895  62.213  63.868  1.00  0.00
ATOM   1633 HO2' A      51      67.731  61.463  63.291  1.00  0.00
ATOM   1634  O3' A      51      66.620  59.704  64.464  1.00  0.00
ATOM   1635  P   G      52      66.984  58.980  63.107  1.00  0.00
ATOM   1636  OP1 G      52      68.256  59.595  62.690  1.00  0.00
ATOM   1637  OP2 G      52      65.816  59.145  62.248  1.00  0.00
ATOM   1638  O5' G      52      67.276  57.452  63.364  1.00  0.00
ATOM   1639  C5' G      52      68.498  56.939  63.885  1.00  0.00
ATOM   1640  H5' G      52      68.356  56.219  64.691  1.00  0.00
ATOM   1641 H5'' G      52      69.059  57.791  64.269  1.00  0.00
ATOM   1642  C4' G      52      69.396  56.291  62.847  1.00  0.00
ATOM   1643  H4' G      52      69.801  57.048  62.175  1.00  0.00
ATOM   1644  O4' G      52      70.467  55.503  63.350  1.00  0.00
ATOM   1645  C1' G      52      70.523  54.174  62.809  1.00  0.00
ATOM   1646  H1' G      52      71.551  53.970  62.510  1.00  0.00
ATOM   1647  N9  G      52      70.031  53.113  63.770  1.00  0.00
ATOM   1648  C8  G      52      69.365  53.273  64.958  1.00  0.00
ATOM   1649  H8  G      52      68.952  54.247  65.173  1.00  0.00
ATOM   1650  N7  G      52      69.188  52.172  65.611  1.00  0.00
ATOM   1651  C5  G      52      69.879  51.161  64.831  1.00  0.00
ATOM   1652  C6  G      52      70.094  49.749  65.016  1.00  0.00
ATOM   1653  O6  G      52      69.835  49.045  65.934  1.00  0.00
ATOM   1654  N1  G      52      70.738  49.157  63.889  1.00  0.00
ATOM   1655  H1  G      52      70.883  48.159  63.841  1.00  0.00
ATOM   1656  C2  G      52      71.133  49.870  62.812  1.00  0.00
ATOM   1657  N2  G      52      71.360  49.106  61.811  1.00  0.00
ATOM   1658  H21 G      52      71.325  48.109  61.973  1.00  0.00
ATOM   1659  H22 G      52      71.886  49.549  61.072  1.00  0.00
ATOM   1660  N3  G      52      70.940  51.139  62.612  1.00  0.00
ATOM   1661  C4  G      52      70.250  51.738  63.618  1.00  0.00
ATOM   1662  C3' G      52      68.723  55.322  61.865  1.00  0.00
ATOM   1663  H3' G      52      67.967  54.799  62.451  1.00  0.00
ATOM   1664  C2' G      52      69.668  54.207  61.567  1.00  0.00
ATOM   1665  H2' G      52      69.236  53.215  61.436  1.00  0.00
ATOM   1666  O2' G      52      70.452  54.619  60.436  1.00  0.00
ATOM   1667 HO2' G      52      69.911  55.264  59.974  1.00  0.00
ATOM   1668  O3' G      52      68.157  55.916  60.718  1.00  0.00
ATOM   1669  P   A      53      66.716  55.425  60.202  1.00  0.00
ATOM   1670  OP1 A      53      66.340  56.140  58.982  1.00  0.00
ATOM   1671  OP2 A      53      65.810  55.308  61.310  1.00  0.00
ATOM   1672  O5' A      53      66.977  53.846  59.787  1.00  0.00
ATOM   1673  C5' A      53      67.590  53.470  58.519  1.00  0.00
ATOM   1674  H5' A      53      68.527  54.023  58.447  1.00  0.00
ATOM   1675 H5'' A      53      66.897  53.768  57.732  1.00  0.00
ATOM   1676  C4' A      53      67.920  52.013  58.600  1.00  0.00
ATOM   1677  H4' A      53      68.404  51.787  57.650  1.00  0.00
ATOM   1678  O4' A      53      68.811  51.600  59.699  1.00  0.00
ATOM   1679  C1' A      53      68.542  50.290  60.109  1.00  0.00
ATOM   1680  H1' A      53      69.445  49.680  60.144  1.00  0.00
ATOM   1681  N9  A      53      68.054  50.241  61.533  1.00  0.00
ATOM   1682  C8  A      53      67.487  51.243  62.211  1.00  0.00
ATOM   1683  H8  A      53      67.365  52.264  61.881  1.00  0.00
ATOM   1684  N7  A      53      67.038  50.901  63.404  1.00  0.00
ATOM   1685  C5  A      53      67.294  49.546  63.428  1.00  0.00
ATOM   1686  C6  A      53      66.971  48.462  64.296  1.00  0.00
ATOM   1687  N6  A      53      66.283  48.541  65.400  1.00  0.00
ATOM   1688  H61 A      53      66.070  47.760  66.005  1.00  0.00
ATOM   1689  H62 A      53      66.123  49.505  65.653  1.00  0.00
ATOM   1690  N1  A      53      67.358  47.226  64.071  1.00  0.00
ATOM   1691  C2  A      53      68.041  46.994  62.989  1.00  0.00
ATOM   1692  H2  A      53      68.254  45.951  62.804  1.00  0.00
ATOM   1693  N3  A      53      68.389  47.838  62.043  1.00  0.00
ATOM   1694  C4  A      53      67.855  49.105  62.282  1.00  0.00
ATOM   1695  C3' A      53      66.685  51.098  58.689  1.00  0.00
ATOM   1696  H3' A      53      65.998  51.453  59.456  1.00  0.00
ATOM   1697  C2' A      53      67.497  49.807  59.060  1.00  0.00
ATOM   1698  H2' A      53      66.771  49.159  59.550  1.00  0.00
ATOM   1699  O2' A      53      67.943  49.093  57.937  1.00  0.00
ATOM   1700 HO2' A      53      67.288  49.149  57.238  1.00  0.00
ATOM   1701  O3' A      53      66.003  50.846  57.465  1.00  0.00
ATOM   1702  P   A      54      64.392  50.718  57.387  1.00  0.00
ATOM   1703  OP1 A      54      64.134  50.086  56.064  1.00  0.00
ATOM   1704  OP2 A      54      63.882  52.070  57.526  1.00  0.00
ATOM   1705  O5' A      54      63.732  49.779  58.502  1.00  0.00
ATOM   1706  C5' A      54      64.170  48.415  58.618  1.00  0.00
ATOM   1707  H5' A      54      65.172  48.270  58.214  1.00  0.00
ATOM   1708 H5'' A      54      63.440  47.693  58.249  1.00  0.00
ATOM   1709  C4' A      54      64.191  47.998  60.098  1.00  0.00
ATOM   1710  H4' A      54      64.602  46.988  60.118  1.00  0.00
ATOM   1711  O4' A      54      64.923  48.729  61.058  1.00  0.00
ATOM   1712  C1' A      54      64.091  48.923  62.220  1.00  0.00
ATOM   1713  H1' A      54      64.614  48.625  63.129  1.00  0.00
ATOM   1714  N9  A      54      63.832  50.390  62.420  1.00  0.00
ATOM   1715  C8  A      54      63.711  51.400  61.495  1.00  0.00
ATOM   1716  H8  A      54      63.923  51.167  60.462  1.00  0.00
ATOM   1717  N7  A      54      63.326  52.529  62.001  1.00  0.00
ATOM   1718  C5  A      54      63.124  52.252  63.354  1.00  0.00
ATOM   1719  C6  A      54      62.646  52.947  64.539  1.00  0.00
ATOM   1720  N6  A      54      62.188  54.169  64.570  1.00  0.00
ATOM   1721  H61 A      54      61.860  54.539  65.451  1.00  0.00
ATOM   1722  H62 A      54      61.992  54.570  63.664  1.00  0.00
ATOM   1723  N1  A      54      62.685  52.324  65.783  1.00  0.00
ATOM   1724  C2  A      54      63.248  51.178  65.868  1.00  0.00
ATOM   1725  H2  A      54      63.228  50.719  66.845  1.00  0.00
ATOM   1726  N3  A      54      63.621  50.413  64.846  1.00  0.00
ATOM   1727  C4  A      54      63.468  50.989  63.643  1.00  0.00
ATOM   1728  C3' A      54      62.662  47.949  60.596  1.00  0.00
ATOM   1729  H3' A      54      62.254  48.822  60.086  1.00  0.00
ATOM   1730  C2' A      54      62.800  48.122  62.127  1.00  0.00
ATOM   1731  H2' A      54      62.003  48.815  62.396  1.00  0.00
ATOM   1732  O2' A      54      63.031  46.943  62.873  1.00  0.00
ATOM   1733 HO2' A      54      63.086  47.127  63.814  1.00  0.00
ATOM   1734  O3' A      54      62.001  46.737  60.243  1.00  0.00
ATOM   1735  P   C      55      60.430  46.844  60.146  1.00  0.00
ATOM   1736  OP1 C      55      59.814  45.510  59.915  1.00  0.00
ATOM   1737  OP2 C      55      60.205  47.824  59.072  1.00  0.00
ATOM   1738  O5' C      55      59.844  47.388  61.478  1.00  0.00
ATOM   1739  C5' C      55      59.667  46.447  62.560  1.00  0.00
ATOM   1740  H5' C      55      60.576  45.844  62.562  1.00  0.00
ATOM   1741 H5'' C      55      58.862  45.744  62.345  1.00  0.00
ATOM   1742  C4' C      55      59.530  46.951  63.944  1.00  0.00
ATOM   1743  H4' C      55      59.688  46.095  64.600  1.00  0.00
ATOM   1744  O4' C      55      60.311  48.086  64.255  1.00  0.00
ATOM   1745  C1' C      55      59.621  49.174  64.929  1.00  0.00
ATOM   1746  H1' C      55      60.098  49.305  65.900  1.00  0.00
ATOM   1747  N1  C      55      59.655  50.589  64.338  1.00  0.00
ATOM   1748  C6  C      55      59.730  50.728  63.021  1.00  0.00
ATOM   1749  H6  C      55      59.887  49.890  62.357  1.00  0.00
ATOM   1750  C5  C      55      59.604  51.967  62.582  1.00  0.00
ATOM   1751  H5  C      55      59.714  52.253  61.547  1.00  0.00
ATOM   1752  C4  C      55      59.400  53.032  63.538  1.00  0.00
ATOM   1753  N4  C      55      59.280  54.269  63.166  1.00  0.00
ATOM   1754  H41 C      55      59.339  54.885  63.964  1.00  0.00
ATOM   1755  H42 C      55      59.247  54.478  62.179  1.00  0.00
ATOM   1756  N3  C      55      59.366  52.890  64.849  1.00  0.00
ATOM   1757  C2  C      55      59.464  51.642  65.260  1.00  0.00
ATOM   1758  O2  C      55      59.408  51.393  66.452  1.00  0.00
ATOM   1759  C3' C      55      58.122  47.546  64.116  1.00  0.00
ATOM   1760  H3' C      55      57.943  48.015  63.149  1.00  0.00
ATOM   1761  C2' C      55      58.260  48.642  65.159  1.00  0.00
ATOM   1762  H2' C      55      57.521  49.432  65.025  1.00  0.00
ATOM   1763  O2' C      55      58.219  48.159  66.518  1.00  0.00
ATOM   1764 HO2' C      55      57.649  47.389  66.455  1.00  0.00
ATOM   1765  O3' C      55      57.163  46.588  64.528  1.00  0.00
ATOM   1766  P   C      56      55.583  46.966  64.505  1.00  0.00
ATOM   1767  OP1 C      56      54.810  45.691  64.618  1.00  0.00
ATOM   1768  OP2 C      56      55.435  47.845  63.352  1.00  0.00
ATOM   1769  O5' C      56      55.346  47.757  65.821  1.00  0.00
ATOM   1770  C5' C      56      55.313  47.187  67.068  1.00  0.00
ATOM   1771  H5' C      56      56.211  46.578  67.177  1.00  0.00
ATOM   1772 H5'' C      56      54.522  46.447  67.193  1.00  0.00
ATOM   1773  C4' C      56      55.039  48.263  68.133  1.00  0.00
ATOM   1774  H4' C      56      54.874  47.797  69.105  1.00  0.00
ATOM   1775  O4' C      56      56.046  49.360  68.158  1.00  0.00
ATOM   1776  C1' C      56      55.338  50.631  68.397  1.00  0.00
ATOM   1777  H1' C      56      55.694  51.098  69.315  1.00  0.00
ATOM   1778  N1  C      56      55.504  51.607  67.217  1.00  0.00
ATOM   1779  C6  C      56      55.789  51.201  65.974  1.00  0.00
ATOM   1780  H6  C      56      55.845  50.139  65.787  1.00  0.00
ATOM   1781  C5  C      56      55.979  52.067  64.969  1.00  0.00
ATOM   1782  H5  C      56      56.068  51.741  63.943  1.00  0.00
ATOM   1783  C4  C      56      55.859  53.474  65.300  1.00  0.00
ATOM   1784  N4  C      56      56.182  54.340  64.344  1.00  0.00
ATOM   1785  H41 C      56      55.960  55.314  64.498  1.00  0.00
ATOM   1786  H42 C      56      56.320  54.078  63.378  1.00  0.00
ATOM   1787  N3  C      56      55.522  53.887  66.519  1.00  0.00
ATOM   1788  C2  C      56      55.392  52.946  67.484  1.00  0.00
ATOM   1789  O2  C      56      55.107  53.386  68.600  1.00  0.00
ATOM   1790  C3' C      56      53.801  48.982  67.717  1.00  0.00
ATOM   1791  H3' C      56      53.862  49.363  66.698  1.00  0.00
ATOM   1792  C2' C      56      53.830  50.292  68.553  1.00  0.00
ATOM   1793  H2' C      56      53.133  50.995  68.098  1.00  0.00
ATOM   1794  O2' C      56      53.419  49.966  69.898  1.00  0.00
ATOM   1795 HO2' C      56      52.790  50.634  70.184  1.00  0.00
ATOM   1796  O3' C      56      52.643  48.181  67.909  1.00  0.00
ATOM   1797  P   A      57      51.256  48.616  67.114  1.00  0.00
ATOM   1798  OP1 A      57      50.177  47.657  67.557  1.00  0.00
ATOM   1799  OP2 A      57      51.629  48.800  65.715  1.00  0.00
ATOM   1800  O5' A      57      50.898  50.113  67.633  1.00  0.00
ATOM   1801  C5' A      57      50.048  50.254  68.747  1.00  0.00
ATOM   1802  H5' A      57      50.435  49.814  69.666  1.00  0.00
ATOM   1803 H5'' A      57      49.122  49.699  68.596  1.00  0.00
ATOM   1804  C4' A      57      49.693  51.796  68.989  1.00  0.00
ATOM   1805  H4' A      57      49.275  51.938  69.985  1.00  0.00
ATOM   1806  O4' A      57      50.911  52.617  69.009  1.00  0.00
ATOM   1807  C1' A      57      50.601  53.960  68.536  1.00  0.00
ATOM   1808  H1' A      57      50.915  54.602  69.358  1.00  0.00
ATOM   1809  N9  A      57      51.352  54.289  67.286  1.00  0.00
ATOM   1810  C8  A      57      51.839  53.355  66.326  1.00  0.00
ATOM   1811  H8  A      57      51.705  52.295  66.481  1.00  0.00
ATOM   1812  N7  A      57      52.373  53.860  65.254  1.00  0.00
ATOM   1813  C5  A      57      52.306  55.209  65.579  1.00  0.00
ATOM   1814  C6  A      57      52.679  56.439  64.870  1.00  0.00
ATOM   1815  N6  A      57      53.407  56.387  63.719  1.00  0.00
ATOM   1816  H61 A      57      53.573  57.269  63.256  1.00  0.00
ATOM   1817  H62 A      57      53.301  55.486  63.275  1.00  0.00
ATOM   1818  N1  A      57      52.399  57.659  65.351  1.00  0.00
ATOM   1819  C2  A      57      51.937  57.688  66.592  1.00  0.00
ATOM   1820  H2  A      57      51.807  58.711  66.913  1.00  0.00
ATOM   1821  N3  A      57      51.503  56.657  67.381  1.00  0.00
ATOM   1822  C4  A      57      51.721  55.496  66.804  1.00  0.00
ATOM   1823  C3' A      57      48.838  52.549  67.968  1.00  0.00
ATOM   1824  H3' A      57      49.206  52.344  66.962  1.00  0.00
ATOM   1825  C2' A      57      49.077  54.017  68.305  1.00  0.00
ATOM   1826  H2' A      57      48.835  54.741  67.527  1.00  0.00
ATOM   1827  O2' A      57      48.532  54.531  69.524  1.00  0.00
ATOM   1828 HO2' A      57      47.822  53.967  69.841  1.00  0.00
ATOM   1829  O3' A      57      47.485  52.287  68.210  1.00  0.00
ATOM   1830  P   G      58      46.453  52.351  66.978  1.00  0.00
ATOM   1831  OP1 G      58      45.172  51.902  67.479  1.00  0.00
ATOM   1832  OP2 G      58      47.044  51.763  65.740  1.00  0.00
ATOM   1833  O5' G      58      46.322  53.963  66.785  1.00  0.00
ATOM   1834  C5' G      58      45.533  54.838  67.684  1.00  0.00
ATOM   1835  H5' G      58      45.878  54.876  68.717  1.00  0.00
ATOM   1836 H5'' G      58      44.479  54.574  67.598  1.00  0.00
ATOM   1837  C4' G      58      45.662  56.236  67.176  1.00  0.00
ATOM   1838  H4' G      58      45.141  56.916  67.850  1.00  0.00
ATOM   1839  O4' G      58      47.024  56.641  67.200  1.00  0.00
ATOM   1840  C1' G      58      47.215  57.771  66.179  1.00  0.00
ATOM   1841  H1' G      58      47.568  58.735  66.545  1.00  0.00
ATOM   1842  N9  G      58      48.231  57.292  65.209  1.00  0.00
ATOM   1843  C8  G      58      48.633  56.016  64.882  1.00  0.00
ATOM   1844  H8  G      58      48.211  55.170  65.405  1.00  0.00
ATOM   1845  N7  G      58      49.432  55.940  63.824  1.00  0.00
ATOM   1846  C5  G      58      49.648  57.250  63.542  1.00  0.00
ATOM   1847  C6  G      58      50.413  57.836  62.475  1.00  0.00
ATOM   1848  O6  G      58      51.101  57.289  61.589  1.00  0.00
ATOM   1849  N1  G      58      50.259  59.224  62.433  1.00  0.00
ATOM   1850  H1  G      58      50.820  59.649  61.708  1.00  0.00
ATOM   1851  C2  G      58      49.475  59.947  63.256  1.00  0.00
ATOM   1852  N2  G      58      49.427  61.284  63.105  1.00  0.00
ATOM   1853  H21 G      58      49.926  61.624  62.296  1.00  0.00
ATOM   1854  H22 G      58      48.999  61.859  63.816  1.00  0.00
ATOM   1855  N3  G      58      48.773  59.461  64.290  1.00  0.00
ATOM   1856  C4  G      58      48.858  58.082  64.306  1.00  0.00
ATOM   1857  C3' G      58      45.246  56.503  65.751  1.00  0.00
ATOM   1858  H3' G      58      45.745  55.827  65.057  1.00  0.00
ATOM   1859  C2' G      58      45.863  57.930  65.489  1.00  0.00
ATOM   1860  H2' G      58      45.944  57.980  64.403  1.00  0.00
ATOM   1861  O2' G      58      45.238  59.065  66.147  1.00  0.00
ATOM   1862 HO2' G      58      44.683  59.583  65.559  1.00  0.00
ATOM   1863  O3' G      58      43.808  56.351  65.691  1.00  0.00
ATOM   1864  P   A      59      43.155  55.876  64.314  1.00  0.00
ATOM   1865  OP1 A      59      41.717  55.802  64.665  1.00  0.00
ATOM   1866  OP2 A      59      43.849  54.744  63.768  1.00  0.00
ATOM   1867  O5' A      59      43.249  57.063  63.250  1.00  0.00
ATOM   1868  C5' A      59      42.608  58.241  63.583  1.00  0.00
ATOM   1869  H5' A      59      42.663  58.422  64.656  1.00  0.00
ATOM   1870 H5'' A      59      41.537  58.096  63.444  1.00  0.00
ATOM   1871  C4' A      59      43.235  59.432  62.840  1.00  0.00
ATOM   1872  H4' A      59      42.678  60.310  63.169  1.00  0.00
ATOM   1873  O4' A      59      44.641  59.537  63.083  1.00  0.00
ATOM   1874  C1' A      59      45.321  59.927  61.887  1.00  0.00
ATOM   1875  H1' A      59      46.060  60.682  62.155  1.00  0.00
ATOM   1876  N9  A      59      46.079  58.781  61.364  1.00  0.00
ATOM   1877  C8  A      59      46.112  57.426  61.685  1.00  0.00
ATOM   1878  H8  A      59      45.420  56.857  62.288  1.00  0.00
ATOM   1879  N7  A      59      47.023  56.774  61.171  1.00  0.00
ATOM   1880  C5  A      59      47.765  57.668  60.384  1.00  0.00
ATOM   1881  C6  A      59      48.869  57.641  59.542  1.00  0.00
ATOM   1882  N6  A      59      49.563  56.569  59.201  1.00  0.00
ATOM   1883  H61 A      59      50.360  56.656  58.587  1.00  0.00
ATOM   1884  H62 A      59      49.312  55.662  59.569  1.00  0.00
ATOM   1885  N1  A      59      49.372  58.757  59.036  1.00  0.00
ATOM   1886  C2  A      59      48.771  59.935  59.339  1.00  0.00
ATOM   1887  H2  A      59      49.162  60.807  58.836  1.00  0.00
ATOM   1888  N3  A      59      47.728  60.122  60.085  1.00  0.00
ATOM   1889  C4  A      59      47.193  58.945  60.612  1.00  0.00
ATOM   1890  C3' A      59      43.124  59.327  61.268  1.00  0.00
ATOM   1891  H3' A      59      43.418  58.303  61.036  1.00  0.00
ATOM   1892  C2' A      59      44.180  60.335  60.953  1.00  0.00
ATOM   1893  H2' A      59      44.567  60.331  59.934  1.00  0.00
ATOM   1894  O2' A      59      43.750  61.691  61.211  1.00  0.00
ATOM   1895 HO2' A      59      43.830  61.822  62.159  1.00  0.00
ATOM   1896  O3' A      59      41.847  59.628  60.732  1.00  0.00
ATOM   1897  P   U      60      41.359  58.874  59.436  1.00  0.00
ATOM   1898  OP1 U      60      40.092  59.384  59.022  1.00  0.00
ATOM   1899  OP2 U      60      41.451  57.439  59.577  1.00  0.00
ATOM   1900  O5' U      60      42.384  59.351  58.331  1.00  0.00
ATOM   1901  C5' U      60      42.463  60.686  57.911  1.00  0.00
ATOM   1902  H5' U      60      42.526  61.395  58.736  1.00  0.00
ATOM   1903 H5'' U      60      41.628  60.869  57.234  1.00  0.00
ATOM   1904  C4' U      60      43.737  60.741  57.028  1.00  0.00
ATOM   1905  H4' U      60      43.962  61.769  56.742  1.00  0.00
ATOM   1906  O4' U      60      44.907  60.286  57.708  1.00  0.00
ATOM   1907  C1' U      60      45.824  59.700  56.737  1.00  0.00
ATOM   1908  H1' U      60      46.780  60.203  56.594  1.00  0.00
ATOM   1909  N1  U      60      46.059  58.268  57.095  1.00  0.00
ATOM   1910  C6  U      60      45.245  57.567  57.998  1.00  0.00
ATOM   1911  H6  U      60      44.330  58.019  58.352  1.00  0.00
ATOM   1912  C5  U      60      45.582  56.314  58.343  1.00  0.00
ATOM   1913  H5  U      60      45.008  55.775  59.082  1.00  0.00
ATOM   1914  C4  U      60      46.733  55.681  57.835  1.00  0.00
ATOM   1915  O4  U      60      47.140  54.540  58.054  1.00  0.00
ATOM   1916  N3  U      60      47.363  56.425  56.883  1.00  0.00
ATOM   1917  H3  U      60      47.975  55.761  56.432  1.00  0.00
ATOM   1918  C2  U      60      47.257  57.794  56.709  1.00  0.00
ATOM   1919  O2  U      60      48.132  58.370  56.085  1.00  0.00
ATOM   1920  C3' U      60      43.653  59.833  55.796  1.00  0.00
ATOM   1921  H3' U      60      43.466  58.848  56.222  1.00  0.00
ATOM   1922  C2' U      60      45.128  59.811  55.412  1.00  0.00
ATOM   1923  H2' U      60      45.206  58.864  54.879  1.00  0.00
ATOM   1924  O2' U      60      45.607  60.991  54.648  1.00  0.00
ATOM   1925 HO2' U      60      46.439  60.875  54.185  1.00  0.00
ATOM   1926  O3' U      60      42.856  60.181  54.669  1.00  0.00
ATOM   1927  P   A      61      42.068  58.969  54.025  1.00  0.00
ATOM   1928  OP1 A      61      41.127  59.375  52.976  1.00  0.00
ATOM   1929  OP2 A      61      41.591  58.021  55.086  1.00  0.00
ATOM   1930  O5' A      61      43.313  58.316  53.354  1.00  0.00
ATOM   1931  C5' A      61      44.016  58.995  52.231  1.00  0.00
ATOM   1932  H5' A      61      44.246  60.048  52.391  1.00  0.00
ATOM   1933 H5'' A      61      43.283  59.015  51.425  1.00  0.00
ATOM   1934  C4' A      61      45.247  58.166  51.832  1.00  0.00
ATOM   1935  H4' A      61      45.860  58.853  51.249  1.00  0.00
ATOM   1936  O4' A      61      46.050  57.784  52.909  1.00  0.00
ATOM   1937  C1' A      61      46.400  56.457  52.795  1.00  0.00
ATOM   1938  H1' A      61      47.457  56.494  53.060  1.00  0.00
ATOM   1939  N9  A      61      45.799  55.511  53.732  1.00  0.00
ATOM   1940  C8  A      61      44.490  55.393  54.085  1.00  0.00
ATOM   1941  H8  A      61      43.722  56.022  53.659  1.00  0.00
ATOM   1942  N7  A      61      44.209  54.459  54.974  1.00  0.00
ATOM   1943  C5  A      61      45.484  53.871  55.163  1.00  0.00
ATOM   1944  C6  A      61      45.932  52.746  55.821  1.00  0.00
ATOM   1945  N6  A      61      45.130  51.962  56.509  1.00  0.00
ATOM   1946  H61 A      61      45.646  51.216  56.954  1.00  0.00
ATOM   1947  H62 A      61      44.267  52.338  56.874  1.00  0.00
ATOM   1948  N1  A      61      47.207  52.326  55.689  1.00  0.00
ATOM   1949  C2  A      61      48.032  53.063  54.967  1.00  0.00
ATOM   1950  H2  A      61      49.044  52.689  55.017  1.00  0.00
ATOM   1951  N3  A      61      47.757  54.137  54.346  1.00  0.00
ATOM   1952  C4  A      61      46.447  54.521  54.463  1.00  0.00
ATOM   1953  C3' A      61      45.007  56.935  50.976  1.00  0.00
ATOM   1954  H3' A      61      44.055  56.524  51.311  1.00  0.00
ATOM   1955  C2' A      61      46.177  56.078  51.334  1.00  0.00
ATOM   1956  H2' A      61      45.902  55.039  51.148  1.00  0.00
ATOM   1957  O2' A      61      47.325  56.468  50.613  1.00  0.00
ATOM   1958 HO2' A      61      47.129  56.351  49.681  1.00  0.00
ATOM   1959  O3' A      61      44.911  57.242  49.587  1.00  0.00
ATOM   1960  P   U      62      44.937  56.150  48.428  1.00  0.00
ATOM   1961  OP1 U      62      46.331  55.768  48.055  1.00  0.00
ATOM   1962  OP2 U      62      43.959  56.596  47.386  1.00  0.00
ATOM   1963  O5' U      62      44.301  54.919  49.237  1.00  0.00
ATOM   1964  C5' U      62      43.437  53.965  48.724  1.00  0.00
ATOM   1965  H5' U      62      43.917  53.544  47.841  1.00  0.00
ATOM   1966 H5'' U      62      42.534  54.504  48.437  1.00  0.00
ATOM   1967  C4' U      62      43.095  52.752  49.602  1.00  0.00
ATOM   1968  H4' U      62      42.216  52.287  49.156  1.00  0.00
ATOM   1969  O4' U      62      44.139  51.778  49.673  1.00  0.00
ATOM   1970  C1' U      62      44.602  51.491  50.982  1.00  0.00
ATOM   1971  H1' U      62      44.485  50.408  51.032  1.00  0.00
ATOM   1972  N1  U      62      46.020  51.669  51.247  1.00  0.00
ATOM   1973  C6  U      62      46.802  52.484  50.484  1.00  0.00
ATOM   1974  H6  U      62      46.341  53.129  49.750  1.00  0.00
ATOM   1975  C5  U      62      48.136  52.540  50.825  1.00  0.00
ATOM   1976  H5  U      62      48.814  53.093  50.192  1.00  0.00
ATOM   1977  C4  U      62      48.760  51.710  51.893  1.00  0.00
ATOM   1978  O4  U      62      49.962  51.630  52.223  1.00  0.00
ATOM   1979  N3  U      62      47.824  51.030  52.615  1.00  0.00
ATOM   1980  H3  U      62      48.227  50.551  53.407  1.00  0.00
ATOM   1981  C2  U      62      46.488  50.956  52.351  1.00  0.00
ATOM   1982  O2  U      62      45.874  50.140  53.037  1.00  0.00
ATOM   1983  C3' U      62      42.744  53.028  51.086  1.00  0.00
ATOM   1984  H3' U      62      42.841  54.064  51.412  1.00  0.00
ATOM   1985  C2' U      62      43.721  52.251  51.987  1.00  0.00
ATOM   1986  H2' U      62      44.261  53.013  52.548  1.00  0.00
ATOM   1987  O2' U      62      43.044  51.414  52.919  1.00  0.00
ATOM   1988 HO2' U      62      42.308  51.028  52.437  1.00  0.00
ATOM   1989  O3' U      62      41.445  52.665  51.385  1.00  0.00
ATOM   1990  P   U      63      40.196  53.484  51.284  1.00  0.00
ATOM   1991  OP1 U      63      40.427  54.858  51.792  1.00  0.00
ATOM   1992  OP2 U      63      39.133  52.702  51.858  1.00  0.00
ATOM   1993  O5' U      63      40.040  53.439  49.717  1.00  0.00
ATOM   1994  C5' U      63      39.701  54.487  48.843  1.00  0.00
ATOM   1995  H5' U      63      40.616  55.076  48.799  1.00  0.00
ATOM   1996 H5'' U      63      38.897  55.101  49.250  1.00  0.00
ATOM   1997  C4' U      63      39.348  53.962  47.508  1.00  0.00
ATOM   1998  H4' U      63      39.057  54.821  46.904  1.00  0.00
ATOM   1999  O4' U      63      40.492  53.252  46.948  1.00  0.00
ATOM   2000  C1' U      63      40.101  52.044  46.438  1.00  0.00
ATOM   2001  H1' U      63      40.419  52.056  45.395  1.00  0.00
ATOM   2002  N1  U      63      40.737  50.902  47.123  1.00  0.00
ATOM   2003  C6  U      63      40.186  50.343  48.239  1.00  0.00
ATOM   2004  H6  U      63      39.209  50.685  48.548  1.00  0.00
ATOM   2005  C5  U      63      40.973  49.526  49.025  1.00  0.00
ATOM   2006  H5  U      63      40.610  49.189  49.985  1.00  0.00
ATOM   2007  C4  U      63      42.265  49.142  48.601  1.00  0.00
ATOM   2008  O4  U      63      43.013  48.463  49.304  1.00  0.00
ATOM   2009  N3  U      63      42.717  49.576  47.368  1.00  0.00
ATOM   2010  H3  U      63      43.703  49.490  47.165  1.00  0.00
ATOM   2011  C2  U      63      42.027  50.493  46.625  1.00  0.00
ATOM   2012  O2  U      63      42.465  50.743  45.500  1.00  0.00
ATOM   2013  C3' U      63      38.178  52.966  47.455  1.00  0.00
ATOM   2014  H3' U      63      38.278  52.464  48.417  1.00  0.00
ATOM   2015  C2' U      63      38.572  51.997  46.372  1.00  0.00
ATOM   2016  H2' U      63      38.177  51.012  46.621  1.00  0.00
ATOM   2017  O2' U      63      38.058  52.368  45.151  1.00  0.00
ATOM   2018 HO2' U      63      37.105  52.430  45.244  1.00  0.00
ATOM   2019  O3' U      63      36.886  53.501  47.457  1.00  0.00
ATOM   2020  P   G      64      35.569  52.593  47.467  1.00  0.00
ATOM   2021  OP1 G      64      34.334  53.506  47.595  1.00  0.00
ATOM   2022  OP2 G      64      35.756  51.568  48.486  1.00  0.00
ATOM   2023  O5' G      64      35.516  51.956  46.028  1.00  0.00
ATOM   2024  C5' G      64      35.175  52.781  44.780  1.00  0.00
ATOM   2025  H5' G      64      35.991  53.448  44.502  1.00  0.00
ATOM   2026 H5'' G      64      34.257  53.359  44.885  1.00  0.00
ATOM   2027  C4' G      64      34.864  51.918  43.502  1.00  0.00
ATOM   2028  H4' G      64      34.411  52.631  42.813  1.00  0.00
ATOM   2029  O4' G      64      36.092  51.487  42.964  1.00  0.00
ATOM   2030  C1' G      64      36.093  50.058  42.794  1.00  0.00
ATOM   2031  H1' G      64      36.571  49.825  41.843  1.00  0.00
ATOM   2032  N9  G      64      36.823  49.483  43.968  1.00  0.00
ATOM   2033  C8  G      64      36.456  49.076  45.205  1.00  0.00
ATOM   2034  H8  G      64      35.439  49.135  45.562  1.00  0.00
ATOM   2035  N7  G      64      37.359  48.411  45.965  1.00  0.00
ATOM   2036  C5  G      64      38.494  48.548  45.138  1.00  0.00
ATOM   2037  C6  G      64      39.849  48.073  45.331  1.00  0.00
ATOM   2038  O6  G      64      40.351  47.438  46.251  1.00  0.00
ATOM   2039  N1  G      64      40.700  48.448  44.310  1.00  0.00
ATOM   2040  H1  G      64      41.699  48.299  44.331  1.00  0.00
ATOM   2041  C2  G      64      40.313  49.078  43.171  1.00  0.00
ATOM   2042  N2  G      64      41.168  49.565  42.344  1.00  0.00
ATOM   2043  H21 G      64      42.151  49.357  42.448  1.00  0.00
ATOM   2044  H22 G      64      40.768  49.920  41.488  1.00  0.00
ATOM   2045  N3  G      64      39.057  49.535  42.944  1.00  0.00
ATOM   2046  C4  G      64      38.192  49.201  43.964  1.00  0.00
ATOM   2047  C3' G      64      33.894  50.748  43.615  1.00  0.00
ATOM   2048  H3' G      64      33.942  50.348  44.628  1.00  0.00
ATOM   2049  C2' G      64      34.586  49.687  42.685  1.00  0.00
ATOM   2050  H2' G      64      34.349  48.747  43.184  1.00  0.00
ATOM   2051  O2' G      64      34.198  49.687  41.401  1.00  0.00
ATOM   2052 HO2' G      64      33.369  49.203  41.389  1.00  0.00
ATOM   2053  O3' G      64      32.540  51.124  43.192  1.00  0.00
ATOM   2054  P   U      65      31.247  50.230  43.302  1.00  0.00
ATOM   2055  OP1 U      65      30.165  51.074  42.924  1.00  0.00
ATOM   2056  OP2 U      65      31.191  49.569  44.636  1.00  0.00
ATOM   2057  O5' U      65      31.362  49.082  42.185  1.00  0.00
ATOM   2058  C5' U      65      30.920  49.354  40.880  1.00  0.00
ATOM   2059  H5' U      65      31.420  50.167  40.354  1.00  0.00
ATOM   2060 H5'' U      65      29.860  49.603  40.838  1.00  0.00
ATOM   2061  C4' U      65      31.246  48.110  40.099  1.00  0.00
ATOM   2062  H4' U      65      31.158  48.340  39.037  1.00  0.00
ATOM   2063  O4' U      65      32.548  47.758  40.394  1.00  0.00
ATOM   2064  C1' U      65      32.700  46.480  39.812  1.00  0.00
ATOM   2065  H1' U      65      33.196  46.596  38.848  1.00  0.00
ATOM   2066  N1  U      65      33.692  45.740  40.664  1.00  0.00
ATOM   2067  C6  U      65      33.856  45.910  42.031  1.00  0.00
ATOM   2068  H6  U      65      33.196  46.540  42.609  1.00  0.00
ATOM   2069  C5  U      65      34.677  45.153  42.793  1.00  0.00
ATOM   2070  H5  U      65      34.775  45.184  43.868  1.00  0.00
ATOM   2071  C4  U      65      35.656  44.313  42.198  1.00  0.00
ATOM   2072  O4  U      65      36.531  43.699  42.778  1.00  0.00
ATOM   2073  N3  U      65      35.404  44.104  40.838  1.00  0.00
ATOM   2074  H3  U      65      36.056  43.537  40.316  1.00  0.00
ATOM   2075  C2  U      65      34.443  44.784  40.067  1.00  0.00
ATOM   2076  O2  U      65      34.325  44.473  38.903  1.00  0.00
ATOM   2077  C3' U      65      30.345  46.905  40.360  1.00  0.00
ATOM   2078  H3' U      65      30.337  46.733  41.436  1.00  0.00
ATOM   2079  C2' U      65      31.340  45.841  39.751  1.00  0.00
ATOM   2080  H2' U      65      31.284  44.902  40.302  1.00  0.00
ATOM   2081  O2' U      65      31.027  45.569  38.387  1.00  0.00
ATOM   2082 HO2' U      65      30.133  45.222  38.414  1.00  0.00
ATOM   2083  O3' U      65      29.010  46.717  39.727  1.00  0.00
ATOM   2084  P   A      66      28.108  45.354  39.910  1.00  0.00
ATOM   2085  OP1 A      66      26.735  45.586  39.317  1.00  0.00
ATOM   2086  OP2 A      66      28.249  44.915  41.330  1.00  0.00
ATOM   2087  O5' A      66      28.890  44.234  39.076  1.00  0.00
ATOM   2088  C5' A      66      28.490  43.939  37.755  1.00  0.00
ATOM   2089  H5' A      66      28.681  44.821  37.143  1.00  0.00
ATOM   2090 H5'' A      66      27.420  43.760  37.657  1.00  0.00
ATOM   2091  C4' A      66      29.246  42.706  37.140  1.00  0.00
ATOM   2092  H4' A      66      29.186  42.850  36.061  1.00  0.00
ATOM   2093  O4' A      66      30.638  42.645  37.424  1.00  0.00
ATOM   2094  C1' A      66      31.154  41.316  37.303  1.00  0.00
ATOM   2095  H1' A      66      31.780  41.043  36.453  1.00  0.00
ATOM   2096  N9  A      66      31.939  40.945  38.532  1.00  0.00
ATOM   2097  C8  A      66      32.327  41.709  39.605  1.00  0.00
ATOM   2098  H8  A      66      31.910  42.693  39.755  1.00  0.00
ATOM   2099  N7  A      66      33.371  41.201  40.220  1.00  0.00
ATOM   2100  C5  A      66      33.652  40.006  39.579  1.00  0.00
ATOM   2101  C6  A      66      34.761  39.072  39.690  1.00  0.00
ATOM   2102  N6  A      66      35.627  38.957  40.649  1.00  0.00
ATOM   2103  H61 A      66      36.148  38.126  40.891  1.00  0.00
ATOM   2104  H62 A      66      35.559  39.572  41.447  1.00  0.00
ATOM   2105  N1  A      66      34.819  38.092  38.756  1.00  0.00
ATOM   2106  C2  A      66      33.927  38.049  37.801  1.00  0.00
ATOM   2107  H2  A      66      33.999  37.144  37.217  1.00  0.00
ATOM   2108  N3  A      66      32.908  38.909  37.599  1.00  0.00
ATOM   2109  C4  A      66      32.802  39.866  38.547  1.00  0.00
ATOM   2110  C3' A      66      28.832  41.352  37.526  1.00  0.00
ATOM   2111  H3' A      66      28.750  41.267  38.609  1.00  0.00
ATOM   2112  C2' A      66      29.971  40.415  37.112  1.00  0.00
ATOM   2113  H2' A      66      29.921  39.555  37.780  1.00  0.00
ATOM   2114  O2' A      66      29.940  40.032  35.731  1.00  0.00
ATOM   2115 HO2' A      66      29.460  40.663  35.189  1.00  0.00
ATOM   2116  O3' A      66      27.686  40.904  36.924  1.00  0.00
ATOM   2117  P   U      67      26.625  39.993  37.710  1.00  0.00
ATOM   2118  OP1 U      67      25.352  40.143  36.990  1.00  0.00
ATOM   2119  OP2 U      67      26.618  40.341  39.074  1.00  0.00
ATOM   2120  O5' U      67      27.227  38.531  37.428  1.00  0.00
ATOM   2121  C5' U      67      27.213  38.025  36.203  1.00  0.00
ATOM   2122  H5' U      67      27.808  38.720  35.611  1.00  0.00
ATOM   2123 H5'' U      67      26.219  37.894  35.774  1.00  0.00
ATOM   2124  C4' U      67      27.812  36.554  36.285  1.00  0.00
ATOM   2125  H4' U      67      27.861  36.009  35.341  1.00  0.00
ATOM   2126  O4' U      67      29.154  36.669  36.746  1.00  0.00
ATOM   2127  C1' U      67      29.290  35.929  37.977  1.00  0.00
ATOM   2128  H1' U      67      29.802  34.995  37.744  1.00  0.00
ATOM   2129  N1  U      67      30.176  36.694  38.906  1.00  0.00
ATOM   2130  C6  U      67      29.664  37.799  39.561  1.00  0.00
ATOM   2131  H6  U      67      28.725  38.280  39.331  1.00  0.00
ATOM   2132  C5  U      67      30.494  38.488  40.446  1.00  0.00
ATOM   2133  H5  U      67      30.165  39.437  40.844  1.00  0.00
ATOM   2134  C4  U      67      31.749  37.902  40.933  1.00  0.00
ATOM   2135  O4  U      67      32.450  38.140  41.937  1.00  0.00
ATOM   2136  N3  U      67      32.115  36.784  40.204  1.00  0.00
ATOM   2137  H3  U      67      33.021  36.386  40.408  1.00  0.00
ATOM   2138  C2  U      67      31.401  36.216  39.221  1.00  0.00
ATOM   2139  O2  U      67      31.930  35.292  38.497  1.00  0.00
ATOM   2140  C3' U      67      26.970  35.662  37.227  1.00  0.00
ATOM   2141  H3' U      67      25.931  35.957  37.370  1.00  0.00
ATOM   2142  C2' U      67      27.775  35.705  38.485  1.00  0.00
ATOM   2143  H2' U      67      27.371  36.499  39.112  1.00  0.00
ATOM   2144  O2' U      67      27.696  34.441  39.096  1.00  0.00
ATOM   2145 HO2' U      67      27.704  33.776  38.404  1.00  0.00
ATOM   2146  O3' U      67      26.952  34.327  36.658  1.00  0.00
ATOM   2147  P   U      68      25.787  33.824  35.641  1.00  0.00
ATOM   2148  OP1 U      68      26.373  32.718  34.817  1.00  0.00
ATOM   2149  OP2 U      68      25.112  34.925  34.971  1.00  0.00
ATOM   2150  O5' U      68      24.703  33.237  36.684  1.00  0.00
ATOM   2151  C5' U      68      25.224  32.294  37.608  1.00  0.00
ATOM   2152  H5' U      68      26.024  32.677  38.242  1.00  0.00
ATOM   2153 H5'' U      68      25.759  31.484  37.112  1.00  0.00
ATOM   2154  C4' U      68      24.227  31.528  38.517  1.00  0.00
ATOM   2155  H4' U      68      24.873  30.860  39.086  1.00  0.00
ATOM   2156  O4' U      68      23.516  32.447  39.386  1.00  0.00
ATOM   2157  C1' U      68      22.404  31.740  39.961  1.00  0.00
ATOM   2158  H1' U      68      22.616  31.463  40.994  1.00  0.00
ATOM   2159  N1  U      68      21.240  32.624  39.803  1.00  0.00
ATOM   2160  C6  U      68      21.074  33.305  38.582  1.00  0.00
ATOM   2161  H6  U      68      21.829  33.282  37.810  1.00  0.00
ATOM   2162  C5  U      68      19.883  33.897  38.361  1.00  0.00
ATOM   2163  H5  U      68      19.610  34.363  37.425  1.00  0.00
ATOM   2164  C4  U      68      18.855  33.824  39.295  1.00  0.00
ATOM   2165  O4  U      68      17.695  34.145  39.069  1.00  0.00
ATOM   2166  N3  U      68      19.241  33.542  40.547  1.00  0.00
ATOM   2167  H3  U      68      18.490  33.488  41.220  1.00  0.00
ATOM   2168  C2  U      68      20.318  32.738  40.826  1.00  0.00
ATOM   2169  O2  U      68      20.442  32.109  41.837  1.00  0.00
ATOM   2170  C3' U      68      23.142  30.623  37.887  1.00  0.00
ATOM   2171  H3' U      68      22.629  31.154  37.085  1.00  0.00
ATOM   2172  C2' U      68      22.263  30.401  39.096  1.00  0.00
ATOM   2173  H2' U      68      21.236  30.282  38.751  1.00  0.00
ATOM   2174  O2' U      68      22.550  29.211  39.863  1.00  0.00
ATOM   2175 HO2' U      68      22.041  28.486  39.492  1.00  0.00
ATOM   2176  O3' U      68      23.820  29.486  37.401  1.00  0.00
ATOM   2177  P   A      69      23.005  28.397  36.477  1.00  0.00
ATOM   2178  OP1 A      69      24.024  27.618  35.790  1.00  0.00
ATOM   2179  OP2 A      69      21.977  29.104  35.700  1.00  0.00
ATOM   2180  O5' A      69      22.180  27.484  37.601  1.00  0.00
ATOM   2181  C5' A      69      22.687  26.276  38.245  1.00  0.00
ATOM   2182  H5' A      69      23.588  26.548  38.795  1.00  0.00
ATOM   2183 H5'' A      69      23.016  25.560  37.492  1.00  0.00
ATOM   2184  C4' A      69      21.742  25.456  39.095  1.00  0.00
ATOM   2185  H4' A      69      22.434  24.907  39.734  1.00  0.00
ATOM   2186  O4' A      69      21.037  26.248  40.027  1.00  0.00
ATOM   2187  C1' A      69      19.675  25.968  39.869  1.00  0.00
ATOM   2188  H1' A      69      19.203  25.999  40.851  1.00  0.00
ATOM   2189  N9  A      69      18.957  26.902  38.981  1.00  0.00
ATOM   2190  C8  A      69      18.374  26.832  37.720  1.00  0.00
ATOM   2191  H8  A      69      18.542  25.952  37.117  1.00  0.00
ATOM   2192  N7  A      69      17.802  27.894  37.250  1.00  0.00
ATOM   2193  C5  A      69      17.987  28.801  38.318  1.00  0.00
ATOM   2194  C6  A      69      17.589  30.167  38.557  1.00  0.00
ATOM   2195  N6  A      69      16.938  30.922  37.704  1.00  0.00
ATOM   2196  H61 A      69      16.710  31.836  38.069  1.00  0.00
ATOM   2197  H62 A      69      16.606  30.502  36.847  1.00  0.00
ATOM   2198  N1  A      69      17.908  30.766  39.706  1.00  0.00
ATOM   2199  C2  A      69      18.572  29.994  40.629  1.00  0.00
ATOM   2200  H2  A      69      18.812  30.471  41.568  1.00  0.00
ATOM   2201  N3  A      69      19.012  28.790  40.540  1.00  0.00
ATOM   2202  C4  A      69      18.733  28.259  39.360  1.00  0.00
ATOM   2203  C3' A      69      20.794  24.506  38.297  1.00  0.00
ATOM   2204  H3' A      69      20.624  25.020  37.351  1.00  0.00
ATOM   2205  C2' A      69      19.523  24.565  39.214  1.00  0.00
ATOM   2206  H2' A      69      18.639  24.487  38.582  1.00  0.00
ATOM   2207  O2' A      69      19.593  23.446  40.140  1.00  0.00
ATOM   2208 HO2' A      69      19.863  22.738  39.551  1.00  0.00
ATOM   2209  O3' A      69      21.304  23.196  38.000  1.00  0.00
ATOM   2210  P   A      70      20.406  22.086  37.284  1.00  0.00
ATOM   2211  OP1 A      70      19.835  22.648  36.057  1.00  0.00
ATOM   2212  OP2 A      70      19.508  21.622  38.390  1.00  0.00
ATOM   2213  O5' A      70      21.351  20.882  36.913  1.00  0.00
ATOM   2214  C5' A      70      22.343  21.124  35.897  1.00  0.00
ATOM   2215  H5' A      70      22.761  22.114  36.081  1.00  0.00
ATOM   2216 H5'' A      70      21.757  21.062  34.979  1.00  0.00
ATOM   2217  C4' A      70      23.421  19.969  35.812  1.00  0.00
ATOM   2218  H4' A      70      24.009  20.103  34.904  1.00  0.00
ATOM   2219  O4' A      70      24.225  20.013  37.011  1.00  0.00
ATOM   2220  C1' A      70      24.318  18.655  37.433  1.00  0.00
ATOM   2221  H1' A      70      25.368  18.464  37.656  1.00  0.00
ATOM   2222  N9  A      70      23.591  18.525  38.663  1.00  0.00
ATOM   2223  C8  A      70      22.571  19.277  39.213  1.00  0.00
ATOM   2224  H8  A      70      22.206  20.227  38.853  1.00  0.00
ATOM   2225  N7  A      70      22.045  18.833  40.321  1.00  0.00
ATOM   2226  C5  A      70      22.865  17.721  40.629  1.00  0.00
ATOM   2227  C6  A      70      22.955  16.760  41.717  1.00  0.00
ATOM   2228  N6  A      70      22.272  16.766  42.863  1.00  0.00
ATOM   2229  H61 A      70      22.433  15.973  43.468  1.00  0.00
ATOM   2230  H62 A      70      21.510  17.395  43.071  1.00  0.00
ATOM   2231  N1  A      70      23.832  15.745  41.666  1.00  0.00
ATOM   2232  C2  A      70      24.579  15.581  40.531  1.00  0.00
ATOM   2233  H2  A      70      25.329  14.809  40.453  1.00  0.00
ATOM   2234  N3  A      70      24.622  16.459  39.546  1.00  0.00
ATOM   2235  C4  A      70      23.760  17.512  39.629  1.00  0.00
ATOM   2236  C3' A      70      22.748  18.618  35.773  1.00  0.00
ATOM   2237  H3' A      70      21.834  18.633  36.367  1.00  0.00
ATOM   2238  C2' A      70      23.814  17.671  36.406  1.00  0.00
ATOM   2239  H2' A      70      23.335  16.875  36.976  1.00  0.00
ATOM   2240  O2' A      70      24.931  17.340  35.657  1.00  0.00
ATOM   2241 HO2' A      70      25.068  18.063  35.041  1.00  0.00
ATOM   2242  O3' A      70      22.534  18.159  34.402  1.00  0.00
ATOM   2243  P   G      71      21.196  17.352  34.140  1.00  0.00
ATOM   2244  OP1 G      71      21.461  16.526  32.948  1.00  0.00
ATOM   2245  OP2 G      71      20.122  18.371  34.149  1.00  0.00
ATOM   2246  O5' G      71      20.944  16.371  35.295  1.00  0.00
ATOM   2247  C5' G      71      21.690  15.168  35.441  1.00  0.00
ATOM   2248  H5' G      71      22.708  15.396  35.127  1.00  0.00
ATOM   2249 H5'' G      71      21.287  14.565  34.627  1.00  0.00
ATOM   2250  C4' G      71      21.515  14.480  36.759  1.00  0.00
ATOM   2251  H4' G      71      22.259  13.685  36.786  1.00  0.00
ATOM   2252  O4' G      71      21.778  15.243  37.850  1.00  0.00
ATOM   2253  C1' G      71      21.039  14.856  38.929  1.00  0.00
ATOM   2254  H1' G      71      21.749  14.498  39.675  1.00  0.00
ATOM   2255  N9  G      71      20.203  15.914  39.543  1.00  0.00
ATOM   2256  C8  G      71      19.718  17.029  38.966  1.00  0.00
ATOM   2257  H8  G      71      20.095  17.269  37.983  1.00  0.00
ATOM   2258  N7  G      71      18.851  17.722  39.698  1.00  0.00
ATOM   2259  C5  G      71      18.723  16.894  40.858  1.00  0.00
ATOM   2260  C6  G      71      18.076  17.046  42.116  1.00  0.00
ATOM   2261  O6  G      71      17.321  17.961  42.485  1.00  0.00
ATOM   2262  N1  G      71      18.455  16.142  43.122  1.00  0.00
ATOM   2263  H1  G      71      17.934  16.301  43.972  1.00  0.00
ATOM   2264  C2  G      71      19.196  15.074  42.860  1.00  0.00
ATOM   2265  N2  G      71      19.253  14.156  43.738  1.00  0.00
ATOM   2266  H21 G      71      19.114  14.359  44.718  1.00  0.00
ATOM   2267  H22 G      71      19.784  13.332  43.498  1.00  0.00
ATOM   2268  N3  G      71      19.766  14.819  41.694  1.00  0.00
ATOM   2269  C4  G      71      19.593  15.829  40.791  1.00  0.00
ATOM   2270  C3' G      71      20.005  14.106  36.944  1.00  0.00
ATOM   2271  H3' G      71      19.393  15.006  36.881  1.00  0.00
ATOM   2272  C2' G      71      20.081  13.723  38.425  1.00  0.00
ATOM   2273  H2' G      71      19.102  13.769  38.902  1.00  0.00
ATOM   2274  O2' G      71      20.622  12.468  38.743  1.00  0.00
ATOM   2275 HO2' G      71      19.881  11.883  38.572  1.00  0.00
ATOM   2276  O3' G      71      19.565  13.039  36.063  1.00  0.00
ATOM   2277  P   G      72      18.022  12.613  36.022  1.00  0.00
ATOM   2278  OP1 G      72      18.020  11.475  35.089  1.00  0.00
ATOM   2279  OP2 G      72      17.106  13.761  35.806  1.00  0.00
ATOM   2280  O5' G      72      17.937  11.931  37.478  1.00  0.00
ATOM   2281  C5' G      72      16.730  11.545  38.074  1.00  0.00
ATOM   2282  H5' G      72      16.110  10.904  37.448  1.00  0.00
ATOM   2283 H5'' G      72      16.159  12.444  38.308  1.00  0.00
ATOM   2284  C4' G      72      17.016  10.879  39.360  1.00  0.00
ATOM   2285  H4' G      72      17.569   9.960  39.164  1.00  0.00
ATOM   2286  O4' G      72      17.679  11.774  40.197  1.00  0.00
ATOM   2287  C1' G      72      17.079  11.846  41.534  1.00  0.00
ATOM   2288  H1' G      72      17.841  11.791  42.311  1.00  0.00
ATOM   2289  N9  G      72      16.403  13.148  41.588  1.00  0.00
ATOM   2290  C8  G      72      16.304  14.164  40.657  1.00  0.00
ATOM   2291  H8  G      72      16.767  14.061  39.687  1.00  0.00
ATOM   2292  N7  G      72      15.578  15.157  41.009  1.00  0.00
ATOM   2293  C5  G      72      15.298  14.979  42.368  1.00  0.00
ATOM   2294  C6  G      72      14.627  15.771  43.404  1.00  0.00
ATOM   2295  O6  G      72      14.149  16.875  43.381  1.00  0.00
ATOM   2296  N1  G      72      14.572  15.094  44.573  1.00  0.00
ATOM   2297  H1  G      72      14.482  15.733  45.350  1.00  0.00
ATOM   2298  C2  G      72      15.184  13.912  44.926  1.00  0.00
ATOM   2299  N2  G      72      15.254  13.677  46.215  1.00  0.00
ATOM   2300  H21 G      72      14.795  14.289  46.875  1.00  0.00
ATOM   2301  H22 G      72      15.854  12.981  46.634  1.00  0.00
ATOM   2302  N3  G      72      15.996  13.257  44.025  1.00  0.00
ATOM   2303  C4  G      72      15.924  13.736  42.743  1.00  0.00
ATOM   2304  C3' G      72      15.750  10.475  40.094  1.00  0.00
ATOM   2305  H3' G      72      15.005  11.243  39.884  1.00  0.00
ATOM   2306  C2' G      72      16.177  10.567  41.555  1.00  0.00
ATOM   2307  H2' G      72      15.317  10.757  42.197  1.00  0.00
ATOM   2308  O2' G      72      16.966   9.454  41.966  1.00  0.00
ATOM   2309 HO2' G      72      16.427   8.679  42.139  1.00  0.00
ATOM   2310  O3' G      72      15.320   9.207  39.625  1.00  0.00
ATOM   2311  P   G      73      13.734   8.784  39.585  1.00  0.00
ATOM   2312  OP1 G      73      13.588   7.413  38.978  1.00  0.00
ATOM   2313  OP2 G      73      13.072   9.878  38.897  1.00  0.00
ATOM   2314  O5' G      73      13.218   8.693  41.081  1.00  0.00
ATOM   2315  C5' G      73      13.823   7.907  42.062  1.00  0.00
ATOM   2316  H5' G      73      14.907   8.001  41.989  1.00  0.00
ATOM   2317 H5'' G      73      13.713   6.823  42.029  1.00  0.00
ATOM   2318  C4' G      73      13.406   8.346  43.442  1.00  0.00
ATOM   2319  H4' G      73      13.796   7.635  44.170  1.00  0.00
ATOM   2320  O4' G      73      13.828   9.666  43.751  1.00  0.00
ATOM   2321  C1' G      73      12.913  10.190  44.627  1.00  0.00
ATOM   2322  H1' G      73      13.435  10.337  45.573  1.00  0.00
ATOM   2323  N9  G      73      12.503  11.439  44.047  1.00  0.00
ATOM   2324  C8  G      73      12.417  11.773  42.746  1.00  0.00
ATOM   2325  H8  G      73      12.726  11.106  41.956  1.00  0.00
ATOM   2326  N7  G      73      12.044  12.992  42.527  1.00  0.00
ATOM   2327  C5  G      73      11.798  13.567  43.744  1.00  0.00
ATOM   2328  C6  G      73      11.380  14.883  44.209  1.00  0.00
ATOM   2329  O6  G      73      11.211  15.981  43.647  1.00  0.00
ATOM   2330  N1  G      73      10.978  14.818  45.556  1.00  0.00
ATOM   2331  H1  G      73      10.632  15.672  45.970  1.00  0.00
ATOM   2332  C2  G      73      11.180  13.800  46.385  1.00  0.00
ATOM   2333  N2  G      73      10.846  14.000  47.610  1.00  0.00
ATOM   2334  H21 G      73      10.442  14.869  47.927  1.00  0.00
ATOM   2335  H22 G      73      10.595  13.165  48.120  1.00  0.00
ATOM   2336  N3  G      73      11.772  12.674  46.034  1.00  0.00
ATOM   2337  C4  G      73      12.079  12.561  44.690  1.00  0.00
ATOM   2338  C3' G      73      11.903   8.256  43.615  1.00  0.00
ATOM   2339  H3' G      73      11.303   8.517  42.744  1.00  0.00
ATOM   2340  C2' G      73      11.721   9.277  44.721  1.00  0.00
ATOM   2341  H2' G      73      10.777   9.761  44.469  1.00  0.00
ATOM   2342  O2' G      73      11.696   8.769  46.000  1.00  0.00
ATOM   2343 HO2' G      73      10.915   8.214  45.935  1.00  0.00
ATOM   2344  O3' G      73      11.335   7.063  44.115  1.00  0.00
ATOM   2345  P   C      74       9.791   6.590  44.121  1.00  0.00
ATOM   2346  OP1 C      74       9.693   5.123  44.099  1.00  0.00
ATOM   2347  OP2 C      74       9.072   7.359  43.060  1.00  0.00
ATOM   2348  O5' C      74       9.205   7.169  45.502  1.00  0.00
ATOM   2349  C5' C      74       8.982   6.386  46.647  1.00  0.00
ATOM   2350  H5' C      74       9.951   6.103  47.059  1.00  0.00
ATOM   2351 H5'' C      74       8.395   5.491  46.440  1.00  0.00
ATOM   2352  C4' C      74       8.354   7.320  47.793  1.00  0.00
ATOM   2353  H4' C      74       8.491   6.763  48.720  1.00  0.00
ATOM   2354  O4' C      74       9.017   8.586  47.911  1.00  0.00
ATOM   2355  C1' C      74       8.042   9.506  48.192  1.00  0.00
ATOM   2356  H1' C      74       8.437  10.056  49.046  1.00  0.00
ATOM   2357  N1  C      74       7.976  10.495  47.111  1.00  0.00
ATOM   2358  C6  C      74       8.088  10.138  45.771  1.00  0.00
ATOM   2359  H6  C      74       8.060   9.101  45.473  1.00  0.00
ATOM   2360  C5  C      74       8.085  11.109  44.826  1.00  0.00
ATOM   2361  H5  C      74       8.266  10.789  43.811  1.00  0.00
ATOM   2362  C4  C      74       8.172  12.416  45.196  1.00  0.00
ATOM   2363  N4  C      74       8.225  13.370  44.275  1.00  0.00
ATOM   2364  H41 C      74       8.185  14.353  44.502  1.00  0.00
ATOM   2365  H42 C      74       8.423  13.201  43.299  1.00  0.00
ATOM   2366  N3  C      74       7.971  12.819  46.409  1.00  0.00
ATOM   2367  C2  C      74       7.903  11.876  47.361  1.00  0.00
ATOM   2368  O2  C      74       7.762  12.335  48.516  1.00  0.00
ATOM   2369  C3' C      74       6.803   7.516  47.703  1.00  0.00
ATOM   2370  H3' C      74       6.581   7.587  46.638  1.00  0.00
ATOM   2371  C2' C      74       6.707   8.855  48.411  1.00  0.00
ATOM   2372  H2' C      74       5.896   9.388  47.915  1.00  0.00
ATOM   2373  O2' C      74       6.374   8.682  49.769  1.00  0.00
ATOM   2374 HO2' C      74       6.225   7.758  49.986  1.00  0.00
ATOM   2375  O3' C      74       6.163   6.479  48.394  1.00  0.00
ATOM   2376  P   U      75       4.730   6.069  48.047  1.00  0.00
ATOM   2377  OP1 U      75       4.312   5.100  49.033  1.00  0.00
ATOM   2378  OP2 U      75       4.737   5.625  46.654  1.00  0.00
ATOM   2379  O5' U      75       3.731   7.406  48.210  1.00  0.00
ATOM   2380  C5' U      75       2.984   7.598  49.341  1.00  0.00
ATOM   2381  H5' U      75       3.629   7.632  50.219  1.00  0.00
ATOM   2382 H5'' U      75       2.212   6.828  49.317  1.00  0.00
ATOM   2383  C4' U      75       2.432   9.052  49.289  1.00  0.00
ATOM   2384  H4' U      75       1.952   9.180  50.260  1.00  0.00
ATOM   2385  O4' U      75       3.466   9.921  49.005  1.00  0.00
ATOM   2386  C1' U      75       2.907  11.099  48.476  1.00  0.00
ATOM   2387  H1' U      75       2.959  11.818  49.294  1.00  0.00
ATOM   2388  N1  U      75       3.626  11.537  47.236  1.00  0.00
ATOM   2389  C6  U      75       4.223  10.607  46.439  1.00  0.00
ATOM   2390  H6  U      75       4.181   9.560  46.701  1.00  0.00
ATOM   2391  C5  U      75       4.741  10.971  45.245  1.00  0.00
ATOM   2392  H5  U      75       5.066  10.181  44.585  1.00  0.00
ATOM   2393  C4  U      75       4.681  12.321  44.765  1.00  0.00
ATOM   2394  O4  U      75       5.093  12.704  43.702  1.00  0.00
ATOM   2395  N3  U      75       4.025  13.173  45.538  1.00  0.00
ATOM   2396  H3  U      75       4.009  14.140  45.248  1.00  0.00
ATOM   2397  C2  U      75       3.410  12.866  46.733  1.00  0.00
ATOM   2398  O2  U      75       2.718  13.665  47.347  1.00  0.00
ATOM   2399  C3' U      75       1.413   9.317  48.172  1.00  0.00
ATOM   2400  H3' U      75       1.948   9.026  47.268  1.00  0.00
ATOM   2401  C2' U      75       1.406  10.870  48.221  1.00  0.00
ATOM   2402  H2' U      75       1.091  11.251  47.250  1.00  0.00
ATOM   2403  O2' U      75       0.661  11.361  49.290  1.00  0.00
ATOM   2404 HO2' U      75       0.433  12.284  49.152  1.00  0.00
ATOM   2405  O3' U      75       0.107   8.690  48.232  1.00  0.00
ATOM   2406  P   U      76      -0.826   8.325  46.954  1.00  0.00
ATOM   2407  OP1 U      76      -2.156   8.001  47.516  1.00  0.00
ATOM   2408  OP2 U      76      -0.107   7.279  46.180  1.00  0.00
ATOM   2409  O5' U      76      -0.807   9.685  46.147  1.00  0.00
ATOM   2410  C5' U      76      -1.732  10.712  46.397  1.00  0.00
ATOM   2411  H5' U      76      -1.601  11.077  47.415  1.00  0.00
ATOM   2412 H5'' U      76      -2.761  10.358  46.322  1.00  0.00
ATOM   2413  C4' U      76      -1.726  11.823  45.402  1.00  0.00
ATOM   2414  H4' U      76      -2.436  12.603  45.678  1.00  0.00
ATOM   2415  O4' U      76      -0.477  12.521  45.199  1.00  0.00
ATOM   2416  C1' U      76      -0.452  13.090  43.865  1.00  0.00
ATOM   2417  H1' U      76      -0.475  14.174  43.977  1.00  0.00
ATOM   2418  N1  U      76       0.723  12.633  43.017  1.00  0.00
ATOM   2419  C6  U      76       1.012  11.290  43.086  1.00  0.00
ATOM   2420  H6  U      76       0.479  10.702  43.819  1.00  0.00
ATOM   2421  C5  U      76       1.911  10.762  42.275  1.00  0.00
ATOM   2422  H5  U      76       2.149   9.719  42.421  1.00  0.00
ATOM   2423  C4  U      76       2.728  11.625  41.404  1.00  0.00
ATOM   2424  O4  U      76       3.625  11.233  40.612  1.00  0.00
ATOM   2425  N3  U      76       2.388  12.970  41.390  1.00  0.00
ATOM   2426  H3  U      76       2.762  13.590  40.686  1.00  0.00
ATOM   2427  C2  U      76       1.432  13.497  42.228  1.00  0.00
ATOM   2428  O2  U      76       1.249  14.727  42.191  1.00  0.00
ATOM   2429  C3' U      76      -2.205  11.463  43.970  1.00  0.00
ATOM   2430  H3' U      76      -1.790  10.493  43.693  1.00  0.00
ATOM   2431  C2' U      76      -1.739  12.669  43.158  1.00  0.00
ATOM   2432  H2' U      76      -1.529  12.383  42.127  1.00  0.00
ATOM   2433  O2' U      76      -2.724  13.675  43.230  1.00  0.00
ATOM   2434 HO2' U      76      -3.472  13.423  42.683  1.00  0.00
ATOM   2435  O3' U      76      -3.636  11.277  44.014  1.00  0.00
ATOM   2436  P   U3     77      -4.520  10.992  42.722  1.00  0.00
ATOM   2437  OP1 U3     77      -4.316  12.052  41.711  1.00  0.00
ATOM   2438  OP2 U3     77      -5.899  10.645  43.157  1.00  0.00
ATOM   2439  O5' U3     77      -3.794   9.730  42.208  1.00  0.00
ATOM   2440  C5' U3     77      -3.950   8.488  42.856  1.00  0.00
ATOM   2441  H5' U3     77      -4.992   8.172  42.810  1.00  0.00
ATOM   2442 H5'' U3     77      -3.612   8.665  43.877  1.00  0.00
ATOM   2443  C4' U3     77      -3.088   7.334  42.280  1.00  0.00
ATOM   2444  H4' U3     77      -3.186   6.457  42.919  1.00  0.00
ATOM   2445  O4' U3     77      -3.334   7.014  40.930  1.00  0.00
ATOM   2446  C1' U3     77      -2.121   7.328  40.173  1.00  0.00
ATOM   2447  H1' U3     77      -1.477   6.450  40.240  1.00  0.00
ATOM   2448  N1  U3     77      -2.382   7.858  38.823  1.00  0.00
ATOM   2449  C6  U3     77      -2.691   9.181  38.576  1.00  0.00
ATOM   2450  H6  U3     77      -2.617   9.982  39.297  1.00  0.00
ATOM   2451  C5  U3     77      -3.249   9.550  37.371  1.00  0.00
ATOM   2452  H5  U3     77      -3.556  10.574  37.215  1.00  0.00
ATOM   2453  C4  U3     77      -3.291   8.595  36.268  1.00  0.00
ATOM   2454  O4  U3     77      -3.804   8.846  35.165  1.00  0.00
ATOM   2455  N3  U3     77      -2.943   7.312  36.624  1.00  0.00
ATOM   2456  H3  U3     77      -3.095   6.729  35.814  1.00  0.00
ATOM   2457  C2  U3     77      -2.518   6.838  37.826  1.00  0.00
ATOM   2458  O2  U3     77      -2.109   5.690  38.032  1.00  0.00
ATOM   2459  C3' U3     77      -1.635   7.784  42.503  1.00  0.00
ATOM   2460  H3' U3     77      -1.620   8.621  43.201  1.00  0.00
ATOM   2461  C2' U3     77      -1.322   8.291  41.061  1.00  0.00
ATOM   2462  H2' U3     77      -1.789   9.272  40.974  1.00  0.00
ATOM   2463  O2' U3     77       0.052   8.529  40.786  1.00  0.00
ATOM   2464 HO2' U3     77       0.554   7.714  40.859  1.00  0.00
ATOM   2465  O3' U3     77      -0.751   6.726  42.851  1.00  0.00
ATOM   2466 HO3' U3     77       0.071   7.165  43.083  1.00  0.00
TER   
END   
