# Supplementary material for: Modelling the structures of frameshift-stimulatory pseudoknots from representative bat coronaviruses
Source: PLoS Comput Biol. 2023 May 19;19(5):e1011124. doi: 10.1371/journal.pcbi.1011124 (PMC10234561; doi:10.1371/journal.pcbi.1011124)
Supplement: S3 Data — PDB files for the top 3 representative clusters from each conformer (threaded/unthreaded) of each pseudoknot described in the main text, along with PDB files for the representative clusters shown in S8–S18 Figs. (ZIP) [file pcbi.1011124.s003.zip › SI_Model_PDB_files/GLGC2_unthreaded_Mg_cluster1.pdb]

ATOM      1 HO5' G5      1      42.712  52.240  35.242  1.00  0.00
ATOM      2  O5' G5      1      43.651  52.400  35.366  1.00  0.00
ATOM      3  C5' G5      1      44.185  51.640  34.274  1.00  0.00
ATOM      4  H5' G5      1      45.109  52.061  33.880  1.00  0.00
ATOM      5 H5'' G5      1      43.422  51.633  33.495  1.00  0.00
ATOM      6  C4' G5      1      44.380  50.160  34.662  1.00  0.00
ATOM      7  H4' G5      1      44.731  49.630  33.777  1.00  0.00
ATOM      8  O4' G5      1      45.390  50.045  35.636  1.00  0.00
ATOM      9  C1' G5      1      45.051  48.908  36.467  1.00  0.00
ATOM     10  H1' G5      1      45.968  48.320  36.444  1.00  0.00
ATOM     11  N9  G5      1      44.752  49.353  37.895  1.00  0.00
ATOM     12  C8  G5      1      44.231  50.585  38.333  1.00  0.00
ATOM     13  H8  G5      1      43.872  51.424  37.755  1.00  0.00
ATOM     14  N7  G5      1      44.237  50.743  39.656  1.00  0.00
ATOM     15  C5  G5      1      44.856  49.529  40.045  1.00  0.00
ATOM     16  C6  G5      1      45.371  49.070  41.280  1.00  0.00
ATOM     17  O6  G5      1      45.325  49.569  42.410  1.00  0.00
ATOM     18  N1  G5      1      46.124  47.882  41.278  1.00  0.00
ATOM     19  H1  G5      1      46.471  47.597  42.183  1.00  0.00
ATOM     20  C2  G5      1      46.267  47.070  40.151  1.00  0.00
ATOM     21  N2  G5      1      46.808  45.903  40.294  1.00  0.00
ATOM     22  H21 G5      1      46.727  45.247  39.530  1.00  0.00
ATOM     23  H22 G5      1      47.178  45.610  41.186  1.00  0.00
ATOM     24  N3  G5      1      45.722  47.383  38.989  1.00  0.00
ATOM     25  C4  G5      1      45.070  48.604  38.990  1.00  0.00
ATOM     26  C3' G5      1      43.158  49.364  35.182  1.00  0.00
ATOM     27  H3' G5      1      42.617  50.010  35.874  1.00  0.00
ATOM     28  C2' G5      1      43.924  48.219  35.806  1.00  0.00
ATOM     29  H2' G5      1      43.343  47.674  36.551  1.00  0.00
ATOM     30  O2' G5      1      44.556  47.412  34.820  1.00  0.00
ATOM     31 HO2' G5      1      43.935  47.151  34.136  1.00  0.00
ATOM     32  O3' G5      1      42.345  48.937  34.166  1.00  0.00
ATOM     33  P   U       2      40.844  48.274  34.507  1.00  0.00
ATOM     34  OP1 U       2      40.051  47.956  33.306  1.00  0.00
ATOM     35  OP2 U       2      40.212  49.163  35.500  1.00  0.00
ATOM     36  O5' U       2      41.267  46.965  35.357  1.00  0.00
ATOM     37  C5' U       2      41.676  45.778  34.708  1.00  0.00
ATOM     38  H5' U       2      42.689  45.960  34.351  1.00  0.00
ATOM     39 H5'' U       2      40.958  45.556  33.918  1.00  0.00
ATOM     40  C4' U       2      41.823  44.619  35.742  1.00  0.00
ATOM     41  H4' U       2      42.024  43.686  35.216  1.00  0.00
ATOM     42  O4' U       2      42.841  44.884  36.712  1.00  0.00
ATOM     43  C1' U       2      42.622  44.063  37.826  1.00  0.00
ATOM     44  H1' U       2      43.371  43.275  37.900  1.00  0.00
ATOM     45  N1  U       2      42.731  44.939  39.099  1.00  0.00
ATOM     46  C6  U       2      42.115  46.144  39.288  1.00  0.00
ATOM     47  H6  U       2      41.591  46.637  38.482  1.00  0.00
ATOM     48  C5  U       2      42.277  46.861  40.424  1.00  0.00
ATOM     49  H5  U       2      41.805  47.815  40.603  1.00  0.00
ATOM     50  C4  U       2      43.027  46.387  41.564  1.00  0.00
ATOM     51  O4  U       2      43.156  46.996  42.618  1.00  0.00
ATOM     52  N3  U       2      43.475  45.124  41.364  1.00  0.00
ATOM     53  H3  U       2      43.938  44.787  42.195  1.00  0.00
ATOM     54  C2  U       2      43.492  44.401  40.163  1.00  0.00
ATOM     55  O2  U       2      44.245  43.376  40.111  1.00  0.00
ATOM     56  C3' U       2      40.555  44.442  36.567  1.00  0.00
ATOM     57  H3' U       2      40.124  45.330  37.029  1.00  0.00
ATOM     58  C2' U       2      41.171  43.607  37.665  1.00  0.00
ATOM     59  H2' U       2      40.598  43.825  38.566  1.00  0.00
ATOM     60  O2' U       2      41.181  42.156  37.500  1.00  0.00
ATOM     61 HO2' U       2      40.267  41.955  37.283  1.00  0.00
ATOM     62  O3' U       2      39.620  43.835  35.747  1.00  0.00
ATOM     63  P   C       3      38.155  43.418  36.225  1.00  0.00
ATOM     64  OP1 C       3      37.521  43.208  34.933  1.00  0.00
ATOM     65  OP2 C       3      37.669  44.417  37.189  1.00  0.00
ATOM     66  O5' C       3      38.455  42.009  37.005  1.00  0.00
ATOM     67  C5' C       3      37.451  41.342  37.789  1.00  0.00
ATOM     68  H5' C       3      36.471  41.552  37.361  1.00  0.00
ATOM     69 H5'' C       3      37.452  41.808  38.775  1.00  0.00
ATOM     70  C4' C       3      37.733  39.864  38.045  1.00  0.00
ATOM     71  H4' C       3      36.836  39.419  38.474  1.00  0.00
ATOM     72  O4' C       3      37.961  39.046  36.877  1.00  0.00
ATOM     73  C1' C       3      39.229  38.416  36.970  1.00  0.00
ATOM     74  H1' C       3      39.160  37.400  36.583  1.00  0.00
ATOM     75  N1  C       3      40.264  39.228  36.249  1.00  0.00
ATOM     76  C6  C       3      39.851  40.124  35.306  1.00  0.00
ATOM     77  H6  C       3      38.803  40.383  35.325  1.00  0.00
ATOM     78  C5  C       3      40.728  40.663  34.441  1.00  0.00
ATOM     79  H5  C       3      40.400  41.390  33.713  1.00  0.00
ATOM     80  C4  C       3      42.116  40.176  34.552  1.00  0.00
ATOM     81  N4  C       3      43.097  40.641  33.867  1.00  0.00
ATOM     82  H41 C       3      42.922  41.249  33.080  1.00  0.00
ATOM     83  H42 C       3      43.942  40.119  34.053  1.00  0.00
ATOM     84  N3  C       3      42.543  39.249  35.368  1.00  0.00
ATOM     85  C2  C       3      41.593  38.699  36.185  1.00  0.00
ATOM     86  O2  C       3      41.980  37.878  36.907  1.00  0.00
ATOM     87  C3' C       3      38.885  39.666  39.012  1.00  0.00
ATOM     88  H3' C       3      39.600  40.440  38.731  1.00  0.00
ATOM     89  C2' C       3      39.418  38.334  38.557  1.00  0.00
ATOM     90  H2' C       3      40.446  38.127  38.854  1.00  0.00
ATOM     91  O2' C       3      38.547  37.359  39.006  1.00  0.00
ATOM     92 HO2' C       3      38.402  37.590  39.927  1.00  0.00
ATOM     93  O3' C       3      38.609  39.598  40.418  1.00  0.00
ATOM     94  P   A       4      39.733  39.976  41.473  1.00  0.00
ATOM     95  OP1 A       4      41.072  39.802  40.884  1.00  0.00
ATOM     96  OP2 A       4      39.339  39.166  42.663  1.00  0.00
ATOM     97  O5' A       4      39.564  41.542  41.809  1.00  0.00
ATOM     98  C5' A       4      39.982  42.530  40.914  1.00  0.00
ATOM     99  H5' A       4      40.141  42.276  39.866  1.00  0.00
ATOM    100 H5'' A       4      40.958  42.845  41.282  1.00  0.00
ATOM    101  C4' A       4      39.080  43.767  40.973  1.00  0.00
ATOM    102  H4' A       4      39.506  44.460  40.246  1.00  0.00
ATOM    103  O4' A       4      37.774  43.442  40.574  1.00  0.00
ATOM    104  C1' A       4      36.760  44.141  41.309  1.00  0.00
ATOM    105  H1' A       4      36.047  44.690  40.693  1.00  0.00
ATOM    106  N9  A       4      36.066  43.216  42.310  1.00  0.00
ATOM    107  C8  A       4      36.353  41.949  42.678  1.00  0.00
ATOM    108  H8  A       4      37.286  41.426  42.525  1.00  0.00
ATOM    109  N7  A       4      35.415  41.277  43.287  1.00  0.00
ATOM    110  C5  A       4      34.424  42.251  43.436  1.00  0.00
ATOM    111  C6  A       4      33.214  42.243  44.070  1.00  0.00
ATOM    112  N6  A       4      32.735  41.199  44.727  1.00  0.00
ATOM    113  H61 A       4      33.204  40.306  44.782  1.00  0.00
ATOM    114  H62 A       4      31.736  41.095  44.827  1.00  0.00
ATOM    115  N1  A       4      32.491  43.405  44.007  1.00  0.00
ATOM    116  C2  A       4      32.861  44.415  43.236  1.00  0.00
ATOM    117  H2  A       4      32.232  45.288  43.141  1.00  0.00
ATOM    118  N3  A       4      34.087  44.570  42.620  1.00  0.00
ATOM    119  C4  A       4      34.794  43.399  42.791  1.00  0.00
ATOM    120  C3' A       4      38.882  44.498  42.327  1.00  0.00
ATOM    121  H3' A       4      38.688  43.738  43.084  1.00  0.00
ATOM    122  C2' A       4      37.555  45.200  42.060  1.00  0.00
ATOM    123  H2' A       4      37.038  45.445  42.987  1.00  0.00
ATOM    124  O2' A       4      37.657  46.395  41.244  1.00  0.00
ATOM    125 HO2' A       4      36.828  46.819  41.477  1.00  0.00
ATOM    126  O3' A       4      39.885  45.397  42.724  1.00  0.00
ATOM    127  P   G       5      40.200  45.445  44.346  1.00  0.00
ATOM    128  OP1 G       5      40.934  46.684  44.544  1.00  0.00
ATOM    129  OP2 G       5      40.794  44.198  44.835  1.00  0.00
ATOM    130  O5' G       5      38.755  45.654  44.972  1.00  0.00
ATOM    131  C5' G       5      38.052  46.935  44.938  1.00  0.00
ATOM    132  H5' G       5      37.982  47.242  43.894  1.00  0.00
ATOM    133 H5'' G       5      38.744  47.618  45.431  1.00  0.00
ATOM    134  C4' G       5      36.676  46.750  45.601  1.00  0.00
ATOM    135  H4' G       5      36.182  47.718  45.515  1.00  0.00
ATOM    136  O4' G       5      35.863  45.827  44.899  1.00  0.00
ATOM    137  C1' G       5      35.058  45.099  45.874  1.00  0.00
ATOM    138  H1' G       5      33.980  45.064  45.713  1.00  0.00
ATOM    139  N9  G       5      35.603  43.662  46.113  1.00  0.00
ATOM    140  C8  G       5      36.811  43.086  45.806  1.00  0.00
ATOM    141  H8  G       5      37.528  43.633  45.212  1.00  0.00
ATOM    142  N7  G       5      37.040  41.891  46.301  1.00  0.00
ATOM    143  C5  G       5      35.903  41.658  46.999  1.00  0.00
ATOM    144  C6  G       5      35.528  40.412  47.579  1.00  0.00
ATOM    145  O6  G       5      36.111  39.356  47.648  1.00  0.00
ATOM    146  N1  G       5      34.207  40.457  48.017  1.00  0.00
ATOM    147  H1  G       5      33.764  39.690  48.502  1.00  0.00
ATOM    148  C2  G       5      33.392  41.534  47.845  1.00  0.00
ATOM    149  N2  G       5      32.221  41.405  48.472  1.00  0.00
ATOM    150  H21 G       5      31.562  42.154  48.314  1.00  0.00
ATOM    151  H22 G       5      31.957  40.691  49.136  1.00  0.00
ATOM    152  N3  G       5      33.726  42.690  47.286  1.00  0.00
ATOM    153  C4  G       5      35.032  42.700  46.831  1.00  0.00
ATOM    154  C3' G       5      36.742  46.350  47.138  1.00  0.00
ATOM    155  H3' G       5      37.393  45.484  47.259  1.00  0.00
ATOM    156  C2' G       5      35.284  45.821  47.209  1.00  0.00
ATOM    157  H2' G       5      35.263  45.075  48.003  1.00  0.00
ATOM    158  O2' G       5      34.259  46.683  47.465  1.00  0.00
ATOM    159 HO2' G       5      33.386  46.302  47.350  1.00  0.00
ATOM    160  O3' G       5      37.043  47.373  47.980  1.00  0.00
ATOM    161  P   G       6      37.390  47.053  49.531  1.00  0.00
ATOM    162  OP1 G       6      37.862  48.300  50.152  1.00  0.00
ATOM    163  OP2 G       6      38.430  45.993  49.397  1.00  0.00
ATOM    164  O5' G       6      36.047  46.387  50.188  1.00  0.00
ATOM    165  C5' G       6      35.013  47.247  50.642  1.00  0.00
ATOM    166  H5' G       6      34.437  47.488  49.749  1.00  0.00
ATOM    167 H5'' G       6      35.491  48.137  51.051  1.00  0.00
ATOM    168  C4' G       6      34.193  46.439  51.689  1.00  0.00
ATOM    169  H4' G       6      33.610  47.260  52.108  1.00  0.00
ATOM    170  O4' G       6      33.452  45.400  51.133  1.00  0.00
ATOM    171  C1' G       6      33.642  44.256  51.940  1.00  0.00
ATOM    172  H1' G       6      32.706  43.743  52.163  1.00  0.00
ATOM    173  N9  G       6      34.553  43.281  51.462  1.00  0.00
ATOM    174  C8  G       6      35.541  43.376  50.579  1.00  0.00
ATOM    175  H8  G       6      35.668  44.297  50.029  1.00  0.00
ATOM    176  N7  G       6      36.315  42.346  50.503  1.00  0.00
ATOM    177  C5  G       6      35.678  41.371  51.266  1.00  0.00
ATOM    178  C6  G       6      35.971  40.037  51.602  1.00  0.00
ATOM    179  O6  G       6      36.875  39.299  51.169  1.00  0.00
ATOM    180  N1  G       6      35.155  39.381  52.489  1.00  0.00
ATOM    181  H1  G       6      35.345  38.420  52.736  1.00  0.00
ATOM    182  C2  G       6      34.075  40.062  53.024  1.00  0.00
ATOM    183  N2  G       6      33.373  39.374  53.912  1.00  0.00
ATOM    184  H21 G       6      32.617  39.801  54.429  1.00  0.00
ATOM    185  H22 G       6      33.661  38.415  54.039  1.00  0.00
ATOM    186  N3  G       6      33.781  41.314  52.806  1.00  0.00
ATOM    187  C4  G       6      34.579  41.917  51.879  1.00  0.00
ATOM    188  C3' G       6      34.993  45.940  52.898  1.00  0.00
ATOM    189  H3' G       6      35.979  45.605  52.576  1.00  0.00
ATOM    190  C2' G       6      34.137  44.714  53.290  1.00  0.00
ATOM    191  H2' G       6      34.764  43.912  53.680  1.00  0.00
ATOM    192  O2' G       6      33.070  45.121  54.204  1.00  0.00
ATOM    193 HO2' G       6      32.713  44.296  54.542  1.00  0.00
ATOM    194  O3' G       6      35.307  46.894  53.923  1.00  0.00
ATOM    195  P   G       7      36.570  46.750  54.828  1.00  0.00
ATOM    196  OP1 G       7      36.565  47.933  55.681  1.00  0.00
ATOM    197  OP2 G       7      37.698  46.503  53.935  1.00  0.00
ATOM    198  O5' G       7      36.397  45.361  55.694  1.00  0.00
ATOM    199  C5' G       7      35.297  45.213  56.559  1.00  0.00
ATOM    200  H5' G       7      34.388  45.514  56.039  1.00  0.00
ATOM    201 H5'' G       7      35.301  45.844  57.447  1.00  0.00
ATOM    202  C4' G       7      35.164  43.731  57.086  1.00  0.00
ATOM    203  H4' G       7      34.446  43.626  57.899  1.00  0.00
ATOM    204  O4' G       7      34.864  42.779  56.077  1.00  0.00
ATOM    205  C1' G       7      35.441  41.486  56.271  1.00  0.00
ATOM    206  H1' G       7      34.761  40.636  56.314  1.00  0.00
ATOM    207  N9  G       7      36.584  41.053  55.334  1.00  0.00
ATOM    208  C8  G       7      37.317  41.802  54.439  1.00  0.00
ATOM    209  H8  G       7      37.117  42.851  54.276  1.00  0.00
ATOM    210  N7  G       7      38.106  41.063  53.697  1.00  0.00
ATOM    211  C5  G       7      37.950  39.739  54.173  1.00  0.00
ATOM    212  C6  G       7      38.405  38.479  53.748  1.00  0.00
ATOM    213  O6  G       7      39.151  38.309  52.734  1.00  0.00
ATOM    214  N1  G       7      38.008  37.484  54.519  1.00  0.00
ATOM    215  H1  G       7      38.463  36.600  54.337  1.00  0.00
ATOM    216  C2  G       7      37.233  37.533  55.648  1.00  0.00
ATOM    217  N2  G       7      36.990  36.466  56.284  1.00  0.00
ATOM    218  H21 G       7      36.302  36.440  57.022  1.00  0.00
ATOM    219  H22 G       7      37.382  35.571  56.027  1.00  0.00
ATOM    220  N3  G       7      36.723  38.753  56.041  1.00  0.00
ATOM    221  C4  G       7      37.028  39.740  55.211  1.00  0.00
ATOM    222  C3' G       7      36.461  43.196  57.750  1.00  0.00
ATOM    223  H3' G       7      37.301  43.277  57.060  1.00  0.00
ATOM    224  C2' G       7      36.136  41.670  57.692  1.00  0.00
ATOM    225  H2' G       7      37.068  41.107  57.726  1.00  0.00
ATOM    226  O2' G       7      35.232  41.152  58.674  1.00  0.00
ATOM    227 HO2' G       7      35.221  40.193  58.720  1.00  0.00
ATOM    228  O3' G       7      36.871  43.547  59.063  1.00  0.00
ATOM    229  P   G       8      38.313  43.101  59.598  1.00  0.00
ATOM    230  OP1 G       8      38.496  43.602  61.002  1.00  0.00
ATOM    231  OP2 G       8      39.340  43.498  58.571  1.00  0.00
ATOM    232  O5' G       8      38.487  41.474  59.842  1.00  0.00
ATOM    233  C5' G       8      37.906  40.909  60.963  1.00  0.00
ATOM    234  H5' G       8      36.836  41.101  61.032  1.00  0.00
ATOM    235 H5'' G       8      38.433  41.149  61.887  1.00  0.00
ATOM    236  C4' G       8      38.095  39.433  60.828  1.00  0.00
ATOM    237  H4' G       8      37.367  39.018  61.525  1.00  0.00
ATOM    238  O4' G       8      37.755  38.896  59.543  1.00  0.00
ATOM    239  C1' G       8      38.566  37.797  59.198  1.00  0.00
ATOM    240  H1' G       8      38.008  36.957  58.783  1.00  0.00
ATOM    241  N9  G       8      39.552  38.066  58.042  1.00  0.00
ATOM    242  C8  G       8      39.815  39.284  57.473  1.00  0.00
ATOM    243  H8  G       8      39.450  40.209  57.893  1.00  0.00
ATOM    244  N7  G       8      40.555  39.266  56.365  1.00  0.00
ATOM    245  C5  G       8      40.798  37.956  56.198  1.00  0.00
ATOM    246  C6  G       8      41.592  37.293  55.173  1.00  0.00
ATOM    247  O6  G       8      42.043  37.761  54.145  1.00  0.00
ATOM    248  N1  G       8      41.790  35.922  55.430  1.00  0.00
ATOM    249  H1  G       8      42.265  35.468  54.663  1.00  0.00
ATOM    250  C2  G       8      41.090  35.320  56.426  1.00  0.00
ATOM    251  N2  G       8      41.235  34.029  56.523  1.00  0.00
ATOM    252  H21 G       8      40.617  33.579  57.183  1.00  0.00
ATOM    253  H22 G       8      41.853  33.507  55.920  1.00  0.00
ATOM    254  N3  G       8      40.292  35.864  57.308  1.00  0.00
ATOM    255  C4  G       8      40.208  37.224  57.164  1.00  0.00
ATOM    256  C3' G       8      39.467  38.858  61.091  1.00  0.00
ATOM    257  H3' G       8      40.175  39.486  60.550  1.00  0.00
ATOM    258  C2' G       8      39.390  37.409  60.440  1.00  0.00
ATOM    259  H2' G       8      40.410  37.083  60.240  1.00  0.00
ATOM    260  O2' G       8      38.676  36.600  61.399  1.00  0.00
ATOM    261 HO2' G       8      39.110  36.731  62.245  1.00  0.00
ATOM    262  O3' G       8      39.846  38.743  62.445  1.00  0.00
ATOM    263  P   U       9      41.297  38.996  63.067  1.00  0.00
ATOM    264  OP1 U       9      41.062  38.789  64.523  1.00  0.00
ATOM    265  OP2 U       9      41.738  40.388  62.671  1.00  0.00
ATOM    266  O5' U       9      42.308  37.906  62.591  1.00  0.00
ATOM    267  C5' U       9      42.290  36.595  63.103  1.00  0.00
ATOM    268  H5' U       9      41.274  36.202  63.070  1.00  0.00
ATOM    269 H5'' U       9      42.692  36.589  64.116  1.00  0.00
ATOM    270  C4' U       9      43.113  35.749  62.107  1.00  0.00
ATOM    271  H4' U       9      43.173  34.725  62.475  1.00  0.00
ATOM    272  O4' U       9      42.644  35.825  60.776  1.00  0.00
ATOM    273  C1' U       9      43.694  35.605  59.863  1.00  0.00
ATOM    274  H1' U       9      43.420  34.741  59.257  1.00  0.00
ATOM    275  N1  U       9      43.778  36.635  58.810  1.00  0.00
ATOM    276  C6  U       9      43.248  37.917  58.908  1.00  0.00
ATOM    277  H6  U       9      42.645  38.196  59.760  1.00  0.00
ATOM    278  C5  U       9      43.465  38.755  57.858  1.00  0.00
ATOM    279  H5  U       9      43.076  39.762  57.868  1.00  0.00
ATOM    280  C4  U       9      44.183  38.374  56.631  1.00  0.00
ATOM    281  O4  U       9      44.488  39.090  55.690  1.00  0.00
ATOM    282  N3  U       9      44.729  37.189  56.664  1.00  0.00
ATOM    283  H3  U       9      45.199  36.893  55.821  1.00  0.00
ATOM    284  C2  U       9      44.470  36.277  57.642  1.00  0.00
ATOM    285  O2  U       9      44.908  35.092  57.543  1.00  0.00
ATOM    286  C3' U       9      44.570  36.008  61.984  1.00  0.00
ATOM    287  H3' U       9      44.666  37.087  62.108  1.00  0.00
ATOM    288  C2' U       9      44.931  35.329  60.677  1.00  0.00
ATOM    289  H2' U       9      45.808  35.749  60.184  1.00  0.00
ATOM    290  O2' U       9      45.058  33.919  60.782  1.00  0.00
ATOM    291 HO2' U       9      45.372  33.891  61.689  1.00  0.00
ATOM    292  O3' U       9      45.324  35.431  63.045  1.00  0.00
ATOM    293  P   A      10      46.782  35.918  63.547  1.00  0.00
ATOM    294  OP1 A      10      47.045  35.223  64.816  1.00  0.00
ATOM    295  OP2 A      10      46.798  37.358  63.621  1.00  0.00
ATOM    296  O5' A      10      47.797  35.421  62.436  1.00  0.00
ATOM    297  C5' A      10      48.392  34.217  62.662  1.00  0.00
ATOM    298  H5' A      10      47.703  33.417  62.930  1.00  0.00
ATOM    299 H5'' A      10      49.002  34.227  63.565  1.00  0.00
ATOM    300  C4' A      10      49.045  33.599  61.434  1.00  0.00
ATOM    301  H4' A      10      49.402  32.586  61.615  1.00  0.00
ATOM    302  O4' A      10      48.122  33.614  60.352  1.00  0.00
ATOM    303  C1' A      10      48.829  33.935  59.105  1.00  0.00
ATOM    304  H1' A      10      48.629  33.227  58.300  1.00  0.00
ATOM    305  N9  A      10      48.483  35.282  58.587  1.00  0.00
ATOM    306  C8  A      10      48.044  36.491  59.131  1.00  0.00
ATOM    307  H8  A      10      47.842  36.597  60.187  1.00  0.00
ATOM    308  N7  A      10      47.797  37.482  58.308  1.00  0.00
ATOM    309  C5  A      10      48.207  36.890  57.115  1.00  0.00
ATOM    310  C6  A      10      48.313  37.413  55.793  1.00  0.00
ATOM    311  N6  A      10      47.797  38.511  55.382  1.00  0.00
ATOM    312  H61 A      10      47.422  39.171  56.048  1.00  0.00
ATOM    313  H62 A      10      47.885  38.777  54.412  1.00  0.00
ATOM    314  N1  A      10      48.915  36.719  54.843  1.00  0.00
ATOM    315  C2  A      10      49.420  35.546  55.108  1.00  0.00
ATOM    316  H2  A      10      49.939  35.088  54.279  1.00  0.00
ATOM    317  N3  A      10      49.346  34.869  56.300  1.00  0.00
ATOM    318  C4  A      10      48.726  35.645  57.281  1.00  0.00
ATOM    319  C3' A      10      50.231  34.447  60.895  1.00  0.00
ATOM    320  H3' A      10      49.947  35.499  60.931  1.00  0.00
ATOM    321  C2' A      10      50.287  33.932  59.483  1.00  0.00
ATOM    322  H2' A      10      50.965  34.521  58.865  1.00  0.00
ATOM    323  O2' A      10      50.721  32.587  59.511  1.00  0.00
ATOM    324 HO2' A      10      51.521  32.451  60.024  1.00  0.00
ATOM    325  O3' A      10      51.403  34.267  61.594  1.00  0.00
ATOM    326  P   C      11      52.639  35.213  61.603  1.00  0.00
ATOM    327  OP1 C      11      53.583  34.614  62.545  1.00  0.00
ATOM    328  OP2 C      11      52.092  36.579  61.791  1.00  0.00
ATOM    329  O5' C      11      53.231  35.151  60.070  1.00  0.00
ATOM    330  C5' C      11      54.028  34.063  59.601  1.00  0.00
ATOM    331  H5' C      11      53.502  33.123  59.766  1.00  0.00
ATOM    332 H5'' C      11      54.904  34.020  60.248  1.00  0.00
ATOM    333  C4' C      11      54.311  34.206  58.052  1.00  0.00
ATOM    334  H4' C      11      54.792  33.331  57.616  1.00  0.00
ATOM    335  O4' C      11      53.112  34.489  57.369  1.00  0.00
ATOM    336  C1' C      11      53.275  35.410  56.361  1.00  0.00
ATOM    337  H1' C      11      53.096  34.950  55.389  1.00  0.00
ATOM    338  N1  C      11      52.449  36.684  56.466  1.00  0.00
ATOM    339  C6  C      11      51.934  37.160  57.709  1.00  0.00
ATOM    340  H6  C      11      52.072  36.432  58.494  1.00  0.00
ATOM    341  C5  C      11      51.356  38.329  57.813  1.00  0.00
ATOM    342  H5  C      11      51.022  38.693  58.773  1.00  0.00
ATOM    343  C4  C      11      51.201  39.089  56.630  1.00  0.00
ATOM    344  N4  C      11      50.575  40.288  56.662  1.00  0.00
ATOM    345  H41 C      11      49.911  40.419  57.411  1.00  0.00
ATOM    346  H42 C      11      50.466  40.652  55.726  1.00  0.00
ATOM    347  N3  C      11      51.536  38.608  55.442  1.00  0.00
ATOM    348  C2  C      11      52.293  37.464  55.325  1.00  0.00
ATOM    349  O2  C      11      52.741  37.157  54.230  1.00  0.00
ATOM    350  C3' C      11      55.180  35.408  57.766  1.00  0.00
ATOM    351  H3' C      11      54.977  36.257  58.419  1.00  0.00
ATOM    352  C2' C      11      54.706  35.871  56.347  1.00  0.00
ATOM    353  H2' C      11      54.890  36.923  56.128  1.00  0.00
ATOM    354  O2' C      11      55.265  35.069  55.323  1.00  0.00
ATOM    355 HO2' C      11      56.128  34.879  55.699  1.00  0.00
ATOM    356  O3' C      11      56.533  35.175  57.804  1.00  0.00
ATOM    357  P   U      12      57.612  36.375  57.868  1.00  0.00
ATOM    358  OP1 U      12      58.870  35.656  57.970  1.00  0.00
ATOM    359  OP2 U      12      57.187  37.316  58.943  1.00  0.00
ATOM    360  O5' U      12      57.656  37.192  56.505  1.00  0.00
ATOM    361  C5' U      12      58.212  36.747  55.269  1.00  0.00
ATOM    362  H5' U      12      57.701  35.829  54.978  1.00  0.00
ATOM    363 H5'' U      12      59.200  36.423  55.597  1.00  0.00
ATOM    364  C4' U      12      58.375  37.828  54.228  1.00  0.00
ATOM    365  H4' U      12      59.176  37.435  53.603  1.00  0.00
ATOM    366  O4' U      12      57.248  38.000  53.402  1.00  0.00
ATOM    367  C1' U      12      57.075  39.368  53.123  1.00  0.00
ATOM    368  H1' U      12      57.057  39.563  52.051  1.00  0.00
ATOM    369  N1  U      12      55.904  40.096  53.726  1.00  0.00
ATOM    370  C6  U      12      55.478  39.587  54.915  1.00  0.00
ATOM    371  H6  U      12      55.869  38.631  55.231  1.00  0.00
ATOM    372  C5  U      12      54.546  40.254  55.617  1.00  0.00
ATOM    373  H5  U      12      54.192  39.914  56.579  1.00  0.00
ATOM    374  C4  U      12      53.968  41.476  55.058  1.00  0.00
ATOM    375  O4  U      12      53.202  42.197  55.642  1.00  0.00
ATOM    376  N3  U      12      54.523  41.937  53.882  1.00  0.00
ATOM    377  H3  U      12      54.190  42.847  53.598  1.00  0.00
ATOM    378  C2  U      12      55.492  41.341  53.189  1.00  0.00
ATOM    379  O2  U      12      55.996  41.900  52.188  1.00  0.00
ATOM    380  C3' U      12      58.715  39.244  54.889  1.00  0.00
ATOM    381  H3' U      12      58.092  39.528  55.737  1.00  0.00
ATOM    382  C2' U      12      58.393  40.041  53.569  1.00  0.00
ATOM    383  H2' U      12      58.197  41.102  53.726  1.00  0.00
ATOM    384  O2' U      12      59.381  39.868  52.589  1.00  0.00
ATOM    385 HO2' U      12      59.424  40.602  51.972  1.00  0.00
ATOM    386  O3' U      12      60.071  39.352  55.299  1.00  0.00
ATOM    387  P   A      13      60.444  40.591  56.187  1.00  0.00
ATOM    388  OP1 A      13      61.924  40.459  56.540  1.00  0.00
ATOM    389  OP2 A      13      59.518  40.735  57.276  1.00  0.00
ATOM    390  O5' A      13      60.360  41.918  55.273  1.00  0.00
ATOM    391  C5' A      13      61.270  42.176  54.138  1.00  0.00
ATOM    392  H5' A      13      61.151  41.307  53.491  1.00  0.00
ATOM    393 H5'' A      13      62.295  42.348  54.463  1.00  0.00
ATOM    394  C4' A      13      60.780  43.464  53.495  1.00  0.00
ATOM    395  H4' A      13      61.252  43.567  52.518  1.00  0.00
ATOM    396  O4' A      13      59.381  43.325  53.159  1.00  0.00
ATOM    397  C1' A      13      58.657  44.570  53.226  1.00  0.00
ATOM    398  H1' A      13      58.246  44.810  52.246  1.00  0.00
ATOM    399  N9  A      13      57.634  44.466  54.245  1.00  0.00
ATOM    400  C8  A      13      57.562  43.537  55.259  1.00  0.00
ATOM    401  H8  A      13      58.268  42.723  55.341  1.00  0.00
ATOM    402  N7  A      13      56.553  43.732  56.078  1.00  0.00
ATOM    403  C5  A      13      56.002  44.909  55.509  1.00  0.00
ATOM    404  C6  A      13      54.970  45.807  55.966  1.00  0.00
ATOM    405  N6  A      13      54.220  45.600  57.030  1.00  0.00
ATOM    406  H61 A      13      54.554  44.965  57.741  1.00  0.00
ATOM    407  H62 A      13      53.372  46.128  57.175  1.00  0.00
ATOM    408  N1  A      13      54.655  46.824  55.209  1.00  0.00
ATOM    409  C2  A      13      55.407  47.155  54.167  1.00  0.00
ATOM    410  H2  A      13      55.085  47.994  53.568  1.00  0.00
ATOM    411  N3  A      13      56.514  46.510  53.769  1.00  0.00
ATOM    412  C4  A      13      56.660  45.327  54.393  1.00  0.00
ATOM    413  C3' A      13      60.814  44.732  54.232  1.00  0.00
ATOM    414  H3' A      13      60.642  44.501  55.283  1.00  0.00
ATOM    415  C2' A      13      59.704  45.606  53.695  1.00  0.00
ATOM    416  H2' A      13      59.242  46.225  54.463  1.00  0.00
ATOM    417  O2' A      13      60.062  46.319  52.564  1.00  0.00
ATOM    418 HO2' A      13      61.002  46.268  52.376  1.00  0.00
ATOM    419  O3' A      13      62.106  45.277  54.048  1.00  0.00
ATOM    420  P   G      14      62.972  45.915  55.167  1.00  0.00
ATOM    421  OP1 G      14      64.223  46.279  54.528  1.00  0.00
ATOM    422  OP2 G      14      62.934  44.940  56.225  1.00  0.00
ATOM    423  O5' G      14      62.225  47.271  55.578  1.00  0.00
ATOM    424  C5' G      14      62.510  48.416  54.869  1.00  0.00
ATOM    425  H5' G      14      62.634  48.199  53.808  1.00  0.00
ATOM    426 H5'' G      14      63.464  48.849  55.170  1.00  0.00
ATOM    427  C4' G      14      61.458  49.475  55.093  1.00  0.00
ATOM    428  H4' G      14      61.691  50.303  54.424  1.00  0.00
ATOM    429  O4' G      14      60.125  49.056  54.875  1.00  0.00
ATOM    430  C1' G      14      59.281  49.823  55.695  1.00  0.00
ATOM    431  H1' G      14      58.697  50.528  55.104  1.00  0.00
ATOM    432  N9  G      14      58.272  48.988  56.318  1.00  0.00
ATOM    433  C8  G      14      58.497  47.850  57.032  1.00  0.00
ATOM    434  H8  G      14      59.391  47.247  56.995  1.00  0.00
ATOM    435  N7  G      14      57.516  47.505  57.870  1.00  0.00
ATOM    436  C5  G      14      56.512  48.391  57.483  1.00  0.00
ATOM    437  C6  G      14      55.168  48.613  58.068  1.00  0.00
ATOM    438  O6  G      14      54.566  48.071  58.989  1.00  0.00
ATOM    439  N1  G      14      54.418  49.536  57.319  1.00  0.00
ATOM    440  H1  G      14      53.461  49.698  57.598  1.00  0.00
ATOM    441  C2  G      14      54.923  50.350  56.356  1.00  0.00
ATOM    442  N2  G      14      54.100  51.141  55.748  1.00  0.00
ATOM    443  H21 G      14      53.456  51.448  56.464  1.00  0.00
ATOM    444  H22 G      14      54.401  51.751  55.001  1.00  0.00
ATOM    445  N3  G      14      56.151  50.280  55.893  1.00  0.00
ATOM    446  C4  G      14      56.920  49.292  56.554  1.00  0.00
ATOM    447  C3' G      14      61.539  50.014  56.574  1.00  0.00
ATOM    448  H3' G      14      61.674  49.186  57.270  1.00  0.00
ATOM    449  C2' G      14      60.116  50.604  56.676  1.00  0.00
ATOM    450  H2' G      14      59.733  50.569  57.696  1.00  0.00
ATOM    451  O2' G      14      60.172  51.988  56.318  1.00  0.00
ATOM    452 HO2' G      14      61.028  52.326  56.593  1.00  0.00
ATOM    453  O3' G      14      62.608  50.975  56.749  1.00  0.00
ATOM    454  P   U      15      63.309  51.147  58.205  1.00  0.00
ATOM    455  OP1 U      15      64.357  52.133  58.062  1.00  0.00
ATOM    456  OP2 U      15      63.624  49.807  58.679  1.00  0.00
ATOM    457  O5' U      15      62.222  51.714  59.185  1.00  0.00
ATOM    458  C5' U      15      61.812  53.047  59.212  1.00  0.00
ATOM    459  H5' U      15      61.493  53.225  58.185  1.00  0.00
ATOM    460 H5'' U      15      62.500  53.733  59.708  1.00  0.00
ATOM    461  C4' U      15      60.543  53.159  60.089  1.00  0.00
ATOM    462  H4' U      15      60.255  54.209  60.043  1.00  0.00
ATOM    463  O4' U      15      59.474  52.372  59.614  1.00  0.00
ATOM    464  C1' U      15      58.543  52.141  60.573  1.00  0.00
ATOM    465  H1' U      15      57.605  52.660  60.377  1.00  0.00
ATOM    466  N1  U      15      58.263  50.678  60.740  1.00  0.00
ATOM    467  C6  U      15      59.138  49.677  60.407  1.00  0.00
ATOM    468  H6  U      15      60.095  49.935  59.979  1.00  0.00
ATOM    469  C5  U      15      58.755  48.387  60.619  1.00  0.00
ATOM    470  H5  U      15      59.340  47.500  60.425  1.00  0.00
ATOM    471  C4  U      15      57.483  48.019  61.043  1.00  0.00
ATOM    472  O4  U      15      57.120  46.923  61.538  1.00  0.00
ATOM    473  N3  U      15      56.602  49.017  61.272  1.00  0.00
ATOM    474  H3  U      15      55.738  48.891  61.779  1.00  0.00
ATOM    475  C2  U      15      56.945  50.331  61.099  1.00  0.00
ATOM    476  O2  U      15      56.149  51.265  61.351  1.00  0.00
ATOM    477  C3' U      15      60.682  52.838  61.587  1.00  0.00
ATOM    478  H3' U      15      61.057  51.818  61.683  1.00  0.00
ATOM    479  C2' U      15      59.183  52.661  61.864  1.00  0.00
ATOM    480  H2' U      15      58.948  52.045  62.732  1.00  0.00
ATOM    481  O2' U      15      58.689  53.960  62.050  1.00  0.00
ATOM    482 HO2' U      15      59.112  54.322  62.832  1.00  0.00
ATOM    483  O3' U      15      61.309  53.793  62.435  1.00  0.00
ATOM    484  P   G      16      62.769  53.594  62.871  1.00  0.00
ATOM    485  OP1 G      16      63.592  54.250  61.828  1.00  0.00
ATOM    486  OP2 G      16      62.954  52.133  63.051  1.00  0.00
ATOM    487  O5' G      16      62.872  54.298  64.223  1.00  0.00
ATOM    488  C5' G      16      62.668  55.714  64.381  1.00  0.00
ATOM    489  H5' G      16      61.585  55.760  64.264  1.00  0.00
ATOM    490 H5'' G      16      63.182  56.316  63.632  1.00  0.00
ATOM    491  C4' G      16      63.075  56.146  65.834  1.00  0.00
ATOM    492  H4' G      16      62.937  57.226  65.893  1.00  0.00
ATOM    493  O4' G      16      62.236  55.382  66.760  1.00  0.00
ATOM    494  C1' G      16      63.110  55.028  67.885  1.00  0.00
ATOM    495  H1' G      16      62.688  55.450  68.797  1.00  0.00
ATOM    496  N9  G      16      63.305  53.507  67.990  1.00  0.00
ATOM    497  C8  G      16      62.999  52.575  67.025  1.00  0.00
ATOM    498  H8  G      16      62.579  52.770  66.050  1.00  0.00
ATOM    499  N7  G      16      63.395  51.387  67.360  1.00  0.00
ATOM    500  C5  G      16      63.977  51.597  68.631  1.00  0.00
ATOM    501  C6  G      16      64.886  50.754  69.375  1.00  0.00
ATOM    502  O6  G      16      65.220  49.613  69.106  1.00  0.00
ATOM    503  N1  G      16      65.406  51.401  70.469  1.00  0.00
ATOM    504  H1  G      16      66.076  50.853  70.990  1.00  0.00
ATOM    505  C2  G      16      64.901  52.591  70.965  1.00  0.00
ATOM    506  N2  G      16      65.271  52.956  72.183  1.00  0.00
ATOM    507  H21 G      16      64.662  53.670  72.556  1.00  0.00
ATOM    508  H22 G      16      65.677  52.225  72.750  1.00  0.00
ATOM    509  N3  G      16      64.114  53.381  70.256  1.00  0.00
ATOM    510  C4  G      16      63.764  52.851  69.067  1.00  0.00
ATOM    511  C3' G      16      64.548  55.904  66.189  1.00  0.00
ATOM    512  H3' G      16      64.890  54.955  65.775  1.00  0.00
ATOM    513  C2' G      16      64.525  55.677  67.739  1.00  0.00
ATOM    514  H2' G      16      65.356  55.013  67.981  1.00  0.00
ATOM    515  O2' G      16      64.487  56.888  68.552  1.00  0.00
ATOM    516 HO2' G      16      63.693  57.330  68.242  1.00  0.00
ATOM    517  O3' G      16      65.342  57.026  65.801  1.00  0.00
ATOM    518  P   G      17      66.801  56.760  65.134  1.00  0.00
ATOM    519  OP1 G      17      67.294  58.093  64.781  1.00  0.00
ATOM    520  OP2 G      17      66.594  55.720  64.126  1.00  0.00
ATOM    521  O5' G      17      67.694  56.083  66.274  1.00  0.00
ATOM    522  C5' G      17      68.023  56.884  67.392  1.00  0.00
ATOM    523  H5' G      17      67.188  57.511  67.705  1.00  0.00
ATOM    524 H5'' G      17      68.757  57.535  66.917  1.00  0.00
ATOM    525  C4' G      17      68.513  56.141  68.640  1.00  0.00
ATOM    526  H4' G      17      68.655  56.777  69.514  1.00  0.00
ATOM    527  O4' G      17      67.582  55.119  68.960  1.00  0.00
ATOM    528  C1' G      17      68.158  53.870  69.454  1.00  0.00
ATOM    529  H1' G      17      67.664  53.551  70.371  1.00  0.00
ATOM    530  N9  G      17      67.991  52.736  68.525  1.00  0.00
ATOM    531  C8  G      17      67.681  52.740  67.185  1.00  0.00
ATOM    532  H8  G      17      67.485  53.625  66.598  1.00  0.00
ATOM    533  N7  G      17      67.732  51.544  66.674  1.00  0.00
ATOM    534  C5  G      17      67.928  50.669  67.739  1.00  0.00
ATOM    535  C6  G      17      68.142  49.276  67.874  1.00  0.00
ATOM    536  O6  G      17      67.956  48.409  67.028  1.00  0.00
ATOM    537  N1  G      17      68.405  48.736  69.125  1.00  0.00
ATOM    538  H1  G      17      68.298  47.732  69.169  1.00  0.00
ATOM    539  C2  G      17      68.533  49.524  70.209  1.00  0.00
ATOM    540  N2  G      17      68.578  48.950  71.358  1.00  0.00
ATOM    541  H21 G      17      68.626  49.517  72.192  1.00  0.00
ATOM    542  H22 G      17      68.658  47.945  71.412  1.00  0.00
ATOM    543  N3  G      17      68.483  50.874  70.099  1.00  0.00
ATOM    544  C4  G      17      68.134  51.402  68.853  1.00  0.00
ATOM    545  C3' G      17      69.755  55.289  68.553  1.00  0.00
ATOM    546  H3' G      17      69.701  54.865  67.550  1.00  0.00
ATOM    547  C2' G      17      69.602  54.248  69.688  1.00  0.00
ATOM    548  H2' G      17      70.298  53.416  69.578  1.00  0.00
ATOM    549  O2' G      17      69.662  54.796  70.951  1.00  0.00
ATOM    550 HO2' G      17      70.523  55.179  71.131  1.00  0.00
ATOM    551  O3' G      17      70.870  56.101  68.617  1.00  0.00
ATOM    552  P   A      18      72.271  55.631  68.152  1.00  0.00
ATOM    553  OP1 A      18      72.496  54.258  68.707  1.00  0.00
ATOM    554  OP2 A      18      73.262  56.630  68.642  1.00  0.00
ATOM    555  O5' A      18      72.108  55.539  66.514  1.00  0.00
ATOM    556  C5' A      18      72.299  56.720  65.682  1.00  0.00
ATOM    557  H5' A      18      72.408  57.585  66.336  1.00  0.00
ATOM    558 H5'' A      18      71.429  56.850  65.038  1.00  0.00
ATOM    559  C4' A      18      73.533  56.562  64.840  1.00  0.00
ATOM    560  H4' A      18      73.657  57.492  64.284  1.00  0.00
ATOM    561  O4' A      18      74.647  56.443  65.725  1.00  0.00
ATOM    562  C1' A      18      75.659  55.778  65.047  1.00  0.00
ATOM    563  H1' A      18      76.532  56.431  65.043  1.00  0.00
ATOM    564  N9  A      18      75.987  54.476  65.671  1.00  0.00
ATOM    565  C8  A      18      75.301  53.900  66.681  1.00  0.00
ATOM    566  H8  A      18      74.469  54.341  67.210  1.00  0.00
ATOM    567  N7  A      18      75.885  52.879  67.223  1.00  0.00
ATOM    568  C5  A      18      76.905  52.624  66.318  1.00  0.00
ATOM    569  C6  A      18      77.927  51.644  66.246  1.00  0.00
ATOM    570  N6  A      18      78.185  50.672  67.150  1.00  0.00
ATOM    571  H61 A      18      77.686  50.547  68.019  1.00  0.00
ATOM    572  H62 A      18      78.928  50.041  66.884  1.00  0.00
ATOM    573  N1  A      18      78.841  51.670  65.267  1.00  0.00
ATOM    574  C2  A      18      78.847  52.723  64.473  1.00  0.00
ATOM    575  H2  A      18      79.585  52.670  63.686  1.00  0.00
ATOM    576  N3  A      18      78.013  53.809  64.454  1.00  0.00
ATOM    577  C4  A      18      77.053  53.651  65.413  1.00  0.00
ATOM    578  C3' A      18      73.574  55.424  63.872  1.00  0.00
ATOM    579  H3' A      18      73.278  54.484  64.336  1.00  0.00
ATOM    580  C2' A      18      75.150  55.457  63.641  1.00  0.00
ATOM    581  H2' A      18      75.571  54.508  63.308  1.00  0.00
ATOM    582  O2' A      18      75.579  56.487  62.743  1.00  0.00
ATOM    583 HO2' A      18      74.836  56.638  62.153  1.00  0.00
ATOM    584  O3' A      18      72.970  55.753  62.628  1.00  0.00
ATOM    585  P   G      19      72.223  54.563  61.847  1.00  0.00
ATOM    586  OP1 G      19      71.830  55.205  60.560  1.00  0.00
ATOM    587  OP2 G      19      71.204  54.014  62.711  1.00  0.00
ATOM    588  O5' G      19      73.224  53.400  61.506  1.00  0.00
ATOM    589  C5' G      19      74.387  53.624  60.666  1.00  0.00
ATOM    590  H5' G      19      74.882  54.487  61.110  1.00  0.00
ATOM    591 H5'' G      19      73.988  53.815  59.669  1.00  0.00
ATOM    592  C4' G      19      75.407  52.427  60.550  1.00  0.00
ATOM    593  H4' G      19      76.172  52.512  59.778  1.00  0.00
ATOM    594  O4' G      19      76.050  52.290  61.801  1.00  0.00
ATOM    595  C1' G      19      76.378  50.902  62.048  1.00  0.00
ATOM    596  H1' G      19      77.455  50.747  62.121  1.00  0.00
ATOM    597  N9  G      19      75.841  50.407  63.344  1.00  0.00
ATOM    598  C8  G      19      75.059  51.076  64.266  1.00  0.00
ATOM    599  H8  G      19      74.738  52.105  64.211  1.00  0.00
ATOM    600  N7  G      19      74.889  50.321  65.337  1.00  0.00
ATOM    601  C5  G      19      75.551  49.098  65.083  1.00  0.00
ATOM    602  C6  G      19      75.694  47.962  65.938  1.00  0.00
ATOM    603  O6  G      19      75.334  47.876  67.096  1.00  0.00
ATOM    604  N1  G      19      76.558  47.058  65.395  1.00  0.00
ATOM    605  H1  G      19      76.694  46.208  65.923  1.00  0.00
ATOM    606  C2  G      19      76.987  47.157  64.087  1.00  0.00
ATOM    607  N2  G      19      77.795  46.221  63.663  1.00  0.00
ATOM    608  H21 G      19      78.207  46.140  62.744  1.00  0.00
ATOM    609  H22 G      19      77.911  45.403  64.244  1.00  0.00
ATOM    610  N3  G      19      76.901  48.167  63.246  1.00  0.00
ATOM    611  C4  G      19      76.104  49.138  63.853  1.00  0.00
ATOM    612  C3' G      19      74.780  51.079  60.361  1.00  0.00
ATOM    613  H3' G      19      73.827  51.085  60.889  1.00  0.00
ATOM    614  C2' G      19      75.785  50.101  60.917  1.00  0.00
ATOM    615  H2' G      19      75.258  49.240  61.328  1.00  0.00
ATOM    616  O2' G      19      76.856  49.830  60.022  1.00  0.00
ATOM    617 HO2' G      19      76.460  49.733  59.152  1.00  0.00
ATOM    618  O3' G      19      74.638  50.800  58.939  1.00  0.00
ATOM    619  P   U      20      73.256  50.139  58.442  1.00  0.00
ATOM    620  OP1 U      20      73.426  50.033  57.026  1.00  0.00
ATOM    621  OP2 U      20      72.130  50.868  59.046  1.00  0.00
ATOM    622  O5' U      20      73.248  48.662  59.043  1.00  0.00
ATOM    623  C5' U      20      74.061  47.566  58.507  1.00  0.00
ATOM    624  H5' U      20      74.991  47.903  58.050  1.00  0.00
ATOM    625 H5'' U      20      73.506  47.238  57.628  1.00  0.00
ATOM    626  C4' U      20      74.305  46.301  59.335  1.00  0.00
ATOM    627  H4' U      20      74.826  45.659  58.625  1.00  0.00
ATOM    628  O4' U      20      75.140  46.536  60.548  1.00  0.00
ATOM    629  C1' U      20      74.709  45.561  61.514  1.00  0.00
ATOM    630  H1' U      20      75.623  44.977  61.622  1.00  0.00
ATOM    631  N1  U      20      74.191  46.178  62.783  1.00  0.00
ATOM    632  C6  U      20      73.358  47.296  62.717  1.00  0.00
ATOM    633  H6  U      20      73.295  47.862  61.799  1.00  0.00
ATOM    634  C5  U      20      72.622  47.633  63.830  1.00  0.00
ATOM    635  H5  U      20      71.922  48.455  63.809  1.00  0.00
ATOM    636  C4  U      20      72.709  46.984  65.104  1.00  0.00
ATOM    637  O4  U      20      72.127  47.384  66.114  1.00  0.00
ATOM    638  N3  U      20      73.486  45.847  65.088  1.00  0.00
ATOM    639  H3  U      20      73.548  45.285  65.925  1.00  0.00
ATOM    640  C2  U      20      74.156  45.373  63.962  1.00  0.00
ATOM    641  O2  U      20      74.538  44.177  63.939  1.00  0.00
ATOM    642  C3' U      20      73.054  45.615  59.832  1.00  0.00
ATOM    643  H3' U      20      72.483  46.424  60.287  1.00  0.00
ATOM    644  C2' U      20      73.721  44.599  60.846  1.00  0.00
ATOM    645  H2' U      20      72.974  44.173  61.515  1.00  0.00
ATOM    646  O2' U      20      74.433  43.627  60.197  1.00  0.00
ATOM    647 HO2' U      20      73.997  43.453  59.360  1.00  0.00
ATOM    648  O3' U      20      72.374  44.904  58.830  1.00  0.00
ATOM    649  P   A      21      70.885  44.503  59.043  1.00  0.00
ATOM    650  OP1 A      21      70.418  43.940  57.730  1.00  0.00
ATOM    651  OP2 A      21      70.136  45.689  59.421  1.00  0.00
ATOM    652  O5' A      21      70.771  43.338  60.164  1.00  0.00
ATOM    653  C5' A      21      71.081  42.013  59.871  1.00  0.00
ATOM    654  H5' A      21      72.029  41.972  59.335  1.00  0.00
ATOM    655 H5'' A      21      70.398  41.565  59.149  1.00  0.00
ATOM    656  C4' A      21      71.143  41.167  61.120  1.00  0.00
ATOM    657  H4' A      21      71.488  40.147  60.949  1.00  0.00
ATOM    658  O4' A      21      71.998  41.800  62.046  1.00  0.00
ATOM    659  C1' A      21      71.514  41.585  63.356  1.00  0.00
ATOM    660  H1' A      21      72.249  41.004  63.913  1.00  0.00
ATOM    661  N9  A      21      71.236  42.909  64.058  1.00  0.00
ATOM    662  C8  A      21      70.830  44.119  63.495  1.00  0.00
ATOM    663  H8  A      21      71.012  44.170  62.432  1.00  0.00
ATOM    664  N7  A      21      70.447  45.060  64.307  1.00  0.00
ATOM    665  C5  A      21      70.506  44.366  65.576  1.00  0.00
ATOM    666  C6  A      21      70.134  44.726  66.904  1.00  0.00
ATOM    667  N6  A      21      69.612  45.876  67.237  1.00  0.00
ATOM    668  H61 A      21      69.589  46.544  66.479  1.00  0.00
ATOM    669  H62 A      21      69.374  45.984  68.212  1.00  0.00
ATOM    670  N1  A      21      70.268  43.808  67.867  1.00  0.00
ATOM    671  C2  A      21      70.699  42.573  67.605  1.00  0.00
ATOM    672  H2  A      21      70.820  41.837  68.386  1.00  0.00
ATOM    673  N3  A      21      71.137  42.149  66.447  1.00  0.00
ATOM    674  C4  A      21      70.976  43.055  65.426  1.00  0.00
ATOM    675  C3' A      21      69.794  41.122  61.832  1.00  0.00
ATOM    676  H3' A      21      69.432  42.147  61.910  1.00  0.00
ATOM    677  C2' A      21      70.300  40.702  63.233  1.00  0.00
ATOM    678  H2' A      21      69.582  41.081  63.961  1.00  0.00
ATOM    679  O2' A      21      70.584  39.320  63.361  1.00  0.00
ATOM    680 HO2' A      21      70.123  38.964  64.124  1.00  0.00
ATOM    681  O3' A      21      68.782  40.305  61.250  1.00  0.00
ATOM    682  P   G      22      67.225  40.584  61.653  1.00  0.00
ATOM    683  OP1 G      22      66.427  39.717  60.786  1.00  0.00
ATOM    684  OP2 G      22      66.915  42.017  61.690  1.00  0.00
ATOM    685  O5' G      22      67.099  40.009  63.164  1.00  0.00
ATOM    686  C5' G      22      67.094  38.643  63.443  1.00  0.00
ATOM    687  H5' G      22      67.889  38.142  62.891  1.00  0.00
ATOM    688 H5'' G      22      66.151  38.206  63.113  1.00  0.00
ATOM    689  C4' G      22      67.426  38.309  64.911  1.00  0.00
ATOM    690  H4' G      22      67.680  37.249  64.938  1.00  0.00
ATOM    691  O4' G      22      68.382  39.087  65.570  1.00  0.00
ATOM    692  C1' G      22      67.923  39.412  66.887  1.00  0.00
ATOM    693  H1' G      22      68.748  39.243  67.578  1.00  0.00
ATOM    694  N9  G      22      67.512  40.850  66.964  1.00  0.00
ATOM    695  C8  G      22      67.585  41.724  65.916  1.00  0.00
ATOM    696  H8  G      22      67.856  41.309  64.956  1.00  0.00
ATOM    697  N7  G      22      67.397  42.964  66.117  1.00  0.00
ATOM    698  C5  G      22      67.084  42.977  67.511  1.00  0.00
ATOM    699  C6  G      22      66.760  43.947  68.476  1.00  0.00
ATOM    700  O6  G      22      66.544  45.137  68.200  1.00  0.00
ATOM    701  N1  G      22      66.624  43.500  69.769  1.00  0.00
ATOM    702  H1  G      22      66.436  44.183  70.489  1.00  0.00
ATOM    703  C2  G      22      66.729  42.148  70.158  1.00  0.00
ATOM    704  N2  G      22      66.454  41.862  71.402  1.00  0.00
ATOM    705  H21 G      22      66.599  40.876  71.564  1.00  0.00
ATOM    706  H22 G      22      66.211  42.638  72.001  1.00  0.00
ATOM    707  N3  G      22      66.954  41.181  69.281  1.00  0.00
ATOM    708  C4  G      22      67.169  41.659  68.004  1.00  0.00
ATOM    709  C3' G      22      66.164  38.341  65.795  1.00  0.00
ATOM    710  H3' G      22      65.617  39.273  65.657  1.00  0.00
ATOM    711  C2' G      22      66.784  38.454  67.229  1.00  0.00
ATOM    712  H2' G      22      66.077  38.804  67.981  1.00  0.00
ATOM    713  O2' G      22      67.354  37.166  67.608  1.00  0.00
ATOM    714 HO2' G      22      66.839  36.418  67.294  1.00  0.00
ATOM    715  O3' G      22      65.322  37.226  65.615  1.00  0.00
ATOM    716  P   C      23      63.792  37.467  65.558  1.00  0.00
ATOM    717  OP1 C      23      63.034  36.183  65.334  1.00  0.00
ATOM    718  OP2 C      23      63.511  38.618  64.626  1.00  0.00
ATOM    719  O5' C      23      63.331  37.864  67.008  1.00  0.00
ATOM    720  C5' C      23      63.401  37.006  68.155  1.00  0.00
ATOM    721  H5' C      23      64.346  36.465  68.197  1.00  0.00
ATOM    722 H5'' C      23      62.595  36.277  68.066  1.00  0.00
ATOM    723  C4' C      23      63.129  37.702  69.498  1.00  0.00
ATOM    724  H4' C      23      63.199  37.038  70.359  1.00  0.00
ATOM    725  O4' C      23      64.000  38.789  69.757  1.00  0.00
ATOM    726  C1' C      23      63.303  39.847  70.558  1.00  0.00
ATOM    727  H1' C      23      63.734  40.023  71.544  1.00  0.00
ATOM    728  N1  C      23      63.310  41.205  69.860  1.00  0.00
ATOM    729  C6  C      23      63.457  41.308  68.476  1.00  0.00
ATOM    730  H6  C      23      63.601  40.421  67.877  1.00  0.00
ATOM    731  C5  C      23      63.629  42.487  67.937  1.00  0.00
ATOM    732  H5  C      23      63.810  42.574  66.876  1.00  0.00
ATOM    733  C4  C      23      63.489  43.617  68.761  1.00  0.00
ATOM    734  N4  C      23      63.433  44.717  68.107  1.00  0.00
ATOM    735  H41 C      23      63.597  44.726  67.111  1.00  0.00
ATOM    736  H42 C      23      63.214  45.518  68.683  1.00  0.00
ATOM    737  N3  C      23      63.250  43.608  70.066  1.00  0.00
ATOM    738  C2  C      23      63.105  42.364  70.608  1.00  0.00
ATOM    739  O2  C      23      62.713  42.309  71.746  1.00  0.00
ATOM    740  C3' C      23      61.739  38.296  69.540  1.00  0.00
ATOM    741  H3' C      23      61.594  38.956  68.685  1.00  0.00
ATOM    742  C2' C      23      61.894  39.282  70.728  1.00  0.00
ATOM    743  H2' C      23      61.146  40.069  70.637  1.00  0.00
ATOM    744  O2' C      23      61.889  38.650  71.986  1.00  0.00
ATOM    745 HO2' C      23      61.741  39.326  72.651  1.00  0.00
ATOM    746  O3' C      23      60.620  37.431  69.658  1.00  0.00
ATOM    747  P   C      24      59.158  37.887  69.223  1.00  0.00
ATOM    748  OP1 C      24      58.271  36.798  69.637  1.00  0.00
ATOM    749  OP2 C      24      59.231  38.175  67.784  1.00  0.00
ATOM    750  O5' C      24      58.746  39.231  69.866  1.00  0.00
ATOM    751  C5' C      24      58.268  39.369  71.186  1.00  0.00
ATOM    752  H5' C      24      58.984  38.939  71.886  1.00  0.00
ATOM    753 H5'' C      24      57.275  38.931  71.287  1.00  0.00
ATOM    754  C4' C      24      58.163  40.817  71.658  1.00  0.00
ATOM    755  H4' C      24      57.819  40.814  72.693  1.00  0.00
ATOM    756  O4' C      24      59.378  41.555  71.694  1.00  0.00
ATOM    757  C1' C      24      59.020  42.887  71.546  1.00  0.00
ATOM    758  H1' C      24      59.353  43.322  72.488  1.00  0.00
ATOM    759  N1  C      24      59.662  43.664  70.409  1.00  0.00
ATOM    760  C6  C      24      59.924  43.055  69.191  1.00  0.00
ATOM    761  H6  C      24      59.759  41.989  69.142  1.00  0.00
ATOM    762  C5  C      24      60.291  43.810  68.138  1.00  0.00
ATOM    763  H5  C      24      60.672  43.410  67.210  1.00  0.00
ATOM    764  C4  C      24      60.398  45.202  68.268  1.00  0.00
ATOM    765  N4  C      24      60.677  45.977  67.271  1.00  0.00
ATOM    766  H41 C      24      60.878  45.558  66.374  1.00  0.00
ATOM    767  H42 C      24      60.711  46.956  67.516  1.00  0.00
ATOM    768  N3  C      24      60.056  45.809  69.370  1.00  0.00
ATOM    769  C2  C      24      59.682  45.087  70.527  1.00  0.00
ATOM    770  O2  C      24      59.499  45.618  71.578  1.00  0.00
ATOM    771  C3' C      24      57.093  41.634  70.948  1.00  0.00
ATOM    772  H3' C      24      57.279  41.470  69.887  1.00  0.00
ATOM    773  C2' C      24      57.493  43.008  71.420  1.00  0.00
ATOM    774  H2' C      24      57.362  43.852  70.743  1.00  0.00
ATOM    775  O2' C      24      57.054  43.337  72.731  1.00  0.00
ATOM    776 HO2' C      24      56.135  43.070  72.814  1.00  0.00
ATOM    777  O3' C      24      55.776  41.184  71.382  1.00  0.00
ATOM    778  P   C      25      54.501  41.537  70.466  1.00  0.00
ATOM    779  OP1 C      25      53.318  40.786  70.979  1.00  0.00
ATOM    780  OP2 C      25      54.935  41.328  69.047  1.00  0.00
ATOM    781  O5' C      25      54.350  43.150  70.809  1.00  0.00
ATOM    782  C5' C      25      53.490  43.679  71.840  1.00  0.00
ATOM    783  H5' C      25      53.822  43.201  72.762  1.00  0.00
ATOM    784 H5'' C      25      52.432  43.454  71.714  1.00  0.00
ATOM    785  C4' C      25      53.726  45.183  72.006  1.00  0.00
ATOM    786  H4' C      25      53.363  45.514  72.978  1.00  0.00
ATOM    787  O4' C      25      55.093  45.497  71.895  1.00  0.00
ATOM    788  C1' C      25      55.163  46.859  71.505  1.00  0.00
ATOM    789  H1' C      25      55.595  47.473  72.295  1.00  0.00
ATOM    790  N1  C      25      55.791  46.995  70.209  1.00  0.00
ATOM    791  C6  C      25      56.194  45.872  69.466  1.00  0.00
ATOM    792  H6  C      25      55.727  44.919  69.670  1.00  0.00
ATOM    793  C5  C      25      56.925  46.058  68.400  1.00  0.00
ATOM    794  H5  C      25      57.070  45.198  67.762  1.00  0.00
ATOM    795  C4  C      25      57.372  47.294  68.051  1.00  0.00
ATOM    796  N4  C      25      58.029  47.534  66.956  1.00  0.00
ATOM    797  H41 C      25      58.636  46.803  66.614  1.00  0.00
ATOM    798  H42 C      25      58.247  48.485  66.694  1.00  0.00
ATOM    799  N3  C      25      57.264  48.348  68.830  1.00  0.00
ATOM    800  C2  C      25      56.489  48.174  69.945  1.00  0.00
ATOM    801  O2  C      25      56.493  49.119  70.732  1.00  0.00
ATOM    802  C3' C      25      53.020  45.952  70.945  1.00  0.00
ATOM    803  H3' C      25      53.356  45.510  70.007  1.00  0.00
ATOM    804  C2' C      25      53.757  47.283  71.239  1.00  0.00
ATOM    805  H2' C      25      53.743  47.987  70.408  1.00  0.00
ATOM    806  O2' C      25      53.152  47.970  72.390  1.00  0.00
ATOM    807 HO2' C      25      52.298  47.584  72.596  1.00  0.00
ATOM    808  O3' C      25      51.527  46.119  70.967  1.00  0.00
ATOM    809  P   G      26      50.865  46.666  69.642  1.00  0.00
ATOM    810  OP1 G      26      49.453  46.196  69.779  1.00  0.00
ATOM    811  OP2 G      26      51.608  46.308  68.358  1.00  0.00
ATOM    812  O5' G      26      51.060  48.193  69.761  1.00  0.00
ATOM    813  C5' G      26      50.298  49.008  70.681  1.00  0.00
ATOM    814  H5' G      26      50.429  48.642  71.700  1.00  0.00
ATOM    815 H5'' G      26      49.259  48.747  70.482  1.00  0.00
ATOM    816  C4' G      26      50.591  50.473  70.380  1.00  0.00
ATOM    817  H4' G      26      49.967  51.026  71.082  1.00  0.00
ATOM    818  O4' G      26      52.038  50.851  70.376  1.00  0.00
ATOM    819  C1' G      26      52.252  51.819  69.304  1.00  0.00
ATOM    820  H1' G      26      52.768  52.706  69.671  1.00  0.00
ATOM    821  N9  G      26      53.035  51.227  68.245  1.00  0.00
ATOM    822  C8  G      26      53.373  49.896  68.089  1.00  0.00
ATOM    823  H8  G      26      53.033  49.114  68.752  1.00  0.00
ATOM    824  N7  G      26      54.265  49.600  67.133  1.00  0.00
ATOM    825  C5  G      26      54.319  50.839  66.476  1.00  0.00
ATOM    826  C6  G      26      54.971  51.288  65.235  1.00  0.00
ATOM    827  O6  G      26      55.679  50.651  64.430  1.00  0.00
ATOM    828  N1  G      26      54.767  52.622  64.989  1.00  0.00
ATOM    829  H1  G      26      55.246  53.059  64.216  1.00  0.00
ATOM    830  C2  G      26      53.948  53.440  65.649  1.00  0.00
ATOM    831  N2  G      26      53.842  54.631  65.149  1.00  0.00
ATOM    832  H21 G      26      53.285  55.231  65.741  1.00  0.00
ATOM    833  H22 G      26      54.317  55.036  64.355  1.00  0.00
ATOM    834  N3  G      26      53.363  53.124  66.845  1.00  0.00
ATOM    835  C4  G      26      53.553  51.798  67.127  1.00  0.00
ATOM    836  C3' G      26      50.163  50.776  68.992  1.00  0.00
ATOM    837  H3' G      26      50.616  50.015  68.357  1.00  0.00
ATOM    838  C2' G      26      50.876  52.108  68.753  1.00  0.00
ATOM    839  H2' G      26      50.887  52.275  67.676  1.00  0.00
ATOM    840  O2' G      26      50.309  53.151  69.554  1.00  0.00
ATOM    841 HO2' G      26      49.354  53.079  69.629  1.00  0.00
ATOM    842  O3' G      26      48.739  50.942  68.820  1.00  0.00
ATOM    843  P   U      27      48.073  50.676  67.414  1.00  0.00
ATOM    844  OP1 U      27      46.665  51.026  67.626  1.00  0.00
ATOM    845  OP2 U      27      48.327  49.314  66.971  1.00  0.00
ATOM    846  O5' U      27      48.759  51.637  66.438  1.00  0.00
ATOM    847  C5' U      27      48.482  53.060  66.432  1.00  0.00
ATOM    848  H5' U      27      48.878  53.541  67.327  1.00  0.00
ATOM    849 H5'' U      27      47.422  53.308  66.486  1.00  0.00
ATOM    850  C4' U      27      49.053  53.723  65.193  1.00  0.00
ATOM    851  H4' U      27      49.008  54.786  65.432  1.00  0.00
ATOM    852  O4' U      27      50.429  53.275  64.993  1.00  0.00
ATOM    853  C1' U      27      50.824  53.447  63.630  1.00  0.00
ATOM    854  H1' U      27      51.519  54.287  63.613  1.00  0.00
ATOM    855  N1  U      27      51.450  52.151  63.141  1.00  0.00
ATOM    856  C6  U      27      51.139  50.946  63.688  1.00  0.00
ATOM    857  H6  U      27      50.321  50.889  64.390  1.00  0.00
ATOM    858  C5  U      27      51.962  49.868  63.370  1.00  0.00
ATOM    859  H5  U      27      51.741  48.945  63.885  1.00  0.00
ATOM    860  C4  U      27      53.132  49.986  62.535  1.00  0.00
ATOM    861  O4  U      27      53.839  48.996  62.181  1.00  0.00
ATOM    862  N3  U      27      53.360  51.248  62.057  1.00  0.00
ATOM    863  H3  U      27      54.228  51.474  61.593  1.00  0.00
ATOM    864  C2  U      27      52.521  52.283  62.200  1.00  0.00
ATOM    865  O2  U      27      52.774  53.372  61.680  1.00  0.00
ATOM    866  C3' U      27      48.386  53.389  63.851  1.00  0.00
ATOM    867  H3' U      27      48.258  52.312  63.744  1.00  0.00
ATOM    868  C2' U      27      49.553  53.929  62.885  1.00  0.00
ATOM    869  H2' U      27      49.521  53.569  61.857  1.00  0.00
ATOM    870  O2' U      27      49.438  55.355  62.895  1.00  0.00
ATOM    871 HO2' U      27      48.504  55.558  62.814  1.00  0.00
ATOM    872  O3' U      27      47.177  54.031  63.607  1.00  0.00
ATOM    873  P   C      28      46.150  53.540  62.484  1.00  0.00
ATOM    874  OP1 C      28      45.040  54.462  62.269  1.00  0.00
ATOM    875  OP2 C      28      45.920  52.091  62.670  1.00  0.00
ATOM    876  O5' C      28      46.965  53.558  61.134  1.00  0.00
ATOM    877  C5' C      28      47.084  54.787  60.376  1.00  0.00
ATOM    878  H5' C      28      47.628  55.530  60.960  1.00  0.00
ATOM    879 H5'' C      28      46.106  55.260  60.293  1.00  0.00
ATOM    880  C4' C      28      47.982  54.640  59.095  1.00  0.00
ATOM    881  H4' C      28      48.041  55.601  58.585  1.00  0.00
ATOM    882  O4' C      28      49.311  54.236  59.554  1.00  0.00
ATOM    883  C1' C      28      49.937  53.514  58.481  1.00  0.00
ATOM    884  H1' C      28      50.764  54.119  58.108  1.00  0.00
ATOM    885  N1  C      28      50.520  52.199  58.990  1.00  0.00
ATOM    886  C6  C      28      49.809  51.579  59.883  1.00  0.00
ATOM    887  H6  C      28      48.832  51.971  60.123  1.00  0.00
ATOM    888  C5  C      28      50.265  50.338  60.359  1.00  0.00
ATOM    889  H5  C      28      49.750  49.812  61.150  1.00  0.00
ATOM    890  C4  C      28      51.469  49.807  59.760  1.00  0.00
ATOM    891  N4  C      28      51.812  48.598  59.980  1.00  0.00
ATOM    892  H41 C      28      51.409  48.232  60.831  1.00  0.00
ATOM    893  H42 C      28      52.752  48.327  59.725  1.00  0.00
ATOM    894  N3  C      28      52.065  50.324  58.757  1.00  0.00
ATOM    895  C2  C      28      51.637  51.597  58.343  1.00  0.00
ATOM    896  O2  C      28      52.272  52.168  57.427  1.00  0.00
ATOM    897  C3' C      28      47.678  53.574  58.031  1.00  0.00
ATOM    898  H3' C      28      47.334  52.662  58.520  1.00  0.00
ATOM    899  C2' C      28      49.030  53.328  57.320  1.00  0.00
ATOM    900  H2' C      28      49.042  52.343  56.853  1.00  0.00
ATOM    901  O2' C      28      49.424  54.377  56.433  1.00  0.00
ATOM    902 HO2' C      28      49.954  54.016  55.718  1.00  0.00
ATOM    903  O3' C      28      46.710  54.076  57.055  1.00  0.00
ATOM    904  P   U      29      45.939  53.120  55.991  1.00  0.00
ATOM    905  OP1 U      29      44.954  54.000  55.235  1.00  0.00
ATOM    906  OP2 U      29      45.426  51.987  56.776  1.00  0.00
ATOM    907  O5' U      29      47.028  52.493  54.958  1.00  0.00
ATOM    908  C5' U      29      47.626  53.275  53.913  1.00  0.00
ATOM    909  H5' U      29      47.970  54.260  54.229  1.00  0.00
ATOM    910 H5'' U      29      46.905  53.558  53.146  1.00  0.00
ATOM    911  C4' U      29      48.903  52.625  53.310  1.00  0.00
ATOM    912  H4' U      29      49.275  53.236  52.487  1.00  0.00
ATOM    913  O4' U      29      49.973  52.349  54.247  1.00  0.00
ATOM    914  C1' U      29      50.749  51.243  53.746  1.00  0.00
ATOM    915  H1' U      29      51.722  51.679  53.520  1.00  0.00
ATOM    916  N1  U      29      50.829  50.142  54.798  1.00  0.00
ATOM    917  C6  U      29      49.835  49.858  55.655  1.00  0.00
ATOM    918  H6  U      29      49.016  50.546  55.803  1.00  0.00
ATOM    919  C5  U      29      49.948  48.805  56.529  1.00  0.00
ATOM    920  H5  U      29      49.109  48.695  57.200  1.00  0.00
ATOM    921  C4  U      29      51.050  47.882  56.460  1.00  0.00
ATOM    922  O4  U      29      51.282  46.840  57.109  1.00  0.00
ATOM    923  N3  U      29      51.962  48.253  55.521  1.00  0.00
ATOM    924  H3  U      29      52.754  47.628  55.475  1.00  0.00
ATOM    925  C2  U      29      51.932  49.251  54.604  1.00  0.00
ATOM    926  O2  U      29      52.681  49.314  53.665  1.00  0.00
ATOM    927  C3' U      29      48.594  51.215  52.769  1.00  0.00
ATOM    928  H3' U      29      48.008  50.665  53.506  1.00  0.00
ATOM    929  C2' U      29      49.967  50.699  52.540  1.00  0.00
ATOM    930  H2' U      29      49.976  49.622  52.368  1.00  0.00
ATOM    931  O2' U      29      50.613  51.246  51.410  1.00  0.00
ATOM    932 HO2' U      29      50.433  50.623  50.702  1.00  0.00
ATOM    933  O3' U      29      47.849  51.341  51.539  1.00  0.00
ATOM    934  P   A      30      46.929  50.235  51.067  1.00  0.00
ATOM    935  OP1 A      30      45.944  50.848  50.128  1.00  0.00
ATOM    936  OP2 A      30      46.362  49.524  52.249  1.00  0.00
ATOM    937  O5' A      30      47.907  49.346  50.274  1.00  0.00
ATOM    938  C5' A      30      48.233  49.619  48.878  1.00  0.00
ATOM    939  H5' A      30      48.203  50.697  48.722  1.00  0.00
ATOM    940 H5'' A      30      47.512  49.150  48.209  1.00  0.00
ATOM    941  C4' A      30      49.574  49.076  48.439  1.00  0.00
ATOM    942  H4' A      30      49.946  49.545  47.527  1.00  0.00
ATOM    943  O4' A      30      50.479  49.211  49.563  1.00  0.00
ATOM    944  C1' A      30      51.387  48.095  49.679  1.00  0.00
ATOM    945  H1' A      30      52.459  48.292  49.706  1.00  0.00
ATOM    946  N9  A      30      50.998  47.323  50.941  1.00  0.00
ATOM    947  C8  A      30      49.836  47.248  51.649  1.00  0.00
ATOM    948  H8  A      30      48.889  47.656  51.326  1.00  0.00
ATOM    949  N7  A      30      49.910  46.472  52.761  1.00  0.00
ATOM    950  C5  A      30      51.182  45.938  52.627  1.00  0.00
ATOM    951  C6  A      30      52.009  45.053  53.376  1.00  0.00
ATOM    952  N6  A      30      51.607  44.524  54.533  1.00  0.00
ATOM    953  H61 A      30      50.683  44.619  54.931  1.00  0.00
ATOM    954  H62 A      30      52.224  43.848  54.959  1.00  0.00
ATOM    955  N1  A      30      53.208  44.667  52.976  1.00  0.00
ATOM    956  C2  A      30      53.694  45.261  51.937  1.00  0.00
ATOM    957  H2  A      30      54.704  44.981  51.677  1.00  0.00
ATOM    958  N3  A      30      53.124  46.193  51.174  1.00  0.00
ATOM    959  C4  A      30      51.840  46.466  51.553  1.00  0.00
ATOM    960  C3' A      30      49.636  47.612  48.219  1.00  0.00
ATOM    961  H3' A      30      48.953  47.191  48.957  1.00  0.00
ATOM    962  C2' A      30      51.118  47.216  48.493  1.00  0.00
ATOM    963  H2' A      30      51.321  46.161  48.675  1.00  0.00
ATOM    964  O2' A      30      52.014  47.737  47.474  1.00  0.00
ATOM    965 HO2' A      30      51.495  47.761  46.667  1.00  0.00
ATOM    966  O3' A      30      49.221  47.124  46.981  1.00  0.00
ATOM    967  P   G      31      48.746  45.641  46.880  1.00  0.00
ATOM    968  OP1 G      31      48.226  45.549  45.497  1.00  0.00
ATOM    969  OP2 G      31      47.834  45.501  48.080  1.00  0.00
ATOM    970  O5' G      31      49.967  44.651  46.996  1.00  0.00
ATOM    971  C5' G      31      50.996  44.559  46.079  1.00  0.00
ATOM    972  H5' G      31      51.448  45.550  46.025  1.00  0.00
ATOM    973 H5'' G      31      50.643  44.152  45.132  1.00  0.00
ATOM    974  C4' G      31      51.985  43.507  46.622  1.00  0.00
ATOM    975  H4' G      31      52.760  43.493  45.856  1.00  0.00
ATOM    976  O4' G      31      52.627  43.849  47.891  1.00  0.00
ATOM    977  C1' G      31      52.652  42.609  48.644  1.00  0.00
ATOM    978  H1' G      31      53.693  42.484  48.943  1.00  0.00
ATOM    979  N9  G      31      51.851  42.636  49.912  1.00  0.00
ATOM    980  C8  G      31      50.819  43.434  50.237  1.00  0.00
ATOM    981  H8  G      31      50.374  44.156  49.568  1.00  0.00
ATOM    982  N7  G      31      50.261  43.148  51.387  1.00  0.00
ATOM    983  C5  G      31      50.954  42.061  51.867  1.00  0.00
ATOM    984  C6  G      31      50.796  41.214  52.976  1.00  0.00
ATOM    985  O6  G      31      50.086  41.249  53.972  1.00  0.00
ATOM    986  N1  G      31      51.652  40.102  52.932  1.00  0.00
ATOM    987  H1  G      31      51.627  39.392  53.650  1.00  0.00
ATOM    988  C2  G      31      52.565  39.924  51.981  1.00  0.00
ATOM    989  N2  G      31      53.274  38.805  52.105  1.00  0.00
ATOM    990  H21 G      31      54.097  38.696  51.529  1.00  0.00
ATOM    991  H22 G      31      53.154  38.234  52.928  1.00  0.00
ATOM    992  N3  G      31      52.814  40.702  50.964  1.00  0.00
ATOM    993  C4  G      31      51.978  41.745  50.990  1.00  0.00
ATOM    994  C3' G      31      51.264  42.187  46.822  1.00  0.00
ATOM    995  H3' G      31      50.317  42.383  47.326  1.00  0.00
ATOM    996  C2' G      31      52.211  41.479  47.743  1.00  0.00
ATOM    997  H2' G      31      51.745  40.703  48.349  1.00  0.00
ATOM    998  O2' G      31      53.428  41.056  47.041  1.00  0.00
ATOM    999 HO2' G      31      53.974  40.537  47.636  1.00  0.00
ATOM   1000  O3' G      31      51.027  41.434  45.625  1.00  0.00
ATOM   1001  P   U      32      49.956  40.176  45.546  1.00  0.00
ATOM   1002  OP1 U      32      49.962  39.681  44.165  1.00  0.00
ATOM   1003  OP2 U      32      48.699  40.649  46.124  1.00  0.00
ATOM   1004  O5' U      32      50.536  39.028  46.511  1.00  0.00
ATOM   1005  C5' U      32      51.692  38.313  46.064  1.00  0.00
ATOM   1006  H5' U      32      52.508  39.032  45.980  1.00  0.00
ATOM   1007 H5'' U      32      51.566  37.773  45.125  1.00  0.00
ATOM   1008  C4' U      32      52.077  37.266  47.080  1.00  0.00
ATOM   1009  H4' U      32      52.955  36.744  46.699  1.00  0.00
ATOM   1010  O4' U      32      52.384  37.785  48.330  1.00  0.00
ATOM   1011  C1' U      32      51.903  36.891  49.317  1.00  0.00
ATOM   1012  H1' U      32      52.743  36.743  49.996  1.00  0.00
ATOM   1013  N1  U      32      50.868  37.474  50.203  1.00  0.00
ATOM   1014  C6  U      32      49.933  38.382  49.700  1.00  0.00
ATOM   1015  H6  U      32      50.064  38.707  48.679  1.00  0.00
ATOM   1016  C5  U      32      48.956  38.886  50.450  1.00  0.00
ATOM   1017  H5  U      32      48.378  39.698  50.034  1.00  0.00
ATOM   1018  C4  U      32      48.880  38.505  51.824  1.00  0.00
ATOM   1019  O4  U      32      48.151  39.122  52.643  1.00  0.00
ATOM   1020  N3  U      32      49.709  37.497  52.231  1.00  0.00
ATOM   1021  H3  U      32      49.753  37.084  53.152  1.00  0.00
ATOM   1022  C2  U      32      50.718  36.977  51.442  1.00  0.00
ATOM   1023  O2  U      32      51.344  36.026  51.900  1.00  0.00
ATOM   1024  C3' U      32      50.934  36.330  47.254  1.00  0.00
ATOM   1025  H3' U      32      49.981  36.819  47.456  1.00  0.00
ATOM   1026  C2' U      32      51.315  35.641  48.569  1.00  0.00
ATOM   1027  H2' U      32      50.507  35.119  49.081  1.00  0.00
ATOM   1028  O2' U      32      52.457  34.911  48.420  1.00  0.00
ATOM   1029 HO2' U      32      53.046  35.008  49.172  1.00  0.00
ATOM   1030  O3' U      32      50.800  35.447  46.188  1.00  0.00
ATOM   1031  P   A      33      49.288  34.940  45.898  1.00  0.00
ATOM   1032  OP1 A      33      49.396  33.981  44.815  1.00  0.00
ATOM   1033  OP2 A      33      48.430  36.066  45.727  1.00  0.00
ATOM   1034  O5' A      33      48.819  34.113  47.144  1.00  0.00
ATOM   1035  C5' A      33      49.503  32.896  47.483  1.00  0.00
ATOM   1036  H5' A      33      50.573  33.099  47.428  1.00  0.00
ATOM   1037 H5'' A      33      49.171  32.213  46.701  1.00  0.00
ATOM   1038  C4' A      33      49.048  32.219  48.824  1.00  0.00
ATOM   1039  H4' A      33      49.567  31.267  48.939  1.00  0.00
ATOM   1040  O4' A      33      49.387  32.944  49.925  1.00  0.00
ATOM   1041  C1' A      33      48.274  32.949  50.736  1.00  0.00
ATOM   1042  H1' A      33      48.695  32.656  51.698  1.00  0.00
ATOM   1043  N9  A      33      47.695  34.270  50.940  1.00  0.00
ATOM   1044  C8  A      33      47.534  35.318  50.080  1.00  0.00
ATOM   1045  H8  A      33      48.038  35.248  49.127  1.00  0.00
ATOM   1046  N7  A      33      46.978  36.417  50.604  1.00  0.00
ATOM   1047  C5  A      33      46.631  35.963  51.894  1.00  0.00
ATOM   1048  C6  A      33      46.037  36.476  53.002  1.00  0.00
ATOM   1049  N6  A      33      45.641  37.764  53.126  1.00  0.00
ATOM   1050  H61 A      33      45.822  38.393  52.356  1.00  0.00
ATOM   1051  H62 A      33      45.354  37.997  54.066  1.00  0.00
ATOM   1052  N1  A      33      45.842  35.809  54.106  1.00  0.00
ATOM   1053  C2  A      33      46.290  34.602  54.153  1.00  0.00
ATOM   1054  H2  A      33      46.213  34.178  55.143  1.00  0.00
ATOM   1055  N3  A      33      46.846  33.842  53.182  1.00  0.00
ATOM   1056  C4  A      33      46.989  34.665  52.067  1.00  0.00
ATOM   1057  C3' A      33      47.523  31.965  48.771  1.00  0.00
ATOM   1058  H3' A      33      47.051  32.839  48.323  1.00  0.00
ATOM   1059  C2' A      33      47.205  31.976  50.234  1.00  0.00
ATOM   1060  H2' A      33      46.179  32.284  50.439  1.00  0.00
ATOM   1061  O2' A      33      47.422  30.701  50.944  1.00  0.00
ATOM   1062 HO2' A      33      46.525  30.369  51.022  1.00  0.00
ATOM   1063  O3' A      33      47.106  30.780  48.075  1.00  0.00
ATOM   1064  P   C      34      45.590  30.463  47.796  1.00  0.00
ATOM   1065  OP1 C      34      45.398  29.270  46.920  1.00  0.00
ATOM   1066  OP2 C      34      45.003  31.725  47.254  1.00  0.00
ATOM   1067  O5' C      34      44.874  30.243  49.167  1.00  0.00
ATOM   1068  C5' C      34      44.709  28.995  49.685  1.00  0.00
ATOM   1069  H5' C      34      45.685  28.516  49.602  1.00  0.00
ATOM   1070 H5'' C      34      43.921  28.485  49.131  1.00  0.00
ATOM   1071  C4' C      34      44.225  29.068  51.185  1.00  0.00
ATOM   1072  H4' C      34      44.508  28.049  51.451  1.00  0.00
ATOM   1073  O4' C      34      44.856  30.115  51.853  1.00  0.00
ATOM   1074  C1' C      34      43.937  30.787  52.751  1.00  0.00
ATOM   1075  H1' C      34      44.355  30.756  53.757  1.00  0.00
ATOM   1076  N1  C      34      43.612  32.218  52.448  1.00  0.00
ATOM   1077  C6  C      34      43.609  32.640  51.126  1.00  0.00
ATOM   1078  H6  C      34      43.766  31.922  50.336  1.00  0.00
ATOM   1079  C5  C      34      43.282  33.966  50.848  1.00  0.00
ATOM   1080  H5  C      34      43.240  34.291  49.819  1.00  0.00
ATOM   1081  C4  C      34      43.115  34.799  51.988  1.00  0.00
ATOM   1082  N4  C      34      42.925  36.075  51.801  1.00  0.00
ATOM   1083  H41 C      34      43.164  36.420  50.882  1.00  0.00
ATOM   1084  H42 C      34      42.873  36.616  52.652  1.00  0.00
ATOM   1085  N3  C      34      42.959  34.376  53.212  1.00  0.00
ATOM   1086  C2  C      34      43.237  33.060  53.472  1.00  0.00
ATOM   1087  O2  C      34      43.065  32.719  54.661  1.00  0.00
ATOM   1088  C3' C      34      42.675  29.284  51.423  1.00  0.00
ATOM   1089  H3' C      34      42.421  30.022  50.663  1.00  0.00
ATOM   1090  C2' C      34      42.705  29.907  52.808  1.00  0.00
ATOM   1091  H2' C      34      41.773  30.469  52.861  1.00  0.00
ATOM   1092  O2' C      34      42.893  28.958  53.911  1.00  0.00
ATOM   1093 HO2' C      34      43.207  28.147  53.504  1.00  0.00
ATOM   1094  O3' C      34      41.839  28.099  51.409  1.00  0.00
ATOM   1095  P   C      35      40.405  28.163  50.796  1.00  0.00
ATOM   1096  OP1 C      35      39.858  26.815  50.709  1.00  0.00
ATOM   1097  OP2 C      35      40.332  29.025  49.602  1.00  0.00
ATOM   1098  O5' C      35      39.567  28.833  51.908  1.00  0.00
ATOM   1099  C5' C      35      39.133  28.047  53.098  1.00  0.00
ATOM   1100  H5' C      35      40.063  27.720  53.562  1.00  0.00
ATOM   1101 H5'' C      35      38.485  27.277  52.681  1.00  0.00
ATOM   1102  C4' C      35      38.482  28.919  54.124  1.00  0.00
ATOM   1103  H4' C      35      38.253  28.449  55.080  1.00  0.00
ATOM   1104  O4' C      35      39.353  29.963  54.527  1.00  0.00
ATOM   1105  C1' C      35      38.611  31.176  54.884  1.00  0.00
ATOM   1106  H1' C      35      38.828  31.471  55.910  1.00  0.00
ATOM   1107  N1  C      35      39.066  32.434  54.146  1.00  0.00
ATOM   1108  C6  C      35      39.807  32.371  53.022  1.00  0.00
ATOM   1109  H6  C      35      40.036  31.393  52.623  1.00  0.00
ATOM   1110  C5  C      35      40.128  33.477  52.425  1.00  0.00
ATOM   1111  H5  C      35      40.766  33.456  51.553  1.00  0.00
ATOM   1112  C4  C      35      39.550  34.683  52.852  1.00  0.00
ATOM   1113  N4  C      35      39.821  35.747  52.150  1.00  0.00
ATOM   1114  H41 C      35      40.480  35.550  51.411  1.00  0.00
ATOM   1115  H42 C      35      39.509  36.692  52.327  1.00  0.00
ATOM   1116  N3  C      35      38.841  34.774  53.964  1.00  0.00
ATOM   1117  C2  C      35      38.560  33.634  54.602  1.00  0.00
ATOM   1118  O2  C      35      37.907  33.735  55.668  1.00  0.00
ATOM   1119  C3' C      35      37.164  29.654  53.674  1.00  0.00
ATOM   1120  H3' C      35      37.322  30.038  52.667  1.00  0.00
ATOM   1121  C2' C      35      37.147  30.791  54.671  1.00  0.00
ATOM   1122  H2' C      35      36.584  31.656  54.320  1.00  0.00
ATOM   1123  O2' C      35      36.554  30.393  55.923  1.00  0.00
ATOM   1124 HO2' C      35      35.735  29.958  55.677  1.00  0.00
ATOM   1125  O3' C      35      36.015  28.819  53.644  1.00  0.00
ATOM   1126  P   C      36      34.685  29.154  52.849  1.00  0.00
ATOM   1127  OP1 C      36      33.730  28.094  53.039  1.00  0.00
ATOM   1128  OP2 C      36      35.079  29.586  51.487  1.00  0.00
ATOM   1129  O5' C      36      34.057  30.399  53.566  1.00  0.00
ATOM   1130  C5' C      36      33.217  30.394  54.718  1.00  0.00
ATOM   1131  H5' C      36      33.797  29.959  55.532  1.00  0.00
ATOM   1132 H5'' C      36      32.315  29.794  54.603  1.00  0.00
ATOM   1133  C4' C      36      32.835  31.746  55.141  1.00  0.00
ATOM   1134  H4' C      36      32.126  31.655  55.964  1.00  0.00
ATOM   1135  O4' C      36      33.951  32.672  55.541  1.00  0.00
ATOM   1136  C1' C      36      33.631  34.017  55.188  1.00  0.00
ATOM   1137  H1' C      36      33.601  34.624  56.092  1.00  0.00
ATOM   1138  N1  C      36      34.632  34.564  54.243  1.00  0.00
ATOM   1139  C6  C      36      35.262  33.797  53.304  1.00  0.00
ATOM   1140  H6  C      36      34.970  32.758  53.279  1.00  0.00
ATOM   1141  C5  C      36      35.895  34.388  52.270  1.00  0.00
ATOM   1142  H5  C      36      36.191  33.796  51.417  1.00  0.00
ATOM   1143  C4  C      36      36.142  35.721  52.354  1.00  0.00
ATOM   1144  N4  C      36      36.835  36.272  51.431  1.00  0.00
ATOM   1145  H41 C      36      37.271  35.744  50.688  1.00  0.00
ATOM   1146  H42 C      36      37.005  37.267  51.450  1.00  0.00
ATOM   1147  N3  C      36      35.531  36.532  53.252  1.00  0.00
ATOM   1148  C2  C      36      34.714  35.991  54.176  1.00  0.00
ATOM   1149  O2  C      36      34.085  36.778  54.860  1.00  0.00
ATOM   1150  C3' C      36      32.172  32.611  54.040  1.00  0.00
ATOM   1151  H3' C      36      32.771  32.686  53.133  1.00  0.00
ATOM   1152  C2' C      36      32.259  34.058  54.516  1.00  0.00
ATOM   1153  H2' C      36      32.239  34.834  53.751  1.00  0.00
ATOM   1154  O2' C      36      31.254  34.250  55.516  1.00  0.00
ATOM   1155 HO2' C      36      30.443  34.071  55.035  1.00  0.00
ATOM   1156  O3' C      36      30.854  32.160  53.691  1.00  0.00
ATOM   1157  P   C      37      30.310  32.226  52.213  1.00  0.00
ATOM   1158  OP1 C      37      29.020  31.619  52.194  1.00  0.00
ATOM   1159  OP2 C      37      31.390  31.840  51.289  1.00  0.00
ATOM   1160  O5' C      37      30.001  33.801  52.036  1.00  0.00
ATOM   1161  C5' C      37      28.975  34.519  52.697  1.00  0.00
ATOM   1162  H5' C      37      29.052  34.323  53.766  1.00  0.00
ATOM   1163 H5'' C      37      28.006  34.106  52.418  1.00  0.00
ATOM   1164  C4' C      37      29.071  35.991  52.616  1.00  0.00
ATOM   1165  H4' C      37      28.303  36.453  53.237  1.00  0.00
ATOM   1166  O4' C      37      30.387  36.447  52.993  1.00  0.00
ATOM   1167  C1' C      37      30.610  37.608  52.150  1.00  0.00
ATOM   1168  H1' C      37      30.730  38.477  52.796  1.00  0.00
ATOM   1169  N1  C      37      31.839  37.500  51.374  1.00  0.00
ATOM   1170  C6  C      37      32.371  36.235  51.091  1.00  0.00
ATOM   1171  H6  C      37      31.974  35.364  51.591  1.00  0.00
ATOM   1172  C5  C      37      33.477  36.116  50.294  1.00  0.00
ATOM   1173  H5  C      37      33.928  35.141  50.188  1.00  0.00
ATOM   1174  C4  C      37      34.018  37.340  49.774  1.00  0.00
ATOM   1175  N4  C      37      35.109  37.290  49.118  1.00  0.00
ATOM   1176  H41 C      37      35.605  36.412  49.170  1.00  0.00
ATOM   1177  H42 C      37      35.505  38.164  48.804  1.00  0.00
ATOM   1178  N3  C      37      33.516  38.508  50.001  1.00  0.00
ATOM   1179  C2  C      37      32.371  38.619  50.697  1.00  0.00
ATOM   1180  O2  C      37      31.861  39.746  50.758  1.00  0.00
ATOM   1181  C3' C      37      28.813  36.419  51.203  1.00  0.00
ATOM   1182  H3' C      37      29.155  35.777  50.391  1.00  0.00
ATOM   1183  C2' C      37      29.352  37.882  51.204  1.00  0.00
ATOM   1184  H2' C      37      29.582  38.200  50.187  1.00  0.00
ATOM   1185  O2' C      37      28.464  38.746  51.889  1.00  0.00
ATOM   1186 HO2' C      37      27.564  38.526  51.639  1.00  0.00
ATOM   1187  O3' C      37      27.383  36.523  50.969  1.00  0.00
ATOM   1188  P   U      38      26.771  36.031  49.548  1.00  0.00
ATOM   1189  OP1 U      38      25.376  36.449  49.474  1.00  0.00
ATOM   1190  OP2 U      38      27.162  34.634  49.263  1.00  0.00
ATOM   1191  O5' U      38      27.583  36.981  48.648  1.00  0.00
ATOM   1192  C5' U      38      27.209  38.239  48.353  1.00  0.00
ATOM   1193  H5' U      38      27.184  38.866  49.244  1.00  0.00
ATOM   1194 H5'' U      38      26.191  38.209  47.967  1.00  0.00
ATOM   1195  C4' U      38      28.096  38.992  47.384  1.00  0.00
ATOM   1196  H4' U      38      27.729  40.003  47.209  1.00  0.00
ATOM   1197  O4' U      38      29.385  39.212  47.952  1.00  0.00
ATOM   1198  C1' U      38      30.358  38.954  47.009  1.00  0.00
ATOM   1199  H1' U      38      30.996  39.837  46.964  1.00  0.00
ATOM   1200  N1  U      38      31.211  37.844  47.279  1.00  0.00
ATOM   1201  C6  U      38      30.739  36.768  47.960  1.00  0.00
ATOM   1202  H6  U      38      29.820  36.923  48.506  1.00  0.00
ATOM   1203  C5  U      38      31.348  35.538  47.987  1.00  0.00
ATOM   1204  H5  U      38      30.836  34.719  48.469  1.00  0.00
ATOM   1205  C4  U      38      32.617  35.377  47.222  1.00  0.00
ATOM   1206  O4  U      38      33.294  34.344  47.114  1.00  0.00
ATOM   1207  N3  U      38      33.130  36.498  46.631  1.00  0.00
ATOM   1208  H3  U      38      33.956  36.285  46.091  1.00  0.00
ATOM   1209  C2  U      38      32.452  37.674  46.604  1.00  0.00
ATOM   1210  O2  U      38      32.878  38.515  45.897  1.00  0.00
ATOM   1211  C3' U      38      28.325  38.274  46.043  1.00  0.00
ATOM   1212  H3' U      38      28.308  37.205  46.251  1.00  0.00
ATOM   1213  C2' U      38      29.768  38.773  45.636  1.00  0.00
ATOM   1214  H2' U      38      30.263  38.125  44.912  1.00  0.00
ATOM   1215  O2' U      38      29.798  40.105  45.134  1.00  0.00
ATOM   1216 HO2' U      38      29.000  40.162  44.604  1.00  0.00
ATOM   1217  O3' U      38      27.284  38.714  45.174  1.00  0.00
ATOM   1218  P   A      39      27.219  38.137  43.692  1.00  0.00
ATOM   1219  OP1 A      39      25.827  38.137  43.237  1.00  0.00
ATOM   1220  OP2 A      39      27.953  36.886  43.713  1.00  0.00
ATOM   1221  O5' A      39      27.952  39.193  42.781  1.00  0.00
ATOM   1222  C5' A      39      27.436  40.542  42.785  1.00  0.00
ATOM   1223  H5' A      39      27.395  40.962  43.790  1.00  0.00
ATOM   1224 H5'' A      39      26.378  40.512  42.524  1.00  0.00
ATOM   1225  C4' A      39      28.095  41.483  41.828  1.00  0.00
ATOM   1226  H4' A      39      27.463  42.356  41.661  1.00  0.00
ATOM   1227  O4' A      39      29.349  41.788  42.392  1.00  0.00
ATOM   1228  C1' A      39      30.319  42.038  41.418  1.00  0.00
ATOM   1229  H1' A      39      30.581  43.096  41.420  1.00  0.00
ATOM   1230  N9  A      39      31.469  41.037  41.409  1.00  0.00
ATOM   1231  C8  A      39      31.424  39.784  42.035  1.00  0.00
ATOM   1232  H8  A      39      30.519  39.452  42.522  1.00  0.00
ATOM   1233  N7  A      39      32.537  39.100  41.859  1.00  0.00
ATOM   1234  C5  A      39      33.332  39.986  41.058  1.00  0.00
ATOM   1235  C6  A      39      34.665  39.903  40.501  1.00  0.00
ATOM   1236  N6  A      39      35.534  38.920  40.778  1.00  0.00
ATOM   1237  H61 A      39      35.219  38.208  41.421  1.00  0.00
ATOM   1238  H62 A      39      36.441  39.009  40.342  1.00  0.00
ATOM   1239  N1  A      39      35.121  40.879  39.711  1.00  0.00
ATOM   1240  C2  A      39      34.266  41.871  39.399  1.00  0.00
ATOM   1241  H2  A      39      34.528  42.761  38.847  1.00  0.00
ATOM   1242  N3  A      39      33.022  42.018  39.858  1.00  0.00
ATOM   1243  C4  A      39      32.642  41.079  40.681  1.00  0.00
ATOM   1244  C3' A      39      28.457  40.885  40.527  1.00  0.00
ATOM   1245  H3' A      39      28.937  39.910  40.607  1.00  0.00
ATOM   1246  C2' A      39      29.593  41.878  40.119  1.00  0.00
ATOM   1247  H2' A      39      30.191  41.355  39.372  1.00  0.00
ATOM   1248  O2' A      39      29.002  43.063  39.621  1.00  0.00
ATOM   1249 HO2' A      39      29.699  43.682  39.391  1.00  0.00
ATOM   1250  O3' A      39      27.284  40.809  39.737  1.00  0.00
ATOM   1251  P   G      40      27.010  39.698  38.610  1.00  0.00
ATOM   1252  OP1 G      40      25.615  39.865  38.260  1.00  0.00
ATOM   1253  OP2 G      40      27.361  38.405  39.159  1.00  0.00
ATOM   1254  O5' G      40      27.981  40.142  37.461  1.00  0.00
ATOM   1255  C5' G      40      27.750  41.361  36.746  1.00  0.00
ATOM   1256  H5' G      40      27.862  42.067  37.568  1.00  0.00
ATOM   1257 H5'' G      40      26.749  41.346  36.316  1.00  0.00
ATOM   1258  C4' G      40      28.772  41.660  35.640  1.00  0.00
ATOM   1259  H4' G      40      28.350  42.429  34.993  1.00  0.00
ATOM   1260  O4' G      40      30.046  42.146  36.230  1.00  0.00
ATOM   1261  C1' G      40      31.152  41.560  35.534  1.00  0.00
ATOM   1262  H1' G      40      31.885  42.335  35.312  1.00  0.00
ATOM   1263  N9  G      40      31.799  40.484  36.339  1.00  0.00
ATOM   1264  C8  G      40      31.214  40.000  37.455  1.00  0.00
ATOM   1265  H8  G      40      30.294  40.435  37.818  1.00  0.00
ATOM   1266  N7  G      40      31.892  39.008  37.991  1.00  0.00
ATOM   1267  C5  G      40      32.967  38.823  37.092  1.00  0.00
ATOM   1268  C6  G      40      34.060  37.935  37.091  1.00  0.00
ATOM   1269  O6  G      40      34.314  37.029  37.850  1.00  0.00
ATOM   1270  N1  G      40      35.025  38.197  36.103  1.00  0.00
ATOM   1271  H1  G      40      35.819  37.576  36.031  1.00  0.00
ATOM   1272  C2  G      40      34.891  39.212  35.252  1.00  0.00
ATOM   1273  N2  G      40      35.966  39.393  34.411  1.00  0.00
ATOM   1274  H21 G      40      35.963  40.220  33.831  1.00  0.00
ATOM   1275  H22 G      40      36.747  38.754  34.449  1.00  0.00
ATOM   1276  N3  G      40      33.860  40.049  35.090  1.00  0.00
ATOM   1277  C4  G      40      32.881  39.790  36.050  1.00  0.00
ATOM   1278  C3' G      40      29.139  40.455  34.691  1.00  0.00
ATOM   1279  H3' G      40      29.415  39.527  35.191  1.00  0.00
ATOM   1280  C2' G      40      30.517  41.048  34.271  1.00  0.00
ATOM   1281  H2' G      40      31.161  40.242  33.918  1.00  0.00
ATOM   1282  O2' G      40      30.373  41.994  33.182  1.00  0.00
ATOM   1283 HO2' G      40      31.205  42.387  32.911  1.00  0.00
ATOM   1284  O3' G      40      28.289  40.278  33.643  1.00  0.00
ATOM   1285  P   G      41      28.114  38.787  33.025  1.00  0.00
ATOM   1286  OP1 G      41      27.198  38.690  31.855  1.00  0.00
ATOM   1287  OP2 G      41      27.685  37.968  34.180  1.00  0.00
ATOM   1288  O5' G      41      29.647  38.385  32.667  1.00  0.00
ATOM   1289  C5' G      41      30.372  38.883  31.540  1.00  0.00
ATOM   1290  H5' G      41      30.550  39.957  31.499  1.00  0.00
ATOM   1291 H5'' G      41      29.819  38.596  30.645  1.00  0.00
ATOM   1292  C4' G      41      31.712  38.182  31.420  1.00  0.00
ATOM   1293  H4' G      41      32.388  38.577  30.662  1.00  0.00
ATOM   1294  O4' G      41      32.446  38.213  32.654  1.00  0.00
ATOM   1295  C1' G      41      33.190  36.958  32.744  1.00  0.00
ATOM   1296  H1' G      41      34.233  37.271  32.780  1.00  0.00
ATOM   1297  N9  G      41      32.858  36.227  34.044  1.00  0.00
ATOM   1298  C8  G      41      31.677  36.260  34.787  1.00  0.00
ATOM   1299  H8  G      41      30.847  36.896  34.516  1.00  0.00
ATOM   1300  N7  G      41      31.602  35.378  35.773  1.00  0.00
ATOM   1301  C5  G      41      32.919  34.936  35.818  1.00  0.00
ATOM   1302  C6  G      41      33.606  34.150  36.782  1.00  0.00
ATOM   1303  O6  G      41      33.246  33.608  37.836  1.00  0.00
ATOM   1304  N1  G      41      34.999  34.030  36.559  1.00  0.00
ATOM   1305  H1  G      41      35.563  33.536  37.236  1.00  0.00
ATOM   1306  C2  G      41      35.633  34.727  35.598  1.00  0.00
ATOM   1307  N2  G      41      36.955  34.602  35.527  1.00  0.00
ATOM   1308  H21 G      41      37.618  34.941  34.845  1.00  0.00
ATOM   1309  H22 G      41      37.364  34.067  36.280  1.00  0.00
ATOM   1310  N3  G      41      35.074  35.408  34.604  1.00  0.00
ATOM   1311  C4  G      41      33.709  35.478  34.792  1.00  0.00
ATOM   1312  C3' G      41      31.542  36.631  31.096  1.00  0.00
ATOM   1313  H3' G      41      30.796  36.165  31.740  1.00  0.00
ATOM   1314  C2' G      41      32.923  36.083  31.509  1.00  0.00
ATOM   1315  H2' G      41      32.846  35.014  31.712  1.00  0.00
ATOM   1316  O2' G      41      33.860  36.520  30.497  1.00  0.00
ATOM   1317 HO2' G      41      33.502  36.248  29.649  1.00  0.00
ATOM   1318  O3' G      41      31.197  36.423  29.784  1.00  0.00
ATOM   1319  P   U      42      30.780  35.020  29.209  1.00  0.00
ATOM   1320  OP1 U      42      29.800  35.277  28.096  1.00  0.00
ATOM   1321  OP2 U      42      30.337  34.149  30.321  1.00  0.00
ATOM   1322  O5' U      42      32.137  34.339  28.663  1.00  0.00
ATOM   1323  C5' U      42      32.922  34.800  27.606  1.00  0.00
ATOM   1324  H5' U      42      33.136  35.852  27.790  1.00  0.00
ATOM   1325 H5'' U      42      32.479  34.701  26.615  1.00  0.00
ATOM   1326  C4' U      42      34.299  34.062  27.568  1.00  0.00
ATOM   1327  H4' U      42      34.911  34.490  26.773  1.00  0.00
ATOM   1328  O4' U      42      34.968  34.169  28.825  1.00  0.00
ATOM   1329  C1' U      42      35.768  33.050  29.056  1.00  0.00
ATOM   1330  H1' U      42      36.814  33.355  29.042  1.00  0.00
ATOM   1331  N1  U      42      35.424  32.536  30.411  1.00  0.00
ATOM   1332  C6  U      42      34.094  32.612  30.865  1.00  0.00
ATOM   1333  H6  U      42      33.288  33.010  30.266  1.00  0.00
ATOM   1334  C5  U      42      33.855  32.303  32.178  1.00  0.00
ATOM   1335  H5  U      42      32.844  32.491  32.510  1.00  0.00
ATOM   1336  C4  U      42      34.890  31.861  33.071  1.00  0.00
ATOM   1337  O4  U      42      34.694  31.462  34.236  1.00  0.00
ATOM   1338  N3  U      42      36.167  31.813  32.539  1.00  0.00
ATOM   1339  H3  U      42      36.878  31.313  33.053  1.00  0.00
ATOM   1340  C2  U      42      36.440  32.056  31.201  1.00  0.00
ATOM   1341  O2  U      42      37.594  31.992  30.856  1.00  0.00
ATOM   1342  C3' U      42      34.204  32.512  27.350  1.00  0.00
ATOM   1343  H3' U      42      33.365  32.189  27.966  1.00  0.00
ATOM   1344  C2' U      42      35.590  31.982  27.948  1.00  0.00
ATOM   1345  H2' U      42      35.374  31.007  28.384  1.00  0.00
ATOM   1346  O2' U      42      36.619  32.007  26.959  1.00  0.00
ATOM   1347 HO2' U      42      36.266  32.310  26.120  1.00  0.00
ATOM   1348  O3' U      42      33.986  32.122  26.000  1.00  0.00
ATOM   1349  P   U      43      33.467  30.607  25.736  1.00  0.00
ATOM   1350  OP1 U      43      33.529  30.368  24.297  1.00  0.00
ATOM   1351  OP2 U      43      32.166  30.339  26.462  1.00  0.00
ATOM   1352  O5' U      43      34.569  29.595  26.328  1.00  0.00
ATOM   1353  C5' U      43      35.653  29.062  25.546  1.00  0.00
ATOM   1354  H5' U      43      36.361  29.779  25.130  1.00  0.00
ATOM   1355 H5'' U      43      35.218  28.429  24.773  1.00  0.00
ATOM   1356  C4' U      43      36.565  28.253  26.495  1.00  0.00
ATOM   1357  H4' U      43      37.360  27.757  25.937  1.00  0.00
ATOM   1358  O4' U      43      37.144  28.881  27.629  1.00  0.00
ATOM   1359  C1' U      43      37.171  28.076  28.773  1.00  0.00
ATOM   1360  H1' U      43      38.197  28.070  29.139  1.00  0.00
ATOM   1361  N1  U      43      36.304  28.555  29.910  1.00  0.00
ATOM   1362  C6  U      43      34.990  29.010  29.712  1.00  0.00
ATOM   1363  H6  U      43      34.560  29.104  28.725  1.00  0.00
ATOM   1364  C5  U      43      34.191  29.095  30.778  1.00  0.00
ATOM   1365  H5  U      43      33.161  29.353  30.580  1.00  0.00
ATOM   1366  C4  U      43      34.536  28.873  32.103  1.00  0.00
ATOM   1367  O4  U      43      33.804  28.927  33.116  1.00  0.00
ATOM   1368  N3  U      43      35.877  28.498  32.221  1.00  0.00
ATOM   1369  H3  U      43      36.214  28.272  33.146  1.00  0.00
ATOM   1370  C2  U      43      36.752  28.300  31.166  1.00  0.00
ATOM   1371  O2  U      43      37.873  27.835  31.416  1.00  0.00
ATOM   1372  C3' U      43      35.879  26.979  27.162  1.00  0.00
ATOM   1373  H3' U      43      34.896  27.280  27.525  1.00  0.00
ATOM   1374  C2' U      43      36.865  26.731  28.324  1.00  0.00
ATOM   1375  H2' U      43      36.470  26.066  29.092  1.00  0.00
ATOM   1376  O2' U      43      38.074  26.152  27.898  1.00  0.00
ATOM   1377 HO2' U      43      37.854  25.423  27.313  1.00  0.00
ATOM   1378  O3' U      43      35.747  25.914  26.206  1.00  0.00
ATOM   1379  P   C      44      34.524  24.752  26.314  1.00  0.00
ATOM   1380  OP1 C      44      34.519  23.954  25.071  1.00  0.00
ATOM   1381  OP2 C      44      33.312  25.348  26.843  1.00  0.00
ATOM   1382  O5' C      44      35.083  23.739  27.450  1.00  0.00
ATOM   1383  C5' C      44      36.163  22.905  27.196  1.00  0.00
ATOM   1384  H5' C      44      36.951  23.386  26.617  1.00  0.00
ATOM   1385 H5'' C      44      35.745  22.097  26.596  1.00  0.00
ATOM   1386  C4' C      44      36.704  22.319  28.503  1.00  0.00
ATOM   1387  H4' C      44      37.596  21.755  28.232  1.00  0.00
ATOM   1388  O4' C      44      36.943  23.248  29.463  1.00  0.00
ATOM   1389  C1' C      44      36.669  22.758  30.762  1.00  0.00
ATOM   1390  H1' C      44      37.528  22.699  31.430  1.00  0.00
ATOM   1391  N1  C      44      35.734  23.631  31.505  1.00  0.00
ATOM   1392  C6  C      44      34.986  24.593  30.891  1.00  0.00
ATOM   1393  H6  C      44      34.993  24.691  29.816  1.00  0.00
ATOM   1394  C5  C      44      34.193  25.466  31.590  1.00  0.00
ATOM   1395  H5  C      44      33.623  26.183  31.018  1.00  0.00
ATOM   1396  C4  C      44      34.182  25.256  33.002  1.00  0.00
ATOM   1397  N4  C      44      33.422  26.035  33.702  1.00  0.00
ATOM   1398  H41 C      44      32.938  26.790  33.237  1.00  0.00
ATOM   1399  H42 C      44      33.100  25.905  34.650  1.00  0.00
ATOM   1400  N3  C      44      34.851  24.282  33.610  1.00  0.00
ATOM   1401  C2  C      44      35.649  23.530  32.857  1.00  0.00
ATOM   1402  O2  C      44      36.374  22.745  33.506  1.00  0.00
ATOM   1403  C3' C      44      35.713  21.384  29.181  1.00  0.00
ATOM   1404  H3' C      44      34.747  21.890  29.186  1.00  0.00
ATOM   1405  C2' C      44      36.171  21.258  30.699  1.00  0.00
ATOM   1406  H2' C      44      35.251  21.002  31.224  1.00  0.00
ATOM   1407  O2' C      44      37.194  20.405  30.994  1.00  0.00
ATOM   1408 HO2' C      44      37.587  20.595  31.849  1.00  0.00
ATOM   1409  O3' C      44      35.605  20.058  28.533  1.00  0.00
ATOM   1410  P   U      45      34.351  19.172  28.648  1.00  0.00
ATOM   1411  OP1 U      45      34.756  17.857  28.074  1.00  0.00
ATOM   1412  OP2 U      45      33.182  19.969  28.171  1.00  0.00
ATOM   1413  O5' U      45      34.152  19.012  30.233  1.00  0.00
ATOM   1414  C5' U      45      34.916  18.056  30.984  1.00  0.00
ATOM   1415  H5' U      45      35.918  18.483  30.942  1.00  0.00
ATOM   1416 H5'' U      45      34.940  17.072  30.516  1.00  0.00
ATOM   1417  C4' U      45      34.511  18.019  32.461  1.00  0.00
ATOM   1418  H4' U      45      35.193  17.340  32.974  1.00  0.00
ATOM   1419  O4' U      45      34.723  19.260  33.085  1.00  0.00
ATOM   1420  C1' U      45      33.910  19.301  34.237  1.00  0.00
ATOM   1421  H1' U      45      34.471  19.434  35.162  1.00  0.00
ATOM   1422  N1  U      45      32.954  20.500  34.089  1.00  0.00
ATOM   1423  C6  U      45      32.556  21.173  32.934  1.00  0.00
ATOM   1424  H6  U      45      32.914  20.686  32.039  1.00  0.00
ATOM   1425  C5  U      45      31.840  22.317  33.016  1.00  0.00
ATOM   1426  H5  U      45      31.600  22.783  32.072  1.00  0.00
ATOM   1427  C4  U      45      31.464  22.906  34.281  1.00  0.00
ATOM   1428  O4  U      45      30.760  23.881  34.440  1.00  0.00
ATOM   1429  N3  U      45      31.830  22.167  35.322  1.00  0.00
ATOM   1430  H3  U      45      31.471  22.401  36.237  1.00  0.00
ATOM   1431  C2  U      45      32.582  21.040  35.303  1.00  0.00
ATOM   1432  O2  U      45      32.668  20.482  36.372  1.00  0.00
ATOM   1433  C3' U      45      33.018  17.602  32.711  1.00  0.00
ATOM   1434  H3' U      45      32.327  18.223  32.139  1.00  0.00
ATOM   1435  C2' U      45      33.096  17.970  34.187  1.00  0.00
ATOM   1436  H2' U      45      32.090  18.097  34.586  1.00  0.00
ATOM   1437  O2' U      45      33.694  16.932  34.997  1.00  0.00
ATOM   1438 HO2' U      45      33.167  16.150  34.811  1.00  0.00
ATOM   1439  O3' U      45      32.713  16.166  32.468  1.00  0.00
ATOM   1440  P   G      46      31.361  15.566  32.053  1.00  0.00
ATOM   1441  OP1 G      46      31.433  14.102  31.768  1.00  0.00
ATOM   1442  OP2 G      46      30.760  16.448  31.081  1.00  0.00
ATOM   1443  O5' G      46      30.544  15.784  33.418  1.00  0.00
ATOM   1444  C5' G      46      30.736  14.817  34.403  1.00  0.00
ATOM   1445  H5' G      46      31.774  14.486  34.450  1.00  0.00
ATOM   1446 H5'' G      46      30.162  13.930  34.135  1.00  0.00
ATOM   1447  C4' G      46      30.368  15.342  35.803  1.00  0.00
ATOM   1448  H4' G      46      30.775  14.576  36.462  1.00  0.00
ATOM   1449  O4' G      46      30.948  16.577  36.168  1.00  0.00
ATOM   1450  C1' G      46      30.134  17.318  37.086  1.00  0.00
ATOM   1451  H1' G      46      30.724  17.528  37.978  1.00  0.00
ATOM   1452  N9  G      46      29.617  18.580  36.440  1.00  0.00
ATOM   1453  C8  G      46      29.572  18.926  35.099  1.00  0.00
ATOM   1454  H8  G      46      29.964  18.302  34.310  1.00  0.00
ATOM   1455  N7  G      46      29.073  20.112  34.885  1.00  0.00
ATOM   1456  C5  G      46      28.691  20.593  36.171  1.00  0.00
ATOM   1457  C6  G      46      27.939  21.745  36.509  1.00  0.00
ATOM   1458  O6  G      46      27.484  22.669  35.884  1.00  0.00
ATOM   1459  N1  G      46      27.624  21.748  37.841  1.00  0.00
ATOM   1460  H1  G      46      26.896  22.421  38.034  1.00  0.00
ATOM   1461  C2  G      46      27.904  20.761  38.715  1.00  0.00
ATOM   1462  N2  G      46      27.387  20.838  39.942  1.00  0.00
ATOM   1463  H21 G      46      27.755  20.334  40.736  1.00  0.00
ATOM   1464  H22 G      46      26.759  21.621  40.061  1.00  0.00
ATOM   1465  N3  G      46      28.553  19.659  38.395  1.00  0.00
ATOM   1466  C4  G      46      28.927  19.633  37.080  1.00  0.00
ATOM   1467  C3' G      46      28.897  15.560  36.030  1.00  0.00
ATOM   1468  H3' G      46      28.551  16.281  35.290  1.00  0.00
ATOM   1469  C2' G      46      28.988  16.318  37.368  1.00  0.00
ATOM   1470  H2' G      46      28.021  16.786  37.554  1.00  0.00
ATOM   1471  O2' G      46      29.256  15.617  38.548  1.00  0.00
ATOM   1472 HO2' G      46      28.860  16.089  39.285  1.00  0.00
ATOM   1473  O3' G      46      28.088  14.392  36.217  1.00  0.00
ATOM   1474  P   G      47      26.613  14.306  35.663  1.00  0.00
ATOM   1475  OP1 G      47      26.183  12.884  35.572  1.00  0.00
ATOM   1476  OP2 G      47      26.460  15.219  34.477  1.00  0.00
ATOM   1477  O5' G      47      25.789  14.947  36.848  1.00  0.00
ATOM   1478  C5' G      47      25.843  14.376  38.108  1.00  0.00
ATOM   1479  H5' G      47      26.801  13.995  38.462  1.00  0.00
ATOM   1480 H5'' G      47      25.213  13.486  38.116  1.00  0.00
ATOM   1481  C4' G      47      25.372  15.288  39.239  1.00  0.00
ATOM   1482  H4' G      47      25.423  14.836  40.230  1.00  0.00
ATOM   1483  O4' G      47      26.199  16.420  39.155  1.00  0.00
ATOM   1484  C1' G      47      25.413  17.611  39.341  1.00  0.00
ATOM   1485  H1' G      47      25.827  18.263  40.110  1.00  0.00
ATOM   1486  N9  G      47      25.273  18.453  38.150  1.00  0.00
ATOM   1487  C8  G      47      25.902  18.256  36.990  1.00  0.00
ATOM   1488  H8  G      47      26.385  17.368  36.609  1.00  0.00
ATOM   1489  N7  G      47      25.856  19.282  36.184  1.00  0.00
ATOM   1490  C5  G      47      24.978  20.221  36.788  1.00  0.00
ATOM   1491  C6  G      47      24.384  21.452  36.375  1.00  0.00
ATOM   1492  O6  G      47      24.471  22.094  35.358  1.00  0.00
ATOM   1493  N1  G      47      23.590  22.053  37.288  1.00  0.00
ATOM   1494  H1  G      47      23.112  22.923  37.102  1.00  0.00
ATOM   1495  C2  G      47      23.325  21.464  38.501  1.00  0.00
ATOM   1496  N2  G      47      22.356  22.012  39.154  1.00  0.00
ATOM   1497  H21 G      47      21.834  21.475  39.832  1.00  0.00
ATOM   1498  H22 G      47      21.933  22.857  38.799  1.00  0.00
ATOM   1499  N3  G      47      23.840  20.270  38.956  1.00  0.00
ATOM   1500  C4  G      47      24.602  19.653  38.024  1.00  0.00
ATOM   1501  C3' G      47      23.950  15.786  39.032  1.00  0.00
ATOM   1502  H3' G      47      24.005  16.016  37.968  1.00  0.00
ATOM   1503  C2' G      47      24.037  17.075  39.847  1.00  0.00
ATOM   1504  H2' G      47      23.286  17.785  39.500  1.00  0.00
ATOM   1505  O2' G      47      24.012  16.905  41.265  1.00  0.00
ATOM   1506 HO2' G      47      23.208  16.467  41.551  1.00  0.00
ATOM   1507  O3' G      47      22.986  14.847  39.395  1.00  0.00
ATOM   1508  P   U      48      21.726  14.741  38.429  1.00  0.00
ATOM   1509  OP1 U      48      20.780  13.814  39.120  1.00  0.00
ATOM   1510  OP2 U      48      22.240  14.496  37.039  1.00  0.00
ATOM   1511  O5' U      48      21.031  16.171  38.366  1.00  0.00
ATOM   1512  C5' U      48      20.245  16.702  39.399  1.00  0.00
ATOM   1513  H5' U      48      20.715  16.662  40.381  1.00  0.00
ATOM   1514 H5'' U      48      19.355  16.075  39.450  1.00  0.00
ATOM   1515  C4' U      48      19.799  18.166  39.092  1.00  0.00
ATOM   1516  H4' U      48      19.335  18.618  39.968  1.00  0.00
ATOM   1517  O4' U      48      20.916  18.880  38.568  1.00  0.00
ATOM   1518  C1' U      48      20.370  20.035  37.800  1.00  0.00
ATOM   1519  H1' U      48      20.398  20.912  38.447  1.00  0.00
ATOM   1520  N1  U      48      21.033  20.300  36.475  1.00  0.00
ATOM   1521  C6  U      48      21.798  19.370  35.797  1.00  0.00
ATOM   1522  H6  U      48      22.022  18.489  36.381  1.00  0.00
ATOM   1523  C5  U      48      22.294  19.664  34.582  1.00  0.00
ATOM   1524  H5  U      48      22.864  18.955  34.000  1.00  0.00
ATOM   1525  C4  U      48      21.941  20.851  33.907  1.00  0.00
ATOM   1526  O4  U      48      22.307  21.120  32.776  1.00  0.00
ATOM   1527  N3  U      48      21.067  21.647  34.523  1.00  0.00
ATOM   1528  H3  U      48      20.766  22.484  34.045  1.00  0.00
ATOM   1529  C2  U      48      20.531  21.411  35.752  1.00  0.00
ATOM   1530  O2  U      48      19.559  22.029  36.100  1.00  0.00
ATOM   1531  C3' U      48      18.798  18.154  37.922  1.00  0.00
ATOM   1532  H3' U      48      19.291  17.736  37.044  1.00  0.00
ATOM   1533  C2' U      48      18.838  19.731  37.709  1.00  0.00
ATOM   1534  H2' U      48      18.401  20.025  36.755  1.00  0.00
ATOM   1535  O2' U      48      18.163  20.419  38.719  1.00  0.00
ATOM   1536 HO2' U      48      17.908  21.311  38.473  1.00  0.00
ATOM   1537  O3' U      48      17.524  17.658  38.226  1.00  0.00
ATOM   1538  P   G      49      16.750  16.901  37.108  1.00  0.00
ATOM   1539  OP1 G      49      15.396  16.628  37.636  1.00  0.00
ATOM   1540  OP2 G      49      17.572  15.717  36.754  1.00  0.00
ATOM   1541  O5' G      49      16.701  17.956  35.936  1.00  0.00
ATOM   1542  C5' G      49      15.740  18.993  35.889  1.00  0.00
ATOM   1543  H5' G      49      15.583  19.528  36.825  1.00  0.00
ATOM   1544 H5'' G      49      14.791  18.516  35.646  1.00  0.00
ATOM   1545  C4' G      49      15.959  20.069  34.855  1.00  0.00
ATOM   1546  H4' G      49      15.454  20.997  35.121  1.00  0.00
ATOM   1547  O4' G      49      17.301  20.401  34.684  1.00  0.00
ATOM   1548  C1' G      49      17.476  20.747  33.340  1.00  0.00
ATOM   1549  H1' G      49      17.774  21.796  33.326  1.00  0.00
ATOM   1550  N9  G      49      18.584  19.932  32.811  1.00  0.00
ATOM   1551  C8  G      49      19.084  18.752  33.232  1.00  0.00
ATOM   1552  H8  G      49      18.641  18.344  34.128  1.00  0.00
ATOM   1553  N7  G      49      19.982  18.206  32.432  1.00  0.00
ATOM   1554  C5  G      49      20.224  19.232  31.510  1.00  0.00
ATOM   1555  C6  G      49      21.033  19.254  30.297  1.00  0.00
ATOM   1556  O6  G      49      21.638  18.361  29.763  1.00  0.00
ATOM   1557  N1  G      49      20.957  20.500  29.698  1.00  0.00
ATOM   1558  H1  G      49      21.204  20.475  28.719  1.00  0.00
ATOM   1559  C2  G      49      20.077  21.504  30.012  1.00  0.00
ATOM   1560  N2  G      49      20.138  22.645  29.347  1.00  0.00
ATOM   1561  H21 G      49      19.464  23.356  29.595  1.00  0.00
ATOM   1562  H22 G      49      20.891  22.940  28.742  1.00  0.00
ATOM   1563  N3  G      49      19.312  21.462  31.058  1.00  0.00
ATOM   1564  C4  G      49      19.432  20.322  31.786  1.00  0.00
ATOM   1565  C3' G      49      15.392  19.746  33.530  1.00  0.00
ATOM   1566  H3' G      49      15.606  18.707  33.277  1.00  0.00
ATOM   1567  C2' G      49      16.120  20.670  32.678  1.00  0.00
ATOM   1568  H2' G      49      16.166  20.238  31.679  1.00  0.00
ATOM   1569  O2' G      49      15.439  21.931  32.630  1.00  0.00
ATOM   1570 HO2' G      49      14.673  21.692  32.103  1.00  0.00
ATOM   1571  O3' G      49      14.008  19.906  33.565  1.00  0.00
ATOM   1572  P   U      50      13.141  19.350  32.307  1.00  0.00
ATOM   1573  OP1 U      50      11.751  19.220  32.788  1.00  0.00
ATOM   1574  OP2 U      50      13.801  18.183  31.700  1.00  0.00
ATOM   1575  O5' U      50      13.141  20.562  31.285  1.00  0.00
ATOM   1576  C5' U      50      12.200  21.685  31.323  1.00  0.00
ATOM   1577  H5' U      50      12.242  22.085  32.336  1.00  0.00
ATOM   1578 H5'' U      50      11.201  21.270  31.192  1.00  0.00
ATOM   1579  C4' U      50      12.534  22.796  30.333  1.00  0.00
ATOM   1580  H4' U      50      11.833  23.611  30.508  1.00  0.00
ATOM   1581  O4' U      50      13.835  23.270  30.331  1.00  0.00
ATOM   1582  C1' U      50      14.292  23.428  28.925  1.00  0.00
ATOM   1583  H1' U      50      14.463  24.491  28.751  1.00  0.00
ATOM   1584  N1  U      50      15.545  22.712  28.576  1.00  0.00
ATOM   1585  C6  U      50      15.809  21.413  29.006  1.00  0.00
ATOM   1586  H6  U      50      15.092  20.939  29.659  1.00  0.00
ATOM   1587  C5  U      50      16.888  20.766  28.500  1.00  0.00
ATOM   1588  H5  U      50      17.086  19.737  28.759  1.00  0.00
ATOM   1589  C4  U      50      17.737  21.398  27.522  1.00  0.00
ATOM   1590  O4  U      50      18.586  20.824  26.900  1.00  0.00
ATOM   1591  N3  U      50      17.558  22.692  27.333  1.00  0.00
ATOM   1592  H3  U      50      18.080  23.175  26.615  1.00  0.00
ATOM   1593  C2  U      50      16.398  23.363  27.641  1.00  0.00
ATOM   1594  O2  U      50      16.303  24.499  27.170  1.00  0.00
ATOM   1595  C3' U      50      12.159  22.290  28.909  1.00  0.00
ATOM   1596  H3' U      50      12.534  21.276  28.771  1.00  0.00
ATOM   1597  C2' U      50      13.138  23.056  28.058  1.00  0.00
ATOM   1598  H2' U      50      13.526  22.385  27.292  1.00  0.00
ATOM   1599  O2' U      50      12.556  24.277  27.757  1.00  0.00
ATOM   1600 HO2' U      50      11.611  24.270  27.929  1.00  0.00
ATOM   1601  O3' U      50      10.779  22.427  28.560  1.00  0.00
ATOM   1602  P   A      51      10.295  21.795  27.154  1.00  0.00
ATOM   1603  OP1 A      51       8.837  21.512  27.338  1.00  0.00
ATOM   1604  OP2 A      51      11.190  20.717  26.754  1.00  0.00
ATOM   1605  O5' A      51      10.489  23.085  26.247  1.00  0.00
ATOM   1606  C5' A      51      10.015  23.079  24.989  1.00  0.00
ATOM   1607  H5' A      51       9.025  22.627  24.932  1.00  0.00
ATOM   1608 H5'' A      51      10.792  22.581  24.408  1.00  0.00
ATOM   1609  C4' A      51      10.010  24.521  24.485  1.00  0.00
ATOM   1610  H4' A      51       9.641  24.525  23.459  1.00  0.00
ATOM   1611  O4' A      51       9.083  25.327  25.198  1.00  0.00
ATOM   1612  C1' A      51       9.703  26.481  25.628  1.00  0.00
ATOM   1613  H1' A      51       9.045  27.350  25.620  1.00  0.00
ATOM   1614  N9  A      51      10.108  26.305  27.022  1.00  0.00
ATOM   1615  C8  A      51       9.558  25.312  27.896  1.00  0.00
ATOM   1616  H8  A      51       8.918  24.495  27.596  1.00  0.00
ATOM   1617  N7  A      51       9.846  25.412  29.200  1.00  0.00
ATOM   1618  C5  A      51      10.505  26.631  29.174  1.00  0.00
ATOM   1619  C6  A      51      10.947  27.494  30.173  1.00  0.00
ATOM   1620  N6  A      51      11.126  27.138  31.454  1.00  0.00
ATOM   1621  H61 A      51      11.102  26.172  31.748  1.00  0.00
ATOM   1622  H62 A      51      11.348  27.856  32.129  1.00  0.00
ATOM   1623  N1  A      51      11.464  28.711  29.864  1.00  0.00
ATOM   1624  C2  A      51      11.312  29.185  28.624  1.00  0.00
ATOM   1625  H2  A      51      11.541  30.236  28.532  1.00  0.00
ATOM   1626  N3  A      51      10.868  28.502  27.663  1.00  0.00
ATOM   1627  C4  A      51      10.553  27.199  27.905  1.00  0.00
ATOM   1628  C3' A      51      11.398  25.217  24.429  1.00  0.00
ATOM   1629  H3' A      51      12.022  24.804  25.221  1.00  0.00
ATOM   1630  C2' A      51      10.990  26.655  24.766  1.00  0.00
ATOM   1631  H2' A      51      11.887  27.108  25.188  1.00  0.00
ATOM   1632  O2' A      51      10.564  27.341  23.606  1.00  0.00
ATOM   1633 HO2' A      51      11.427  27.481  23.209  1.00  0.00
ATOM   1634  O3' A      51      11.939  24.931  23.144  1.00  0.00
ATOM   1635  P   G      52      13.346  25.486  22.718  1.00  0.00
ATOM   1636  OP1 G      52      13.586  25.195  21.300  1.00  0.00
ATOM   1637  OP2 G      52      14.354  25.141  23.720  1.00  0.00
ATOM   1638  O5' G      52      13.109  27.075  22.895  1.00  0.00
ATOM   1639  C5' G      52      13.794  27.944  21.998  1.00  0.00
ATOM   1640  H5' G      52      13.215  28.003  21.076  1.00  0.00
ATOM   1641 H5'' G      52      14.828  27.635  21.840  1.00  0.00
ATOM   1642  C4' G      52      13.857  29.339  22.631  1.00  0.00
ATOM   1643  H4' G      52      14.510  29.958  22.015  1.00  0.00
ATOM   1644  O4' G      52      12.458  29.822  22.523  1.00  0.00
ATOM   1645  C1' G      52      12.246  30.698  23.615  1.00  0.00
ATOM   1646  H1' G      52      12.741  31.631  23.349  1.00  0.00
ATOM   1647  N9  G      52      10.844  30.978  23.829  1.00  0.00
ATOM   1648  C8  G      52      10.020  30.483  24.765  1.00  0.00
ATOM   1649  H8  G      52      10.402  29.959  25.629  1.00  0.00
ATOM   1650  N7  G      52       8.746  30.712  24.648  1.00  0.00
ATOM   1651  C5  G      52       8.705  31.443  23.448  1.00  0.00
ATOM   1652  C6  G      52       7.581  32.105  22.853  1.00  0.00
ATOM   1653  O6  G      52       6.407  32.112  23.255  1.00  0.00
ATOM   1654  N1  G      52       7.875  32.754  21.670  1.00  0.00
ATOM   1655  H1  G      52       7.097  33.251  21.261  1.00  0.00
ATOM   1656  C2  G      52       9.149  32.894  21.196  1.00  0.00
ATOM   1657  N2  G      52       9.277  33.929  20.376  1.00  0.00
ATOM   1658  H21 G      52       8.479  34.448  20.039  1.00  0.00
ATOM   1659  H22 G      52      10.219  34.268  20.242  1.00  0.00
ATOM   1660  N3  G      52      10.288  32.497  21.845  1.00  0.00
ATOM   1661  C4  G      52      10.026  31.663  22.968  1.00  0.00
ATOM   1662  C3' G      52      14.273  29.365  24.114  1.00  0.00
ATOM   1663  H3' G      52      14.415  28.370  24.537  1.00  0.00
ATOM   1664  C2' G      52      13.033  29.977  24.760  1.00  0.00
ATOM   1665  H2' G      52      12.330  29.152  24.874  1.00  0.00
ATOM   1666  O2' G      52      13.302  30.675  25.957  1.00  0.00
ATOM   1667 HO2' G      52      13.946  31.364  25.778  1.00  0.00
ATOM   1668  O3' G      52      15.487  30.178  24.284  1.00  0.00
ATOM   1669  P   A      53      16.918  29.639  24.116  1.00  0.00
ATOM   1670  OP1 A      53      17.792  30.801  24.090  1.00  0.00
ATOM   1671  OP2 A      53      16.979  28.801  22.933  1.00  0.00
ATOM   1672  O5' A      53      17.317  28.774  25.374  1.00  0.00
ATOM   1673  C5' A      53      17.609  29.375  26.607  1.00  0.00
ATOM   1674  H5' A      53      18.170  30.300  26.475  1.00  0.00
ATOM   1675 H5'' A      53      18.208  28.725  27.244  1.00  0.00
ATOM   1676  C4' A      53      16.436  29.770  27.429  1.00  0.00
ATOM   1677  H4' A      53      15.943  30.596  26.917  1.00  0.00
ATOM   1678  O4' A      53      15.546  28.624  27.492  1.00  0.00
ATOM   1679  C1' A      53      14.894  28.623  28.757  1.00  0.00
ATOM   1680  H1' A      53      13.828  28.826  28.657  1.00  0.00
ATOM   1681  N9  A      53      15.152  27.498  29.659  1.00  0.00
ATOM   1682  C8  A      53      14.363  26.936  30.677  1.00  0.00
ATOM   1683  H8  A      53      13.411  27.344  30.982  1.00  0.00
ATOM   1684  N7  A      53      14.907  25.944  31.382  1.00  0.00
ATOM   1685  C5  A      53      16.131  25.806  30.723  1.00  0.00
ATOM   1686  C6  A      53      17.139  24.845  30.727  1.00  0.00
ATOM   1687  N6  A      53      17.181  23.721  31.394  1.00  0.00
ATOM   1688  H61 A      53      16.406  23.372  31.939  1.00  0.00
ATOM   1689  H62 A      53      18.053  23.217  31.470  1.00  0.00
ATOM   1690  N1  A      53      18.142  24.972  29.976  1.00  0.00
ATOM   1691  C2  A      53      18.287  26.052  29.268  1.00  0.00
ATOM   1692  H2  A      53      19.254  26.047  28.787  1.00  0.00
ATOM   1693  N3  A      53      17.433  26.990  29.080  1.00  0.00
ATOM   1694  C4  A      53      16.325  26.804  29.799  1.00  0.00
ATOM   1695  C3' A      53      16.818  30.258  28.814  1.00  0.00
ATOM   1696  H3' A      53      17.561  29.643  29.321  1.00  0.00
ATOM   1697  C2' A      53      15.445  29.902  29.443  1.00  0.00
ATOM   1698  H2' A      53      15.677  29.627  30.472  1.00  0.00
ATOM   1699  O2' A      53      14.507  30.955  29.220  1.00  0.00
ATOM   1700 HO2' A      53      13.859  30.745  29.897  1.00  0.00
ATOM   1701  O3' A      53      17.222  31.646  28.859  1.00  0.00
ATOM   1702  P   A      54      18.644  32.008  29.437  1.00  0.00
ATOM   1703  OP1 A      54      18.676  33.487  29.670  1.00  0.00
ATOM   1704  OP2 A      54      19.604  31.263  28.689  1.00  0.00
ATOM   1705  O5' A      54      18.591  31.315  30.888  1.00  0.00
ATOM   1706  C5' A      54      17.789  31.872  31.853  1.00  0.00
ATOM   1707  H5' A      54      16.880  32.379  31.529  1.00  0.00
ATOM   1708 H5'' A      54      18.431  32.670  32.226  1.00  0.00
ATOM   1709  C4' A      54      17.288  30.885  32.954  1.00  0.00
ATOM   1710  H4' A      54      16.523  31.366  33.563  1.00  0.00
ATOM   1711  O4' A      54      16.904  29.698  32.309  1.00  0.00
ATOM   1712  C1' A      54      17.273  28.622  33.173  1.00  0.00
ATOM   1713  H1' A      54      16.361  28.029  33.244  1.00  0.00
ATOM   1714  N9  A      54      18.421  27.787  32.552  1.00  0.00
ATOM   1715  C8  A      54      19.257  28.135  31.562  1.00  0.00
ATOM   1716  H8  A      54      19.282  29.079  31.038  1.00  0.00
ATOM   1717  N7  A      54      20.255  27.313  31.388  1.00  0.00
ATOM   1718  C5  A      54      19.877  26.218  32.235  1.00  0.00
ATOM   1719  C6  A      54      20.430  24.938  32.560  1.00  0.00
ATOM   1720  N6  A      54      21.480  24.333  32.039  1.00  0.00
ATOM   1721  H61 A      54      21.888  24.704  31.192  1.00  0.00
ATOM   1722  H62 A      54      21.630  23.370  32.306  1.00  0.00
ATOM   1723  N1  A      54      19.857  24.163  33.497  1.00  0.00
ATOM   1724  C2  A      54      18.784  24.555  34.060  1.00  0.00
ATOM   1725  H2  A      54      18.275  23.988  34.826  1.00  0.00
ATOM   1726  N3  A      54      18.135  25.689  33.886  1.00  0.00
ATOM   1727  C4  A      54      18.732  26.454  32.910  1.00  0.00
ATOM   1728  C3' A      54      18.326  30.535  33.973  1.00  0.00
ATOM   1729  H3' A      54      19.286  30.282  33.523  1.00  0.00
ATOM   1730  C2' A      54      17.724  29.162  34.461  1.00  0.00
ATOM   1731  H2' A      54      18.527  28.575  34.907  1.00  0.00
ATOM   1732  O2' A      54      16.591  29.269  35.370  1.00  0.00
ATOM   1733 HO2' A      54      15.919  29.617  34.779  1.00  0.00
ATOM   1734  O3' A      54      18.579  31.649  34.891  1.00  0.00
ATOM   1735  P   C      55      19.907  31.676  35.721  1.00  0.00
ATOM   1736  OP1 C      55      19.830  32.855  36.649  1.00  0.00
ATOM   1737  OP2 C      55      21.018  31.609  34.789  1.00  0.00
ATOM   1738  O5' C      55      20.000  30.374  36.675  1.00  0.00
ATOM   1739  C5' C      55      18.987  30.233  37.755  1.00  0.00
ATOM   1740  H5' C      55      18.006  30.522  37.376  1.00  0.00
ATOM   1741 H5'' C      55      19.153  31.040  38.470  1.00  0.00
ATOM   1742  C4' C      55      18.867  28.946  38.532  1.00  0.00
ATOM   1743  H4' C      55      18.046  28.964  39.247  1.00  0.00
ATOM   1744  O4' C      55      18.630  27.837  37.731  1.00  0.00
ATOM   1745  C1' C      55      19.322  26.673  38.238  1.00  0.00
ATOM   1746  H1' C      55      18.563  25.913  38.429  1.00  0.00
ATOM   1747  N1  C      55      20.240  26.116  37.225  1.00  0.00
ATOM   1748  C6  C      55      20.701  26.880  36.180  1.00  0.00
ATOM   1749  H6  C      55      20.304  27.863  35.974  1.00  0.00
ATOM   1750  C5  C      55      21.680  26.415  35.365  1.00  0.00
ATOM   1751  H5  C      55      21.958  27.045  34.533  1.00  0.00
ATOM   1752  C4  C      55      22.060  25.096  35.516  1.00  0.00
ATOM   1753  N4  C      55      23.015  24.622  34.825  1.00  0.00
ATOM   1754  H41 C      55      23.292  24.961  33.915  1.00  0.00
ATOM   1755  H42 C      55      23.533  23.835  35.190  1.00  0.00
ATOM   1756  N3  C      55      21.840  24.432  36.626  1.00  0.00
ATOM   1757  C2  C      55      20.867  24.919  37.455  1.00  0.00
ATOM   1758  O2  C      55      20.595  24.184  38.399  1.00  0.00
ATOM   1759  C3' C      55      20.266  28.622  39.195  1.00  0.00
ATOM   1760  H3' C      55      20.927  28.701  38.332  1.00  0.00
ATOM   1761  C2' C      55      19.998  27.112  39.510  1.00  0.00
ATOM   1762  H2' C      55      20.939  26.562  39.532  1.00  0.00
ATOM   1763  O2' C      55      19.087  26.815  40.618  1.00  0.00
ATOM   1764 HO2' C      55      19.245  25.958  41.020  1.00  0.00
ATOM   1765  O3' C      55      20.527  29.410  40.367  1.00  0.00
ATOM   1766  P   C      56      21.911  29.757  40.948  1.00  0.00
ATOM   1767  OP1 C      56      21.831  30.632  42.187  1.00  0.00
ATOM   1768  OP2 C      56      22.788  30.190  39.859  1.00  0.00
ATOM   1769  O5' C      56      22.515  28.347  41.354  1.00  0.00
ATOM   1770  C5' C      56      22.048  27.658  42.428  1.00  0.00
ATOM   1771  H5' C      56      20.991  27.459  42.255  1.00  0.00
ATOM   1772 H5'' C      56      22.107  28.235  43.351  1.00  0.00
ATOM   1773  C4' C      56      22.697  26.285  42.699  1.00  0.00
ATOM   1774  H4' C      56      22.321  25.922  43.656  1.00  0.00
ATOM   1775  O4' C      56      22.511  25.274  41.665  1.00  0.00
ATOM   1776  C1' C      56      23.596  24.416  41.502  1.00  0.00
ATOM   1777  H1' C      56      23.319  23.382  41.708  1.00  0.00
ATOM   1778  N1  C      56      24.237  24.679  40.182  1.00  0.00
ATOM   1779  C6  C      56      23.924  25.779  39.434  1.00  0.00
ATOM   1780  H6  C      56      23.269  26.566  39.777  1.00  0.00
ATOM   1781  C5  C      56      24.540  25.949  38.230  1.00  0.00
ATOM   1782  H5  C      56      24.339  26.828  37.635  1.00  0.00
ATOM   1783  C4  C      56      25.461  24.915  37.827  1.00  0.00
ATOM   1784  N4  C      56      26.022  24.946  36.670  1.00  0.00
ATOM   1785  H41 C      56      25.703  25.609  35.977  1.00  0.00
ATOM   1786  H42 C      56      26.594  24.141  36.459  1.00  0.00
ATOM   1787  N3  C      56      25.686  23.824  38.558  1.00  0.00
ATOM   1788  C2  C      56      25.214  23.794  39.822  1.00  0.00
ATOM   1789  O2  C      56      25.689  22.924  40.537  1.00  0.00
ATOM   1790  C3' C      56      24.183  26.273  42.782  1.00  0.00
ATOM   1791  H3' C      56      24.519  26.838  41.912  1.00  0.00
ATOM   1792  C2' C      56      24.592  24.815  42.637  1.00  0.00
ATOM   1793  H2' C      56      25.656  24.711  42.427  1.00  0.00
ATOM   1794  O2' C      56      24.206  24.151  43.835  1.00  0.00
ATOM   1795 HO2' C      56      24.885  24.185  44.513  1.00  0.00
ATOM   1796  O3' C      56      24.599  26.943  43.971  1.00  0.00
ATOM   1797  P   A      57      25.902  27.775  43.906  1.00  0.00
ATOM   1798  OP1 A      57      26.016  28.304  45.259  1.00  0.00
ATOM   1799  OP2 A      57      25.917  28.695  42.700  1.00  0.00
ATOM   1800  O5' A      57      27.011  26.827  43.732  1.00  0.00
ATOM   1801  C5' A      57      27.414  25.939  44.883  1.00  0.00
ATOM   1802  H5' A      57      26.521  25.561  45.381  1.00  0.00
ATOM   1803 H5'' A      57      27.847  26.651  45.586  1.00  0.00
ATOM   1804  C4' A      57      28.290  24.739  44.499  1.00  0.00
ATOM   1805  H4' A      57      28.303  24.039  45.334  1.00  0.00
ATOM   1806  O4' A      57      27.747  24.064  43.335  1.00  0.00
ATOM   1807  C1' A      57      28.842  23.561  42.656  1.00  0.00
ATOM   1808  H1' A      57      28.734  22.503  42.419  1.00  0.00
ATOM   1809  N9  A      57      28.903  24.150  41.251  1.00  0.00
ATOM   1810  C8  A      57      28.321  25.321  40.836  1.00  0.00
ATOM   1811  H8  A      57      27.806  25.976  41.523  1.00  0.00
ATOM   1812  N7  A      57      28.513  25.574  39.563  1.00  0.00
ATOM   1813  C5  A      57      29.279  24.473  39.149  1.00  0.00
ATOM   1814  C6  A      57      29.869  24.144  37.846  1.00  0.00
ATOM   1815  N6  A      57      29.694  24.870  36.736  1.00  0.00
ATOM   1816  H61 A      57      29.216  25.754  36.631  1.00  0.00
ATOM   1817  H62 A      57      30.147  24.551  35.891  1.00  0.00
ATOM   1818  N1  A      57      30.623  23.041  37.821  1.00  0.00
ATOM   1819  C2  A      57      30.814  22.309  38.923  1.00  0.00
ATOM   1820  H2  A      57      31.476  21.493  38.675  1.00  0.00
ATOM   1821  N3  A      57      30.381  22.570  40.193  1.00  0.00
ATOM   1822  C4  A      57      29.598  23.628  40.184  1.00  0.00
ATOM   1823  C3' A      57      29.677  25.122  44.156  1.00  0.00
ATOM   1824  H3' A      57      29.647  25.918  43.412  1.00  0.00
ATOM   1825  C2' A      57      30.171  23.837  43.457  1.00  0.00
ATOM   1826  H2' A      57      30.985  23.967  42.743  1.00  0.00
ATOM   1827  O2' A      57      30.507  22.801  44.349  1.00  0.00
ATOM   1828 HO2' A      57      30.874  22.133  43.766  1.00  0.00
ATOM   1829  O3' A      57      30.370  25.614  45.313  1.00  0.00
ATOM   1830  P   G      58      31.609  26.576  45.186  1.00  0.00
ATOM   1831  OP1 G      58      32.059  26.731  46.604  1.00  0.00
ATOM   1832  OP2 G      58      31.157  27.777  44.473  1.00  0.00
ATOM   1833  O5' G      58      32.629  25.766  44.321  1.00  0.00
ATOM   1834  C5' G      58      33.357  24.691  44.832  1.00  0.00
ATOM   1835  H5' G      58      32.696  23.984  45.333  1.00  0.00
ATOM   1836 H5'' G      58      33.981  25.183  45.578  1.00  0.00
ATOM   1837  C4' G      58      34.160  23.936  43.779  1.00  0.00
ATOM   1838  H4' G      58      34.681  23.138  44.308  1.00  0.00
ATOM   1839  O4' G      58      33.432  23.235  42.788  1.00  0.00
ATOM   1840  C1' G      58      34.264  23.343  41.561  1.00  0.00
ATOM   1841  H1' G      58      34.450  22.359  41.130  1.00  0.00
ATOM   1842  N9  G      58      33.679  24.292  40.612  1.00  0.00
ATOM   1843  C8  G      58      32.698  25.215  40.762  1.00  0.00
ATOM   1844  H8  G      58      32.411  25.430  41.780  1.00  0.00
ATOM   1845  N7  G      58      32.324  25.812  39.677  1.00  0.00
ATOM   1846  C5  G      58      33.103  25.139  38.694  1.00  0.00
ATOM   1847  C6  G      58      33.252  25.380  37.275  1.00  0.00
ATOM   1848  O6  G      58      32.672  26.156  36.533  1.00  0.00
ATOM   1849  N1  G      58      34.160  24.559  36.685  1.00  0.00
ATOM   1850  H1  G      58      34.459  24.609  35.721  1.00  0.00
ATOM   1851  C2  G      58      34.948  23.726  37.374  1.00  0.00
ATOM   1852  N2  G      58      35.836  23.087  36.675  1.00  0.00
ATOM   1853  H21 G      58      36.447  22.400  37.095  1.00  0.00
ATOM   1854  H22 G      58      35.771  22.988  35.672  1.00  0.00
ATOM   1855  N3  G      58      34.916  23.491  38.682  1.00  0.00
ATOM   1856  C4  G      58      33.981  24.296  39.291  1.00  0.00
ATOM   1857  C3' G      58      35.247  24.852  43.109  1.00  0.00
ATOM   1858  H3' G      58      34.741  25.750  42.752  1.00  0.00
ATOM   1859  C2' G      58      35.629  23.951  41.949  1.00  0.00
ATOM   1860  H2' G      58      36.088  24.518  41.140  1.00  0.00
ATOM   1861  O2' G      58      36.284  22.822  42.342  1.00  0.00
ATOM   1862 HO2' G      58      37.040  22.631  41.781  1.00  0.00
ATOM   1863  O3' G      58      36.372  25.205  43.923  1.00  0.00
ATOM   1864  P   A      59      37.224  26.543  43.576  1.00  0.00
ATOM   1865  OP1 A      59      37.993  26.851  44.775  1.00  0.00
ATOM   1866  OP2 A      59      36.297  27.526  42.948  1.00  0.00
ATOM   1867  O5' A      59      38.095  26.093  42.361  1.00  0.00
ATOM   1868  C5' A      59      38.961  24.968  42.343  1.00  0.00
ATOM   1869  H5' A      59      38.414  24.108  42.730  1.00  0.00
ATOM   1870 H5'' A      59      39.835  25.280  42.915  1.00  0.00
ATOM   1871  C4' A      59      39.441  24.711  40.946  1.00  0.00
ATOM   1872  H4' A      59      40.252  23.983  40.928  1.00  0.00
ATOM   1873  O4' A      59      38.408  24.133  40.173  1.00  0.00
ATOM   1874  C1' A      59      38.464  24.693  38.907  1.00  0.00
ATOM   1875  H1' A      59      38.432  23.969  38.093  1.00  0.00
ATOM   1876  N9  A      59      37.439  25.685  38.598  1.00  0.00
ATOM   1877  C8  A      59      36.585  26.449  39.377  1.00  0.00
ATOM   1878  H8  A      59      36.615  26.416  40.456  1.00  0.00
ATOM   1879  N7  A      59      35.792  27.306  38.696  1.00  0.00
ATOM   1880  C5  A      59      36.169  27.034  37.363  1.00  0.00
ATOM   1881  C6  A      59      35.760  27.478  36.092  1.00  0.00
ATOM   1882  N6  A      59      34.804  28.356  35.888  1.00  0.00
ATOM   1883  H61 A      59      34.288  28.636  36.711  1.00  0.00
ATOM   1884  H62 A      59      34.626  28.515  34.907  1.00  0.00
ATOM   1885  N1  A      59      36.320  27.134  34.964  1.00  0.00
ATOM   1886  C2  A      59      37.277  26.216  35.013  1.00  0.00
ATOM   1887  H2  A      59      37.491  25.762  34.056  1.00  0.00
ATOM   1888  N3  A      59      37.668  25.554  36.126  1.00  0.00
ATOM   1889  C4  A      59      37.089  26.029  37.261  1.00  0.00
ATOM   1890  C3' A      59      39.974  25.956  40.281  1.00  0.00
ATOM   1891  H3' A      59      39.271  26.768  40.469  1.00  0.00
ATOM   1892  C2' A      59      39.810  25.409  38.824  1.00  0.00
ATOM   1893  H2' A      59      39.701  26.137  38.020  1.00  0.00
ATOM   1894  O2' A      59      40.900  24.442  38.544  1.00  0.00
ATOM   1895 HO2' A      59      41.736  24.829  38.814  1.00  0.00
ATOM   1896  O3' A      59      41.338  26.338  40.577  1.00  0.00
ATOM   1897  P   U      60      41.856  27.855  40.444  1.00  0.00
ATOM   1898  OP1 U      60      43.309  27.847  40.663  1.00  0.00
ATOM   1899  OP2 U      60      40.952  28.676  41.319  1.00  0.00
ATOM   1900  O5' U      60      41.519  28.177  38.860  1.00  0.00
ATOM   1901  C5' U      60      42.290  27.749  37.808  1.00  0.00
ATOM   1902  H5' U      60      42.334  26.665  37.695  1.00  0.00
ATOM   1903 H5'' U      60      43.283  28.164  37.983  1.00  0.00
ATOM   1904  C4' U      60      41.701  28.217  36.461  1.00  0.00
ATOM   1905  H4' U      60      42.295  27.704  35.704  1.00  0.00
ATOM   1906  O4' U      60      40.288  27.893  36.284  1.00  0.00
ATOM   1907  C1' U      60      39.838  29.060  35.534  1.00  0.00
ATOM   1908  H1' U      60      39.380  28.597  34.660  1.00  0.00
ATOM   1909  N1  U      60      38.743  29.731  36.292  1.00  0.00
ATOM   1910  C6  U      60      38.705  29.827  37.685  1.00  0.00
ATOM   1911  H6  U      60      39.447  29.536  38.414  1.00  0.00
ATOM   1912  C5  U      60      37.655  30.523  38.163  1.00  0.00
ATOM   1913  H5  U      60      37.654  30.667  39.234  1.00  0.00
ATOM   1914  C4  U      60      36.482  30.922  37.375  1.00  0.00
ATOM   1915  O4  U      60      35.383  31.341  37.767  1.00  0.00
ATOM   1916  N3  U      60      36.640  30.765  36.045  1.00  0.00
ATOM   1917  H3  U      60      35.885  31.043  35.435  1.00  0.00
ATOM   1918  C2  U      60      37.766  30.263  35.428  1.00  0.00
ATOM   1919  O2  U      60      37.878  30.222  34.188  1.00  0.00
ATOM   1920  C3' U      60      41.878  29.746  36.311  1.00  0.00
ATOM   1921  H3' U      60      41.525  30.200  37.237  1.00  0.00
ATOM   1922  C2' U      60      40.934  30.114  35.222  1.00  0.00
ATOM   1923  H2' U      60      40.543  31.104  35.457  1.00  0.00
ATOM   1924  O2' U      60      41.408  29.930  33.927  1.00  0.00
ATOM   1925 HO2' U      60      42.043  30.641  33.813  1.00  0.00
ATOM   1926  O3' U      60      43.231  30.045  36.097  1.00  0.00
ATOM   1927  P   A      61      43.782  31.562  35.927  1.00  0.00
ATOM   1928  OP1 A      61      45.246  31.440  35.980  1.00  0.00
ATOM   1929  OP2 A      61      43.122  32.373  36.988  1.00  0.00
ATOM   1930  O5' A      61      43.338  32.035  34.443  1.00  0.00
ATOM   1931  C5' A      61      44.017  31.447  33.304  1.00  0.00
ATOM   1932  H5' A      61      43.819  30.375  33.284  1.00  0.00
ATOM   1933 H5'' A      61      45.064  31.749  33.326  1.00  0.00
ATOM   1934  C4' A      61      43.386  31.990  32.048  1.00  0.00
ATOM   1935  H4' A      61      43.837  31.502  31.184  1.00  0.00
ATOM   1936  O4' A      61      42.034  31.656  31.953  1.00  0.00
ATOM   1937  C1' A      61      41.436  32.721  31.177  1.00  0.00
ATOM   1938  H1' A      61      40.968  32.283  30.295  1.00  0.00
ATOM   1939  N9  A      61      40.336  33.352  31.896  1.00  0.00
ATOM   1940  C8  A      61      39.883  33.275  33.189  1.00  0.00
ATOM   1941  H8  A      61      40.315  32.614  33.926  1.00  0.00
ATOM   1942  N7  A      61      38.740  33.954  33.380  1.00  0.00
ATOM   1943  C5  A      61      38.478  34.546  32.149  1.00  0.00
ATOM   1944  C6  A      61      37.391  35.289  31.502  1.00  0.00
ATOM   1945  N6  A      61      36.212  35.583  31.999  1.00  0.00
ATOM   1946  H61 A      61      35.523  35.865  31.317  1.00  0.00
ATOM   1947  H62 A      61      36.114  35.252  32.948  1.00  0.00
ATOM   1948  N1  A      61      37.380  35.525  30.195  1.00  0.00
ATOM   1949  C2  A      61      38.444  35.276  29.519  1.00  0.00
ATOM   1950  H2  A      61      38.415  35.454  28.454  1.00  0.00
ATOM   1951  N3  A      61      39.516  34.559  29.936  1.00  0.00
ATOM   1952  C4  A      61      39.486  34.176  31.242  1.00  0.00
ATOM   1953  C3' A      61      43.437  33.519  31.974  1.00  0.00
ATOM   1954  H3' A      61      42.939  33.889  32.870  1.00  0.00
ATOM   1955  C2' A      61      42.559  33.690  30.738  1.00  0.00
ATOM   1956  H2' A      61      42.273  34.740  30.672  1.00  0.00
ATOM   1957  O2' A      61      43.050  33.180  29.513  1.00  0.00
ATOM   1958 HO2' A      61      43.926  33.534  29.338  1.00  0.00
ATOM   1959  O3' A      61      44.735  34.043  31.848  1.00  0.00
ATOM   1960  P   U      62      45.052  35.478  32.586  1.00  0.00
ATOM   1961  OP1 U      62      46.510  35.633  32.581  1.00  0.00
ATOM   1962  OP2 U      62      44.351  35.425  33.916  1.00  0.00
ATOM   1963  O5' U      62      44.315  36.584  31.646  1.00  0.00
ATOM   1964  C5' U      62      44.550  36.530  30.279  1.00  0.00
ATOM   1965  H5' U      62      44.295  35.558  29.857  1.00  0.00
ATOM   1966 H5'' U      62      45.600  36.531  29.989  1.00  0.00
ATOM   1967  C4' U      62      43.789  37.576  29.443  1.00  0.00
ATOM   1968  H4' U      62      44.163  37.413  28.432  1.00  0.00
ATOM   1969  O4' U      62      42.396  37.299  29.592  1.00  0.00
ATOM   1970  C1' U      62      41.637  38.354  30.132  1.00  0.00
ATOM   1971  H1' U      62      41.138  38.828  29.287  1.00  0.00
ATOM   1972  N1  U      62      40.660  38.017  31.202  1.00  0.00
ATOM   1973  C6  U      62      41.009  37.186  32.268  1.00  0.00
ATOM   1974  H6  U      62      41.984  36.723  32.243  1.00  0.00
ATOM   1975  C5  U      62      40.140  36.947  33.272  1.00  0.00
ATOM   1976  H5  U      62      40.378  36.247  34.059  1.00  0.00
ATOM   1977  C4  U      62      38.849  37.556  33.366  1.00  0.00
ATOM   1978  O4  U      62      38.166  37.442  34.402  1.00  0.00
ATOM   1979  N3  U      62      38.582  38.430  32.304  1.00  0.00
ATOM   1980  H3  U      62      37.765  39.020  32.376  1.00  0.00
ATOM   1981  C2  U      62      39.402  38.561  31.177  1.00  0.00
ATOM   1982  O2  U      62      38.953  39.349  30.355  1.00  0.00
ATOM   1983  C3' U      62      43.933  39.060  29.808  1.00  0.00
ATOM   1984  H3' U      62      44.861  39.285  30.334  1.00  0.00
ATOM   1985  C2' U      62      42.696  39.357  30.668  1.00  0.00
ATOM   1986  H2' U      62      42.840  39.030  31.698  1.00  0.00
ATOM   1987  O2' U      62      42.280  40.775  30.592  1.00  0.00
ATOM   1988 HO2' U      62      42.097  41.059  29.694  1.00  0.00
ATOM   1989  O3' U      62      43.859  39.629  28.556  1.00  0.00
ATOM   1990  P   U      63      45.126  40.390  27.968  1.00  0.00
ATOM   1991  OP1 U      63      44.906  40.556  26.524  1.00  0.00
ATOM   1992  OP2 U      63      46.262  39.573  28.525  1.00  0.00
ATOM   1993  O5' U      63      45.181  41.817  28.666  1.00  0.00
ATOM   1994  C5' U      63      46.382  42.521  28.817  1.00  0.00
ATOM   1995  H5' U      63      46.562  42.983  27.846  1.00  0.00
ATOM   1996 H5'' U      63      47.219  41.860  29.041  1.00  0.00
ATOM   1997  C4' U      63      46.253  43.613  29.920  1.00  0.00
ATOM   1998  H4' U      63      47.229  44.095  29.992  1.00  0.00
ATOM   1999  O4' U      63      45.171  44.510  29.705  1.00  0.00
ATOM   2000  C1' U      63      44.442  44.720  30.935  1.00  0.00
ATOM   2001  H1' U      63      44.993  45.408  31.576  1.00  0.00
ATOM   2002  N1  U      63      43.003  45.074  30.660  1.00  0.00
ATOM   2003  C6  U      63      42.299  44.375  29.674  1.00  0.00
ATOM   2004  H6  U      63      42.766  43.546  29.164  1.00  0.00
ATOM   2005  C5  U      63      41.018  44.786  29.405  1.00  0.00
ATOM   2006  H5  U      63      40.376  44.470  28.596  1.00  0.00
ATOM   2007  C4  U      63      40.326  45.740  30.258  1.00  0.00
ATOM   2008  O4  U      63      39.195  46.133  30.156  1.00  0.00
ATOM   2009  N3  U      63      41.120  46.266  31.236  1.00  0.00
ATOM   2010  H3  U      63      40.807  47.038  31.806  1.00  0.00
ATOM   2011  C2  U      63      42.449  46.060  31.415  1.00  0.00
ATOM   2012  O2  U      63      43.111  46.683  32.212  1.00  0.00
ATOM   2013  C3' U      63      45.927  42.909  31.309  1.00  0.00
ATOM   2014  H3' U      63      46.025  41.825  31.245  1.00  0.00
ATOM   2015  C2' U      63      44.463  43.313  31.542  1.00  0.00
ATOM   2016  H2' U      63      43.908  42.689  30.842  1.00  0.00
ATOM   2017  O2' U      63      43.928  43.174  32.894  1.00  0.00
ATOM   2018 HO2' U      63      44.568  42.682  33.413  1.00  0.00
ATOM   2019  O3' U      63      46.855  43.488  32.252  1.00  0.00
ATOM   2020  P   G      64      47.208  42.701  33.582  1.00  0.00
ATOM   2021  OP1 G      64      48.448  41.995  33.249  1.00  0.00
ATOM   2022  OP2 G      64      45.998  42.013  34.054  1.00  0.00
ATOM   2023  O5' G      64      47.660  43.851  34.582  1.00  0.00
ATOM   2024  C5' G      64      46.714  44.714  35.238  1.00  0.00
ATOM   2025  H5' G      64      45.850  44.089  35.462  1.00  0.00
ATOM   2026 H5'' G      64      46.380  45.519  34.583  1.00  0.00
ATOM   2027  C4' G      64      47.162  45.376  36.519  1.00  0.00
ATOM   2028  H4' G      64      46.356  46.038  36.832  1.00  0.00
ATOM   2029  O4' G      64      47.571  44.389  37.417  1.00  0.00
ATOM   2030  C1' G      64      48.997  44.509  37.605  1.00  0.00
ATOM   2031  H1' G      64      49.056  45.072  38.537  1.00  0.00
ATOM   2032  N9  G      64      49.610  43.204  37.629  1.00  0.00
ATOM   2033  C8  G      64      49.885  42.419  36.552  1.00  0.00
ATOM   2034  H8  G      64      49.777  42.843  35.565  1.00  0.00
ATOM   2035  N7  G      64      50.397  41.257  36.822  1.00  0.00
ATOM   2036  C5  G      64      50.324  41.188  38.209  1.00  0.00
ATOM   2037  C6  G      64      50.892  40.274  39.132  1.00  0.00
ATOM   2038  O6  G      64      51.510  39.240  38.853  1.00  0.00
ATOM   2039  N1  G      64      50.676  40.662  40.465  1.00  0.00
ATOM   2040  H1  G      64      51.159  40.078  41.133  1.00  0.00
ATOM   2041  C2  G      64      50.062  41.781  40.871  1.00  0.00
ATOM   2042  N2  G      64      49.978  41.856  42.149  1.00  0.00
ATOM   2043  H21 G      64      50.070  41.021  42.710  1.00  0.00
ATOM   2044  H22 G      64      49.532  42.673  42.542  1.00  0.00
ATOM   2045  N3  G      64      49.640  42.767  40.100  1.00  0.00
ATOM   2046  C4  G      64      49.837  42.390  38.748  1.00  0.00
ATOM   2047  C3' G      64      48.376  46.345  36.223  1.00  0.00
ATOM   2048  H3' G      64      48.395  46.679  35.186  1.00  0.00
ATOM   2049  C2' G      64      49.571  45.441  36.501  1.00  0.00
ATOM   2050  H2' G      64      49.691  44.965  35.528  1.00  0.00
ATOM   2051  O2' G      64      50.839  46.068  36.897  1.00  0.00
ATOM   2052 HO2' G      64      50.592  46.831  37.425  1.00  0.00
ATOM   2053  O3' G      64      48.212  47.430  37.128  1.00  0.00
ATOM   2054  P   U      65      49.010  48.814  37.098  1.00  0.00
ATOM   2055  OP1 U      65      48.201  49.955  37.557  1.00  0.00
ATOM   2056  OP2 U      65      49.703  49.005  35.798  1.00  0.00
ATOM   2057  O5' U      65      50.022  48.391  38.163  1.00  0.00
ATOM   2058  C5' U      65      49.613  48.411  39.598  1.00  0.00
ATOM   2059  H5' U      65      48.684  47.866  39.764  1.00  0.00
ATOM   2060 H5'' U      65      49.287  49.420  39.850  1.00  0.00
ATOM   2061  C4' U      65      50.701  47.971  40.582  1.00  0.00
ATOM   2062  H4' U      65      50.500  48.502  41.513  1.00  0.00
ATOM   2063  O4' U      65      50.681  46.553  40.876  1.00  0.00
ATOM   2064  C1' U      65      51.979  46.318  41.536  1.00  0.00
ATOM   2065  H1' U      65      51.791  46.295  42.609  1.00  0.00
ATOM   2066  N1  U      65      52.572  45.027  41.142  1.00  0.00
ATOM   2067  C6  U      65      52.487  44.585  39.858  1.00  0.00
ATOM   2068  H6  U      65      52.052  45.132  39.034  1.00  0.00
ATOM   2069  C5  U      65      52.953  43.380  39.521  1.00  0.00
ATOM   2070  H5  U      65      52.917  43.021  38.503  1.00  0.00
ATOM   2071  C4  U      65      53.511  42.518  40.543  1.00  0.00
ATOM   2072  O4  U      65      53.849  41.392  40.421  1.00  0.00
ATOM   2073  N3  U      65      53.596  43.016  41.758  1.00  0.00
ATOM   2074  H3  U      65      53.922  42.418  42.504  1.00  0.00
ATOM   2075  C2  U      65      53.175  44.251  42.125  1.00  0.00
ATOM   2076  O2  U      65      53.277  44.680  43.276  1.00  0.00
ATOM   2077  C3' U      65      52.149  48.397  40.204  1.00  0.00
ATOM   2078  H3' U      65      52.368  48.063  39.190  1.00  0.00
ATOM   2079  C2' U      65      53.000  47.449  41.143  1.00  0.00
ATOM   2080  H2' U      65      53.852  47.074  40.576  1.00  0.00
ATOM   2081  O2' U      65      53.206  48.233  42.320  1.00  0.00
ATOM   2082 HO2' U      65      54.053  48.679  42.239  1.00  0.00
ATOM   2083  O3' U      65      52.465  49.758  40.290  1.00  0.00
ATOM   2084  P   A      66      53.892  50.321  39.738  1.00  0.00
ATOM   2085  OP1 A      66      53.711  51.712  39.351  1.00  0.00
ATOM   2086  OP2 A      66      54.461  49.399  38.751  1.00  0.00
ATOM   2087  O5' A      66      54.996  50.291  40.909  1.00  0.00
ATOM   2088  C5' A      66      54.894  51.091  42.101  1.00  0.00
ATOM   2089  H5' A      66      53.902  51.046  42.551  1.00  0.00
ATOM   2090 H5'' A      66      55.199  52.065  41.721  1.00  0.00
ATOM   2091  C4' A      66      55.867  50.568  43.080  1.00  0.00
ATOM   2092  H4' A      66      55.985  51.091  44.029  1.00  0.00
ATOM   2093  O4' A      66      55.544  49.250  43.327  1.00  0.00
ATOM   2094  C1' A      66      56.676  48.422  43.166  1.00  0.00
ATOM   2095  H1' A      66      56.682  47.902  44.124  1.00  0.00
ATOM   2096  N9  A      66      56.512  47.473  42.065  1.00  0.00
ATOM   2097  C8  A      66      56.779  47.675  40.740  1.00  0.00
ATOM   2098  H8  A      66      56.736  48.678  40.341  1.00  0.00
ATOM   2099  N7  A      66      56.821  46.574  40.046  1.00  0.00
ATOM   2100  C5  A      66      56.821  45.609  40.969  1.00  0.00
ATOM   2101  C6  A      66      56.773  44.198  40.936  1.00  0.00
ATOM   2102  N6  A      66      56.696  43.492  39.801  1.00  0.00
ATOM   2103  H61 A      66      56.764  44.048  38.961  1.00  0.00
ATOM   2104  H62 A      66      56.522  42.501  39.891  1.00  0.00
ATOM   2105  N1  A      66      56.753  43.462  42.084  1.00  0.00
ATOM   2106  C2  A      66      56.565  44.143  43.207  1.00  0.00
ATOM   2107  H2  A      66      56.494  43.489  44.064  1.00  0.00
ATOM   2108  N3  A      66      56.451  45.440  43.367  1.00  0.00
ATOM   2109  C4  A      66      56.592  46.110  42.211  1.00  0.00
ATOM   2110  C3' A      66      57.343  50.601  42.523  1.00  0.00
ATOM   2111  H3' A      66      57.304  50.551  41.435  1.00  0.00
ATOM   2112  C2' A      66      57.937  49.336  43.088  1.00  0.00
ATOM   2113  H2' A      66      58.772  48.982  42.484  1.00  0.00
ATOM   2114  O2' A      66      58.271  49.482  44.478  1.00  0.00
ATOM   2115 HO2' A      66      58.214  50.424  44.653  1.00  0.00
ATOM   2116  O3' A      66      58.123  51.678  43.076  1.00  0.00
ATOM   2117  P   U      67      58.020  53.180  42.603  1.00  0.00
ATOM   2118  OP1 U      67      57.764  53.240  41.108  1.00  0.00
ATOM   2119  OP2 U      67      59.070  54.005  43.205  1.00  0.00
ATOM   2120  O5' U      67      56.670  53.688  43.243  1.00  0.00
ATOM   2121  C5' U      67      55.805  54.654  42.726  1.00  0.00
ATOM   2122  H5' U      67      55.366  54.306  41.791  1.00  0.00
ATOM   2123 H5'' U      67      56.366  55.581  42.609  1.00  0.00
ATOM   2124  C4' U      67      54.749  54.848  43.772  1.00  0.00
ATOM   2125  H4' U      67      54.040  55.585  43.395  1.00  0.00
ATOM   2126  O4' U      67      54.133  53.635  44.119  1.00  0.00
ATOM   2127  C1' U      67      53.724  53.500  45.449  1.00  0.00
ATOM   2128  H1' U      67      52.641  53.404  45.375  1.00  0.00
ATOM   2129  N1  U      67      54.442  52.209  45.933  1.00  0.00
ATOM   2130  C6  U      67      55.837  52.209  46.206  1.00  0.00
ATOM   2131  H6  U      67      56.480  53.065  46.060  1.00  0.00
ATOM   2132  C5  U      67      56.320  51.119  46.820  1.00  0.00
ATOM   2133  H5  U      67      57.351  51.065  47.135  1.00  0.00
ATOM   2134  C4  U      67      55.446  49.971  47.120  1.00  0.00
ATOM   2135  O4  U      67      55.664  49.044  47.857  1.00  0.00
ATOM   2136  N3  U      67      54.152  50.017  46.597  1.00  0.00
ATOM   2137  H3  U      67      53.483  49.267  46.704  1.00  0.00
ATOM   2138  C2  U      67      53.606  51.181  46.103  1.00  0.00
ATOM   2139  O2  U      67      52.369  51.166  45.870  1.00  0.00
ATOM   2140  C3' U      67      55.217  55.346  45.068  1.00  0.00
ATOM   2141  H3' U      67      56.227  54.948  45.170  1.00  0.00
ATOM   2142  C2' U      67      54.195  54.793  46.125  1.00  0.00
ATOM   2143  H2' U      67      54.726  54.510  47.034  1.00  0.00
ATOM   2144  O2' U      67      53.294  55.872  46.447  1.00  0.00
ATOM   2145 HO2' U      67      53.754  56.712  46.517  1.00  0.00
ATOM   2146  O3' U      67      55.356  56.801  45.041  1.00  0.00
ATOM   2147  P   U      68      56.295  57.516  46.048  1.00  0.00
ATOM   2148  OP1 U      68      56.284  58.876  45.549  1.00  0.00
ATOM   2149  OP2 U      68      57.594  56.839  46.335  1.00  0.00
ATOM   2150  O5' U      68      55.322  57.497  47.243  1.00  0.00
ATOM   2151  C5' U      68      54.601  58.653  47.715  1.00  0.00
ATOM   2152  H5' U      68      53.743  58.814  47.062  1.00  0.00
ATOM   2153 H5'' U      68      55.173  59.567  47.870  1.00  0.00
ATOM   2154  C4' U      68      54.038  58.299  49.128  1.00  0.00
ATOM   2155  H4' U      68      53.499  59.122  49.595  1.00  0.00
ATOM   2156  O4' U      68      53.133  57.236  49.069  1.00  0.00
ATOM   2157  C1' U      68      53.201  56.544  50.315  1.00  0.00
ATOM   2158  H1' U      68      52.300  56.800  50.872  1.00  0.00
ATOM   2159  N1  U      68      53.142  55.126  50.083  1.00  0.00
ATOM   2160  C6  U      68      54.339  54.503  49.646  1.00  0.00
ATOM   2161  H6  U      68      55.314  54.968  49.674  1.00  0.00
ATOM   2162  C5  U      68      54.270  53.210  49.289  1.00  0.00
ATOM   2163  H5  U      68      55.097  52.579  48.998  1.00  0.00
ATOM   2164  C4  U      68      53.046  52.381  49.391  1.00  0.00
ATOM   2165  O4  U      68      52.957  51.147  49.280  1.00  0.00
ATOM   2166  N3  U      68      51.948  53.120  49.753  1.00  0.00
ATOM   2167  H3  U      68      51.120  52.621  50.045  1.00  0.00
ATOM   2168  C2  U      68      51.919  54.466  50.082  1.00  0.00
ATOM   2169  O2  U      68      50.896  54.983  50.428  1.00  0.00
ATOM   2170  C3' U      68      55.134  57.882  50.092  1.00  0.00
ATOM   2171  H3' U      68      55.802  57.166  49.614  1.00  0.00
ATOM   2172  C2' U      68      54.369  57.057  51.154  1.00  0.00
ATOM   2173  H2' U      68      55.075  56.306  51.509  1.00  0.00
ATOM   2174  O2' U      68      53.822  57.883  52.239  1.00  0.00
ATOM   2175 HO2' U      68      54.553  58.382  52.611  1.00  0.00
ATOM   2176  O3' U      68      55.790  58.957  50.627  1.00  0.00
ATOM   2177  P   A      69      57.287  58.938  51.132  1.00  0.00
ATOM   2178  OP1 A      69      57.824  60.306  50.949  1.00  0.00
ATOM   2179  OP2 A      69      58.078  57.777  50.638  1.00  0.00
ATOM   2180  O5' A      69      56.934  58.695  52.697  1.00  0.00
ATOM   2181  C5' A      69      56.373  59.733  53.557  1.00  0.00
ATOM   2182  H5' A      69      55.448  60.186  53.200  1.00  0.00
ATOM   2183 H5'' A      69      57.109  60.533  53.477  1.00  0.00
ATOM   2184  C4' A      69      56.159  59.274  54.980  1.00  0.00
ATOM   2185  H4' A      69      55.607  60.065  55.488  1.00  0.00
ATOM   2186  O4' A      69      55.226  58.180  54.955  1.00  0.00
ATOM   2187  C1' A      69      55.580  57.135  55.825  1.00  0.00
ATOM   2188  H1' A      69      54.742  56.814  56.444  1.00  0.00
ATOM   2189  N9  A      69      55.975  56.083  54.966  1.00  0.00
ATOM   2190  C8  A      69      57.137  55.735  54.352  1.00  0.00
ATOM   2191  H8  A      69      58.037  56.328  54.286  1.00  0.00
ATOM   2192  N7  A      69      57.131  54.579  53.707  1.00  0.00
ATOM   2193  C5  A      69      55.801  54.209  53.800  1.00  0.00
ATOM   2194  C6  A      69      54.973  53.207  53.265  1.00  0.00
ATOM   2195  N6  A      69      55.387  52.177  52.556  1.00  0.00
ATOM   2196  H61 A      69      56.356  51.968  52.364  1.00  0.00
ATOM   2197  H62 A      69      54.742  51.498  52.177  1.00  0.00
ATOM   2198  N1  A      69      53.686  53.201  53.549  1.00  0.00
ATOM   2199  C2  A      69      53.121  54.112  54.313  1.00  0.00
ATOM   2200  H2  A      69      52.071  53.901  54.453  1.00  0.00
ATOM   2201  N3  A      69      53.779  55.053  54.935  1.00  0.00
ATOM   2202  C4  A      69      55.091  55.116  54.558  1.00  0.00
ATOM   2203  C3' A      69      57.343  58.798  55.800  1.00  0.00
ATOM   2204  H3' A      69      58.150  58.364  55.209  1.00  0.00
ATOM   2205  C2' A      69      56.708  57.729  56.694  1.00  0.00
ATOM   2206  H2' A      69      57.355  56.881  56.920  1.00  0.00
ATOM   2207  O2' A      69      56.038  58.157  57.823  1.00  0.00
ATOM   2208 HO2' A      69      56.539  58.877  58.214  1.00  0.00
ATOM   2209  O3' A      69      57.942  59.848  56.595  1.00  0.00
ATOM   2210  P   A      70      59.316  59.749  57.365  1.00  0.00
ATOM   2211  OP1 A      70      59.978  61.028  57.366  1.00  0.00
ATOM   2212  OP2 A      70      60.028  58.700  56.647  1.00  0.00
ATOM   2213  O5' A      70      58.981  59.225  58.796  1.00  0.00
ATOM   2214  C5' A      70      58.279  60.070  59.720  1.00  0.00
ATOM   2215  H5' A      70      57.358  60.440  59.270  1.00  0.00
ATOM   2216 H5'' A      70      58.929  60.870  60.074  1.00  0.00
ATOM   2217  C4' A      70      57.735  59.266  60.932  1.00  0.00
ATOM   2218  H4' A      70      57.230  60.003  61.556  1.00  0.00
ATOM   2219  O4' A      70      56.738  58.303  60.633  1.00  0.00
ATOM   2220  C1' A      70      57.168  57.098  61.136  1.00  0.00
ATOM   2221  H1' A      70      56.368  56.607  61.689  1.00  0.00
ATOM   2222  N9  A      70      57.609  56.200  60.105  1.00  0.00
ATOM   2223  C8  A      70      58.778  56.288  59.338  1.00  0.00
ATOM   2224  H8  A      70      59.567  57.023  59.399  1.00  0.00
ATOM   2225  N7  A      70      58.855  55.402  58.395  1.00  0.00
ATOM   2226  C5  A      70      57.614  54.675  58.579  1.00  0.00
ATOM   2227  C6  A      70      57.012  53.554  57.908  1.00  0.00
ATOM   2228  N6  A      70      57.497  52.996  56.761  1.00  0.00
ATOM   2229  H61 A      70      58.425  53.229  56.438  1.00  0.00
ATOM   2230  H62 A      70      56.928  52.260  56.368  1.00  0.00
ATOM   2231  N1  A      70      55.839  53.083  58.239  1.00  0.00
ATOM   2232  C2  A      70      55.341  53.588  59.312  1.00  0.00
ATOM   2233  H2  A      70      54.322  53.283  59.499  1.00  0.00
ATOM   2234  N3  A      70      55.652  54.688  59.989  1.00  0.00
ATOM   2235  C4  A      70      56.824  55.212  59.611  1.00  0.00
ATOM   2236  C3' A      70      58.893  58.739  61.751  1.00  0.00
ATOM   2237  H3' A      70      59.741  58.503  61.108  1.00  0.00
ATOM   2238  C2' A      70      58.280  57.350  62.141  1.00  0.00
ATOM   2239  H2' A      70      59.099  56.632  62.113  1.00  0.00
ATOM   2240  O2' A      70      57.777  57.306  63.454  1.00  0.00
ATOM   2241 HO2' A      70      58.467  57.559  64.073  1.00  0.00
ATOM   2242  O3' A      70      59.363  59.581  62.785  1.00  0.00
ATOM   2243  P   G      71      60.541  59.109  63.740  1.00  0.00
ATOM   2244  OP1 G      71      61.168  60.319  64.268  1.00  0.00
ATOM   2245  OP2 G      71      61.314  58.113  62.997  1.00  0.00
ATOM   2246  O5' G      71      59.660  58.453  64.990  1.00  0.00
ATOM   2247  C5' G      71      58.672  59.091  65.717  1.00  0.00
ATOM   2248  H5' G      71      57.831  59.319  65.062  1.00  0.00
ATOM   2249 H5'' G      71      58.963  60.039  66.169  1.00  0.00
ATOM   2250  C4' G      71      58.161  58.220  66.846  1.00  0.00
ATOM   2251  H4' G      71      57.377  58.821  67.305  1.00  0.00
ATOM   2252  O4' G      71      57.433  57.085  66.325  1.00  0.00
ATOM   2253  C1' G      71      57.524  56.072  67.240  1.00  0.00
ATOM   2254  H1' G      71      56.530  55.874  67.640  1.00  0.00
ATOM   2255  N9  G      71      57.913  54.823  66.649  1.00  0.00
ATOM   2256  C8  G      71      58.506  54.600  65.445  1.00  0.00
ATOM   2257  H8  G      71      58.685  55.361  64.699  1.00  0.00
ATOM   2258  N7  G      71      58.652  53.367  65.166  1.00  0.00
ATOM   2259  C5  G      71      58.116  52.674  66.296  1.00  0.00
ATOM   2260  C6  G      71      58.007  51.293  66.649  1.00  0.00
ATOM   2261  O6  G      71      58.401  50.302  66.033  1.00  0.00
ATOM   2262  N1  G      71      57.276  51.111  67.794  1.00  0.00
ATOM   2263  H1  G      71      57.092  50.155  68.062  1.00  0.00
ATOM   2264  C2  G      71      56.882  52.061  68.631  1.00  0.00
ATOM   2265  N2  G      71      56.411  51.741  69.806  1.00  0.00
ATOM   2266  H21 G      71      56.152  52.403  70.523  1.00  0.00
ATOM   2267  H22 G      71      56.447  50.753  70.014  1.00  0.00
ATOM   2268  N3  G      71      57.015  53.318  68.398  1.00  0.00
ATOM   2269  C4  G      71      57.651  53.580  67.217  1.00  0.00
ATOM   2270  C3' G      71      59.240  57.676  67.723  1.00  0.00
ATOM   2271  H3' G      71      60.044  57.278  67.104  1.00  0.00
ATOM   2272  C2' G      71      58.454  56.517  68.356  1.00  0.00
ATOM   2273  H2' G      71      59.018  55.606  68.556  1.00  0.00
ATOM   2274  O2' G      71      57.684  56.887  69.445  1.00  0.00
ATOM   2275 HO2' G      71      57.762  56.330  70.223  1.00  0.00
ATOM   2276  O3' G      71      59.677  58.604  68.673  1.00  0.00
ATOM   2277  P   G      72      61.114  58.553  69.394  1.00  0.00
ATOM   2278  OP1 G      72      61.253  59.777  70.229  1.00  0.00
ATOM   2279  OP2 G      72      62.116  58.325  68.339  1.00  0.00
ATOM   2280  O5' G      72      61.091  57.313  70.420  1.00  0.00
ATOM   2281  C5' G      72      60.206  57.300  71.515  1.00  0.00
ATOM   2282  H5' G      72      59.250  57.593  71.082  1.00  0.00
ATOM   2283 H5'' G      72      60.588  57.950  72.302  1.00  0.00
ATOM   2284  C4' G      72      59.937  55.923  72.169  1.00  0.00
ATOM   2285  H4' G      72      59.369  55.948  73.099  1.00  0.00
ATOM   2286  O4' G      72      59.371  54.948  71.218  1.00  0.00
ATOM   2287  C1' G      72      59.642  53.648  71.571  1.00  0.00
ATOM   2288  H1' G      72      58.765  53.215  72.051  1.00  0.00
ATOM   2289  N9  G      72      59.987  52.707  70.420  1.00  0.00
ATOM   2290  C8  G      72      60.318  53.057  69.177  1.00  0.00
ATOM   2291  H8  G      72      60.692  54.030  68.892  1.00  0.00
ATOM   2292  N7  G      72      60.534  52.052  68.435  1.00  0.00
ATOM   2293  C5  G      72      60.238  50.911  69.114  1.00  0.00
ATOM   2294  C6  G      72      60.404  49.500  68.837  1.00  0.00
ATOM   2295  O6  G      72      60.890  48.889  67.887  1.00  0.00
ATOM   2296  N1  G      72      60.055  48.746  69.937  1.00  0.00
ATOM   2297  H1  G      72      59.896  47.749  69.897  1.00  0.00
ATOM   2298  C2  G      72      59.602  49.275  71.122  1.00  0.00
ATOM   2299  N2  G      72      59.383  48.430  72.082  1.00  0.00
ATOM   2300  H21 G      72      59.372  48.723  73.049  1.00  0.00
ATOM   2301  H22 G      72      59.495  47.447  71.876  1.00  0.00
ATOM   2302  N3  G      72      59.557  50.522  71.462  1.00  0.00
ATOM   2303  C4  G      72      59.902  51.340  70.399  1.00  0.00
ATOM   2304  C3' G      72      61.225  55.161  72.485  1.00  0.00
ATOM   2305  H3' G      72      61.857  55.320  71.611  1.00  0.00
ATOM   2306  C2' G      72      60.880  53.672  72.541  1.00  0.00
ATOM   2307  H2' G      72      61.705  53.098  72.121  1.00  0.00
ATOM   2308  O2' G      72      60.384  53.338  73.849  1.00  0.00
ATOM   2309 HO2' G      72      61.121  53.051  74.394  1.00  0.00
ATOM   2310  O3' G      72      61.674  55.687  73.798  1.00  0.00
ATOM   2311  P   G      73      63.168  55.360  74.244  1.00  0.00
ATOM   2312  OP1 G      73      63.510  56.067  75.512  1.00  0.00
ATOM   2313  OP2 G      73      64.045  55.614  73.063  1.00  0.00
ATOM   2314  O5' G      73      63.189  53.785  74.605  1.00  0.00
ATOM   2315  C5' G      73      62.932  53.429  75.932  1.00  0.00
ATOM   2316  H5' G      73      62.049  54.002  76.215  1.00  0.00
ATOM   2317 H5'' G      73      63.797  53.739  76.519  1.00  0.00
ATOM   2318  C4' G      73      62.710  51.965  76.120  1.00  0.00
ATOM   2319  H4' G      73      62.273  51.879  77.114  1.00  0.00
ATOM   2320  O4' G      73      61.878  51.364  75.201  1.00  0.00
ATOM   2321  C1' G      73      62.156  49.929  75.092  1.00  0.00
ATOM   2322  H1' G      73      61.311  49.339  75.445  1.00  0.00
ATOM   2323  N9  G      73      62.449  49.526  73.645  1.00  0.00
ATOM   2324  C8  G      73      62.909  50.353  72.632  1.00  0.00
ATOM   2325  H8  G      73      63.074  51.410  72.780  1.00  0.00
ATOM   2326  N7  G      73      62.906  49.851  71.459  1.00  0.00
ATOM   2327  C5  G      73      62.772  48.497  71.697  1.00  0.00
ATOM   2328  C6  G      73      62.925  47.410  70.765  1.00  0.00
ATOM   2329  O6  G      73      63.098  47.398  69.507  1.00  0.00
ATOM   2330  N1  G      73      62.742  46.219  71.362  1.00  0.00
ATOM   2331  H1  G      73      63.065  45.373  70.916  1.00  0.00
ATOM   2332  C2  G      73      62.469  46.041  72.720  1.00  0.00
ATOM   2333  N2  G      73      62.419  44.816  73.113  1.00  0.00
ATOM   2334  H21 G      73      62.140  44.607  74.061  1.00  0.00
ATOM   2335  H22 G      73      62.536  44.089  72.423  1.00  0.00
ATOM   2336  N3  G      73      62.354  47.036  73.638  1.00  0.00
ATOM   2337  C4  G      73      62.507  48.260  73.032  1.00  0.00
ATOM   2338  C3' G      73      64.018  51.086  76.093  1.00  0.00
ATOM   2339  H3' G      73      64.448  51.391  75.139  1.00  0.00
ATOM   2340  C2' G      73      63.356  49.667  75.997  1.00  0.00
ATOM   2341  H2' G      73      63.994  48.923  75.519  1.00  0.00
ATOM   2342  O2' G      73      62.875  49.137  77.210  1.00  0.00
ATOM   2343 HO2' G      73      62.717  48.198  77.087  1.00  0.00
ATOM   2344  O3' G      73      64.859  51.137  77.225  1.00  0.00
ATOM   2345  P   C      74      66.462  50.789  77.036  1.00  0.00
ATOM   2346  OP1 C      74      67.058  51.107  78.355  1.00  0.00
ATOM   2347  OP2 C      74      66.988  51.343  75.847  1.00  0.00
ATOM   2348  O5' C      74      66.485  49.176  76.838  1.00  0.00
ATOM   2349  C5' C      74      66.183  48.296  77.845  1.00  0.00
ATOM   2350  H5' C      74      65.334  48.595  78.460  1.00  0.00
ATOM   2351 H5'' C      74      66.953  48.346  78.615  1.00  0.00
ATOM   2352  C4' C      74      66.170  46.822  77.364  1.00  0.00
ATOM   2353  H4' C      74      66.019  46.092  78.159  1.00  0.00
ATOM   2354  O4' C      74      65.175  46.528  76.348  1.00  0.00
ATOM   2355  C1' C      74      65.672  45.663  75.398  1.00  0.00
ATOM   2356  H1' C      74      65.039  44.775  75.374  1.00  0.00
ATOM   2357  N1  C      74      65.827  46.145  74.005  1.00  0.00
ATOM   2358  C6  C      74      65.936  47.433  73.676  1.00  0.00
ATOM   2359  H6  C      74      65.887  48.095  74.528  1.00  0.00
ATOM   2360  C5  C      74      65.956  47.779  72.380  1.00  0.00
ATOM   2361  H5  C      74      65.903  48.807  72.054  1.00  0.00
ATOM   2362  C4  C      74      66.084  46.789  71.387  1.00  0.00
ATOM   2363  N4  C      74      66.141  47.065  70.134  1.00  0.00
ATOM   2364  H41 C      74      65.995  47.995  69.767  1.00  0.00
ATOM   2365  H42 C      74      66.067  46.238  69.559  1.00  0.00
ATOM   2366  N3  C      74      66.068  45.512  71.732  1.00  0.00
ATOM   2367  C2  C      74      65.889  45.152  73.004  1.00  0.00
ATOM   2368  O2  C      74      65.859  43.937  73.258  1.00  0.00
ATOM   2369  C3' C      74      67.525  46.359  76.777  1.00  0.00
ATOM   2370  H3' C      74      68.044  47.067  76.131  1.00  0.00
ATOM   2371  C2' C      74      67.036  45.144  75.921  1.00  0.00
ATOM   2372  H2' C      74      67.727  44.971  75.096  1.00  0.00
ATOM   2373  O2' C      74      66.610  44.020  76.621  1.00  0.00
ATOM   2374 HO2' C      74      67.072  43.938  77.459  1.00  0.00
ATOM   2375  O3' C      74      68.392  46.038  77.822  1.00  0.00
ATOM   2376  P   U      75      69.967  45.930  77.724  1.00  0.00
ATOM   2377  OP1 U      75      70.546  45.434  79.005  1.00  0.00
ATOM   2378  OP2 U      75      70.427  47.208  77.222  1.00  0.00
ATOM   2379  O5' U      75      70.384  44.819  76.593  1.00  0.00
ATOM   2380  C5' U      75      70.424  43.451  77.012  1.00  0.00
ATOM   2381  H5' U      75      69.517  43.152  77.537  1.00  0.00
ATOM   2382 H5'' U      75      71.205  43.296  77.757  1.00  0.00
ATOM   2383  C4' U      75      70.629  42.469  75.927  1.00  0.00
ATOM   2384  H4' U      75      70.690  41.509  76.441  1.00  0.00
ATOM   2385  O4' U      75      69.520  42.481  75.067  1.00  0.00
ATOM   2386  C1' U      75      69.990  42.133  73.799  1.00  0.00
ATOM   2387  H1' U      75      69.502  41.240  73.409  1.00  0.00
ATOM   2388  N1  U      75      69.733  43.368  72.914  1.00  0.00
ATOM   2389  C6  U      75      69.651  44.646  73.384  1.00  0.00
ATOM   2390  H6  U      75      69.553  44.863  74.438  1.00  0.00
ATOM   2391  C5  U      75      69.627  45.684  72.438  1.00  0.00
ATOM   2392  H5  U      75      69.539  46.706  72.774  1.00  0.00
ATOM   2393  C4  U      75      69.665  45.518  70.995  1.00  0.00
ATOM   2394  O4  U      75      69.512  46.320  70.089  1.00  0.00
ATOM   2395  N3  U      75      69.695  44.222  70.648  1.00  0.00
ATOM   2396  H3  U      75      69.838  43.971  69.680  1.00  0.00
ATOM   2397  C2  U      75      69.727  43.131  71.479  1.00  0.00
ATOM   2398  O2  U      75      69.919  42.011  71.002  1.00  0.00
ATOM   2399  C3' U      75      71.910  42.794  75.083  1.00  0.00
ATOM   2400  H3' U      75      71.843  43.841  74.785  1.00  0.00
ATOM   2401  C2' U      75      71.548  41.911  73.881  1.00  0.00
ATOM   2402  H2' U      75      72.011  42.240  72.950  1.00  0.00
ATOM   2403  O2' U      75      71.777  40.527  74.018  1.00  0.00
ATOM   2404 HO2' U      75      72.327  40.470  74.803  1.00  0.00
ATOM   2405  O3' U      75      73.092  42.436  75.780  1.00  0.00
ATOM   2406  P   U      76      74.464  43.117  75.360  1.00  0.00
ATOM   2407  OP1 U      76      75.551  42.315  75.904  1.00  0.00
ATOM   2408  OP2 U      76      74.415  44.537  75.616  1.00  0.00
ATOM   2409  O5' U      76      74.453  42.838  73.767  1.00  0.00
ATOM   2410  C5' U      76      74.971  41.712  73.244  1.00  0.00
ATOM   2411  H5' U      76      74.363  40.816  73.371  1.00  0.00
ATOM   2412 H5'' U      76      75.950  41.381  73.592  1.00  0.00
ATOM   2413  C4' U      76      75.140  41.955  71.729  1.00  0.00
ATOM   2414  H4' U      76      75.412  40.986  71.312  1.00  0.00
ATOM   2415  O4' U      76      73.943  42.385  71.109  1.00  0.00
ATOM   2416  C1' U      76      74.250  43.177  70.019  1.00  0.00
ATOM   2417  H1' U      76      73.965  42.588  69.147  1.00  0.00
ATOM   2418  N1  U      76      73.539  44.488  69.968  1.00  0.00
ATOM   2419  C6  U      76      73.280  45.158  71.146  1.00  0.00
ATOM   2420  H6  U      76      73.334  44.592  72.064  1.00  0.00
ATOM   2421  C5  U      76      72.714  46.406  71.176  1.00  0.00
ATOM   2422  H5  U      76      72.362  46.961  72.033  1.00  0.00
ATOM   2423  C4  U      76      72.512  47.088  69.911  1.00  0.00
ATOM   2424  O4  U      76      72.139  48.270  69.808  1.00  0.00
ATOM   2425  N3  U      76      72.773  46.350  68.740  1.00  0.00
ATOM   2426  H3  U      76      72.671  46.879  67.886  1.00  0.00
ATOM   2427  C2  U      76      73.394  45.118  68.709  1.00  0.00
ATOM   2428  O2  U      76      73.708  44.587  67.637  1.00  0.00
ATOM   2429  C3' U      76      76.264  43.013  71.419  1.00  0.00
ATOM   2430  H3' U      76      75.961  43.803  72.106  1.00  0.00
ATOM   2431  C2' U      76      75.815  43.429  69.979  1.00  0.00
ATOM   2432  H2' U      76      76.091  44.477  69.864  1.00  0.00
ATOM   2433  O2' U      76      76.513  42.643  68.974  1.00  0.00
ATOM   2434 HO2' U      76      77.126  42.065  69.434  1.00  0.00
ATOM   2435  O3' U      76      77.526  42.460  71.502  1.00  0.00
ATOM   2436  P   U3     77      78.684  43.193  72.234  1.00  0.00
ATOM   2437  OP1 U3     77      79.834  42.265  72.012  1.00  0.00
ATOM   2438  OP2 U3     77      78.238  43.664  73.566  1.00  0.00
ATOM   2439  O5' U3     77      78.847  44.470  71.390  1.00  0.00
ATOM   2440  C5' U3     77      79.266  44.468  70.046  1.00  0.00
ATOM   2441  H5' U3     77      78.659  43.736  69.514  1.00  0.00
ATOM   2442 H5'' U3     77      80.316  44.186  69.968  1.00  0.00
ATOM   2443  C4' U3     77      79.228  45.806  69.301  1.00  0.00
ATOM   2444  H4' U3     77      79.775  45.590  68.383  1.00  0.00
ATOM   2445  O4' U3     77      77.884  46.296  69.114  1.00  0.00
ATOM   2446  C1' U3     77      77.838  47.692  69.199  1.00  0.00
ATOM   2447  H1' U3     77      77.455  47.942  68.210  1.00  0.00
ATOM   2448  N1  U3     77      76.871  48.118  70.254  1.00  0.00
ATOM   2449  C6  U3     77      76.682  47.490  71.460  1.00  0.00
ATOM   2450  H6  U3     77      77.257  46.606  71.695  1.00  0.00
ATOM   2451  C5  U3     77      75.761  47.876  72.381  1.00  0.00
ATOM   2452  H5  U3     77      75.583  47.282  73.265  1.00  0.00
ATOM   2453  C4  U3     77      75.006  49.035  72.135  1.00  0.00
ATOM   2454  O4  U3     77      74.236  49.477  72.975  1.00  0.00
ATOM   2455  N3  U3     77      75.321  49.772  70.988  1.00  0.00
ATOM   2456  H3  U3     77      74.827  50.625  70.767  1.00  0.00
ATOM   2457  C2  U3     77      76.197  49.315  70.019  1.00  0.00
ATOM   2458  O2  U3     77      76.307  50.083  69.043  1.00  0.00
ATOM   2459  C3' U3     77      79.974  46.940  70.040  1.00  0.00
ATOM   2460  H3' U3     77      79.736  46.922  71.103  1.00  0.00
ATOM   2461  C2' U3     77      79.287  48.221  69.492  1.00  0.00
ATOM   2462  H2' U3     77      79.278  49.066  70.180  1.00  0.00
ATOM   2463  O2' U3     77      79.806  48.646  68.153  1.00  0.00
ATOM   2464 HO2' U3     77      80.658  49.077  68.256  1.00  0.00
ATOM   2465  O3' U3     77      81.381  46.942  69.859  1.00  0.00
ATOM   2466 HO3' U3     77      81.847  47.645  70.317  1.00  0.00
TER   
ATOM   2467 MG   MG     78      27.521  30.919  51.191  1.00  0.00
TER   
ATOM   2468 MG   MG     79      68.492  46.939  55.435  1.00  0.00
TER   
ATOM   2469 MG   MG     80      55.148  41.519  67.187  1.00  0.00
TER   
ATOM   2470 MG   MG     81      33.427  27.372  47.772  1.00  0.00
TER   
ATOM   2471 MG   MG     82      20.423  34.298  37.664  1.00  0.00
TER   
ATOM   2472 MG   MG     83      56.465  47.314  48.743  1.00  0.00
TER   
END   
