# Supplementary material for: Modelling the structures of frameshift-stimulatory pseudoknots from representative bat coronaviruses
Source: PLoS Comput Biol. 2023 May 19;19(5):e1011124. doi: 10.1371/journal.pcbi.1011124 (PMC10234561; doi:10.1371/journal.pcbi.1011124)
Supplement: S3 Data — PDB files for the top 3 representative clusters from each conformer (threaded/unthreaded) of each pseudoknot described in the main text, along with PDB files for the representative clusters shown in S8–S18 Figs. (ZIP) [file pcbi.1011124.s003.zip › SI_Model_PDB_files/GLGC2_unthreaded_Mg_cluster2.pdb]

ATOM      1 HO5' G5      1      47.609  48.967  36.599  1.00  0.00
ATOM      2  O5' G5      1      46.997  49.290  35.933  1.00  0.00
ATOM      3  C5' G5      1      47.086  48.452  34.770  1.00  0.00
ATOM      4  H5' G5      1      48.063  48.674  34.340  1.00  0.00
ATOM      5 H5'' G5      1      46.301  48.644  34.040  1.00  0.00
ATOM      6  C4' G5      1      46.990  46.933  35.039  1.00  0.00
ATOM      7  H4' G5      1      47.361  46.427  34.148  1.00  0.00
ATOM      8  O4' G5      1      47.774  46.631  36.161  1.00  0.00
ATOM      9  C1' G5      1      47.185  45.582  36.933  1.00  0.00
ATOM     10  H1' G5      1      47.926  44.783  36.894  1.00  0.00
ATOM     11  N9  G5      1      46.989  46.105  38.316  1.00  0.00
ATOM     12  C8  G5      1      46.687  47.374  38.592  1.00  0.00
ATOM     13  H8  G5      1      46.389  48.075  37.827  1.00  0.00
ATOM     14  N7  G5      1      46.655  47.674  39.867  1.00  0.00
ATOM     15  C5  G5      1      47.038  46.490  40.472  1.00  0.00
ATOM     16  C6  G5      1      47.072  46.171  41.827  1.00  0.00
ATOM     17  O6  G5      1      46.771  46.814  42.854  1.00  0.00
ATOM     18  N1  G5      1      47.321  44.793  42.054  1.00  0.00
ATOM     19  H1  G5      1      47.064  44.357  42.928  1.00  0.00
ATOM     20  C2  G5      1      47.723  43.966  41.071  1.00  0.00
ATOM     21  N2  G5      1      47.901  42.762  41.405  1.00  0.00
ATOM     22  H21 G5      1      48.313  42.171  40.697  1.00  0.00
ATOM     23  H22 G5      1      47.919  42.367  42.334  1.00  0.00
ATOM     24  N3  G5      1      47.757  44.234  39.804  1.00  0.00
ATOM     25  C4  G5      1      47.331  45.548  39.512  1.00  0.00
ATOM     26  C3' G5      1      45.583  46.539  35.492  1.00  0.00
ATOM     27  H3' G5      1      45.349  47.291  36.246  1.00  0.00
ATOM     28  C2' G5      1      45.928  45.226  36.255  1.00  0.00
ATOM     29  H2' G5      1      45.194  44.944  37.009  1.00  0.00
ATOM     30  O2' G5      1      46.201  44.029  35.409  1.00  0.00
ATOM     31 HO2' G5      1      46.441  43.318  36.007  1.00  0.00
ATOM     32  O3' G5      1      44.624  46.436  34.522  1.00  0.00
ATOM     33  P   U       2      43.111  46.401  34.889  1.00  0.00
ATOM     34  OP1 U       2      42.416  46.241  33.631  1.00  0.00
ATOM     35  OP2 U       2      42.834  47.593  35.678  1.00  0.00
ATOM     36  O5' U       2      42.874  45.105  35.849  1.00  0.00
ATOM     37  C5' U       2      42.846  43.827  35.232  1.00  0.00
ATOM     38  H5' U       2      43.753  43.681  34.646  1.00  0.00
ATOM     39 H5'' U       2      41.996  43.669  34.568  1.00  0.00
ATOM     40  C4' U       2      42.835  42.694  36.253  1.00  0.00
ATOM     41  H4' U       2      42.806  41.731  35.743  1.00  0.00
ATOM     42  O4' U       2      44.023  42.777  37.062  1.00  0.00
ATOM     43  C1' U       2      43.687  42.362  38.350  1.00  0.00
ATOM     44  H1' U       2      44.263  41.472  38.604  1.00  0.00
ATOM     45  N1  U       2      43.907  43.363  39.431  1.00  0.00
ATOM     46  C6  U       2      43.468  44.694  39.304  1.00  0.00
ATOM     47  H6  U       2      43.112  44.971  38.323  1.00  0.00
ATOM     48  C5  U       2      43.513  45.589  40.281  1.00  0.00
ATOM     49  H5  U       2      43.077  46.574  40.199  1.00  0.00
ATOM     50  C4  U       2      43.981  45.192  41.536  1.00  0.00
ATOM     51  O4  U       2      43.993  45.886  42.566  1.00  0.00
ATOM     52  N3  U       2      44.554  43.927  41.656  1.00  0.00
ATOM     53  H3  U       2      44.852  43.631  42.575  1.00  0.00
ATOM     54  C2  U       2      44.444  42.979  40.689  1.00  0.00
ATOM     55  O2  U       2      44.755  41.842  40.949  1.00  0.00
ATOM     56  C3' U       2      41.597  42.815  37.103  1.00  0.00
ATOM     57  H3' U       2      41.457  43.854  37.401  1.00  0.00
ATOM     58  C2' U       2      42.176  42.024  38.330  1.00  0.00
ATOM     59  H2' U       2      41.690  42.402  39.229  1.00  0.00
ATOM     60  O2' U       2      42.014  40.610  38.342  1.00  0.00
ATOM     61 HO2' U       2      41.240  40.408  37.811  1.00  0.00
ATOM     62  O3' U       2      40.383  42.295  36.596  1.00  0.00
ATOM     63  P   C       3      39.008  42.241  37.447  1.00  0.00
ATOM     64  OP1 C       3      37.911  41.767  36.563  1.00  0.00
ATOM     65  OP2 C       3      38.889  43.480  38.223  1.00  0.00
ATOM     66  O5' C       3      39.212  40.995  38.442  1.00  0.00
ATOM     67  C5' C       3      38.173  40.476  39.249  1.00  0.00
ATOM     68  H5' C       3      37.252  40.550  38.670  1.00  0.00
ATOM     69 H5'' C       3      37.963  41.118  40.105  1.00  0.00
ATOM     70  C4' C       3      38.366  39.055  39.912  1.00  0.00
ATOM     71  H4' C       3      37.597  38.889  40.666  1.00  0.00
ATOM     72  O4' C       3      38.218  38.048  38.973  1.00  0.00
ATOM     73  C1' C       3      39.349  37.249  38.837  1.00  0.00
ATOM     74  H1' C       3      39.032  36.212  38.728  1.00  0.00
ATOM     75  N1  C       3      40.337  37.493  37.809  1.00  0.00
ATOM     76  C6  C       3      40.200  38.440  36.797  1.00  0.00
ATOM     77  H6  C       3      39.405  39.167  36.877  1.00  0.00
ATOM     78  C5  C       3      41.017  38.398  35.703  1.00  0.00
ATOM     79  H5  C       3      40.848  39.049  34.858  1.00  0.00
ATOM     80  C4  C       3      42.044  37.436  35.653  1.00  0.00
ATOM     81  N4  C       3      42.908  37.509  34.683  1.00  0.00
ATOM     82  H41 C       3      43.064  38.371  34.181  1.00  0.00
ATOM     83  H42 C       3      43.643  36.818  34.640  1.00  0.00
ATOM     84  N3  C       3      42.245  36.557  36.650  1.00  0.00
ATOM     85  C2  C       3      41.408  36.548  37.692  1.00  0.00
ATOM     86  O2  C       3      41.692  35.667  38.530  1.00  0.00
ATOM     87  C3' C       3      39.775  38.851  40.494  1.00  0.00
ATOM     88  H3' C       3      40.526  39.503  40.049  1.00  0.00
ATOM     89  C2' C       3      39.973  37.360  40.257  1.00  0.00
ATOM     90  H2' C       3      41.015  37.064  40.387  1.00  0.00
ATOM     91  O2' C       3      39.157  36.551  41.145  1.00  0.00
ATOM     92 HO2' C       3      39.327  36.719  42.075  1.00  0.00
ATOM     93  O3' C       3      39.804  39.117  41.932  1.00  0.00
ATOM     94  P   A       4      41.143  39.513  42.642  1.00  0.00
ATOM     95  OP1 A       4      42.232  39.251  41.681  1.00  0.00
ATOM     96  OP2 A       4      41.228  38.770  43.945  1.00  0.00
ATOM     97  O5' A       4      41.010  41.082  43.036  1.00  0.00
ATOM     98  C5' A       4      41.382  42.026  42.095  1.00  0.00
ATOM     99  H5' A       4      41.642  41.502  41.175  1.00  0.00
ATOM    100 H5'' A       4      42.286  42.590  42.324  1.00  0.00
ATOM    101  C4' A       4      40.260  43.040  41.875  1.00  0.00
ATOM    102  H4' A       4      40.493  43.637  40.994  1.00  0.00
ATOM    103  O4' A       4      39.065  42.397  41.602  1.00  0.00
ATOM    104  C1' A       4      38.002  43.312  41.767  1.00  0.00
ATOM    105  H1' A       4      37.512  43.553  40.823  1.00  0.00
ATOM    106  N9  A       4      36.985  42.672  42.628  1.00  0.00
ATOM    107  C8  A       4      36.890  41.386  43.095  1.00  0.00
ATOM    108  H8  A       4      37.646  40.663  42.828  1.00  0.00
ATOM    109  N7  A       4      35.902  41.229  43.878  1.00  0.00
ATOM    110  C5  A       4      35.153  42.419  43.781  1.00  0.00
ATOM    111  C6  A       4      33.952  42.927  44.276  1.00  0.00
ATOM    112  N6  A       4      33.289  42.322  45.215  1.00  0.00
ATOM    113  H61 A       4      33.493  41.350  45.400  1.00  0.00
ATOM    114  H62 A       4      32.613  42.835  45.762  1.00  0.00
ATOM    115  N1  A       4      33.586  44.160  43.977  1.00  0.00
ATOM    116  C2  A       4      34.372  44.937  43.247  1.00  0.00
ATOM    117  H2  A       4      34.070  45.953  43.035  1.00  0.00
ATOM    118  N3  A       4      35.500  44.555  42.680  1.00  0.00
ATOM    119  C4  A       4      35.818  43.286  42.990  1.00  0.00
ATOM    120  C3' A       4      39.902  43.959  43.041  1.00  0.00
ATOM    121  H3' A       4      39.603  43.461  43.963  1.00  0.00
ATOM    122  C2' A       4      38.636  44.564  42.390  1.00  0.00
ATOM    123  H2' A       4      37.926  44.815  43.178  1.00  0.00
ATOM    124  O2' A       4      38.813  45.659  41.469  1.00  0.00
ATOM    125 HO2' A       4      38.582  46.493  41.885  1.00  0.00
ATOM    126  O3' A       4      40.888  44.920  43.265  1.00  0.00
ATOM    127  P   G       5      41.273  45.258  44.738  1.00  0.00
ATOM    128  OP1 G       5      41.960  46.586  44.805  1.00  0.00
ATOM    129  OP2 G       5      41.953  44.073  45.241  1.00  0.00
ATOM    130  O5' G       5      39.862  45.375  45.498  1.00  0.00
ATOM    131  C5' G       5      39.084  46.593  45.497  1.00  0.00
ATOM    132  H5' G       5      38.811  46.764  44.456  1.00  0.00
ATOM    133 H5'' G       5      39.679  47.445  45.826  1.00  0.00
ATOM    134  C4' G       5      37.815  46.366  46.365  1.00  0.00
ATOM    135  H4' G       5      37.280  47.312  46.447  1.00  0.00
ATOM    136  O4' G       5      36.863  45.484  45.816  1.00  0.00
ATOM    137  C1' G       5      36.230  44.731  46.890  1.00  0.00
ATOM    138  H1' G       5      35.143  44.800  46.857  1.00  0.00
ATOM    139  N9  G       5      36.531  43.316  46.768  1.00  0.00
ATOM    140  C8  G       5      37.636  42.765  46.088  1.00  0.00
ATOM    141  H8  G       5      38.190  43.360  45.376  1.00  0.00
ATOM    142  N7  G       5      37.723  41.449  46.288  1.00  0.00
ATOM    143  C5  G       5      36.692  41.142  47.255  1.00  0.00
ATOM    144  C6  G       5      36.287  39.860  47.881  1.00  0.00
ATOM    145  O6  G       5      36.811  38.735  47.823  1.00  0.00
ATOM    146  N1  G       5      35.309  40.024  48.835  1.00  0.00
ATOM    147  H1  G       5      34.978  39.154  49.226  1.00  0.00
ATOM    148  C2  G       5      34.649  41.217  49.035  1.00  0.00
ATOM    149  N2  G       5      33.704  41.138  49.926  1.00  0.00
ATOM    150  H21 G       5      33.288  42.033  50.138  1.00  0.00
ATOM    151  H22 G       5      33.712  40.497  50.707  1.00  0.00
ATOM    152  N3  G       5      34.928  42.404  48.442  1.00  0.00
ATOM    153  C4  G       5      35.981  42.319  47.537  1.00  0.00
ATOM    154  C3' G       5      38.097  45.792  47.711  1.00  0.00
ATOM    155  H3' G       5      38.656  44.893  47.452  1.00  0.00
ATOM    156  C2' G       5      36.685  45.319  48.211  1.00  0.00
ATOM    157  H2' G       5      36.810  44.639  49.054  1.00  0.00
ATOM    158  O2' G       5      35.880  46.452  48.622  1.00  0.00
ATOM    159 HO2' G       5      36.169  46.797  49.470  1.00  0.00
ATOM    160  O3' G       5      38.677  46.693  48.632  1.00  0.00
ATOM    161  P   G       6      39.416  46.285  49.911  1.00  0.00
ATOM    162  OP1 G       6      39.807  47.567  50.593  1.00  0.00
ATOM    163  OP2 G       6      40.528  45.382  49.547  1.00  0.00
ATOM    164  O5' G       6      38.456  45.482  50.858  1.00  0.00
ATOM    165  C5' G       6      37.525  46.207  51.707  1.00  0.00
ATOM    166  H5' G       6      37.009  46.991  51.155  1.00  0.00
ATOM    167 H5'' G       6      38.053  46.746  52.493  1.00  0.00
ATOM    168  C4' G       6      36.592  45.247  52.437  1.00  0.00
ATOM    169  H4' G       6      35.735  45.838  52.761  1.00  0.00
ATOM    170  O4' G       6      36.076  44.299  51.547  1.00  0.00
ATOM    171  C1' G       6      35.966  43.054  52.204  1.00  0.00
ATOM    172  H1' G       6      34.928  42.732  52.122  1.00  0.00
ATOM    173  N9  G       6      36.785  41.973  51.566  1.00  0.00
ATOM    174  C8  G       6      37.733  42.151  50.535  1.00  0.00
ATOM    175  H8  G       6      37.917  43.146  50.158  1.00  0.00
ATOM    176  N7  G       6      38.204  41.073  50.101  1.00  0.00
ATOM    177  C5  G       6      37.645  40.124  50.879  1.00  0.00
ATOM    178  C6  G       6      37.812  38.743  50.889  1.00  0.00
ATOM    179  O6  G       6      38.536  38.045  50.228  1.00  0.00
ATOM    180  N1  G       6      37.052  38.022  51.772  1.00  0.00
ATOM    181  H1  G       6      37.387  37.079  51.909  1.00  0.00
ATOM    182  C2  G       6      36.130  38.591  52.522  1.00  0.00
ATOM    183  N2  G       6      35.479  37.859  53.381  1.00  0.00
ATOM    184  H21 G       6      34.868  38.351  54.017  1.00  0.00
ATOM    185  H22 G       6      35.734  36.888  53.489  1.00  0.00
ATOM    186  N3  G       6      35.863  39.950  52.593  1.00  0.00
ATOM    187  C4  G       6      36.684  40.659  51.737  1.00  0.00
ATOM    188  C3' G       6      37.259  44.508  53.578  1.00  0.00
ATOM    189  H3' G       6      38.243  44.086  53.372  1.00  0.00
ATOM    190  C2' G       6      36.299  43.353  53.661  1.00  0.00
ATOM    191  H2' G       6      36.932  42.523  53.972  1.00  0.00
ATOM    192  O2' G       6      35.035  43.465  54.310  1.00  0.00
ATOM    193 HO2' G       6      35.089  44.357  54.662  1.00  0.00
ATOM    194  O3' G       6      37.050  45.478  54.731  1.00  0.00
ATOM    195  P   G       7      37.925  45.094  55.998  1.00  0.00
ATOM    196  OP1 G       7      37.403  45.880  57.148  1.00  0.00
ATOM    197  OP2 G       7      39.340  45.359  55.628  1.00  0.00
ATOM    198  O5' G       7      37.710  43.498  56.282  1.00  0.00
ATOM    199  C5' G       7      36.649  43.031  57.074  1.00  0.00
ATOM    200  H5' G       7      35.725  43.519  56.766  1.00  0.00
ATOM    201 H5'' G       7      36.796  43.457  58.066  1.00  0.00
ATOM    202  C4' G       7      36.634  41.507  57.155  1.00  0.00
ATOM    203  H4' G       7      35.658  41.226  57.551  1.00  0.00
ATOM    204  O4' G       7      36.821  40.963  55.833  1.00  0.00
ATOM    205  C1' G       7      37.248  39.640  55.919  1.00  0.00
ATOM    206  H1' G       7      36.437  38.988  55.594  1.00  0.00
ATOM    207  N9  G       7      38.396  39.364  55.050  1.00  0.00
ATOM    208  C8  G       7      39.070  40.214  54.189  1.00  0.00
ATOM    209  H8  G       7      38.925  41.281  54.103  1.00  0.00
ATOM    210  N7  G       7      40.023  39.668  53.449  1.00  0.00
ATOM    211  C5  G       7      39.811  38.253  53.732  1.00  0.00
ATOM    212  C6  G       7      40.433  37.018  53.189  1.00  0.00
ATOM    213  O6  G       7      41.281  36.805  52.368  1.00  0.00
ATOM    214  N1  G       7      39.965  35.899  53.760  1.00  0.00
ATOM    215  H1  G       7      40.289  35.046  53.327  1.00  0.00
ATOM    216  C2  G       7      39.081  35.855  54.798  1.00  0.00
ATOM    217  N2  G       7      38.692  34.745  55.241  1.00  0.00
ATOM    218  H21 G       7      38.078  34.751  56.043  1.00  0.00
ATOM    219  H22 G       7      39.245  33.937  54.993  1.00  0.00
ATOM    220  N3  G       7      38.429  36.923  55.308  1.00  0.00
ATOM    221  C4  G       7      38.910  38.133  54.753  1.00  0.00
ATOM    222  C3' G       7      37.739  40.894  57.962  1.00  0.00
ATOM    223  H3' G       7      38.706  41.228  57.585  1.00  0.00
ATOM    224  C2' G       7      37.526  39.446  57.403  1.00  0.00
ATOM    225  H2' G       7      38.505  38.982  57.527  1.00  0.00
ATOM    226  O2' G       7      36.473  38.933  58.116  1.00  0.00
ATOM    227 HO2' G       7      36.746  39.066  59.026  1.00  0.00
ATOM    228  O3' G       7      37.601  40.918  59.359  1.00  0.00
ATOM    229  P   G       8      38.883  40.755  60.274  1.00  0.00
ATOM    230  OP1 G       8      38.497  41.080  61.717  1.00  0.00
ATOM    231  OP2 G       8      39.925  41.551  59.617  1.00  0.00
ATOM    232  O5' G       8      39.308  39.208  60.042  1.00  0.00
ATOM    233  C5' G       8      38.515  38.153  60.611  1.00  0.00
ATOM    234  H5' G       8      37.551  38.284  60.119  1.00  0.00
ATOM    235 H5'' G       8      38.530  38.071  61.698  1.00  0.00
ATOM    236  C4' G       8      39.084  36.851  60.068  1.00  0.00
ATOM    237  H4' G       8      38.491  35.973  60.325  1.00  0.00
ATOM    238  O4' G       8      39.309  36.865  58.644  1.00  0.00
ATOM    239  C1' G       8      40.243  35.848  58.309  1.00  0.00
ATOM    240  H1' G       8      39.904  34.955  57.784  1.00  0.00
ATOM    241  N9  G       8      41.385  36.367  57.436  1.00  0.00
ATOM    242  C8  G       8      41.558  37.607  56.845  1.00  0.00
ATOM    243  H8  G       8      41.057  38.529  57.101  1.00  0.00
ATOM    244  N7  G       8      42.342  37.595  55.781  1.00  0.00
ATOM    245  C5  G       8      42.610  36.226  55.551  1.00  0.00
ATOM    246  C6  G       8      43.535  35.542  54.701  1.00  0.00
ATOM    247  O6  G       8      44.167  36.013  53.707  1.00  0.00
ATOM    248  N1  G       8      43.706  34.156  54.907  1.00  0.00
ATOM    249  H1  G       8      44.484  33.643  54.518  1.00  0.00
ATOM    250  C2  G       8      43.069  33.548  55.941  1.00  0.00
ATOM    251  N2  G       8      43.376  32.325  56.168  1.00  0.00
ATOM    252  H21 G       8      42.909  31.871  56.940  1.00  0.00
ATOM    253  H22 G       8      44.065  31.810  55.640  1.00  0.00
ATOM    254  N3  G       8      42.236  34.159  56.790  1.00  0.00
ATOM    255  C4  G       8      42.140  35.510  56.626  1.00  0.00
ATOM    256  C3' G       8      40.497  36.583  60.574  1.00  0.00
ATOM    257  H3' G       8      41.240  37.340  60.326  1.00  0.00
ATOM    258  C2' G       8      40.961  35.447  59.634  1.00  0.00
ATOM    259  H2' G       8      42.035  35.263  59.615  1.00  0.00
ATOM    260  O2' G       8      40.337  34.277  60.271  1.00  0.00
ATOM    261 HO2' G       8      40.732  33.562  59.766  1.00  0.00
ATOM    262  O3' G       8      40.583  36.321  61.960  1.00  0.00
ATOM    263  P   U       9      41.675  36.984  62.862  1.00  0.00
ATOM    264  OP1 U       9      41.242  36.677  64.250  1.00  0.00
ATOM    265  OP2 U       9      41.877  38.404  62.476  1.00  0.00
ATOM    266  O5' U       9      42.927  36.043  62.468  1.00  0.00
ATOM    267  C5' U       9      43.077  34.766  63.123  1.00  0.00
ATOM    268  H5' U       9      42.119  34.249  63.067  1.00  0.00
ATOM    269 H5'' U       9      43.276  34.829  64.193  1.00  0.00
ATOM    270  C4' U       9      44.041  33.753  62.383  1.00  0.00
ATOM    271  H4' U       9      43.875  32.765  62.812  1.00  0.00
ATOM    272  O4' U       9      43.770  33.789  60.973  1.00  0.00
ATOM    273  C1' U       9      44.884  33.522  60.222  1.00  0.00
ATOM    274  H1' U       9      44.717  32.571  59.717  1.00  0.00
ATOM    275  N1  U       9      45.240  34.496  59.111  1.00  0.00
ATOM    276  C6  U       9      44.882  35.826  59.188  1.00  0.00
ATOM    277  H6  U       9      44.275  36.241  59.980  1.00  0.00
ATOM    278  C5  U       9      45.348  36.692  58.251  1.00  0.00
ATOM    279  H5  U       9      44.865  37.639  58.442  1.00  0.00
ATOM    280  C4  U       9      45.903  36.240  56.987  1.00  0.00
ATOM    281  O4  U       9      46.164  36.963  56.045  1.00  0.00
ATOM    282  N3  U       9      46.245  34.911  56.973  1.00  0.00
ATOM    283  H3  U       9      46.763  34.544  56.188  1.00  0.00
ATOM    284  C2  U       9      46.036  34.041  58.014  1.00  0.00
ATOM    285  O2  U       9      46.412  32.853  57.921  1.00  0.00
ATOM    286  C3' U       9      45.532  34.066  62.422  1.00  0.00
ATOM    287  H3' U       9      45.643  35.110  62.129  1.00  0.00
ATOM    288  C2' U       9      46.063  33.244  61.183  1.00  0.00
ATOM    289  H2' U       9      46.994  33.679  60.820  1.00  0.00
ATOM    290  O2' U       9      46.089  31.811  61.586  1.00  0.00
ATOM    291 HO2' U       9      46.275  31.296  60.798  1.00  0.00
ATOM    292  O3' U       9      46.155  33.646  63.638  1.00  0.00
ATOM    293  P   A      10      47.334  34.532  64.207  1.00  0.00
ATOM    294  OP1 A      10      47.825  33.992  65.506  1.00  0.00
ATOM    295  OP2 A      10      46.880  35.934  64.161  1.00  0.00
ATOM    296  O5' A      10      48.501  34.457  63.122  1.00  0.00
ATOM    297  C5' A      10      49.237  33.271  63.051  1.00  0.00
ATOM    298  H5' A      10      48.460  32.506  63.048  1.00  0.00
ATOM    299 H5'' A      10      49.749  33.089  63.996  1.00  0.00
ATOM    300  C4' A      10      50.226  33.118  61.865  1.00  0.00
ATOM    301  H4' A      10      50.738  32.161  61.961  1.00  0.00
ATOM    302  O4' A      10      49.473  33.017  60.646  1.00  0.00
ATOM    303  C1' A      10      50.242  33.534  59.558  1.00  0.00
ATOM    304  H1' A      10      50.293  32.795  58.759  1.00  0.00
ATOM    305  N9  A      10      49.686  34.738  58.919  1.00  0.00
ATOM    306  C8  A      10      48.962  35.705  59.445  1.00  0.00
ATOM    307  H8  A      10      48.801  35.696  60.513  1.00  0.00
ATOM    308  N7  A      10      48.725  36.751  58.652  1.00  0.00
ATOM    309  C5  A      10      49.325  36.402  57.409  1.00  0.00
ATOM    310  C6  A      10      49.628  36.991  56.132  1.00  0.00
ATOM    311  N6  A      10      49.408  38.207  55.756  1.00  0.00
ATOM    312  H61 A      10      48.957  38.914  56.319  1.00  0.00
ATOM    313  H62 A      10      49.735  38.492  54.844  1.00  0.00
ATOM    314  N1  A      10      50.387  36.385  55.281  1.00  0.00
ATOM    315  C2  A      10      50.819  35.183  55.535  1.00  0.00
ATOM    316  H2  A      10      51.387  34.686  54.761  1.00  0.00
ATOM    317  N3  A      10      50.643  34.502  56.671  1.00  0.00
ATOM    318  C4  A      10      49.935  35.203  57.628  1.00  0.00
ATOM    319  C3' A      10      51.245  34.215  61.612  1.00  0.00
ATOM    320  H3' A      10      50.852  35.225  61.730  1.00  0.00
ATOM    321  C2' A      10      51.601  33.863  60.153  1.00  0.00
ATOM    322  H2' A      10      52.058  34.752  59.718  1.00  0.00
ATOM    323  O2' A      10      52.298  32.644  59.892  1.00  0.00
ATOM    324 HO2' A      10      53.111  32.653  60.402  1.00  0.00
ATOM    325  O3' A      10      52.363  33.911  62.405  1.00  0.00
ATOM    326  P   C      11      53.520  34.905  62.786  1.00  0.00
ATOM    327  OP1 C      11      54.309  34.233  63.845  1.00  0.00
ATOM    328  OP2 C      11      52.916  36.227  63.026  1.00  0.00
ATOM    329  O5' C      11      54.306  34.959  61.418  1.00  0.00
ATOM    330  C5' C      11      55.332  33.998  61.216  1.00  0.00
ATOM    331  H5' C      11      54.948  32.979  61.263  1.00  0.00
ATOM    332 H5'' C      11      56.082  34.176  61.987  1.00  0.00
ATOM    333  C4' C      11      55.828  34.119  59.794  1.00  0.00
ATOM    334  H4' C      11      56.403  33.227  59.543  1.00  0.00
ATOM    335  O4' C      11      54.718  34.167  58.882  1.00  0.00
ATOM    336  C1' C      11      55.114  35.053  57.837  1.00  0.00
ATOM    337  H1' C      11      54.985  34.470  56.925  1.00  0.00
ATOM    338  N1  C      11      54.177  36.197  57.685  1.00  0.00
ATOM    339  C6  C      11      53.732  36.943  58.769  1.00  0.00
ATOM    340  H6  C      11      53.936  36.724  59.806  1.00  0.00
ATOM    341  C5  C      11      52.933  38.018  58.578  1.00  0.00
ATOM    342  H5  C      11      52.754  38.644  59.439  1.00  0.00
ATOM    343  C4  C      11      52.660  38.361  57.241  1.00  0.00
ATOM    344  N4  C      11      52.020  39.465  56.952  1.00  0.00
ATOM    345  H41 C      11      51.771  40.040  57.744  1.00  0.00
ATOM    346  H42 C      11      51.829  39.702  55.989  1.00  0.00
ATOM    347  N3  C      11      53.203  37.787  56.183  1.00  0.00
ATOM    348  C2  C      11      53.965  36.649  56.370  1.00  0.00
ATOM    349  O2  C      11      54.357  36.068  55.357  1.00  0.00
ATOM    350  C3' C      11      56.655  35.388  59.513  1.00  0.00
ATOM    351  H3' C      11      56.177  36.263  59.954  1.00  0.00
ATOM    352  C2' C      11      56.557  35.403  58.008  1.00  0.00
ATOM    353  H2' C      11      56.684  36.422  57.643  1.00  0.00
ATOM    354  O2' C      11      57.364  34.485  57.326  1.00  0.00
ATOM    355 HO2' C      11      58.261  34.635  57.633  1.00  0.00
ATOM    356  O3' C      11      58.015  35.364  59.908  1.00  0.00
ATOM    357  P   U      12      58.861  36.710  59.911  1.00  0.00
ATOM    358  OP1 U      12      60.234  36.324  60.379  1.00  0.00
ATOM    359  OP2 U      12      58.143  37.750  60.654  1.00  0.00
ATOM    360  O5' U      12      58.972  37.263  58.398  1.00  0.00
ATOM    361  C5' U      12      59.906  36.822  57.451  1.00  0.00
ATOM    362  H5' U      12      59.843  35.743  57.311  1.00  0.00
ATOM    363 H5'' U      12      60.850  37.219  57.825  1.00  0.00
ATOM    364  C4' U      12      59.665  37.463  56.100  1.00  0.00
ATOM    365  H4' U      12      60.310  37.030  55.335  1.00  0.00
ATOM    366  O4' U      12      58.287  37.511  55.716  1.00  0.00
ATOM    367  C1' U      12      58.108  38.831  55.072  1.00  0.00
ATOM    368  H1' U      12      57.810  38.663  54.037  1.00  0.00
ATOM    369  N1  U      12      56.916  39.462  55.767  1.00  0.00
ATOM    370  C6  U      12      56.642  39.341  57.119  1.00  0.00
ATOM    371  H6  U      12      57.198  38.580  57.646  1.00  0.00
ATOM    372  C5  U      12      55.788  40.142  57.748  1.00  0.00
ATOM    373  H5  U      12      55.553  39.888  58.771  1.00  0.00
ATOM    374  C4  U      12      55.033  41.177  57.072  1.00  0.00
ATOM    375  O4  U      12      54.134  41.884  57.525  1.00  0.00
ATOM    376  N3  U      12      55.208  41.088  55.670  1.00  0.00
ATOM    377  H3  U      12      54.612  41.690  55.120  1.00  0.00
ATOM    378  C2  U      12      56.166  40.373  54.977  1.00  0.00
ATOM    379  O2  U      12      56.314  40.556  53.747  1.00  0.00
ATOM    380  C3' U      12      60.020  38.945  56.364  1.00  0.00
ATOM    381  H3' U      12      59.534  39.309  57.269  1.00  0.00
ATOM    382  C2' U      12      59.372  39.667  55.180  1.00  0.00
ATOM    383  H2' U      12      59.112  40.708  55.370  1.00  0.00
ATOM    384  O2' U      12      59.972  39.618  53.944  1.00  0.00
ATOM    385 HO2' U      12      60.544  40.382  54.040  1.00  0.00
ATOM    386  O3' U      12      61.414  39.068  56.468  1.00  0.00
ATOM    387  P   A      13      62.055  40.359  57.122  1.00  0.00
ATOM    388  OP1 A      13      63.447  40.045  57.367  1.00  0.00
ATOM    389  OP2 A      13      61.266  40.682  58.311  1.00  0.00
ATOM    390  O5' A      13      61.745  41.510  56.059  1.00  0.00
ATOM    391  C5' A      13      62.526  41.566  54.814  1.00  0.00
ATOM    392  H5' A      13      62.444  40.691  54.169  1.00  0.00
ATOM    393 H5'' A      13      63.564  41.682  55.125  1.00  0.00
ATOM    394  C4' A      13      61.911  42.713  54.029  1.00  0.00
ATOM    395  H4' A      13      62.503  42.793  53.117  1.00  0.00
ATOM    396  O4' A      13      60.609  42.427  53.674  1.00  0.00
ATOM    397  C1' A      13      59.859  43.689  53.594  1.00  0.00
ATOM    398  H1' A      13      59.452  43.851  52.596  1.00  0.00
ATOM    399  N9  A      13      58.798  43.797  54.609  1.00  0.00
ATOM    400  C8  A      13      58.711  43.163  55.822  1.00  0.00
ATOM    401  H8  A      13      59.434  42.470  56.227  1.00  0.00
ATOM    402  N7  A      13      57.528  43.225  56.348  1.00  0.00
ATOM    403  C5  A      13      56.911  44.169  55.476  1.00  0.00
ATOM    404  C6  A      13      55.596  44.758  55.370  1.00  0.00
ATOM    405  N6  A      13      54.701  44.498  56.326  1.00  0.00
ATOM    406  H61 A      13      54.773  43.662  56.888  1.00  0.00
ATOM    407  H62 A      13      53.807  44.969  56.333  1.00  0.00
ATOM    408  N1  A      13      55.263  45.613  54.388  1.00  0.00
ATOM    409  C2  A      13      56.174  45.843  53.487  1.00  0.00
ATOM    410  H2  A      13      55.913  46.477  52.653  1.00  0.00
ATOM    411  N3  A      13      57.435  45.423  53.452  1.00  0.00
ATOM    412  C4  A      13      57.721  44.590  54.482  1.00  0.00
ATOM    413  C3' A      13      61.943  44.140  54.593  1.00  0.00
ATOM    414  H3' A      13      61.670  44.106  55.648  1.00  0.00
ATOM    415  C2' A      13      60.835  44.832  53.757  1.00  0.00
ATOM    416  H2' A      13      60.456  45.659  54.358  1.00  0.00
ATOM    417  O2' A      13      61.263  45.362  52.509  1.00  0.00
ATOM    418 HO2' A      13      62.185  45.618  52.579  1.00  0.00
ATOM    419  O3' A      13      63.212  44.772  54.386  1.00  0.00
ATOM    420  P   G      14      63.688  46.049  55.226  1.00  0.00
ATOM    421  OP1 G      14      64.819  46.566  54.555  1.00  0.00
ATOM    422  OP2 G      14      63.817  45.742  56.671  1.00  0.00
ATOM    423  O5' G      14      62.408  47.069  55.099  1.00  0.00
ATOM    424  C5' G      14      62.388  48.249  54.395  1.00  0.00
ATOM    425  H5' G      14      62.397  47.882  53.369  1.00  0.00
ATOM    426 H5'' G      14      63.319  48.772  54.615  1.00  0.00
ATOM    427  C4' G      14      61.140  49.154  54.764  1.00  0.00
ATOM    428  H4' G      14      60.964  50.033  54.143  1.00  0.00
ATOM    429  O4' G      14      59.875  48.482  54.584  1.00  0.00
ATOM    430  C1' G      14      58.900  48.962  55.551  1.00  0.00
ATOM    431  H1' G      14      58.029  49.447  55.111  1.00  0.00
ATOM    432  N9  G      14      58.471  47.757  56.332  1.00  0.00
ATOM    433  C8  G      14      59.180  46.801  56.944  1.00  0.00
ATOM    434  H8  G      14      60.254  46.721  56.874  1.00  0.00
ATOM    435  N7  G      14      58.417  46.087  57.744  1.00  0.00
ATOM    436  C5  G      14      57.134  46.634  57.663  1.00  0.00
ATOM    437  C6  G      14      55.909  46.394  58.356  1.00  0.00
ATOM    438  O6  G      14      55.694  45.624  59.263  1.00  0.00
ATOM    439  N1  G      14      54.866  47.228  57.941  1.00  0.00
ATOM    440  H1  G      14      53.959  47.174  58.383  1.00  0.00
ATOM    441  C2  G      14      54.986  48.182  57.065  1.00  0.00
ATOM    442  N2  G      14      53.936  48.910  56.805  1.00  0.00
ATOM    443  H21 G      14      53.135  48.796  57.410  1.00  0.00
ATOM    444  H22 G      14      53.980  49.596  56.065  1.00  0.00
ATOM    445  N3  G      14      56.137  48.403  56.353  1.00  0.00
ATOM    446  C4  G      14      57.185  47.591  56.707  1.00  0.00
ATOM    447  C3' G      14      61.116  49.509  56.217  1.00  0.00
ATOM    448  H3' G      14      61.370  48.638  56.821  1.00  0.00
ATOM    449  C2' G      14      59.658  49.920  56.483  1.00  0.00
ATOM    450  H2' G      14      59.373  49.891  57.535  1.00  0.00
ATOM    451  O2' G      14      59.447  51.193  55.901  1.00  0.00
ATOM    452 HO2' G      14      60.351  51.509  55.844  1.00  0.00
ATOM    453  O3' G      14      61.896  50.683  56.627  1.00  0.00
ATOM    454  P   U      15      62.402  50.835  58.147  1.00  0.00
ATOM    455  OP1 U      15      63.390  51.926  58.142  1.00  0.00
ATOM    456  OP2 U      15      62.830  49.472  58.550  1.00  0.00
ATOM    457  O5' U      15      61.116  51.313  59.067  1.00  0.00
ATOM    458  C5' U      15      60.445  52.506  58.893  1.00  0.00
ATOM    459  H5' U      15      59.974  52.504  57.910  1.00  0.00
ATOM    460 H5'' U      15      61.077  53.356  59.152  1.00  0.00
ATOM    461  C4' U      15      59.237  52.484  59.824  1.00  0.00
ATOM    462  H4' U      15      58.806  53.482  59.905  1.00  0.00
ATOM    463  O4' U      15      58.240  51.578  59.424  1.00  0.00
ATOM    464  C1' U      15      57.639  51.081  60.590  1.00  0.00
ATOM    465  H1' U      15      56.606  51.423  60.656  1.00  0.00
ATOM    466  N1  U      15      57.588  49.599  60.745  1.00  0.00
ATOM    467  C6  U      15      58.673  48.843  60.594  1.00  0.00
ATOM    468  H6  U      15      59.612  49.308  60.329  1.00  0.00
ATOM    469  C5  U      15      58.739  47.515  60.920  1.00  0.00
ATOM    470  H5  U      15      59.603  46.906  60.702  1.00  0.00
ATOM    471  C4  U      15      57.528  46.854  61.346  1.00  0.00
ATOM    472  O4  U      15      57.507  45.702  61.733  1.00  0.00
ATOM    473  N3  U      15      56.407  47.603  61.440  1.00  0.00
ATOM    474  H3  U      15      55.531  47.109  61.534  1.00  0.00
ATOM    475  C2  U      15      56.355  48.957  61.109  1.00  0.00
ATOM    476  O2  U      15      55.274  49.473  61.206  1.00  0.00
ATOM    477  C3' U      15      59.584  52.177  61.297  1.00  0.00
ATOM    478  H3' U      15      60.225  51.296  61.316  1.00  0.00
ATOM    479  C2' U      15      58.274  51.709  61.843  1.00  0.00
ATOM    480  H2' U      15      58.383  50.872  62.533  1.00  0.00
ATOM    481  O2' U      15      57.430  52.716  62.373  1.00  0.00
ATOM    482 HO2' U      15      57.951  53.155  63.050  1.00  0.00
ATOM    483  O3' U      15      60.091  53.203  62.099  1.00  0.00
ATOM    484  P   G      16      61.645  53.469  62.309  1.00  0.00
ATOM    485  OP1 G      16      62.131  54.251  61.214  1.00  0.00
ATOM    486  OP2 G      16      62.333  52.106  62.476  1.00  0.00
ATOM    487  O5' G      16      61.835  54.278  63.725  1.00  0.00
ATOM    488  C5' G      16      61.572  55.638  63.889  1.00  0.00
ATOM    489  H5' G      16      60.510  55.854  63.766  1.00  0.00
ATOM    490 H5'' G      16      62.066  56.227  63.116  1.00  0.00
ATOM    491  C4' G      16      62.015  56.257  65.153  1.00  0.00
ATOM    492  H4' G      16      61.651  57.277  65.027  1.00  0.00
ATOM    493  O4' G      16      61.493  55.678  66.342  1.00  0.00
ATOM    494  C1' G      16      62.515  55.618  67.356  1.00  0.00
ATOM    495  H1' G      16      62.131  56.074  68.268  1.00  0.00
ATOM    496  N9  G      16      62.873  54.277  67.705  1.00  0.00
ATOM    497  C8  G      16      63.073  53.223  66.853  1.00  0.00
ATOM    498  H8  G      16      62.716  53.236  65.834  1.00  0.00
ATOM    499  N7  G      16      63.737  52.271  67.398  1.00  0.00
ATOM    500  C5  G      16      64.001  52.687  68.696  1.00  0.00
ATOM    501  C6  G      16      64.780  52.109  69.792  1.00  0.00
ATOM    502  O6  G      16      65.376  51.080  69.876  1.00  0.00
ATOM    503  N1  G      16      65.005  53.079  70.811  1.00  0.00
ATOM    504  H1  G      16      65.471  52.754  71.647  1.00  0.00
ATOM    505  C2  G      16      64.344  54.293  70.873  1.00  0.00
ATOM    506  N2  G      16      64.442  54.936  71.931  1.00  0.00
ATOM    507  H21 G      16      63.811  55.675  72.204  1.00  0.00
ATOM    508  H22 G      16      65.239  54.721  72.513  1.00  0.00
ATOM    509  N3  G      16      63.555  54.773  69.911  1.00  0.00
ATOM    510  C4  G      16      63.547  53.920  68.846  1.00  0.00
ATOM    511  C3' G      16      63.483  56.163  65.302  1.00  0.00
ATOM    512  H3' G      16      63.762  55.124  65.124  1.00  0.00
ATOM    513  C2' G      16      63.643  56.399  66.732  1.00  0.00
ATOM    514  H2' G      16      64.618  56.138  67.145  1.00  0.00
ATOM    515  O2' G      16      63.485  57.743  67.156  1.00  0.00
ATOM    516 HO2' G      16      62.598  58.066  66.978  1.00  0.00
ATOM    517  O3' G      16      64.228  57.118  64.450  1.00  0.00
ATOM    518  P   G      17      65.806  56.897  64.230  1.00  0.00
ATOM    519  OP1 G      17      66.276  58.090  63.572  1.00  0.00
ATOM    520  OP2 G      17      65.922  55.607  63.596  1.00  0.00
ATOM    521  O5' G      17      66.464  56.807  65.600  1.00  0.00
ATOM    522  C5' G      17      66.798  57.921  66.392  1.00  0.00
ATOM    523  H5' G      17      65.840  58.430  66.497  1.00  0.00
ATOM    524 H5'' G      17      67.543  58.540  65.893  1.00  0.00
ATOM    525  C4' G      17      67.307  57.555  67.786  1.00  0.00
ATOM    526  H4' G      17      67.215  58.510  68.304  1.00  0.00
ATOM    527  O4' G      17      66.503  56.568  68.385  1.00  0.00
ATOM    528  C1' G      17      67.336  55.652  69.145  1.00  0.00
ATOM    529  H1' G      17      66.875  55.407  70.102  1.00  0.00
ATOM    530  N9  G      17      67.359  54.375  68.405  1.00  0.00
ATOM    531  C8  G      17      66.989  54.146  67.068  1.00  0.00
ATOM    532  H8  G      17      66.480  54.870  66.450  1.00  0.00
ATOM    533  N7  G      17      67.314  52.959  66.713  1.00  0.00
ATOM    534  C5  G      17      67.853  52.288  67.803  1.00  0.00
ATOM    535  C6  G      17      68.333  50.937  68.012  1.00  0.00
ATOM    536  O6  G      17      68.404  49.992  67.216  1.00  0.00
ATOM    537  N1  G      17      68.570  50.660  69.311  1.00  0.00
ATOM    538  H1  G      17      68.919  49.752  69.583  1.00  0.00
ATOM    539  C2  G      17      68.477  51.553  70.294  1.00  0.00
ATOM    540  N2  G      17      68.924  51.200  71.461  1.00  0.00
ATOM    541  H21 G      17      69.227  51.893  72.131  1.00  0.00
ATOM    542  H22 G      17      69.094  50.227  71.671  1.00  0.00
ATOM    543  N3  G      17      68.259  52.874  70.165  1.00  0.00
ATOM    544  C4  G      17      67.854  53.132  68.882  1.00  0.00
ATOM    545  C3' G      17      68.752  57.072  67.942  1.00  0.00
ATOM    546  H3' G      17      68.890  56.482  67.037  1.00  0.00
ATOM    547  C2' G      17      68.758  56.214  69.218  1.00  0.00
ATOM    548  H2' G      17      69.643  55.601  69.048  1.00  0.00
ATOM    549  O2' G      17      68.968  56.843  70.421  1.00  0.00
ATOM    550 HO2' G      17      68.160  57.308  70.649  1.00  0.00
ATOM    551  O3' G      17      69.596  58.231  68.025  1.00  0.00
ATOM    552  P   A      18      71.155  58.057  68.258  1.00  0.00
ATOM    553  OP1 A      18      71.529  56.761  68.857  1.00  0.00
ATOM    554  OP2 A      18      71.624  59.293  68.914  1.00  0.00
ATOM    555  O5' A      18      71.710  58.093  66.755  1.00  0.00
ATOM    556  C5' A      18      71.428  59.218  65.923  1.00  0.00
ATOM    557  H5' A      18      71.454  60.107  66.554  1.00  0.00
ATOM    558 H5'' A      18      70.492  59.268  65.367  1.00  0.00
ATOM    559  C4' A      18      72.541  59.401  64.898  1.00  0.00
ATOM    560  H4' A      18      72.360  60.216  64.198  1.00  0.00
ATOM    561  O4' A      18      73.770  59.608  65.590  1.00  0.00
ATOM    562  C1' A      18      74.797  58.781  64.977  1.00  0.00
ATOM    563  H1' A      18      75.637  59.412  64.688  1.00  0.00
ATOM    564  N9  A      18      75.184  57.659  65.933  1.00  0.00
ATOM    565  C8  A      18      74.767  57.528  67.239  1.00  0.00
ATOM    566  H8  A      18      74.144  58.237  67.765  1.00  0.00
ATOM    567  N7  A      18      75.295  56.514  67.845  1.00  0.00
ATOM    568  C5  A      18      76.159  55.968  66.918  1.00  0.00
ATOM    569  C6  A      18      76.900  54.757  66.854  1.00  0.00
ATOM    570  N6  A      18      77.108  54.009  67.902  1.00  0.00
ATOM    571  H61 A      18      76.521  54.229  68.693  1.00  0.00
ATOM    572  H62 A      18      77.820  53.292  67.884  1.00  0.00
ATOM    573  N1  A      18      77.539  54.373  65.739  1.00  0.00
ATOM    574  C2  A      18      77.408  55.169  64.693  1.00  0.00
ATOM    575  H2  A      18      77.912  54.905  63.775  1.00  0.00
ATOM    576  N3  A      18      76.694  56.283  64.540  1.00  0.00
ATOM    577  C4  A      18      76.083  56.628  65.721  1.00  0.00
ATOM    578  C3' A      18      72.689  58.154  63.989  1.00  0.00
ATOM    579  H3' A      18      72.618  57.204  64.518  1.00  0.00
ATOM    580  C2' A      18      74.187  58.267  63.718  1.00  0.00
ATOM    581  H2' A      18      74.616  57.286  63.515  1.00  0.00
ATOM    582  O2' A      18      74.407  59.158  62.656  1.00  0.00
ATOM    583 HO2' A      18      73.921  58.704  61.963  1.00  0.00
ATOM    584  O3' A      18      71.837  58.239  62.895  1.00  0.00
ATOM    585  P   G      19      70.985  56.982  62.458  1.00  0.00
ATOM    586  OP1 G      19      70.262  57.428  61.214  1.00  0.00
ATOM    587  OP2 G      19      70.190  56.620  63.658  1.00  0.00
ATOM    588  O5' G      19      72.130  55.978  62.179  1.00  0.00
ATOM    589  C5' G      19      72.926  55.940  61.048  1.00  0.00
ATOM    590  H5' G      19      73.586  56.807  61.015  1.00  0.00
ATOM    591 H5'' G      19      72.255  55.990  60.191  1.00  0.00
ATOM    592  C4' G      19      73.826  54.687  61.008  1.00  0.00
ATOM    593  H4' G      19      74.391  54.881  60.096  1.00  0.00
ATOM    594  O4' G      19      74.693  54.795  62.113  1.00  0.00
ATOM    595  C1' G      19      75.034  53.473  62.551  1.00  0.00
ATOM    596  H1' G      19      76.117  53.359  62.514  1.00  0.00
ATOM    597  N9  G      19      74.606  53.423  63.945  1.00  0.00
ATOM    598  C8  G      19      73.524  54.003  64.570  1.00  0.00
ATOM    599  H8  G      19      72.948  54.873  64.290  1.00  0.00
ATOM    600  N7  G      19      73.549  53.702  65.812  1.00  0.00
ATOM    601  C5  G      19      74.424  52.643  65.977  1.00  0.00
ATOM    602  C6  G      19      74.702  51.775  67.168  1.00  0.00
ATOM    603  O6  G      19      74.240  51.753  68.320  1.00  0.00
ATOM    604  N1  G      19      75.651  50.805  66.831  1.00  0.00
ATOM    605  H1  G      19      75.975  50.333  67.664  1.00  0.00
ATOM    606  C2  G      19      76.175  50.662  65.570  1.00  0.00
ATOM    607  N2  G      19      77.147  49.776  65.349  1.00  0.00
ATOM    608  H21 G      19      77.580  49.926  64.449  1.00  0.00
ATOM    609  H22 G      19      77.636  49.355  66.126  1.00  0.00
ATOM    610  N3  G      19      75.944  51.451  64.521  1.00  0.00
ATOM    611  C4  G      19      75.002  52.417  64.777  1.00  0.00
ATOM    612  C3' G      19      73.193  53.292  61.093  1.00  0.00
ATOM    613  H3' G      19      72.438  53.144  61.865  1.00  0.00
ATOM    614  C2' G      19      74.431  52.585  61.507  1.00  0.00
ATOM    615  H2' G      19      74.120  51.606  61.871  1.00  0.00
ATOM    616  O2' G      19      75.357  52.240  60.455  1.00  0.00
ATOM    617 HO2' G      19      74.848  51.922  59.705  1.00  0.00
ATOM    618  O3' G      19      72.771  52.640  59.894  1.00  0.00
ATOM    619  P   U      20      71.468  51.800  59.930  1.00  0.00
ATOM    620  OP1 U      20      71.196  51.332  58.534  1.00  0.00
ATOM    621  OP2 U      20      70.358  52.529  60.573  1.00  0.00
ATOM    622  O5' U      20      71.922  50.549  60.828  1.00  0.00
ATOM    623  C5' U      20      72.833  49.603  60.194  1.00  0.00
ATOM    624  H5' U      20      73.674  50.030  59.649  1.00  0.00
ATOM    625 H5'' U      20      72.237  49.194  59.378  1.00  0.00
ATOM    626  C4' U      20      73.429  48.476  61.095  1.00  0.00
ATOM    627  H4' U      20      74.187  47.934  60.530  1.00  0.00
ATOM    628  O4' U      20      74.043  48.961  62.227  1.00  0.00
ATOM    629  C1' U      20      73.905  48.038  63.283  1.00  0.00
ATOM    630  H1' U      20      74.880  47.671  63.604  1.00  0.00
ATOM    631  N1  U      20      73.318  48.720  64.467  1.00  0.00
ATOM    632  C6  U      20      72.312  49.692  64.351  1.00  0.00
ATOM    633  H6  U      20      71.983  50.168  63.439  1.00  0.00
ATOM    634  C5  U      20      71.730  50.199  65.458  1.00  0.00
ATOM    635  H5  U      20      71.023  51.001  65.307  1.00  0.00
ATOM    636  C4  U      20      71.987  49.605  66.783  1.00  0.00
ATOM    637  O4  U      20      71.484  50.083  67.786  1.00  0.00
ATOM    638  N3  U      20      72.871  48.529  66.769  1.00  0.00
ATOM    639  H3  U      20      73.158  48.066  67.620  1.00  0.00
ATOM    640  C2  U      20      73.454  48.015  65.668  1.00  0.00
ATOM    641  O2  U      20      74.087  46.976  65.819  1.00  0.00
ATOM    642  C3' U      20      72.299  47.512  61.557  1.00  0.00
ATOM    643  H3' U      20      71.460  48.130  61.878  1.00  0.00
ATOM    644  C2' U      20      72.971  46.918  62.783  1.00  0.00
ATOM    645  H2' U      20      72.316  46.580  63.586  1.00  0.00
ATOM    646  O2' U      20      73.844  45.871  62.415  1.00  0.00
ATOM    647 HO2' U      20      73.296  45.127  62.675  1.00  0.00
ATOM    648  O3' U      20      71.999  46.558  60.614  1.00  0.00
ATOM    649  P   A      21      70.549  45.813  60.632  1.00  0.00
ATOM    650  OP1 A      21      70.376  45.295  59.280  1.00  0.00
ATOM    651  OP2 A      21      69.574  46.790  61.166  1.00  0.00
ATOM    652  O5' A      21      70.692  44.686  61.654  1.00  0.00
ATOM    653  C5' A      21      71.302  43.481  61.434  1.00  0.00
ATOM    654  H5' A      21      72.232  43.538  60.868  1.00  0.00
ATOM    655 H5'' A      21      70.661  42.776  60.905  1.00  0.00
ATOM    656  C4' A      21      71.730  42.746  62.703  1.00  0.00
ATOM    657  H4' A      21      72.389  41.907  62.482  1.00  0.00
ATOM    658  O4' A      21      72.397  43.644  63.609  1.00  0.00
ATOM    659  C1' A      21      71.834  43.388  64.881  1.00  0.00
ATOM    660  H1' A      21      72.596  43.232  65.645  1.00  0.00
ATOM    661  N9  A      21      71.042  44.477  65.497  1.00  0.00
ATOM    662  C8  A      21      70.193  45.421  64.926  1.00  0.00
ATOM    663  H8  A      21      69.986  45.503  63.869  1.00  0.00
ATOM    664  N7  A      21      69.793  46.359  65.702  1.00  0.00
ATOM    665  C5  A      21      70.363  45.991  66.952  1.00  0.00
ATOM    666  C6  A      21      70.256  46.553  68.217  1.00  0.00
ATOM    667  N6  A      21      69.822  47.692  68.506  1.00  0.00
ATOM    668  H61 A      21      69.477  48.367  67.839  1.00  0.00
ATOM    669  H62 A      21      69.925  48.038  69.449  1.00  0.00
ATOM    670  N1  A      21      70.825  45.935  69.214  1.00  0.00
ATOM    671  C2  A      21      71.540  44.832  68.991  1.00  0.00
ATOM    672  H2  A      21      72.022  44.387  69.849  1.00  0.00
ATOM    673  N3  A      21      71.534  44.080  67.903  1.00  0.00
ATOM    674  C4  A      21      70.982  44.758  66.863  1.00  0.00
ATOM    675  C3' A      21      70.454  42.351  63.455  1.00  0.00
ATOM    676  H3' A      21      69.735  43.169  63.398  1.00  0.00
ATOM    677  C2' A      21      70.971  42.186  64.840  1.00  0.00
ATOM    678  H2' A      21      70.166  42.178  65.574  1.00  0.00
ATOM    679  O2' A      21      71.712  41.051  65.038  1.00  0.00
ATOM    680 HO2' A      21      71.376  40.274  64.586  1.00  0.00
ATOM    681  O3' A      21      69.869  41.165  62.861  1.00  0.00
ATOM    682  P   G      22      68.315  41.155  62.785  1.00  0.00
ATOM    683  OP1 G      22      67.904  39.912  62.117  1.00  0.00
ATOM    684  OP2 G      22      67.795  42.378  62.218  1.00  0.00
ATOM    685  O5' G      22      67.954  40.993  64.343  1.00  0.00
ATOM    686  C5' G      22      68.311  39.766  65.053  1.00  0.00
ATOM    687  H5' G      22      69.362  39.501  64.939  1.00  0.00
ATOM    688 H5'' G      22      67.662  38.996  64.636  1.00  0.00
ATOM    689  C4' G      22      68.144  39.805  66.606  1.00  0.00
ATOM    690  H4' G      22      68.537  38.854  66.965  1.00  0.00
ATOM    691  O4' G      22      68.911  40.880  67.150  1.00  0.00
ATOM    692  C1' G      22      68.310  41.317  68.348  1.00  0.00
ATOM    693  H1' G      22      69.067  41.156  69.115  1.00  0.00
ATOM    694  N9  G      22      67.979  42.749  68.284  1.00  0.00
ATOM    695  C8  G      22      67.926  43.521  67.213  1.00  0.00
ATOM    696  H8  G      22      68.092  43.127  66.221  1.00  0.00
ATOM    697  N7  G      22      67.558  44.787  67.460  1.00  0.00
ATOM    698  C5  G      22      67.374  44.824  68.852  1.00  0.00
ATOM    699  C6  G      22      66.975  45.849  69.750  1.00  0.00
ATOM    700  O6  G      22      66.857  47.016  69.478  1.00  0.00
ATOM    701  N1  G      22      66.987  45.375  71.019  1.00  0.00
ATOM    702  H1  G      22      66.583  45.969  71.729  1.00  0.00
ATOM    703  C2  G      22      67.071  44.082  71.447  1.00  0.00
ATOM    704  N2  G      22      66.663  43.800  72.658  1.00  0.00
ATOM    705  H21 G      22      66.302  42.864  72.773  1.00  0.00
ATOM    706  H22 G      22      66.139  44.399  73.280  1.00  0.00
ATOM    707  N3  G      22      67.436  43.061  70.616  1.00  0.00
ATOM    708  C4  G      22      67.637  43.548  69.319  1.00  0.00
ATOM    709  C3' G      22      66.802  40.059  67.065  1.00  0.00
ATOM    710  H3' G      22      66.421  40.943  66.553  1.00  0.00
ATOM    711  C2' G      22      67.090  40.382  68.530  1.00  0.00
ATOM    712  H2' G      22      66.306  40.909  69.073  1.00  0.00
ATOM    713  O2' G      22      67.531  39.305  69.252  1.00  0.00
ATOM    714 HO2' G      22      67.469  39.430  70.202  1.00  0.00
ATOM    715  O3' G      22      66.019  38.899  66.928  1.00  0.00
ATOM    716  P   C      23      64.436  39.058  66.751  1.00  0.00
ATOM    717  OP1 C      23      63.812  37.748  66.447  1.00  0.00
ATOM    718  OP2 C      23      64.275  40.187  65.839  1.00  0.00
ATOM    719  O5' C      23      63.880  39.496  68.148  1.00  0.00
ATOM    720  C5' C      23      63.911  38.644  69.369  1.00  0.00
ATOM    721  H5' C      23      64.891  38.179  69.468  1.00  0.00
ATOM    722 H5'' C      23      63.170  37.847  69.321  1.00  0.00
ATOM    723  C4' C      23      63.571  39.373  70.708  1.00  0.00
ATOM    724  H4' C      23      63.444  38.598  71.464  1.00  0.00
ATOM    725  O4' C      23      64.496  40.334  71.109  1.00  0.00
ATOM    726  C1' C      23      63.727  41.410  71.721  1.00  0.00
ATOM    727  H1' C      23      64.190  41.647  72.678  1.00  0.00
ATOM    728  N1  C      23      63.855  42.627  70.869  1.00  0.00
ATOM    729  C6  C      23      64.207  42.618  69.599  1.00  0.00
ATOM    730  H6  C      23      64.482  41.666  69.168  1.00  0.00
ATOM    731  C5  C      23      64.332  43.722  68.832  1.00  0.00
ATOM    732  H5  C      23      64.616  43.730  67.790  1.00  0.00
ATOM    733  C4  C      23      63.952  44.891  69.424  1.00  0.00
ATOM    734  N4  C      23      64.065  45.945  68.752  1.00  0.00
ATOM    735  H41 C      23      64.584  46.022  67.889  1.00  0.00
ATOM    736  H42 C      23      63.832  46.775  69.277  1.00  0.00
ATOM    737  N3  C      23      63.700  45.046  70.700  1.00  0.00
ATOM    738  C2  C      23      63.677  43.935  71.472  1.00  0.00
ATOM    739  O2  C      23      63.494  44.100  72.665  1.00  0.00
ATOM    740  C3' C      23      62.260  40.109  70.563  1.00  0.00
ATOM    741  H3' C      23      62.262  40.749  69.681  1.00  0.00
ATOM    742  C2' C      23      62.315  40.929  71.794  1.00  0.00
ATOM    743  H2' C      23      61.666  41.804  71.783  1.00  0.00
ATOM    744  O2' C      23      62.168  40.240  73.039  1.00  0.00
ATOM    745 HO2' C      23      62.603  40.693  73.765  1.00  0.00
ATOM    746  O3' C      23      61.235  39.192  70.442  1.00  0.00
ATOM    747  P   C      24      59.913  39.735  69.831  1.00  0.00
ATOM    748  OP1 C      24      58.847  38.740  69.901  1.00  0.00
ATOM    749  OP2 C      24      60.111  40.439  68.491  1.00  0.00
ATOM    750  O5' C      24      59.442  40.878  70.785  1.00  0.00
ATOM    751  C5' C      24      58.978  40.548  72.107  1.00  0.00
ATOM    752  H5' C      24      59.732  40.105  72.759  1.00  0.00
ATOM    753 H5'' C      24      58.046  39.986  72.041  1.00  0.00
ATOM    754  C4' C      24      58.643  41.911  72.789  1.00  0.00
ATOM    755  H4' C      24      58.268  41.682  73.787  1.00  0.00
ATOM    756  O4' C      24      59.756  42.835  72.792  1.00  0.00
ATOM    757  C1' C      24      59.159  44.064  72.586  1.00  0.00
ATOM    758  H1' C      24      59.382  44.777  73.380  1.00  0.00
ATOM    759  N1  C      24      59.592  44.750  71.365  1.00  0.00
ATOM    760  C6  C      24      60.181  44.040  70.341  1.00  0.00
ATOM    761  H6  C      24      60.189  42.960  70.372  1.00  0.00
ATOM    762  C5  C      24      60.627  44.723  69.273  1.00  0.00
ATOM    763  H5  C      24      61.082  44.183  68.457  1.00  0.00
ATOM    764  C4  C      24      60.659  46.169  69.364  1.00  0.00
ATOM    765  N4  C      24      61.164  46.857  68.382  1.00  0.00
ATOM    766  H41 C      24      61.283  46.452  67.465  1.00  0.00
ATOM    767  H42 C      24      61.055  47.860  68.415  1.00  0.00
ATOM    768  N3  C      24      60.244  46.815  70.431  1.00  0.00
ATOM    769  C2  C      24      59.594  46.130  71.426  1.00  0.00
ATOM    770  O2  C      24      59.045  46.780  72.279  1.00  0.00
ATOM    771  C3' C      24      57.482  42.609  72.148  1.00  0.00
ATOM    772  H3' C      24      57.621  42.738  71.075  1.00  0.00
ATOM    773  C2' C      24      57.634  43.957  72.767  1.00  0.00
ATOM    774  H2' C      24      57.112  44.776  72.273  1.00  0.00
ATOM    775  O2' C      24      57.398  43.988  74.113  1.00  0.00
ATOM    776 HO2' C      24      56.740  44.654  74.325  1.00  0.00
ATOM    777  O3' C      24      56.227  42.028  72.399  1.00  0.00
ATOM    778  P   C      25      55.041  42.325  71.364  1.00  0.00
ATOM    779  OP1 C      25      53.881  41.509  71.770  1.00  0.00
ATOM    780  OP2 C      25      55.579  42.156  70.006  1.00  0.00
ATOM    781  O5' C      25      54.721  43.870  71.549  1.00  0.00
ATOM    782  C5' C      25      53.931  44.381  72.675  1.00  0.00
ATOM    783  H5' C      25      54.346  44.027  73.618  1.00  0.00
ATOM    784 H5'' C      25      52.872  44.155  72.550  1.00  0.00
ATOM    785  C4' C      25      53.790  45.903  72.680  1.00  0.00
ATOM    786  H4' C      25      53.321  46.227  73.609  1.00  0.00
ATOM    787  O4' C      25      55.076  46.588  72.783  1.00  0.00
ATOM    788  C1' C      25      55.037  47.846  72.143  1.00  0.00
ATOM    789  H1' C      25      55.418  48.638  72.788  1.00  0.00
ATOM    790  N1  C      25      55.896  47.847  70.877  1.00  0.00
ATOM    791  C6  C      25      56.210  46.670  70.205  1.00  0.00
ATOM    792  H6  C      25      55.969  45.696  70.602  1.00  0.00
ATOM    793  C5  C      25      56.833  46.686  69.035  1.00  0.00
ATOM    794  H5  C      25      57.032  45.746  68.543  1.00  0.00
ATOM    795  C4  C      25      57.193  47.982  68.562  1.00  0.00
ATOM    796  N4  C      25      57.659  48.160  67.367  1.00  0.00
ATOM    797  H41 C      25      58.005  47.294  66.979  1.00  0.00
ATOM    798  H42 C      25      57.904  49.083  67.037  1.00  0.00
ATOM    799  N3  C      25      56.861  49.142  69.132  1.00  0.00
ATOM    800  C2  C      25      56.244  49.143  70.370  1.00  0.00
ATOM    801  O2  C      25      55.866  50.227  70.851  1.00  0.00
ATOM    802  C3' C      25      53.079  46.607  71.549  1.00  0.00
ATOM    803  H3' C      25      53.483  46.256  70.599  1.00  0.00
ATOM    804  C2' C      25      53.517  48.049  71.862  1.00  0.00
ATOM    805  H2' C      25      53.505  48.748  71.026  1.00  0.00
ATOM    806  O2' C      25      52.822  48.640  72.935  1.00  0.00
ATOM    807 HO2' C      25      53.440  48.536  73.662  1.00  0.00
ATOM    808  O3' C      25      51.639  46.327  71.603  1.00  0.00
ATOM    809  P   G      26      50.697  46.374  70.319  1.00  0.00
ATOM    810  OP1 G      26      49.295  46.124  70.739  1.00  0.00
ATOM    811  OP2 G      26      51.417  45.513  69.301  1.00  0.00
ATOM    812  O5' G      26      50.767  47.829  69.698  1.00  0.00
ATOM    813  C5' G      26      50.384  48.967  70.418  1.00  0.00
ATOM    814  H5' G      26      50.862  48.817  71.386  1.00  0.00
ATOM    815 H5'' G      26      49.322  48.982  70.664  1.00  0.00
ATOM    816  C4' G      26      50.803  50.259  69.734  1.00  0.00
ATOM    817  H4' G      26      50.515  51.115  70.345  1.00  0.00
ATOM    818  O4' G      26      52.255  50.439  69.497  1.00  0.00
ATOM    819  C1' G      26      52.518  51.007  68.205  1.00  0.00
ATOM    820  H1' G      26      53.125  51.912  68.218  1.00  0.00
ATOM    821  N9  G      26      53.245  50.102  67.313  1.00  0.00
ATOM    822  C8  G      26      53.560  48.778  67.404  1.00  0.00
ATOM    823  H8  G      26      53.080  48.161  68.149  1.00  0.00
ATOM    824  N7  G      26      54.462  48.328  66.622  1.00  0.00
ATOM    825  C5  G      26      54.795  49.420  65.869  1.00  0.00
ATOM    826  C6  G      26      55.716  49.563  64.760  1.00  0.00
ATOM    827  O6  G      26      56.479  48.721  64.188  1.00  0.00
ATOM    828  N1  G      26      55.719  50.867  64.269  1.00  0.00
ATOM    829  H1  G      26      56.280  51.056  63.450  1.00  0.00
ATOM    830  C2  G      26      54.909  51.879  64.726  1.00  0.00
ATOM    831  N2  G      26      54.993  53.026  64.206  1.00  0.00
ATOM    832  H21 G      26      54.302  53.716  64.463  1.00  0.00
ATOM    833  H22 G      26      55.414  53.065  63.289  1.00  0.00
ATOM    834  N3  G      26      54.043  51.772  65.685  1.00  0.00
ATOM    835  C4  G      26      54.074  50.559  66.286  1.00  0.00
ATOM    836  C3' G      26      50.177  50.485  68.419  1.00  0.00
ATOM    837  H3' G      26      50.031  49.516  67.941  1.00  0.00
ATOM    838  C2' G      26      51.118  51.456  67.692  1.00  0.00
ATOM    839  H2' G      26      51.068  51.337  66.609  1.00  0.00
ATOM    840  O2' G      26      50.973  52.809  68.032  1.00  0.00
ATOM    841 HO2' G      26      51.565  53.309  67.466  1.00  0.00
ATOM    842  O3' G      26      48.890  51.069  68.710  1.00  0.00
ATOM    843  P   U      27      47.724  50.740  67.652  1.00  0.00
ATOM    844  OP1 U      27      46.476  51.357  68.190  1.00  0.00
ATOM    845  OP2 U      27      47.682  49.270  67.404  1.00  0.00
ATOM    846  O5' U      27      48.132  51.410  66.284  1.00  0.00
ATOM    847  C5' U      27      48.135  52.792  66.128  1.00  0.00
ATOM    848  H5' U      27      48.494  53.329  67.006  1.00  0.00
ATOM    849 H5'' U      27      47.109  53.138  66.006  1.00  0.00
ATOM    850  C4' U      27      48.957  53.165  64.866  1.00  0.00
ATOM    851  H4' U      27      48.872  54.251  64.858  1.00  0.00
ATOM    852  O4' U      27      50.359  52.937  65.008  1.00  0.00
ATOM    853  C1' U      27      50.792  52.558  63.737  1.00  0.00
ATOM    854  H1' U      27      51.545  53.259  63.377  1.00  0.00
ATOM    855  N1  U      27      51.373  51.162  63.815  1.00  0.00
ATOM    856  C6  U      27      50.725  50.077  64.424  1.00  0.00
ATOM    857  H6  U      27      49.831  50.221  65.012  1.00  0.00
ATOM    858  C5  U      27      51.247  48.816  64.371  1.00  0.00
ATOM    859  H5  U      27      50.743  48.002  64.871  1.00  0.00
ATOM    860  C4  U      27      52.486  48.573  63.640  1.00  0.00
ATOM    861  O4  U      27      53.050  47.494  63.585  1.00  0.00
ATOM    862  N3  U      27      52.960  49.662  62.921  1.00  0.00
ATOM    863  H3  U      27      53.701  49.519  62.250  1.00  0.00
ATOM    864  C2  U      27      52.425  50.917  62.936  1.00  0.00
ATOM    865  O2  U      27      52.998  51.735  62.240  1.00  0.00
ATOM    866  C3' U      27      48.392  52.561  63.580  1.00  0.00
ATOM    867  H3' U      27      48.311  51.475  63.633  1.00  0.00
ATOM    868  C2' U      27      49.626  52.695  62.739  1.00  0.00
ATOM    869  H2' U      27      49.559  51.917  61.980  1.00  0.00
ATOM    870  O2' U      27      49.898  53.971  62.110  1.00  0.00
ATOM    871 HO2' U      27      50.248  53.757  61.241  1.00  0.00
ATOM    872  O3' U      27      47.222  53.188  63.063  1.00  0.00
ATOM    873  P   C      28      46.019  52.440  62.144  1.00  0.00
ATOM    874  OP1 C      28      45.032  53.463  61.704  1.00  0.00
ATOM    875  OP2 C      28      45.579  51.248  62.941  1.00  0.00
ATOM    876  O5' C      28      46.950  51.965  60.862  1.00  0.00
ATOM    877  C5' C      28      47.471  52.887  59.913  1.00  0.00
ATOM    878  H5' C      28      48.081  53.598  60.470  1.00  0.00
ATOM    879 H5'' C      28      46.598  53.236  59.362  1.00  0.00
ATOM    880  C4' C      28      48.378  52.237  58.888  1.00  0.00
ATOM    881  H4' C      28      48.639  53.013  58.169  1.00  0.00
ATOM    882  O4' C      28      49.555  51.808  59.529  1.00  0.00
ATOM    883  C1' C      28      50.091  50.753  58.837  1.00  0.00
ATOM    884  H1' C      28      51.108  50.927  58.485  1.00  0.00
ATOM    885  N1  C      28      50.150  49.621  59.796  1.00  0.00
ATOM    886  C6  C      28      49.286  49.560  60.821  1.00  0.00
ATOM    887  H6  C      28      48.536  50.312  61.020  1.00  0.00
ATOM    888  C5  C      28      49.313  48.455  61.585  1.00  0.00
ATOM    889  H5  C      28      48.638  48.423  62.427  1.00  0.00
ATOM    890  C4  C      28      50.292  47.491  61.371  1.00  0.00
ATOM    891  N4  C      28      50.465  46.522  62.153  1.00  0.00
ATOM    892  H41 C      28      49.675  46.401  62.771  1.00  0.00
ATOM    893  H42 C      28      51.121  45.824  61.832  1.00  0.00
ATOM    894  N3  C      28      51.219  47.563  60.431  1.00  0.00
ATOM    895  C2  C      28      51.142  48.667  59.632  1.00  0.00
ATOM    896  O2  C      28      51.917  48.765  58.689  1.00  0.00
ATOM    897  C3' C      28      47.809  51.093  58.062  1.00  0.00
ATOM    898  H3' C      28      47.237  50.425  58.706  1.00  0.00
ATOM    899  C2' C      28      49.188  50.540  57.600  1.00  0.00
ATOM    900  H2' C      28      49.124  49.466  57.430  1.00  0.00
ATOM    901  O2' C      28      49.739  51.361  56.532  1.00  0.00
ATOM    902 HO2' C      28      49.471  50.976  55.694  1.00  0.00
ATOM    903  O3' C      28      46.897  51.542  57.060  1.00  0.00
ATOM    904  P   U      29      46.367  50.517  55.976  1.00  0.00
ATOM    905  OP1 U      29      45.085  51.015  55.408  1.00  0.00
ATOM    906  OP2 U      29      46.381  49.082  56.494  1.00  0.00
ATOM    907  O5' U      29      47.468  50.455  54.841  1.00  0.00
ATOM    908  C5' U      29      47.594  51.553  53.961  1.00  0.00
ATOM    909  H5' U      29      47.659  52.496  54.503  1.00  0.00
ATOM    910 H5'' U      29      46.746  51.571  53.276  1.00  0.00
ATOM    911  C4' U      29      48.833  51.240  53.087  1.00  0.00
ATOM    912  H4' U      29      49.064  52.077  52.429  1.00  0.00
ATOM    913  O4' U      29      50.011  51.070  53.856  1.00  0.00
ATOM    914  C1' U      29      50.910  50.139  53.291  1.00  0.00
ATOM    915  H1' U      29      51.865  50.648  53.169  1.00  0.00
ATOM    916  N1  U      29      51.101  48.908  54.087  1.00  0.00
ATOM    917  C6  U      29      50.155  48.369  54.941  1.00  0.00
ATOM    918  H6  U      29      49.193  48.850  55.036  1.00  0.00
ATOM    919  C5  U      29      50.440  47.392  55.870  1.00  0.00
ATOM    920  H5  U      29      49.616  47.135  56.519  1.00  0.00
ATOM    921  C4  U      29      51.676  46.702  55.818  1.00  0.00
ATOM    922  O4  U      29      52.072  45.854  56.576  1.00  0.00
ATOM    923  N3  U      29      52.508  47.119  54.807  1.00  0.00
ATOM    924  H3  U      29      53.468  46.807  54.777  1.00  0.00
ATOM    925  C2  U      29      52.282  48.184  53.980  1.00  0.00
ATOM    926  O2  U      29      53.167  48.489  53.231  1.00  0.00
ATOM    927  C3' U      29      48.741  49.954  52.236  1.00  0.00
ATOM    928  H3' U      29      48.461  49.103  52.857  1.00  0.00
ATOM    929  C2' U      29      50.259  49.855  51.951  1.00  0.00
ATOM    930  H2' U      29      50.451  48.856  51.558  1.00  0.00
ATOM    931  O2' U      29      50.692  50.736  50.927  1.00  0.00
ATOM    932 HO2' U      29      49.994  50.847  50.277  1.00  0.00
ATOM    933  O3' U      29      47.996  50.009  51.043  1.00  0.00
ATOM    934  P   A      30      47.184  48.704  50.581  1.00  0.00
ATOM    935  OP1 A      30      46.392  48.992  49.398  1.00  0.00
ATOM    936  OP2 A      30      46.603  48.112  51.807  1.00  0.00
ATOM    937  O5' A      30      48.634  47.929  50.209  1.00  0.00
ATOM    938  C5' A      30      49.335  48.230  48.983  1.00  0.00
ATOM    939  H5' A      30      49.707  49.254  49.004  1.00  0.00
ATOM    940 H5'' A      30      48.593  48.094  48.197  1.00  0.00
ATOM    941  C4' A      30      50.565  47.337  48.777  1.00  0.00
ATOM    942  H4' A      30      51.164  47.680  47.934  1.00  0.00
ATOM    943  O4' A      30      51.341  47.414  49.946  1.00  0.00
ATOM    944  C1' A      30      52.051  46.198  50.176  1.00  0.00
ATOM    945  H1' A      30      53.131  46.345  50.167  1.00  0.00
ATOM    946  N9  A      30      51.669  45.503  51.491  1.00  0.00
ATOM    947  C8  A      30      50.506  45.585  52.143  1.00  0.00
ATOM    948  H8  A      30      49.628  46.138  51.843  1.00  0.00
ATOM    949  N7  A      30      50.577  44.972  53.277  1.00  0.00
ATOM    950  C5  A      30      51.728  44.273  53.267  1.00  0.00
ATOM    951  C6  A      30      52.391  43.417  54.192  1.00  0.00
ATOM    952  N6  A      30      51.988  42.976  55.350  1.00  0.00
ATOM    953  H61 A      30      51.168  43.418  55.739  1.00  0.00
ATOM    954  H62 A      30      52.480  42.235  55.828  1.00  0.00
ATOM    955  N1  A      30      53.560  42.804  53.784  1.00  0.00
ATOM    956  C2  A      30      54.107  43.131  52.644  1.00  0.00
ATOM    957  H2  A      30      54.896  42.431  52.415  1.00  0.00
ATOM    958  N3  A      30      53.665  43.969  51.732  1.00  0.00
ATOM    959  C4  A      30      52.473  44.568  52.142  1.00  0.00
ATOM    960  C3' A      30      50.240  45.886  48.602  1.00  0.00
ATOM    961  H3' A      30      49.552  45.550  49.378  1.00  0.00
ATOM    962  C2' A      30      51.649  45.318  48.935  1.00  0.00
ATOM    963  H2' A      30      51.608  44.258  49.188  1.00  0.00
ATOM    964  O2' A      30      52.645  45.594  47.932  1.00  0.00
ATOM    965 HO2' A      30      52.192  45.714  47.095  1.00  0.00
ATOM    966  O3' A      30      49.868  45.439  47.315  1.00  0.00
ATOM    967  P   G      31      49.484  43.934  47.017  1.00  0.00
ATOM    968  OP1 G      31      48.988  43.801  45.620  1.00  0.00
ATOM    969  OP2 G      31      48.569  43.604  48.138  1.00  0.00
ATOM    970  O5' G      31      50.702  42.902  47.205  1.00  0.00
ATOM    971  C5' G      31      51.752  42.894  46.260  1.00  0.00
ATOM    972  H5' G      31      52.190  43.806  45.855  1.00  0.00
ATOM    973 H5'' G      31      51.270  42.473  45.378  1.00  0.00
ATOM    974  C4' G      31      52.869  41.913  46.796  1.00  0.00
ATOM    975  H4' G      31      53.701  41.795  46.102  1.00  0.00
ATOM    976  O4' G      31      53.335  42.236  48.163  1.00  0.00
ATOM    977  C1' G      31      53.620  41.033  48.927  1.00  0.00
ATOM    978  H1' G      31      54.629  41.124  49.328  1.00  0.00
ATOM    979  N9  G      31      52.709  40.942  50.101  1.00  0.00
ATOM    980  C8  G      31      51.545  41.604  50.306  1.00  0.00
ATOM    981  H8  G      31      51.140  42.203  49.503  1.00  0.00
ATOM    982  N7  G      31      50.935  41.293  51.416  1.00  0.00
ATOM    983  C5  G      31      51.892  40.499  52.039  1.00  0.00
ATOM    984  C6  G      31      51.827  39.794  53.300  1.00  0.00
ATOM    985  O6  G      31      51.052  39.904  54.232  1.00  0.00
ATOM    986  N1  G      31      52.889  38.929  53.517  1.00  0.00
ATOM    987  H1  G      31      52.896  38.308  54.313  1.00  0.00
ATOM    988  C2  G      31      53.786  38.593  52.537  1.00  0.00
ATOM    989  N2  G      31      54.521  37.539  52.817  1.00  0.00
ATOM    990  H21 G      31      55.082  37.237  52.032  1.00  0.00
ATOM    991  H22 G      31      54.392  37.074  53.704  1.00  0.00
ATOM    992  N3  G      31      53.739  39.137  51.315  1.00  0.00
ATOM    993  C4  G      31      52.863  40.142  51.214  1.00  0.00
ATOM    994  C3' G      31      52.391  40.450  46.898  1.00  0.00
ATOM    995  H3' G      31      51.449  40.338  47.435  1.00  0.00
ATOM    996  C2' G      31      53.474  39.932  47.928  1.00  0.00
ATOM    997  H2' G      31      53.164  39.036  48.465  1.00  0.00
ATOM    998  O2' G      31      54.704  39.688  47.295  1.00  0.00
ATOM    999 HO2' G      31      54.483  39.448  46.392  1.00  0.00
ATOM   1000  O3' G      31      52.607  39.694  45.692  1.00  0.00
ATOM   1001  P   U      32      51.703  38.395  45.409  1.00  0.00
ATOM   1002  OP1 U      32      52.022  37.892  44.060  1.00  0.00
ATOM   1003  OP2 U      32      50.269  38.614  45.700  1.00  0.00
ATOM   1004  O5' U      32      52.169  37.256  46.425  1.00  0.00
ATOM   1005  C5' U      32      53.429  36.694  46.333  1.00  0.00
ATOM   1006  H5' U      32      54.220  37.438  46.250  1.00  0.00
ATOM   1007 H5'' U      32      53.385  35.921  45.566  1.00  0.00
ATOM   1008  C4' U      32      53.721  35.905  47.641  1.00  0.00
ATOM   1009  H4' U      32      54.652  35.379  47.431  1.00  0.00
ATOM   1010  O4' U      32      53.721  36.506  48.974  1.00  0.00
ATOM   1011  C1' U      32      53.052  35.669  49.911  1.00  0.00
ATOM   1012  H1' U      32      53.669  35.439  50.780  1.00  0.00
ATOM   1013  N1  U      32      51.828  36.450  50.330  1.00  0.00
ATOM   1014  C6  U      32      51.180  37.444  49.571  1.00  0.00
ATOM   1015  H6  U      32      51.473  37.636  48.550  1.00  0.00
ATOM   1016  C5  U      32      50.255  38.264  50.101  1.00  0.00
ATOM   1017  H5  U      32      49.933  39.084  49.477  1.00  0.00
ATOM   1018  C4  U      32      49.742  38.067  51.441  1.00  0.00
ATOM   1019  O4  U      32      48.844  38.665  52.032  1.00  0.00
ATOM   1020  N3  U      32      50.266  36.941  52.052  1.00  0.00
ATOM   1021  H3  U      32      49.909  36.683  52.960  1.00  0.00
ATOM   1022  C2  U      32      51.342  36.178  51.612  1.00  0.00
ATOM   1023  O2  U      32      51.804  35.266  52.281  1.00  0.00
ATOM   1024  C3' U      32      52.690  34.786  47.716  1.00  0.00
ATOM   1025  H3' U      32      51.692  35.205  47.590  1.00  0.00
ATOM   1026  C2' U      32      52.708  34.300  49.187  1.00  0.00
ATOM   1027  H2' U      32      51.697  33.990  49.449  1.00  0.00
ATOM   1028  O2' U      32      53.723  33.311  49.435  1.00  0.00
ATOM   1029 HO2' U      32      53.263  32.595  49.879  1.00  0.00
ATOM   1030  O3' U      32      52.817  33.740  46.804  1.00  0.00
ATOM   1031  P   A      33      51.530  32.843  46.392  1.00  0.00
ATOM   1032  OP1 A      33      51.950  31.840  45.391  1.00  0.00
ATOM   1033  OP2 A      33      50.326  33.667  46.128  1.00  0.00
ATOM   1034  O5' A      33      51.349  32.060  47.778  1.00  0.00
ATOM   1035  C5' A      33      51.955  30.837  48.013  1.00  0.00
ATOM   1036  H5' A      33      53.041  30.875  48.090  1.00  0.00
ATOM   1037 H5'' A      33      51.626  30.170  47.216  1.00  0.00
ATOM   1038  C4' A      33      51.406  30.154  49.335  1.00  0.00
ATOM   1039  H4' A      33      51.947  29.211  49.402  1.00  0.00
ATOM   1040  O4' A      33      51.545  30.984  50.490  1.00  0.00
ATOM   1041  C1' A      33      50.387  30.853  51.390  1.00  0.00
ATOM   1042  H1' A      33      50.701  30.638  52.411  1.00  0.00
ATOM   1043  N9  A      33      49.661  32.167  51.547  1.00  0.00
ATOM   1044  C8  A      33      49.405  33.140  50.562  1.00  0.00
ATOM   1045  H8  A      33      49.648  32.978  49.522  1.00  0.00
ATOM   1046  N7  A      33      48.753  34.177  51.009  1.00  0.00
ATOM   1047  C5  A      33      48.518  33.906  52.364  1.00  0.00
ATOM   1048  C6  A      33      47.835  34.525  53.472  1.00  0.00
ATOM   1049  N6  A      33      47.241  35.699  53.506  1.00  0.00
ATOM   1050  H61 A      33      46.946  36.157  52.655  1.00  0.00
ATOM   1051  H62 A      33      46.643  35.880  54.300  1.00  0.00
ATOM   1052  N1  A      33      47.778  33.981  54.682  1.00  0.00
ATOM   1053  C2  A      33      48.353  32.789  54.802  1.00  0.00
ATOM   1054  H2  A      33      48.337  32.315  55.773  1.00  0.00
ATOM   1055  N3  A      33      48.977  32.084  53.917  1.00  0.00
ATOM   1056  C4  A      33      48.996  32.658  52.674  1.00  0.00
ATOM   1057  C3' A      33      49.906  29.934  49.285  1.00  0.00
ATOM   1058  H3' A      33      49.464  30.830  48.849  1.00  0.00
ATOM   1059  C2' A      33      49.489  29.800  50.721  1.00  0.00
ATOM   1060  H2' A      33      48.445  30.039  50.921  1.00  0.00
ATOM   1061  O2' A      33      50.007  28.572  51.229  1.00  0.00
ATOM   1062 HO2' A      33      49.755  27.889  50.604  1.00  0.00
ATOM   1063  O3' A      33      49.673  28.747  48.574  1.00  0.00
ATOM   1064  P   C      34      48.174  28.576  48.098  1.00  0.00
ATOM   1065  OP1 C      34      48.222  27.313  47.344  1.00  0.00
ATOM   1066  OP2 C      34      47.809  29.851  47.436  1.00  0.00
ATOM   1067  O5' C      34      47.297  28.343  49.392  1.00  0.00
ATOM   1068  C5' C      34      46.976  27.065  49.985  1.00  0.00
ATOM   1069  H5' C      34      47.876  26.520  50.270  1.00  0.00
ATOM   1070 H5'' C      34      46.358  26.476  49.306  1.00  0.00
ATOM   1071  C4' C      34      46.160  27.252  51.251  1.00  0.00
ATOM   1072  H4' C      34      46.007  26.307  51.773  1.00  0.00
ATOM   1073  O4' C      34      46.762  28.134  52.196  1.00  0.00
ATOM   1074  C1' C      34      45.703  28.922  52.713  1.00  0.00
ATOM   1075  H1' C      34      45.706  28.780  53.794  1.00  0.00
ATOM   1076  N1  C      34      45.631  30.356  52.231  1.00  0.00
ATOM   1077  C6  C      34      45.833  30.729  50.954  1.00  0.00
ATOM   1078  H6  C      34      46.185  29.923  50.327  1.00  0.00
ATOM   1079  C5  C      34      45.885  32.042  50.581  1.00  0.00
ATOM   1080  H5  C      34      46.237  32.251  49.582  1.00  0.00
ATOM   1081  C4  C      34      45.482  32.953  51.601  1.00  0.00
ATOM   1082  N4  C      34      45.205  34.188  51.306  1.00  0.00
ATOM   1083  H41 C      34      45.067  34.272  50.309  1.00  0.00
ATOM   1084  H42 C      34      44.794  34.787  52.007  1.00  0.00
ATOM   1085  N3  C      34      45.299  32.644  52.881  1.00  0.00
ATOM   1086  C2  C      34      45.395  31.360  53.179  1.00  0.00
ATOM   1087  O2  C      34      45.284  31.072  54.413  1.00  0.00
ATOM   1088  C3' C      34      44.744  27.648  50.918  1.00  0.00
ATOM   1089  H3' C      34      44.717  28.301  50.046  1.00  0.00
ATOM   1090  C2' C      34      44.459  28.225  52.285  1.00  0.00
ATOM   1091  H2' C      34      43.605  28.895  52.390  1.00  0.00
ATOM   1092  O2' C      34      44.245  27.191  53.216  1.00  0.00
ATOM   1093 HO2' C      34      44.073  26.432  52.653  1.00  0.00
ATOM   1094  O3' C      34      43.993  26.495  50.787  1.00  0.00
ATOM   1095  P   C      35      42.616  26.565  50.110  1.00  0.00
ATOM   1096  OP1 C      35      42.233  25.169  49.930  1.00  0.00
ATOM   1097  OP2 C      35      42.713  27.364  48.892  1.00  0.00
ATOM   1098  O5' C      35      41.775  27.308  51.199  1.00  0.00
ATOM   1099  C5' C      35      41.203  26.655  52.383  1.00  0.00
ATOM   1100  H5' C      35      41.970  26.272  53.055  1.00  0.00
ATOM   1101 H5'' C      35      40.584  25.864  51.958  1.00  0.00
ATOM   1102  C4' C      35      40.277  27.528  53.250  1.00  0.00
ATOM   1103  H4' C      35      39.960  26.835  54.030  1.00  0.00
ATOM   1104  O4' C      35      40.932  28.606  53.921  1.00  0.00
ATOM   1105  C1' C      35      40.116  29.740  54.113  1.00  0.00
ATOM   1106  H1' C      35      40.092  30.089  55.145  1.00  0.00
ATOM   1107  N1  C      35      40.699  30.852  53.305  1.00  0.00
ATOM   1108  C6  C      35      41.539  30.613  52.211  1.00  0.00
ATOM   1109  H6  C      35      41.803  29.614  51.896  1.00  0.00
ATOM   1110  C5  C      35      42.174  31.687  51.572  1.00  0.00
ATOM   1111  H5  C      35      42.827  31.529  50.726  1.00  0.00
ATOM   1112  C4  C      35      41.682  32.973  51.952  1.00  0.00
ATOM   1113  N4  C      35      41.971  34.054  51.308  1.00  0.00
ATOM   1114  H41 C      35      42.585  33.982  50.509  1.00  0.00
ATOM   1115  H42 C      35      41.555  34.942  51.550  1.00  0.00
ATOM   1116  N3  C      35      40.733  33.223  52.844  1.00  0.00
ATOM   1117  C2  C      35      40.302  32.123  53.563  1.00  0.00
ATOM   1118  O2  C      35      39.456  32.341  54.406  1.00  0.00
ATOM   1119  C3' C      35      39.110  28.201  52.529  1.00  0.00
ATOM   1120  H3' C      35      39.561  28.624  51.631  1.00  0.00
ATOM   1121  C2' C      35      38.781  29.344  53.507  1.00  0.00
ATOM   1122  H2' C      35      38.328  30.097  52.862  1.00  0.00
ATOM   1123  O2' C      35      37.841  29.080  54.547  1.00  0.00
ATOM   1124 HO2' C      35      36.997  28.947  54.110  1.00  0.00
ATOM   1125  O3' C      35      38.006  27.372  52.214  1.00  0.00
ATOM   1126  P   C      36      36.825  27.783  51.337  1.00  0.00
ATOM   1127  OP1 C      36      35.904  26.629  51.239  1.00  0.00
ATOM   1128  OP2 C      36      37.373  28.355  50.034  1.00  0.00
ATOM   1129  O5' C      36      36.178  28.991  52.074  1.00  0.00
ATOM   1130  C5' C      36      35.143  28.899  53.054  1.00  0.00
ATOM   1131  H5' C      36      35.453  28.334  53.933  1.00  0.00
ATOM   1132 H5'' C      36      34.260  28.491  52.560  1.00  0.00
ATOM   1133  C4' C      36      34.764  30.250  53.609  1.00  0.00
ATOM   1134  H4' C      36      34.142  30.094  54.491  1.00  0.00
ATOM   1135  O4' C      36      35.852  31.072  54.090  1.00  0.00
ATOM   1136  C1' C      36      35.459  32.417  53.873  1.00  0.00
ATOM   1137  H1' C      36      35.338  33.039  54.759  1.00  0.00
ATOM   1138  N1  C      36      36.477  33.097  53.066  1.00  0.00
ATOM   1139  C6  C      36      37.099  32.425  52.077  1.00  0.00
ATOM   1140  H6  C      36      37.033  31.358  51.928  1.00  0.00
ATOM   1141  C5  C      36      37.808  33.017  51.154  1.00  0.00
ATOM   1142  H5  C      36      38.410  32.431  50.476  1.00  0.00
ATOM   1143  C4  C      36      37.878  34.385  51.198  1.00  0.00
ATOM   1144  N4  C      36      38.685  34.976  50.373  1.00  0.00
ATOM   1145  H41 C      36      39.218  34.479  49.674  1.00  0.00
ATOM   1146  H42 C      36      38.763  35.974  50.511  1.00  0.00
ATOM   1147  N3  C      36      37.225  35.153  52.100  1.00  0.00
ATOM   1148  C2  C      36      36.500  34.476  53.042  1.00  0.00
ATOM   1149  O2  C      36      35.829  35.114  53.895  1.00  0.00
ATOM   1150  C3' C      36      34.026  31.026  52.615  1.00  0.00
ATOM   1151  H3' C      36      34.561  30.900  51.673  1.00  0.00
ATOM   1152  C2' C      36      34.139  32.477  53.144  1.00  0.00
ATOM   1153  H2' C      36      34.155  33.192  52.322  1.00  0.00
ATOM   1154  O2' C      36      33.119  32.782  54.056  1.00  0.00
ATOM   1155 HO2' C      36      32.517  33.458  53.738  1.00  0.00
ATOM   1156  O3' C      36      32.684  30.542  52.478  1.00  0.00
ATOM   1157  P   C      37      31.673  31.134  51.451  1.00  0.00
ATOM   1158  OP1 C      37      30.400  30.378  51.593  1.00  0.00
ATOM   1159  OP2 C      37      32.440  31.216  50.265  1.00  0.00
ATOM   1160  O5' C      37      31.330  32.647  51.737  1.00  0.00
ATOM   1161  C5' C      37      30.333  33.057  52.717  1.00  0.00
ATOM   1162  H5' C      37      30.540  32.576  53.672  1.00  0.00
ATOM   1163 H5'' C      37      29.333  32.809  52.362  1.00  0.00
ATOM   1164  C4' C      37      30.502  34.584  53.067  1.00  0.00
ATOM   1165  H4' C      37      29.934  34.756  53.981  1.00  0.00
ATOM   1166  O4' C      37      31.889  35.002  53.197  1.00  0.00
ATOM   1167  C1' C      37      31.992  36.372  52.740  1.00  0.00
ATOM   1168  H1' C      37      32.408  36.940  53.573  1.00  0.00
ATOM   1169  N1  C      37      32.973  36.374  51.528  1.00  0.00
ATOM   1170  C6  C      37      33.445  35.189  50.954  1.00  0.00
ATOM   1171  H6  C      37      32.846  34.308  51.130  1.00  0.00
ATOM   1172  C5  C      37      34.353  35.156  49.993  1.00  0.00
ATOM   1173  H5  C      37      34.569  34.193  49.554  1.00  0.00
ATOM   1174  C4  C      37      34.944  36.423  49.615  1.00  0.00
ATOM   1175  N4  C      37      36.032  36.382  48.839  1.00  0.00
ATOM   1176  H41 C      37      36.374  35.481  48.538  1.00  0.00
ATOM   1177  H42 C      37      36.588  37.211  48.690  1.00  0.00
ATOM   1178  N3  C      37      34.533  37.554  50.086  1.00  0.00
ATOM   1179  C2  C      37      33.446  37.568  50.926  1.00  0.00
ATOM   1180  O2  C      37      33.024  38.642  51.297  1.00  0.00
ATOM   1181  C3' C      37      29.948  35.602  51.963  1.00  0.00
ATOM   1182  H3' C      37      30.149  35.237  50.956  1.00  0.00
ATOM   1183  C2' C      37      30.610  36.874  52.318  1.00  0.00
ATOM   1184  H2' C      37      30.653  37.538  51.455  1.00  0.00
ATOM   1185  O2' C      37      29.925  37.563  53.372  1.00  0.00
ATOM   1186 HO2' C      37      28.989  37.614  53.167  1.00  0.00
ATOM   1187  O3' C      37      28.530  35.747  51.967  1.00  0.00
ATOM   1188  P   U      38      27.794  35.895  50.628  1.00  0.00
ATOM   1189  OP1 U      38      26.470  36.417  51.022  1.00  0.00
ATOM   1190  OP2 U      38      28.049  34.600  49.911  1.00  0.00
ATOM   1191  O5' U      38      28.555  36.950  49.817  1.00  0.00
ATOM   1192  C5' U      38      28.437  38.317  50.043  1.00  0.00
ATOM   1193  H5' U      38      28.709  38.578  51.066  1.00  0.00
ATOM   1194 H5'' U      38      27.395  38.574  49.857  1.00  0.00
ATOM   1195  C4' U      38      29.340  39.186  49.201  1.00  0.00
ATOM   1196  H4' U      38      29.162  40.216  49.511  1.00  0.00
ATOM   1197  O4' U      38      30.717  38.841  49.368  1.00  0.00
ATOM   1198  C1' U      38      31.370  39.278  48.172  1.00  0.00
ATOM   1199  H1' U      38      32.077  40.061  48.447  1.00  0.00
ATOM   1200  N1  U      38      32.204  38.188  47.663  1.00  0.00
ATOM   1201  C6  U      38      31.901  36.827  47.817  1.00  0.00
ATOM   1202  H6  U      38      31.047  36.481  48.380  1.00  0.00
ATOM   1203  C5  U      38      32.590  35.854  47.205  1.00  0.00
ATOM   1204  H5  U      38      32.208  34.846  47.255  1.00  0.00
ATOM   1205  C4  U      38      33.758  36.193  46.420  1.00  0.00
ATOM   1206  O4  U      38      34.452  35.427  45.811  1.00  0.00
ATOM   1207  N3  U      38      34.033  37.547  46.356  1.00  0.00
ATOM   1208  H3  U      38      34.811  37.875  45.800  1.00  0.00
ATOM   1209  C2  U      38      33.175  38.537  46.767  1.00  0.00
ATOM   1210  O2  U      38      33.317  39.604  46.298  1.00  0.00
ATOM   1211  C3' U      38      29.093  39.007  47.722  1.00  0.00
ATOM   1212  H3' U      38      29.302  37.964  47.483  1.00  0.00
ATOM   1213  C2' U      38      30.290  39.771  47.228  1.00  0.00
ATOM   1214  H2' U      38      30.447  39.444  46.200  1.00  0.00
ATOM   1215  O2' U      38      30.157  41.214  47.232  1.00  0.00
ATOM   1216 HO2' U      38      30.005  41.475  46.321  1.00  0.00
ATOM   1217  O3' U      38      27.776  39.386  47.395  1.00  0.00
ATOM   1218  P   A      39      27.263  39.016  45.961  1.00  0.00
ATOM   1219  OP1 A      39      25.808  39.280  45.835  1.00  0.00
ATOM   1220  OP2 A      39      27.772  37.674  45.656  1.00  0.00
ATOM   1221  O5' A      39      28.112  39.976  44.990  1.00  0.00
ATOM   1222  C5' A      39      27.803  41.310  44.777  1.00  0.00
ATOM   1223  H5' A      39      27.771  41.929  45.674  1.00  0.00
ATOM   1224 H5'' A      39      26.778  41.415  44.422  1.00  0.00
ATOM   1225  C4' A      39      28.806  42.000  43.874  1.00  0.00
ATOM   1226  H4' A      39      28.523  43.053  43.846  1.00  0.00
ATOM   1227  O4' A      39      30.156  42.012  44.332  1.00  0.00
ATOM   1228  C1' A      39      30.943  41.998  43.168  1.00  0.00
ATOM   1229  H1' A      39      31.699  42.783  43.187  1.00  0.00
ATOM   1230  N9  A      39      31.723  40.695  42.979  1.00  0.00
ATOM   1231  C8  A      39      31.634  39.476  43.515  1.00  0.00
ATOM   1232  H8  A      39      30.929  39.271  44.306  1.00  0.00
ATOM   1233  N7  A      39      32.508  38.634  43.041  1.00  0.00
ATOM   1234  C5  A      39      33.236  39.402  42.175  1.00  0.00
ATOM   1235  C6  A      39      34.442  39.259  41.374  1.00  0.00
ATOM   1236  N6  A      39      35.100  38.096  41.270  1.00  0.00
ATOM   1237  H61 A      39      34.623  37.281  41.629  1.00  0.00
ATOM   1238  H62 A      39      35.777  37.999  40.527  1.00  0.00
ATOM   1239  N1  A      39      34.947  40.298  40.615  1.00  0.00
ATOM   1240  C2  A      39      34.304  41.500  40.688  1.00  0.00
ATOM   1241  H2  A      39      34.733  42.333  40.150  1.00  0.00
ATOM   1242  N3  A      39      33.242  41.707  41.388  1.00  0.00
ATOM   1243  C4  A      39      32.720  40.660  42.095  1.00  0.00
ATOM   1244  C3' A      39      28.810  41.532  42.404  1.00  0.00
ATOM   1245  H3' A      39      28.877  40.444  42.390  1.00  0.00
ATOM   1246  C2' A      39      30.073  42.231  41.941  1.00  0.00
ATOM   1247  H2' A      39      30.450  41.668  41.087  1.00  0.00
ATOM   1248  O2' A      39      29.941  43.636  41.766  1.00  0.00
ATOM   1249 HO2' A      39      29.235  43.802  41.136  1.00  0.00
ATOM   1250  O3' A      39      27.604  41.836  41.703  1.00  0.00
ATOM   1251  P   G      40      27.174  41.113  40.334  1.00  0.00
ATOM   1252  OP1 G      40      26.008  41.892  39.921  1.00  0.00
ATOM   1253  OP2 G      40      26.972  39.650  40.658  1.00  0.00
ATOM   1254  O5' G      40      28.340  41.228  39.285  1.00  0.00
ATOM   1255  C5' G      40      28.582  42.366  38.532  1.00  0.00
ATOM   1256  H5' G      40      28.254  43.256  39.070  1.00  0.00
ATOM   1257 H5'' G      40      27.848  42.312  37.728  1.00  0.00
ATOM   1258  C4' G      40      30.005  42.417  37.874  1.00  0.00
ATOM   1259  H4' G      40      30.192  43.427  37.511  1.00  0.00
ATOM   1260  O4' G      40      30.997  42.063  38.777  1.00  0.00
ATOM   1261  C1' G      40      31.939  41.257  38.083  1.00  0.00
ATOM   1262  H1' G      40      32.950  41.605  38.296  1.00  0.00
ATOM   1263  N9  G      40      31.934  39.928  38.640  1.00  0.00
ATOM   1264  C8  G      40      30.904  39.253  39.280  1.00  0.00
ATOM   1265  H8  G      40      29.960  39.724  39.509  1.00  0.00
ATOM   1266  N7  G      40      31.203  38.047  39.651  1.00  0.00
ATOM   1267  C5  G      40      32.488  37.839  39.177  1.00  0.00
ATOM   1268  C6  G      40      33.264  36.639  39.161  1.00  0.00
ATOM   1269  O6  G      40      33.021  35.553  39.725  1.00  0.00
ATOM   1270  N1  G      40      34.463  36.824  38.421  1.00  0.00
ATOM   1271  H1  G      40      35.029  36.000  38.279  1.00  0.00
ATOM   1272  C2  G      40      34.717  37.915  37.717  1.00  0.00
ATOM   1273  N2  G      40      35.799  37.759  36.951  1.00  0.00
ATOM   1274  H21 G      40      36.031  38.551  36.369  1.00  0.00
ATOM   1275  H22 G      40      36.288  36.878  36.885  1.00  0.00
ATOM   1276  N3  G      40      33.944  38.990  37.585  1.00  0.00
ATOM   1277  C4  G      40      32.832  38.925  38.364  1.00  0.00
ATOM   1278  C3' G      40      30.050  41.517  36.689  1.00  0.00
ATOM   1279  H3' G      40      29.543  40.564  36.841  1.00  0.00
ATOM   1280  C2' G      40      31.595  41.252  36.609  1.00  0.00
ATOM   1281  H2' G      40      31.737  40.260  36.178  1.00  0.00
ATOM   1282  O2' G      40      32.336  42.305  35.962  1.00  0.00
ATOM   1283 HO2' G      40      32.917  42.014  35.255  1.00  0.00
ATOM   1284  O3' G      40      29.594  42.186  35.562  1.00  0.00
ATOM   1285  P   G      41      28.824  41.443  34.423  1.00  0.00
ATOM   1286  OP1 G      41      28.253  42.517  33.610  1.00  0.00
ATOM   1287  OP2 G      41      27.985  40.445  35.083  1.00  0.00
ATOM   1288  O5' G      41      29.974  40.697  33.639  1.00  0.00
ATOM   1289  C5' G      41      30.834  41.380  32.735  1.00  0.00
ATOM   1290  H5' G      41      31.262  42.307  33.117  1.00  0.00
ATOM   1291 H5'' G      41      30.144  41.652  31.937  1.00  0.00
ATOM   1292  C4' G      41      31.889  40.467  32.240  1.00  0.00
ATOM   1293  H4' G      41      32.434  41.082  31.523  1.00  0.00
ATOM   1294  O4' G      41      32.836  39.942  33.196  1.00  0.00
ATOM   1295  C1' G      41      33.250  38.639  32.786  1.00  0.00
ATOM   1296  H1' G      41      34.332  38.658  32.654  1.00  0.00
ATOM   1297  N9  G      41      32.825  37.608  33.780  1.00  0.00
ATOM   1298  C8  G      41      31.885  37.731  34.785  1.00  0.00
ATOM   1299  H8  G      41      31.190  38.557  34.812  1.00  0.00
ATOM   1300  N7  G      41      31.928  36.857  35.750  1.00  0.00
ATOM   1301  C5  G      41      32.880  35.982  35.224  1.00  0.00
ATOM   1302  C6  G      41      33.340  34.780  35.850  1.00  0.00
ATOM   1303  O6  G      41      32.981  34.164  36.844  1.00  0.00
ATOM   1304  N1  G      41      34.405  34.260  35.190  1.00  0.00
ATOM   1305  H1  G      41      34.846  33.449  35.601  1.00  0.00
ATOM   1306  C2  G      41      34.964  34.787  34.033  1.00  0.00
ATOM   1307  N2  G      41      35.993  34.118  33.482  1.00  0.00
ATOM   1308  H21 G      41      36.399  34.516  32.647  1.00  0.00
ATOM   1309  H22 G      41      36.660  33.621  34.054  1.00  0.00
ATOM   1310  N3  G      41      34.484  35.804  33.387  1.00  0.00
ATOM   1311  C4  G      41      33.469  36.442  34.048  1.00  0.00
ATOM   1312  C3' G      41      31.354  39.268  31.437  1.00  0.00
ATOM   1313  H3' G      41      30.617  38.803  32.092  1.00  0.00
ATOM   1314  C2' G      41      32.580  38.344  31.444  1.00  0.00
ATOM   1315  H2' G      41      32.305  37.298  31.310  1.00  0.00
ATOM   1316  O2' G      41      33.364  38.716  30.309  1.00  0.00
ATOM   1317 HO2' G      41      33.251  39.667  30.234  1.00  0.00
ATOM   1318  O3' G      41      30.842  39.608  30.166  1.00  0.00
ATOM   1319  P   U      42      30.118  38.577  29.169  1.00  0.00
ATOM   1320  OP1 U      42      29.379  39.333  28.136  1.00  0.00
ATOM   1321  OP2 U      42      29.394  37.509  29.924  1.00  0.00
ATOM   1322  O5' U      42      31.285  37.877  28.268  1.00  0.00
ATOM   1323  C5' U      42      32.102  38.396  27.219  1.00  0.00
ATOM   1324  H5' U      42      32.714  39.183  27.659  1.00  0.00
ATOM   1325 H5'' U      42      31.600  38.819  26.349  1.00  0.00
ATOM   1326  C4' U      42      33.036  37.332  26.758  1.00  0.00
ATOM   1327  H4' U      42      33.499  37.797  25.888  1.00  0.00
ATOM   1328  O4' U      42      33.949  37.088  27.841  1.00  0.00
ATOM   1329  C1' U      42      34.314  35.753  27.679  1.00  0.00
ATOM   1330  H1' U      42      35.394  35.735  27.533  1.00  0.00
ATOM   1331  N1  U      42      33.941  34.835  28.855  1.00  0.00
ATOM   1332  C6  U      42      32.861  35.198  29.580  1.00  0.00
ATOM   1333  H6  U      42      32.193  36.011  29.339  1.00  0.00
ATOM   1334  C5  U      42      32.596  34.502  30.696  1.00  0.00
ATOM   1335  H5  U      42      31.793  34.886  31.308  1.00  0.00
ATOM   1336  C4  U      42      33.378  33.304  31.081  1.00  0.00
ATOM   1337  O4  U      42      33.268  32.647  32.113  1.00  0.00
ATOM   1338  N3  U      42      34.277  32.910  30.090  1.00  0.00
ATOM   1339  H3  U      42      34.780  32.073  30.345  1.00  0.00
ATOM   1340  C2  U      42      34.673  33.699  29.054  1.00  0.00
ATOM   1341  O2  U      42      35.556  33.353  28.313  1.00  0.00
ATOM   1342  C3' U      42      32.431  36.012  26.388  1.00  0.00
ATOM   1343  H3' U      42      31.842  35.629  27.221  1.00  0.00
ATOM   1344  C2' U      42      33.619  35.155  26.462  1.00  0.00
ATOM   1345  H2' U      42      33.287  34.126  26.604  1.00  0.00
ATOM   1346  O2' U      42      34.364  35.287  25.293  1.00  0.00
ATOM   1347 HO2' U      42      33.912  35.802  24.621  1.00  0.00
ATOM   1348  O3' U      42      31.822  35.828  25.131  1.00  0.00
ATOM   1349  P   U      43      30.583  34.888  24.911  1.00  0.00
ATOM   1350  OP1 U      43      30.223  34.997  23.480  1.00  0.00
ATOM   1351  OP2 U      43      29.581  35.210  26.005  1.00  0.00
ATOM   1352  O5' U      43      31.120  33.362  25.147  1.00  0.00
ATOM   1353  C5' U      43      32.091  32.780  24.237  1.00  0.00
ATOM   1354  H5' U      43      32.850  33.504  23.942  1.00  0.00
ATOM   1355 H5'' U      43      31.520  32.392  23.394  1.00  0.00
ATOM   1356  C4' U      43      32.885  31.619  24.860  1.00  0.00
ATOM   1357  H4' U      43      33.625  31.263  24.144  1.00  0.00
ATOM   1358  O4' U      43      33.463  31.861  26.094  1.00  0.00
ATOM   1359  C1' U      43      33.582  30.644  26.859  1.00  0.00
ATOM   1360  H1' U      43      34.616  30.409  27.112  1.00  0.00
ATOM   1361  N1  U      43      32.682  30.713  28.096  1.00  0.00
ATOM   1362  C6  U      43      31.597  31.553  28.189  1.00  0.00
ATOM   1363  H6  U      43      31.252  32.176  27.377  1.00  0.00
ATOM   1364  C5  U      43      30.873  31.567  29.308  1.00  0.00
ATOM   1365  H5  U      43      29.966  32.144  29.412  1.00  0.00
ATOM   1366  C4  U      43      31.244  30.743  30.478  1.00  0.00
ATOM   1367  O4  U      43      30.737  30.732  31.577  1.00  0.00
ATOM   1368  N3  U      43      32.337  29.993  30.310  1.00  0.00
ATOM   1369  H3  U      43      32.633  29.519  31.151  1.00  0.00
ATOM   1370  C2  U      43      33.100  29.958  29.206  1.00  0.00
ATOM   1371  O2  U      43      34.069  29.188  29.202  1.00  0.00
ATOM   1372  C3' U      43      32.077  30.371  25.063  1.00  0.00
ATOM   1373  H3' U      43      31.228  30.799  25.595  1.00  0.00
ATOM   1374  C2' U      43      32.991  29.552  25.919  1.00  0.00
ATOM   1375  H2' U      43      32.383  28.790  26.407  1.00  0.00
ATOM   1376  O2' U      43      33.995  29.074  25.010  1.00  0.00
ATOM   1377 HO2' U      43      33.533  29.226  24.183  1.00  0.00
ATOM   1378  O3' U      43      31.688  29.748  23.913  1.00  0.00
ATOM   1379  P   C      44      30.476  28.818  23.893  1.00  0.00
ATOM   1380  OP1 C      44      30.403  28.365  22.495  1.00  0.00
ATOM   1381  OP2 C      44      29.306  29.515  24.533  1.00  0.00
ATOM   1382  O5' C      44      30.724  27.607  24.872  1.00  0.00
ATOM   1383  C5' C      44      31.626  26.562  24.526  1.00  0.00
ATOM   1384  H5' C      44      32.627  26.983  24.423  1.00  0.00
ATOM   1385 H5'' C      44      31.320  26.087  23.594  1.00  0.00
ATOM   1386  C4' C      44      31.762  25.557  25.676  1.00  0.00
ATOM   1387  H4' C      44      32.287  24.651  25.371  1.00  0.00
ATOM   1388  O4' C      44      32.319  26.170  26.898  1.00  0.00
ATOM   1389  C1' C      44      31.789  25.433  28.053  1.00  0.00
ATOM   1390  H1' C      44      32.650  24.953  28.518  1.00  0.00
ATOM   1391  N1  C      44      30.901  26.304  28.947  1.00  0.00
ATOM   1392  C6  C      44      30.357  27.504  28.533  1.00  0.00
ATOM   1393  H6  C      44      30.550  27.874  27.537  1.00  0.00
ATOM   1394  C5  C      44      29.573  28.186  29.364  1.00  0.00
ATOM   1395  H5  C      44      29.253  29.163  29.030  1.00  0.00
ATOM   1396  C4  C      44      29.467  27.616  30.704  1.00  0.00
ATOM   1397  N4  C      44      28.736  28.198  31.610  1.00  0.00
ATOM   1398  H41 C      44      28.483  29.158  31.425  1.00  0.00
ATOM   1399  H42 C      44      28.873  27.825  32.539  1.00  0.00
ATOM   1400  N3  C      44      29.970  26.491  31.147  1.00  0.00
ATOM   1401  C2  C      44      30.824  25.812  30.275  1.00  0.00
ATOM   1402  O2  C      44      31.349  24.759  30.632  1.00  0.00
ATOM   1403  C3' C      44      30.380  25.088  26.099  1.00  0.00
ATOM   1404  H3' C      44      29.761  25.980  26.195  1.00  0.00
ATOM   1405  C2' C      44      30.811  24.402  27.445  1.00  0.00
ATOM   1406  H2' C      44      29.921  24.244  28.053  1.00  0.00
ATOM   1407  O2' C      44      31.471  23.138  27.356  1.00  0.00
ATOM   1408 HO2' C      44      31.294  22.659  28.169  1.00  0.00
ATOM   1409  O3' C      44      29.881  24.193  25.068  1.00  0.00
ATOM   1410  P   U      45      28.426  23.555  25.048  1.00  0.00
ATOM   1411  OP1 U      45      28.259  22.662  23.916  1.00  0.00
ATOM   1412  OP2 U      45      27.445  24.696  25.164  1.00  0.00
ATOM   1413  O5' U      45      28.362  22.814  26.364  1.00  0.00
ATOM   1414  C5' U      45      28.951  21.653  26.614  1.00  0.00
ATOM   1415  H5' U      45      29.924  21.596  26.125  1.00  0.00
ATOM   1416 H5'' U      45      28.441  20.865  26.060  1.00  0.00
ATOM   1417  C4' U      45      28.867  21.178  28.101  1.00  0.00
ATOM   1418  H4' U      45      29.296  20.203  28.330  1.00  0.00
ATOM   1419  O4' U      45      29.238  22.059  29.098  1.00  0.00
ATOM   1420  C1' U      45      28.472  21.865  30.330  1.00  0.00
ATOM   1421  H1' U      45      29.113  21.492  31.129  1.00  0.00
ATOM   1422  N1  U      45      27.913  23.108  30.802  1.00  0.00
ATOM   1423  C6  U      45      27.471  24.133  30.018  1.00  0.00
ATOM   1424  H6  U      45      27.387  24.006  28.949  1.00  0.00
ATOM   1425  C5  U      45      26.992  25.321  30.493  1.00  0.00
ATOM   1426  H5  U      45      26.468  26.089  29.943  1.00  0.00
ATOM   1427  C4  U      45      26.928  25.500  31.939  1.00  0.00
ATOM   1428  O4  U      45      26.427  26.473  32.532  1.00  0.00
ATOM   1429  N3  U      45      27.443  24.459  32.633  1.00  0.00
ATOM   1430  H3  U      45      27.486  24.613  33.630  1.00  0.00
ATOM   1431  C2  U      45      28.003  23.310  32.166  1.00  0.00
ATOM   1432  O2  U      45      28.370  22.494  33.048  1.00  0.00
ATOM   1433  C3' U      45      27.374  20.895  28.445  1.00  0.00
ATOM   1434  H3' U      45      26.844  21.794  28.131  1.00  0.00
ATOM   1435  C2' U      45      27.446  20.821  29.936  1.00  0.00
ATOM   1436  H2' U      45      26.469  20.973  30.395  1.00  0.00
ATOM   1437  O2' U      45      27.903  19.533  30.397  1.00  0.00
ATOM   1438 HO2' U      45      27.399  18.843  29.960  1.00  0.00
ATOM   1439  O3' U      45      26.784  19.696  27.980  1.00  0.00
ATOM   1440  P   G      46      25.211  19.613  27.776  1.00  0.00
ATOM   1441  OP1 G      46      24.999  18.188  27.390  1.00  0.00
ATOM   1442  OP2 G      46      24.737  20.724  26.934  1.00  0.00
ATOM   1443  O5' G      46      24.641  19.771  29.348  1.00  0.00
ATOM   1444  C5' G      46      24.658  18.695  30.250  1.00  0.00
ATOM   1445  H5' G      46      25.722  18.460  30.281  1.00  0.00
ATOM   1446 H5'' G      46      24.145  17.854  29.782  1.00  0.00
ATOM   1447  C4' G      46      24.108  18.975  31.687  1.00  0.00
ATOM   1448  H4' G      46      24.123  18.083  32.314  1.00  0.00
ATOM   1449  O4' G      46      24.885  19.992  32.298  1.00  0.00
ATOM   1450  C1' G      46      24.042  20.565  33.261  1.00  0.00
ATOM   1451  H1' G      46      24.356  20.424  34.295  1.00  0.00
ATOM   1452  N9  G      46      24.076  22.037  33.088  1.00  0.00
ATOM   1453  C8  G      46      24.133  22.727  31.896  1.00  0.00
ATOM   1454  H8  G      46      24.312  22.274  30.932  1.00  0.00
ATOM   1455  N7  G      46      24.059  24.048  32.050  1.00  0.00
ATOM   1456  C5  G      46      23.690  24.193  33.382  1.00  0.00
ATOM   1457  C6  G      46      23.148  25.356  34.090  1.00  0.00
ATOM   1458  O6  G      46      22.904  26.472  33.677  1.00  0.00
ATOM   1459  N1  G      46      22.803  25.069  35.422  1.00  0.00
ATOM   1460  H1  G      46      22.479  25.888  35.916  1.00  0.00
ATOM   1461  C2  G      46      22.955  23.865  36.015  1.00  0.00
ATOM   1462  N2  G      46      22.960  23.666  37.250  1.00  0.00
ATOM   1463  H21 G      46      23.225  22.776  37.649  1.00  0.00
ATOM   1464  H22 G      46      22.674  24.407  37.873  1.00  0.00
ATOM   1465  N3  G      46      23.248  22.762  35.302  1.00  0.00
ATOM   1466  C4  G      46      23.680  22.978  34.031  1.00  0.00
ATOM   1467  C3' G      46      22.643  19.487  31.734  1.00  0.00
ATOM   1468  H3' G      46      22.619  20.321  31.033  1.00  0.00
ATOM   1469  C2' G      46      22.679  20.000  33.178  1.00  0.00
ATOM   1470  H2' G      46      21.969  20.811  33.338  1.00  0.00
ATOM   1471  O2' G      46      22.484  19.057  34.159  1.00  0.00
ATOM   1472 HO2' G      46      22.216  18.173  33.900  1.00  0.00
ATOM   1473  O3' G      46      21.588  18.588  31.283  1.00  0.00
ATOM   1474  P   G      47      20.145  19.112  30.824  1.00  0.00
ATOM   1475  OP1 G      47      19.329  17.904  30.580  1.00  0.00
ATOM   1476  OP2 G      47      20.299  20.135  29.743  1.00  0.00
ATOM   1477  O5' G      47      19.671  19.849  32.073  1.00  0.00
ATOM   1478  C5' G      47      19.195  19.210  33.243  1.00  0.00
ATOM   1479  H5' G      47      19.974  18.523  33.574  1.00  0.00
ATOM   1480 H5'' G      47      18.236  18.739  33.026  1.00  0.00
ATOM   1481  C4' G      47      18.969  20.236  34.462  1.00  0.00
ATOM   1482  H4' G      47      18.600  19.602  35.268  1.00  0.00
ATOM   1483  O4' G      47      20.083  20.983  34.895  1.00  0.00
ATOM   1484  C1' G      47      19.588  22.212  35.424  1.00  0.00
ATOM   1485  H1' G      47      19.893  22.405  36.453  1.00  0.00
ATOM   1486  N9  G      47      20.013  23.359  34.629  1.00  0.00
ATOM   1487  C8  G      47      20.432  23.526  33.296  1.00  0.00
ATOM   1488  H8  G      47      20.675  22.639  32.730  1.00  0.00
ATOM   1489  N7  G      47      20.380  24.783  32.878  1.00  0.00
ATOM   1490  C5  G      47      19.974  25.514  33.994  1.00  0.00
ATOM   1491  C6  G      47      19.752  26.935  34.202  1.00  0.00
ATOM   1492  O6  G      47      19.801  27.822  33.345  1.00  0.00
ATOM   1493  N1  G      47      19.294  27.292  35.451  1.00  0.00
ATOM   1494  H1  G      47      19.093  28.267  35.622  1.00  0.00
ATOM   1495  C2  G      47      19.020  26.335  36.423  1.00  0.00
ATOM   1496  N2  G      47      18.425  26.694  37.450  1.00  0.00
ATOM   1497  H21 G      47      18.423  26.117  38.278  1.00  0.00
ATOM   1498  H22 G      47      18.153  27.666  37.476  1.00  0.00
ATOM   1499  N3  G      47      19.308  25.034  36.254  1.00  0.00
ATOM   1500  C4  G      47      19.748  24.650  35.080  1.00  0.00
ATOM   1501  C3' G      47      17.796  21.159  34.171  1.00  0.00
ATOM   1502  H3' G      47      18.093  21.726  33.289  1.00  0.00
ATOM   1503  C2' G      47      18.070  22.149  35.312  1.00  0.00
ATOM   1504  H2' G      47      17.650  23.128  35.083  1.00  0.00
ATOM   1505  O2' G      47      17.688  21.651  36.579  1.00  0.00
ATOM   1506 HO2' G      47      17.903  22.409  37.127  1.00  0.00
ATOM   1507  O3' G      47      16.703  20.294  34.070  1.00  0.00
ATOM   1508  P   U      48      15.298  20.888  33.398  1.00  0.00
ATOM   1509  OP1 U      48      14.285  19.866  33.720  1.00  0.00
ATOM   1510  OP2 U      48      15.665  21.298  31.976  1.00  0.00
ATOM   1511  O5' U      48      15.020  22.275  34.201  1.00  0.00
ATOM   1512  C5' U      48      14.411  22.309  35.480  1.00  0.00
ATOM   1513  H5' U      48      15.056  21.711  36.124  1.00  0.00
ATOM   1514 H5'' U      48      13.428  21.848  35.585  1.00  0.00
ATOM   1515  C4' U      48      14.226  23.691  36.151  1.00  0.00
ATOM   1516  H4' U      48      13.793  23.581  37.145  1.00  0.00
ATOM   1517  O4' U      48      15.439  24.417  36.308  1.00  0.00
ATOM   1518  C1' U      48      15.164  25.772  36.125  1.00  0.00
ATOM   1519  H1' U      48      15.545  26.312  36.992  1.00  0.00
ATOM   1520  N1  U      48      15.629  26.365  34.828  1.00  0.00
ATOM   1521  C6  U      48      15.917  25.560  33.719  1.00  0.00
ATOM   1522  H6  U      48      15.650  24.517  33.800  1.00  0.00
ATOM   1523  C5  U      48      16.390  26.140  32.617  1.00  0.00
ATOM   1524  H5  U      48      16.666  25.520  31.777  1.00  0.00
ATOM   1525  C4  U      48      16.665  27.588  32.534  1.00  0.00
ATOM   1526  O4  U      48      16.990  28.231  31.550  1.00  0.00
ATOM   1527  N3  U      48      16.450  28.252  33.688  1.00  0.00
ATOM   1528  H3  U      48      16.606  29.247  33.611  1.00  0.00
ATOM   1529  C2  U      48      15.978  27.731  34.891  1.00  0.00
ATOM   1530  O2  U      48      15.934  28.426  35.926  1.00  0.00
ATOM   1531  C3' U      48      13.160  24.561  35.460  1.00  0.00
ATOM   1532  H3' U      48      13.316  24.469  34.386  1.00  0.00
ATOM   1533  C2' U      48      13.623  25.885  36.175  1.00  0.00
ATOM   1534  H2' U      48      13.285  26.759  35.617  1.00  0.00
ATOM   1535  O2' U      48      13.282  25.969  37.601  1.00  0.00
ATOM   1536 HO2' U      48      12.566  25.334  37.681  1.00  0.00
ATOM   1537  O3' U      48      11.849  24.279  35.837  1.00  0.00
ATOM   1538  P   G      49      10.716  24.788  34.902  1.00  0.00
ATOM   1539  OP1 G      49       9.466  24.475  35.695  1.00  0.00
ATOM   1540  OP2 G      49      10.875  24.244  33.541  1.00  0.00
ATOM   1541  O5' G      49      10.843  26.379  34.776  1.00  0.00
ATOM   1542  C5' G      49      10.596  27.234  35.894  1.00  0.00
ATOM   1543  H5' G      49      11.200  26.932  36.750  1.00  0.00
ATOM   1544 H5'' G      49       9.560  27.246  36.235  1.00  0.00
ATOM   1545  C4' G      49      10.872  28.673  35.560  1.00  0.00
ATOM   1546  H4' G      49      10.592  29.182  36.482  1.00  0.00
ATOM   1547  O4' G      49      12.264  28.845  35.373  1.00  0.00
ATOM   1548  C1' G      49      12.509  29.874  34.371  1.00  0.00
ATOM   1549  H1' G      49      13.298  30.573  34.647  1.00  0.00
ATOM   1550  N9  G      49      12.853  29.201  33.071  1.00  0.00
ATOM   1551  C8  G      49      12.545  27.927  32.547  1.00  0.00
ATOM   1552  H8  G      49      11.722  27.293  32.842  1.00  0.00
ATOM   1553  N7  G      49      13.181  27.615  31.451  1.00  0.00
ATOM   1554  C5  G      49      13.843  28.842  31.152  1.00  0.00
ATOM   1555  C6  G      49      14.641  29.255  30.034  1.00  0.00
ATOM   1556  O6  G      49      15.051  28.607  29.066  1.00  0.00
ATOM   1557  N1  G      49      14.909  30.651  30.059  1.00  0.00
ATOM   1558  H1  G      49      15.207  31.152  29.234  1.00  0.00
ATOM   1559  C2  G      49      14.637  31.438  31.068  1.00  0.00
ATOM   1560  N2  G      49      14.870  32.674  30.852  1.00  0.00
ATOM   1561  H21 G      49      14.466  33.375  31.456  1.00  0.00
ATOM   1562  H22 G      49      15.322  32.948  29.992  1.00  0.00
ATOM   1563  N3  G      49      13.971  31.068  32.132  1.00  0.00
ATOM   1564  C4  G      49      13.597  29.767  32.105  1.00  0.00
ATOM   1565  C3' G      49      10.142  29.372  34.486  1.00  0.00
ATOM   1566  H3' G      49       9.935  28.799  33.582  1.00  0.00
ATOM   1567  C2' G      49      11.139  30.527  34.253  1.00  0.00
ATOM   1568  H2' G      49      10.958  30.944  33.262  1.00  0.00
ATOM   1569  O2' G      49      11.151  31.592  35.219  1.00  0.00
ATOM   1570 HO2' G      49      10.269  31.971  35.203  1.00  0.00
ATOM   1571  O3' G      49       8.904  29.897  35.091  1.00  0.00
ATOM   1572  P   U      50       7.763  30.444  34.186  1.00  0.00
ATOM   1573  OP1 U      50       6.676  30.755  35.114  1.00  0.00
ATOM   1574  OP2 U      50       7.459  29.585  33.038  1.00  0.00
ATOM   1575  O5' U      50       8.341  31.795  33.597  1.00  0.00
ATOM   1576  C5' U      50       8.435  32.967  34.425  1.00  0.00
ATOM   1577  H5' U      50       9.040  32.712  35.296  1.00  0.00
ATOM   1578 H5'' U      50       7.465  33.297  34.796  1.00  0.00
ATOM   1579  C4' U      50       8.991  34.152  33.704  1.00  0.00
ATOM   1580  H4' U      50       8.863  34.982  34.399  1.00  0.00
ATOM   1581  O4' U      50      10.323  33.917  33.355  1.00  0.00
ATOM   1582  C1' U      50      10.378  34.436  32.078  1.00  0.00
ATOM   1583  H1' U      50      11.173  35.171  31.948  1.00  0.00
ATOM   1584  N1  U      50      10.698  33.370  31.070  1.00  0.00
ATOM   1585  C6  U      50      10.104  32.135  31.037  1.00  0.00
ATOM   1586  H6  U      50       9.232  31.976  31.654  1.00  0.00
ATOM   1587  C5  U      50      10.513  31.126  30.246  1.00  0.00
ATOM   1588  H5  U      50      10.082  30.139  30.314  1.00  0.00
ATOM   1589  C4  U      50      11.632  31.269  29.328  1.00  0.00
ATOM   1590  O4  U      50      12.188  30.415  28.672  1.00  0.00
ATOM   1591  N3  U      50      12.079  32.619  29.263  1.00  0.00
ATOM   1592  H3  U      50      12.867  32.782  28.652  1.00  0.00
ATOM   1593  C2  U      50      11.583  33.674  29.977  1.00  0.00
ATOM   1594  O2  U      50      12.164  34.757  29.757  1.00  0.00
ATOM   1595  C3' U      50       8.071  34.489  32.579  1.00  0.00
ATOM   1596  H3' U      50       7.779  33.561  32.087  1.00  0.00
ATOM   1597  C2' U      50       9.106  35.198  31.709  1.00  0.00
ATOM   1598  H2' U      50       8.848  35.248  30.651  1.00  0.00
ATOM   1599  O2' U      50       9.190  36.557  32.172  1.00  0.00
ATOM   1600 HO2' U      50       8.271  36.831  32.211  1.00  0.00
ATOM   1601  O3' U      50       6.937  35.155  33.008  1.00  0.00
ATOM   1602  P   A      51       5.728  35.382  32.041  1.00  0.00
ATOM   1603  OP1 A      51       4.678  36.061  32.863  1.00  0.00
ATOM   1604  OP2 A      51       5.416  34.184  31.337  1.00  0.00
ATOM   1605  O5' A      51       6.337  36.442  31.086  1.00  0.00
ATOM   1606  C5' A      51       5.603  36.743  29.878  1.00  0.00
ATOM   1607  H5' A      51       4.589  36.919  30.238  1.00  0.00
ATOM   1608 H5'' A      51       5.727  35.952  29.138  1.00  0.00
ATOM   1609  C4' A      51       6.248  38.016  29.355  1.00  0.00
ATOM   1610  H4' A      51       5.865  38.319  28.381  1.00  0.00
ATOM   1611  O4' A      51       5.841  39.047  30.185  1.00  0.00
ATOM   1612  C1' A      51       7.015  39.782  30.569  1.00  0.00
ATOM   1613  H1' A      51       6.661  40.806  30.453  1.00  0.00
ATOM   1614  N9  A      51       7.502  39.755  31.997  1.00  0.00
ATOM   1615  C8  A      51       7.256  38.771  32.922  1.00  0.00
ATOM   1616  H8  A      51       6.778  37.820  32.739  1.00  0.00
ATOM   1617  N7  A      51       7.826  38.997  34.127  1.00  0.00
ATOM   1618  C5  A      51       8.303  40.297  34.055  1.00  0.00
ATOM   1619  C6  A      51       8.944  41.163  34.935  1.00  0.00
ATOM   1620  N6  A      51       9.107  40.960  36.269  1.00  0.00
ATOM   1621  H61 A      51       8.798  40.093  36.683  1.00  0.00
ATOM   1622  H62 A      51       9.460  41.744  36.799  1.00  0.00
ATOM   1623  N1  A      51       9.284  42.359  34.487  1.00  0.00
ATOM   1624  C2  A      51       9.090  42.745  33.236  1.00  0.00
ATOM   1625  H2  A      51       9.391  43.726  32.899  1.00  0.00
ATOM   1626  N3  A      51       8.552  41.967  32.270  1.00  0.00
ATOM   1627  C4  A      51       8.122  40.758  32.765  1.00  0.00
ATOM   1628  C3' A      51       7.699  37.991  29.162  1.00  0.00
ATOM   1629  H3' A      51       8.201  37.216  29.741  1.00  0.00
ATOM   1630  C2' A      51       8.094  39.451  29.534  1.00  0.00
ATOM   1631  H2' A      51       9.086  39.393  29.982  1.00  0.00
ATOM   1632  O2' A      51       8.159  40.355  28.454  1.00  0.00
ATOM   1633 HO2' A      51       8.052  41.261  28.754  1.00  0.00
ATOM   1634  O3' A      51       7.943  37.748  27.776  1.00  0.00
ATOM   1635  P   G      52       9.288  37.051  27.313  1.00  0.00
ATOM   1636  OP1 G      52       9.059  36.751  25.904  1.00  0.00
ATOM   1637  OP2 G      52       9.562  35.925  28.269  1.00  0.00
ATOM   1638  O5' G      52      10.458  38.187  27.518  1.00  0.00
ATOM   1639  C5' G      52      10.694  39.140  26.482  1.00  0.00
ATOM   1640  H5' G      52       9.792  39.729  26.319  1.00  0.00
ATOM   1641 H5'' G      52      10.977  38.605  25.575  1.00  0.00
ATOM   1642  C4' G      52      11.846  40.080  26.882  1.00  0.00
ATOM   1643  H4' G      52      12.766  39.498  26.920  1.00  0.00
ATOM   1644  O4' G      52      11.903  41.036  25.805  1.00  0.00
ATOM   1645  C1' G      52      12.071  42.301  26.448  1.00  0.00
ATOM   1646  H1' G      52      13.099  42.508  26.746  1.00  0.00
ATOM   1647  N9  G      52      11.543  43.400  25.644  1.00  0.00
ATOM   1648  C8  G      52      12.281  44.554  25.251  1.00  0.00
ATOM   1649  H8  G      52      13.223  44.840  25.694  1.00  0.00
ATOM   1650  N7  G      52      11.572  45.342  24.530  1.00  0.00
ATOM   1651  C5  G      52      10.417  44.610  24.227  1.00  0.00
ATOM   1652  C6  G      52       9.398  44.925  23.271  1.00  0.00
ATOM   1653  O6  G      52       9.300  45.940  22.609  1.00  0.00
ATOM   1654  N1  G      52       8.413  43.934  23.205  1.00  0.00
ATOM   1655  H1  G      52       7.551  44.134  22.717  1.00  0.00
ATOM   1656  C2  G      52       8.378  42.803  23.966  1.00  0.00
ATOM   1657  N2  G      52       7.633  41.898  23.575  1.00  0.00
ATOM   1658  H21 G      52       6.824  42.311  23.133  1.00  0.00
ATOM   1659  H22 G      52       7.596  41.048  24.119  1.00  0.00
ATOM   1660  N3  G      52       9.377  42.453  24.816  1.00  0.00
ATOM   1661  C4  G      52      10.318  43.450  24.947  1.00  0.00
ATOM   1662  C3' G      52      11.740  40.839  28.223  1.00  0.00
ATOM   1663  H3' G      52      11.092  40.371  28.964  1.00  0.00
ATOM   1664  C2' G      52      11.230  42.194  27.720  1.00  0.00
ATOM   1665  H2' G      52      10.170  42.082  27.492  1.00  0.00
ATOM   1666  O2' G      52      11.280  43.242  28.633  1.00  0.00
ATOM   1667 HO2' G      52      12.157  43.325  29.014  1.00  0.00
ATOM   1668  O3' G      52      13.032  40.946  28.767  1.00  0.00
ATOM   1669  P   A      53      13.739  39.786  29.574  1.00  0.00
ATOM   1670  OP1 A      53      15.186  40.142  29.601  1.00  0.00
ATOM   1671  OP2 A      53      13.485  38.486  28.922  1.00  0.00
ATOM   1672  O5' A      53      13.281  39.654  31.079  1.00  0.00
ATOM   1673  C5' A      53      12.816  40.794  31.740  1.00  0.00
ATOM   1674  H5' A      53      11.853  41.050  31.299  1.00  0.00
ATOM   1675 H5'' A      53      13.473  41.638  31.528  1.00  0.00
ATOM   1676  C4' A      53      12.493  40.630  33.262  1.00  0.00
ATOM   1677  H4' A      53      12.048  41.483  33.774  1.00  0.00
ATOM   1678  O4' A      53      11.673  39.458  33.564  1.00  0.00
ATOM   1679  C1' A      53      11.922  39.105  34.881  1.00  0.00
ATOM   1680  H1' A      53      11.070  39.361  35.511  1.00  0.00
ATOM   1681  N9  A      53      12.041  37.636  35.016  1.00  0.00
ATOM   1682  C8  A      53      11.432  36.832  35.949  1.00  0.00
ATOM   1683  H8  A      53      10.682  37.153  36.657  1.00  0.00
ATOM   1684  N7  A      53      11.658  35.560  35.775  1.00  0.00
ATOM   1685  C5  A      53      12.544  35.530  34.654  1.00  0.00
ATOM   1686  C6  A      53      13.224  34.530  33.912  1.00  0.00
ATOM   1687  N6  A      53      13.094  33.243  34.042  1.00  0.00
ATOM   1688  H61 A      53      12.421  32.873  34.698  1.00  0.00
ATOM   1689  H62 A      53      13.673  32.670  33.445  1.00  0.00
ATOM   1690  N1  A      53      13.842  34.791  32.774  1.00  0.00
ATOM   1691  C2  A      53      13.900  36.073  32.453  1.00  0.00
ATOM   1692  H2  A      53      14.626  36.314  31.691  1.00  0.00
ATOM   1693  N3  A      53      13.490  37.115  33.148  1.00  0.00
ATOM   1694  C4  A      53      12.713  36.798  34.182  1.00  0.00
ATOM   1695  C3' A      53      13.785  40.413  34.102  1.00  0.00
ATOM   1696  H3' A      53      14.365  39.722  33.490  1.00  0.00
ATOM   1697  C2' A      53      13.181  39.787  35.347  1.00  0.00
ATOM   1698  H2' A      53      13.948  39.074  35.649  1.00  0.00
ATOM   1699  O2' A      53      12.962  40.711  36.369  1.00  0.00
ATOM   1700 HO2' A      53      13.821  41.102  36.544  1.00  0.00
ATOM   1701  O3' A      53      14.585  41.526  34.307  1.00  0.00
ATOM   1702  P   A      54      15.885  41.508  35.184  1.00  0.00
ATOM   1703  OP1 A      54      15.619  41.223  36.595  1.00  0.00
ATOM   1704  OP2 A      54      16.517  42.828  34.891  1.00  0.00
ATOM   1705  O5' A      54      16.896  40.413  34.555  1.00  0.00
ATOM   1706  C5' A      54      17.609  39.565  35.456  1.00  0.00
ATOM   1707  H5' A      54      17.734  40.055  36.422  1.00  0.00
ATOM   1708 H5'' A      54      18.588  39.259  35.087  1.00  0.00
ATOM   1709  C4' A      54      16.891  38.252  35.844  1.00  0.00
ATOM   1710  H4' A      54      16.036  38.554  36.449  1.00  0.00
ATOM   1711  O4' A      54      16.455  37.476  34.703  1.00  0.00
ATOM   1712  C1' A      54      16.211  36.137  35.173  1.00  0.00
ATOM   1713  H1' A      54      15.165  35.841  35.254  1.00  0.00
ATOM   1714  N9  A      54      16.904  35.124  34.261  1.00  0.00
ATOM   1715  C8  A      54      17.679  35.439  33.120  1.00  0.00
ATOM   1716  H8  A      54      17.956  36.458  32.894  1.00  0.00
ATOM   1717  N7  A      54      18.021  34.419  32.417  1.00  0.00
ATOM   1718  C5  A      54      17.505  33.306  33.149  1.00  0.00
ATOM   1719  C6  A      54      17.306  31.917  32.946  1.00  0.00
ATOM   1720  N6  A      54      17.706  31.300  31.897  1.00  0.00
ATOM   1721  H61 A      54      18.163  31.813  31.157  1.00  0.00
ATOM   1722  H62 A      54      17.637  30.293  31.870  1.00  0.00
ATOM   1723  N1  A      54      16.608  31.147  33.848  1.00  0.00
ATOM   1724  C2  A      54      16.122  31.755  34.939  1.00  0.00
ATOM   1725  H2  A      54      15.555  31.219  35.687  1.00  0.00
ATOM   1726  N3  A      54      16.111  33.038  35.172  1.00  0.00
ATOM   1727  C4  A      54      16.912  33.741  34.275  1.00  0.00
ATOM   1728  C3' A      54      17.701  37.266  36.623  1.00  0.00
ATOM   1729  H3' A      54      18.571  37.074  35.995  1.00  0.00
ATOM   1730  C2' A      54      16.755  36.058  36.589  1.00  0.00
ATOM   1731  H2' A      54      17.343  35.160  36.776  1.00  0.00
ATOM   1732  O2' A      54      15.695  36.182  37.500  1.00  0.00
ATOM   1733 HO2' A      54      15.204  35.370  37.643  1.00  0.00
ATOM   1734  O3' A      54      17.998  37.840  37.901  1.00  0.00
ATOM   1735  P   C      55      19.212  37.210  38.701  1.00  0.00
ATOM   1736  OP1 C      55      19.366  37.913  40.013  1.00  0.00
ATOM   1737  OP2 C      55      20.403  37.072  37.834  1.00  0.00
ATOM   1738  O5' C      55      18.678  35.759  39.043  1.00  0.00
ATOM   1739  C5' C      55      17.700  35.544  40.072  1.00  0.00
ATOM   1740  H5' C      55      16.755  35.941  39.701  1.00  0.00
ATOM   1741 H5'' C      55      18.073  36.009  40.985  1.00  0.00
ATOM   1742  C4' C      55      17.305  34.107  40.418  1.00  0.00
ATOM   1743  H4' C      55      16.599  34.050  41.247  1.00  0.00
ATOM   1744  O4' C      55      16.736  33.516  39.277  1.00  0.00
ATOM   1745  C1' C      55      17.015  32.109  39.281  1.00  0.00
ATOM   1746  H1' C      55      16.089  31.540  39.354  1.00  0.00
ATOM   1747  N1  C      55      17.707  31.792  37.954  1.00  0.00
ATOM   1748  C6  C      55      18.583  32.650  37.360  1.00  0.00
ATOM   1749  H6  C      55      18.686  33.653  37.747  1.00  0.00
ATOM   1750  C5  C      55      19.273  32.229  36.331  1.00  0.00
ATOM   1751  H5  C      55      19.861  32.959  35.795  1.00  0.00
ATOM   1752  C4  C      55      19.098  30.896  35.830  1.00  0.00
ATOM   1753  N4  C      55      19.729  30.576  34.699  1.00  0.00
ATOM   1754  H41 C      55      20.275  31.206  34.129  1.00  0.00
ATOM   1755  H42 C      55      19.716  29.630  34.347  1.00  0.00
ATOM   1756  N3  C      55      18.382  29.985  36.455  1.00  0.00
ATOM   1757  C2  C      55      17.850  30.446  37.598  1.00  0.00
ATOM   1758  O2  C      55      17.400  29.568  38.327  1.00  0.00
ATOM   1759  C3' C      55      18.562  33.216  40.766  1.00  0.00
ATOM   1760  H3' C      55      19.288  33.489  40.000  1.00  0.00
ATOM   1761  C2' C      55      17.856  31.866  40.583  1.00  0.00
ATOM   1762  H2' C      55      18.596  31.124  40.283  1.00  0.00
ATOM   1763  O2' C      55      17.189  31.582  41.764  1.00  0.00
ATOM   1764 HO2' C      55      17.247  30.643  41.952  1.00  0.00
ATOM   1765  O3' C      55      19.216  33.325  41.991  1.00  0.00
ATOM   1766  P   C      56      20.805  33.060  42.029  1.00  0.00
ATOM   1767  OP1 C      56      21.309  33.367  43.365  1.00  0.00
ATOM   1768  OP2 C      56      21.471  33.592  40.839  1.00  0.00
ATOM   1769  O5' C      56      20.866  31.494  41.826  1.00  0.00
ATOM   1770  C5' C      56      20.373  30.628  42.808  1.00  0.00
ATOM   1771  H5' C      56      19.336  30.863  43.047  1.00  0.00
ATOM   1772 H5'' C      56      20.954  30.814  43.711  1.00  0.00
ATOM   1773  C4' C      56      20.603  29.141  42.616  1.00  0.00
ATOM   1774  H4' C      56      20.176  28.518  43.402  1.00  0.00
ATOM   1775  O4' C      56      20.023  28.736  41.350  1.00  0.00
ATOM   1776  C1' C      56      20.895  27.796  40.751  1.00  0.00
ATOM   1777  H1' C      56      20.397  26.828  40.698  1.00  0.00
ATOM   1778  N1  C      56      21.291  28.159  39.362  1.00  0.00
ATOM   1779  C6  C      56      21.315  29.462  38.844  1.00  0.00
ATOM   1780  H6  C      56      21.249  30.282  39.543  1.00  0.00
ATOM   1781  C5  C      56      21.631  29.687  37.548  1.00  0.00
ATOM   1782  H5  C      56      21.729  30.667  37.106  1.00  0.00
ATOM   1783  C4  C      56      21.962  28.554  36.713  1.00  0.00
ATOM   1784  N4  C      56      22.303  28.724  35.480  1.00  0.00
ATOM   1785  H41 C      56      22.465  29.618  35.037  1.00  0.00
ATOM   1786  H42 C      56      22.486  27.888  34.944  1.00  0.00
ATOM   1787  N3  C      56      22.005  27.313  37.164  1.00  0.00
ATOM   1788  C2  C      56      21.771  27.144  38.485  1.00  0.00
ATOM   1789  O2  C      56      21.867  25.910  38.812  1.00  0.00
ATOM   1790  C3' C      56      22.114  28.835  42.551  1.00  0.00
ATOM   1791  H3' C      56      22.625  29.632  42.010  1.00  0.00
ATOM   1792  C2' C      56      22.161  27.559  41.713  1.00  0.00
ATOM   1793  H2' C      56      23.079  27.489  41.129  1.00  0.00
ATOM   1794  O2' C      56      21.841  26.420  42.419  1.00  0.00
ATOM   1795 HO2' C      56      22.283  26.475  43.270  1.00  0.00
ATOM   1796  O3' C      56      22.725  28.758  43.851  1.00  0.00
ATOM   1797  P   A      57      24.316  29.088  43.964  1.00  0.00
ATOM   1798  OP1 A      57      24.667  29.117  45.405  1.00  0.00
ATOM   1799  OP2 A      57      24.613  30.242  43.151  1.00  0.00
ATOM   1800  O5' A      57      25.004  27.831  43.237  1.00  0.00
ATOM   1801  C5' A      57      25.206  26.556  43.858  1.00  0.00
ATOM   1802  H5' A      57      24.344  26.026  44.265  1.00  0.00
ATOM   1803 H5'' A      57      25.885  26.764  44.684  1.00  0.00
ATOM   1804  C4' A      57      25.809  25.513  42.941  1.00  0.00
ATOM   1805  H4' A      57      25.871  24.649  43.604  1.00  0.00
ATOM   1806  O4' A      57      24.969  25.173  41.786  1.00  0.00
ATOM   1807  C1' A      57      25.740  24.647  40.727  1.00  0.00
ATOM   1808  H1' A      57      25.592  23.583  40.542  1.00  0.00
ATOM   1809  N9  A      57      25.483  25.452  39.502  1.00  0.00
ATOM   1810  C8  A      57      25.206  26.815  39.462  1.00  0.00
ATOM   1811  H8  A      57      24.938  27.282  40.398  1.00  0.00
ATOM   1812  N7  A      57      25.331  27.334  38.279  1.00  0.00
ATOM   1813  C5  A      57      25.722  26.238  37.493  1.00  0.00
ATOM   1814  C6  A      57      26.090  26.143  36.106  1.00  0.00
ATOM   1815  N6  A      57      25.993  27.095  35.230  1.00  0.00
ATOM   1816  H61 A      57      25.703  27.996  35.583  1.00  0.00
ATOM   1817  H62 A      57      26.451  27.067  34.330  1.00  0.00
ATOM   1818  N1  A      57      26.615  24.987  35.663  1.00  0.00
ATOM   1819  C2  A      57      26.772  24.044  36.570  1.00  0.00
ATOM   1820  H2  A      57      27.218  23.157  36.143  1.00  0.00
ATOM   1821  N3  A      57      26.369  23.918  37.829  1.00  0.00
ATOM   1822  C4  A      57      25.842  25.102  38.199  1.00  0.00
ATOM   1823  C3' A      57      27.145  25.888  42.238  1.00  0.00
ATOM   1824  H3' A      57      27.006  26.797  41.653  1.00  0.00
ATOM   1825  C2' A      57      27.175  24.751  41.151  1.00  0.00
ATOM   1826  H2' A      57      27.797  25.099  40.326  1.00  0.00
ATOM   1827  O2' A      57      27.484  23.481  41.649  1.00  0.00
ATOM   1828 HO2' A      57      27.745  23.656  42.556  1.00  0.00
ATOM   1829  O3' A      57      28.238  25.905  43.120  1.00  0.00
ATOM   1830  P   G      58      29.592  26.640  42.870  1.00  0.00
ATOM   1831  OP1 G      58      30.379  26.545  44.092  1.00  0.00
ATOM   1832  OP2 G      58      29.365  27.987  42.356  1.00  0.00
ATOM   1833  O5' G      58      30.214  25.710  41.756  1.00  0.00
ATOM   1834  C5' G      58      30.529  24.308  42.007  1.00  0.00
ATOM   1835  H5' G      58      29.599  23.779  42.219  1.00  0.00
ATOM   1836 H5'' G      58      31.254  24.081  42.789  1.00  0.00
ATOM   1837  C4' G      58      31.072  23.652  40.764  1.00  0.00
ATOM   1838  H4' G      58      31.310  22.640  41.092  1.00  0.00
ATOM   1839  O4' G      58      30.079  23.436  39.707  1.00  0.00
ATOM   1840  C1' G      58      30.706  23.619  38.441  1.00  0.00
ATOM   1841  H1' G      58      30.466  22.780  37.788  1.00  0.00
ATOM   1842  N9  G      58      30.111  24.770  37.745  1.00  0.00
ATOM   1843  C8  G      58      29.523  25.872  38.262  1.00  0.00
ATOM   1844  H8  G      58      29.305  26.031  39.308  1.00  0.00
ATOM   1845  N7  G      58      29.252  26.778  37.383  1.00  0.00
ATOM   1846  C5  G      58      29.655  26.224  36.166  1.00  0.00
ATOM   1847  C6  G      58      29.714  26.724  34.801  1.00  0.00
ATOM   1848  O6  G      58      29.275  27.773  34.374  1.00  0.00
ATOM   1849  N1  G      58      30.352  25.853  33.919  1.00  0.00
ATOM   1850  H1  G      58      30.466  26.171  32.967  1.00  0.00
ATOM   1851  C2  G      58      30.895  24.686  34.370  1.00  0.00
ATOM   1852  N2  G      58      31.505  23.973  33.471  1.00  0.00
ATOM   1853  H21 G      58      32.164  23.284  33.805  1.00  0.00
ATOM   1854  H22 G      58      31.545  24.211  32.491  1.00  0.00
ATOM   1855  N3  G      58      30.748  24.176  35.540  1.00  0.00
ATOM   1856  C4  G      58      30.183  25.016  36.408  1.00  0.00
ATOM   1857  C3' G      58      32.216  24.472  40.122  1.00  0.00
ATOM   1858  H3' G      58      31.998  25.537  40.034  1.00  0.00
ATOM   1859  C2' G      58      32.217  23.828  38.708  1.00  0.00
ATOM   1860  H2' G      58      32.828  24.502  38.109  1.00  0.00
ATOM   1861  O2' G      58      32.811  22.526  38.553  1.00  0.00
ATOM   1862 HO2' G      58      32.434  21.836  39.104  1.00  0.00
ATOM   1863  O3' G      58      33.423  24.411  40.802  1.00  0.00
ATOM   1864  P   A      59      34.479  25.672  40.956  1.00  0.00
ATOM   1865  OP1 A      59      35.477  25.366  42.031  1.00  0.00
ATOM   1866  OP2 A      59      33.796  26.951  41.048  1.00  0.00
ATOM   1867  O5' A      59      35.447  25.747  39.619  1.00  0.00
ATOM   1868  C5' A      59      36.275  24.681  39.268  1.00  0.00
ATOM   1869  H5' A      59      35.866  23.755  39.671  1.00  0.00
ATOM   1870 H5'' A      59      37.259  24.787  39.725  1.00  0.00
ATOM   1871  C4' A      59      36.442  24.514  37.718  1.00  0.00
ATOM   1872  H4' A      59      37.001  23.597  37.533  1.00  0.00
ATOM   1873  O4' A      59      35.209  24.373  37.142  1.00  0.00
ATOM   1874  C1' A      59      35.276  25.036  35.829  1.00  0.00
ATOM   1875  H1' A      59      35.067  24.254  35.100  1.00  0.00
ATOM   1876  N9  A      59      34.278  26.058  35.784  1.00  0.00
ATOM   1877  C8  A      59      33.560  26.727  36.766  1.00  0.00
ATOM   1878  H8  A      59      33.731  26.508  37.810  1.00  0.00
ATOM   1879  N7  A      59      32.796  27.649  36.194  1.00  0.00
ATOM   1880  C5  A      59      32.955  27.469  34.812  1.00  0.00
ATOM   1881  C6  A      59      32.464  28.160  33.668  1.00  0.00
ATOM   1882  N6  A      59      31.644  29.170  33.801  1.00  0.00
ATOM   1883  H61 A      59      31.345  29.352  34.748  1.00  0.00
ATOM   1884  H62 A      59      31.162  29.506  32.979  1.00  0.00
ATOM   1885  N1  A      59      32.849  27.828  32.419  1.00  0.00
ATOM   1886  C2  A      59      33.769  26.839  32.280  1.00  0.00
ATOM   1887  H2  A      59      34.019  26.589  31.259  1.00  0.00
ATOM   1888  N3  A      59      34.333  26.127  33.288  1.00  0.00
ATOM   1889  C4  A      59      33.894  26.533  34.538  1.00  0.00
ATOM   1890  C3' A      59      37.156  25.694  37.053  1.00  0.00
ATOM   1891  H3' A      59      36.726  26.658  37.329  1.00  0.00
ATOM   1892  C2' A      59      36.705  25.503  35.622  1.00  0.00
ATOM   1893  H2' A      59      36.705  26.440  35.065  1.00  0.00
ATOM   1894  O2' A      59      37.507  24.509  35.003  1.00  0.00
ATOM   1895 HO2' A      59      38.442  24.713  35.067  1.00  0.00
ATOM   1896  O3' A      59      38.561  25.695  37.330  1.00  0.00
ATOM   1897  P   U      60      39.388  27.092  37.326  1.00  0.00
ATOM   1898  OP1 U      60      40.822  26.864  37.578  1.00  0.00
ATOM   1899  OP2 U      60      38.709  28.044  38.223  1.00  0.00
ATOM   1900  O5' U      60      39.301  27.674  35.881  1.00  0.00
ATOM   1901  C5' U      60      39.993  27.183  34.769  1.00  0.00
ATOM   1902  H5' U      60      39.780  26.144  34.520  1.00  0.00
ATOM   1903 H5'' U      60      41.079  27.268  34.797  1.00  0.00
ATOM   1904  C4' U      60      39.633  27.887  33.499  1.00  0.00
ATOM   1905  H4' U      60      40.280  27.624  32.662  1.00  0.00
ATOM   1906  O4' U      60      38.351  27.565  33.037  1.00  0.00
ATOM   1907  C1' U      60      37.773  28.769  32.490  1.00  0.00
ATOM   1908  H1' U      60      37.397  28.549  31.491  1.00  0.00
ATOM   1909  N1  U      60      36.610  29.253  33.301  1.00  0.00
ATOM   1910  C6  U      60      36.519  28.957  34.633  1.00  0.00
ATOM   1911  H6  U      60      37.248  28.300  35.084  1.00  0.00
ATOM   1912  C5  U      60      35.547  29.542  35.423  1.00  0.00
ATOM   1913  H5  U      60      35.451  29.404  36.490  1.00  0.00
ATOM   1914  C4  U      60      34.609  30.479  34.838  1.00  0.00
ATOM   1915  O4  U      60      33.769  31.176  35.397  1.00  0.00
ATOM   1916  N3  U      60      34.749  30.678  33.464  1.00  0.00
ATOM   1917  H3  U      60      33.997  31.226  33.072  1.00  0.00
ATOM   1918  C2  U      60      35.665  30.137  32.658  1.00  0.00
ATOM   1919  O2  U      60      35.636  30.443  31.447  1.00  0.00
ATOM   1920  C3' U      60      39.722  29.391  33.626  1.00  0.00
ATOM   1921  H3' U      60      39.337  29.831  34.546  1.00  0.00
ATOM   1922  C2' U      60      38.829  29.835  32.442  1.00  0.00
ATOM   1923  H2' U      60      38.327  30.788  32.607  1.00  0.00
ATOM   1924  O2' U      60      39.493  29.763  31.271  1.00  0.00
ATOM   1925 HO2' U      60      40.203  30.409  31.303  1.00  0.00
ATOM   1926  O3' U      60      41.067  29.861  33.598  1.00  0.00
ATOM   1927  P   A      61      41.494  31.395  33.720  1.00  0.00
ATOM   1928  OP1 A      61      42.886  31.603  34.092  1.00  0.00
ATOM   1929  OP2 A      61      40.468  32.051  34.549  1.00  0.00
ATOM   1930  O5' A      61      41.423  31.945  32.211  1.00  0.00
ATOM   1931  C5' A      61      42.316  31.500  31.224  1.00  0.00
ATOM   1932  H5' A      61      42.151  30.466  30.920  1.00  0.00
ATOM   1933 H5'' A      61      43.310  31.455  31.667  1.00  0.00
ATOM   1934  C4' A      61      42.312  32.247  29.927  1.00  0.00
ATOM   1935  H4' A      61      42.929  31.781  29.159  1.00  0.00
ATOM   1936  O4' A      61      40.937  32.225  29.498  1.00  0.00
ATOM   1937  C1' A      61      40.625  33.476  28.884  1.00  0.00
ATOM   1938  H1' A      61      40.405  33.317  27.828  1.00  0.00
ATOM   1939  N9  A      61      39.455  34.115  29.572  1.00  0.00
ATOM   1940  C8  A      61      38.865  33.710  30.736  1.00  0.00
ATOM   1941  H8  A      61      39.369  33.032  31.408  1.00  0.00
ATOM   1942  N7  A      61      37.841  34.400  31.170  1.00  0.00
ATOM   1943  C5  A      61      37.765  35.380  30.177  1.00  0.00
ATOM   1944  C6  A      61      36.981  36.537  29.881  1.00  0.00
ATOM   1945  N6  A      61      36.098  37.023  30.694  1.00  0.00
ATOM   1946  H61 A      61      35.635  37.831  30.303  1.00  0.00
ATOM   1947  H62 A      61      35.627  36.421  31.354  1.00  0.00
ATOM   1948  N1  A      61      37.113  37.195  28.737  1.00  0.00
ATOM   1949  C2  A      61      38.204  36.993  27.956  1.00  0.00
ATOM   1950  H2  A      61      38.279  37.463  26.986  1.00  0.00
ATOM   1951  N3  A      61      39.050  35.980  28.105  1.00  0.00
ATOM   1952  C4  A      61      38.751  35.214  29.178  1.00  0.00
ATOM   1953  C3' A      61      42.580  33.740  30.135  1.00  0.00
ATOM   1954  H3' A      61      42.158  34.056  31.088  1.00  0.00
ATOM   1955  C2' A      61      41.817  34.308  28.940  1.00  0.00
ATOM   1956  H2' A      61      41.588  35.360  29.113  1.00  0.00
ATOM   1957  O2' A      61      42.476  34.133  27.733  1.00  0.00
ATOM   1958 HO2' A      61      43.425  34.053  27.853  1.00  0.00
ATOM   1959  O3' A      61      43.957  34.159  30.064  1.00  0.00
ATOM   1960  P   U      62      44.564  35.270  30.840  1.00  0.00
ATOM   1961  OP1 U      62      45.716  35.707  30.013  1.00  0.00
ATOM   1962  OP2 U      62      44.882  34.824  32.219  1.00  0.00
ATOM   1963  O5' U      62      43.590  36.558  30.953  1.00  0.00
ATOM   1964  C5' U      62      43.614  37.447  29.831  1.00  0.00
ATOM   1965  H5' U      62      43.496  36.881  28.907  1.00  0.00
ATOM   1966 H5'' U      62      44.562  37.984  29.805  1.00  0.00
ATOM   1967  C4' U      62      42.470  38.496  29.952  1.00  0.00
ATOM   1968  H4' U      62      42.673  39.180  29.128  1.00  0.00
ATOM   1969  O4' U      62      41.208  37.868  29.870  1.00  0.00
ATOM   1970  C1' U      62      40.181  38.668  30.419  1.00  0.00
ATOM   1971  H1' U      62      39.350  38.832  29.733  1.00  0.00
ATOM   1972  N1  U      62      39.643  37.931  31.599  1.00  0.00
ATOM   1973  C6  U      62      40.294  36.860  32.237  1.00  0.00
ATOM   1974  H6  U      62      41.192  36.447  31.801  1.00  0.00
ATOM   1975  C5  U      62      39.726  36.282  33.316  1.00  0.00
ATOM   1976  H5  U      62      40.202  35.457  33.826  1.00  0.00
ATOM   1977  C4  U      62      38.469  36.670  33.835  1.00  0.00
ATOM   1978  O4  U      62      37.903  36.091  34.727  1.00  0.00
ATOM   1979  N3  U      62      37.966  37.802  33.266  1.00  0.00
ATOM   1980  H3  U      62      37.081  38.163  33.591  1.00  0.00
ATOM   1981  C2  U      62      38.465  38.482  32.169  1.00  0.00
ATOM   1982  O2  U      62      37.912  39.498  31.731  1.00  0.00
ATOM   1983  C3' U      62      42.331  39.325  31.193  1.00  0.00
ATOM   1984  H3' U      62      42.376  38.737  32.109  1.00  0.00
ATOM   1985  C2' U      62      40.919  39.882  30.959  1.00  0.00
ATOM   1986  H2' U      62      40.516  40.286  31.887  1.00  0.00
ATOM   1987  O2' U      62      40.965  41.038  30.086  1.00  0.00
ATOM   1988 HO2' U      62      41.369  41.730  30.614  1.00  0.00
ATOM   1989  O3' U      62      43.330  40.358  31.249  1.00  0.00
ATOM   1990  P   U      63      43.661  41.075  32.679  1.00  0.00
ATOM   1991  OP1 U      63      43.861  39.904  33.634  1.00  0.00
ATOM   1992  OP2 U      63      42.594  42.112  32.901  1.00  0.00
ATOM   1993  O5' U      63      44.997  41.731  32.383  1.00  0.00
ATOM   1994  C5' U      63      46.310  41.260  32.649  1.00  0.00
ATOM   1995  H5' U      63      46.175  40.438  33.352  1.00  0.00
ATOM   1996 H5'' U      63      46.865  42.062  33.136  1.00  0.00
ATOM   1997  C4' U      63      47.214  40.945  31.443  1.00  0.00
ATOM   1998  H4' U      63      48.108  40.421  31.779  1.00  0.00
ATOM   1999  O4' U      63      46.450  40.283  30.430  1.00  0.00
ATOM   2000  C1' U      63      46.319  41.003  29.196  1.00  0.00
ATOM   2001  H1' U      63      47.094  40.661  28.510  1.00  0.00
ATOM   2002  N1  U      63      45.038  40.643  28.538  1.00  0.00
ATOM   2003  C6  U      63      43.964  41.516  28.646  1.00  0.00
ATOM   2004  H6  U      63      43.892  42.185  29.491  1.00  0.00
ATOM   2005  C5  U      63      42.985  41.542  27.723  1.00  0.00
ATOM   2006  H5  U      63      42.204  42.263  27.913  1.00  0.00
ATOM   2007  C4  U      63      42.962  40.644  26.600  1.00  0.00
ATOM   2008  O4  U      63      42.148  40.605  25.735  1.00  0.00
ATOM   2009  N3  U      63      43.934  39.690  26.678  1.00  0.00
ATOM   2010  H3  U      63      43.995  39.063  25.888  1.00  0.00
ATOM   2011  C2  U      63      45.027  39.745  27.479  1.00  0.00
ATOM   2012  O2  U      63      45.924  38.949  27.295  1.00  0.00
ATOM   2013  C3' U      63      47.711  42.161  30.656  1.00  0.00
ATOM   2014  H3' U      63      47.850  42.973  31.370  1.00  0.00
ATOM   2015  C2' U      63      46.541  42.406  29.719  1.00  0.00
ATOM   2016  H2' U      63      45.664  42.808  30.226  1.00  0.00
ATOM   2017  O2' U      63      46.889  43.173  28.626  1.00  0.00
ATOM   2018 HO2' U      63      47.845  43.155  28.547  1.00  0.00
ATOM   2019  O3' U      63      48.884  41.698  30.004  1.00  0.00
ATOM   2020  P   G      64      50.060  42.632  29.595  1.00  0.00
ATOM   2021  OP1 G      64      49.582  43.451  28.423  1.00  0.00
ATOM   2022  OP2 G      64      51.208  41.779  29.463  1.00  0.00
ATOM   2023  O5' G      64      50.442  43.550  30.862  1.00  0.00
ATOM   2024  C5' G      64      49.868  44.843  31.104  1.00  0.00
ATOM   2025  H5' G      64      48.839  44.778  30.750  1.00  0.00
ATOM   2026 H5'' G      64      50.449  45.476  30.434  1.00  0.00
ATOM   2027  C4' G      64      49.988  45.143  32.587  1.00  0.00
ATOM   2028  H4' G      64      49.536  46.112  32.799  1.00  0.00
ATOM   2029  O4' G      64      49.152  44.186  33.211  1.00  0.00
ATOM   2030  C1' G      64      49.757  43.574  34.302  1.00  0.00
ATOM   2031  H1' G      64      49.590  44.059  35.264  1.00  0.00
ATOM   2032  N9  G      64      49.457  42.131  34.443  1.00  0.00
ATOM   2033  C8  G      64      49.768  41.042  33.655  1.00  0.00
ATOM   2034  H8  G      64      50.399  41.079  32.779  1.00  0.00
ATOM   2035  N7  G      64      49.396  39.909  34.132  1.00  0.00
ATOM   2036  C5  G      64      48.727  40.216  35.248  1.00  0.00
ATOM   2037  C6  G      64      48.037  39.263  36.066  1.00  0.00
ATOM   2038  O6  G      64      47.948  38.014  35.835  1.00  0.00
ATOM   2039  N1  G      64      47.500  39.855  37.162  1.00  0.00
ATOM   2040  H1  G      64      46.734  39.379  37.618  1.00  0.00
ATOM   2041  C2  G      64      47.510  41.248  37.398  1.00  0.00
ATOM   2042  N2  G      64      46.868  41.571  38.443  1.00  0.00
ATOM   2043  H21 G      64      46.734  40.781  39.057  1.00  0.00
ATOM   2044  H22 G      64      47.067  42.512  38.754  1.00  0.00
ATOM   2045  N3  G      64      48.217  42.145  36.641  1.00  0.00
ATOM   2046  C4  G      64      48.781  41.537  35.549  1.00  0.00
ATOM   2047  C3' G      64      51.349  45.196  33.277  1.00  0.00
ATOM   2048  H3' G      64      52.092  45.358  32.496  1.00  0.00
ATOM   2049  C2' G      64      51.256  43.709  33.884  1.00  0.00
ATOM   2050  H2' G      64      51.414  42.982  33.088  1.00  0.00
ATOM   2051  O2' G      64      52.157  43.431  34.944  1.00  0.00
ATOM   2052 HO2' G      64      51.971  44.033  35.668  1.00  0.00
ATOM   2053  O3' G      64      51.346  46.241  34.205  1.00  0.00
ATOM   2054  P   U      65      52.668  46.523  35.054  1.00  0.00
ATOM   2055  OP1 U      65      52.677  47.962  35.236  1.00  0.00
ATOM   2056  OP2 U      65      53.873  45.891  34.479  1.00  0.00
ATOM   2057  O5' U      65      52.410  45.849  36.472  1.00  0.00
ATOM   2058  C5' U      65      51.263  46.101  37.166  1.00  0.00
ATOM   2059  H5' U      65      50.425  46.289  36.495  1.00  0.00
ATOM   2060 H5'' U      65      51.424  46.999  37.763  1.00  0.00
ATOM   2061  C4' U      65      50.818  45.122  38.199  1.00  0.00
ATOM   2062  H4' U      65      49.834  45.444  38.539  1.00  0.00
ATOM   2063  O4' U      65      50.717  43.823  37.683  1.00  0.00
ATOM   2064  C1' U      65      50.762  42.919  38.783  1.00  0.00
ATOM   2065  H1' U      65      49.791  42.988  39.274  1.00  0.00
ATOM   2066  N1  U      65      51.072  41.498  38.421  1.00  0.00
ATOM   2067  C6  U      65      51.789  41.120  37.327  1.00  0.00
ATOM   2068  H6  U      65      52.123  41.847  36.602  1.00  0.00
ATOM   2069  C5  U      65      51.961  39.800  36.977  1.00  0.00
ATOM   2070  H5  U      65      52.506  39.624  36.061  1.00  0.00
ATOM   2071  C4  U      65      51.475  38.760  37.798  1.00  0.00
ATOM   2072  O4  U      65      51.603  37.583  37.634  1.00  0.00
ATOM   2073  N3  U      65      50.740  39.271  38.912  1.00  0.00
ATOM   2074  H3  U      65      50.566  38.530  39.576  1.00  0.00
ATOM   2075  C2  U      65      50.458  40.535  39.196  1.00  0.00
ATOM   2076  O2  U      65      49.863  40.758  40.278  1.00  0.00
ATOM   2077  C3' U      65      51.550  44.980  39.585  1.00  0.00
ATOM   2078  H3' U      65      52.528  45.462  39.557  1.00  0.00
ATOM   2079  C2' U      65      51.824  43.473  39.645  1.00  0.00
ATOM   2080  H2' U      65      52.833  43.426  39.236  1.00  0.00
ATOM   2081  O2' U      65      51.832  43.098  41.045  1.00  0.00
ATOM   2082 HO2' U      65      51.404  43.785  41.560  1.00  0.00
ATOM   2083  O3' U      65      50.737  45.425  40.620  1.00  0.00
ATOM   2084  P   A      66      50.799  47.009  41.015  1.00  0.00
ATOM   2085  OP1 A      66      50.296  47.011  42.388  1.00  0.00
ATOM   2086  OP2 A      66      50.136  47.761  39.930  1.00  0.00
ATOM   2087  O5' A      66      52.300  47.344  40.918  1.00  0.00
ATOM   2088  C5' A      66      53.179  47.220  41.998  1.00  0.00
ATOM   2089  H5' A      66      52.873  46.438  42.693  1.00  0.00
ATOM   2090 H5'' A      66      53.132  48.184  42.504  1.00  0.00
ATOM   2091  C4' A      66      54.652  46.983  41.598  1.00  0.00
ATOM   2092  H4' A      66      55.351  47.011  42.434  1.00  0.00
ATOM   2093  O4' A      66      54.581  45.723  40.877  1.00  0.00
ATOM   2094  C1' A      66      55.465  45.625  39.806  1.00  0.00
ATOM   2095  H1' A      66      56.482  45.725  40.185  1.00  0.00
ATOM   2096  N9  A      66      55.249  44.481  38.861  1.00  0.00
ATOM   2097  C8  A      66      55.072  44.533  37.526  1.00  0.00
ATOM   2098  H8  A      66      54.949  45.451  36.971  1.00  0.00
ATOM   2099  N7  A      66      55.054  43.350  37.059  1.00  0.00
ATOM   2100  C5  A      66      55.344  42.495  38.112  1.00  0.00
ATOM   2101  C6  A      66      55.542  41.133  38.308  1.00  0.00
ATOM   2102  N6  A      66      55.371  40.197  37.392  1.00  0.00
ATOM   2103  H61 A      66      54.991  40.285  36.460  1.00  0.00
ATOM   2104  H62 A      66      55.545  39.286  37.792  1.00  0.00
ATOM   2105  N1  A      66      55.859  40.605  39.489  1.00  0.00
ATOM   2106  C2  A      66      55.981  41.403  40.478  1.00  0.00
ATOM   2107  H2  A      66      56.087  40.995  41.473  1.00  0.00
ATOM   2108  N3  A      66      55.830  42.704  40.493  1.00  0.00
ATOM   2109  C4  A      66      55.493  43.197  39.230  1.00  0.00
ATOM   2110  C3' A      66      55.230  47.884  40.519  1.00  0.00
ATOM   2111  H3' A      66      54.742  48.840  40.327  1.00  0.00
ATOM   2112  C2' A      66      55.238  47.015  39.264  1.00  0.00
ATOM   2113  H2' A      66      54.222  46.965  38.872  1.00  0.00
ATOM   2114  O2' A      66      56.113  47.562  38.283  1.00  0.00
ATOM   2115 HO2' A      66      56.186  48.486  38.532  1.00  0.00
ATOM   2116  O3' A      66      56.573  48.114  40.848  1.00  0.00
ATOM   2117  P   U      67      57.185  49.539  40.595  1.00  0.00
ATOM   2118  OP1 U      67      56.623  50.049  39.347  1.00  0.00
ATOM   2119  OP2 U      67      58.626  49.509  40.865  1.00  0.00
ATOM   2120  O5' U      67      56.420  50.263  41.725  1.00  0.00
ATOM   2121  C5' U      67      55.466  51.336  41.508  1.00  0.00
ATOM   2122  H5' U      67      54.803  50.986  40.717  1.00  0.00
ATOM   2123 H5'' U      67      55.995  52.258  41.265  1.00  0.00
ATOM   2124  C4' U      67      54.599  51.700  42.769  1.00  0.00
ATOM   2125  H4' U      67      53.963  52.558  42.552  1.00  0.00
ATOM   2126  O4' U      67      53.907  50.505  43.177  1.00  0.00
ATOM   2127  C1' U      67      53.747  50.581  44.567  1.00  0.00
ATOM   2128  H1' U      67      52.673  50.587  44.750  1.00  0.00
ATOM   2129  N1  U      67      54.310  49.340  45.249  1.00  0.00
ATOM   2130  C6  U      67      55.427  48.744  44.767  1.00  0.00
ATOM   2131  H6  U      67      55.762  48.947  43.760  1.00  0.00
ATOM   2132  C5  U      67      55.954  47.670  45.408  1.00  0.00
ATOM   2133  H5  U      67      56.744  47.130  44.907  1.00  0.00
ATOM   2134  C4  U      67      55.411  47.201  46.642  1.00  0.00
ATOM   2135  O4  U      67      55.851  46.213  47.303  1.00  0.00
ATOM   2136  N3  U      67      54.362  47.901  47.130  1.00  0.00
ATOM   2137  H3  U      67      53.812  47.556  47.904  1.00  0.00
ATOM   2138  C2  U      67      53.739  48.889  46.458  1.00  0.00
ATOM   2139  O2  U      67      52.721  49.339  46.907  1.00  0.00
ATOM   2140  C3' U      67      55.520  52.082  43.991  1.00  0.00
ATOM   2141  H3' U      67      56.338  51.411  44.254  1.00  0.00
ATOM   2142  C2' U      67      54.462  51.843  45.058  1.00  0.00
ATOM   2143  H2' U      67      54.955  51.684  46.017  1.00  0.00
ATOM   2144  O2' U      67      53.490  52.901  45.036  1.00  0.00
ATOM   2145 HO2' U      67      53.798  53.809  45.084  1.00  0.00
ATOM   2146  O3' U      67      56.141  53.389  43.934  1.00  0.00
ATOM   2147  P   U      68      57.295  53.857  45.024  1.00  0.00
ATOM   2148  OP1 U      68      57.711  55.252  44.677  1.00  0.00
ATOM   2149  OP2 U      68      58.287  52.790  45.110  1.00  0.00
ATOM   2150  O5' U      68      56.501  53.992  46.401  1.00  0.00
ATOM   2151  C5' U      68      55.536  55.000  46.570  1.00  0.00
ATOM   2152  H5' U      68      54.755  54.803  45.834  1.00  0.00
ATOM   2153 H5'' U      68      55.950  55.992  46.391  1.00  0.00
ATOM   2154  C4' U      68      54.954  55.007  47.891  1.00  0.00
ATOM   2155  H4' U      68      54.199  55.786  47.989  1.00  0.00
ATOM   2156  O4' U      68      54.345  53.713  48.066  1.00  0.00
ATOM   2157  C1' U      68      54.233  53.547  49.471  1.00  0.00
ATOM   2158  H1' U      68      53.195  53.747  49.739  1.00  0.00
ATOM   2159  N1  U      68      54.567  52.129  49.862  1.00  0.00
ATOM   2160  C6  U      68      55.517  51.490  49.152  1.00  0.00
ATOM   2161  H6  U      68      56.065  51.999  48.373  1.00  0.00
ATOM   2162  C5  U      68      55.748  50.150  49.320  1.00  0.00
ATOM   2163  H5  U      68      56.525  49.702  48.718  1.00  0.00
ATOM   2164  C4  U      68      54.843  49.373  50.165  1.00  0.00
ATOM   2165  O4  U      68      54.837  48.099  50.233  1.00  0.00
ATOM   2166  N3  U      68      54.022  50.080  50.975  1.00  0.00
ATOM   2167  H3  U      68      53.620  49.638  51.790  1.00  0.00
ATOM   2168  C2  U      68      53.855  51.436  50.899  1.00  0.00
ATOM   2169  O2  U      68      53.081  52.012  51.643  1.00  0.00
ATOM   2170  C3' U      68      55.965  55.108  48.988  1.00  0.00
ATOM   2171  H3' U      68      56.769  54.409  48.756  1.00  0.00
ATOM   2172  C2' U      68      55.118  54.558  50.164  1.00  0.00
ATOM   2173  H2' U      68      55.643  54.021  50.955  1.00  0.00
ATOM   2174  O2' U      68      54.370  55.585  50.751  1.00  0.00
ATOM   2175 HO2' U      68      54.892  56.053  51.408  1.00  0.00
ATOM   2176  O3' U      68      56.425  56.411  49.127  1.00  0.00
ATOM   2177  P   A      69      57.487  56.865  50.156  1.00  0.00
ATOM   2178  OP1 A      69      57.947  58.195  49.746  1.00  0.00
ATOM   2179  OP2 A      69      58.549  55.791  50.149  1.00  0.00
ATOM   2180  O5' A      69      56.835  56.902  51.578  1.00  0.00
ATOM   2181  C5' A      69      56.091  58.061  51.959  1.00  0.00
ATOM   2182  H5' A      69      55.303  58.193  51.217  1.00  0.00
ATOM   2183 H5'' A      69      56.688  58.968  51.866  1.00  0.00
ATOM   2184  C4' A      69      55.453  57.929  53.301  1.00  0.00
ATOM   2185  H4' A      69      54.873  58.847  53.395  1.00  0.00
ATOM   2186  O4' A      69      54.507  56.840  53.292  1.00  0.00
ATOM   2187  C1' A      69      54.722  56.022  54.450  1.00  0.00
ATOM   2188  H1' A      69      53.794  56.020  55.023  1.00  0.00
ATOM   2189  N9  A      69      55.241  54.680  54.122  1.00  0.00
ATOM   2190  C8  A      69      56.378  54.381  53.511  1.00  0.00
ATOM   2191  H8  A      69      57.035  55.130  53.095  1.00  0.00
ATOM   2192  N7  A      69      56.583  53.149  53.203  1.00  0.00
ATOM   2193  C5  A      69      55.484  52.495  53.916  1.00  0.00
ATOM   2194  C6  A      69      54.994  51.180  54.092  1.00  0.00
ATOM   2195  N6  A      69      55.543  50.073  53.634  1.00  0.00
ATOM   2196  H61 A      69      56.387  50.172  53.088  1.00  0.00
ATOM   2197  H62 A      69      55.287  49.162  53.986  1.00  0.00
ATOM   2198  N1  A      69      53.869  50.935  54.696  1.00  0.00
ATOM   2199  C2  A      69      53.226  51.935  55.219  1.00  0.00
ATOM   2200  H2  A      69      52.406  51.692  55.879  1.00  0.00
ATOM   2201  N3  A      69      53.446  53.274  55.131  1.00  0.00
ATOM   2202  C4  A      69      54.617  53.468  54.407  1.00  0.00
ATOM   2203  C3' A      69      56.423  57.776  54.440  1.00  0.00
ATOM   2204  H3' A      69      57.411  57.441  54.124  1.00  0.00
ATOM   2205  C2' A      69      55.746  56.731  55.292  1.00  0.00
ATOM   2206  H2' A      69      56.432  55.985  55.692  1.00  0.00
ATOM   2207  O2' A      69      54.921  57.320  56.299  1.00  0.00
ATOM   2208 HO2' A      69      55.486  57.545  57.042  1.00  0.00
ATOM   2209  O3' A      69      56.556  59.022  55.128  1.00  0.00
ATOM   2210  P   A      70      57.693  59.290  56.146  1.00  0.00
ATOM   2211  OP1 A      70      57.639  60.711  56.338  1.00  0.00
ATOM   2212  OP2 A      70      58.927  58.754  55.618  1.00  0.00
ATOM   2213  O5' A      70      57.169  58.542  57.448  1.00  0.00
ATOM   2214  C5' A      70      56.415  59.260  58.367  1.00  0.00
ATOM   2215  H5' A      70      55.465  59.464  57.873  1.00  0.00
ATOM   2216 H5'' A      70      56.846  60.224  58.637  1.00  0.00
ATOM   2217  C4' A      70      56.178  58.472  59.677  1.00  0.00
ATOM   2218  H4' A      70      55.637  59.112  60.374  1.00  0.00
ATOM   2219  O4' A      70      55.256  57.398  59.523  1.00  0.00
ATOM   2220  C1' A      70      55.767  56.274  60.201  1.00  0.00
ATOM   2221  H1' A      70      55.021  55.799  60.838  1.00  0.00
ATOM   2222  N9  A      70      56.301  55.316  59.201  1.00  0.00
ATOM   2223  C8  A      70      57.444  55.292  58.434  1.00  0.00
ATOM   2224  H8  A      70      58.143  56.111  58.510  1.00  0.00
ATOM   2225  N7  A      70      57.595  54.262  57.604  1.00  0.00
ATOM   2226  C5  A      70      56.470  53.506  57.903  1.00  0.00
ATOM   2227  C6  A      70      56.068  52.207  57.548  1.00  0.00
ATOM   2228  N6  A      70      56.624  51.431  56.719  1.00  0.00
ATOM   2229  H61 A      70      57.511  51.704  56.318  1.00  0.00
ATOM   2230  H62 A      70      56.205  50.515  56.653  1.00  0.00
ATOM   2231  N1  A      70      54.998  51.623  58.019  1.00  0.00
ATOM   2232  C2  A      70      54.333  52.266  58.958  1.00  0.00
ATOM   2233  H2  A      70      53.452  51.838  59.413  1.00  0.00
ATOM   2234  N3  A      70      54.673  53.439  59.513  1.00  0.00
ATOM   2235  C4  A      70      55.765  54.047  58.933  1.00  0.00
ATOM   2236  C3' A      70      57.479  57.987  60.388  1.00  0.00
ATOM   2237  H3' A      70      58.299  57.817  59.691  1.00  0.00
ATOM   2238  C2' A      70      56.859  56.774  61.095  1.00  0.00
ATOM   2239  H2' A      70      57.660  56.044  61.207  1.00  0.00
ATOM   2240  O2' A      70      56.173  56.979  62.326  1.00  0.00
ATOM   2241 HO2' A      70      56.736  57.398  62.981  1.00  0.00
ATOM   2242  O3' A      70      58.005  59.024  61.216  1.00  0.00
ATOM   2243  P   G      71      59.186  58.807  62.238  1.00  0.00
ATOM   2244  OP1 G      71      59.819  60.149  62.549  1.00  0.00
ATOM   2245  OP2 G      71      60.072  57.691  61.858  1.00  0.00
ATOM   2246  O5' G      71      58.395  58.375  63.530  1.00  0.00
ATOM   2247  C5' G      71      57.582  59.264  64.292  1.00  0.00
ATOM   2248  H5' G      71      56.876  59.560  63.517  1.00  0.00
ATOM   2249 H5'' G      71      58.314  60.036  64.527  1.00  0.00
ATOM   2250  C4' G      71      57.011  58.635  65.527  1.00  0.00
ATOM   2251  H4' G      71      56.241  59.306  65.909  1.00  0.00
ATOM   2252  O4' G      71      56.406  57.434  65.176  1.00  0.00
ATOM   2253  C1' G      71      56.316  56.608  66.377  1.00  0.00
ATOM   2254  H1' G      71      55.270  56.413  66.612  1.00  0.00
ATOM   2255  N9  G      71      57.058  55.312  66.110  1.00  0.00
ATOM   2256  C8  G      71      57.564  54.902  64.962  1.00  0.00
ATOM   2257  H8  G      71      57.627  55.610  64.149  1.00  0.00
ATOM   2258  N7  G      71      57.942  53.682  64.942  1.00  0.00
ATOM   2259  C5  G      71      57.509  53.208  66.203  1.00  0.00
ATOM   2260  C6  G      71      57.428  51.902  66.751  1.00  0.00
ATOM   2261  O6  G      71      57.829  50.800  66.367  1.00  0.00
ATOM   2262  N1  G      71      56.773  51.859  68.001  1.00  0.00
ATOM   2263  H1  G      71      56.599  50.950  68.405  1.00  0.00
ATOM   2264  C2  G      71      56.313  52.982  68.641  1.00  0.00
ATOM   2265  N2  G      71      55.891  52.757  69.809  1.00  0.00
ATOM   2266  H21 G      71      55.615  53.527  70.402  1.00  0.00
ATOM   2267  H22 G      71      55.984  51.874  70.290  1.00  0.00
ATOM   2268  N3  G      71      56.272  54.167  68.060  1.00  0.00
ATOM   2269  C4  G      71      56.955  54.222  66.883  1.00  0.00
ATOM   2270  C3' G      71      57.947  58.248  66.708  1.00  0.00
ATOM   2271  H3' G      71      58.723  57.606  66.290  1.00  0.00
ATOM   2272  C2' G      71      57.049  57.319  67.559  1.00  0.00
ATOM   2273  H2' G      71      57.645  56.652  68.181  1.00  0.00
ATOM   2274  O2' G      71      56.112  58.055  68.322  1.00  0.00
ATOM   2275 HO2' G      71      55.670  57.341  68.788  1.00  0.00
ATOM   2276  O3' G      71      58.495  59.343  67.509  1.00  0.00
ATOM   2277  P   G      72      59.912  59.077  68.103  1.00  0.00
ATOM   2278  OP1 G      72      60.347  60.297  68.814  1.00  0.00
ATOM   2279  OP2 G      72      60.842  58.574  67.107  1.00  0.00
ATOM   2280  O5' G      72      59.749  57.927  69.222  1.00  0.00
ATOM   2281  C5' G      72      58.884  58.108  70.277  1.00  0.00
ATOM   2282  H5' G      72      57.867  58.169  69.890  1.00  0.00
ATOM   2283 H5'' G      72      59.195  59.019  70.788  1.00  0.00
ATOM   2284  C4' G      72      58.816  56.947  71.243  1.00  0.00
ATOM   2285  H4' G      72      58.220  57.108  72.141  1.00  0.00
ATOM   2286  O4' G      72      58.240  55.745  70.640  1.00  0.00
ATOM   2287  C1' G      72      58.756  54.593  71.322  1.00  0.00
ATOM   2288  H1' G      72      58.028  53.990  71.865  1.00  0.00
ATOM   2289  N9  G      72      59.243  53.634  70.313  1.00  0.00
ATOM   2290  C8  G      72      59.717  53.919  69.034  1.00  0.00
ATOM   2291  H8  G      72      59.662  54.927  68.650  1.00  0.00
ATOM   2292  N7  G      72      60.179  52.876  68.419  1.00  0.00
ATOM   2293  C5  G      72      60.020  51.847  69.350  1.00  0.00
ATOM   2294  C6  G      72      60.286  50.395  69.250  1.00  0.00
ATOM   2295  O6  G      72      60.861  49.779  68.304  1.00  0.00
ATOM   2296  N1  G      72      59.961  49.731  70.445  1.00  0.00
ATOM   2297  H1  G      72      60.225  48.759  70.522  1.00  0.00
ATOM   2298  C2  G      72      59.514  50.283  71.523  1.00  0.00
ATOM   2299  N2  G      72      59.289  49.495  72.575  1.00  0.00
ATOM   2300  H21 G      72      58.893  49.922  73.400  1.00  0.00
ATOM   2301  H22 G      72      59.260  48.500  72.408  1.00  0.00
ATOM   2302  N3  G      72      59.126  51.559  71.650  1.00  0.00
ATOM   2303  C4  G      72      59.371  52.290  70.477  1.00  0.00
ATOM   2304  C3' G      72      60.128  56.494  71.811  1.00  0.00
ATOM   2305  H3' G      72      60.847  56.441  70.994  1.00  0.00
ATOM   2306  C2' G      72      59.899  55.011  72.222  1.00  0.00
ATOM   2307  H2' G      72      60.746  54.326  72.187  1.00  0.00
ATOM   2308  O2' G      72      59.407  54.895  73.513  1.00  0.00
ATOM   2309 HO2' G      72      59.924  54.271  74.028  1.00  0.00
ATOM   2310  O3' G      72      60.615  57.234  72.920  1.00  0.00
ATOM   2311  P   G      73      62.037  57.030  73.594  1.00  0.00
ATOM   2312  OP1 G      73      62.023  58.053  74.657  1.00  0.00
ATOM   2313  OP2 G      73      63.021  57.140  72.541  1.00  0.00
ATOM   2314  O5' G      73      62.065  55.520  74.250  1.00  0.00
ATOM   2315  C5' G      73      61.836  55.233  75.644  1.00  0.00
ATOM   2316  H5' G      73      61.002  55.827  76.019  1.00  0.00
ATOM   2317 H5'' G      73      62.774  55.527  76.116  1.00  0.00
ATOM   2318  C4' G      73      61.701  53.712  75.952  1.00  0.00
ATOM   2319  H4' G      73      61.082  53.625  76.845  1.00  0.00
ATOM   2320  O4' G      73      60.950  52.995  75.000  1.00  0.00
ATOM   2321  C1' G      73      61.510  51.647  74.955  1.00  0.00
ATOM   2322  H1' G      73      60.737  50.899  75.129  1.00  0.00
ATOM   2323  N9  G      73      62.164  51.175  73.657  1.00  0.00
ATOM   2324  C8  G      73      62.353  51.915  72.515  1.00  0.00
ATOM   2325  H8  G      73      62.192  52.980  72.592  1.00  0.00
ATOM   2326  N7  G      73      62.623  51.196  71.492  1.00  0.00
ATOM   2327  C5  G      73      62.686  49.859  71.960  1.00  0.00
ATOM   2328  C6  G      73      63.001  48.635  71.341  1.00  0.00
ATOM   2329  O6  G      73      63.337  48.383  70.192  1.00  0.00
ATOM   2330  N1  G      73      63.034  47.538  72.185  1.00  0.00
ATOM   2331  H1  G      73      63.253  46.652  71.753  1.00  0.00
ATOM   2332  C2  G      73      62.756  47.658  73.506  1.00  0.00
ATOM   2333  N2  G      73      62.756  46.524  74.153  1.00  0.00
ATOM   2334  H21 G      73      62.542  46.568  75.140  1.00  0.00
ATOM   2335  H22 G      73      63.089  45.637  73.804  1.00  0.00
ATOM   2336  N3  G      73      62.423  48.774  74.136  1.00  0.00
ATOM   2337  C4  G      73      62.479  49.869  73.378  1.00  0.00
ATOM   2338  C3' G      73      63.051  53.006  76.145  1.00  0.00
ATOM   2339  H3' G      73      63.719  53.097  75.289  1.00  0.00
ATOM   2340  C2' G      73      62.563  51.569  76.113  1.00  0.00
ATOM   2341  H2' G      73      63.356  50.931  75.723  1.00  0.00
ATOM   2342  O2' G      73      61.991  51.120  77.375  1.00  0.00
ATOM   2343 HO2' G      73      62.317  51.674  78.088  1.00  0.00
ATOM   2344  O3' G      73      63.748  53.263  77.390  1.00  0.00
ATOM   2345  P   C      74      65.281  52.859  77.657  1.00  0.00
ATOM   2346  OP1 C      74      65.668  53.422  78.996  1.00  0.00
ATOM   2347  OP2 C      74      66.103  53.445  76.562  1.00  0.00
ATOM   2348  O5' C      74      65.547  51.287  77.691  1.00  0.00
ATOM   2349  C5' C      74      65.121  50.580  78.795  1.00  0.00
ATOM   2350  H5' C      74      64.049  50.715  78.944  1.00  0.00
ATOM   2351 H5'' C      74      65.715  50.838  79.672  1.00  0.00
ATOM   2352  C4' C      74      65.419  49.103  78.491  1.00  0.00
ATOM   2353  H4' C      74      65.359  48.540  79.422  1.00  0.00
ATOM   2354  O4' C      74      64.626  48.427  77.449  1.00  0.00
ATOM   2355  C1' C      74      65.460  47.537  76.746  1.00  0.00
ATOM   2356  H1' C      74      64.926  46.587  76.762  1.00  0.00
ATOM   2357  N1  C      74      65.671  47.962  75.367  1.00  0.00
ATOM   2358  C6  C      74      65.545  49.267  74.932  1.00  0.00
ATOM   2359  H6  C      74      65.231  49.993  75.669  1.00  0.00
ATOM   2360  C5  C      74      65.746  49.628  73.681  1.00  0.00
ATOM   2361  H5  C      74      65.670  50.684  73.470  1.00  0.00
ATOM   2362  C4  C      74      66.158  48.644  72.799  1.00  0.00
ATOM   2363  N4  C      74      66.429  49.029  71.548  1.00  0.00
ATOM   2364  H41 C      74      66.126  49.954  71.277  1.00  0.00
ATOM   2365  H42 C      74      66.636  48.291  70.890  1.00  0.00
ATOM   2366  N3  C      74      66.275  47.328  73.138  1.00  0.00
ATOM   2367  C2  C      74      66.011  46.976  74.431  1.00  0.00
ATOM   2368  O2  C      74      66.178  45.785  74.728  1.00  0.00
ATOM   2369  C3' C      74      66.921  48.879  78.181  1.00  0.00
ATOM   2370  H3' C      74      67.210  49.559  77.379  1.00  0.00
ATOM   2371  C2' C      74      66.799  47.478  77.546  1.00  0.00
ATOM   2372  H2' C      74      67.678  47.263  76.939  1.00  0.00
ATOM   2373  O2' C      74      66.574  46.440  78.499  1.00  0.00
ATOM   2374 HO2' C      74      66.535  45.619  78.004  1.00  0.00
ATOM   2375  O3' C      74      67.886  49.008  79.243  1.00  0.00
ATOM   2376  P   U      75      69.501  49.167  78.877  1.00  0.00
ATOM   2377  OP1 U      75      70.322  48.988  80.102  1.00  0.00
ATOM   2378  OP2 U      75      69.660  50.413  78.074  1.00  0.00
ATOM   2379  O5' U      75      69.890  47.919  77.966  1.00  0.00
ATOM   2380  C5' U      75      69.964  46.595  78.481  1.00  0.00
ATOM   2381  H5' U      75      68.947  46.318  78.760  1.00  0.00
ATOM   2382 H5'' U      75      70.617  46.662  79.352  1.00  0.00
ATOM   2383  C4' U      75      70.427  45.614  77.494  1.00  0.00
ATOM   2384  H4' U      75      70.506  44.649  77.995  1.00  0.00
ATOM   2385  O4' U      75      69.460  45.382  76.480  1.00  0.00
ATOM   2386  C1' U      75      70.150  45.087  75.275  1.00  0.00
ATOM   2387  H1' U      75      69.682  44.151  74.972  1.00  0.00
ATOM   2388  N1  U      75      69.701  45.967  74.252  1.00  0.00
ATOM   2389  C6  U      75      69.539  47.291  74.481  1.00  0.00
ATOM   2390  H6  U      75      69.461  47.606  75.511  1.00  0.00
ATOM   2391  C5  U      75      69.577  48.261  73.502  1.00  0.00
ATOM   2392  H5  U      75      69.563  49.296  73.810  1.00  0.00
ATOM   2393  C4  U      75      69.876  47.894  72.119  1.00  0.00
ATOM   2394  O4  U      75      69.958  48.632  71.156  1.00  0.00
ATOM   2395  N3  U      75      69.962  46.554  71.918  1.00  0.00
ATOM   2396  H3  U      75      70.312  46.300  71.005  1.00  0.00
ATOM   2397  C2  U      75      69.971  45.576  72.889  1.00  0.00
ATOM   2398  O2  U      75      70.189  44.439  72.537  1.00  0.00
ATOM   2399  C3' U      75      71.653  45.973  76.687  1.00  0.00
ATOM   2400  H3' U      75      71.499  46.964  76.259  1.00  0.00
ATOM   2401  C2' U      75      71.617  45.037  75.529  1.00  0.00
ATOM   2402  H2' U      75      72.216  45.413  74.700  1.00  0.00
ATOM   2403  O2' U      75      71.915  43.685  75.917  1.00  0.00
ATOM   2404 HO2' U      75      71.917  43.175  75.104  1.00  0.00
ATOM   2405  O3' U      75      72.941  46.081  77.372  1.00  0.00
ATOM   2406  P   U      76      74.039  47.145  76.819  1.00  0.00
ATOM   2407  OP1 U      76      75.149  46.906  77.745  1.00  0.00
ATOM   2408  OP2 U      76      73.532  48.513  76.912  1.00  0.00
ATOM   2409  O5' U      76      74.433  46.762  75.273  1.00  0.00
ATOM   2410  C5' U      76      74.923  45.454  74.952  1.00  0.00
ATOM   2411  H5' U      76      74.256  44.685  75.344  1.00  0.00
ATOM   2412 H5'' U      76      75.973  45.359  75.227  1.00  0.00
ATOM   2413  C4' U      76      74.927  45.306  73.440  1.00  0.00
ATOM   2414  H4' U      76      75.141  44.279  73.142  1.00  0.00
ATOM   2415  O4' U      76      73.715  45.720  72.789  1.00  0.00
ATOM   2416  C1' U      76      74.035  46.438  71.590  1.00  0.00
ATOM   2417  H1' U      76      73.614  45.867  70.762  1.00  0.00
ATOM   2418  N1  U      76      73.395  47.882  71.544  1.00  0.00
ATOM   2419  C6  U      76      73.186  48.641  72.681  1.00  0.00
ATOM   2420  H6  U      76      73.247  48.171  73.652  1.00  0.00
ATOM   2421  C5  U      76      72.816  49.929  72.596  1.00  0.00
ATOM   2422  H5  U      76      72.544  50.429  73.514  1.00  0.00
ATOM   2423  C4  U      76      72.574  50.627  71.318  1.00  0.00
ATOM   2424  O4  U      76      72.109  51.763  71.208  1.00  0.00
ATOM   2425  N3  U      76      72.906  49.830  70.252  1.00  0.00
ATOM   2426  H3  U      76      72.660  50.286  69.385  1.00  0.00
ATOM   2427  C2  U      76      73.364  48.494  70.306  1.00  0.00
ATOM   2428  O2  U      76      73.594  47.867  69.287  1.00  0.00
ATOM   2429  C3' U      76      75.989  46.361  72.946  1.00  0.00
ATOM   2430  H3' U      76      75.937  47.280  73.530  1.00  0.00
ATOM   2431  C2' U      76      75.572  46.526  71.504  1.00  0.00
ATOM   2432  H2' U      76      76.019  47.468  71.188  1.00  0.00
ATOM   2433  O2' U      76      76.067  45.518  70.666  1.00  0.00
ATOM   2434 HO2' U      76      76.858  45.101  71.016  1.00  0.00
ATOM   2435  O3' U      76      77.328  45.895  73.107  1.00  0.00
ATOM   2436  P   U3     77      78.477  46.872  73.536  1.00  0.00
ATOM   2437  OP1 U3     77      79.810  46.299  73.283  1.00  0.00
ATOM   2438  OP2 U3     77      78.051  47.311  74.930  1.00  0.00
ATOM   2439  O5' U3     77      78.275  48.104  72.518  1.00  0.00
ATOM   2440  C5' U3     77      78.782  48.107  71.177  1.00  0.00
ATOM   2441  H5' U3     77      78.289  47.380  70.531  1.00  0.00
ATOM   2442 H5'' U3     77      79.839  47.841  71.197  1.00  0.00
ATOM   2443  C4' U3     77      78.547  49.451  70.489  1.00  0.00
ATOM   2444  H4' U3     77      79.018  49.583  69.515  1.00  0.00
ATOM   2445  O4' U3     77      77.135  49.809  70.410  1.00  0.00
ATOM   2446  C1' U3     77      77.016  51.213  70.441  1.00  0.00
ATOM   2447  H1' U3     77      76.628  51.519  69.470  1.00  0.00
ATOM   2448  N1  U3     77      76.069  51.629  71.529  1.00  0.00
ATOM   2449  C6  U3     77      75.833  50.892  72.674  1.00  0.00
ATOM   2450  H6  U3     77      76.304  49.925  72.771  1.00  0.00
ATOM   2451  C5  U3     77      75.158  51.366  73.723  1.00  0.00
ATOM   2452  H5  U3     77      75.124  50.947  74.718  1.00  0.00
ATOM   2453  C4  U3     77      74.601  52.700  73.664  1.00  0.00
ATOM   2454  O4  U3     77      73.759  53.196  74.398  1.00  0.00
ATOM   2455  N3  U3     77      74.896  53.428  72.592  1.00  0.00
ATOM   2456  H3  U3     77      74.358  54.265  72.417  1.00  0.00
ATOM   2457  C2  U3     77      75.574  52.912  71.478  1.00  0.00
ATOM   2458  O2  U3     77      75.780  53.680  70.483  1.00  0.00
ATOM   2459  C3' U3     77      79.224  50.628  71.275  1.00  0.00
ATOM   2460  H3' U3     77      79.016  50.611  72.345  1.00  0.00
ATOM   2461  C2' U3     77      78.430  51.815  70.635  1.00  0.00
ATOM   2462  H2' U3     77      78.390  52.721  71.240  1.00  0.00
ATOM   2463  O2' U3     77      79.017  52.128  69.353  1.00  0.00
ATOM   2464 HO2' U3     77      79.795  52.656  69.548  1.00  0.00
ATOM   2465  O3' U3     77      80.604  50.804  71.160  1.00  0.00
ATOM   2466 HO3' U3     77      80.962  51.539  71.663  1.00  0.00
TER   
ATOM   2467 MG   MG     78      29.201  29.037  52.252  1.00  0.00
TER   
ATOM   2468 MG   MG     79      67.146  49.285  63.299  1.00  0.00
TER   
ATOM   2469 MG   MG     80      55.993  41.445  68.263  1.00  0.00
TER   
ATOM   2470 MG   MG     81      30.516  26.708  45.970  1.00  0.00
TER   
ATOM   2471 MG   MG     82      20.872  37.984  41.240  1.00  0.00
TER   
ATOM   2472 MG   MG     83      56.694  44.821  48.592  1.00  0.00
TER   
END   
