# Supplementary material for: Modelling the structures of frameshift-stimulatory pseudoknots from representative bat coronaviruses
Source: PLoS Comput Biol. 2023 May 19;19(5):e1011124. doi: 10.1371/journal.pcbi.1011124 (PMC10234561; doi:10.1371/journal.pcbi.1011124)
Supplement: S3 Data — PDB files for the top 3 representative clusters from each conformer (threaded/unthreaded) of each pseudoknot described in the main text, along with PDB files for the representative clusters shown in S8–S18 Figs. (ZIP) [file pcbi.1011124.s003.zip › SI_Model_PDB_files/GLGC2_unthreaded_Mg_cluster3.pdb]

ATOM      1 HO5' G5      1      40.736  52.943  36.555  1.00  0.00
ATOM      2  O5' G5      1      41.673  53.145  36.502  1.00  0.00
ATOM      3  C5' G5      1      42.144  52.233  35.534  1.00  0.00
ATOM      4  H5' G5      1      43.048  52.676  35.118  1.00  0.00
ATOM      5 H5'' G5      1      41.418  52.136  34.727  1.00  0.00
ATOM      6  C4' G5      1      42.403  50.874  36.203  1.00  0.00
ATOM      7  H4' G5      1      42.805  50.260  35.397  1.00  0.00
ATOM      8  O4' G5      1      43.445  50.869  37.196  1.00  0.00
ATOM      9  C1' G5      1      43.190  49.744  38.115  1.00  0.00
ATOM     10  H1' G5      1      44.044  49.069  38.172  1.00  0.00
ATOM     11  N9  G5      1      42.836  50.252  39.504  1.00  0.00
ATOM     12  C8  G5      1      42.472  51.529  39.842  1.00  0.00
ATOM     13  H8  G5      1      42.304  52.296  39.101  1.00  0.00
ATOM     14  N7  G5      1      42.469  51.740  41.174  1.00  0.00
ATOM     15  C5  G5      1      42.919  50.446  41.739  1.00  0.00
ATOM     16  C6  G5      1      43.190  50.004  43.073  1.00  0.00
ATOM     17  O6  G5      1      43.191  50.608  44.132  1.00  0.00
ATOM     18  N1  G5      1      43.437  48.642  43.202  1.00  0.00
ATOM     19  H1  G5      1      43.544  48.222  44.114  1.00  0.00
ATOM     20  C2  G5      1      43.686  47.814  42.140  1.00  0.00
ATOM     21  N2  G5      1      44.302  46.658  42.381  1.00  0.00
ATOM     22  H21 G5      1      44.455  46.052  41.588  1.00  0.00
ATOM     23  H22 G5      1      44.316  46.317  43.332  1.00  0.00
ATOM     24  N3  G5      1      43.497  48.226  40.867  1.00  0.00
ATOM     25  C4  G5      1      43.090  49.578  40.695  1.00  0.00
ATOM     26  C3' G5      1      41.228  50.090  36.799  1.00  0.00
ATOM     27  H3' G5      1      40.631  50.768  37.409  1.00  0.00
ATOM     28  C2' G5      1      41.960  48.984  37.516  1.00  0.00
ATOM     29  H2' G5      1      41.422  48.645  38.401  1.00  0.00
ATOM     30  O2' G5      1      42.514  48.030  36.603  1.00  0.00
ATOM     31 HO2' G5      1      42.957  47.356  37.123  1.00  0.00
ATOM     32  O3' G5      1      40.381  49.652  35.771  1.00  0.00
ATOM     33  P   U       2      39.020  48.855  36.071  1.00  0.00
ATOM     34  OP1 U       2      38.597  48.462  34.713  1.00  0.00
ATOM     35  OP2 U       2      38.098  49.661  36.941  1.00  0.00
ATOM     36  O5' U       2      39.467  47.540  36.748  1.00  0.00
ATOM     37  C5' U       2      39.895  46.298  36.126  1.00  0.00
ATOM     38  H5' U       2      40.788  46.495  35.533  1.00  0.00
ATOM     39 H5'' U       2      39.157  45.915  35.421  1.00  0.00
ATOM     40  C4' U       2      40.136  45.256  37.239  1.00  0.00
ATOM     41  H4' U       2      40.613  44.357  36.846  1.00  0.00
ATOM     42  O4' U       2      41.026  45.800  38.099  1.00  0.00
ATOM     43  C1' U       2      40.667  45.342  39.385  1.00  0.00
ATOM     44  H1' U       2      41.553  44.763  39.648  1.00  0.00
ATOM     45  N1  U       2      40.455  46.498  40.413  1.00  0.00
ATOM     46  C6  U       2      39.757  47.632  40.191  1.00  0.00
ATOM     47  H6  U       2      39.322  47.792  39.215  1.00  0.00
ATOM     48  C5  U       2      39.515  48.553  41.144  1.00  0.00
ATOM     49  H5  U       2      38.846  49.372  40.928  1.00  0.00
ATOM     50  C4  U       2      40.007  48.330  42.487  1.00  0.00
ATOM     51  O4  U       2      40.024  49.198  43.341  1.00  0.00
ATOM     52  N3  U       2      40.535  47.078  42.641  1.00  0.00
ATOM     53  H3  U       2      40.517  46.829  43.619  1.00  0.00
ATOM     54  C2  U       2      40.896  46.215  41.683  1.00  0.00
ATOM     55  O2  U       2      41.320  45.116  42.110  1.00  0.00
ATOM     56  C3' U       2      38.851  44.930  37.990  1.00  0.00
ATOM     57  H3' U       2      38.343  45.847  38.287  1.00  0.00
ATOM     58  C2' U       2      39.474  44.433  39.337  1.00  0.00
ATOM     59  H2' U       2      38.714  44.582  40.104  1.00  0.00
ATOM     60  O2' U       2      39.849  43.113  39.360  1.00  0.00
ATOM     61 HO2' U       2      39.107  42.628  38.992  1.00  0.00
ATOM     62  O3' U       2      38.104  43.867  37.361  1.00  0.00
ATOM     63  P   C       3      36.748  43.308  37.940  1.00  0.00
ATOM     64  OP1 C       3      36.040  42.652  36.820  1.00  0.00
ATOM     65  OP2 C       3      36.016  44.269  38.855  1.00  0.00
ATOM     66  O5' C       3      37.412  42.188  38.829  1.00  0.00
ATOM     67  C5' C       3      36.594  41.192  39.513  1.00  0.00
ATOM     68  H5' C       3      35.827  40.790  38.851  1.00  0.00
ATOM     69 H5'' C       3      36.103  41.669  40.361  1.00  0.00
ATOM     70  C4' C       3      37.238  39.913  40.082  1.00  0.00
ATOM     71  H4' C       3      36.460  39.440  40.682  1.00  0.00
ATOM     72  O4' C       3      37.634  39.053  39.010  1.00  0.00
ATOM     73  C1' C       3      39.024  39.007  39.009  1.00  0.00
ATOM     74  H1' C       3      39.237  37.982  38.705  1.00  0.00
ATOM     75  N1  C       3      39.703  39.895  37.997  1.00  0.00
ATOM     76  C6  C       3      38.917  40.532  37.040  1.00  0.00
ATOM     77  H6  C       3      37.845  40.433  37.122  1.00  0.00
ATOM     78  C5  C       3      39.502  41.245  36.068  1.00  0.00
ATOM     79  H5  C       3      38.863  41.791  35.389  1.00  0.00
ATOM     80  C4  C       3      40.932  41.235  36.007  1.00  0.00
ATOM     81  N4  C       3      41.520  41.929  35.016  1.00  0.00
ATOM     82  H41 C       3      41.019  42.499  34.349  1.00  0.00
ATOM     83  H42 C       3      42.529  41.877  35.002  1.00  0.00
ATOM     84  N3  C       3      41.738  40.513  36.778  1.00  0.00
ATOM     85  C2  C       3      41.126  39.764  37.729  1.00  0.00
ATOM     86  O2  C       3      41.809  38.887  38.193  1.00  0.00
ATOM     87  C3' C       3      38.416  40.139  41.029  1.00  0.00
ATOM     88  H3' C       3      38.691  41.185  40.894  1.00  0.00
ATOM     89  C2' C       3      39.526  39.274  40.455  1.00  0.00
ATOM     90  H2' C       3      40.437  39.851  40.295  1.00  0.00
ATOM     91  O2' C       3      39.619  38.010  41.064  1.00  0.00
ATOM     92 HO2' C       3      40.295  38.087  41.742  1.00  0.00
ATOM     93  O3' C       3      37.935  39.792  42.366  1.00  0.00
ATOM     94  P   A       4      38.594  40.415  43.618  1.00  0.00
ATOM     95  OP1 A       4      40.017  40.415  43.349  1.00  0.00
ATOM     96  OP2 A       4      38.161  39.508  44.704  1.00  0.00
ATOM     97  O5' A       4      38.169  41.900  43.844  1.00  0.00
ATOM     98  C5' A       4      38.873  42.988  43.161  1.00  0.00
ATOM     99  H5' A       4      39.208  42.728  42.157  1.00  0.00
ATOM    100 H5'' A       4      39.737  43.349  43.718  1.00  0.00
ATOM    101  C4' A       4      37.859  44.180  43.033  1.00  0.00
ATOM    102  H4' A       4      38.245  44.973  42.394  1.00  0.00
ATOM    103  O4' A       4      36.770  43.738  42.264  1.00  0.00
ATOM    104  C1' A       4      35.616  44.379  42.836  1.00  0.00
ATOM    105  H1' A       4      35.024  44.812  42.030  1.00  0.00
ATOM    106  N9  A       4      34.720  43.448  43.635  1.00  0.00
ATOM    107  C8  A       4      34.923  42.159  43.948  1.00  0.00
ATOM    108  H8  A       4      35.783  41.594  43.622  1.00  0.00
ATOM    109  N7  A       4      33.940  41.578  44.635  1.00  0.00
ATOM    110  C5  A       4      33.030  42.653  44.775  1.00  0.00
ATOM    111  C6  A       4      31.769  42.832  45.413  1.00  0.00
ATOM    112  N6  A       4      31.109  41.883  46.013  1.00  0.00
ATOM    113  H61 A       4      31.586  41.011  46.193  1.00  0.00
ATOM    114  H62 A       4      30.248  42.220  46.420  1.00  0.00
ATOM    115  N1  A       4      31.134  44.012  45.444  1.00  0.00
ATOM    116  C2  A       4      31.690  44.998  44.797  1.00  0.00
ATOM    117  H2  A       4      31.123  45.915  44.855  1.00  0.00
ATOM    118  N3  A       4      32.836  44.990  44.089  1.00  0.00
ATOM    119  C4  A       4      33.473  43.767  44.151  1.00  0.00
ATOM    120  C3' A       4      37.380  44.782  44.334  1.00  0.00
ATOM    121  H3' A       4      37.105  43.888  44.893  1.00  0.00
ATOM    122  C2' A       4      36.117  45.463  43.805  1.00  0.00
ATOM    123  H2' A       4      35.482  45.736  44.647  1.00  0.00
ATOM    124  O2' A       4      36.340  46.643  43.082  1.00  0.00
ATOM    125 HO2' A       4      36.645  47.300  43.712  1.00  0.00
ATOM    126  O3' A       4      38.384  45.501  45.024  1.00  0.00
ATOM    127  P   G       5      37.954  46.840  45.903  1.00  0.00
ATOM    128  OP1 G       5      37.715  47.921  44.940  1.00  0.00
ATOM    129  OP2 G       5      38.990  47.012  46.956  1.00  0.00
ATOM    130  O5' G       5      36.625  46.380  46.671  1.00  0.00
ATOM    131  C5' G       5      35.527  47.311  46.884  1.00  0.00
ATOM    132  H5' G       5      35.052  47.625  45.955  1.00  0.00
ATOM    133 H5'' G       5      35.691  48.254  47.407  1.00  0.00
ATOM    134  C4' G       5      34.381  46.753  47.645  1.00  0.00
ATOM    135  H4' G       5      33.642  47.527  47.855  1.00  0.00
ATOM    136  O4' G       5      33.766  45.647  47.009  1.00  0.00
ATOM    137  C1' G       5      33.228  44.730  47.974  1.00  0.00
ATOM    138  H1' G       5      32.201  44.369  47.924  1.00  0.00
ATOM    139  N9  G       5      33.957  43.464  47.873  1.00  0.00
ATOM    140  C8  G       5      35.234  43.243  47.300  1.00  0.00
ATOM    141  H8  G       5      35.655  44.049  46.718  1.00  0.00
ATOM    142  N7  G       5      35.660  42.016  47.444  1.00  0.00
ATOM    143  C5  G       5      34.589  41.341  48.013  1.00  0.00
ATOM    144  C6  G       5      34.411  39.979  48.406  1.00  0.00
ATOM    145  O6  G       5      35.200  39.021  48.237  1.00  0.00
ATOM    146  N1  G       5      33.341  39.731  49.246  1.00  0.00
ATOM    147  H1  G       5      33.109  38.815  49.602  1.00  0.00
ATOM    148  C2  G       5      32.483  40.701  49.521  1.00  0.00
ATOM    149  N2  G       5      31.685  40.381  50.464  1.00  0.00
ATOM    150  H21 G       5      31.261  41.149  50.965  1.00  0.00
ATOM    151  H22 G       5      31.795  39.531  50.998  1.00  0.00
ATOM    152  N3  G       5      32.518  42.019  49.134  1.00  0.00
ATOM    153  C4  G       5      33.661  42.254  48.363  1.00  0.00
ATOM    154  C3' G       5      34.790  46.250  49.026  1.00  0.00
ATOM    155  H3' G       5      35.594  45.517  48.964  1.00  0.00
ATOM    156  C2' G       5      33.475  45.412  49.277  1.00  0.00
ATOM    157  H2' G       5      33.476  44.700  50.102  1.00  0.00
ATOM    158  O2' G       5      32.360  46.269  49.522  1.00  0.00
ATOM    159 HO2' G       5      32.737  47.027  49.974  1.00  0.00
ATOM    160  O3' G       5      34.851  47.281  49.960  1.00  0.00
ATOM    161  P   G       6      35.572  47.082  51.380  1.00  0.00
ATOM    162  OP1 G       6      35.392  48.385  52.083  1.00  0.00
ATOM    163  OP2 G       6      36.905  46.539  51.176  1.00  0.00
ATOM    164  O5' G       6      34.704  45.952  52.126  1.00  0.00
ATOM    165  C5' G       6      33.624  46.331  52.971  1.00  0.00
ATOM    166  H5' G       6      32.825  46.648  52.301  1.00  0.00
ATOM    167 H5'' G       6      33.854  47.141  53.663  1.00  0.00
ATOM    168  C4' G       6      33.249  45.105  53.816  1.00  0.00
ATOM    169  H4' G       6      32.404  45.314  54.472  1.00  0.00
ATOM    170  O4' G       6      32.905  43.992  52.960  1.00  0.00
ATOM    171  C1' G       6      33.052  42.777  53.661  1.00  0.00
ATOM    172  H1' G       6      32.036  42.415  53.821  1.00  0.00
ATOM    173  N9  G       6      33.869  41.919  52.861  1.00  0.00
ATOM    174  C8  G       6      34.598  42.217  51.762  1.00  0.00
ATOM    175  H8  G       6      34.732  43.224  51.395  1.00  0.00
ATOM    176  N7  G       6      35.363  41.298  51.242  1.00  0.00
ATOM    177  C5  G       6      34.933  40.151  51.971  1.00  0.00
ATOM    178  C6  G       6      35.341  38.773  51.966  1.00  0.00
ATOM    179  O6  G       6      36.177  38.257  51.183  1.00  0.00
ATOM    180  N1  G       6      34.743  38.020  52.959  1.00  0.00
ATOM    181  H1  G       6      34.998  37.052  53.093  1.00  0.00
ATOM    182  C2  G       6      33.743  38.486  53.797  1.00  0.00
ATOM    183  N2  G       6      33.494  37.682  54.819  1.00  0.00
ATOM    184  H21 G       6      32.983  38.016  55.623  1.00  0.00
ATOM    185  H22 G       6      33.901  36.758  54.831  1.00  0.00
ATOM    186  N3  G       6      33.287  39.697  53.817  1.00  0.00
ATOM    187  C4  G       6      33.942  40.496  52.949  1.00  0.00
ATOM    188  C3' G       6      34.337  44.512  54.655  1.00  0.00
ATOM    189  H3' G       6      35.240  44.383  54.059  1.00  0.00
ATOM    190  C2' G       6      33.724  43.124  54.998  1.00  0.00
ATOM    191  H2' G       6      34.523  42.425  55.248  1.00  0.00
ATOM    192  O2' G       6      32.727  43.172  55.971  1.00  0.00
ATOM    193 HO2' G       6      32.204  42.369  56.033  1.00  0.00
ATOM    194  O3' G       6      34.693  45.229  55.772  1.00  0.00
ATOM    195  P   G       7      36.025  45.039  56.539  1.00  0.00
ATOM    196  OP1 G       7      35.855  45.884  57.746  1.00  0.00
ATOM    197  OP2 G       7      37.168  45.354  55.578  1.00  0.00
ATOM    198  O5' G       7      36.073  43.630  57.086  1.00  0.00
ATOM    199  C5' G       7      35.369  43.317  58.241  1.00  0.00
ATOM    200  H5' G       7      34.352  43.709  58.214  1.00  0.00
ATOM    201 H5'' G       7      35.726  43.781  59.160  1.00  0.00
ATOM    202  C4' G       7      35.310  41.734  58.503  1.00  0.00
ATOM    203  H4' G       7      34.643  41.544  59.344  1.00  0.00
ATOM    204  O4' G       7      34.777  41.050  57.416  1.00  0.00
ATOM    205  C1' G       7      35.390  39.774  57.347  1.00  0.00
ATOM    206  H1' G       7      34.554  39.077  57.413  1.00  0.00
ATOM    207  N9  G       7      36.314  39.680  56.183  1.00  0.00
ATOM    208  C8  G       7      36.708  40.590  55.278  1.00  0.00
ATOM    209  H8  G       7      36.579  41.627  55.549  1.00  0.00
ATOM    210  N7  G       7      37.512  40.169  54.342  1.00  0.00
ATOM    211  C5  G       7      37.522  38.794  54.584  1.00  0.00
ATOM    212  C6  G       7      38.254  37.702  53.939  1.00  0.00
ATOM    213  O6  G       7      39.016  37.686  52.961  1.00  0.00
ATOM    214  N1  G       7      38.079  36.462  54.541  1.00  0.00
ATOM    215  H1  G       7      38.504  35.662  54.092  1.00  0.00
ATOM    216  C2  G       7      37.321  36.258  55.639  1.00  0.00
ATOM    217  N2  G       7      37.540  35.108  56.256  1.00  0.00
ATOM    218  H21 G       7      37.036  35.020  57.126  1.00  0.00
ATOM    219  H22 G       7      37.821  34.269  55.770  1.00  0.00
ATOM    220  N3  G       7      36.688  37.219  56.327  1.00  0.00
ATOM    221  C4  G       7      36.818  38.420  55.734  1.00  0.00
ATOM    222  C3' G       7      36.626  41.057  58.789  1.00  0.00
ATOM    223  H3' G       7      37.418  41.253  58.067  1.00  0.00
ATOM    224  C2' G       7      36.181  39.537  58.703  1.00  0.00
ATOM    225  H2' G       7      36.968  38.800  58.541  1.00  0.00
ATOM    226  O2' G       7      35.273  39.191  59.723  1.00  0.00
ATOM    227 HO2' G       7      35.572  39.750  60.444  1.00  0.00
ATOM    228  O3' G       7      37.118  41.357  60.018  1.00  0.00
ATOM    229  P   G       8      38.680  40.951  60.493  1.00  0.00
ATOM    230  OP1 G       8      38.980  41.430  61.853  1.00  0.00
ATOM    231  OP2 G       8      39.593  41.271  59.418  1.00  0.00
ATOM    232  O5' G       8      38.769  39.390  60.522  1.00  0.00
ATOM    233  C5' G       8      38.279  38.511  61.598  1.00  0.00
ATOM    234  H5' G       8      37.200  38.607  61.717  1.00  0.00
ATOM    235 H5'' G       8      38.614  38.828  62.586  1.00  0.00
ATOM    236  C4' G       8      38.614  37.022  61.405  1.00  0.00
ATOM    237  H4' G       8      38.174  36.399  62.185  1.00  0.00
ATOM    238  O4' G       8      38.057  36.436  60.207  1.00  0.00
ATOM    239  C1' G       8      39.120  35.652  59.676  1.00  0.00
ATOM    240  H1' G       8      38.631  34.691  59.516  1.00  0.00
ATOM    241  N9  G       8      39.865  36.209  58.431  1.00  0.00
ATOM    242  C8  G       8      39.912  37.536  58.003  1.00  0.00
ATOM    243  H8  G       8      39.363  38.319  58.504  1.00  0.00
ATOM    244  N7  G       8      40.667  37.740  56.968  1.00  0.00
ATOM    245  C5  G       8      41.018  36.458  56.597  1.00  0.00
ATOM    246  C6  G       8      41.732  36.008  55.412  1.00  0.00
ATOM    247  O6  G       8      42.158  36.717  54.512  1.00  0.00
ATOM    248  N1  G       8      42.040  34.677  55.411  1.00  0.00
ATOM    249  H1  G       8      42.546  34.295  54.624  1.00  0.00
ATOM    250  C2  G       8      41.715  33.912  56.465  1.00  0.00
ATOM    251  N2  G       8      42.051  32.614  56.283  1.00  0.00
ATOM    252  H21 G       8      41.525  31.963  56.848  1.00  0.00
ATOM    253  H22 G       8      42.578  32.308  55.478  1.00  0.00
ATOM    254  N3  G       8      40.950  34.195  57.506  1.00  0.00
ATOM    255  C4  G       8      40.585  35.528  57.554  1.00  0.00
ATOM    256  C3' G       8      40.088  36.818  61.389  1.00  0.00
ATOM    257  H3' G       8      40.552  37.578  60.760  1.00  0.00
ATOM    258  C2' G       8      40.209  35.503  60.703  1.00  0.00
ATOM    259  H2' G       8      41.143  35.351  60.163  1.00  0.00
ATOM    260  O2' G       8      39.835  34.365  61.480  1.00  0.00
ATOM    261 HO2' G       8      40.041  34.427  62.415  1.00  0.00
ATOM    262  O3' G       8      40.567  36.829  62.748  1.00  0.00
ATOM    263  P   U       9      42.046  37.446  62.996  1.00  0.00
ATOM    264  OP1 U       9      42.460  37.449  64.455  1.00  0.00
ATOM    265  OP2 U       9      42.139  38.633  62.132  1.00  0.00
ATOM    266  O5' U       9      42.896  36.313  62.336  1.00  0.00
ATOM    267  C5' U       9      43.015  35.110  63.031  1.00  0.00
ATOM    268  H5' U       9      42.011  34.889  63.395  1.00  0.00
ATOM    269 H5'' U       9      43.628  35.332  63.904  1.00  0.00
ATOM    270  C4' U       9      43.698  34.015  62.240  1.00  0.00
ATOM    271  H4' U       9      43.637  33.072  62.783  1.00  0.00
ATOM    272  O4' U       9      43.078  33.876  60.929  1.00  0.00
ATOM    273  C1' U       9      44.095  33.608  59.936  1.00  0.00
ATOM    274  H1' U       9      43.907  32.664  59.425  1.00  0.00
ATOM    275  N1  U       9      44.223  34.682  58.937  1.00  0.00
ATOM    276  C6  U       9      43.667  35.921  59.156  1.00  0.00
ATOM    277  H6  U       9      43.103  36.077  60.064  1.00  0.00
ATOM    278  C5  U       9      43.779  36.920  58.225  1.00  0.00
ATOM    279  H5  U       9      43.259  37.836  58.463  1.00  0.00
ATOM    280  C4  U       9      44.434  36.706  56.940  1.00  0.00
ATOM    281  O4  U       9      44.552  37.559  56.084  1.00  0.00
ATOM    282  N3  U       9      44.952  35.383  56.787  1.00  0.00
ATOM    283  H3  U       9      45.514  35.088  56.001  1.00  0.00
ATOM    284  C2  U       9      44.840  34.417  57.723  1.00  0.00
ATOM    285  O2  U       9      45.338  33.333  57.560  1.00  0.00
ATOM    286  C3' U       9      45.196  34.339  61.923  1.00  0.00
ATOM    287  H3' U       9      45.266  35.379  61.602  1.00  0.00
ATOM    288  C2' U       9      45.415  33.459  60.640  1.00  0.00
ATOM    289  H2' U       9      46.235  33.923  60.092  1.00  0.00
ATOM    290  O2' U       9      45.599  32.066  60.805  1.00  0.00
ATOM    291 HO2' U       9      46.135  31.639  60.133  1.00  0.00
ATOM    292  O3' U       9      46.100  34.076  63.058  1.00  0.00
ATOM    293  P   A      10      47.549  34.639  63.126  1.00  0.00
ATOM    294  OP1 A      10      48.225  34.221  64.367  1.00  0.00
ATOM    295  OP2 A      10      47.449  36.055  62.847  1.00  0.00
ATOM    296  O5' A      10      48.243  33.984  61.860  1.00  0.00
ATOM    297  C5' A      10      49.067  32.795  61.995  1.00  0.00
ATOM    298  H5' A      10      48.424  31.968  62.295  1.00  0.00
ATOM    299 H5'' A      10      49.852  32.858  62.748  1.00  0.00
ATOM    300  C4' A      10      49.796  32.548  60.657  1.00  0.00
ATOM    301  H4' A      10      50.334  31.600  60.673  1.00  0.00
ATOM    302  O4' A      10      48.841  32.681  59.518  1.00  0.00
ATOM    303  C1' A      10      49.515  33.384  58.484  1.00  0.00
ATOM    304  H1' A      10      49.656  32.838  57.551  1.00  0.00
ATOM    305  N9  A      10      48.891  34.707  58.213  1.00  0.00
ATOM    306  C8  A      10      48.232  35.535  59.082  1.00  0.00
ATOM    307  H8  A      10      48.034  35.121  60.060  1.00  0.00
ATOM    308  N7  A      10      47.987  36.696  58.577  1.00  0.00
ATOM    309  C5  A      10      48.584  36.599  57.270  1.00  0.00
ATOM    310  C6  A      10      48.655  37.468  56.119  1.00  0.00
ATOM    311  N6  A      10      48.025  38.613  56.034  1.00  0.00
ATOM    312  H61 A      10      47.574  38.932  56.879  1.00  0.00
ATOM    313  H62 A      10      48.010  39.021  55.111  1.00  0.00
ATOM    314  N1  A      10      49.258  37.136  55.032  1.00  0.00
ATOM    315  C2  A      10      49.767  35.895  55.026  1.00  0.00
ATOM    316  H2  A      10      50.391  35.599  54.195  1.00  0.00
ATOM    317  N3  A      10      49.741  34.930  55.917  1.00  0.00
ATOM    318  C4  A      10      49.094  35.385  57.070  1.00  0.00
ATOM    319  C3' A      10      50.776  33.718  60.451  1.00  0.00
ATOM    320  H3' A      10      50.320  34.670  60.722  1.00  0.00
ATOM    321  C2' A      10      50.958  33.631  58.937  1.00  0.00
ATOM    322  H2' A      10      51.346  34.553  58.504  1.00  0.00
ATOM    323  O2' A      10      51.754  32.503  58.515  1.00  0.00
ATOM    324 HO2' A      10      52.446  32.734  57.890  1.00  0.00
ATOM    325  O3' A      10      51.992  33.362  61.075  1.00  0.00
ATOM    326  P   C      11      53.043  34.450  61.531  1.00  0.00
ATOM    327  OP1 C      11      54.071  33.883  62.455  1.00  0.00
ATOM    328  OP2 C      11      52.155  35.525  61.934  1.00  0.00
ATOM    329  O5' C      11      53.730  34.775  60.142  1.00  0.00
ATOM    330  C5' C      11      54.566  33.811  59.632  1.00  0.00
ATOM    331  H5' C      11      53.996  32.882  59.640  1.00  0.00
ATOM    332 H5'' C      11      55.445  33.648  60.256  1.00  0.00
ATOM    333  C4' C      11      54.964  34.106  58.188  1.00  0.00
ATOM    334  H4' C      11      55.506  33.242  57.804  1.00  0.00
ATOM    335  O4' C      11      53.914  34.297  57.242  1.00  0.00
ATOM    336  C1' C      11      54.155  35.243  56.192  1.00  0.00
ATOM    337  H1' C      11      54.045  34.836  55.187  1.00  0.00
ATOM    338  N1  C      11      53.326  36.521  56.228  1.00  0.00
ATOM    339  C6  C      11      52.771  36.934  57.377  1.00  0.00
ATOM    340  H6  C      11      52.750  36.241  58.206  1.00  0.00
ATOM    341  C5  C      11      52.021  38.091  57.373  1.00  0.00
ATOM    342  H5  C      11      51.525  38.522  58.230  1.00  0.00
ATOM    343  C4  C      11      51.821  38.717  56.140  1.00  0.00
ATOM    344  N4  C      11      51.130  39.772  56.006  1.00  0.00
ATOM    345  H41 C      11      50.631  40.223  56.759  1.00  0.00
ATOM    346  H42 C      11      50.943  40.188  55.104  1.00  0.00
ATOM    347  N3  C      11      52.457  38.395  55.052  1.00  0.00
ATOM    348  C2  C      11      53.162  37.220  55.035  1.00  0.00
ATOM    349  O2  C      11      53.784  36.970  54.004  1.00  0.00
ATOM    350  C3' C      11      55.813  35.363  57.953  1.00  0.00
ATOM    351  H3' C      11      55.356  36.116  58.595  1.00  0.00
ATOM    352  C2' C      11      55.616  35.635  56.449  1.00  0.00
ATOM    353  H2' C      11      55.870  36.663  56.188  1.00  0.00
ATOM    354  O2' C      11      56.273  34.670  55.642  1.00  0.00
ATOM    355 HO2' C      11      56.416  35.065  54.779  1.00  0.00
ATOM    356  O3' C      11      57.148  35.213  58.199  1.00  0.00
ATOM    357  P   U      12      58.021  36.481  58.558  1.00  0.00
ATOM    358  OP1 U      12      59.381  36.042  58.821  1.00  0.00
ATOM    359  OP2 U      12      57.307  37.398  59.483  1.00  0.00
ATOM    360  O5' U      12      58.073  37.287  57.282  1.00  0.00
ATOM    361  C5' U      12      59.049  36.920  56.300  1.00  0.00
ATOM    362  H5' U      12      58.645  36.014  55.850  1.00  0.00
ATOM    363 H5'' U      12      60.022  36.849  56.786  1.00  0.00
ATOM    364  C4' U      12      59.084  37.920  55.214  1.00  0.00
ATOM    365  H4' U      12      59.754  37.609  54.412  1.00  0.00
ATOM    366  O4' U      12      57.693  38.000  54.626  1.00  0.00
ATOM    367  C1' U      12      57.525  39.433  54.284  1.00  0.00
ATOM    368  H1' U      12      57.331  39.593  53.224  1.00  0.00
ATOM    369  N1  U      12      56.399  39.999  54.989  1.00  0.00
ATOM    370  C6  U      12      55.942  39.705  56.224  1.00  0.00
ATOM    371  H6  U      12      56.505  38.965  56.775  1.00  0.00
ATOM    372  C5  U      12      54.846  40.250  56.793  1.00  0.00
ATOM    373  H5  U      12      54.628  39.952  57.808  1.00  0.00
ATOM    374  C4  U      12      54.074  41.255  56.069  1.00  0.00
ATOM    375  O4  U      12      53.182  41.896  56.644  1.00  0.00
ATOM    376  N3  U      12      54.517  41.559  54.786  1.00  0.00
ATOM    377  H3  U      12      54.172  42.331  54.233  1.00  0.00
ATOM    378  C2  U      12      55.789  41.087  54.360  1.00  0.00
ATOM    379  O2  U      12      56.326  41.571  53.321  1.00  0.00
ATOM    380  C3' U      12      59.499  39.296  55.659  1.00  0.00
ATOM    381  H3' U      12      59.067  39.395  56.655  1.00  0.00
ATOM    382  C2' U      12      58.847  40.202  54.602  1.00  0.00
ATOM    383  H2' U      12      58.630  41.217  54.934  1.00  0.00
ATOM    384  O2' U      12      59.613  40.193  53.455  1.00  0.00
ATOM    385 HO2' U      12      59.591  41.054  53.031  1.00  0.00
ATOM    386  O3' U      12      60.919  39.415  55.857  1.00  0.00
ATOM    387  P   A      13      61.517  40.461  56.948  1.00  0.00
ATOM    388  OP1 A      13      62.980  40.192  57.155  1.00  0.00
ATOM    389  OP2 A      13      60.591  40.676  58.094  1.00  0.00
ATOM    390  O5' A      13      61.359  41.662  55.999  1.00  0.00
ATOM    391  C5' A      13      62.224  41.984  54.909  1.00  0.00
ATOM    392  H5' A      13      62.374  41.192  54.175  1.00  0.00
ATOM    393 H5'' A      13      63.249  41.989  55.279  1.00  0.00
ATOM    394  C4' A      13      61.717  43.222  54.153  1.00  0.00
ATOM    395  H4' A      13      62.217  43.275  53.186  1.00  0.00
ATOM    396  O4' A      13      60.322  43.027  53.987  1.00  0.00
ATOM    397  C1' A      13      59.671  44.276  53.917  1.00  0.00
ATOM    398  H1' A      13      59.294  44.426  52.906  1.00  0.00
ATOM    399  N9  A      13      58.524  44.342  54.932  1.00  0.00
ATOM    400  C8  A      13      58.255  43.515  55.965  1.00  0.00
ATOM    401  H8  A      13      58.918  42.844  56.491  1.00  0.00
ATOM    402  N7  A      13      57.032  43.637  56.397  1.00  0.00
ATOM    403  C5  A      13      56.438  44.644  55.625  1.00  0.00
ATOM    404  C6  A      13      55.248  45.400  55.652  1.00  0.00
ATOM    405  N6  A      13      54.225  45.115  56.442  1.00  0.00
ATOM    406  H61 A      13      54.454  44.442  57.160  1.00  0.00
ATOM    407  H62 A      13      53.444  45.755  56.464  1.00  0.00
ATOM    408  N1  A      13      55.018  46.365  54.788  1.00  0.00
ATOM    409  C2  A      13      56.009  46.716  53.950  1.00  0.00
ATOM    410  H2  A      13      55.963  47.480  53.189  1.00  0.00
ATOM    411  N3  A      13      57.159  46.082  53.853  1.00  0.00
ATOM    412  C4  A      13      57.358  45.087  54.799  1.00  0.00
ATOM    413  C3' A      13      61.761  44.518  54.949  1.00  0.00
ATOM    414  H3' A      13      61.413  44.378  55.973  1.00  0.00
ATOM    415  C2' A      13      60.675  45.368  54.233  1.00  0.00
ATOM    416  H2' A      13      60.238  46.127  54.882  1.00  0.00
ATOM    417  O2' A      13      61.108  45.838  53.011  1.00  0.00
ATOM    418 HO2' A      13      62.053  45.680  53.074  1.00  0.00
ATOM    419  O3' A      13      63.047  45.093  54.820  1.00  0.00
ATOM    420  P   G      14      63.758  46.149  55.792  1.00  0.00
ATOM    421  OP1 G      14      64.951  46.757  55.119  1.00  0.00
ATOM    422  OP2 G      14      64.003  45.610  57.156  1.00  0.00
ATOM    423  O5' G      14      62.695  47.309  55.920  1.00  0.00
ATOM    424  C5' G      14      62.809  48.539  55.154  1.00  0.00
ATOM    425  H5' G      14      62.930  48.234  54.115  1.00  0.00
ATOM    426 H5'' G      14      63.656  49.175  55.411  1.00  0.00
ATOM    427  C4' G      14      61.621  49.418  55.380  1.00  0.00
ATOM    428  H4' G      14      61.679  50.220  54.645  1.00  0.00
ATOM    429  O4' G      14      60.359  48.781  55.304  1.00  0.00
ATOM    430  C1' G      14      59.426  49.446  56.221  1.00  0.00
ATOM    431  H1' G      14      58.674  50.054  55.718  1.00  0.00
ATOM    432  N9  G      14      58.679  48.446  56.945  1.00  0.00
ATOM    433  C8  G      14      59.214  47.335  57.516  1.00  0.00
ATOM    434  H8  G      14      60.208  47.040  57.215  1.00  0.00
ATOM    435  N7  G      14      58.380  46.658  58.263  1.00  0.00
ATOM    436  C5  G      14      57.208  47.420  58.199  1.00  0.00
ATOM    437  C6  G      14      55.971  47.268  58.841  1.00  0.00
ATOM    438  O6  G      14      55.635  46.438  59.650  1.00  0.00
ATOM    439  N1  G      14      55.051  48.241  58.516  1.00  0.00
ATOM    440  H1  G      14      54.099  48.083  58.814  1.00  0.00
ATOM    441  C2  G      14      55.352  49.326  57.709  1.00  0.00
ATOM    442  N2  G      14      54.408  50.047  57.158  1.00  0.00
ATOM    443  H21 G      14      53.458  50.039  57.501  1.00  0.00
ATOM    444  H22 G      14      54.651  50.750  56.475  1.00  0.00
ATOM    445  N3  G      14      56.443  49.423  56.978  1.00  0.00
ATOM    446  C4  G      14      57.366  48.513  57.388  1.00  0.00
ATOM    447  C3' G      14      61.637  49.808  56.842  1.00  0.00
ATOM    448  H3' G      14      61.775  48.920  57.459  1.00  0.00
ATOM    449  C2' G      14      60.237  50.348  57.037  1.00  0.00
ATOM    450  H2' G      14      59.960  50.246  58.086  1.00  0.00
ATOM    451  O2' G      14      60.252  51.713  56.574  1.00  0.00
ATOM    452 HO2' G      14      61.125  52.111  56.541  1.00  0.00
ATOM    453  O3' G      14      62.566  50.827  57.195  1.00  0.00
ATOM    454  P   U      15      63.219  50.835  58.566  1.00  0.00
ATOM    455  OP1 U      15      64.380  51.790  58.562  1.00  0.00
ATOM    456  OP2 U      15      63.559  49.440  58.982  1.00  0.00
ATOM    457  O5' U      15      62.108  51.350  59.630  1.00  0.00
ATOM    458  C5' U      15      61.706  52.651  59.575  1.00  0.00
ATOM    459  H5' U      15      61.623  52.890  58.515  1.00  0.00
ATOM    460 H5'' U      15      62.523  53.283  59.922  1.00  0.00
ATOM    461  C4' U      15      60.393  52.863  60.354  1.00  0.00
ATOM    462  H4' U      15      60.136  53.916  60.247  1.00  0.00
ATOM    463  O4' U      15      59.393  51.944  59.808  1.00  0.00
ATOM    464  C1' U      15      58.387  51.810  60.740  1.00  0.00
ATOM    465  H1' U      15      57.514  52.317  60.327  1.00  0.00
ATOM    466  N1  U      15      57.837  50.393  60.855  1.00  0.00
ATOM    467  C6  U      15      58.824  49.434  60.797  1.00  0.00
ATOM    468  H6  U      15      59.797  49.577  60.351  1.00  0.00
ATOM    469  C5  U      15      58.512  48.202  61.277  1.00  0.00
ATOM    470  H5  U      15      59.294  47.457  61.277  1.00  0.00
ATOM    471  C4  U      15      57.200  47.861  61.764  1.00  0.00
ATOM    472  O4  U      15      56.907  46.783  62.275  1.00  0.00
ATOM    473  N3  U      15      56.315  48.899  61.749  1.00  0.00
ATOM    474  H3  U      15      55.409  48.637  62.109  1.00  0.00
ATOM    475  C2  U      15      56.546  50.212  61.398  1.00  0.00
ATOM    476  O2  U      15      55.732  51.097  61.525  1.00  0.00
ATOM    477  C3' U      15      60.316  52.554  61.817  1.00  0.00
ATOM    478  H3' U      15      60.834  51.613  62.001  1.00  0.00
ATOM    479  C2' U      15      58.828  52.430  62.029  1.00  0.00
ATOM    480  H2' U      15      58.709  51.774  62.892  1.00  0.00
ATOM    481  O2' U      15      58.117  53.648  62.157  1.00  0.00
ATOM    482 HO2' U      15      58.502  54.162  62.871  1.00  0.00
ATOM    483  O3' U      15      60.758  53.569  62.731  1.00  0.00
ATOM    484  P   G      16      62.324  53.907  62.804  1.00  0.00
ATOM    485  OP1 G      16      62.648  54.915  61.791  1.00  0.00
ATOM    486  OP2 G      16      63.176  52.716  62.910  1.00  0.00
ATOM    487  O5' G      16      62.439  54.644  64.228  1.00  0.00
ATOM    488  C5' G      16      61.956  55.986  64.427  1.00  0.00
ATOM    489  H5' G      16      60.896  56.106  64.205  1.00  0.00
ATOM    490 H5'' G      16      62.347  56.588  63.606  1.00  0.00
ATOM    491  C4' G      16      62.446  56.592  65.723  1.00  0.00
ATOM    492  H4' G      16      62.172  57.645  65.650  1.00  0.00
ATOM    493  O4' G      16      61.726  56.017  66.842  1.00  0.00
ATOM    494  C1' G      16      62.675  55.621  67.829  1.00  0.00
ATOM    495  H1' G      16      62.287  55.976  68.784  1.00  0.00
ATOM    496  N9  G      16      63.030  54.150  67.928  1.00  0.00
ATOM    497  C8  G      16      62.939  53.185  66.921  1.00  0.00
ATOM    498  H8  G      16      62.475  53.399  65.969  1.00  0.00
ATOM    499  N7  G      16      63.367  52.021  67.284  1.00  0.00
ATOM    500  C5  G      16      63.849  52.258  68.603  1.00  0.00
ATOM    501  C6  G      16      64.572  51.459  69.516  1.00  0.00
ATOM    502  O6  G      16      64.945  50.295  69.451  1.00  0.00
ATOM    503  N1  G      16      65.007  52.132  70.630  1.00  0.00
ATOM    504  H1  G      16      65.678  51.733  71.272  1.00  0.00
ATOM    505  C2  G      16      64.597  53.338  70.989  1.00  0.00
ATOM    506  N2  G      16      64.960  53.910  72.023  1.00  0.00
ATOM    507  H21 G      16      64.422  54.750  72.179  1.00  0.00
ATOM    508  H22 G      16      65.496  53.418  72.725  1.00  0.00
ATOM    509  N3  G      16      63.967  54.132  70.141  1.00  0.00
ATOM    510  C4  G      16      63.688  53.575  68.933  1.00  0.00
ATOM    511  C3' G      16      63.947  56.507  65.968  1.00  0.00
ATOM    512  H3' G      16      64.345  55.593  65.528  1.00  0.00
ATOM    513  C2' G      16      63.934  56.417  67.496  1.00  0.00
ATOM    514  H2' G      16      64.816  55.971  67.956  1.00  0.00
ATOM    515  O2' G      16      63.645  57.694  68.027  1.00  0.00
ATOM    516 HO2' G      16      62.953  58.157  67.549  1.00  0.00
ATOM    517  O3' G      16      64.624  57.697  65.546  1.00  0.00
ATOM    518  P   G      17      66.191  57.529  65.177  1.00  0.00
ATOM    519  OP1 G      17      66.596  58.879  64.679  1.00  0.00
ATOM    520  OP2 G      17      66.339  56.242  64.405  1.00  0.00
ATOM    521  O5' G      17      66.805  57.250  66.572  1.00  0.00
ATOM    522  C5' G      17      67.094  58.150  67.584  1.00  0.00
ATOM    523  H5' G      17      66.273  58.699  68.045  1.00  0.00
ATOM    524 H5'' G      17      67.902  58.830  67.315  1.00  0.00
ATOM    525  C4' G      17      67.680  57.249  68.738  1.00  0.00
ATOM    526  H4' G      17      67.996  57.721  69.668  1.00  0.00
ATOM    527  O4' G      17      66.887  56.117  69.022  1.00  0.00
ATOM    528  C1' G      17      67.728  55.003  69.316  1.00  0.00
ATOM    529  H1' G      17      67.635  54.778  70.379  1.00  0.00
ATOM    530  N9  G      17      67.331  53.853  68.503  1.00  0.00
ATOM    531  C8  G      17      67.059  53.818  67.183  1.00  0.00
ATOM    532  H8  G      17      66.726  54.710  66.673  1.00  0.00
ATOM    533  N7  G      17      67.034  52.591  66.670  1.00  0.00
ATOM    534  C5  G      17      67.317  51.741  67.766  1.00  0.00
ATOM    535  C6  G      17      67.480  50.371  67.872  1.00  0.00
ATOM    536  O6  G      17      67.377  49.505  66.939  1.00  0.00
ATOM    537  N1  G      17      67.886  49.998  69.139  1.00  0.00
ATOM    538  H1  G      17      67.929  49.007  69.332  1.00  0.00
ATOM    539  C2  G      17      68.070  50.786  70.172  1.00  0.00
ATOM    540  N2  G      17      68.397  50.236  71.283  1.00  0.00
ATOM    541  H21 G      17      68.555  50.655  72.188  1.00  0.00
ATOM    542  H22 G      17      68.633  49.254  71.264  1.00  0.00
ATOM    543  N3  G      17      67.834  52.109  70.182  1.00  0.00
ATOM    544  C4  G      17      67.421  52.536  68.924  1.00  0.00
ATOM    545  C3' G      17      69.029  56.647  68.212  1.00  0.00
ATOM    546  H3' G      17      68.893  56.342  67.175  1.00  0.00
ATOM    547  C2' G      17      69.207  55.413  69.027  1.00  0.00
ATOM    548  H2' G      17      69.839  54.721  68.471  1.00  0.00
ATOM    549  O2' G      17      69.789  55.636  70.380  1.00  0.00
ATOM    550 HO2' G      17      70.681  55.879  70.120  1.00  0.00
ATOM    551  O3' G      17      70.140  57.568  68.354  1.00  0.00
ATOM    552  P   A      18      71.652  57.268  68.220  1.00  0.00
ATOM    553  OP1 A      18      72.101  56.325  69.274  1.00  0.00
ATOM    554  OP2 A      18      72.370  58.535  68.284  1.00  0.00
ATOM    555  O5' A      18      71.793  56.716  66.814  1.00  0.00
ATOM    556  C5' A      18      71.861  57.457  65.640  1.00  0.00
ATOM    557  H5' A      18      71.685  58.502  65.894  1.00  0.00
ATOM    558 H5'' A      18      71.087  57.070  64.977  1.00  0.00
ATOM    559  C4' A      18      73.209  57.293  64.912  1.00  0.00
ATOM    560  H4' A      18      73.175  58.080  64.158  1.00  0.00
ATOM    561  O4' A      18      74.322  57.537  65.780  1.00  0.00
ATOM    562  C1' A      18      75.374  56.759  65.394  1.00  0.00
ATOM    563  H1' A      18      76.340  57.256  65.312  1.00  0.00
ATOM    564  N9  A      18      75.591  55.633  66.423  1.00  0.00
ATOM    565  C8  A      18      74.926  55.498  67.592  1.00  0.00
ATOM    566  H8  A      18      74.213  56.222  67.957  1.00  0.00
ATOM    567  N7  A      18      75.457  54.610  68.322  1.00  0.00
ATOM    568  C5  A      18      76.345  53.959  67.497  1.00  0.00
ATOM    569  C6  A      18      77.063  52.753  67.509  1.00  0.00
ATOM    570  N6  A      18      77.072  51.819  68.414  1.00  0.00
ATOM    571  H61 A      18      76.588  52.086  69.260  1.00  0.00
ATOM    572  H62 A      18      77.720  51.045  68.395  1.00  0.00
ATOM    573  N1  A      18      77.926  52.477  66.536  1.00  0.00
ATOM    574  C2  A      18      78.017  53.295  65.498  1.00  0.00
ATOM    575  H2  A      18      78.645  52.947  64.691  1.00  0.00
ATOM    576  N3  A      18      77.382  54.444  65.351  1.00  0.00
ATOM    577  C4  A      18      76.528  54.721  66.341  1.00  0.00
ATOM    578  C3' A      18      73.395  55.996  64.125  1.00  0.00
ATOM    579  H3' A      18      73.258  55.104  64.737  1.00  0.00
ATOM    580  C2' A      18      74.923  56.191  64.043  1.00  0.00
ATOM    581  H2' A      18      75.455  55.245  63.935  1.00  0.00
ATOM    582  O2' A      18      75.436  57.049  63.083  1.00  0.00
ATOM    583 HO2' A      18      75.990  56.495  62.528  1.00  0.00
ATOM    584  O3' A      18      72.935  55.929  62.854  1.00  0.00
ATOM    585  P   G      19      72.315  54.581  62.310  1.00  0.00
ATOM    586  OP1 G      19      71.732  54.781  60.983  1.00  0.00
ATOM    587  OP2 G      19      71.433  54.140  63.387  1.00  0.00
ATOM    588  O5' G      19      73.517  53.552  62.240  1.00  0.00
ATOM    589  C5' G      19      74.515  53.764  61.234  1.00  0.00
ATOM    590  H5' G      19      74.993  54.741  61.307  1.00  0.00
ATOM    591 H5'' G      19      73.986  53.673  60.285  1.00  0.00
ATOM    592  C4' G      19      75.522  52.618  61.522  1.00  0.00
ATOM    593  H4' G      19      76.393  52.626  60.867  1.00  0.00
ATOM    594  O4' G      19      76.142  52.625  62.742  1.00  0.00
ATOM    595  C1' G      19      76.094  51.319  63.361  1.00  0.00
ATOM    596  H1' G      19      77.099  50.971  63.601  1.00  0.00
ATOM    597  N9  G      19      75.214  51.319  64.559  1.00  0.00
ATOM    598  C8  G      19      74.418  52.287  65.138  1.00  0.00
ATOM    599  H8  G      19      74.161  53.234  64.686  1.00  0.00
ATOM    600  N7  G      19      73.892  51.950  66.365  1.00  0.00
ATOM    601  C5  G      19      74.473  50.683  66.518  1.00  0.00
ATOM    602  C6  G      19      74.519  49.849  67.698  1.00  0.00
ATOM    603  O6  G      19      74.163  50.072  68.833  1.00  0.00
ATOM    604  N1  G      19      75.262  48.709  67.625  1.00  0.00
ATOM    605  H1  G      19      75.146  48.058  68.389  1.00  0.00
ATOM    606  C2  G      19      75.985  48.415  66.499  1.00  0.00
ATOM    607  N2  G      19      76.728  47.395  66.553  1.00  0.00
ATOM    608  H21 G      19      77.397  47.357  65.797  1.00  0.00
ATOM    609  H22 G      19      76.794  46.813  67.376  1.00  0.00
ATOM    610  N3  G      19      76.145  49.248  65.440  1.00  0.00
ATOM    611  C4  G      19      75.347  50.334  65.501  1.00  0.00
ATOM    612  C3' G      19      74.784  51.238  61.444  1.00  0.00
ATOM    613  H3' G      19      73.807  51.265  61.927  1.00  0.00
ATOM    614  C2' G      19      75.675  50.335  62.247  1.00  0.00
ATOM    615  H2' G      19      75.200  49.450  62.673  1.00  0.00
ATOM    616  O2' G      19      76.901  49.968  61.516  1.00  0.00
ATOM    617 HO2' G      19      77.020  50.566  60.775  1.00  0.00
ATOM    618  O3' G      19      74.588  50.785  60.099  1.00  0.00
ATOM    619  P   U      20      73.344  49.867  59.806  1.00  0.00
ATOM    620  OP1 U      20      73.208  49.740  58.329  1.00  0.00
ATOM    621  OP2 U      20      72.165  50.316  60.578  1.00  0.00
ATOM    622  O5' U      20      73.780  48.468  60.482  1.00  0.00
ATOM    623  C5' U      20      74.578  47.515  59.778  1.00  0.00
ATOM    624  H5' U      20      75.498  48.036  59.513  1.00  0.00
ATOM    625 H5'' U      20      73.994  47.284  58.887  1.00  0.00
ATOM    626  C4' U      20      74.906  46.251  60.656  1.00  0.00
ATOM    627  H4' U      20      75.600  45.633  60.085  1.00  0.00
ATOM    628  O4' U      20      75.403  46.503  61.951  1.00  0.00
ATOM    629  C1' U      20      74.790  45.634  62.916  1.00  0.00
ATOM    630  H1' U      20      75.593  45.040  63.353  1.00  0.00
ATOM    631  N1  U      20      74.014  46.369  63.982  1.00  0.00
ATOM    632  C6  U      20      73.300  47.542  63.642  1.00  0.00
ATOM    633  H6  U      20      73.429  48.117  62.737  1.00  0.00
ATOM    634  C5  U      20      72.628  48.245  64.613  1.00  0.00
ATOM    635  H5  U      20      72.190  49.169  64.264  1.00  0.00
ATOM    636  C4  U      20      72.417  47.676  65.913  1.00  0.00
ATOM    637  O4  U      20      71.624  48.140  66.780  1.00  0.00
ATOM    638  N3  U      20      73.128  46.518  66.165  1.00  0.00
ATOM    639  H3  U      20      72.859  46.168  67.073  1.00  0.00
ATOM    640  C2  U      20      74.002  45.862  65.303  1.00  0.00
ATOM    641  O2  U      20      74.478  44.781  65.563  1.00  0.00
ATOM    642  C3' U      20      73.538  45.514  60.976  1.00  0.00
ATOM    643  H3' U      20      72.797  46.267  61.244  1.00  0.00
ATOM    644  C2' U      20      73.853  44.697  62.249  1.00  0.00
ATOM    645  H2' U      20      72.945  44.535  62.830  1.00  0.00
ATOM    646  O2' U      20      74.510  43.474  62.142  1.00  0.00
ATOM    647 HO2' U      20      73.864  42.783  62.308  1.00  0.00
ATOM    648  O3' U      20      72.976  44.827  59.888  1.00  0.00
ATOM    649  P   A      21      71.410  44.755  59.786  1.00  0.00
ATOM    650  OP1 A      21      71.046  44.217  58.488  1.00  0.00
ATOM    651  OP2 A      21      70.873  46.025  60.232  1.00  0.00
ATOM    652  O5' A      21      70.950  43.670  60.913  1.00  0.00
ATOM    653  C5' A      21      71.094  42.304  60.689  1.00  0.00
ATOM    654  H5' A      21      72.072  42.172  60.227  1.00  0.00
ATOM    655 H5'' A      21      70.373  41.884  59.987  1.00  0.00
ATOM    656  C4' A      21      71.104  41.534  61.968  1.00  0.00
ATOM    657  H4' A      21      71.481  40.540  61.724  1.00  0.00
ATOM    658  O4' A      21      72.002  42.006  62.965  1.00  0.00
ATOM    659  C1' A      21      71.347  41.901  64.220  1.00  0.00
ATOM    660  H1' A      21      72.053  41.356  64.846  1.00  0.00
ATOM    661  N9  A      21      70.902  43.170  64.801  1.00  0.00
ATOM    662  C8  A      21      70.484  44.315  64.212  1.00  0.00
ATOM    663  H8  A      21      70.456  44.429  63.139  1.00  0.00
ATOM    664  N7  A      21      70.132  45.281  65.025  1.00  0.00
ATOM    665  C5  A      21      70.356  44.722  66.275  1.00  0.00
ATOM    666  C6  A      21      70.175  45.131  67.603  1.00  0.00
ATOM    667  N6  A      21      69.933  46.339  67.934  1.00  0.00
ATOM    668  H61 A      21      69.957  47.034  67.202  1.00  0.00
ATOM    669  H62 A      21      69.856  46.567  68.915  1.00  0.00
ATOM    670  N1  A      21      70.465  44.408  68.637  1.00  0.00
ATOM    671  C2  A      21      70.969  43.221  68.368  1.00  0.00
ATOM    672  H2  A      21      71.214  42.560  69.186  1.00  0.00
ATOM    673  N3  A      21      71.215  42.653  67.203  1.00  0.00
ATOM    674  C4  A      21      70.875  43.474  66.173  1.00  0.00
ATOM    675  C3' A      21      69.662  41.529  62.658  1.00  0.00
ATOM    676  H3' A      21      69.398  42.585  62.712  1.00  0.00
ATOM    677  C2' A      21      70.046  41.037  64.028  1.00  0.00
ATOM    678  H2' A      21      69.275  41.192  64.782  1.00  0.00
ATOM    679  O2' A      21      70.491  39.686  64.155  1.00  0.00
ATOM    680 HO2' A      21      70.300  39.375  65.042  1.00  0.00
ATOM    681  O3' A      21      68.677  40.717  62.044  1.00  0.00
ATOM    682  P   G      22      67.145  40.791  62.556  1.00  0.00
ATOM    683  OP1 G      22      66.325  39.998  61.735  1.00  0.00
ATOM    684  OP2 G      22      66.881  42.248  62.703  1.00  0.00
ATOM    685  O5' G      22      67.061  40.164  63.996  1.00  0.00
ATOM    686  C5' G      22      66.912  38.815  64.302  1.00  0.00
ATOM    687  H5' G      22      67.877  38.342  64.118  1.00  0.00
ATOM    688 H5'' G      22      66.218  38.280  63.655  1.00  0.00
ATOM    689  C4' G      22      66.640  38.653  65.820  1.00  0.00
ATOM    690  H4' G      22      66.696  37.591  66.060  1.00  0.00
ATOM    691  O4' G      22      67.614  39.301  66.569  1.00  0.00
ATOM    692  C1' G      22      66.981  39.813  67.805  1.00  0.00
ATOM    693  H1' G      22      67.515  39.424  68.671  1.00  0.00
ATOM    694  N9  G      22      66.937  41.281  67.739  1.00  0.00
ATOM    695  C8  G      22      67.393  42.141  66.694  1.00  0.00
ATOM    696  H8  G      22      67.744  41.689  65.778  1.00  0.00
ATOM    697  N7  G      22      67.300  43.395  66.944  1.00  0.00
ATOM    698  C5  G      22      66.772  43.456  68.225  1.00  0.00
ATOM    699  C6  G      22      66.384  44.593  69.060  1.00  0.00
ATOM    700  O6  G      22      66.544  45.785  68.774  1.00  0.00
ATOM    701  N1  G      22      65.981  44.239  70.339  1.00  0.00
ATOM    702  H1  G      22      65.796  45.021  70.952  1.00  0.00
ATOM    703  C2  G      22      65.896  42.987  70.700  1.00  0.00
ATOM    704  N2  G      22      65.401  42.842  71.893  1.00  0.00
ATOM    705  H21 G      22      65.312  41.930  72.319  1.00  0.00
ATOM    706  H22 G      22      65.633  43.653  72.448  1.00  0.00
ATOM    707  N3  G      22      66.034  41.900  69.995  1.00  0.00
ATOM    708  C4  G      22      66.545  42.165  68.741  1.00  0.00
ATOM    709  C3' G      22      65.274  39.145  66.282  1.00  0.00
ATOM    710  H3' G      22      65.171  40.123  65.811  1.00  0.00
ATOM    711  C2' G      22      65.569  39.301  67.789  1.00  0.00
ATOM    712  H2' G      22      64.849  40.015  68.190  1.00  0.00
ATOM    713  O2' G      22      65.419  38.065  68.414  1.00  0.00
ATOM    714 HO2' G      22      64.475  37.988  68.568  1.00  0.00
ATOM    715  O3' G      22      64.259  38.213  66.051  1.00  0.00
ATOM    716  P   C      23      62.837  38.744  65.420  1.00  0.00
ATOM    717  OP1 C      23      61.943  37.688  64.837  1.00  0.00
ATOM    718  OP2 C      23      63.102  39.990  64.633  1.00  0.00
ATOM    719  O5' C      23      62.153  39.285  66.776  1.00  0.00
ATOM    720  C5' C      23      61.845  38.396  67.754  1.00  0.00
ATOM    721  H5' C      23      62.660  37.672  67.754  1.00  0.00
ATOM    722 H5'' C      23      60.953  37.832  67.481  1.00  0.00
ATOM    723  C4' C      23      61.679  38.881  69.205  1.00  0.00
ATOM    724  H4' C      23      61.585  38.024  69.871  1.00  0.00
ATOM    725  O4' C      23      62.666  39.697  69.736  1.00  0.00
ATOM    726  C1' C      23      62.070  40.647  70.559  1.00  0.00
ATOM    727  H1' C      23      62.393  40.546  71.595  1.00  0.00
ATOM    728  N1  C      23      62.432  42.012  70.076  1.00  0.00
ATOM    729  C6  C      23      62.776  42.231  68.796  1.00  0.00
ATOM    730  H6  C      23      62.989  41.449  68.082  1.00  0.00
ATOM    731  C5  C      23      62.995  43.445  68.312  1.00  0.00
ATOM    732  H5  C      23      63.234  43.594  67.269  1.00  0.00
ATOM    733  C4  C      23      62.864  44.474  69.212  1.00  0.00
ATOM    734  N4  C      23      63.188  45.700  68.764  1.00  0.00
ATOM    735  H41 C      23      63.546  45.746  67.820  1.00  0.00
ATOM    736  H42 C      23      63.172  46.477  69.409  1.00  0.00
ATOM    737  N3  C      23      62.505  44.367  70.494  1.00  0.00
ATOM    738  C2  C      23      62.300  43.126  70.954  1.00  0.00
ATOM    739  O2  C      23      62.086  42.946  72.153  1.00  0.00
ATOM    740  C3' C      23      60.399  39.715  69.209  1.00  0.00
ATOM    741  H3' C      23      60.277  40.429  68.394  1.00  0.00
ATOM    742  C2' C      23      60.511  40.413  70.553  1.00  0.00
ATOM    743  H2' C      23      59.965  41.355  70.585  1.00  0.00
ATOM    744  O2' C      23      60.202  39.590  71.723  1.00  0.00
ATOM    745 HO2' C      23      60.158  40.164  72.491  1.00  0.00
ATOM    746  O3' C      23      59.328  38.841  69.229  1.00  0.00
ATOM    747  P   C      24      57.879  39.304  68.854  1.00  0.00
ATOM    748  OP1 C      24      56.841  38.265  69.190  1.00  0.00
ATOM    749  OP2 C      24      57.928  39.839  67.481  1.00  0.00
ATOM    750  O5' C      24      57.664  40.600  69.755  1.00  0.00
ATOM    751  C5' C      24      57.163  40.445  71.139  1.00  0.00
ATOM    752  H5' C      24      57.682  39.630  71.645  1.00  0.00
ATOM    753 H5'' C      24      56.123  40.167  70.968  1.00  0.00
ATOM    754  C4' C      24      57.189  41.767  71.863  1.00  0.00
ATOM    755  H4' C      24      56.872  41.728  72.905  1.00  0.00
ATOM    756  O4' C      24      58.448  42.451  71.794  1.00  0.00
ATOM    757  C1' C      24      58.222  43.851  71.879  1.00  0.00
ATOM    758  H1' C      24      58.656  44.174  72.825  1.00  0.00
ATOM    759  N1  C      24      58.821  44.583  70.682  1.00  0.00
ATOM    760  C6  C      24      59.018  43.980  69.464  1.00  0.00
ATOM    761  H6  C      24      58.778  42.932  69.357  1.00  0.00
ATOM    762  C5  C      24      59.307  44.743  68.360  1.00  0.00
ATOM    763  H5  C      24      59.413  44.352  67.359  1.00  0.00
ATOM    764  C4  C      24      59.497  46.142  68.552  1.00  0.00
ATOM    765  N4  C      24      59.868  46.857  67.523  1.00  0.00
ATOM    766  H41 C      24      59.947  46.330  66.664  1.00  0.00
ATOM    767  H42 C      24      60.110  47.829  67.649  1.00  0.00
ATOM    768  N3  C      24      59.448  46.691  69.743  1.00  0.00
ATOM    769  C2  C      24      59.033  45.960  70.823  1.00  0.00
ATOM    770  O2  C      24      58.667  46.509  71.845  1.00  0.00
ATOM    771  C3' C      24      56.147  42.762  71.298  1.00  0.00
ATOM    772  H3' C      24      56.206  42.902  70.219  1.00  0.00
ATOM    773  C2' C      24      56.733  44.073  71.920  1.00  0.00
ATOM    774  H2' C      24      56.495  45.041  71.478  1.00  0.00
ATOM    775  O2' C      24      56.353  44.199  73.324  1.00  0.00
ATOM    776 HO2' C      24      56.370  45.137  73.529  1.00  0.00
ATOM    777  O3' C      24      54.812  42.416  71.718  1.00  0.00
ATOM    778  P   C      25      53.560  42.805  70.863  1.00  0.00
ATOM    779  OP1 C      25      52.285  42.311  71.448  1.00  0.00
ATOM    780  OP2 C      25      53.929  42.565  69.440  1.00  0.00
ATOM    781  O5' C      25      53.583  44.431  71.126  1.00  0.00
ATOM    782  C5' C      25      53.244  44.766  72.462  1.00  0.00
ATOM    783  H5' C      25      53.962  44.305  73.141  1.00  0.00
ATOM    784 H5'' C      25      52.218  44.557  72.766  1.00  0.00
ATOM    785  C4' C      25      53.331  46.275  72.621  1.00  0.00
ATOM    786  H4' C      25      52.994  46.485  73.636  1.00  0.00
ATOM    787  O4' C      25      54.677  46.762  72.446  1.00  0.00
ATOM    788  C1' C      25      54.545  48.020  71.725  1.00  0.00
ATOM    789  H1' C      25      54.958  48.806  72.358  1.00  0.00
ATOM    790  N1  C      25      55.166  48.138  70.363  1.00  0.00
ATOM    791  C6  C      25      55.394  47.033  69.565  1.00  0.00
ATOM    792  H6  C      25      54.973  46.104  69.919  1.00  0.00
ATOM    793  C5  C      25      56.205  47.239  68.435  1.00  0.00
ATOM    794  H5  C      25      56.494  46.492  67.710  1.00  0.00
ATOM    795  C4  C      25      56.534  48.578  68.116  1.00  0.00
ATOM    796  N4  C      25      57.202  48.795  67.024  1.00  0.00
ATOM    797  H41 C      25      57.141  48.118  66.276  1.00  0.00
ATOM    798  H42 C      25      57.422  49.763  66.841  1.00  0.00
ATOM    799  N3  C      25      56.313  49.643  68.862  1.00  0.00
ATOM    800  C2  C      25      55.641  49.442  69.969  1.00  0.00
ATOM    801  O2  C      25      55.442  50.472  70.722  1.00  0.00
ATOM    802  C3' C      25      52.375  46.953  71.668  1.00  0.00
ATOM    803  H3' C      25      52.508  46.453  70.708  1.00  0.00
ATOM    804  C2' C      25      53.057  48.346  71.628  1.00  0.00
ATOM    805  H2' C      25      52.828  48.800  70.664  1.00  0.00
ATOM    806  O2' C      25      52.752  49.212  72.742  1.00  0.00
ATOM    807 HO2' C      25      51.797  49.281  72.682  1.00  0.00
ATOM    808  O3' C      25      51.047  46.911  72.064  1.00  0.00
ATOM    809  P   G      26      49.908  47.050  70.921  1.00  0.00
ATOM    810  OP1 G      26      48.539  47.230  71.475  1.00  0.00
ATOM    811  OP2 G      26      50.119  45.998  69.900  1.00  0.00
ATOM    812  O5' G      26      50.331  48.507  70.306  1.00  0.00
ATOM    813  C5' G      26      49.826  49.741  70.826  1.00  0.00
ATOM    814  H5' G      26      50.142  49.898  71.857  1.00  0.00
ATOM    815 H5'' G      26      48.737  49.726  70.777  1.00  0.00
ATOM    816  C4' G      26      50.310  50.960  70.053  1.00  0.00
ATOM    817  H4' G      26      49.828  51.813  70.530  1.00  0.00
ATOM    818  O4' G      26      51.631  51.284  70.110  1.00  0.00
ATOM    819  C1' G      26      52.038  51.833  68.858  1.00  0.00
ATOM    820  H1' G      26      52.708  52.661  69.092  1.00  0.00
ATOM    821  N9  G      26      52.808  50.850  67.939  1.00  0.00
ATOM    822  C8  G      26      52.954  49.498  68.011  1.00  0.00
ATOM    823  H8  G      26      52.485  48.939  68.807  1.00  0.00
ATOM    824  N7  G      26      53.744  48.922  67.138  1.00  0.00
ATOM    825  C5  G      26      53.996  50.004  66.298  1.00  0.00
ATOM    826  C6  G      26      54.779  50.171  65.022  1.00  0.00
ATOM    827  O6  G      26      55.365  49.317  64.447  1.00  0.00
ATOM    828  N1  G      26      54.735  51.418  64.482  1.00  0.00
ATOM    829  H1  G      26      55.347  51.591  63.697  1.00  0.00
ATOM    830  C2  G      26      54.146  52.457  65.167  1.00  0.00
ATOM    831  N2  G      26      54.342  53.653  64.690  1.00  0.00
ATOM    832  H21 G      26      53.948  54.390  65.256  1.00  0.00
ATOM    833  H22 G      26      54.677  53.793  63.747  1.00  0.00
ATOM    834  N3  G      26      53.541  52.418  66.325  1.00  0.00
ATOM    835  C4  G      26      53.400  51.176  66.769  1.00  0.00
ATOM    836  C3' G      26      49.927  50.959  68.612  1.00  0.00
ATOM    837  H3' G      26      50.256  50.119  68.001  1.00  0.00
ATOM    838  C2' G      26      50.735  52.154  68.075  1.00  0.00
ATOM    839  H2' G      26      50.924  52.120  67.002  1.00  0.00
ATOM    840  O2' G      26      50.221  53.394  68.518  1.00  0.00
ATOM    841 HO2' G      26      50.282  53.429  69.476  1.00  0.00
ATOM    842  O3' G      26      48.552  51.185  68.356  1.00  0.00
ATOM    843  P   U      27      47.691  50.691  67.200  1.00  0.00
ATOM    844  OP1 U      27      46.296  51.156  67.393  1.00  0.00
ATOM    845  OP2 U      27      47.995  49.287  66.833  1.00  0.00
ATOM    846  O5' U      27      48.158  51.535  65.953  1.00  0.00
ATOM    847  C5' U      27      47.777  52.914  65.912  1.00  0.00
ATOM    848  H5' U      27      48.056  53.268  66.904  1.00  0.00
ATOM    849 H5'' U      27      46.701  53.088  65.873  1.00  0.00
ATOM    850  C4' U      27      48.519  53.682  64.871  1.00  0.00
ATOM    851  H4' U      27      48.326  54.713  65.166  1.00  0.00
ATOM    852  O4' U      27      49.923  53.425  64.938  1.00  0.00
ATOM    853  C1' U      27      50.565  53.446  63.628  1.00  0.00
ATOM    854  H1' U      27      51.227  54.300  63.482  1.00  0.00
ATOM    855  N1  U      27      51.219  52.188  63.308  1.00  0.00
ATOM    856  C6  U      27      50.827  51.083  64.023  1.00  0.00
ATOM    857  H6  U      27      50.083  51.111  64.805  1.00  0.00
ATOM    858  C5  U      27      51.361  49.905  63.708  1.00  0.00
ATOM    859  H5  U      27      50.931  48.996  64.102  1.00  0.00
ATOM    860  C4  U      27      52.486  49.839  62.767  1.00  0.00
ATOM    861  O4  U      27      53.121  48.801  62.518  1.00  0.00
ATOM    862  N3  U      27      52.847  50.940  62.120  1.00  0.00
ATOM    863  H3  U      27      53.550  51.021  61.399  1.00  0.00
ATOM    864  C2  U      27      52.223  52.149  62.331  1.00  0.00
ATOM    865  O2  U      27      52.529  53.103  61.653  1.00  0.00
ATOM    866  C3' U      27      48.141  53.411  63.433  1.00  0.00
ATOM    867  H3' U      27      48.017  52.331  63.355  1.00  0.00
ATOM    868  C2' U      27      49.390  53.683  62.649  1.00  0.00
ATOM    869  H2' U      27      49.451  53.013  61.791  1.00  0.00
ATOM    870  O2' U      27      49.359  55.084  62.284  1.00  0.00
ATOM    871 HO2' U      27      49.892  55.213  61.496  1.00  0.00
ATOM    872  O3' U      27      47.052  54.234  62.946  1.00  0.00
ATOM    873  P   C      28      46.180  53.789  61.694  1.00  0.00
ATOM    874  OP1 C      28      45.211  54.820  61.389  1.00  0.00
ATOM    875  OP2 C      28      45.670  52.442  61.976  1.00  0.00
ATOM    876  O5' C      28      47.069  53.629  60.434  1.00  0.00
ATOM    877  C5' C      28      47.671  54.664  59.682  1.00  0.00
ATOM    878  H5' C      28      48.068  55.493  60.268  1.00  0.00
ATOM    879 H5'' C      28      46.911  55.011  58.981  1.00  0.00
ATOM    880  C4' C      28      48.811  54.056  58.879  1.00  0.00
ATOM    881  H4' C      28      49.389  54.870  58.442  1.00  0.00
ATOM    882  O4' C      28      49.816  53.375  59.661  1.00  0.00
ATOM    883  C1' C      28      50.364  52.287  58.856  1.00  0.00
ATOM    884  H1' C      28      51.418  52.334  58.582  1.00  0.00
ATOM    885  N1  C      28      50.103  51.025  59.527  1.00  0.00
ATOM    886  C6  C      28      48.971  50.795  60.311  1.00  0.00
ATOM    887  H6  C      28      48.169  51.506  60.441  1.00  0.00
ATOM    888  C5  C      28      48.828  49.567  60.891  1.00  0.00
ATOM    889  H5  C      28      48.071  49.392  61.641  1.00  0.00
ATOM    890  C4  C      28      49.955  48.696  60.770  1.00  0.00
ATOM    891  N4  C      28      49.912  47.578  61.458  1.00  0.00
ATOM    892  H41 C      28      49.143  47.442  62.098  1.00  0.00
ATOM    893  H42 C      28      50.555  46.840  61.210  1.00  0.00
ATOM    894  N3  C      28      51.027  48.862  60.070  1.00  0.00
ATOM    895  C2  C      28      51.094  50.036  59.451  1.00  0.00
ATOM    896  O2  C      28      52.021  50.114  58.604  1.00  0.00
ATOM    897  C3' C      28      48.332  53.130  57.771  1.00  0.00
ATOM    898  H3' C      28      47.601  52.397  58.113  1.00  0.00
ATOM    899  C2' C      28      49.647  52.376  57.473  1.00  0.00
ATOM    900  H2' C      28      49.443  51.399  57.036  1.00  0.00
ATOM    901  O2' C      28      50.412  53.215  56.516  1.00  0.00
ATOM    902 HO2' C      28      49.963  53.087  55.677  1.00  0.00
ATOM    903  O3' C      28      47.714  53.761  56.655  1.00  0.00
ATOM    904  P   U      29      47.031  52.897  55.504  1.00  0.00
ATOM    905  OP1 U      29      46.181  53.815  54.713  1.00  0.00
ATOM    906  OP2 U      29      46.375  51.725  56.055  1.00  0.00
ATOM    907  O5' U      29      48.276  52.367  54.600  1.00  0.00
ATOM    908  C5' U      29      48.653  53.227  53.541  1.00  0.00
ATOM    909  H5' U      29      49.021  54.153  53.982  1.00  0.00
ATOM    910 H5'' U      29      47.846  53.428  52.837  1.00  0.00
ATOM    911  C4' U      29      49.881  52.585  52.795  1.00  0.00
ATOM    912  H4' U      29      50.246  53.342  52.101  1.00  0.00
ATOM    913  O4' U      29      50.863  52.172  53.712  1.00  0.00
ATOM    914  C1' U      29      51.547  51.127  53.122  1.00  0.00
ATOM    915  H1' U      29      52.507  51.421  52.699  1.00  0.00
ATOM    916  N1  U      29      51.814  50.040  54.165  1.00  0.00
ATOM    917  C6  U      29      50.980  49.904  55.243  1.00  0.00
ATOM    918  H6  U      29      50.275  50.672  55.527  1.00  0.00
ATOM    919  C5  U      29      51.073  48.804  56.025  1.00  0.00
ATOM    920  H5  U      29      50.367  48.773  56.842  1.00  0.00
ATOM    921  C4  U      29      51.983  47.747  55.648  1.00  0.00
ATOM    922  O4  U      29      52.095  46.685  56.237  1.00  0.00
ATOM    923  N3  U      29      52.782  47.971  54.510  1.00  0.00
ATOM    924  H3  U      29      53.457  47.242  54.329  1.00  0.00
ATOM    925  C2  U      29      52.778  49.125  53.813  1.00  0.00
ATOM    926  O2  U      29      53.607  49.288  52.956  1.00  0.00
ATOM    927  C3' U      29      49.347  51.379  52.021  1.00  0.00
ATOM    928  H3' U      29      48.562  50.843  52.554  1.00  0.00
ATOM    929  C2' U      29      50.665  50.572  51.973  1.00  0.00
ATOM    930  H2' U      29      50.551  49.503  52.147  1.00  0.00
ATOM    931  O2' U      29      51.436  50.920  50.783  1.00  0.00
ATOM    932 HO2' U      29      51.257  50.395  50.000  1.00  0.00
ATOM    933  O3' U      29      48.814  51.721  50.701  1.00  0.00
ATOM    934  P   A      30      48.190  50.571  49.786  1.00  0.00
ATOM    935  OP1 A      30      47.497  51.072  48.595  1.00  0.00
ATOM    936  OP2 A      30      47.353  49.810  50.750  1.00  0.00
ATOM    937  O5' A      30      49.351  49.628  49.336  1.00  0.00
ATOM    938  C5' A      30      49.962  49.650  48.066  1.00  0.00
ATOM    939  H5' A      30      50.427  50.633  47.989  1.00  0.00
ATOM    940 H5'' A      30      49.287  49.530  47.219  1.00  0.00
ATOM    941  C4' A      30      51.032  48.573  47.916  1.00  0.00
ATOM    942  H4' A      30      51.546  48.803  46.982  1.00  0.00
ATOM    943  O4' A      30      51.916  48.604  49.043  1.00  0.00
ATOM    944  C1' A      30      52.573  47.353  49.312  1.00  0.00
ATOM    945  H1' A      30      53.647  47.472  49.163  1.00  0.00
ATOM    946  N9  A      30      52.084  46.771  50.585  1.00  0.00
ATOM    947  C8  A      30      50.969  47.064  51.295  1.00  0.00
ATOM    948  H8  A      30      50.279  47.779  50.871  1.00  0.00
ATOM    949  N7  A      30      50.755  46.329  52.418  1.00  0.00
ATOM    950  C5  A      30      51.933  45.584  52.359  1.00  0.00
ATOM    951  C6  A      30      52.359  44.512  53.216  1.00  0.00
ATOM    952  N6  A      30      51.800  44.056  54.302  1.00  0.00
ATOM    953  H61 A      30      51.051  44.618  54.682  1.00  0.00
ATOM    954  H62 A      30      52.389  43.452  54.857  1.00  0.00
ATOM    955  N1  A      30      53.458  43.778  52.931  1.00  0.00
ATOM    956  C2  A      30      54.201  44.205  51.929  1.00  0.00
ATOM    957  H2  A      30      55.145  43.693  51.813  1.00  0.00
ATOM    958  N3  A      30      53.874  45.183  51.030  1.00  0.00
ATOM    959  C4  A      30      52.710  45.764  51.292  1.00  0.00
ATOM    960  C3' A      30      50.660  47.106  47.890  1.00  0.00
ATOM    961  H3' A      30      49.991  46.921  48.731  1.00  0.00
ATOM    962  C2' A      30      52.039  46.462  48.149  1.00  0.00
ATOM    963  H2' A      30      51.903  45.416  48.424  1.00  0.00
ATOM    964  O2' A      30      52.912  46.618  47.048  1.00  0.00
ATOM    965 HO2' A      30      52.394  46.595  46.240  1.00  0.00
ATOM    966  O3' A      30      50.019  46.856  46.705  1.00  0.00
ATOM    967  P   G      31      49.310  45.527  46.537  1.00  0.00
ATOM    968  OP1 G      31      48.725  45.473  45.195  1.00  0.00
ATOM    969  OP2 G      31      48.367  45.303  47.689  1.00  0.00
ATOM    970  O5' G      31      50.396  44.346  46.746  1.00  0.00
ATOM    971  C5' G      31      51.345  43.991  45.744  1.00  0.00
ATOM    972  H5' G      31      51.662  44.942  45.316  1.00  0.00
ATOM    973 H5'' G      31      50.829  43.532  44.901  1.00  0.00
ATOM    974  C4' G      31      52.437  43.037  46.152  1.00  0.00
ATOM    975  H4' G      31      53.087  43.050  45.277  1.00  0.00
ATOM    976  O4' G      31      53.136  43.445  47.391  1.00  0.00
ATOM    977  C1' G      31      53.309  42.317  48.270  1.00  0.00
ATOM    978  H1' G      31      54.346  42.253  48.601  1.00  0.00
ATOM    979  N9  G      31      52.505  42.265  49.489  1.00  0.00
ATOM    980  C8  G      31      51.392  43.025  49.847  1.00  0.00
ATOM    981  H8  G      31      50.927  43.669  49.116  1.00  0.00
ATOM    982  N7  G      31      50.844  42.598  50.908  1.00  0.00
ATOM    983  C5  G      31      51.620  41.517  51.289  1.00  0.00
ATOM    984  C6  G      31      51.531  40.731  52.536  1.00  0.00
ATOM    985  O6  G      31      50.644  40.723  53.386  1.00  0.00
ATOM    986  N1  G      31      52.502  39.724  52.571  1.00  0.00
ATOM    987  H1  G      31      52.529  39.159  53.408  1.00  0.00
ATOM    988  C2  G      31      53.504  39.600  51.692  1.00  0.00
ATOM    989  N2  G      31      54.397  38.668  51.857  1.00  0.00
ATOM    990  H21 G      31      55.180  38.673  51.218  1.00  0.00
ATOM    991  H22 G      31      54.330  37.986  52.599  1.00  0.00
ATOM    992  N3  G      31      53.633  40.379  50.617  1.00  0.00
ATOM    993  C4  G      31      52.621  41.290  50.423  1.00  0.00
ATOM    994  C3' G      31      52.003  41.600  46.358  1.00  0.00
ATOM    995  H3' G      31      50.987  41.620  46.752  1.00  0.00
ATOM    996  C2' G      31      53.018  41.071  47.395  1.00  0.00
ATOM    997  H2' G      31      52.613  40.202  47.913  1.00  0.00
ATOM    998  O2' G      31      54.294  40.786  46.790  1.00  0.00
ATOM    999 HO2' G      31      54.079  40.581  45.878  1.00  0.00
ATOM   1000  O3' G      31      52.255  40.947  45.119  1.00  0.00
ATOM   1001  P   U      32      51.423  39.593  44.758  1.00  0.00
ATOM   1002  OP1 U      32      51.944  39.012  43.556  1.00  0.00
ATOM   1003  OP2 U      32      49.953  39.903  44.885  1.00  0.00
ATOM   1004  O5' U      32      51.766  38.556  45.944  1.00  0.00
ATOM   1005  C5' U      32      52.853  37.707  45.919  1.00  0.00
ATOM   1006  H5' U      32      53.755  38.312  46.012  1.00  0.00
ATOM   1007 H5'' U      32      52.861  37.091  45.019  1.00  0.00
ATOM   1008  C4' U      32      52.848  36.849  47.178  1.00  0.00
ATOM   1009  H4' U      32      53.806  36.347  47.040  1.00  0.00
ATOM   1010  O4' U      32      52.945  37.543  48.415  1.00  0.00
ATOM   1011  C1' U      32      52.406  36.726  49.506  1.00  0.00
ATOM   1012  H1' U      32      53.175  36.559  50.261  1.00  0.00
ATOM   1013  N1  U      32      51.327  37.466  50.242  1.00  0.00
ATOM   1014  C6  U      32      50.709  38.618  49.727  1.00  0.00
ATOM   1015  H6  U      32      50.951  39.024  48.756  1.00  0.00
ATOM   1016  C5  U      32      49.637  39.178  50.299  1.00  0.00
ATOM   1017  H5  U      32      49.142  40.035  49.867  1.00  0.00
ATOM   1018  C4  U      32      49.154  38.592  51.562  1.00  0.00
ATOM   1019  O4  U      32      48.239  38.991  52.213  1.00  0.00
ATOM   1020  N3  U      32      49.896  37.589  52.079  1.00  0.00
ATOM   1021  H3  U      32      49.528  37.110  52.889  1.00  0.00
ATOM   1022  C2  U      32      50.905  36.888  51.425  1.00  0.00
ATOM   1023  O2  U      32      51.361  35.847  51.950  1.00  0.00
ATOM   1024  C3' U      32      51.616  35.978  47.372  1.00  0.00
ATOM   1025  H3' U      32      50.712  36.582  47.306  1.00  0.00
ATOM   1026  C2' U      32      51.834  35.492  48.790  1.00  0.00
ATOM   1027  H2' U      32      50.895  35.214  49.267  1.00  0.00
ATOM   1028  O2' U      32      52.914  34.464  48.768  1.00  0.00
ATOM   1029 HO2' U      32      53.013  34.111  47.880  1.00  0.00
ATOM   1030  O3' U      32      51.714  34.874  46.451  1.00  0.00
ATOM   1031  P   A      33      50.423  34.168  46.031  1.00  0.00
ATOM   1032  OP1 A      33      50.843  33.224  44.998  1.00  0.00
ATOM   1033  OP2 A      33      49.269  35.097  45.733  1.00  0.00
ATOM   1034  O5' A      33      50.048  33.319  47.296  1.00  0.00
ATOM   1035  C5' A      33      50.793  32.144  47.662  1.00  0.00
ATOM   1036  H5' A      33      51.837  32.365  47.888  1.00  0.00
ATOM   1037 H5'' A      33      50.791  31.463  46.810  1.00  0.00
ATOM   1038  C4' A      33      50.240  31.491  48.893  1.00  0.00
ATOM   1039  H4' A      33      50.740  30.527  48.978  1.00  0.00
ATOM   1040  O4' A      33      50.428  32.338  50.011  1.00  0.00
ATOM   1041  C1' A      33      49.470  31.963  50.996  1.00  0.00
ATOM   1042  H1' A      33      50.064  31.653  51.857  1.00  0.00
ATOM   1043  N9  A      33      48.759  33.253  51.290  1.00  0.00
ATOM   1044  C8  A      33      48.536  34.305  50.428  1.00  0.00
ATOM   1045  H8  A      33      48.908  34.286  49.414  1.00  0.00
ATOM   1046  N7  A      33      47.852  35.306  50.928  1.00  0.00
ATOM   1047  C5  A      33      47.648  34.874  52.291  1.00  0.00
ATOM   1048  C6  A      33      46.829  35.261  53.410  1.00  0.00
ATOM   1049  N6  A      33      46.065  36.371  53.544  1.00  0.00
ATOM   1050  H61 A      33      45.919  37.096  52.856  1.00  0.00
ATOM   1051  H62 A      33      45.497  36.572  54.355  1.00  0.00
ATOM   1052  N1  A      33      46.708  34.454  54.500  1.00  0.00
ATOM   1053  C2  A      33      47.342  33.298  54.550  1.00  0.00
ATOM   1054  H2  A      33      47.202  32.763  55.477  1.00  0.00
ATOM   1055  N3  A      33      48.134  32.760  53.614  1.00  0.00
ATOM   1056  C4  A      33      48.192  33.575  52.469  1.00  0.00
ATOM   1057  C3' A      33      48.796  31.146  48.855  1.00  0.00
ATOM   1058  H3' A      33      48.291  32.062  48.549  1.00  0.00
ATOM   1059  C2' A      33      48.477  30.969  50.374  1.00  0.00
ATOM   1060  H2' A      33      47.430  31.180  50.592  1.00  0.00
ATOM   1061  O2' A      33      48.778  29.738  50.803  1.00  0.00
ATOM   1062 HO2' A      33      48.387  29.657  51.676  1.00  0.00
ATOM   1063  O3' A      33      48.477  30.030  48.015  1.00  0.00
ATOM   1064  P   C      34      47.043  29.748  47.555  1.00  0.00
ATOM   1065  OP1 C      34      47.228  28.632  46.641  1.00  0.00
ATOM   1066  OP2 C      34      46.497  31.003  47.013  1.00  0.00
ATOM   1067  O5' C      34      46.068  29.241  48.639  1.00  0.00
ATOM   1068  C5' C      34      46.281  28.198  49.606  1.00  0.00
ATOM   1069  H5' C      34      47.337  27.950  49.717  1.00  0.00
ATOM   1070 H5'' C      34      45.793  27.298  49.234  1.00  0.00
ATOM   1071  C4' C      34      45.597  28.429  50.939  1.00  0.00
ATOM   1072  H4' C      34      45.740  27.558  51.579  1.00  0.00
ATOM   1073  O4' C      34      45.933  29.643  51.594  1.00  0.00
ATOM   1074  C1' C      34      44.869  30.062  52.444  1.00  0.00
ATOM   1075  H1' C      34      45.140  29.735  53.448  1.00  0.00
ATOM   1076  N1  C      34      44.724  31.542  52.343  1.00  0.00
ATOM   1077  C6  C      34      44.855  32.179  51.127  1.00  0.00
ATOM   1078  H6  C      34      45.211  31.635  50.265  1.00  0.00
ATOM   1079  C5  C      34      44.644  33.493  51.064  1.00  0.00
ATOM   1080  H5  C      34      44.654  33.991  50.106  1.00  0.00
ATOM   1081  C4  C      34      44.097  34.177  52.188  1.00  0.00
ATOM   1082  N4  C      34      43.643  35.407  52.074  1.00  0.00
ATOM   1083  H41 C      34      43.679  35.947  51.221  1.00  0.00
ATOM   1084  H42 C      34      43.235  35.670  52.959  1.00  0.00
ATOM   1085  N3  C      34      43.820  33.549  53.338  1.00  0.00
ATOM   1086  C2  C      34      44.273  32.281  53.468  1.00  0.00
ATOM   1087  O2  C      34      44.148  31.716  54.527  1.00  0.00
ATOM   1088  C3' C      34      44.096  28.541  50.751  1.00  0.00
ATOM   1089  H3' C      34      43.890  29.221  49.924  1.00  0.00
ATOM   1090  C2' C      34      43.555  29.322  52.007  1.00  0.00
ATOM   1091  H2' C      34      42.809  30.027  51.641  1.00  0.00
ATOM   1092  O2' C      34      43.143  28.496  53.048  1.00  0.00
ATOM   1093 HO2' C      34      42.215  28.332  52.867  1.00  0.00
ATOM   1094  O3' C      34      43.470  27.318  50.515  1.00  0.00
ATOM   1095  P   C      35      41.969  27.268  49.969  1.00  0.00
ATOM   1096  OP1 C      35      41.529  25.819  49.869  1.00  0.00
ATOM   1097  OP2 C      35      41.935  28.131  48.731  1.00  0.00
ATOM   1098  O5' C      35      40.976  28.039  51.054  1.00  0.00
ATOM   1099  C5' C      35      40.365  27.378  52.124  1.00  0.00
ATOM   1100  H5' C      35      41.100  26.827  52.710  1.00  0.00
ATOM   1101 H5'' C      35      39.782  26.550  51.722  1.00  0.00
ATOM   1102  C4' C      35      39.640  28.193  53.122  1.00  0.00
ATOM   1103  H4' C      35      39.395  27.503  53.929  1.00  0.00
ATOM   1104  O4' C      35      40.451  29.314  53.620  1.00  0.00
ATOM   1105  C1' C      35      39.598  30.326  54.138  1.00  0.00
ATOM   1106  H1' C      35      39.693  30.422  55.219  1.00  0.00
ATOM   1107  N1  C      35      39.933  31.639  53.603  1.00  0.00
ATOM   1108  C6  C      35      40.682  31.747  52.465  1.00  0.00
ATOM   1109  H6  C      35      41.097  30.856  52.018  1.00  0.00
ATOM   1110  C5  C      35      40.912  32.939  51.914  1.00  0.00
ATOM   1111  H5  C      35      41.466  32.902  50.987  1.00  0.00
ATOM   1112  C4  C      35      40.224  34.087  52.444  1.00  0.00
ATOM   1113  N4  C      35      40.276  35.223  51.795  1.00  0.00
ATOM   1114  H41 C      35      40.928  35.305  51.028  1.00  0.00
ATOM   1115  H42 C      35      39.735  36.055  51.982  1.00  0.00
ATOM   1116  N3  C      35      39.443  33.962  53.541  1.00  0.00
ATOM   1117  C2  C      35      39.262  32.770  54.131  1.00  0.00
ATOM   1118  O2  C      35      38.510  32.692  55.093  1.00  0.00
ATOM   1119  C3' C      35      38.332  28.767  52.699  1.00  0.00
ATOM   1120  H3' C      35      38.400  29.205  51.703  1.00  0.00
ATOM   1121  C2' C      35      38.159  29.823  53.803  1.00  0.00
ATOM   1122  H2' C      35      37.541  30.645  53.440  1.00  0.00
ATOM   1123  O2' C      35      37.613  29.301  55.067  1.00  0.00
ATOM   1124 HO2' C      35      37.049  28.560  54.832  1.00  0.00
ATOM   1125  O3' C      35      37.344  27.790  52.776  1.00  0.00
ATOM   1126  P   C      36      35.925  27.850  52.042  1.00  0.00
ATOM   1127  OP1 C      36      35.244  26.567  52.216  1.00  0.00
ATOM   1128  OP2 C      36      36.139  28.450  50.685  1.00  0.00
ATOM   1129  O5' C      36      35.117  28.878  52.834  1.00  0.00
ATOM   1130  C5' C      36      34.634  28.577  54.156  1.00  0.00
ATOM   1131  H5' C      36      35.415  28.178  54.804  1.00  0.00
ATOM   1132 H5'' C      36      33.907  27.765  54.143  1.00  0.00
ATOM   1133  C4' C      36      34.122  29.961  54.708  1.00  0.00
ATOM   1134  H4' C      36      33.652  29.676  55.650  1.00  0.00
ATOM   1135  O4' C      36      35.071  30.949  55.101  1.00  0.00
ATOM   1136  C1' C      36      34.541  32.273  55.058  1.00  0.00
ATOM   1137  H1' C      36      34.554  32.733  56.046  1.00  0.00
ATOM   1138  N1  C      36      35.115  33.086  53.915  1.00  0.00
ATOM   1139  C6  C      36      35.910  32.548  52.925  1.00  0.00
ATOM   1140  H6  C      36      36.001  31.473  52.889  1.00  0.00
ATOM   1141  C5  C      36      36.447  33.275  51.896  1.00  0.00
ATOM   1142  H5  C      36      36.949  32.880  51.025  1.00  0.00
ATOM   1143  C4  C      36      36.142  34.685  52.012  1.00  0.00
ATOM   1144  N4  C      36      36.665  35.467  51.100  1.00  0.00
ATOM   1145  H41 C      36      37.104  35.007  50.315  1.00  0.00
ATOM   1146  H42 C      36      36.660  36.457  51.297  1.00  0.00
ATOM   1147  N3  C      36      35.494  35.201  53.036  1.00  0.00
ATOM   1148  C2  C      36      34.954  34.448  53.926  1.00  0.00
ATOM   1149  O2  C      36      34.220  35.006  54.736  1.00  0.00
ATOM   1150  C3' C      36      33.090  30.743  53.958  1.00  0.00
ATOM   1151  H3' C      36      33.318  30.943  52.911  1.00  0.00
ATOM   1152  C2' C      36      33.075  32.102  54.730  1.00  0.00
ATOM   1153  H2' C      36      32.557  32.877  54.166  1.00  0.00
ATOM   1154  O2' C      36      32.395  31.976  56.023  1.00  0.00
ATOM   1155 HO2' C      36      31.452  32.055  55.866  1.00  0.00
ATOM   1156  O3' C      36      31.784  30.174  54.029  1.00  0.00
ATOM   1157  P   C      37      30.742  30.101  52.746  1.00  0.00
ATOM   1158  OP1 C      37      29.623  29.227  53.083  1.00  0.00
ATOM   1159  OP2 C      37      31.618  29.777  51.617  1.00  0.00
ATOM   1160  O5' C      37      30.324  31.562  52.568  1.00  0.00
ATOM   1161  C5' C      37      29.595  32.159  53.595  1.00  0.00
ATOM   1162  H5' C      37      30.152  32.316  54.519  1.00  0.00
ATOM   1163 H5'' C      37      28.731  31.552  53.866  1.00  0.00
ATOM   1164  C4' C      37      29.335  33.616  53.218  1.00  0.00
ATOM   1165  H4' C      37      28.646  34.021  53.959  1.00  0.00
ATOM   1166  O4' C      37      30.611  34.284  53.334  1.00  0.00
ATOM   1167  C1' C      37      30.554  35.507  52.697  1.00  0.00
ATOM   1168  H1' C      37      30.449  36.392  53.325  1.00  0.00
ATOM   1169  N1  C      37      31.667  35.563  51.744  1.00  0.00
ATOM   1170  C6  C      37      32.379  34.447  51.422  1.00  0.00
ATOM   1171  H6  C      37      32.341  33.483  51.907  1.00  0.00
ATOM   1172  C5  C      37      33.331  34.603  50.445  1.00  0.00
ATOM   1173  H5  C      37      34.002  33.781  50.248  1.00  0.00
ATOM   1174  C4  C      37      33.555  35.853  49.798  1.00  0.00
ATOM   1175  N4  C      37      34.433  36.000  48.833  1.00  0.00
ATOM   1176  H41 C      37      34.878  35.192  48.422  1.00  0.00
ATOM   1177  H42 C      37      34.647  36.936  48.522  1.00  0.00
ATOM   1178  N3  C      37      32.937  36.936  50.196  1.00  0.00
ATOM   1179  C2  C      37      31.970  36.787  51.122  1.00  0.00
ATOM   1180  O2  C      37      31.304  37.770  51.445  1.00  0.00
ATOM   1181  C3' C      37      28.862  34.024  51.836  1.00  0.00
ATOM   1182  H3' C      37      29.457  33.483  51.101  1.00  0.00
ATOM   1183  C2' C      37      29.333  35.527  51.762  1.00  0.00
ATOM   1184  H2' C      37      29.618  35.860  50.764  1.00  0.00
ATOM   1185  O2' C      37      28.307  36.367  52.258  1.00  0.00
ATOM   1186 HO2' C      37      27.527  35.807  52.278  1.00  0.00
ATOM   1187  O3' C      37      27.462  33.976  51.633  1.00  0.00
ATOM   1188  P   U      38      26.849  33.958  50.138  1.00  0.00
ATOM   1189  OP1 U      38      25.373  34.081  50.391  1.00  0.00
ATOM   1190  OP2 U      38      27.406  32.717  49.627  1.00  0.00
ATOM   1191  O5' U      38      27.472  35.230  49.534  1.00  0.00
ATOM   1192  C5' U      38      26.757  36.445  49.640  1.00  0.00
ATOM   1193  H5' U      38      26.574  36.667  50.691  1.00  0.00
ATOM   1194 H5'' U      38      25.776  36.394  49.167  1.00  0.00
ATOM   1195  C4' U      38      27.496  37.604  48.942  1.00  0.00
ATOM   1196  H4' U      38      27.031  38.570  49.139  1.00  0.00
ATOM   1197  O4' U      38      28.893  37.729  49.345  1.00  0.00
ATOM   1198  C1' U      38      29.586  38.301  48.252  1.00  0.00
ATOM   1199  H1' U      38      30.095  39.232  48.501  1.00  0.00
ATOM   1200  N1  U      38      30.692  37.460  47.689  1.00  0.00
ATOM   1201  C6  U      38      30.558  36.063  47.781  1.00  0.00
ATOM   1202  H6  U      38      29.625  35.643  48.128  1.00  0.00
ATOM   1203  C5  U      38      31.456  35.272  47.112  1.00  0.00
ATOM   1204  H5  U      38      31.338  34.201  47.041  1.00  0.00
ATOM   1205  C4  U      38      32.451  35.843  46.247  1.00  0.00
ATOM   1206  O4  U      38      33.165  35.202  45.529  1.00  0.00
ATOM   1207  N3  U      38      32.492  37.193  46.257  1.00  0.00
ATOM   1208  H3  U      38      33.220  37.590  45.681  1.00  0.00
ATOM   1209  C2  U      38      31.670  38.069  46.927  1.00  0.00
ATOM   1210  O2  U      38      31.804  39.291  46.747  1.00  0.00
ATOM   1211  C3' U      38      27.581  37.430  47.428  1.00  0.00
ATOM   1212  H3' U      38      27.983  36.456  47.148  1.00  0.00
ATOM   1213  C2' U      38      28.663  38.492  47.068  1.00  0.00
ATOM   1214  H2' U      38      29.091  38.263  46.092  1.00  0.00
ATOM   1215  O2' U      38      28.145  39.806  47.138  1.00  0.00
ATOM   1216 HO2' U      38      27.218  39.786  46.888  1.00  0.00
ATOM   1217  O3' U      38      26.414  37.611  46.706  1.00  0.00
ATOM   1218  P   A      39      26.282  37.449  45.073  1.00  0.00
ATOM   1219  OP1 A      39      24.837  37.398  44.771  1.00  0.00
ATOM   1220  OP2 A      39      27.132  36.316  44.658  1.00  0.00
ATOM   1221  O5' A      39      26.793  38.689  44.205  1.00  0.00
ATOM   1222  C5' A      39      26.150  39.863  44.203  1.00  0.00
ATOM   1223  H5' A      39      25.931  40.164  45.227  1.00  0.00
ATOM   1224 H5'' A      39      25.231  39.766  43.624  1.00  0.00
ATOM   1225  C4' A      39      27.001  40.808  43.455  1.00  0.00
ATOM   1226  H4' A      39      26.405  41.714  43.348  1.00  0.00
ATOM   1227  O4' A      39      28.291  41.209  44.048  1.00  0.00
ATOM   1228  C1' A      39      29.268  41.452  43.034  1.00  0.00
ATOM   1229  H1' A      39      29.629  42.461  43.227  1.00  0.00
ATOM   1230  N9  A      39      30.357  40.437  42.978  1.00  0.00
ATOM   1231  C8  A      39      30.306  39.106  43.463  1.00  0.00
ATOM   1232  H8  A      39      29.431  38.794  44.014  1.00  0.00
ATOM   1233  N7  A      39      31.297  38.305  43.118  1.00  0.00
ATOM   1234  C5  A      39      32.110  39.141  42.327  1.00  0.00
ATOM   1235  C6  A      39      33.353  39.015  41.660  1.00  0.00
ATOM   1236  N6  A      39      34.110  37.913  41.741  1.00  0.00
ATOM   1237  H61 A      39      33.847  37.091  42.265  1.00  0.00
ATOM   1238  H62 A      39      34.969  37.940  41.210  1.00  0.00
ATOM   1239  N1  A      39      33.836  40.001  40.863  1.00  0.00
ATOM   1240  C2  A      39      33.073  41.054  40.739  1.00  0.00
ATOM   1241  H2  A      39      33.472  41.804  40.071  1.00  0.00
ATOM   1242  N3  A      39      31.915  41.339  41.336  1.00  0.00
ATOM   1243  C4  A      39      31.483  40.374  42.176  1.00  0.00
ATOM   1244  C3' A      39      27.274  40.430  42.029  1.00  0.00
ATOM   1245  H3' A      39      27.745  39.450  41.953  1.00  0.00
ATOM   1246  C2' A      39      28.410  41.425  41.722  1.00  0.00
ATOM   1247  H2' A      39      29.093  41.068  40.951  1.00  0.00
ATOM   1248  O2' A      39      27.955  42.759  41.421  1.00  0.00
ATOM   1249 HO2' A      39      27.011  42.645  41.286  1.00  0.00
ATOM   1250  O3' A      39      26.128  40.483  41.217  1.00  0.00
ATOM   1251  P   G      40      26.084  39.526  39.901  1.00  0.00
ATOM   1252  OP1 G      40      24.837  39.917  39.218  1.00  0.00
ATOM   1253  OP2 G      40      26.232  38.087  40.310  1.00  0.00
ATOM   1254  O5' G      40      27.387  39.996  39.020  1.00  0.00
ATOM   1255  C5' G      40      27.412  41.257  38.341  1.00  0.00
ATOM   1256  H5' G      40      27.362  42.101  39.029  1.00  0.00
ATOM   1257 H5'' G      40      26.553  41.290  37.671  1.00  0.00
ATOM   1258  C4' G      40      28.718  41.387  37.583  1.00  0.00
ATOM   1259  H4' G      40      28.815  42.399  37.191  1.00  0.00
ATOM   1260  O4' G      40      29.796  41.222  38.419  1.00  0.00
ATOM   1261  C1' G      40      30.875  40.580  37.687  1.00  0.00
ATOM   1262  H1' G      40      31.755  41.220  37.759  1.00  0.00
ATOM   1263  N9  G      40      31.134  39.231  38.268  1.00  0.00
ATOM   1264  C8  G      40      30.504  38.581  39.261  1.00  0.00
ATOM   1265  H8  G      40      29.535  38.893  39.623  1.00  0.00
ATOM   1266  N7  G      40      30.988  37.446  39.678  1.00  0.00
ATOM   1267  C5  G      40      32.216  37.401  38.963  1.00  0.00
ATOM   1268  C6  G      40      33.302  36.459  39.082  1.00  0.00
ATOM   1269  O6  G      40      33.381  35.443  39.758  1.00  0.00
ATOM   1270  N1  G      40      34.365  36.781  38.275  1.00  0.00
ATOM   1271  H1  G      40      35.082  36.077  38.176  1.00  0.00
ATOM   1272  C2  G      40      34.467  37.939  37.473  1.00  0.00
ATOM   1273  N2  G      40      35.685  38.234  37.044  1.00  0.00
ATOM   1274  H21 G      40      35.744  38.919  36.304  1.00  0.00
ATOM   1275  H22 G      40      36.430  37.672  37.432  1.00  0.00
ATOM   1276  N3  G      40      33.449  38.850  37.393  1.00  0.00
ATOM   1277  C4  G      40      32.317  38.518  38.116  1.00  0.00
ATOM   1278  C3' G      40      28.909  40.359  36.467  1.00  0.00
ATOM   1279  H3' G      40      28.757  39.333  36.800  1.00  0.00
ATOM   1280  C2' G      40      30.390  40.462  36.268  1.00  0.00
ATOM   1281  H2' G      40      30.688  39.526  35.794  1.00  0.00
ATOM   1282  O2' G      40      30.803  41.633  35.533  1.00  0.00
ATOM   1283 HO2' G      40      31.613  41.317  35.126  1.00  0.00
ATOM   1284  O3' G      40      28.236  40.758  35.336  1.00  0.00
ATOM   1285  P   G      41      27.811  39.742  34.294  1.00  0.00
ATOM   1286  OP1 G      41      26.997  40.529  33.348  1.00  0.00
ATOM   1287  OP2 G      41      27.190  38.601  35.017  1.00  0.00
ATOM   1288  O5' G      41      29.157  39.318  33.632  1.00  0.00
ATOM   1289  C5' G      41      29.880  40.234  32.804  1.00  0.00
ATOM   1290  H5' G      41      29.921  41.209  33.289  1.00  0.00
ATOM   1291 H5'' G      41      29.365  40.359  31.852  1.00  0.00
ATOM   1292  C4' G      41      31.298  39.746  32.497  1.00  0.00
ATOM   1293  H4' G      41      31.918  40.477  31.978  1.00  0.00
ATOM   1294  O4' G      41      31.995  39.492  33.714  1.00  0.00
ATOM   1295  C1' G      41      32.944  38.459  33.501  1.00  0.00
ATOM   1296  H1' G      41      34.006  38.691  33.578  1.00  0.00
ATOM   1297  N9  G      41      32.640  37.327  34.411  1.00  0.00
ATOM   1298  C8  G      41      31.332  36.945  34.831  1.00  0.00
ATOM   1299  H8  G      41      30.400  37.484  34.749  1.00  0.00
ATOM   1300  N7  G      41      31.391  35.852  35.545  1.00  0.00
ATOM   1301  C5  G      41      32.689  35.476  35.625  1.00  0.00
ATOM   1302  C6  G      41      33.363  34.344  36.287  1.00  0.00
ATOM   1303  O6  G      41      32.925  33.487  37.000  1.00  0.00
ATOM   1304  N1  G      41      34.745  34.345  35.996  1.00  0.00
ATOM   1305  H1  G      41      35.211  33.522  36.350  1.00  0.00
ATOM   1306  C2  G      41      35.386  35.224  35.207  1.00  0.00
ATOM   1307  N2  G      41      36.711  35.163  35.279  1.00  0.00
ATOM   1308  H21 G      41      37.248  35.782  34.688  1.00  0.00
ATOM   1309  H22 G      41      37.200  34.482  35.842  1.00  0.00
ATOM   1310  N3  G      41      34.823  36.291  34.657  1.00  0.00
ATOM   1311  C4  G      41      33.479  36.380  34.880  1.00  0.00
ATOM   1312  C3' G      41      31.406  38.365  31.760  1.00  0.00
ATOM   1313  H3' G      41      30.707  37.684  32.245  1.00  0.00
ATOM   1314  C2' G      41      32.846  37.998  32.079  1.00  0.00
ATOM   1315  H2' G      41      32.930  36.914  32.006  1.00  0.00
ATOM   1316  O2' G      41      33.695  38.747  31.164  1.00  0.00
ATOM   1317 HO2' G      41      33.050  39.119  30.559  1.00  0.00
ATOM   1318  O3' G      41      31.192  38.562  30.340  1.00  0.00
ATOM   1319  P   U      42      30.413  37.490  29.414  1.00  0.00
ATOM   1320  OP1 U      42      29.689  38.226  28.385  1.00  0.00
ATOM   1321  OP2 U      42      29.637  36.566  30.259  1.00  0.00
ATOM   1322  O5' U      42      31.604  36.764  28.822  1.00  0.00
ATOM   1323  C5' U      42      32.366  37.261  27.727  1.00  0.00
ATOM   1324  H5' U      42      32.686  38.274  27.969  1.00  0.00
ATOM   1325 H5'' U      42      31.826  37.203  26.782  1.00  0.00
ATOM   1326  C4' U      42      33.705  36.436  27.555  1.00  0.00
ATOM   1327  H4' U      42      34.145  36.817  26.634  1.00  0.00
ATOM   1328  O4' U      42      34.690  36.687  28.573  1.00  0.00
ATOM   1329  C1' U      42      35.571  35.534  28.631  1.00  0.00
ATOM   1330  H1' U      42      36.497  36.058  28.392  1.00  0.00
ATOM   1331  N1  U      42      35.577  34.830  29.908  1.00  0.00
ATOM   1332  C6  U      42      34.475  34.962  30.718  1.00  0.00
ATOM   1333  H6  U      42      33.654  35.608  30.444  1.00  0.00
ATOM   1334  C5  U      42      34.318  34.143  31.799  1.00  0.00
ATOM   1335  H5  U      42      33.380  34.273  32.319  1.00  0.00
ATOM   1336  C4  U      42      35.328  33.238  32.191  1.00  0.00
ATOM   1337  O4  U      42      35.366  32.624  33.227  1.00  0.00
ATOM   1338  N3  U      42      36.396  33.214  31.381  1.00  0.00
ATOM   1339  H3  U      42      37.152  32.691  31.800  1.00  0.00
ATOM   1340  C2  U      42      36.592  33.971  30.242  1.00  0.00
ATOM   1341  O2  U      42      37.682  33.962  29.658  1.00  0.00
ATOM   1342  C3' U      42      33.655  34.889  27.344  1.00  0.00
ATOM   1343  H3' U      42      33.104  34.382  28.136  1.00  0.00
ATOM   1344  C2' U      42      35.174  34.547  27.450  1.00  0.00
ATOM   1345  H2' U      42      35.322  33.513  27.761  1.00  0.00
ATOM   1346  O2' U      42      35.814  34.913  26.216  1.00  0.00
ATOM   1347 HO2' U      42      35.408  34.443  25.484  1.00  0.00
ATOM   1348  O3' U      42      33.150  34.542  26.070  1.00  0.00
ATOM   1349  P   U      43      32.169  33.307  25.769  1.00  0.00
ATOM   1350  OP1 U      43      31.756  33.320  24.394  1.00  0.00
ATOM   1351  OP2 U      43      31.151  33.436  26.820  1.00  0.00
ATOM   1352  O5' U      43      33.131  32.047  25.987  1.00  0.00
ATOM   1353  C5' U      43      34.070  31.497  25.141  1.00  0.00
ATOM   1354  H5' U      43      34.688  32.213  24.599  1.00  0.00
ATOM   1355 H5'' U      43      33.588  30.886  24.377  1.00  0.00
ATOM   1356  C4' U      43      34.953  30.538  25.965  1.00  0.00
ATOM   1357  H4' U      43      35.707  30.093  25.315  1.00  0.00
ATOM   1358  O4' U      43      35.415  31.130  27.177  1.00  0.00
ATOM   1359  C1' U      43      35.398  30.150  28.187  1.00  0.00
ATOM   1360  H1' U      43      36.449  30.034  28.449  1.00  0.00
ATOM   1361  N1  U      43      34.584  30.503  29.361  1.00  0.00
ATOM   1362  C6  U      43      33.348  31.070  29.301  1.00  0.00
ATOM   1363  H6  U      43      33.114  31.453  28.318  1.00  0.00
ATOM   1364  C5  U      43      32.502  31.186  30.331  1.00  0.00
ATOM   1365  H5  U      43      31.510  31.606  30.250  1.00  0.00
ATOM   1366  C4  U      43      32.913  30.628  31.553  1.00  0.00
ATOM   1367  O4  U      43      32.293  30.724  32.611  1.00  0.00
ATOM   1368  N3  U      43      34.121  29.981  31.530  1.00  0.00
ATOM   1369  H3  U      43      34.542  29.693  32.402  1.00  0.00
ATOM   1370  C2  U      43      35.002  29.935  30.521  1.00  0.00
ATOM   1371  O2  U      43      36.009  29.269  30.715  1.00  0.00
ATOM   1372  C3' U      43      34.077  29.377  26.408  1.00  0.00
ATOM   1373  H3' U      43      33.065  29.753  26.559  1.00  0.00
ATOM   1374  C2' U      43      34.807  28.907  27.665  1.00  0.00
ATOM   1375  H2' U      43      34.090  28.385  28.298  1.00  0.00
ATOM   1376  O2' U      43      35.982  28.083  27.443  1.00  0.00
ATOM   1377 HO2' U      43      35.986  27.263  27.943  1.00  0.00
ATOM   1378  O3' U      43      33.887  28.398  25.420  1.00  0.00
ATOM   1379  P   C      44      32.898  27.143  25.612  1.00  0.00
ATOM   1380  OP1 C      44      32.606  26.495  24.402  1.00  0.00
ATOM   1381  OP2 C      44      31.779  27.636  26.436  1.00  0.00
ATOM   1382  O5' C      44      33.697  26.028  26.493  1.00  0.00
ATOM   1383  C5' C      44      34.847  25.327  26.022  1.00  0.00
ATOM   1384  H5' C      44      35.588  26.090  25.786  1.00  0.00
ATOM   1385 H5'' C      44      34.558  24.685  25.189  1.00  0.00
ATOM   1386  C4' C      44      35.476  24.597  27.185  1.00  0.00
ATOM   1387  H4' C      44      36.388  24.136  26.806  1.00  0.00
ATOM   1388  O4' C      44      35.683  25.518  28.288  1.00  0.00
ATOM   1389  C1' C      44      35.486  24.831  29.550  1.00  0.00
ATOM   1390  H1' C      44      36.457  24.711  30.031  1.00  0.00
ATOM   1391  N1  C      44      34.440  25.457  30.390  1.00  0.00
ATOM   1392  C6  C      44      33.471  26.272  29.858  1.00  0.00
ATOM   1393  H6  C      44      33.315  26.281  28.789  1.00  0.00
ATOM   1394  C5  C      44      32.628  26.913  30.675  1.00  0.00
ATOM   1395  H5  C      44      31.860  27.568  30.290  1.00  0.00
ATOM   1396  C4  C      44      32.774  26.796  32.036  1.00  0.00
ATOM   1397  N4  C      44      32.109  27.555  32.809  1.00  0.00
ATOM   1398  H41 C      44      31.481  28.264  32.459  1.00  0.00
ATOM   1399  H42 C      44      32.028  27.409  33.806  1.00  0.00
ATOM   1400  N3  C      44      33.629  25.929  32.525  1.00  0.00
ATOM   1401  C2  C      44      34.444  25.187  31.707  1.00  0.00
ATOM   1402  O2  C      44      35.275  24.500  32.285  1.00  0.00
ATOM   1403  C3' C      44      34.679  23.496  27.810  1.00  0.00
ATOM   1404  H3' C      44      33.611  23.708  27.762  1.00  0.00
ATOM   1405  C2' C      44      35.117  23.367  29.261  1.00  0.00
ATOM   1406  H2' C      44      34.264  23.089  29.880  1.00  0.00
ATOM   1407  O2' C      44      36.247  22.423  29.467  1.00  0.00
ATOM   1408 HO2' C      44      36.215  22.075  30.361  1.00  0.00
ATOM   1409  O3' C      44      34.847  22.336  27.070  1.00  0.00
ATOM   1410  P   U      45      33.659  21.287  26.922  1.00  0.00
ATOM   1411  OP1 U      45      34.106  20.172  26.098  1.00  0.00
ATOM   1412  OP2 U      45      32.437  21.966  26.411  1.00  0.00
ATOM   1413  O5' U      45      33.298  20.707  28.328  1.00  0.00
ATOM   1414  C5' U      45      34.229  19.895  29.015  1.00  0.00
ATOM   1415  H5' U      45      35.226  20.323  28.908  1.00  0.00
ATOM   1416 H5'' U      45      34.238  18.936  28.497  1.00  0.00
ATOM   1417  C4' U      45      33.898  19.577  30.535  1.00  0.00
ATOM   1418  H4' U      45      34.554  18.765  30.851  1.00  0.00
ATOM   1419  O4' U      45      34.163  20.754  31.351  1.00  0.00
ATOM   1420  C1' U      45      33.287  20.727  32.491  1.00  0.00
ATOM   1421  H1' U      45      33.876  20.684  33.407  1.00  0.00
ATOM   1422  N1  U      45      32.527  22.002  32.534  1.00  0.00
ATOM   1423  C6  U      45      31.990  22.563  31.440  1.00  0.00
ATOM   1424  H6  U      45      32.149  22.131  30.463  1.00  0.00
ATOM   1425  C5  U      45      31.180  23.659  31.542  1.00  0.00
ATOM   1426  H5  U      45      30.771  24.167  30.681  1.00  0.00
ATOM   1427  C4  U      45      30.809  24.224  32.793  1.00  0.00
ATOM   1428  O4  U      45      30.047  25.176  32.995  1.00  0.00
ATOM   1429  N3  U      45      31.197  23.419  33.812  1.00  0.00
ATOM   1430  H3  U      45      30.840  23.628  34.733  1.00  0.00
ATOM   1431  C2  U      45      32.111  22.397  33.802  1.00  0.00
ATOM   1432  O2  U      45      32.503  21.862  34.846  1.00  0.00
ATOM   1433  C3' U      45      32.472  19.167  30.878  1.00  0.00
ATOM   1434  H3' U      45      31.783  19.747  30.263  1.00  0.00
ATOM   1435  C2' U      45      32.383  19.503  32.352  1.00  0.00
ATOM   1436  H2' U      45      31.337  19.607  32.637  1.00  0.00
ATOM   1437  O2' U      45      33.050  18.499  33.157  1.00  0.00
ATOM   1438 HO2' U      45      32.928  17.622  32.786  1.00  0.00
ATOM   1439  O3' U      45      32.265  17.849  30.619  1.00  0.00
ATOM   1440  P   G      46      30.801  17.236  30.630  1.00  0.00
ATOM   1441  OP1 G      46      31.007  15.808  30.347  1.00  0.00
ATOM   1442  OP2 G      46      29.958  17.992  29.723  1.00  0.00
ATOM   1443  O5' G      46      30.186  17.411  32.128  1.00  0.00
ATOM   1444  C5' G      46      30.180  16.312  33.111  1.00  0.00
ATOM   1445  H5' G      46      31.164  15.852  33.202  1.00  0.00
ATOM   1446 H5'' G      46      29.560  15.499  32.732  1.00  0.00
ATOM   1447  C4' G      46      29.600  16.726  34.487  1.00  0.00
ATOM   1448  H4' G      46      29.912  15.893  35.118  1.00  0.00
ATOM   1449  O4' G      46      30.216  17.894  34.952  1.00  0.00
ATOM   1450  C1' G      46      29.142  18.676  35.477  1.00  0.00
ATOM   1451  H1' G      46      29.460  19.116  36.422  1.00  0.00
ATOM   1452  N9  G      46      28.706  19.899  34.732  1.00  0.00
ATOM   1453  C8  G      46      28.684  20.161  33.406  1.00  0.00
ATOM   1454  H8  G      46      28.875  19.377  32.687  1.00  0.00
ATOM   1455  N7  G      46      28.333  21.378  33.082  1.00  0.00
ATOM   1456  C5  G      46      28.008  21.942  34.328  1.00  0.00
ATOM   1457  C6  G      46      27.545  23.250  34.674  1.00  0.00
ATOM   1458  O6  G      46      27.286  24.188  33.946  1.00  0.00
ATOM   1459  N1  G      46      27.327  23.390  36.059  1.00  0.00
ATOM   1460  H1  G      46      26.888  24.257  36.334  1.00  0.00
ATOM   1461  C2  G      46      27.434  22.391  36.961  1.00  0.00
ATOM   1462  N2  G      46      27.262  22.803  38.193  1.00  0.00
ATOM   1463  H21 G      46      27.283  22.050  38.866  1.00  0.00
ATOM   1464  H22 G      46      26.802  23.660  38.467  1.00  0.00
ATOM   1465  N3  G      46      27.959  21.185  36.707  1.00  0.00
ATOM   1466  C4  G      46      28.220  21.025  35.351  1.00  0.00
ATOM   1467  C3' G      46      28.104  16.919  34.445  1.00  0.00
ATOM   1468  H3' G      46      27.781  17.473  33.563  1.00  0.00
ATOM   1469  C2' G      46      27.960  17.731  35.683  1.00  0.00
ATOM   1470  H2' G      46      26.966  18.176  35.630  1.00  0.00
ATOM   1471  O2' G      46      28.128  16.951  36.830  1.00  0.00
ATOM   1472 HO2' G      46      27.901  16.032  36.673  1.00  0.00
ATOM   1473  O3' G      46      27.361  15.665  34.420  1.00  0.00
ATOM   1474  P   G      47      25.873  15.585  33.959  1.00  0.00
ATOM   1475  OP1 G      47      25.407  14.226  34.319  1.00  0.00
ATOM   1476  OP2 G      47      25.613  16.062  32.544  1.00  0.00
ATOM   1477  O5' G      47      25.112  16.587  34.895  1.00  0.00
ATOM   1478  C5' G      47      24.849  16.210  36.193  1.00  0.00
ATOM   1479  H5' G      47      25.754  15.928  36.730  1.00  0.00
ATOM   1480 H5'' G      47      24.193  15.342  36.261  1.00  0.00
ATOM   1481  C4' G      47      24.312  17.305  37.123  1.00  0.00
ATOM   1482  H4' G      47      24.253  17.019  38.173  1.00  0.00
ATOM   1483  O4' G      47      25.195  18.407  37.055  1.00  0.00
ATOM   1484  C1' G      47      24.428  19.643  37.171  1.00  0.00
ATOM   1485  H1' G      47      24.806  20.299  37.955  1.00  0.00
ATOM   1486  N9  G      47      24.480  20.368  35.871  1.00  0.00
ATOM   1487  C8  G      47      24.842  19.989  34.572  1.00  0.00
ATOM   1488  H8  G      47      25.308  19.062  34.273  1.00  0.00
ATOM   1489  N7  G      47      24.689  21.031  33.779  1.00  0.00
ATOM   1490  C5  G      47      24.099  22.063  34.470  1.00  0.00
ATOM   1491  C6  G      47      23.807  23.504  34.198  1.00  0.00
ATOM   1492  O6  G      47      23.903  24.120  33.136  1.00  0.00
ATOM   1493  N1  G      47      23.265  24.191  35.242  1.00  0.00
ATOM   1494  H1  G      47      23.008  25.148  35.047  1.00  0.00
ATOM   1495  C2  G      47      23.253  23.662  36.494  1.00  0.00
ATOM   1496  N2  G      47      22.663  24.382  37.349  1.00  0.00
ATOM   1497  H21 G      47      22.466  24.008  38.266  1.00  0.00
ATOM   1498  H22 G      47      22.376  25.318  37.101  1.00  0.00
ATOM   1499  N3  G      47      23.597  22.455  36.806  1.00  0.00
ATOM   1500  C4  G      47      24.064  21.713  35.792  1.00  0.00
ATOM   1501  C3' G      47      22.929  17.895  36.715  1.00  0.00
ATOM   1502  H3' G      47      23.027  18.232  35.683  1.00  0.00
ATOM   1503  C2' G      47      22.948  19.292  37.455  1.00  0.00
ATOM   1504  H2' G      47      22.238  20.045  37.111  1.00  0.00
ATOM   1505  O2' G      47      22.819  19.207  38.868  1.00  0.00
ATOM   1506 HO2' G      47      22.761  20.084  39.254  1.00  0.00
ATOM   1507  O3' G      47      21.766  17.075  36.836  1.00  0.00
ATOM   1508  P   U      48      20.761  16.973  35.735  1.00  0.00
ATOM   1509  OP1 U      48      19.842  15.873  36.156  1.00  0.00
ATOM   1510  OP2 U      48      21.505  16.851  34.462  1.00  0.00
ATOM   1511  O5' U      48      19.974  18.377  35.696  1.00  0.00
ATOM   1512  C5' U      48      19.360  18.828  36.917  1.00  0.00
ATOM   1513  H5' U      48      20.007  18.809  37.794  1.00  0.00
ATOM   1514 H5'' U      48      18.481  18.202  37.066  1.00  0.00
ATOM   1515  C4' U      48      18.874  20.284  36.907  1.00  0.00
ATOM   1516  H4' U      48      18.441  20.489  37.886  1.00  0.00
ATOM   1517  O4' U      48      19.983  21.086  36.746  1.00  0.00
ATOM   1518  C1' U      48      19.541  22.330  36.164  1.00  0.00
ATOM   1519  H1' U      48      19.813  23.105  36.880  1.00  0.00
ATOM   1520  N1  U      48      20.254  22.739  34.882  1.00  0.00
ATOM   1521  C6  U      48      20.867  21.795  34.067  1.00  0.00
ATOM   1522  H6  U      48      21.154  20.803  34.383  1.00  0.00
ATOM   1523  C5  U      48      21.258  22.178  32.853  1.00  0.00
ATOM   1524  H5  U      48      21.842  21.506  32.242  1.00  0.00
ATOM   1525  C4  U      48      20.876  23.424  32.306  1.00  0.00
ATOM   1526  O4  U      48      21.140  23.792  31.142  1.00  0.00
ATOM   1527  N3  U      48      20.221  24.292  33.181  1.00  0.00
ATOM   1528  H3  U      48      19.883  25.142  32.753  1.00  0.00
ATOM   1529  C2  U      48      19.902  24.020  34.461  1.00  0.00
ATOM   1530  O2  U      48      19.384  24.885  35.202  1.00  0.00
ATOM   1531  C3' U      48      17.847  20.709  35.906  1.00  0.00
ATOM   1532  H3' U      48      18.216  20.422  34.921  1.00  0.00
ATOM   1533  C2' U      48      18.023  22.168  35.957  1.00  0.00
ATOM   1534  H2' U      48      17.680  22.692  35.065  1.00  0.00
ATOM   1535  O2' U      48      17.319  22.817  37.087  1.00  0.00
ATOM   1536 HO2' U      48      17.050  23.676  36.751  1.00  0.00
ATOM   1537  O3' U      48      16.532  20.358  36.242  1.00  0.00
ATOM   1538  P   G      49      15.654  19.583  35.218  1.00  0.00
ATOM   1539  OP1 G      49      14.283  19.655  35.799  1.00  0.00
ATOM   1540  OP2 G      49      16.303  18.273  34.954  1.00  0.00
ATOM   1541  O5' G      49      15.593  20.582  33.942  1.00  0.00
ATOM   1542  C5' G      49      14.972  21.860  34.038  1.00  0.00
ATOM   1543  H5' G      49      15.213  22.444  34.925  1.00  0.00
ATOM   1544 H5'' G      49      13.885  21.898  34.109  1.00  0.00
ATOM   1545  C4' G      49      15.285  22.656  32.797  1.00  0.00
ATOM   1546  H4' G      49      14.683  23.552  32.952  1.00  0.00
ATOM   1547  O4' G      49      16.650  23.059  32.674  1.00  0.00
ATOM   1548  C1' G      49      16.965  23.418  31.299  1.00  0.00
ATOM   1549  H1' G      49      17.376  24.422  31.190  1.00  0.00
ATOM   1550  N9  G      49      18.000  22.456  30.707  1.00  0.00
ATOM   1551  C8  G      49      18.355  21.217  31.146  1.00  0.00
ATOM   1552  H8  G      49      17.859  20.717  31.965  1.00  0.00
ATOM   1553  N7  G      49      19.254  20.607  30.384  1.00  0.00
ATOM   1554  C5  G      49      19.628  21.623  29.455  1.00  0.00
ATOM   1555  C6  G      49      20.600  21.662  28.373  1.00  0.00
ATOM   1556  O6  G      49      21.372  20.810  27.908  1.00  0.00
ATOM   1557  N1  G      49      20.815  22.939  27.848  1.00  0.00
ATOM   1558  H1  G      49      21.574  23.077  27.197  1.00  0.00
ATOM   1559  C2  G      49      19.937  23.992  28.094  1.00  0.00
ATOM   1560  N2  G      49      20.244  25.114  27.521  1.00  0.00
ATOM   1561  H21 G      49      19.859  25.987  27.853  1.00  0.00
ATOM   1562  H22 G      49      20.834  25.078  26.702  1.00  0.00
ATOM   1563  N3  G      49      18.950  23.913  28.960  1.00  0.00
ATOM   1564  C4  G      49      18.880  22.742  29.681  1.00  0.00
ATOM   1565  C3' G      49      14.897  22.146  31.413  1.00  0.00
ATOM   1566  H3' G      49      15.280  21.156  31.168  1.00  0.00
ATOM   1567  C2' G      49      15.663  23.177  30.551  1.00  0.00
ATOM   1568  H2' G      49      15.806  22.732  29.566  1.00  0.00
ATOM   1569  O2' G      49      14.928  24.418  30.533  1.00  0.00
ATOM   1570 HO2' G      49      14.072  24.094  30.244  1.00  0.00
ATOM   1571  O3' G      49      13.526  22.246  31.345  1.00  0.00
ATOM   1572  P   U      50      12.705  21.860  30.048  1.00  0.00
ATOM   1573  OP1 U      50      11.309  21.770  30.545  1.00  0.00
ATOM   1574  OP2 U      50      13.374  20.664  29.375  1.00  0.00
ATOM   1575  O5' U      50      12.843  23.133  29.084  1.00  0.00
ATOM   1576  C5' U      50      11.876  24.205  29.212  1.00  0.00
ATOM   1577  H5' U      50      11.996  24.615  30.215  1.00  0.00
ATOM   1578 H5'' U      50      10.865  23.844  29.022  1.00  0.00
ATOM   1579  C4' U      50      12.147  25.351  28.256  1.00  0.00
ATOM   1580  H4' U      50      11.560  26.168  28.677  1.00  0.00
ATOM   1581  O4' U      50      13.486  25.749  28.205  1.00  0.00
ATOM   1582  C1' U      50      13.747  26.247  26.903  1.00  0.00
ATOM   1583  H1' U      50      13.817  27.334  26.945  1.00  0.00
ATOM   1584  N1  U      50      15.012  25.645  26.386  1.00  0.00
ATOM   1585  C6  U      50      15.344  24.266  26.599  1.00  0.00
ATOM   1586  H6  U      50      14.567  23.705  27.096  1.00  0.00
ATOM   1587  C5  U      50      16.436  23.733  26.038  1.00  0.00
ATOM   1588  H5  U      50      16.692  22.697  26.205  1.00  0.00
ATOM   1589  C4  U      50      17.357  24.516  25.295  1.00  0.00
ATOM   1590  O4  U      50      18.394  24.136  24.742  1.00  0.00
ATOM   1591  N3  U      50      16.969  25.831  24.981  1.00  0.00
ATOM   1592  H3  U      50      17.376  26.401  24.254  1.00  0.00
ATOM   1593  C2  U      50      15.840  26.424  25.485  1.00  0.00
ATOM   1594  O2  U      50      15.639  27.578  25.147  1.00  0.00
ATOM   1595  C3' U      50      11.848  24.834  26.850  1.00  0.00
ATOM   1596  H3' U      50      12.368  23.893  26.670  1.00  0.00
ATOM   1597  C2' U      50      12.599  25.875  25.949  1.00  0.00
ATOM   1598  H2' U      50      12.778  25.449  24.962  1.00  0.00
ATOM   1599  O2' U      50      11.823  27.049  25.813  1.00  0.00
ATOM   1600 HO2' U      50      11.043  26.842  25.292  1.00  0.00
ATOM   1601  O3' U      50      10.470  24.598  26.467  1.00  0.00
ATOM   1602  P   A      51       9.888  24.193  25.034  1.00  0.00
ATOM   1603  OP1 A      51       8.525  23.661  25.255  1.00  0.00
ATOM   1604  OP2 A      51      10.856  23.269  24.363  1.00  0.00
ATOM   1605  O5' A      51       9.756  25.634  24.373  1.00  0.00
ATOM   1606  C5' A      51       9.070  25.978  23.178  1.00  0.00
ATOM   1607  H5' A      51       8.159  25.386  23.094  1.00  0.00
ATOM   1608 H5'' A      51       9.769  25.576  22.444  1.00  0.00
ATOM   1609  C4' A      51       8.741  27.411  22.917  1.00  0.00
ATOM   1610  H4' A      51       8.210  27.613  21.986  1.00  0.00
ATOM   1611  O4' A      51       7.842  27.773  23.994  1.00  0.00
ATOM   1612  C1' A      51       8.430  28.964  24.659  1.00  0.00
ATOM   1613  H1' A      51       7.684  29.748  24.794  1.00  0.00
ATOM   1614  N9  A      51       9.027  28.683  25.955  1.00  0.00
ATOM   1615  C8  A      51       8.784  27.598  26.735  1.00  0.00
ATOM   1616  H8  A      51       8.210  26.764  26.359  1.00  0.00
ATOM   1617  N7  A      51       9.352  27.529  27.857  1.00  0.00
ATOM   1618  C5  A      51       9.983  28.781  27.933  1.00  0.00
ATOM   1619  C6  A      51      10.690  29.445  28.929  1.00  0.00
ATOM   1620  N6  A      51      10.829  28.983  30.118  1.00  0.00
ATOM   1621  H61 A      51      10.532  28.050  30.368  1.00  0.00
ATOM   1622  H62 A      51      11.089  29.515  30.935  1.00  0.00
ATOM   1623  N1  A      51      11.056  30.697  28.729  1.00  0.00
ATOM   1624  C2  A      51      10.758  31.312  27.615  1.00  0.00
ATOM   1625  H2  A      51      11.105  32.334  27.579  1.00  0.00
ATOM   1626  N3  A      51      10.125  30.813  26.592  1.00  0.00
ATOM   1627  C4  A      51       9.722  29.533  26.810  1.00  0.00
ATOM   1628  C3' A      51       9.990  28.300  22.988  1.00  0.00
ATOM   1629  H3' A      51      10.752  27.814  23.598  1.00  0.00
ATOM   1630  C2' A      51       9.530  29.570  23.651  1.00  0.00
ATOM   1631  H2' A      51      10.351  30.075  24.160  1.00  0.00
ATOM   1632  O2' A      51       8.811  30.339  22.709  1.00  0.00
ATOM   1633 HO2' A      51       9.396  30.765  22.078  1.00  0.00
ATOM   1634  O3' A      51      10.563  28.477  21.649  1.00  0.00
ATOM   1635  P   G      52      11.846  29.383  21.354  1.00  0.00
ATOM   1636  OP1 G      52      12.074  29.318  19.916  1.00  0.00
ATOM   1637  OP2 G      52      12.872  28.885  22.304  1.00  0.00
ATOM   1638  O5' G      52      11.593  30.811  21.744  1.00  0.00
ATOM   1639  C5' G      52      12.447  31.814  21.293  1.00  0.00
ATOM   1640  H5' G      52      12.140  32.069  20.279  1.00  0.00
ATOM   1641 H5'' G      52      13.463  31.421  21.331  1.00  0.00
ATOM   1642  C4' G      52      12.363  33.049  22.210  1.00  0.00
ATOM   1643  H4' G      52      12.930  33.794  21.652  1.00  0.00
ATOM   1644  O4' G      52      11.047  33.414  22.473  1.00  0.00
ATOM   1645  C1' G      52      11.088  34.079  23.741  1.00  0.00
ATOM   1646  H1' G      52      11.622  35.015  23.580  1.00  0.00
ATOM   1647  N9  G      52       9.741  34.377  24.211  1.00  0.00
ATOM   1648  C8  G      52       8.885  33.483  24.792  1.00  0.00
ATOM   1649  H8  G      52       9.030  32.413  24.803  1.00  0.00
ATOM   1650  N7  G      52       7.912  34.091  25.393  1.00  0.00
ATOM   1651  C5  G      52       8.059  35.414  25.060  1.00  0.00
ATOM   1652  C6  G      52       7.221  36.551  25.259  1.00  0.00
ATOM   1653  O6  G      52       6.071  36.703  25.662  1.00  0.00
ATOM   1654  N1  G      52       7.786  37.702  24.821  1.00  0.00
ATOM   1655  H1  G      52       7.166  38.499  24.843  1.00  0.00
ATOM   1656  C2  G      52       8.951  37.785  24.125  1.00  0.00
ATOM   1657  N2  G      52       9.253  39.002  23.801  1.00  0.00
ATOM   1658  H21 G      52       8.590  39.700  24.106  1.00  0.00
ATOM   1659  H22 G      52      10.144  38.963  23.327  1.00  0.00
ATOM   1660  N3  G      52       9.724  36.750  23.777  1.00  0.00
ATOM   1661  C4  G      52       9.185  35.613  24.332  1.00  0.00
ATOM   1662  C3' G      52      13.142  32.986  23.604  1.00  0.00
ATOM   1663  H3' G      52      13.530  32.011  23.899  1.00  0.00
ATOM   1664  C2' G      52      11.997  33.176  24.597  1.00  0.00
ATOM   1665  H2' G      52      11.499  32.243  24.860  1.00  0.00
ATOM   1666  O2' G      52      12.580  33.825  25.803  1.00  0.00
ATOM   1667 HO2' G      52      13.407  34.275  25.615  1.00  0.00
ATOM   1668  O3' G      52      14.170  33.951  23.631  1.00  0.00
ATOM   1669  P   A      53      15.570  33.611  22.909  1.00  0.00
ATOM   1670  OP1 A      53      16.285  34.889  23.127  1.00  0.00
ATOM   1671  OP2 A      53      15.257  33.110  21.553  1.00  0.00
ATOM   1672  O5' A      53      16.391  32.425  23.704  1.00  0.00
ATOM   1673  C5' A      53      16.913  32.718  24.956  1.00  0.00
ATOM   1674  H5' A      53      17.559  33.596  24.979  1.00  0.00
ATOM   1675 H5'' A      53      17.627  31.941  25.231  1.00  0.00
ATOM   1676  C4' A      53      15.872  32.754  26.097  1.00  0.00
ATOM   1677  H4' A      53      15.173  33.557  25.863  1.00  0.00
ATOM   1678  O4' A      53      15.073  31.544  26.237  1.00  0.00
ATOM   1679  C1' A      53      14.677  31.621  27.629  1.00  0.00
ATOM   1680  H1' A      53      13.610  31.832  27.689  1.00  0.00
ATOM   1681  N9  A      53      15.039  30.335  28.209  1.00  0.00
ATOM   1682  C8  A      53      14.359  29.677  29.206  1.00  0.00
ATOM   1683  H8  A      53      13.400  29.989  29.593  1.00  0.00
ATOM   1684  N7  A      53      14.869  28.524  29.486  1.00  0.00
ATOM   1685  C5  A      53      16.008  28.421  28.699  1.00  0.00
ATOM   1686  C6  A      53      17.033  27.446  28.482  1.00  0.00
ATOM   1687  N6  A      53      17.070  26.297  29.058  1.00  0.00
ATOM   1688  H61 A      53      16.214  25.927  29.445  1.00  0.00
ATOM   1689  H62 A      53      17.904  25.736  28.955  1.00  0.00
ATOM   1690  N1  A      53      18.055  27.721  27.683  1.00  0.00
ATOM   1691  C2  A      53      18.119  28.847  27.009  1.00  0.00
ATOM   1692  H2  A      53      19.001  29.096  26.437  1.00  0.00
ATOM   1693  N3  A      53      17.159  29.811  27.019  1.00  0.00
ATOM   1694  C4  A      53      16.097  29.500  27.863  1.00  0.00
ATOM   1695  C3' A      53      16.627  32.963  27.352  1.00  0.00
ATOM   1696  H3' A      53      17.403  32.208  27.481  1.00  0.00
ATOM   1697  C2' A      53      15.506  32.774  28.360  1.00  0.00
ATOM   1698  H2' A      53      15.841  32.396  29.326  1.00  0.00
ATOM   1699  O2' A      53      14.671  33.854  28.595  1.00  0.00
ATOM   1700 HO2' A      53      14.123  33.583  29.335  1.00  0.00
ATOM   1701  O3' A      53      17.069  34.316  27.567  1.00  0.00
ATOM   1702  P   A      54      18.515  34.590  28.103  1.00  0.00
ATOM   1703  OP1 A      54      18.641  36.033  28.130  1.00  0.00
ATOM   1704  OP2 A      54      19.456  33.755  27.351  1.00  0.00
ATOM   1705  O5' A      54      18.469  34.032  29.583  1.00  0.00
ATOM   1706  C5' A      54      17.709  34.689  30.608  1.00  0.00
ATOM   1707  H5' A      54      16.726  34.936  30.209  1.00  0.00
ATOM   1708 H5'' A      54      18.232  35.560  31.002  1.00  0.00
ATOM   1709  C4' A      54      17.531  33.720  31.792  1.00  0.00
ATOM   1710  H4' A      54      16.877  34.273  32.466  1.00  0.00
ATOM   1711  O4' A      54      16.892  32.537  31.565  1.00  0.00
ATOM   1712  C1' A      54      17.501  31.514  32.291  1.00  0.00
ATOM   1713  H1' A      54      16.725  30.950  32.808  1.00  0.00
ATOM   1714  N9  A      54      18.359  30.579  31.472  1.00  0.00
ATOM   1715  C8  A      54      18.834  30.790  30.187  1.00  0.00
ATOM   1716  H8  A      54      18.783  31.702  29.609  1.00  0.00
ATOM   1717  N7  A      54      19.321  29.614  29.656  1.00  0.00
ATOM   1718  C5  A      54      19.176  28.700  30.724  1.00  0.00
ATOM   1719  C6  A      54      19.485  27.276  30.954  1.00  0.00
ATOM   1720  N6  A      54      20.237  26.479  30.206  1.00  0.00
ATOM   1721  H61 A      54      20.629  26.788  29.328  1.00  0.00
ATOM   1722  H62 A      54      20.260  25.510  30.487  1.00  0.00
ATOM   1723  N1  A      54      19.201  26.720  32.134  1.00  0.00
ATOM   1724  C2  A      54      18.499  27.443  33.041  1.00  0.00
ATOM   1725  H2  A      54      18.236  27.044  34.009  1.00  0.00
ATOM   1726  N3  A      54      18.178  28.710  32.967  1.00  0.00
ATOM   1727  C4  A      54      18.521  29.271  31.778  1.00  0.00
ATOM   1728  C3' A      54      18.767  33.532  32.666  1.00  0.00
ATOM   1729  H3' A      54      19.669  33.352  32.082  1.00  0.00
ATOM   1730  C2' A      54      18.400  32.232  33.338  1.00  0.00
ATOM   1731  H2' A      54      19.255  31.614  33.613  1.00  0.00
ATOM   1732  O2' A      54      17.604  32.534  34.482  1.00  0.00
ATOM   1733 HO2' A      54      17.898  33.380  34.826  1.00  0.00
ATOM   1734  O3' A      54      19.147  34.467  33.679  1.00  0.00
ATOM   1735  P   C      55      20.646  34.495  34.228  1.00  0.00
ATOM   1736  OP1 C      55      20.716  35.677  35.036  1.00  0.00
ATOM   1737  OP2 C      55      21.599  34.388  33.097  1.00  0.00
ATOM   1738  O5' C      55      20.884  33.190  35.155  1.00  0.00
ATOM   1739  C5' C      55      20.268  33.121  36.382  1.00  0.00
ATOM   1740  H5' C      55      19.212  33.389  36.340  1.00  0.00
ATOM   1741 H5'' C      55      20.808  33.794  37.048  1.00  0.00
ATOM   1742  C4' C      55      20.430  31.746  36.945  1.00  0.00
ATOM   1743  H4' C      55      19.894  31.803  37.892  1.00  0.00
ATOM   1744  O4' C      55      19.992  30.623  36.143  1.00  0.00
ATOM   1745  C1' C      55      20.707  29.466  36.518  1.00  0.00
ATOM   1746  H1' C      55      20.035  28.781  37.036  1.00  0.00
ATOM   1747  N1  C      55      21.314  28.727  35.345  1.00  0.00
ATOM   1748  C6  C      55      21.353  29.254  34.074  1.00  0.00
ATOM   1749  H6  C      55      21.057  30.291  34.008  1.00  0.00
ATOM   1750  C5  C      55      21.937  28.609  33.012  1.00  0.00
ATOM   1751  H5  C      55      22.024  29.189  32.105  1.00  0.00
ATOM   1752  C4  C      55      22.308  27.276  33.264  1.00  0.00
ATOM   1753  N4  C      55      22.913  26.588  32.374  1.00  0.00
ATOM   1754  H41 C      55      23.078  26.977  31.457  1.00  0.00
ATOM   1755  H42 C      55      22.891  25.581  32.459  1.00  0.00
ATOM   1756  N3  C      55      22.239  26.643  34.504  1.00  0.00
ATOM   1757  C2  C      55      21.666  27.373  35.490  1.00  0.00
ATOM   1758  O2  C      55      21.555  26.814  36.618  1.00  0.00
ATOM   1759  C3' C      55      21.853  31.425  37.350  1.00  0.00
ATOM   1760  H3' C      55      22.517  31.556  36.496  1.00  0.00
ATOM   1761  C2' C      55      21.742  29.890  37.558  1.00  0.00
ATOM   1762  H2' C      55      22.719  29.419  37.454  1.00  0.00
ATOM   1763  O2' C      55      21.197  29.603  38.782  1.00  0.00
ATOM   1764 HO2' C      55      21.862  29.873  39.421  1.00  0.00
ATOM   1765  O3' C      55      22.223  32.253  38.417  1.00  0.00
ATOM   1766  P   C      56      23.757  32.240  38.851  1.00  0.00
ATOM   1767  OP1 C      56      23.790  33.397  39.845  1.00  0.00
ATOM   1768  OP2 C      56      24.618  32.284  37.669  1.00  0.00
ATOM   1769  O5' C      56      24.002  30.934  39.727  1.00  0.00
ATOM   1770  C5' C      56      23.512  30.647  41.054  1.00  0.00
ATOM   1771  H5' C      56      22.437  30.751  41.204  1.00  0.00
ATOM   1772 H5'' C      56      23.977  31.352  41.743  1.00  0.00
ATOM   1773  C4' C      56      23.885  29.161  41.378  1.00  0.00
ATOM   1774  H4' C      56      23.302  28.879  42.255  1.00  0.00
ATOM   1775  O4' C      56      23.572  28.335  40.192  1.00  0.00
ATOM   1776  C1' C      56      24.390  27.176  40.135  1.00  0.00
ATOM   1777  H1' C      56      23.859  26.252  40.364  1.00  0.00
ATOM   1778  N1  C      56      24.961  27.151  38.712  1.00  0.00
ATOM   1779  C6  C      56      24.876  28.152  37.785  1.00  0.00
ATOM   1780  H6  C      56      24.631  29.125  38.184  1.00  0.00
ATOM   1781  C5  C      56      25.064  27.992  36.508  1.00  0.00
ATOM   1782  H5  C      56      24.890  28.793  35.805  1.00  0.00
ATOM   1783  C4  C      56      25.491  26.725  36.106  1.00  0.00
ATOM   1784  N4  C      56      25.892  26.611  34.896  1.00  0.00
ATOM   1785  H41 C      56      25.706  27.416  34.315  1.00  0.00
ATOM   1786  H42 C      56      26.481  25.824  34.663  1.00  0.00
ATOM   1787  N3  C      56      25.817  25.769  36.928  1.00  0.00
ATOM   1788  C2  C      56      25.517  25.904  38.236  1.00  0.00
ATOM   1789  O2  C      56      25.529  24.858  38.932  1.00  0.00
ATOM   1790  C3' C      56      25.371  28.809  41.554  1.00  0.00
ATOM   1791  H3' C      56      25.896  29.382  40.789  1.00  0.00
ATOM   1792  C2' C      56      25.449  27.357  41.263  1.00  0.00
ATOM   1793  H2' C      56      26.440  27.043  40.937  1.00  0.00
ATOM   1794  O2' C      56      25.042  26.481  42.329  1.00  0.00
ATOM   1795 HO2' C      56      25.156  26.891  43.189  1.00  0.00
ATOM   1796  O3' C      56      25.844  29.160  42.795  1.00  0.00
ATOM   1797  P   A      57      27.416  29.477  43.003  1.00  0.00
ATOM   1798  OP1 A      57      27.520  29.859  44.401  1.00  0.00
ATOM   1799  OP2 A      57      27.829  30.438  41.978  1.00  0.00
ATOM   1800  O5' A      57      28.266  28.102  42.834  1.00  0.00
ATOM   1801  C5' A      57      28.385  27.056  43.888  1.00  0.00
ATOM   1802  H5' A      57      27.425  26.849  44.361  1.00  0.00
ATOM   1803 H5'' A      57      28.998  27.462  44.693  1.00  0.00
ATOM   1804  C4' A      57      29.081  25.780  43.449  1.00  0.00
ATOM   1805  H4' A      57      29.169  25.032  44.237  1.00  0.00
ATOM   1806  O4' A      57      28.498  25.113  42.340  1.00  0.00
ATOM   1807  C1' A      57      29.520  24.610  41.487  1.00  0.00
ATOM   1808  H1' A      57      29.482  23.531  41.335  1.00  0.00
ATOM   1809  N9  A      57      29.398  25.363  40.194  1.00  0.00
ATOM   1810  C8  A      57      28.877  26.606  39.921  1.00  0.00
ATOM   1811  H8  A      57      28.601  27.296  40.705  1.00  0.00
ATOM   1812  N7  A      57      28.824  26.833  38.614  1.00  0.00
ATOM   1813  C5  A      57      29.429  25.778  37.950  1.00  0.00
ATOM   1814  C6  A      57      29.725  25.401  36.655  1.00  0.00
ATOM   1815  N6  A      57      29.330  26.057  35.594  1.00  0.00
ATOM   1816  H61 A      57      29.026  27.012  35.718  1.00  0.00
ATOM   1817  H62 A      57      29.518  25.698  34.669  1.00  0.00
ATOM   1818  N1  A      57      30.393  24.329  36.453  1.00  0.00
ATOM   1819  C2  A      57      30.834  23.570  37.477  1.00  0.00
ATOM   1820  H2  A      57      31.362  22.692  37.137  1.00  0.00
ATOM   1821  N3  A      57      30.609  23.755  38.765  1.00  0.00
ATOM   1822  C4  A      57      29.854  24.913  38.984  1.00  0.00
ATOM   1823  C3' A      57      30.452  26.099  42.999  1.00  0.00
ATOM   1824  H3' A      57      30.435  26.895  42.254  1.00  0.00
ATOM   1825  C2' A      57      30.872  24.864  42.206  1.00  0.00
ATOM   1826  H2' A      57      31.532  25.018  41.353  1.00  0.00
ATOM   1827  O2' A      57      31.246  23.809  42.955  1.00  0.00
ATOM   1828 HO2' A      57      32.115  24.019  43.305  1.00  0.00
ATOM   1829  O3' A      57      31.253  26.566  44.059  1.00  0.00
ATOM   1830  P   G      58      32.437  27.624  43.873  1.00  0.00
ATOM   1831  OP1 G      58      33.067  27.827  45.225  1.00  0.00
ATOM   1832  OP2 G      58      31.957  28.732  43.013  1.00  0.00
ATOM   1833  O5' G      58      33.418  26.693  42.973  1.00  0.00
ATOM   1834  C5' G      58      34.418  25.810  43.435  1.00  0.00
ATOM   1835  H5' G      58      33.984  25.247  44.261  1.00  0.00
ATOM   1836 H5'' G      58      35.216  26.408  43.876  1.00  0.00
ATOM   1837  C4' G      58      34.942  24.780  42.476  1.00  0.00
ATOM   1838  H4' G      58      35.338  23.962  43.079  1.00  0.00
ATOM   1839  O4' G      58      33.890  24.296  41.692  1.00  0.00
ATOM   1840  C1' G      58      34.318  24.118  40.354  1.00  0.00
ATOM   1841  H1' G      58      34.132  23.164  39.859  1.00  0.00
ATOM   1842  N9  G      58      33.865  25.211  39.438  1.00  0.00
ATOM   1843  C8  G      58      33.138  26.294  39.829  1.00  0.00
ATOM   1844  H8  G      58      32.969  26.581  40.857  1.00  0.00
ATOM   1845  N7  G      58      32.725  27.075  38.872  1.00  0.00
ATOM   1846  C5  G      58      33.085  26.353  37.749  1.00  0.00
ATOM   1847  C6  G      58      32.894  26.601  36.313  1.00  0.00
ATOM   1848  O6  G      58      32.466  27.650  35.794  1.00  0.00
ATOM   1849  N1  G      58      33.403  25.678  35.519  1.00  0.00
ATOM   1850  H1  G      58      33.141  25.730  34.545  1.00  0.00
ATOM   1851  C2  G      58      34.125  24.664  35.936  1.00  0.00
ATOM   1852  N2  G      58      34.597  23.833  35.087  1.00  0.00
ATOM   1853  H21 G      58      35.117  23.014  35.368  1.00  0.00
ATOM   1854  H22 G      58      34.489  24.083  34.115  1.00  0.00
ATOM   1855  N3  G      58      34.348  24.319  37.207  1.00  0.00
ATOM   1856  C4  G      58      33.744  25.156  38.067  1.00  0.00
ATOM   1857  C3' G      58      36.010  25.369  41.561  1.00  0.00
ATOM   1858  H3' G      58      35.726  26.355  41.195  1.00  0.00
ATOM   1859  C2' G      58      35.835  24.306  40.428  1.00  0.00
ATOM   1860  H2' G      58      36.360  24.673  39.546  1.00  0.00
ATOM   1861  O2' G      58      36.489  23.076  40.691  1.00  0.00
ATOM   1862 HO2' G      58      37.060  23.084  41.463  1.00  0.00
ATOM   1863  O3' G      58      37.340  25.414  42.086  1.00  0.00
ATOM   1864  P   A      59      38.415  26.330  41.628  1.00  0.00
ATOM   1865  OP1 A      59      39.650  26.062  42.336  1.00  0.00
ATOM   1866  OP2 A      59      37.848  27.677  41.831  1.00  0.00
ATOM   1867  O5' A      59      38.502  25.943  40.092  1.00  0.00
ATOM   1868  C5' A      59      39.185  24.792  39.705  1.00  0.00
ATOM   1869  H5' A      59      38.762  23.905  40.176  1.00  0.00
ATOM   1870 H5'' A      59      40.238  24.894  39.966  1.00  0.00
ATOM   1871  C4' A      59      39.070  24.655  38.170  1.00  0.00
ATOM   1872  H4' A      59      39.599  23.732  37.932  1.00  0.00
ATOM   1873  O4' A      59      37.764  24.602  37.643  1.00  0.00
ATOM   1874  C1' A      59      37.667  25.260  36.407  1.00  0.00
ATOM   1875  H1' A      59      37.254  24.644  35.608  1.00  0.00
ATOM   1876  N9  A      59      36.960  26.517  36.598  1.00  0.00
ATOM   1877  C8  A      59      36.616  27.140  37.758  1.00  0.00
ATOM   1878  H8  A      59      36.869  26.674  38.700  1.00  0.00
ATOM   1879  N7  A      59      35.954  28.265  37.541  1.00  0.00
ATOM   1880  C5  A      59      35.801  28.280  36.144  1.00  0.00
ATOM   1881  C6  A      59      35.196  29.151  35.170  1.00  0.00
ATOM   1882  N6  A      59      34.635  30.264  35.461  1.00  0.00
ATOM   1883  H61 A      59      34.517  30.562  36.419  1.00  0.00
ATOM   1884  H62 A      59      34.366  30.879  34.707  1.00  0.00
ATOM   1885  N1  A      59      35.304  28.942  33.873  1.00  0.00
ATOM   1886  C2  A      59      35.918  27.790  33.535  1.00  0.00
ATOM   1887  H2  A      59      36.068  27.506  32.504  1.00  0.00
ATOM   1888  N3  A      59      36.468  26.866  34.260  1.00  0.00
ATOM   1889  C4  A      59      36.415  27.211  35.576  1.00  0.00
ATOM   1890  C3' A      59      39.751  25.782  37.445  1.00  0.00
ATOM   1891  H3' A      59      39.404  26.730  37.855  1.00  0.00
ATOM   1892  C2' A      59      39.128  25.608  36.016  1.00  0.00
ATOM   1893  H2' A      59      39.009  26.538  35.461  1.00  0.00
ATOM   1894  O2' A      59      39.753  24.574  35.250  1.00  0.00
ATOM   1895 HO2' A      59      40.575  24.914  34.889  1.00  0.00
ATOM   1896  O3' A      59      41.197  25.567  37.560  1.00  0.00
ATOM   1897  P   U      60      42.187  26.852  37.545  1.00  0.00
ATOM   1898  OP1 U      60      43.502  26.323  37.337  1.00  0.00
ATOM   1899  OP2 U      60      41.807  27.643  38.723  1.00  0.00
ATOM   1900  O5' U      60      41.718  27.594  36.192  1.00  0.00
ATOM   1901  C5' U      60      42.285  27.230  34.925  1.00  0.00
ATOM   1902  H5' U      60      41.963  26.202  34.754  1.00  0.00
ATOM   1903 H5'' U      60      43.375  27.213  34.913  1.00  0.00
ATOM   1904  C4' U      60      41.644  28.170  33.852  1.00  0.00
ATOM   1905  H4' U      60      42.005  27.870  32.868  1.00  0.00
ATOM   1906  O4' U      60      40.255  28.100  33.759  1.00  0.00
ATOM   1907  C1' U      60      39.853  29.418  33.342  1.00  0.00
ATOM   1908  H1' U      60      39.275  29.284  32.427  1.00  0.00
ATOM   1909  N1  U      60      39.040  30.147  34.414  1.00  0.00
ATOM   1910  C6  U      60      39.088  29.918  35.746  1.00  0.00
ATOM   1911  H6  U      60      39.848  29.248  36.119  1.00  0.00
ATOM   1912  C5  U      60      38.241  30.658  36.593  1.00  0.00
ATOM   1913  H5  U      60      38.258  30.443  37.651  1.00  0.00
ATOM   1914  C4  U      60      37.369  31.667  36.106  1.00  0.00
ATOM   1915  O4  U      60      36.693  32.376  36.823  1.00  0.00
ATOM   1916  N3  U      60      37.304  31.684  34.732  1.00  0.00
ATOM   1917  H3  U      60      36.728  32.411  34.333  1.00  0.00
ATOM   1918  C2  U      60      38.135  31.038  33.853  1.00  0.00
ATOM   1919  O2  U      60      38.120  31.365  32.701  1.00  0.00
ATOM   1920  C3' U      60      41.961  29.610  34.113  1.00  0.00
ATOM   1921  H3' U      60      41.753  29.997  35.110  1.00  0.00
ATOM   1922  C2' U      60      41.128  30.232  33.090  1.00  0.00
ATOM   1923  H2' U      60      41.084  31.300  33.302  1.00  0.00
ATOM   1924  O2' U      60      41.583  30.010  31.800  1.00  0.00
ATOM   1925 HO2' U      60      42.411  30.481  31.677  1.00  0.00
ATOM   1926  O3' U      60      43.368  29.789  33.915  1.00  0.00
ATOM   1927  P   A      61      44.081  31.253  34.171  1.00  0.00
ATOM   1928  OP1 A      61      45.561  31.100  34.057  1.00  0.00
ATOM   1929  OP2 A      61      43.428  31.826  35.379  1.00  0.00
ATOM   1930  O5' A      61      43.522  32.057  32.900  1.00  0.00
ATOM   1931  C5' A      61      44.032  33.387  32.671  1.00  0.00
ATOM   1932  H5' A      61      45.098  33.328  32.455  1.00  0.00
ATOM   1933 H5'' A      61      43.941  34.003  33.566  1.00  0.00
ATOM   1934  C4' A      61      43.242  33.877  31.440  1.00  0.00
ATOM   1935  H4' A      61      43.718  33.398  30.584  1.00  0.00
ATOM   1936  O4' A      61      41.823  33.589  31.395  1.00  0.00
ATOM   1937  C1' A      61      41.216  34.596  30.645  1.00  0.00
ATOM   1938  H1' A      61      40.810  34.161  29.732  1.00  0.00
ATOM   1939  N9  A      61      40.164  35.274  31.338  1.00  0.00
ATOM   1940  C8  A      61      39.565  34.734  32.447  1.00  0.00
ATOM   1941  H8  A      61      39.943  33.937  33.071  1.00  0.00
ATOM   1942  N7  A      61      38.596  35.459  32.892  1.00  0.00
ATOM   1943  C5  A      61      38.360  36.297  31.833  1.00  0.00
ATOM   1944  C6  A      61      37.336  37.213  31.510  1.00  0.00
ATOM   1945  N6  A      61      36.168  37.183  32.022  1.00  0.00
ATOM   1946  H61 A      61      35.411  37.791  31.743  1.00  0.00
ATOM   1947  H62 A      61      36.015  36.403  32.646  1.00  0.00
ATOM   1948  N1  A      61      37.465  37.983  30.445  1.00  0.00
ATOM   1949  C2  A      61      38.560  37.958  29.751  1.00  0.00
ATOM   1950  H2  A      61      38.646  38.569  28.864  1.00  0.00
ATOM   1951  N3  A      61      39.569  37.107  29.840  1.00  0.00
ATOM   1952  C4  A      61      39.357  36.312  30.901  1.00  0.00
ATOM   1953  C3' A      61      43.354  35.348  31.310  1.00  0.00
ATOM   1954  H3' A      61      43.007  35.828  32.225  1.00  0.00
ATOM   1955  C2' A      61      42.342  35.590  30.291  1.00  0.00
ATOM   1956  H2' A      61      41.977  36.616  30.281  1.00  0.00
ATOM   1957  O2' A      61      42.804  35.443  28.971  1.00  0.00
ATOM   1958 HO2' A      61      43.672  35.039  29.032  1.00  0.00
ATOM   1959  O3' A      61      44.640  35.917  30.872  1.00  0.00
ATOM   1960  P   U      62      45.219  37.187  31.602  1.00  0.00
ATOM   1961  OP1 U      62      46.631  37.257  31.146  1.00  0.00
ATOM   1962  OP2 U      62      45.023  36.985  33.037  1.00  0.00
ATOM   1963  O5' U      62      44.406  38.413  31.046  1.00  0.00
ATOM   1964  C5' U      62      44.233  38.610  29.689  1.00  0.00
ATOM   1965  H5' U      62      44.020  37.662  29.194  1.00  0.00
ATOM   1966 H5'' U      62      45.195  39.037  29.405  1.00  0.00
ATOM   1967  C4' U      62      43.048  39.573  29.437  1.00  0.00
ATOM   1968  H4' U      62      42.940  39.707  28.361  1.00  0.00
ATOM   1969  O4' U      62      41.838  39.030  29.995  1.00  0.00
ATOM   1970  C1' U      62      41.342  40.066  30.819  1.00  0.00
ATOM   1971  H1' U      62      40.620  40.778  30.419  1.00  0.00
ATOM   1972  N1  U      62      40.758  39.452  32.059  1.00  0.00
ATOM   1973  C6  U      62      41.399  38.471  32.766  1.00  0.00
ATOM   1974  H6  U      62      42.310  38.067  32.349  1.00  0.00
ATOM   1975  C5  U      62      40.862  37.886  33.918  1.00  0.00
ATOM   1976  H5  U      62      41.444  37.196  34.511  1.00  0.00
ATOM   1977  C4  U      62      39.571  38.337  34.405  1.00  0.00
ATOM   1978  O4  U      62      39.013  37.889  35.425  1.00  0.00
ATOM   1979  N3  U      62      38.941  39.211  33.573  1.00  0.00
ATOM   1980  H3  U      62      38.031  39.518  33.886  1.00  0.00
ATOM   1981  C2  U      62      39.485  39.896  32.541  1.00  0.00
ATOM   1982  O2  U      62      38.892  40.861  31.977  1.00  0.00
ATOM   1983  C3' U      62      43.314  40.953  29.985  1.00  0.00
ATOM   1984  H3' U      62      44.377  41.139  30.137  1.00  0.00
ATOM   1985  C2' U      62      42.544  40.955  31.270  1.00  0.00
ATOM   1986  H2' U      62      43.073  40.509  32.112  1.00  0.00
ATOM   1987  O2' U      62      42.136  42.237  31.695  1.00  0.00
ATOM   1988 HO2' U      62      42.817  42.566  32.288  1.00  0.00
ATOM   1989  O3' U      62      42.763  41.925  29.189  1.00  0.00
ATOM   1990  P   U      63      43.690  42.624  28.021  1.00  0.00
ATOM   1991  OP1 U      63      42.798  43.378  27.166  1.00  0.00
ATOM   1992  OP2 U      63      44.598  41.602  27.426  1.00  0.00
ATOM   1993  O5' U      63      44.566  43.546  29.006  1.00  0.00
ATOM   1994  C5' U      63      45.963  43.358  29.129  1.00  0.00
ATOM   1995  H5' U      63      46.529  43.582  28.225  1.00  0.00
ATOM   1996 H5'' U      63      46.184  42.432  29.661  1.00  0.00
ATOM   1997  C4' U      63      46.359  44.393  30.215  1.00  0.00
ATOM   1998  H4' U      63      47.382  44.160  30.512  1.00  0.00
ATOM   1999  O4' U      63      46.260  45.764  29.850  1.00  0.00
ATOM   2000  C1' U      63      45.869  46.568  30.907  1.00  0.00
ATOM   2001  H1' U      63      46.683  47.257  31.132  1.00  0.00
ATOM   2002  N1  U      63      44.598  47.302  30.745  1.00  0.00
ATOM   2003  C6  U      63      43.514  46.754  30.098  1.00  0.00
ATOM   2004  H6  U      63      43.634  45.764  29.683  1.00  0.00
ATOM   2005  C5  U      63      42.448  47.507  29.752  1.00  0.00
ATOM   2006  H5  U      63      41.663  47.121  29.120  1.00  0.00
ATOM   2007  C4  U      63      42.308  48.833  30.320  1.00  0.00
ATOM   2008  O4  U      63      41.331  49.592  30.113  1.00  0.00
ATOM   2009  N3  U      63      43.377  49.254  31.092  1.00  0.00
ATOM   2010  H3  U      63      43.324  50.173  31.508  1.00  0.00
ATOM   2011  C2  U      63      44.555  48.635  31.111  1.00  0.00
ATOM   2012  O2  U      63      45.545  49.243  31.571  1.00  0.00
ATOM   2013  C3' U      63      45.628  44.270  31.558  1.00  0.00
ATOM   2014  H3' U      63      44.569  44.069  31.396  1.00  0.00
ATOM   2015  C2' U      63      45.731  45.658  32.208  1.00  0.00
ATOM   2016  H2' U      63      44.807  45.954  32.705  1.00  0.00
ATOM   2017  O2' U      63      46.883  45.967  33.043  1.00  0.00
ATOM   2018 HO2' U      63      47.538  45.269  32.966  1.00  0.00
ATOM   2019  O3' U      63      46.295  43.269  32.347  1.00  0.00
ATOM   2020  P   G      64      45.425  42.551  33.439  1.00  0.00
ATOM   2021  OP1 G      64      45.823  41.113  33.391  1.00  0.00
ATOM   2022  OP2 G      64      43.999  43.002  33.387  1.00  0.00
ATOM   2023  O5' G      64      46.122  43.130  34.750  1.00  0.00
ATOM   2024  C5' G      64      45.647  44.223  35.468  1.00  0.00
ATOM   2025  H5' G      64      44.677  43.965  35.893  1.00  0.00
ATOM   2026 H5'' G      64      45.470  45.034  34.763  1.00  0.00
ATOM   2027  C4' G      64      46.484  44.722  36.557  1.00  0.00
ATOM   2028  H4' G      64      46.073  45.655  36.945  1.00  0.00
ATOM   2029  O4' G      64      46.523  43.777  37.583  1.00  0.00
ATOM   2030  C1' G      64      47.881  43.645  38.077  1.00  0.00
ATOM   2031  H1' G      64      48.048  44.368  38.875  1.00  0.00
ATOM   2032  N9  G      64      48.227  42.288  38.616  1.00  0.00
ATOM   2033  C8  G      64      48.723  41.171  37.991  1.00  0.00
ATOM   2034  H8  G      64      48.706  41.043  36.919  1.00  0.00
ATOM   2035  N7  G      64      48.979  40.238  38.878  1.00  0.00
ATOM   2036  C5  G      64      48.813  40.792  40.100  1.00  0.00
ATOM   2037  C6  G      64      49.001  40.297  41.431  1.00  0.00
ATOM   2038  O6  G      64      49.344  39.201  41.812  1.00  0.00
ATOM   2039  N1  G      64      48.841  41.240  42.410  1.00  0.00
ATOM   2040  H1  G      64      49.168  40.924  43.311  1.00  0.00
ATOM   2041  C2  G      64      48.543  42.493  42.139  1.00  0.00
ATOM   2042  N2  G      64      48.209  43.292  43.152  1.00  0.00
ATOM   2043  H21 G      64      48.287  43.026  44.123  1.00  0.00
ATOM   2044  H22 G      64      48.224  44.282  42.954  1.00  0.00
ATOM   2045  N3  G      64      48.344  42.996  40.911  1.00  0.00
ATOM   2046  C4  G      64      48.448  42.089  39.928  1.00  0.00
ATOM   2047  C3' G      64      47.891  45.141  36.142  1.00  0.00
ATOM   2048  H3' G      64      48.081  44.950  35.085  1.00  0.00
ATOM   2049  C2' G      64      48.734  44.030  36.866  1.00  0.00
ATOM   2050  H2' G      64      48.648  43.199  36.166  1.00  0.00
ATOM   2051  O2' G      64      50.026  44.126  37.232  1.00  0.00
ATOM   2052 HO2' G      64      50.059  44.794  37.920  1.00  0.00
ATOM   2053  O3' G      64      48.186  46.486  36.498  1.00  0.00
ATOM   2054  P   U      65      49.605  47.166  36.109  1.00  0.00
ATOM   2055  OP1 U      65      49.470  48.652  36.109  1.00  0.00
ATOM   2056  OP2 U      65      50.155  46.545  34.900  1.00  0.00
ATOM   2057  O5' U      65      50.643  46.822  37.277  1.00  0.00
ATOM   2058  C5' U      65      50.626  47.485  38.528  1.00  0.00
ATOM   2059  H5' U      65      49.602  47.583  38.887  1.00  0.00
ATOM   2060 H5'' U      65      50.978  48.495  38.318  1.00  0.00
ATOM   2061  C4' U      65      51.435  46.746  39.488  1.00  0.00
ATOM   2062  H4' U      65      51.452  47.259  40.450  1.00  0.00
ATOM   2063  O4' U      65      51.006  45.433  39.683  1.00  0.00
ATOM   2064  C1' U      65      51.971  44.904  40.558  1.00  0.00
ATOM   2065  H1' U      65      51.671  45.159  41.574  1.00  0.00
ATOM   2066  N1  U      65      52.020  43.455  40.404  1.00  0.00
ATOM   2067  C6  U      65      52.398  42.915  39.189  1.00  0.00
ATOM   2068  H6  U      65      52.623  43.518  38.321  1.00  0.00
ATOM   2069  C5  U      65      52.451  41.529  39.087  1.00  0.00
ATOM   2070  H5  U      65      52.702  41.100  38.128  1.00  0.00
ATOM   2071  C4  U      65      52.297  40.673  40.288  1.00  0.00
ATOM   2072  O4  U      65      52.464  39.445  40.317  1.00  0.00
ATOM   2073  N3  U      65      52.053  41.316  41.494  1.00  0.00
ATOM   2074  H3  U      65      51.971  40.843  42.383  1.00  0.00
ATOM   2075  C2  U      65      51.822  42.624  41.576  1.00  0.00
ATOM   2076  O2  U      65      51.378  43.030  42.663  1.00  0.00
ATOM   2077  C3' U      65      52.859  46.584  39.074  1.00  0.00
ATOM   2078  H3' U      65      52.942  46.152  38.077  1.00  0.00
ATOM   2079  C2' U      65      53.324  45.529  40.126  1.00  0.00
ATOM   2080  H2' U      65      53.970  44.811  39.619  1.00  0.00
ATOM   2081  O2' U      65      53.783  46.107  41.339  1.00  0.00
ATOM   2082 HO2' U      65      54.473  46.746  41.142  1.00  0.00
ATOM   2083  O3' U      65      53.568  47.756  39.103  1.00  0.00
ATOM   2084  P   A      66      55.049  47.734  38.667  1.00  0.00
ATOM   2085  OP1 A      66      55.434  49.080  38.164  1.00  0.00
ATOM   2086  OP2 A      66      55.355  46.542  37.858  1.00  0.00
ATOM   2087  O5' A      66      55.879  47.541  40.023  1.00  0.00
ATOM   2088  C5' A      66      56.022  48.541  41.007  1.00  0.00
ATOM   2089  H5' A      66      55.039  48.824  41.383  1.00  0.00
ATOM   2090 H5'' A      66      56.490  49.382  40.494  1.00  0.00
ATOM   2091  C4' A      66      56.927  48.136  42.218  1.00  0.00
ATOM   2092  H4' A      66      56.858  48.943  42.947  1.00  0.00
ATOM   2093  O4' A      66      56.425  46.912  42.724  1.00  0.00
ATOM   2094  C1' A      66      57.409  45.932  42.795  1.00  0.00
ATOM   2095  H1' A      66      57.310  45.481  43.782  1.00  0.00
ATOM   2096  N9  A      66      57.075  44.973  41.781  1.00  0.00
ATOM   2097  C8  A      66      57.442  44.961  40.439  1.00  0.00
ATOM   2098  H8  A      66      57.869  45.822  39.947  1.00  0.00
ATOM   2099  N7  A      66      56.978  43.882  39.789  1.00  0.00
ATOM   2100  C5  A      66      56.331  43.114  40.812  1.00  0.00
ATOM   2101  C6  A      66      55.789  41.802  40.918  1.00  0.00
ATOM   2102  N6  A      66      55.706  40.959  39.957  1.00  0.00
ATOM   2103  H61 A      66      56.343  41.007  39.174  1.00  0.00
ATOM   2104  H62 A      66      55.314  40.059  40.193  1.00  0.00
ATOM   2105  N1  A      66      55.263  41.243  42.025  1.00  0.00
ATOM   2106  C2  A      66      55.309  42.120  43.070  1.00  0.00
ATOM   2107  H2  A      66      54.876  41.705  43.969  1.00  0.00
ATOM   2108  N3  A      66      55.789  43.387  43.151  1.00  0.00
ATOM   2109  C4  A      66      56.376  43.790  41.998  1.00  0.00
ATOM   2110  C3' A      66      58.432  47.909  41.935  1.00  0.00
ATOM   2111  H3' A      66      58.568  47.794  40.859  1.00  0.00
ATOM   2112  C2' A      66      58.760  46.565  42.636  1.00  0.00
ATOM   2113  H2' A      66      59.525  46.034  42.068  1.00  0.00
ATOM   2114  O2' A      66      59.253  46.936  43.905  1.00  0.00
ATOM   2115 HO2' A      66      59.755  47.744  43.777  1.00  0.00
ATOM   2116  O3' A      66      59.354  48.971  42.336  1.00  0.00
ATOM   2117  P   U      67      59.302  50.487  41.795  1.00  0.00
ATOM   2118  OP1 U      67      59.176  50.333  40.345  1.00  0.00
ATOM   2119  OP2 U      67      60.523  51.065  42.364  1.00  0.00
ATOM   2120  O5' U      67      58.022  51.081  42.456  1.00  0.00
ATOM   2121  C5' U      67      57.225  52.049  41.855  1.00  0.00
ATOM   2122  H5' U      67      56.840  51.669  40.909  1.00  0.00
ATOM   2123 H5'' U      67      57.880  52.864  41.546  1.00  0.00
ATOM   2124  C4' U      67      56.210  52.692  42.799  1.00  0.00
ATOM   2125  H4' U      67      55.656  53.442  42.234  1.00  0.00
ATOM   2126  O4' U      67      55.402  51.599  43.236  1.00  0.00
ATOM   2127  C1' U      67      55.133  51.717  44.606  1.00  0.00
ATOM   2128  H1' U      67      54.047  51.814  44.615  1.00  0.00
ATOM   2129  N1  U      67      55.585  50.499  45.392  1.00  0.00
ATOM   2130  C6  U      67      56.930  50.173  45.465  1.00  0.00
ATOM   2131  H6  U      67      57.698  50.769  44.994  1.00  0.00
ATOM   2132  C5  U      67      57.295  49.036  46.075  1.00  0.00
ATOM   2133  H5  U      67      58.347  48.800  46.141  1.00  0.00
ATOM   2134  C4  U      67      56.323  48.005  46.476  1.00  0.00
ATOM   2135  O4  U      67      56.575  47.083  47.245  1.00  0.00
ATOM   2136  N3  U      67      55.036  48.298  46.215  1.00  0.00
ATOM   2137  H3  U      67      54.434  47.661  46.717  1.00  0.00
ATOM   2138  C2  U      67      54.603  49.540  45.734  1.00  0.00
ATOM   2139  O2  U      67      53.377  49.737  45.678  1.00  0.00
ATOM   2140  C3' U      67      56.782  53.243  44.061  1.00  0.00
ATOM   2141  H3' U      67      57.723  52.720  44.229  1.00  0.00
ATOM   2142  C2' U      67      55.799  52.954  45.187  1.00  0.00
ATOM   2143  H2' U      67      56.191  52.728  46.179  1.00  0.00
ATOM   2144  O2' U      67      54.796  53.927  45.112  1.00  0.00
ATOM   2145 HO2' U      67      54.884  54.496  44.344  1.00  0.00
ATOM   2146  O3' U      67      57.253  54.511  43.952  1.00  0.00
ATOM   2147  P   U      68      58.444  55.135  44.827  1.00  0.00
ATOM   2148  OP1 U      68      58.870  56.428  44.364  1.00  0.00
ATOM   2149  OP2 U      68      59.462  54.092  44.946  1.00  0.00
ATOM   2150  O5' U      68      57.775  55.250  46.331  1.00  0.00
ATOM   2151  C5' U      68      57.015  56.391  46.769  1.00  0.00
ATOM   2152  H5' U      68      56.201  56.622  46.082  1.00  0.00
ATOM   2153 H5'' U      68      57.722  57.206  46.930  1.00  0.00
ATOM   2154  C4' U      68      56.399  56.166  48.169  1.00  0.00
ATOM   2155  H4' U      68      55.836  57.079  48.366  1.00  0.00
ATOM   2156  O4' U      68      55.568  55.106  48.288  1.00  0.00
ATOM   2157  C1' U      68      55.281  54.629  49.612  1.00  0.00
ATOM   2158  H1' U      68      54.394  55.023  50.109  1.00  0.00
ATOM   2159  N1  U      68      55.279  53.165  49.520  1.00  0.00
ATOM   2160  C6  U      68      56.242  52.445  48.854  1.00  0.00
ATOM   2161  H6  U      68      56.984  52.994  48.292  1.00  0.00
ATOM   2162  C5  U      68      56.356  51.076  48.949  1.00  0.00
ATOM   2163  H5  U      68      57.090  50.430  48.490  1.00  0.00
ATOM   2164  C4  U      68      55.472  50.339  49.808  1.00  0.00
ATOM   2165  O4  U      68      55.506  49.134  50.068  1.00  0.00
ATOM   2166  N3  U      68      54.509  51.095  50.367  1.00  0.00
ATOM   2167  H3  U      68      53.944  50.680  51.095  1.00  0.00
ATOM   2168  C2  U      68      54.415  52.471  50.397  1.00  0.00
ATOM   2169  O2  U      68      53.652  53.061  51.162  1.00  0.00
ATOM   2170  C3' U      68      57.419  56.037  49.335  1.00  0.00
ATOM   2171  H3' U      68      58.186  55.369  48.942  1.00  0.00
ATOM   2172  C2' U      68      56.459  55.263  50.404  1.00  0.00
ATOM   2173  H2' U      68      57.145  54.489  50.751  1.00  0.00
ATOM   2174  O2' U      68      55.858  56.128  51.327  1.00  0.00
ATOM   2175 HO2' U      68      56.579  56.534  51.814  1.00  0.00
ATOM   2176  O3' U      68      58.006  57.293  49.698  1.00  0.00
ATOM   2177  P   A      69      59.296  57.190  50.744  1.00  0.00
ATOM   2178  OP1 A      69      60.174  58.397  50.610  1.00  0.00
ATOM   2179  OP2 A      69      59.868  55.805  50.740  1.00  0.00
ATOM   2180  O5' A      69      58.553  57.407  52.079  1.00  0.00
ATOM   2181  C5' A      69      57.967  58.650  52.347  1.00  0.00
ATOM   2182  H5' A      69      57.096  58.940  51.759  1.00  0.00
ATOM   2183 H5'' A      69      58.690  59.464  52.296  1.00  0.00
ATOM   2184  C4' A      69      57.359  58.684  53.756  1.00  0.00
ATOM   2185  H4' A      69      56.933  59.677  53.904  1.00  0.00
ATOM   2186  O4' A      69      56.281  57.781  53.712  1.00  0.00
ATOM   2187  C1' A      69      56.347  56.880  54.746  1.00  0.00
ATOM   2188  H1' A      69      55.341  56.877  55.165  1.00  0.00
ATOM   2189  N9  A      69      56.618  55.502  54.390  1.00  0.00
ATOM   2190  C8  A      69      57.677  54.872  53.739  1.00  0.00
ATOM   2191  H8  A      69      58.499  55.453  53.348  1.00  0.00
ATOM   2192  N7  A      69      57.620  53.546  53.704  1.00  0.00
ATOM   2193  C5  A      69      56.316  53.318  54.225  1.00  0.00
ATOM   2194  C6  A      69      55.568  52.085  54.366  1.00  0.00
ATOM   2195  N6  A      69      55.962  50.940  53.929  1.00  0.00
ATOM   2196  H61 A      69      56.790  50.924  53.352  1.00  0.00
ATOM   2197  H62 A      69      55.297  50.198  54.093  1.00  0.00
ATOM   2198  N1  A      69      54.340  52.157  54.891  1.00  0.00
ATOM   2199  C2  A      69      53.889  53.331  55.301  1.00  0.00
ATOM   2200  H2  A      69      52.959  53.325  55.848  1.00  0.00
ATOM   2201  N3  A      69      54.417  54.503  55.132  1.00  0.00
ATOM   2202  C4  A      69      55.689  54.427  54.668  1.00  0.00
ATOM   2203  C3' A      69      58.247  58.266  54.928  1.00  0.00
ATOM   2204  H3' A      69      59.039  57.607  54.573  1.00  0.00
ATOM   2205  C2' A      69      57.355  57.380  55.815  1.00  0.00
ATOM   2206  H2' A      69      57.981  56.527  56.077  1.00  0.00
ATOM   2207  O2' A      69      56.710  58.086  56.944  1.00  0.00
ATOM   2208 HO2' A      69      57.398  58.499  57.470  1.00  0.00
ATOM   2209  O3' A      69      58.672  59.385  55.648  1.00  0.00
ATOM   2210  P   A      70      59.770  59.285  56.788  1.00  0.00
ATOM   2211  OP1 A      70      60.316  60.647  56.869  1.00  0.00
ATOM   2212  OP2 A      70      60.689  58.150  56.619  1.00  0.00
ATOM   2213  O5' A      70      58.934  58.991  58.081  1.00  0.00
ATOM   2214  C5' A      70      58.254  60.008  58.761  1.00  0.00
ATOM   2215  H5' A      70      57.338  60.319  58.258  1.00  0.00
ATOM   2216 H5'' A      70      58.856  60.913  58.845  1.00  0.00
ATOM   2217  C4' A      70      57.580  59.557  60.069  1.00  0.00
ATOM   2218  H4' A      70      57.191  60.440  60.575  1.00  0.00
ATOM   2219  O4' A      70      56.536  58.580  59.875  1.00  0.00
ATOM   2220  C1' A      70      56.841  57.366  60.566  1.00  0.00
ATOM   2221  H1' A      70      56.005  56.857  61.046  1.00  0.00
ATOM   2222  N9  A      70      57.373  56.357  59.522  1.00  0.00
ATOM   2223  C8  A      70      58.623  56.118  59.106  1.00  0.00
ATOM   2224  H8  A      70      59.365  56.893  59.225  1.00  0.00
ATOM   2225  N7  A      70      58.822  54.992  58.387  1.00  0.00
ATOM   2226  C5  A      70      57.507  54.481  58.397  1.00  0.00
ATOM   2227  C6  A      70      56.861  53.276  57.843  1.00  0.00
ATOM   2228  N6  A      70      57.371  52.243  57.139  1.00  0.00
ATOM   2229  H61 A      70      58.353  52.077  56.973  1.00  0.00
ATOM   2230  H62 A      70      56.763  51.440  57.225  1.00  0.00
ATOM   2231  N1  A      70      55.587  53.018  58.130  1.00  0.00
ATOM   2232  C2  A      70      54.857  53.897  58.750  1.00  0.00
ATOM   2233  H2  A      70      53.804  53.682  58.858  1.00  0.00
ATOM   2234  N3  A      70      55.289  55.029  59.296  1.00  0.00
ATOM   2235  C4  A      70      56.634  55.281  59.093  1.00  0.00
ATOM   2236  C3' A      70      58.604  58.918  61.023  1.00  0.00
ATOM   2237  H3' A      70      59.449  58.563  60.434  1.00  0.00
ATOM   2238  C2' A      70      57.891  57.675  61.622  1.00  0.00
ATOM   2239  H2' A      70      58.602  56.855  61.728  1.00  0.00
ATOM   2240  O2' A      70      57.278  57.889  62.764  1.00  0.00
ATOM   2241 HO2' A      70      57.857  58.452  63.285  1.00  0.00
ATOM   2242  O3' A      70      59.105  59.937  61.914  1.00  0.00
ATOM   2243  P   G      71      60.175  59.600  63.040  1.00  0.00
ATOM   2244  OP1 G      71      60.661  60.876  63.507  1.00  0.00
ATOM   2245  OP2 G      71      61.034  58.571  62.579  1.00  0.00
ATOM   2246  O5' G      71      59.168  59.048  64.186  1.00  0.00
ATOM   2247  C5' G      71      58.184  59.878  64.798  1.00  0.00
ATOM   2248  H5' G      71      57.300  59.979  64.169  1.00  0.00
ATOM   2249 H5'' G      71      58.647  60.837  65.032  1.00  0.00
ATOM   2250  C4' G      71      57.674  59.305  66.144  1.00  0.00
ATOM   2251  H4' G      71      57.176  60.076  66.732  1.00  0.00
ATOM   2252  O4' G      71      56.754  58.304  65.834  1.00  0.00
ATOM   2253  C1' G      71      56.675  57.358  66.893  1.00  0.00
ATOM   2254  H1' G      71      55.687  57.197  67.323  1.00  0.00
ATOM   2255  N9  G      71      56.947  56.026  66.310  1.00  0.00
ATOM   2256  C8  G      71      57.534  55.738  65.115  1.00  0.00
ATOM   2257  H8  G      71      57.866  56.511  64.438  1.00  0.00
ATOM   2258  N7  G      71      57.792  54.433  64.947  1.00  0.00
ATOM   2259  C5  G      71      57.267  53.841  66.135  1.00  0.00
ATOM   2260  C6  G      71      57.168  52.494  66.676  1.00  0.00
ATOM   2261  O6  G      71      57.439  51.448  66.162  1.00  0.00
ATOM   2262  N1  G      71      56.499  52.399  67.908  1.00  0.00
ATOM   2263  H1  G      71      56.313  51.472  68.263  1.00  0.00
ATOM   2264  C2  G      71      56.141  53.490  68.644  1.00  0.00
ATOM   2265  N2  G      71      55.714  53.331  69.851  1.00  0.00
ATOM   2266  H21 G      71      55.406  54.235  70.181  1.00  0.00
ATOM   2267  H22 G      71      55.377  52.494  70.304  1.00  0.00
ATOM   2268  N3  G      71      56.256  54.723  68.242  1.00  0.00
ATOM   2269  C4  G      71      56.809  54.797  66.990  1.00  0.00
ATOM   2270  C3' G      71      58.653  58.716  67.160  1.00  0.00
ATOM   2271  H3' G      71      59.453  58.178  66.650  1.00  0.00
ATOM   2272  C2' G      71      57.671  57.756  67.989  1.00  0.00
ATOM   2273  H2' G      71      58.195  56.939  68.484  1.00  0.00
ATOM   2274  O2' G      71      56.897  58.408  68.958  1.00  0.00
ATOM   2275 HO2' G      71      57.433  59.172  69.184  1.00  0.00
ATOM   2276  O3' G      71      59.188  59.694  68.054  1.00  0.00
ATOM   2277  P   G      72      60.570  59.495  68.730  1.00  0.00
ATOM   2278  OP1 G      72      60.717  60.701  69.600  1.00  0.00
ATOM   2279  OP2 G      72      61.499  59.234  67.710  1.00  0.00
ATOM   2280  O5' G      72      60.381  58.219  69.609  1.00  0.00
ATOM   2281  C5' G      72      59.560  58.159  70.788  1.00  0.00
ATOM   2282  H5' G      72      58.550  58.537  70.630  1.00  0.00
ATOM   2283 H5'' G      72      60.064  58.906  71.402  1.00  0.00
ATOM   2284  C4' G      72      59.385  56.868  71.507  1.00  0.00
ATOM   2285  H4' G      72      58.860  57.137  72.424  1.00  0.00
ATOM   2286  O4' G      72      58.516  55.909  70.806  1.00  0.00
ATOM   2287  C1' G      72      58.811  54.619  71.249  1.00  0.00
ATOM   2288  H1' G      72      57.982  54.233  71.843  1.00  0.00
ATOM   2289  N9  G      72      59.189  53.733  70.100  1.00  0.00
ATOM   2290  C8  G      72      59.750  53.947  68.876  1.00  0.00
ATOM   2291  H8  G      72      59.894  54.907  68.404  1.00  0.00
ATOM   2292  N7  G      72      60.041  52.921  68.171  1.00  0.00
ATOM   2293  C5  G      72      59.674  51.861  68.990  1.00  0.00
ATOM   2294  C6  G      72      59.836  50.474  68.927  1.00  0.00
ATOM   2295  O6  G      72      60.375  49.841  68.006  1.00  0.00
ATOM   2296  N1  G      72      59.414  49.741  70.049  1.00  0.00
ATOM   2297  H1  G      72      59.595  48.747  70.034  1.00  0.00
ATOM   2298  C2  G      72      58.780  50.296  71.113  1.00  0.00
ATOM   2299  N2  G      72      58.479  49.557  72.102  1.00  0.00
ATOM   2300  H21 G      72      58.090  49.953  72.946  1.00  0.00
ATOM   2301  H22 G      72      58.703  48.572  72.127  1.00  0.00
ATOM   2302  N3  G      72      58.545  51.609  71.178  1.00  0.00
ATOM   2303  C4  G      72      59.074  52.355  70.154  1.00  0.00
ATOM   2304  C3' G      72      60.614  56.136  72.065  1.00  0.00
ATOM   2305  H3' G      72      61.402  56.258  71.321  1.00  0.00
ATOM   2306  C2' G      72      60.048  54.684  72.191  1.00  0.00
ATOM   2307  H2' G      72      60.770  53.940  71.855  1.00  0.00
ATOM   2308  O2' G      72      59.462  54.575  73.485  1.00  0.00
ATOM   2309 HO2' G      72      60.181  54.831  74.067  1.00  0.00
ATOM   2310  O3' G      72      61.060  56.596  73.321  1.00  0.00
ATOM   2311  P   G      73      62.553  56.358  73.853  1.00  0.00
ATOM   2312  OP1 G      73      62.787  57.405  74.891  1.00  0.00
ATOM   2313  OP2 G      73      63.505  56.212  72.704  1.00  0.00
ATOM   2314  O5' G      73      62.270  54.962  74.514  1.00  0.00
ATOM   2315  C5' G      73      62.113  54.699  75.904  1.00  0.00
ATOM   2316  H5' G      73      61.385  55.433  76.250  1.00  0.00
ATOM   2317 H5'' G      73      63.019  54.711  76.509  1.00  0.00
ATOM   2318  C4' G      73      61.735  53.211  76.191  1.00  0.00
ATOM   2319  H4' G      73      61.323  53.095  77.193  1.00  0.00
ATOM   2320  O4' G      73      60.787  52.638  75.320  1.00  0.00
ATOM   2321  C1' G      73      61.153  51.269  75.063  1.00  0.00
ATOM   2322  H1' G      73      60.389  50.559  75.380  1.00  0.00
ATOM   2323  N9  G      73      61.548  50.907  73.683  1.00  0.00
ATOM   2324  C8  G      73      61.874  51.755  72.684  1.00  0.00
ATOM   2325  H8  G      73      61.956  52.827  72.786  1.00  0.00
ATOM   2326  N7  G      73      62.240  51.196  71.579  1.00  0.00
ATOM   2327  C5  G      73      61.988  49.840  71.842  1.00  0.00
ATOM   2328  C6  G      73      62.268  48.599  71.012  1.00  0.00
ATOM   2329  O6  G      73      62.743  48.358  69.851  1.00  0.00
ATOM   2330  N1  G      73      61.912  47.458  71.642  1.00  0.00
ATOM   2331  H1  G      73      61.838  46.662  71.025  1.00  0.00
ATOM   2332  C2  G      73      61.702  47.383  72.983  1.00  0.00
ATOM   2333  N2  G      73      61.426  46.204  73.462  1.00  0.00
ATOM   2334  H21 G      73      61.300  46.210  74.464  1.00  0.00
ATOM   2335  H22 G      73      61.566  45.375  72.904  1.00  0.00
ATOM   2336  N3  G      73      61.546  48.411  73.839  1.00  0.00
ATOM   2337  C4  G      73      61.700  49.601  73.163  1.00  0.00
ATOM   2338  C3' G      73      62.983  52.319  76.070  1.00  0.00
ATOM   2339  H3' G      73      63.456  52.614  75.133  1.00  0.00
ATOM   2340  C2' G      73      62.299  50.940  75.999  1.00  0.00
ATOM   2341  H2' G      73      62.995  50.263  75.505  1.00  0.00
ATOM   2342  O2' G      73      61.695  50.294  77.129  1.00  0.00
ATOM   2343 HO2' G      73      62.333  50.459  77.827  1.00  0.00
ATOM   2344  O3' G      73      63.890  52.467  77.182  1.00  0.00
ATOM   2345  P   C      74      65.392  52.199  77.004  1.00  0.00
ATOM   2346  OP1 C      74      66.062  52.612  78.243  1.00  0.00
ATOM   2347  OP2 C      74      65.773  52.837  75.757  1.00  0.00
ATOM   2348  O5' C      74      65.671  50.648  76.855  1.00  0.00
ATOM   2349  C5' C      74      65.358  49.714  77.932  1.00  0.00
ATOM   2350  H5' C      74      64.334  49.962  78.214  1.00  0.00
ATOM   2351 H5'' C      74      66.065  49.862  78.748  1.00  0.00
ATOM   2352  C4' C      74      65.286  48.231  77.457  1.00  0.00
ATOM   2353  H4' C      74      65.006  47.644  78.332  1.00  0.00
ATOM   2354  O4' C      74      64.329  48.057  76.372  1.00  0.00
ATOM   2355  C1' C      74      64.820  46.922  75.583  1.00  0.00
ATOM   2356  H1' C      74      64.164  46.054  75.654  1.00  0.00
ATOM   2357  N1  C      74      65.130  47.278  74.159  1.00  0.00
ATOM   2358  C6  C      74      65.209  48.576  73.758  1.00  0.00
ATOM   2359  H6  C      74      65.180  49.359  74.501  1.00  0.00
ATOM   2360  C5  C      74      65.442  48.886  72.511  1.00  0.00
ATOM   2361  H5  C      74      65.404  49.925  72.219  1.00  0.00
ATOM   2362  C4  C      74      65.527  47.798  71.632  1.00  0.00
ATOM   2363  N4  C      74      65.822  48.049  70.415  1.00  0.00
ATOM   2364  H41 C      74      65.501  48.980  70.192  1.00  0.00
ATOM   2365  H42 C      74      65.894  47.314  69.726  1.00  0.00
ATOM   2366  N3  C      74      65.423  46.560  71.984  1.00  0.00
ATOM   2367  C2  C      74      65.260  46.298  73.234  1.00  0.00
ATOM   2368  O2  C      74      65.268  45.095  73.531  1.00  0.00
ATOM   2369  C3' C      74      66.620  47.708  76.884  1.00  0.00
ATOM   2370  H3' C      74      67.074  48.323  76.108  1.00  0.00
ATOM   2371  C2' C      74      66.086  46.412  76.294  1.00  0.00
ATOM   2372  H2' C      74      66.706  45.943  75.530  1.00  0.00
ATOM   2373  O2' C      74      65.758  45.391  77.198  1.00  0.00
ATOM   2374 HO2' C      74      66.485  44.765  77.251  1.00  0.00
ATOM   2375  O3' C      74      67.603  47.524  77.927  1.00  0.00
ATOM   2376  P   U      75      69.208  47.422  77.592  1.00  0.00
ATOM   2377  OP1 U      75      69.825  47.314  78.887  1.00  0.00
ATOM   2378  OP2 U      75      69.609  48.501  76.703  1.00  0.00
ATOM   2379  O5' U      75      69.496  46.060  76.797  1.00  0.00
ATOM   2380  C5' U      75      69.426  44.824  77.424  1.00  0.00
ATOM   2381  H5' U      75      68.425  44.739  77.848  1.00  0.00
ATOM   2382 H5'' U      75      70.196  44.705  78.186  1.00  0.00
ATOM   2383  C4' U      75      69.480  43.724  76.395  1.00  0.00
ATOM   2384  H4' U      75      69.385  42.729  76.830  1.00  0.00
ATOM   2385  O4' U      75      68.299  43.920  75.591  1.00  0.00
ATOM   2386  C1' U      75      68.618  43.487  74.243  1.00  0.00
ATOM   2387  H1' U      75      67.868  42.752  73.952  1.00  0.00
ATOM   2388  N1  U      75      68.651  44.629  73.250  1.00  0.00
ATOM   2389  C6  U      75      68.520  45.918  73.654  1.00  0.00
ATOM   2390  H6  U      75      68.576  46.206  74.693  1.00  0.00
ATOM   2391  C5  U      75      68.583  46.906  72.700  1.00  0.00
ATOM   2392  H5  U      75      68.578  47.962  72.924  1.00  0.00
ATOM   2393  C4  U      75      68.952  46.637  71.372  1.00  0.00
ATOM   2394  O4  U      75      69.205  47.548  70.623  1.00  0.00
ATOM   2395  N3  U      75      68.931  45.347  71.000  1.00  0.00
ATOM   2396  H3  U      75      69.245  45.133  70.064  1.00  0.00
ATOM   2397  C2  U      75      68.845  44.273  71.890  1.00  0.00
ATOM   2398  O2  U      75      68.982  43.130  71.484  1.00  0.00
ATOM   2399  C3' U      75      70.660  43.553  75.546  1.00  0.00
ATOM   2400  H3' U      75      71.005  44.516  75.168  1.00  0.00
ATOM   2401  C2' U      75      70.014  42.771  74.408  1.00  0.00
ATOM   2402  H2' U      75      70.613  42.844  73.501  1.00  0.00
ATOM   2403  O2' U      75      69.910  41.398  74.740  1.00  0.00
ATOM   2404 HO2' U      75      70.686  40.981  75.119  1.00  0.00
ATOM   2405  O3' U      75      71.705  42.862  76.252  1.00  0.00
ATOM   2406  P   U      76      73.150  43.456  76.242  1.00  0.00
ATOM   2407  OP1 U      76      73.909  42.364  76.798  1.00  0.00
ATOM   2408  OP2 U      76      73.238  44.818  76.774  1.00  0.00
ATOM   2409  O5' U      76      73.465  43.675  74.684  1.00  0.00
ATOM   2410  C5' U      76      73.487  42.608  73.747  1.00  0.00
ATOM   2411  H5' U      76      72.593  41.995  73.861  1.00  0.00
ATOM   2412 H5'' U      76      74.335  41.983  74.026  1.00  0.00
ATOM   2413  C4' U      76      73.637  43.021  72.208  1.00  0.00
ATOM   2414  H4' U      76      73.719  42.137  71.575  1.00  0.00
ATOM   2415  O4' U      76      72.555  43.812  71.741  1.00  0.00
ATOM   2416  C1' U      76      73.006  44.787  70.771  1.00  0.00
ATOM   2417  H1' U      76      72.525  44.648  69.802  1.00  0.00
ATOM   2418  N1  U      76      72.894  46.219  71.139  1.00  0.00
ATOM   2419  C6  U      76      72.554  46.659  72.348  1.00  0.00
ATOM   2420  H6  U      76      72.570  45.973  73.182  1.00  0.00
ATOM   2421  C5  U      76      72.196  47.963  72.600  1.00  0.00
ATOM   2422  H5  U      76      72.056  48.161  73.653  1.00  0.00
ATOM   2423  C4  U      76      72.274  48.939  71.562  1.00  0.00
ATOM   2424  O4  U      76      72.097  50.185  71.733  1.00  0.00
ATOM   2425  N3  U      76      72.393  48.361  70.348  1.00  0.00
ATOM   2426  H3  U      76      72.218  48.906  69.516  1.00  0.00
ATOM   2427  C2  U      76      72.896  47.100  70.086  1.00  0.00
ATOM   2428  O2  U      76      73.326  46.780  68.964  1.00  0.00
ATOM   2429  C3' U      76      74.885  43.923  71.938  1.00  0.00
ATOM   2430  H3' U      76      74.943  44.711  72.689  1.00  0.00
ATOM   2431  C2' U      76      74.449  44.479  70.527  1.00  0.00
ATOM   2432  H2' U      76      75.056  45.332  70.225  1.00  0.00
ATOM   2433  O2' U      76      74.588  43.444  69.555  1.00  0.00
ATOM   2434 HO2' U      76      74.339  42.542  69.771  1.00  0.00
ATOM   2435  O3' U      76      76.119  43.227  71.940  1.00  0.00
ATOM   2436  P   U3     77      77.374  43.834  72.772  1.00  0.00
ATOM   2437  OP1 U3     77      78.533  43.030  72.475  1.00  0.00
ATOM   2438  OP2 U3     77      76.930  44.022  74.173  1.00  0.00
ATOM   2439  O5' U3     77      77.576  45.214  72.016  1.00  0.00
ATOM   2440  C5' U3     77      78.086  45.268  70.669  1.00  0.00
ATOM   2441  H5' U3     77      77.428  44.620  70.089  1.00  0.00
ATOM   2442 H5'' U3     77      79.110  44.895  70.650  1.00  0.00
ATOM   2443  C4' U3     77      78.047  46.759  70.158  1.00  0.00
ATOM   2444  H4' U3     77      78.425  46.654  69.141  1.00  0.00
ATOM   2445  O4' U3     77      76.754  47.335  70.191  1.00  0.00
ATOM   2446  C1' U3     77      76.874  48.751  70.601  1.00  0.00
ATOM   2447  H1' U3     77      76.525  49.345  69.756  1.00  0.00
ATOM   2448  N1  U3     77      76.152  49.020  71.813  1.00  0.00
ATOM   2449  C6  U3     77      75.894  48.063  72.721  1.00  0.00
ATOM   2450  H6  U3     77      76.373  47.101  72.614  1.00  0.00
ATOM   2451  C5  U3     77      75.170  48.404  73.850  1.00  0.00
ATOM   2452  H5  U3     77      74.990  47.683  74.634  1.00  0.00
ATOM   2453  C4  U3     77      74.708  49.742  74.070  1.00  0.00
ATOM   2454  O4  U3     77      74.159  50.090  75.131  1.00  0.00
ATOM   2455  N3  U3     77      74.955  50.603  73.062  1.00  0.00
ATOM   2456  H3  U3     77      74.591  51.532  73.216  1.00  0.00
ATOM   2457  C2  U3     77      75.718  50.307  71.956  1.00  0.00
ATOM   2458  O2  U3     77      76.093  51.215  71.229  1.00  0.00
ATOM   2459  C3' U3     77      78.977  47.617  70.961  1.00  0.00
ATOM   2460  H3' U3     77      78.791  47.277  71.980  1.00  0.00
ATOM   2461  C2' U3     77      78.366  49.049  70.753  1.00  0.00
ATOM   2462  H2' U3     77      78.435  49.659  71.653  1.00  0.00
ATOM   2463  O2' U3     77      78.819  49.648  69.569  1.00  0.00
ATOM   2464 HO2' U3     77      79.776  49.656  69.494  1.00  0.00
ATOM   2465  O3' U3     77      80.407  47.453  70.654  1.00  0.00
ATOM   2466 HO3' U3     77      80.998  48.005  71.171  1.00  0.00
TER   
ATOM   2467 MG   MG     78      28.623  27.613  53.560  1.00  0.00
TER   
ATOM   2468 MG   MG     79      62.784  38.349  60.662  1.00  0.00
TER   
ATOM   2469 MG   MG     80      53.907  41.625  67.814  1.00  0.00
TER   
ATOM   2470 MG   MG     81      33.446  28.313  47.035  1.00  0.00
TER   
ATOM   2471 MG   MG     82      21.079  37.425  35.631  1.00  0.00
TER   
ATOM   2472 MG   MG     83      57.234  45.501  48.363  1.00  0.00
TER   
END   
