# Supplementary material for: Modelling the structures of frameshift-stimulatory pseudoknots from representative bat coronaviruses
Source: PLoS Comput Biol. 2023 May 19;19(5):e1011124. doi: 10.1371/journal.pcbi.1011124 (PMC10234561; doi:10.1371/journal.pcbi.1011124)
Supplement: S3 Data — PDB files for the top 3 representative clusters from each conformer (threaded/unthreaded) of each pseudoknot described in the main text, along with PDB files for the representative clusters shown in S8–S18 Figs. (ZIP) [file pcbi.1011124.s003.zip › SI_Model_PDB_files/GLGC2_unthreaded_noMg_cluster1.pdb]

ATOM      1 HO5' G5      1      45.479  60.495  68.860  1.00  0.00
ATOM      2  O5' G5      1      45.314  59.577  68.632  1.00  0.00
ATOM      3  C5' G5      1      46.502  59.073  68.201  1.00  0.00
ATOM      4  H5' G5      1      47.248  59.010  68.994  1.00  0.00
ATOM      5 H5'' G5      1      46.789  59.753  67.399  1.00  0.00
ATOM      6  C4' G5      1      46.305  57.648  67.602  1.00  0.00
ATOM      7  H4' G5      1      47.325  57.394  67.314  1.00  0.00
ATOM      8  O4' G5      1      45.932  56.750  68.636  1.00  0.00
ATOM      9  C1' G5      1      45.259  55.625  68.014  1.00  0.00
ATOM     10  H1' G5      1      45.853  54.771  68.341  1.00  0.00
ATOM     11  N9  G5      1      43.864  55.444  68.570  1.00  0.00
ATOM     12  C8  G5      1      42.861  56.323  68.898  1.00  0.00
ATOM     13  H8  G5      1      42.903  57.368  68.630  1.00  0.00
ATOM     14  N7  G5      1      41.763  55.784  69.437  1.00  0.00
ATOM     15  C5  G5      1      42.090  54.407  69.414  1.00  0.00
ATOM     16  C6  G5      1      41.454  53.216  69.953  1.00  0.00
ATOM     17  O6  G5      1      40.381  53.149  70.514  1.00  0.00
ATOM     18  N1  G5      1      42.114  52.047  69.881  1.00  0.00
ATOM     19  H1  G5      1      41.683  51.244  70.317  1.00  0.00
ATOM     20  C2  G5      1      43.401  51.992  69.346  1.00  0.00
ATOM     21  N2  G5      1      43.878  50.791  69.290  1.00  0.00
ATOM     22  H21 G5      1      43.443  50.061  69.837  1.00  0.00
ATOM     23  H22 G5      1      44.791  50.638  68.887  1.00  0.00
ATOM     24  N3  G5      1      44.069  53.022  68.834  1.00  0.00
ATOM     25  C4  G5      1      43.351  54.210  68.867  1.00  0.00
ATOM     26  C3' G5      1      45.435  57.455  66.374  1.00  0.00
ATOM     27  H3' G5      1      44.450  57.913  66.468  1.00  0.00
ATOM     28  C2' G5      1      45.216  55.904  66.535  1.00  0.00
ATOM     29  H2' G5      1      44.237  55.667  66.119  1.00  0.00
ATOM     30  O2' G5      1      46.088  55.003  65.877  1.00  0.00
ATOM     31 HO2' G5      1      46.108  55.155  64.929  1.00  0.00
ATOM     32  O3' G5      1      46.100  57.763  65.138  1.00  0.00
ATOM     33  P   U       2      45.401  57.529  63.760  1.00  0.00
ATOM     34  OP1 U       2      46.099  58.398  62.740  1.00  0.00
ATOM     35  OP2 U       2      43.973  57.712  63.931  1.00  0.00
ATOM     36  O5' U       2      45.709  56.024  63.418  1.00  0.00
ATOM     37  C5' U       2      46.783  55.603  62.676  1.00  0.00
ATOM     38  H5' U       2      47.727  55.851  63.161  1.00  0.00
ATOM     39 H5'' U       2      46.803  56.173  61.748  1.00  0.00
ATOM     40  C4' U       2      46.696  54.126  62.435  1.00  0.00
ATOM     41  H4' U       2      47.634  53.772  62.006  1.00  0.00
ATOM     42  O4' U       2      46.480  53.515  63.609  1.00  0.00
ATOM     43  C1' U       2      45.566  52.430  63.514  1.00  0.00
ATOM     44  H1' U       2      46.078  51.532  63.858  1.00  0.00
ATOM     45  N1  U       2      44.276  52.631  64.313  1.00  0.00
ATOM     46  C6  U       2      43.596  53.818  64.315  1.00  0.00
ATOM     47  H6  U       2      44.002  54.681  63.807  1.00  0.00
ATOM     48  C5  U       2      42.533  53.883  65.136  1.00  0.00
ATOM     49  H5  U       2      41.948  54.786  65.040  1.00  0.00
ATOM     50  C4  U       2      42.065  52.808  66.005  1.00  0.00
ATOM     51  O4  U       2      41.154  52.825  66.761  1.00  0.00
ATOM     52  N3  U       2      42.650  51.572  65.675  1.00  0.00
ATOM     53  H3  U       2      42.321  50.678  66.010  1.00  0.00
ATOM     54  C2  U       2      43.868  51.502  65.030  1.00  0.00
ATOM     55  O2  U       2      44.364  50.401  65.038  1.00  0.00
ATOM     56  C3' U       2      45.542  53.789  61.485  1.00  0.00
ATOM     57  H3' U       2      44.704  54.445  61.724  1.00  0.00
ATOM     58  C2' U       2      45.309  52.314  61.994  1.00  0.00
ATOM     59  H2' U       2      44.307  52.094  61.625  1.00  0.00
ATOM     60  O2' U       2      46.246  51.465  61.344  1.00  0.00
ATOM     61 HO2' U       2      46.450  51.848  60.488  1.00  0.00
ATOM     62  O3' U       2      45.922  53.936  60.141  1.00  0.00
ATOM     63  P   C       3      44.944  53.504  58.916  1.00  0.00
ATOM     64  OP1 C       3      45.468  54.442  57.863  1.00  0.00
ATOM     65  OP2 C       3      43.556  53.602  59.357  1.00  0.00
ATOM     66  O5' C       3      45.269  52.005  58.498  1.00  0.00
ATOM     67  C5' C       3      46.509  51.681  57.865  1.00  0.00
ATOM     68  H5' C       3      47.272  52.052  58.549  1.00  0.00
ATOM     69 H5'' C       3      46.612  52.317  56.986  1.00  0.00
ATOM     70  C4' C       3      46.522  50.178  57.494  1.00  0.00
ATOM     71  H4' C       3      47.393  50.057  56.851  1.00  0.00
ATOM     72  O4' C       3      46.686  49.365  58.653  1.00  0.00
ATOM     73  C1' C       3      45.704  48.356  58.690  1.00  0.00
ATOM     74  H1' C       3      46.108  47.465  58.210  1.00  0.00
ATOM     75  N1  C       3      45.255  48.126  60.112  1.00  0.00
ATOM     76  C6  C       3      44.583  49.142  60.831  1.00  0.00
ATOM     77  H6  C       3      44.483  50.068  60.285  1.00  0.00
ATOM     78  C5  C       3      44.038  48.847  62.066  1.00  0.00
ATOM     79  H5  C       3      43.540  49.642  62.600  1.00  0.00
ATOM     80  C4  C       3      44.348  47.566  62.552  1.00  0.00
ATOM     81  N4  C       3      43.922  47.209  63.717  1.00  0.00
ATOM     82  H41 C       3      43.994  46.225  63.934  1.00  0.00
ATOM     83  H42 C       3      43.347  47.851  64.243  1.00  0.00
ATOM     84  N3  C       3      44.952  46.533  61.909  1.00  0.00
ATOM     85  C2  C       3      45.326  46.810  60.638  1.00  0.00
ATOM     86  O2  C       3      45.767  45.862  59.986  1.00  0.00
ATOM     87  C3' C       3      45.205  49.678  56.761  1.00  0.00
ATOM     88  H3' C       3      44.528  50.422  56.340  1.00  0.00
ATOM     89  C2' C       3      44.468  48.927  57.893  1.00  0.00
ATOM     90  H2' C       3      43.804  49.641  58.379  1.00  0.00
ATOM     91  O2' C       3      43.690  47.880  57.418  1.00  0.00
ATOM     92 HO2' C       3      43.001  48.263  56.871  1.00  0.00
ATOM     93  O3' C       3      45.496  48.719  55.761  1.00  0.00
ATOM     94  P   A       4      45.405  49.143  54.202  1.00  0.00
ATOM     95  OP1 A       4      43.993  49.500  53.932  1.00  0.00
ATOM     96  OP2 A       4      45.967  47.975  53.561  1.00  0.00
ATOM     97  O5' A       4      46.314  50.421  53.968  1.00  0.00
ATOM     98  C5' A       4      45.689  51.660  53.964  1.00  0.00
ATOM     99  H5' A       4      45.276  51.895  54.945  1.00  0.00
ATOM    100 H5'' A       4      44.899  51.778  53.222  1.00  0.00
ATOM    101  C4' A       4      46.705  52.784  53.682  1.00  0.00
ATOM    102  H4' A       4      46.279  53.785  53.749  1.00  0.00
ATOM    103  O4' A       4      47.729  52.872  54.652  1.00  0.00
ATOM    104  C1' A       4      48.914  53.366  54.075  1.00  0.00
ATOM    105  H1' A       4      49.371  54.147  54.683  1.00  0.00
ATOM    106  N9  A       4      49.887  52.231  54.156  1.00  0.00
ATOM    107  C8  A       4      49.631  50.945  54.609  1.00  0.00
ATOM    108  H8  A       4      48.673  50.603  54.972  1.00  0.00
ATOM    109  N7  A       4      50.681  50.194  54.555  1.00  0.00
ATOM    110  C5  A       4      51.693  51.060  54.099  1.00  0.00
ATOM    111  C6  A       4      53.094  51.007  53.925  1.00  0.00
ATOM    112  N6  A       4      53.931  50.017  54.242  1.00  0.00
ATOM    113  H61 A       4      53.574  49.107  54.496  1.00  0.00
ATOM    114  H62 A       4      54.920  50.206  54.319  1.00  0.00
ATOM    115  N1  A       4      53.756  52.074  53.621  1.00  0.00
ATOM    116  C2  A       4      53.122  53.130  53.159  1.00  0.00
ATOM    117  H2  A       4      53.865  53.837  52.820  1.00  0.00
ATOM    118  N3  A       4      51.853  53.401  53.260  1.00  0.00
ATOM    119  C4  A       4      51.183  52.270  53.765  1.00  0.00
ATOM    120  C3' A       4      47.502  52.719  52.405  1.00  0.00
ATOM    121  H3' A       4      47.941  51.727  52.298  1.00  0.00
ATOM    122  C2' A       4      48.629  53.747  52.600  1.00  0.00
ATOM    123  H2' A       4      49.437  53.551  51.894  1.00  0.00
ATOM    124  O2' A       4      48.240  55.060  52.693  1.00  0.00
ATOM    125 HO2' A       4      48.423  55.525  51.873  1.00  0.00
ATOM    126  O3' A       4      46.863  53.038  51.226  1.00  0.00
ATOM    127  P   G       5      47.032  52.010  50.010  1.00  0.00
ATOM    128  OP1 G       5      46.447  52.685  48.842  1.00  0.00
ATOM    129  OP2 G       5      46.512  50.697  50.416  1.00  0.00
ATOM    130  O5' G       5      48.594  51.805  49.761  1.00  0.00
ATOM    131  C5' G       5      49.479  52.754  49.182  1.00  0.00
ATOM    132  H5' G       5      49.359  53.721  49.669  1.00  0.00
ATOM    133 H5'' G       5      49.282  52.908  48.121  1.00  0.00
ATOM    134  C4' G       5      50.934  52.195  49.276  1.00  0.00
ATOM    135  H4' G       5      51.624  52.991  48.997  1.00  0.00
ATOM    136  O4' G       5      51.366  51.730  50.552  1.00  0.00
ATOM    137  C1' G       5      52.288  50.634  50.373  1.00  0.00
ATOM    138  H1' G       5      53.223  50.832  50.898  1.00  0.00
ATOM    139  N9  G       5      51.742  49.353  50.819  1.00  0.00
ATOM    140  C8  G       5      50.440  48.895  51.120  1.00  0.00
ATOM    141  H8  G       5      49.588  49.547  50.993  1.00  0.00
ATOM    142  N7  G       5      50.447  47.625  51.451  1.00  0.00
ATOM    143  C5  G       5      51.784  47.254  51.594  1.00  0.00
ATOM    144  C6  G       5      52.490  46.037  51.983  1.00  0.00
ATOM    145  O6  G       5      52.135  45.050  52.523  1.00  0.00
ATOM    146  N1  G       5      53.833  46.037  51.792  1.00  0.00
ATOM    147  H1  G       5      54.426  45.291  52.126  1.00  0.00
ATOM    148  C2  G       5      54.451  47.062  51.253  1.00  0.00
ATOM    149  N2  G       5      55.714  46.905  51.088  1.00  0.00
ATOM    150  H21 G       5      56.080  45.975  51.232  1.00  0.00
ATOM    151  H22 G       5      56.316  47.572  50.627  1.00  0.00
ATOM    152  N3  G       5      53.914  48.199  50.829  1.00  0.00
ATOM    153  C4  G       5      52.585  48.265  51.070  1.00  0.00
ATOM    154  C3' G       5      51.278  51.058  48.276  1.00  0.00
ATOM    155  H3' G       5      50.585  50.216  48.286  1.00  0.00
ATOM    156  C2' G       5      52.611  50.606  48.859  1.00  0.00
ATOM    157  H2' G       5      52.870  49.622  48.467  1.00  0.00
ATOM    158  O2' G       5      53.674  51.547  48.525  1.00  0.00
ATOM    159 HO2' G       5      53.439  51.808  47.632  1.00  0.00
ATOM    160  O3' G       5      51.355  51.541  46.997  1.00  0.00
ATOM    161  P   G       6      50.572  50.753  45.849  1.00  0.00
ATOM    162  OP1 G       6      50.820  51.539  44.625  1.00  0.00
ATOM    163  OP2 G       6      49.220  50.426  46.299  1.00  0.00
ATOM    164  O5' G       6      51.361  49.366  45.676  1.00  0.00
ATOM    165  C5' G       6      52.790  49.527  45.243  1.00  0.00
ATOM    166  H5' G       6      53.128  50.435  45.743  1.00  0.00
ATOM    167 H5'' G       6      52.855  49.679  44.166  1.00  0.00
ATOM    168  C4' G       6      53.640  48.353  45.626  1.00  0.00
ATOM    169  H4' G       6      54.658  48.415  45.241  1.00  0.00
ATOM    170  O4' G       6      53.556  48.086  47.023  1.00  0.00
ATOM    171  C1' G       6      54.132  46.786  47.186  1.00  0.00
ATOM    172  H1' G       6      55.152  46.869  47.559  1.00  0.00
ATOM    173  N9  G       6      53.382  46.048  48.172  1.00  0.00
ATOM    174  C8  G       6      52.112  46.256  48.478  1.00  0.00
ATOM    175  H8  G       6      51.594  47.133  48.119  1.00  0.00
ATOM    176  N7  G       6      51.532  45.277  49.132  1.00  0.00
ATOM    177  C5  G       6      52.515  44.355  49.371  1.00  0.00
ATOM    178  C6  G       6      52.590  42.990  49.968  1.00  0.00
ATOM    179  O6  G       6      51.744  42.411  50.658  1.00  0.00
ATOM    180  N1  G       6      53.818  42.358  49.782  1.00  0.00
ATOM    181  H1  G       6      54.015  41.490  50.260  1.00  0.00
ATOM    182  C2  G       6      54.859  42.992  49.159  1.00  0.00
ATOM    183  N2  G       6      56.010  42.346  49.110  1.00  0.00
ATOM    184  H21 G       6      56.057  41.378  49.394  1.00  0.00
ATOM    185  H22 G       6      56.647  42.685  48.404  1.00  0.00
ATOM    186  N3  G       6      54.822  44.184  48.582  1.00  0.00
ATOM    187  C4  G       6      53.631  44.795  48.680  1.00  0.00
ATOM    188  C3' G       6      53.229  46.992  45.052  1.00  0.00
ATOM    189  H3' G       6      52.183  46.777  45.268  1.00  0.00
ATOM    190  C2' G       6      54.105  45.996  45.879  1.00  0.00
ATOM    191  H2' G       6      53.616  45.026  45.969  1.00  0.00
ATOM    192  O2' G       6      55.463  45.910  45.434  1.00  0.00
ATOM    193 HO2' G       6      55.507  44.988  45.172  1.00  0.00
ATOM    194  O3' G       6      53.512  46.858  43.710  1.00  0.00
ATOM    195  P   G       7      52.920  45.568  42.892  1.00  0.00
ATOM    196  OP1 G       7      53.217  45.729  41.435  1.00  0.00
ATOM    197  OP2 G       7      51.511  45.397  43.278  1.00  0.00
ATOM    198  O5' G       7      53.651  44.359  43.419  1.00  0.00
ATOM    199  C5' G       7      54.838  43.989  42.770  1.00  0.00
ATOM    200  H5' G       7      55.508  44.846  42.714  1.00  0.00
ATOM    201 H5'' G       7      54.732  43.551  41.777  1.00  0.00
ATOM    202  C4' G       7      55.569  42.852  43.406  1.00  0.00
ATOM    203  H4' G       7      56.600  42.884  43.055  1.00  0.00
ATOM    204  O4' G       7      55.596  42.907  44.856  1.00  0.00
ATOM    205  C1' G       7      55.749  41.587  45.405  1.00  0.00
ATOM    206  H1' G       7      56.661  41.508  45.997  1.00  0.00
ATOM    207  N9  G       7      54.581  41.328  46.220  1.00  0.00
ATOM    208  C8  G       7      53.388  41.982  46.224  1.00  0.00
ATOM    209  H8  G       7      53.308  42.958  45.768  1.00  0.00
ATOM    210  N7  G       7      52.488  41.426  47.037  1.00  0.00
ATOM    211  C5  G       7      52.998  40.245  47.495  1.00  0.00
ATOM    212  C6  G       7      52.556  39.183  48.340  1.00  0.00
ATOM    213  O6  G       7      51.519  39.085  48.930  1.00  0.00
ATOM    214  N1  G       7      53.454  38.142  48.449  1.00  0.00
ATOM    215  H1  G       7      53.287  37.497  49.209  1.00  0.00
ATOM    216  C2  G       7      54.664  38.121  47.697  1.00  0.00
ATOM    217  N2  G       7      55.616  37.362  48.123  1.00  0.00
ATOM    218  H21 G       7      55.398  36.604  48.754  1.00  0.00
ATOM    219  H22 G       7      56.347  37.267  47.432  1.00  0.00
ATOM    220  N3  G       7      55.154  39.184  47.062  1.00  0.00
ATOM    221  C4  G       7      54.249  40.192  46.917  1.00  0.00
ATOM    222  C3' G       7      55.080  41.388  43.137  1.00  0.00
ATOM    223  H3' G       7      54.021  41.264  43.361  1.00  0.00
ATOM    224  C2' G       7      55.933  40.647  44.169  1.00  0.00
ATOM    225  H2' G       7      55.394  39.715  44.342  1.00  0.00
ATOM    226  O2' G       7      57.319  40.560  43.876  1.00  0.00
ATOM    227 HO2' G       7      57.478  39.703  43.474  1.00  0.00
ATOM    228  O3' G       7      55.293  41.073  41.769  1.00  0.00
ATOM    229  P   G       8      54.181  40.186  41.051  1.00  0.00
ATOM    230  OP1 G       8      54.459  40.254  39.597  1.00  0.00
ATOM    231  OP2 G       8      52.830  40.572  41.395  1.00  0.00
ATOM    232  O5' G       8      54.441  38.725  41.524  1.00  0.00
ATOM    233  C5' G       8      55.703  38.069  41.255  1.00  0.00
ATOM    234  H5' G       8      56.515  38.751  41.507  1.00  0.00
ATOM    235 H5'' G       8      55.813  37.840  40.195  1.00  0.00
ATOM    236  C4' G       8      55.905  36.788  42.029  1.00  0.00
ATOM    237  H4' G       8      56.891  36.459  41.698  1.00  0.00
ATOM    238  O4' G       8      55.853  36.956  43.481  1.00  0.00
ATOM    239  C1' G       8      55.079  35.922  44.046  1.00  0.00
ATOM    240  H1' G       8      55.577  35.462  44.900  1.00  0.00
ATOM    241  N9  G       8      53.858  36.421  44.569  1.00  0.00
ATOM    242  C8  G       8      53.283  37.700  44.543  1.00  0.00
ATOM    243  H8  G       8      53.481  38.476  43.818  1.00  0.00
ATOM    244  N7  G       8      52.156  37.800  45.224  1.00  0.00
ATOM    245  C5  G       8      52.098  36.581  45.919  1.00  0.00
ATOM    246  C6  G       8      51.127  36.192  46.956  1.00  0.00
ATOM    247  O6  G       8      50.016  36.704  47.388  1.00  0.00
ATOM    248  N1  G       8      51.629  34.933  47.559  1.00  0.00
ATOM    249  H1  G       8      50.916  34.522  48.145  1.00  0.00
ATOM    250  C2  G       8      52.719  34.274  47.164  1.00  0.00
ATOM    251  N2  G       8      52.828  33.043  47.556  1.00  0.00
ATOM    252  H21 G       8      53.640  32.476  47.358  1.00  0.00
ATOM    253  H22 G       8      52.174  32.636  48.209  1.00  0.00
ATOM    254  N3  G       8      53.511  34.680  46.190  1.00  0.00
ATOM    255  C4  G       8      53.176  35.809  45.576  1.00  0.00
ATOM    256  C3' G       8      54.864  35.754  41.777  1.00  0.00
ATOM    257  H3' G       8      53.848  36.128  41.649  1.00  0.00
ATOM    258  C2' G       8      54.900  34.803  42.956  1.00  0.00
ATOM    259  H2' G       8      53.905  34.359  42.951  1.00  0.00
ATOM    260  O2' G       8      56.074  33.890  42.974  1.00  0.00
ATOM    261 HO2' G       8      56.163  33.753  42.027  1.00  0.00
ATOM    262  O3' G       8      55.323  35.002  40.573  1.00  0.00
ATOM    263  P   U       9      54.253  34.281  39.604  1.00  0.00
ATOM    264  OP1 U       9      55.002  33.507  38.581  1.00  0.00
ATOM    265  OP2 U       9      53.226  35.211  39.109  1.00  0.00
ATOM    266  O5' U       9      53.510  33.261  40.536  1.00  0.00
ATOM    267  C5' U       9      53.981  32.013  40.888  1.00  0.00
ATOM    268  H5' U       9      55.031  32.053  41.180  1.00  0.00
ATOM    269 H5'' U       9      53.914  31.417  39.977  1.00  0.00
ATOM    270  C4' U       9      53.212  31.320  42.004  1.00  0.00
ATOM    271  H4' U       9      53.761  30.454  42.374  1.00  0.00
ATOM    272  O4' U       9      52.973  32.303  43.077  1.00  0.00
ATOM    273  C1' U       9      51.779  31.975  43.768  1.00  0.00
ATOM    274  H1' U       9      51.959  31.597  44.774  1.00  0.00
ATOM    275  N1  U       9      50.881  33.174  43.969  1.00  0.00
ATOM    276  C6  U       9      51.028  34.311  43.118  1.00  0.00
ATOM    277  H6  U       9      51.719  34.381  42.291  1.00  0.00
ATOM    278  C5  U       9      50.187  35.400  43.235  1.00  0.00
ATOM    279  H5  U       9      50.161  36.240  42.556  1.00  0.00
ATOM    280  C4  U       9      49.153  35.398  44.261  1.00  0.00
ATOM    281  O4  U       9      48.423  36.314  44.535  1.00  0.00
ATOM    282  N3  U       9      49.096  34.229  44.967  1.00  0.00
ATOM    283  H3  U       9      48.364  34.228  45.663  1.00  0.00
ATOM    284  C2  U       9      49.859  33.124  44.876  1.00  0.00
ATOM    285  O2  U       9      49.506  32.028  45.378  1.00  0.00
ATOM    286  C3' U       9      51.764  30.967  41.677  1.00  0.00
ATOM    287  H3' U       9      51.238  31.793  41.197  1.00  0.00
ATOM    288  C2' U       9      51.139  30.735  43.087  1.00  0.00
ATOM    289  H2' U       9      50.053  30.640  43.122  1.00  0.00
ATOM    290  O2' U       9      51.661  29.590  43.774  1.00  0.00
ATOM    291 HO2' U       9      51.115  29.402  44.541  1.00  0.00
ATOM    292  O3' U       9      51.725  29.864  40.852  1.00  0.00
ATOM    293  P   A      10      50.387  29.575  39.950  1.00  0.00
ATOM    294  OP1 A      10      50.617  28.411  39.054  1.00  0.00
ATOM    295  OP2 A      10      49.930  30.849  39.384  1.00  0.00
ATOM    296  O5' A      10      49.168  29.221  40.941  1.00  0.00
ATOM    297  C5' A      10      49.117  27.902  41.450  1.00  0.00
ATOM    298  H5' A      10      49.976  27.592  42.046  1.00  0.00
ATOM    299 H5'' A      10      48.934  27.209  40.629  1.00  0.00
ATOM    300  C4' A      10      47.992  27.811  42.413  1.00  0.00
ATOM    301  H4' A      10      47.958  26.750  42.661  1.00  0.00
ATOM    302  O4' A      10      48.134  28.628  43.606  1.00  0.00
ATOM    303  C1' A      10      46.867  29.136  44.090  1.00  0.00
ATOM    304  H1' A      10      46.793  29.020  45.171  1.00  0.00
ATOM    305  N9  A      10      46.714  30.612  43.758  1.00  0.00
ATOM    306  C8  A      10      47.452  31.396  42.824  1.00  0.00
ATOM    307  H8  A      10      48.074  30.889  42.102  1.00  0.00
ATOM    308  N7  A      10      47.082  32.630  42.832  1.00  0.00
ATOM    309  C5  A      10      46.116  32.766  43.792  1.00  0.00
ATOM    310  C6  A      10      45.355  33.830  44.352  1.00  0.00
ATOM    311  N6  A      10      45.369  35.073  44.053  1.00  0.00
ATOM    312  H61 A      10      44.627  35.725  44.267  1.00  0.00
ATOM    313  H62 A      10      46.031  35.374  43.352  1.00  0.00
ATOM    314  N1  A      10      44.413  33.526  45.253  1.00  0.00
ATOM    315  C2  A      10      44.211  32.265  45.626  1.00  0.00
ATOM    316  H2  A      10      43.502  32.025  46.404  1.00  0.00
ATOM    317  N3  A      10      44.914  31.214  45.273  1.00  0.00
ATOM    318  C4  A      10      45.810  31.517  44.332  1.00  0.00
ATOM    319  C3' A      10      46.648  28.236  41.941  1.00  0.00
ATOM    320  H3' A      10      46.703  29.236  41.511  1.00  0.00
ATOM    321  C2' A      10      45.851  28.322  43.254  1.00  0.00
ATOM    322  H2' A      10      44.919  28.832  43.008  1.00  0.00
ATOM    323  O2' A      10      45.711  26.985  43.752  1.00  0.00
ATOM    324 HO2' A      10      46.330  26.827  44.468  1.00  0.00
ATOM    325  O3' A      10      46.018  27.357  41.001  1.00  0.00
ATOM    326  P   C      11      44.931  27.932  40.111  1.00  0.00
ATOM    327  OP1 C      11      44.430  26.846  39.198  1.00  0.00
ATOM    328  OP2 C      11      45.438  29.160  39.476  1.00  0.00
ATOM    329  O5' C      11      43.734  28.295  41.044  1.00  0.00
ATOM    330  C5' C      11      42.920  27.393  41.807  1.00  0.00
ATOM    331  H5' C      11      43.604  26.799  42.413  1.00  0.00
ATOM    332 H5'' C      11      42.491  26.653  41.131  1.00  0.00
ATOM    333  C4' C      11      41.801  27.936  42.654  1.00  0.00
ATOM    334  H4' C      11      41.412  27.109  43.248  1.00  0.00
ATOM    335  O4' C      11      42.314  28.998  43.503  1.00  0.00
ATOM    336  C1' C      11      41.375  30.046  43.645  1.00  0.00
ATOM    337  H1' C      11      41.224  30.304  44.694  1.00  0.00
ATOM    338  N1  C      11      41.829  31.324  42.987  1.00  0.00
ATOM    339  C6  C      11      42.906  31.411  42.119  1.00  0.00
ATOM    340  H6  C      11      43.410  30.521  41.773  1.00  0.00
ATOM    341  C5  C      11      43.365  32.599  41.643  1.00  0.00
ATOM    342  H5  C      11      44.261  32.715  41.052  1.00  0.00
ATOM    343  C4  C      11      42.604  33.772  42.084  1.00  0.00
ATOM    344  N4  C      11      43.032  34.943  41.817  1.00  0.00
ATOM    345  H41 C      11      43.770  35.050  41.136  1.00  0.00
ATOM    346  H42 C      11      42.679  35.741  42.325  1.00  0.00
ATOM    347  N3  C      11      41.606  33.724  42.959  1.00  0.00
ATOM    348  C2  C      11      41.259  32.528  43.434  1.00  0.00
ATOM    349  O2  C      11      40.408  32.485  44.325  1.00  0.00
ATOM    350  C3' C      11      40.648  28.531  41.851  1.00  0.00
ATOM    351  H3' C      11      41.030  29.107  41.009  1.00  0.00
ATOM    352  C2' C      11      40.105  29.459  42.911  1.00  0.00
ATOM    353  H2' C      11      39.496  30.142  42.318  1.00  0.00
ATOM    354  O2' C      11      39.365  28.768  43.835  1.00  0.00
ATOM    355 HO2' C      11      38.782  29.409  44.248  1.00  0.00
ATOM    356  O3' C      11      39.702  27.545  41.425  1.00  0.00
ATOM    357  P   U      12      38.629  27.877  40.314  1.00  0.00
ATOM    358  OP1 U      12      37.852  26.660  40.248  1.00  0.00
ATOM    359  OP2 U      12      39.340  28.355  39.122  1.00  0.00
ATOM    360  O5' U      12      37.726  29.137  40.750  1.00  0.00
ATOM    361  C5' U      12      36.648  29.022  41.613  1.00  0.00
ATOM    362  H5' U      12      36.924  28.268  42.350  1.00  0.00
ATOM    363 H5'' U      12      35.895  28.512  41.013  1.00  0.00
ATOM    364  C4' U      12      36.014  30.357  42.144  1.00  0.00
ATOM    365  H4' U      12      35.246  30.168  42.894  1.00  0.00
ATOM    366  O4' U      12      37.035  31.115  42.707  1.00  0.00
ATOM    367  C1' U      12      36.778  32.491  42.537  1.00  0.00
ATOM    368  H1' U      12      36.819  32.899  43.547  1.00  0.00
ATOM    369  N1  U      12      37.898  33.259  41.872  1.00  0.00
ATOM    370  C6  U      12      38.727  32.636  40.911  1.00  0.00
ATOM    371  H6  U      12      38.620  31.574  40.752  1.00  0.00
ATOM    372  C5  U      12      39.645  33.296  40.211  1.00  0.00
ATOM    373  H5  U      12      40.307  32.742  39.562  1.00  0.00
ATOM    374  C4  U      12      39.750  34.679  40.394  1.00  0.00
ATOM    375  O4  U      12      40.581  35.396  39.868  1.00  0.00
ATOM    376  N3  U      12      38.865  35.307  41.234  1.00  0.00
ATOM    377  H3  U      12      38.839  36.314  41.156  1.00  0.00
ATOM    378  C2  U      12      37.895  34.695  41.957  1.00  0.00
ATOM    379  O2  U      12      36.997  35.329  42.499  1.00  0.00
ATOM    380  C3' U      12      35.406  31.318  41.051  1.00  0.00
ATOM    381  H3' U      12      36.184  31.434  40.296  1.00  0.00
ATOM    382  C2' U      12      35.386  32.582  41.916  1.00  0.00
ATOM    383  H2' U      12      35.387  33.386  41.179  1.00  0.00
ATOM    384  O2' U      12      34.394  32.677  42.915  1.00  0.00
ATOM    385 HO2' U      12      34.465  33.537  43.336  1.00  0.00
ATOM    386  O3' U      12      34.070  30.978  40.697  1.00  0.00
ATOM    387  P   A      13      33.326  31.541  39.427  1.00  0.00
ATOM    388  OP1 A      13      31.937  30.955  39.403  1.00  0.00
ATOM    389  OP2 A      13      34.121  31.310  38.209  1.00  0.00
ATOM    390  O5' A      13      33.181  33.171  39.689  1.00  0.00
ATOM    391  C5' A      13      31.975  33.709  40.178  1.00  0.00
ATOM    392  H5' A      13      31.868  33.394  41.217  1.00  0.00
ATOM    393 H5'' A      13      31.175  33.252  39.596  1.00  0.00
ATOM    394  C4' A      13      32.036  35.227  40.066  1.00  0.00
ATOM    395  H4' A      13      31.121  35.706  40.413  1.00  0.00
ATOM    396  O4' A      13      33.208  35.789  40.718  1.00  0.00
ATOM    397  C1' A      13      33.604  36.869  39.862  1.00  0.00
ATOM    398  H1' A      13      33.518  37.843  40.344  1.00  0.00
ATOM    399  N9  A      13      34.986  36.568  39.486  1.00  0.00
ATOM    400  C8  A      13      35.581  35.336  39.305  1.00  0.00
ATOM    401  H8  A      13      35.061  34.400  39.450  1.00  0.00
ATOM    402  N7  A      13      36.747  35.418  38.734  1.00  0.00
ATOM    403  C5  A      13      37.012  36.844  38.589  1.00  0.00
ATOM    404  C6  A      13      38.152  37.684  38.273  1.00  0.00
ATOM    405  N6  A      13      39.331  37.337  37.801  1.00  0.00
ATOM    406  H61 A      13      40.051  38.036  37.680  1.00  0.00
ATOM    407  H62 A      13      39.377  36.345  37.616  1.00  0.00
ATOM    408  N1  A      13      38.084  38.996  38.373  1.00  0.00
ATOM    409  C2  A      13      36.942  39.514  38.865  1.00  0.00
ATOM    410  H2  A      13      36.853  40.587  38.942  1.00  0.00
ATOM    411  N3  A      13      35.846  38.877  39.339  1.00  0.00
ATOM    412  C4  A      13      35.934  37.528  39.147  1.00  0.00
ATOM    413  C3' A      13      32.140  35.547  38.615  1.00  0.00
ATOM    414  H3' A      13      32.897  34.853  38.250  1.00  0.00
ATOM    415  C2' A      13      32.692  36.965  38.644  1.00  0.00
ATOM    416  H2' A      13      33.299  37.206  37.772  1.00  0.00
ATOM    417  O2' A      13      31.714  37.947  38.917  1.00  0.00
ATOM    418 HO2' A      13      31.831  38.546  38.176  1.00  0.00
ATOM    419  O3' A      13      30.937  35.454  37.839  1.00  0.00
ATOM    420  P   G      14      30.933  35.510  36.248  1.00  0.00
ATOM    421  OP1 G      14      29.703  34.908  35.684  1.00  0.00
ATOM    422  OP2 G      14      32.270  34.952  35.792  1.00  0.00
ATOM    423  O5' G      14      30.888  37.076  35.776  1.00  0.00
ATOM    424  C5' G      14      29.854  37.985  36.169  1.00  0.00
ATOM    425  H5' G      14      29.635  37.883  37.232  1.00  0.00
ATOM    426 H5'' G      14      28.967  37.677  35.617  1.00  0.00
ATOM    427  C4' G      14      30.364  39.438  35.906  1.00  0.00
ATOM    428  H4' G      14      29.575  40.148  36.153  1.00  0.00
ATOM    429  O4' G      14      31.555  39.734  36.612  1.00  0.00
ATOM    430  C1' G      14      32.536  40.390  35.761  1.00  0.00
ATOM    431  H1' G      14      32.944  41.344  36.096  1.00  0.00
ATOM    432  N9  G      14      33.816  39.646  35.489  1.00  0.00
ATOM    433  C8  G      14      33.968  38.349  35.205  1.00  0.00
ATOM    434  H8  G      14      33.131  37.670  35.131  1.00  0.00
ATOM    435  N7  G      14      35.199  38.017  34.841  1.00  0.00
ATOM    436  C5  G      14      35.922  39.209  35.136  1.00  0.00
ATOM    437  C6  G      14      37.334  39.500  34.969  1.00  0.00
ATOM    438  O6  G      14      38.296  38.806  34.633  1.00  0.00
ATOM    439  N1  G      14      37.597  40.850  35.221  1.00  0.00
ATOM    440  H1  G      14      38.513  41.191  34.966  1.00  0.00
ATOM    441  C2  G      14      36.650  41.826  35.461  1.00  0.00
ATOM    442  N2  G      14      37.037  43.078  35.446  1.00  0.00
ATOM    443  H21 G      14      37.777  43.435  34.859  1.00  0.00
ATOM    444  H22 G      14      36.404  43.775  35.814  1.00  0.00
ATOM    445  N3  G      14      35.310  41.580  35.609  1.00  0.00
ATOM    446  C4  G      14      35.039  40.234  35.429  1.00  0.00
ATOM    447  C3' G      14      30.627  39.603  34.414  1.00  0.00
ATOM    448  H3' G      14      31.070  38.675  34.053  1.00  0.00
ATOM    449  C2' G      14      31.696  40.657  34.501  1.00  0.00
ATOM    450  H2' G      14      32.260  40.670  33.569  1.00  0.00
ATOM    451  O2' G      14      31.092  41.932  34.622  1.00  0.00
ATOM    452 HO2' G      14      30.266  41.962  34.133  1.00  0.00
ATOM    453  O3' G      14      29.498  40.035  33.634  1.00  0.00
ATOM    454  P   U      15      29.288  39.385  32.198  1.00  0.00
ATOM    455  OP1 U      15      28.070  40.008  31.713  1.00  0.00
ATOM    456  OP2 U      15      29.289  37.912  32.441  1.00  0.00
ATOM    457  O5' U      15      30.636  39.779  31.375  1.00  0.00
ATOM    458  C5' U      15      30.900  41.120  30.856  1.00  0.00
ATOM    459  H5' U      15      30.581  41.872  31.578  1.00  0.00
ATOM    460 H5'' U      15      30.392  41.336  29.917  1.00  0.00
ATOM    461  C4' U      15      32.303  41.194  30.407  1.00  0.00
ATOM    462  H4' U      15      32.575  42.233  30.225  1.00  0.00
ATOM    463  O4' U      15      33.267  40.614  31.343  1.00  0.00
ATOM    464  C1' U      15      34.467  40.361  30.629  1.00  0.00
ATOM    465  H1' U      15      35.158  41.204  30.602  1.00  0.00
ATOM    466  N1  U      15      35.103  39.091  31.109  1.00  0.00
ATOM    467  C6  U      15      34.299  38.013  31.435  1.00  0.00
ATOM    468  H6  U      15      33.231  38.130  31.321  1.00  0.00
ATOM    469  C5  U      15      34.893  36.850  31.899  1.00  0.00
ATOM    470  H5  U      15      34.272  36.036  32.241  1.00  0.00
ATOM    471  C4  U      15      36.362  36.796  32.154  1.00  0.00
ATOM    472  O4  U      15      37.047  35.840  32.378  1.00  0.00
ATOM    473  N3  U      15      37.020  37.959  31.880  1.00  0.00
ATOM    474  H3  U      15      38.023  37.991  31.993  1.00  0.00
ATOM    475  C2  U      15      36.515  39.073  31.276  1.00  0.00
ATOM    476  O2  U      15      37.308  40.050  31.044  1.00  0.00
ATOM    477  C3' U      15      32.621  40.325  29.151  1.00  0.00
ATOM    478  H3' U      15      32.293  39.307  29.358  1.00  0.00
ATOM    479  C2' U      15      34.162  40.410  29.127  1.00  0.00
ATOM    480  H2' U      15      34.735  39.664  28.576  1.00  0.00
ATOM    481  O2' U      15      34.418  41.661  28.635  1.00  0.00
ATOM    482 HO2' U      15      33.551  42.054  28.513  1.00  0.00
ATOM    483  O3' U      15      32.041  40.895  27.981  1.00  0.00
ATOM    484  P   G      16      31.703  40.049  26.733  1.00  0.00
ATOM    485  OP1 G      16      32.420  38.768  26.713  1.00  0.00
ATOM    486  OP2 G      16      31.733  40.923  25.577  1.00  0.00
ATOM    487  O5' G      16      30.124  39.660  26.833  1.00  0.00
ATOM    488  C5' G      16      29.628  38.757  27.745  1.00  0.00
ATOM    489  H5' G      16      29.651  39.050  28.795  1.00  0.00
ATOM    490 H5'' G      16      30.111  37.783  27.671  1.00  0.00
ATOM    491  C4' G      16      28.196  38.512  27.515  1.00  0.00
ATOM    492  H4' G      16      27.856  37.654  28.094  1.00  0.00
ATOM    493  O4' G      16      27.403  39.557  28.027  1.00  0.00
ATOM    494  C1' G      16      26.538  40.095  27.090  1.00  0.00
ATOM    495  H1' G      16      25.561  40.251  27.547  1.00  0.00
ATOM    496  N9  G      16      27.071  41.288  26.382  1.00  0.00
ATOM    497  C8  G      16      28.183  42.009  26.785  1.00  0.00
ATOM    498  H8  G      16      28.909  41.619  27.483  1.00  0.00
ATOM    499  N7  G      16      28.217  43.213  26.274  1.00  0.00
ATOM    500  C5  G      16      27.091  43.298  25.472  1.00  0.00
ATOM    501  C6  G      16      26.559  44.343  24.643  1.00  0.00
ATOM    502  O6  G      16      26.953  45.483  24.447  1.00  0.00
ATOM    503  N1  G      16      25.276  44.080  24.203  1.00  0.00
ATOM    504  H1  G      16      24.692  44.843  23.891  1.00  0.00
ATOM    505  C2  G      16      24.694  42.831  24.284  1.00  0.00
ATOM    506  N2  G      16      23.428  42.801  23.996  1.00  0.00
ATOM    507  H21 G      16      22.903  41.938  24.005  1.00  0.00
ATOM    508  H22 G      16      23.098  43.497  23.342  1.00  0.00
ATOM    509  N3  G      16      25.097  41.914  25.083  1.00  0.00
ATOM    510  C4  G      16      26.368  42.150  25.576  1.00  0.00
ATOM    511  C3' G      16      27.784  38.235  26.038  1.00  0.00
ATOM    512  H3' G      16      28.517  38.730  25.401  1.00  0.00
ATOM    513  C2' G      16      26.505  39.035  25.988  1.00  0.00
ATOM    514  H2' G      16      26.312  39.508  25.025  1.00  0.00
ATOM    515  O2' G      16      25.338  38.238  26.300  1.00  0.00
ATOM    516 HO2' G      16      25.303  37.567  25.614  1.00  0.00
ATOM    517  O3' G      16      27.738  36.890  25.625  1.00  0.00
ATOM    518  P   G      17      28.160  36.474  24.165  1.00  0.00
ATOM    519  OP1 G      17      27.774  35.066  23.866  1.00  0.00
ATOM    520  OP2 G      17      29.598  36.876  24.064  1.00  0.00
ATOM    521  O5' G      17      27.261  37.350  23.141  1.00  0.00
ATOM    522  C5' G      17      25.859  37.130  23.122  1.00  0.00
ATOM    523  H5' G      17      25.487  37.492  24.080  1.00  0.00
ATOM    524 H5'' G      17      25.714  36.058  22.988  1.00  0.00
ATOM    525  C4' G      17      25.243  37.926  21.931  1.00  0.00
ATOM    526  H4' G      17      24.177  37.712  21.859  1.00  0.00
ATOM    527  O4' G      17      25.312  39.341  22.100  1.00  0.00
ATOM    528  C1' G      17      25.982  39.833  21.012  1.00  0.00
ATOM    529  H1' G      17      25.291  40.043  20.195  1.00  0.00
ATOM    530  N9  G      17      26.510  41.158  21.369  1.00  0.00
ATOM    531  C8  G      17      27.637  41.452  22.047  1.00  0.00
ATOM    532  H8  G      17      28.184  40.679  22.567  1.00  0.00
ATOM    533  N7  G      17      27.834  42.740  22.058  1.00  0.00
ATOM    534  C5  G      17      26.827  43.363  21.344  1.00  0.00
ATOM    535  C6  G      17      26.486  44.717  21.003  1.00  0.00
ATOM    536  O6  G      17      27.140  45.729  21.172  1.00  0.00
ATOM    537  N1  G      17      25.308  44.777  20.274  1.00  0.00
ATOM    538  H1  G      17      24.916  45.704  20.189  1.00  0.00
ATOM    539  C2  G      17      24.509  43.761  19.986  1.00  0.00
ATOM    540  N2  G      17      23.398  44.002  19.337  1.00  0.00
ATOM    541  H21 G      17      23.052  44.943  19.215  1.00  0.00
ATOM    542  H22 G      17      22.926  43.128  19.153  1.00  0.00
ATOM    543  N3  G      17      24.786  42.492  20.294  1.00  0.00
ATOM    544  C4  G      17      25.959  42.376  20.986  1.00  0.00
ATOM    545  C3' G      17      25.874  37.476  20.599  1.00  0.00
ATOM    546  H3' G      17      26.405  36.524  20.616  1.00  0.00
ATOM    547  C2' G      17      26.902  38.716  20.486  1.00  0.00
ATOM    548  H2' G      17      27.818  38.529  21.047  1.00  0.00
ATOM    549  O2' G      17      27.327  38.919  19.142  1.00  0.00
ATOM    550 HO2' G      17      28.233  38.670  18.942  1.00  0.00
ATOM    551  O3' G      17      24.950  37.591  19.531  1.00  0.00
ATOM    552  P   A      18      23.726  36.609  19.391  1.00  0.00
ATOM    553  OP1 A      18      24.116  35.254  19.925  1.00  0.00
ATOM    554  OP2 A      18      23.203  36.661  18.018  1.00  0.00
ATOM    555  O5' A      18      22.449  37.102  20.180  1.00  0.00
ATOM    556  C5' A      18      21.852  38.385  19.825  1.00  0.00
ATOM    557  H5' A      18      21.848  38.518  18.743  1.00  0.00
ATOM    558 H5'' A      18      22.413  39.190  20.298  1.00  0.00
ATOM    559  C4' A      18      20.367  38.292  20.292  1.00  0.00
ATOM    560  H4' A      18      19.973  39.294  20.460  1.00  0.00
ATOM    561  O4' A      18      19.653  37.665  19.235  1.00  0.00
ATOM    562  C1' A      18      18.609  36.825  19.762  1.00  0.00
ATOM    563  H1' A      18      17.695  36.948  19.180  1.00  0.00
ATOM    564  N9  A      18      19.106  35.506  19.372  1.00  0.00
ATOM    565  C8  A      18      20.125  35.083  18.572  1.00  0.00
ATOM    566  H8  A      18      20.790  35.810  18.130  1.00  0.00
ATOM    567  N7  A      18      20.412  33.822  18.585  1.00  0.00
ATOM    568  C5  A      18      19.294  33.279  19.243  1.00  0.00
ATOM    569  C6  A      18      18.709  31.995  19.485  1.00  0.00
ATOM    570  N6  A      18      19.235  30.846  19.000  1.00  0.00
ATOM    571  H61 A      18      18.695  30.005  18.860  1.00  0.00
ATOM    572  H62 A      18      20.151  30.903  18.578  1.00  0.00
ATOM    573  N1  A      18      17.524  31.848  20.041  1.00  0.00
ATOM    574  C2  A      18      16.914  32.962  20.415  1.00  0.00
ATOM    575  H2  A      18      16.001  32.767  20.958  1.00  0.00
ATOM    576  N3  A      18      17.198  34.213  20.168  1.00  0.00
ATOM    577  C4  A      18      18.424  34.321  19.606  1.00  0.00
ATOM    578  C3' A      18      19.882  37.549  21.534  1.00  0.00
ATOM    579  H3' A      18      20.594  36.748  21.735  1.00  0.00
ATOM    580  C2' A      18      18.489  36.963  21.266  1.00  0.00
ATOM    581  H2' A      18      18.362  36.018  21.793  1.00  0.00
ATOM    582  O2' A      18      17.457  37.833  21.616  1.00  0.00
ATOM    583 HO2' A      18      17.914  38.566  22.035  1.00  0.00
ATOM    584  O3' A      18      19.858  38.470  22.607  1.00  0.00
ATOM    585  P   G      19      20.505  37.938  24.020  1.00  0.00
ATOM    586  OP1 G      19      20.234  38.879  25.103  1.00  0.00
ATOM    587  OP2 G      19      21.942  37.601  23.763  1.00  0.00
ATOM    588  O5' G      19      19.664  36.608  24.365  1.00  0.00
ATOM    589  C5' G      19      18.412  36.691  25.139  1.00  0.00
ATOM    590  H5' G      19      17.701  37.462  24.842  1.00  0.00
ATOM    591 H5'' G      19      18.653  37.036  26.144  1.00  0.00
ATOM    592  C4' G      19      17.636  35.369  25.239  1.00  0.00
ATOM    593  H4' G      19      16.667  35.509  25.719  1.00  0.00
ATOM    594  O4' G      19      17.437  34.835  23.890  1.00  0.00
ATOM    595  C1' G      19      17.681  33.394  23.932  1.00  0.00
ATOM    596  H1' G      19      16.800  32.851  23.589  1.00  0.00
ATOM    597  N9  G      19      18.990  32.881  23.309  1.00  0.00
ATOM    598  C8  G      19      19.967  33.610  22.602  1.00  0.00
ATOM    599  H8  G      19      20.110  34.681  22.599  1.00  0.00
ATOM    600  N7  G      19      20.799  32.858  21.965  1.00  0.00
ATOM    601  C5  G      19      20.330  31.539  22.213  1.00  0.00
ATOM    602  C6  G      19      20.867  30.263  21.893  1.00  0.00
ATOM    603  O6  G      19      21.886  30.007  21.231  1.00  0.00
ATOM    604  N1  G      19      20.124  29.158  22.257  1.00  0.00
ATOM    605  H1  G      19      20.552  28.291  21.966  1.00  0.00
ATOM    606  C2  G      19      18.962  29.299  23.031  1.00  0.00
ATOM    607  N2  G      19      18.189  28.213  23.204  1.00  0.00
ATOM    608  H21 G      19      17.307  28.367  23.672  1.00  0.00
ATOM    609  H22 G      19      18.440  27.397  22.664  1.00  0.00
ATOM    610  N3  G      19      18.500  30.489  23.388  1.00  0.00
ATOM    611  C4  G      19      19.259  31.587  23.034  1.00  0.00
ATOM    612  C3' G      19      18.372  34.373  26.019  1.00  0.00
ATOM    613  H3' G      19      19.444  34.422  25.831  1.00  0.00
ATOM    614  C2' G      19      17.751  33.149  25.444  1.00  0.00
ATOM    615  H2' G      19      18.432  32.298  25.461  1.00  0.00
ATOM    616  O2' G      19      16.470  32.824  26.018  1.00  0.00
ATOM    617 HO2' G      19      16.353  33.260  26.865  1.00  0.00
ATOM    618  O3' G      19      18.006  34.496  27.368  1.00  0.00
ATOM    619  P   U      20      18.898  34.084  28.637  1.00  0.00
ATOM    620  OP1 U      20      18.227  34.424  29.915  1.00  0.00
ATOM    621  OP2 U      20      20.243  34.753  28.519  1.00  0.00
ATOM    622  O5' U      20      19.098  32.489  28.513  1.00  0.00
ATOM    623  C5' U      20      18.002  31.612  28.824  1.00  0.00
ATOM    624  H5' U      20      17.024  31.852  28.409  1.00  0.00
ATOM    625 H5'' U      20      17.938  31.701  29.908  1.00  0.00
ATOM    626  C4' U      20      18.374  30.175  28.447  1.00  0.00
ATOM    627  H4' U      20      17.718  29.412  28.867  1.00  0.00
ATOM    628  O4' U      20      18.494  29.922  27.027  1.00  0.00
ATOM    629  C1' U      20      19.658  29.094  26.718  1.00  0.00
ATOM    630  H1' U      20      19.323  28.315  26.033  1.00  0.00
ATOM    631  N1  U      20      20.796  29.910  26.089  1.00  0.00
ATOM    632  C6  U      20      20.870  31.237  26.099  1.00  0.00
ATOM    633  H6  U      20      20.256  31.817  26.772  1.00  0.00
ATOM    634  C5  U      20      21.733  31.877  25.288  1.00  0.00
ATOM    635  H5  U      20      21.837  32.950  25.219  1.00  0.00
ATOM    636  C4  U      20      22.655  31.321  24.401  1.00  0.00
ATOM    637  O4  U      20      23.379  31.902  23.580  1.00  0.00
ATOM    638  N3  U      20      22.471  29.938  24.365  1.00  0.00
ATOM    639  H3  U      20      23.204  29.412  23.910  1.00  0.00
ATOM    640  C2  U      20      21.592  29.246  25.093  1.00  0.00
ATOM    641  O2  U      20      21.493  27.992  24.981  1.00  0.00
ATOM    642  C3' U      20      19.749  29.669  29.040  1.00  0.00
ATOM    643  H3' U      20      20.468  30.481  28.928  1.00  0.00
ATOM    644  C2' U      20      20.114  28.568  28.076  1.00  0.00
ATOM    645  H2' U      20      21.174  28.313  28.042  1.00  0.00
ATOM    646  O2' U      20      19.371  27.446  28.389  1.00  0.00
ATOM    647 HO2' U      20      19.167  27.330  29.320  1.00  0.00
ATOM    648  O3' U      20      19.737  29.235  30.381  1.00  0.00
ATOM    649  P   A      21      20.895  29.740  31.394  1.00  0.00
ATOM    650  OP1 A      21      20.461  29.382  32.726  1.00  0.00
ATOM    651  OP2 A      21      21.264  31.164  31.167  1.00  0.00
ATOM    652  O5' A      21      22.253  28.876  31.060  1.00  0.00
ATOM    653  C5' A      21      22.273  27.498  31.240  1.00  0.00
ATOM    654  H5' A      21      21.262  27.113  31.111  1.00  0.00
ATOM    655 H5'' A      21      22.527  27.301  32.282  1.00  0.00
ATOM    656  C4' A      21      23.357  26.797  30.385  1.00  0.00
ATOM    657  H4' A      21      23.156  25.726  30.406  1.00  0.00
ATOM    658  O4' A      21      23.179  27.213  29.036  1.00  0.00
ATOM    659  C1' A      21      24.354  26.987  28.209  1.00  0.00
ATOM    660  H1' A      21      24.184  26.094  27.608  1.00  0.00
ATOM    661  N9  A      21      24.718  28.049  27.243  1.00  0.00
ATOM    662  C8  A      21      24.320  29.349  27.286  1.00  0.00
ATOM    663  H8  A      21      23.752  29.799  28.087  1.00  0.00
ATOM    664  N7  A      21      24.907  30.081  26.342  1.00  0.00
ATOM    665  C5  A      21      25.710  29.188  25.627  1.00  0.00
ATOM    666  C6  A      21      26.450  29.225  24.424  1.00  0.00
ATOM    667  N6  A      21      26.639  30.243  23.553  1.00  0.00
ATOM    668  H61 A      21      27.244  30.183  22.747  1.00  0.00
ATOM    669  H62 A      21      26.147  31.086  23.815  1.00  0.00
ATOM    670  N1  A      21      27.010  28.106  23.940  1.00  0.00
ATOM    671  C2  A      21      26.742  26.969  24.559  1.00  0.00
ATOM    672  H2  A      21      27.302  26.154  24.123  1.00  0.00
ATOM    673  N3  A      21      25.961  26.731  25.599  1.00  0.00
ATOM    674  C4  A      21      25.515  27.896  26.095  1.00  0.00
ATOM    675  C3' A      21      24.821  27.120  30.515  1.00  0.00
ATOM    676  H3' A      21      24.908  28.206  30.536  1.00  0.00
ATOM    677  C2' A      21      25.457  26.573  29.199  1.00  0.00
ATOM    678  H2' A      21      26.444  26.986  28.992  1.00  0.00
ATOM    679  O2' A      21      25.579  25.152  29.162  1.00  0.00
ATOM    680 HO2' A      21      26.497  24.874  29.191  1.00  0.00
ATOM    681  O3' A      21      25.477  26.516  31.663  1.00  0.00
ATOM    682  P   G      22      26.970  27.039  32.140  1.00  0.00
ATOM    683  OP1 G      22      27.260  26.551  33.514  1.00  0.00
ATOM    684  OP2 G      22      27.106  28.494  31.913  1.00  0.00
ATOM    685  O5' G      22      27.991  26.326  31.131  1.00  0.00
ATOM    686  C5' G      22      28.426  24.988  31.388  1.00  0.00
ATOM    687  H5' G      22      27.623  24.282  31.598  1.00  0.00
ATOM    688 H5'' G      22      29.108  24.942  32.237  1.00  0.00
ATOM    689  C4' G      22      29.217  24.424  30.182  1.00  0.00
ATOM    690  H4' G      22      29.340  23.355  30.350  1.00  0.00
ATOM    691  O4' G      22      28.503  24.743  28.947  1.00  0.00
ATOM    692  C1' G      22      29.443  24.955  27.932  1.00  0.00
ATOM    693  H1' G      22      29.259  24.222  27.147  1.00  0.00
ATOM    694  N9  G      22      29.386  26.332  27.425  1.00  0.00
ATOM    695  C8  G      22      28.833  27.450  27.914  1.00  0.00
ATOM    696  H8  G      22      28.403  27.497  28.904  1.00  0.00
ATOM    697  N7  G      22      28.866  28.471  27.001  1.00  0.00
ATOM    698  C5  G      22      29.562  27.944  25.941  1.00  0.00
ATOM    699  C6  G      22      30.023  28.614  24.791  1.00  0.00
ATOM    700  O6  G      22      29.830  29.753  24.468  1.00  0.00
ATOM    701  N1  G      22      30.823  27.798  24.012  1.00  0.00
ATOM    702  H1  G      22      31.316  28.210  23.233  1.00  0.00
ATOM    703  C2  G      22      31.243  26.541  24.306  1.00  0.00
ATOM    704  N2  G      22      32.054  25.986  23.514  1.00  0.00
ATOM    705  H21 G      22      32.527  26.468  22.763  1.00  0.00
ATOM    706  H22 G      22      32.233  25.006  23.682  1.00  0.00
ATOM    707  N3  G      22      30.819  25.908  25.443  1.00  0.00
ATOM    708  C4  G      22      29.994  26.695  26.228  1.00  0.00
ATOM    709  C3' G      22      30.686  24.935  30.105  1.00  0.00
ATOM    710  H3' G      22      30.720  26.021  30.193  1.00  0.00
ATOM    711  C2' G      22      30.833  24.763  28.620  1.00  0.00
ATOM    712  H2' G      22      31.610  25.500  28.416  1.00  0.00
ATOM    713  O2' G      22      31.354  23.539  28.363  1.00  0.00
ATOM    714 HO2' G      22      31.853  23.279  29.140  1.00  0.00
ATOM    715  O3' G      22      31.646  24.348  30.964  1.00  0.00
ATOM    716  P   C      23      33.025  25.089  31.238  1.00  0.00
ATOM    717  OP1 C      23      33.876  24.355  32.210  1.00  0.00
ATOM    718  OP2 C      23      32.636  26.440  31.675  1.00  0.00
ATOM    719  O5' C      23      33.795  25.100  29.834  1.00  0.00
ATOM    720  C5' C      23      34.329  23.964  29.105  1.00  0.00
ATOM    721  H5' C      23      33.562  23.190  29.108  1.00  0.00
ATOM    722 H5'' C      23      35.046  23.484  29.770  1.00  0.00
ATOM    723  C4' C      23      34.826  24.130  27.696  1.00  0.00
ATOM    724  H4' C      23      35.084  23.156  27.279  1.00  0.00
ATOM    725  O4' C      23      33.894  24.718  26.809  1.00  0.00
ATOM    726  C1' C      23      34.653  25.530  25.842  1.00  0.00
ATOM    727  H1' C      23      34.455  25.210  24.819  1.00  0.00
ATOM    728  N1  C      23      34.331  26.987  25.915  1.00  0.00
ATOM    729  C6  C      23      33.427  27.506  26.812  1.00  0.00
ATOM    730  H6  C      23      33.128  26.887  27.645  1.00  0.00
ATOM    731  C5  C      23      32.879  28.709  26.501  1.00  0.00
ATOM    732  H5  C      23      32.138  29.034  27.217  1.00  0.00
ATOM    733  C4  C      23      33.425  29.434  25.435  1.00  0.00
ATOM    734  N4  C      23      33.034  30.642  25.194  1.00  0.00
ATOM    735  H41 C      23      33.558  31.226  24.558  1.00  0.00
ATOM    736  H42 C      23      32.245  31.022  25.698  1.00  0.00
ATOM    737  N3  C      23      34.287  28.959  24.536  1.00  0.00
ATOM    738  C2  C      23      34.759  27.730  24.792  1.00  0.00
ATOM    739  O2  C      23      35.605  27.460  24.059  1.00  0.00
ATOM    740  C3' C      23      36.120  24.935  27.613  1.00  0.00
ATOM    741  H3' C      23      36.058  25.830  28.232  1.00  0.00
ATOM    742  C2' C      23      36.152  25.311  26.144  1.00  0.00
ATOM    743  H2' C      23      36.706  26.168  25.761  1.00  0.00
ATOM    744  O2' C      23      36.573  24.214  25.369  1.00  0.00
ATOM    745 HO2' C      23      36.823  23.598  26.061  1.00  0.00
ATOM    746  O3' C      23      37.232  24.196  27.922  1.00  0.00
ATOM    747  P   C      24      38.617  24.795  28.204  1.00  0.00
ATOM    748  OP1 C      24      39.535  23.704  28.529  1.00  0.00
ATOM    749  OP2 C      24      38.384  25.862  29.193  1.00  0.00
ATOM    750  O5' C      24      39.188  25.517  26.964  1.00  0.00
ATOM    751  C5' C      24      39.979  24.898  25.956  1.00  0.00
ATOM    752  H5' C      24      39.468  24.050  25.500  1.00  0.00
ATOM    753 H5'' C      24      40.896  24.566  26.443  1.00  0.00
ATOM    754  C4' C      24      40.238  25.982  24.857  1.00  0.00
ATOM    755  H4' C      24      40.784  25.537  24.026  1.00  0.00
ATOM    756  O4' C      24      39.044  26.531  24.352  1.00  0.00
ATOM    757  C1' C      24      39.292  27.852  23.806  1.00  0.00
ATOM    758  H1' C      24      39.233  27.876  22.718  1.00  0.00
ATOM    759  N1  C      24      38.400  28.840  24.364  1.00  0.00
ATOM    760  C6  C      24      38.003  28.783  25.690  1.00  0.00
ATOM    761  H6  C      24      38.080  27.861  26.246  1.00  0.00
ATOM    762  C5  C      24      37.274  29.798  26.180  1.00  0.00
ATOM    763  H5  C      24      36.909  29.664  27.187  1.00  0.00
ATOM    764  C4  C      24      36.922  30.779  25.276  1.00  0.00
ATOM    765  N4  C      24      36.194  31.849  25.748  1.00  0.00
ATOM    766  H41 C      24      36.156  32.688  25.187  1.00  0.00
ATOM    767  H42 C      24      35.755  31.818  26.657  1.00  0.00
ATOM    768  N3  C      24      37.462  31.016  24.087  1.00  0.00
ATOM    769  C2  C      24      38.201  29.974  23.595  1.00  0.00
ATOM    770  O2  C      24      38.779  30.200  22.568  1.00  0.00
ATOM    771  C3' C      24      40.955  27.216  25.430  1.00  0.00
ATOM    772  H3' C      24      40.426  27.654  26.277  1.00  0.00
ATOM    773  C2' C      24      40.739  28.087  24.215  1.00  0.00
ATOM    774  H2' C      24      40.919  29.147  24.397  1.00  0.00
ATOM    775  O2' C      24      41.596  27.722  23.046  1.00  0.00
ATOM    776 HO2' C      24      42.495  27.961  23.286  1.00  0.00
ATOM    777  O3' C      24      42.279  27.008  25.805  1.00  0.00
ATOM    778  P   C      25      42.987  28.244  26.615  1.00  0.00
ATOM    779  OP1 C      25      44.358  27.897  26.987  1.00  0.00
ATOM    780  OP2 C      25      42.080  28.644  27.722  1.00  0.00
ATOM    781  O5' C      25      43.047  29.442  25.568  1.00  0.00
ATOM    782  C5' C      25      44.080  29.637  24.550  1.00  0.00
ATOM    783  H5' C      25      43.999  28.827  23.826  1.00  0.00
ATOM    784 H5'' C      25      45.051  29.711  25.040  1.00  0.00
ATOM    785  C4' C      25      43.926  30.923  23.817  1.00  0.00
ATOM    786  H4' C      25      44.500  30.944  22.890  1.00  0.00
ATOM    787  O4' C      25      42.550  31.075  23.370  1.00  0.00
ATOM    788  C1' C      25      42.425  32.460  23.255  1.00  0.00
ATOM    789  H1' C      25      42.241  32.626  22.194  1.00  0.00
ATOM    790  N1  C      25      41.246  32.975  24.063  1.00  0.00
ATOM    791  C6  C      25      40.715  32.259  25.063  1.00  0.00
ATOM    792  H6  C      25      41.021  31.243  25.265  1.00  0.00
ATOM    793  C5  C      25      39.617  32.767  25.783  1.00  0.00
ATOM    794  H5  C      25      39.086  32.266  26.579  1.00  0.00
ATOM    795  C4  C      25      39.232  34.076  25.414  1.00  0.00
ATOM    796  N4  C      25      38.320  34.611  26.146  1.00  0.00
ATOM    797  H41 C      25      38.131  35.587  25.971  1.00  0.00
ATOM    798  H42 C      25      37.849  34.059  26.849  1.00  0.00
ATOM    799  N3  C      25      39.798  34.810  24.519  1.00  0.00
ATOM    800  C2  C      25      40.772  34.220  23.772  1.00  0.00
ATOM    801  O2  C      25      41.178  34.890  22.788  1.00  0.00
ATOM    802  C3' C      25      44.220  32.180  24.688  1.00  0.00
ATOM    803  H3' C      25      43.602  31.913  25.545  1.00  0.00
ATOM    804  C2' C      25      43.623  33.211  23.931  1.00  0.00
ATOM    805  H2' C      25      43.366  34.106  24.497  1.00  0.00
ATOM    806  O2' C      25      44.613  33.525  22.850  1.00  0.00
ATOM    807 HO2' C      25      45.509  33.498  23.193  1.00  0.00
ATOM    808  O3' C      25      45.548  32.396  25.070  1.00  0.00
ATOM    809  P   G      26      45.890  32.946  26.530  1.00  0.00
ATOM    810  OP1 G      26      47.340  32.892  26.712  1.00  0.00
ATOM    811  OP2 G      26      45.078  32.340  27.619  1.00  0.00
ATOM    812  O5' G      26      45.529  34.514  26.389  1.00  0.00
ATOM    813  C5' G      26      46.168  35.441  25.545  1.00  0.00
ATOM    814  H5' G      26      46.279  35.086  24.520  1.00  0.00
ATOM    815 H5'' G      26      47.156  35.507  26.000  1.00  0.00
ATOM    816  C4' G      26      45.473  36.859  25.445  1.00  0.00
ATOM    817  H4' G      26      46.008  37.474  24.722  1.00  0.00
ATOM    818  O4' G      26      44.168  36.613  24.947  1.00  0.00
ATOM    819  C1' G      26      43.295  37.608  25.509  1.00  0.00
ATOM    820  H1' G      26      42.777  38.182  24.740  1.00  0.00
ATOM    821  N9  G      26      42.291  36.931  26.401  1.00  0.00
ATOM    822  C8  G      26      42.209  35.669  26.934  1.00  0.00
ATOM    823  H8  G      26      42.991  34.934  26.811  1.00  0.00
ATOM    824  N7  G      26      41.142  35.487  27.741  1.00  0.00
ATOM    825  C5  G      26      40.521  36.754  27.768  1.00  0.00
ATOM    826  C6  G      26      39.301  37.238  28.464  1.00  0.00
ATOM    827  O6  G      26      38.486  36.654  29.136  1.00  0.00
ATOM    828  N1  G      26      38.966  38.560  28.119  1.00  0.00
ATOM    829  H1  G      26      38.109  38.990  28.435  1.00  0.00
ATOM    830  C2  G      26      39.786  39.328  27.376  1.00  0.00
ATOM    831  N2  G      26      39.524  40.519  27.167  1.00  0.00
ATOM    832  H21 G      26      38.627  40.866  27.477  1.00  0.00
ATOM    833  H22 G      26      40.249  41.000  26.655  1.00  0.00
ATOM    834  N3  G      26      40.905  38.970  26.740  1.00  0.00
ATOM    835  C4  G      26      41.210  37.658  26.961  1.00  0.00
ATOM    836  C3' G      26      45.360  37.685  26.652  1.00  0.00
ATOM    837  H3' G      26      45.226  36.971  27.464  1.00  0.00
ATOM    838  C2' G      26      44.210  38.566  26.301  1.00  0.00
ATOM    839  H2' G      26      43.669  38.925  27.176  1.00  0.00
ATOM    840  O2' G      26      44.672  39.705  25.497  1.00  0.00
ATOM    841 HO2' G      26      44.070  40.451  25.554  1.00  0.00
ATOM    842  O3' G      26      46.613  38.276  26.868  1.00  0.00
ATOM    843  P   U      27      47.237  38.620  28.276  1.00  0.00
ATOM    844  OP1 U      27      48.567  39.144  27.987  1.00  0.00
ATOM    845  OP2 U      27      47.126  37.453  29.130  1.00  0.00
ATOM    846  O5' U      27      46.204  39.830  28.697  1.00  0.00
ATOM    847  C5' U      27      46.423  41.138  28.291  1.00  0.00
ATOM    848  H5' U      27      46.470  41.255  27.208  1.00  0.00
ATOM    849 H5'' U      27      47.270  41.535  28.851  1.00  0.00
ATOM    850  C4' U      27      45.262  42.028  28.641  1.00  0.00
ATOM    851  H4' U      27      45.297  42.965  28.085  1.00  0.00
ATOM    852  O4' U      27      44.022  41.443  28.296  1.00  0.00
ATOM    853  C1' U      27      42.978  41.954  29.095  1.00  0.00
ATOM    854  H1' U      27      42.272  42.510  28.478  1.00  0.00
ATOM    855  N1  U      27      42.146  40.928  29.740  1.00  0.00
ATOM    856  C6  U      27      42.611  39.617  29.944  1.00  0.00
ATOM    857  H6  U      27      43.629  39.398  29.658  1.00  0.00
ATOM    858  C5  U      27      41.827  38.737  30.577  1.00  0.00
ATOM    859  H5  U      27      42.297  37.822  30.907  1.00  0.00
ATOM    860  C4  U      27      40.493  39.053  31.113  1.00  0.00
ATOM    861  O4  U      27      39.865  38.254  31.773  1.00  0.00
ATOM    862  N3  U      27      40.121  40.386  30.970  1.00  0.00
ATOM    863  H3  U      27      39.195  40.617  31.302  1.00  0.00
ATOM    864  C2  U      27      40.888  41.311  30.294  1.00  0.00
ATOM    865  O2  U      27      40.492  42.450  30.190  1.00  0.00
ATOM    866  C3' U      27      45.061  42.453  30.071  1.00  0.00
ATOM    867  H3' U      27      45.222  41.557  30.671  1.00  0.00
ATOM    868  C2' U      27      43.622  42.955  30.095  1.00  0.00
ATOM    869  H2' U      27      43.115  42.976  31.059  1.00  0.00
ATOM    870  O2' U      27      43.437  44.223  29.488  1.00  0.00
ATOM    871 HO2' U      27      42.556  44.530  29.710  1.00  0.00
ATOM    872  O3' U      27      46.002  43.382  30.438  1.00  0.00
ATOM    873  P   C      28      46.549  43.612  31.933  1.00  0.00
ATOM    874  OP1 C      28      47.663  44.535  32.019  1.00  0.00
ATOM    875  OP2 C      28      46.575  42.226  32.540  1.00  0.00
ATOM    876  O5' C      28      45.316  44.468  32.681  1.00  0.00
ATOM    877  C5' C      28      45.079  45.834  32.348  1.00  0.00
ATOM    878  H5' C      28      44.994  45.874  31.262  1.00  0.00
ATOM    879 H5'' C      28      45.947  46.433  32.626  1.00  0.00
ATOM    880  C4' C      28      43.718  46.342  32.816  1.00  0.00
ATOM    881  H4' C      28      43.594  47.315  32.341  1.00  0.00
ATOM    882  O4' C      28      42.614  45.519  32.282  1.00  0.00
ATOM    883  C1' C      28      41.521  45.338  33.192  1.00  0.00
ATOM    884  H1' C      28      40.603  45.728  32.753  1.00  0.00
ATOM    885  N1  C      28      41.376  43.923  33.621  1.00  0.00
ATOM    886  C6  C      28      42.554  43.245  33.936  1.00  0.00
ATOM    887  H6  C      28      43.551  43.637  33.800  1.00  0.00
ATOM    888  C5  C      28      42.421  41.911  34.205  1.00  0.00
ATOM    889  H5  C      28      43.277  41.316  34.488  1.00  0.00
ATOM    890  C4  C      28      41.087  41.330  34.255  1.00  0.00
ATOM    891  N4  C      28      40.854  40.078  34.295  1.00  0.00
ATOM    892  H41 C      28      39.907  39.729  34.282  1.00  0.00
ATOM    893  H42 C      28      41.661  39.493  34.458  1.00  0.00
ATOM    894  N3  C      28      40.000  42.052  34.074  1.00  0.00
ATOM    895  C2  C      28      40.159  43.364  33.778  1.00  0.00
ATOM    896  O2  C      28      39.131  43.978  33.639  1.00  0.00
ATOM    897  C3' C      28      43.520  46.296  34.314  1.00  0.00
ATOM    898  H3' C      28      43.947  45.397  34.759  1.00  0.00
ATOM    899  C2' C      28      41.948  46.269  34.396  1.00  0.00
ATOM    900  H2' C      28      41.616  45.744  35.292  1.00  0.00
ATOM    901  O2' C      28      41.358  47.498  34.141  1.00  0.00
ATOM    902 HO2' C      28      41.533  48.087  34.879  1.00  0.00
ATOM    903  O3' C      28      43.993  47.415  35.017  1.00  0.00
ATOM    904  P   U      29      44.466  47.419  36.495  1.00  0.00
ATOM    905  OP1 U      29      44.670  48.784  36.927  1.00  0.00
ATOM    906  OP2 U      29      45.588  46.445  36.617  1.00  0.00
ATOM    907  O5' U      29      43.199  46.793  37.175  1.00  0.00
ATOM    908  C5' U      29      42.067  47.597  37.451  1.00  0.00
ATOM    909  H5' U      29      41.696  48.240  36.652  1.00  0.00
ATOM    910 H5'' U      29      42.282  48.344  38.215  1.00  0.00
ATOM    911  C4' U      29      40.896  46.764  38.010  1.00  0.00
ATOM    912  H4' U      29      39.995  47.377  38.030  1.00  0.00
ATOM    913  O4' U      29      40.445  45.698  37.194  1.00  0.00
ATOM    914  C1' U      29      39.809  44.686  38.020  1.00  0.00
ATOM    915  H1' U      29      38.760  44.567  37.749  1.00  0.00
ATOM    916  N1  U      29      40.315  43.315  37.680  1.00  0.00
ATOM    917  C6  U      29      41.650  43.018  37.360  1.00  0.00
ATOM    918  H6  U      29      42.381  43.785  37.152  1.00  0.00
ATOM    919  C5  U      29      42.133  41.771  37.326  1.00  0.00
ATOM    920  H5  U      29      43.105  41.605  36.886  1.00  0.00
ATOM    921  C4  U      29      41.373  40.647  37.836  1.00  0.00
ATOM    922  O4  U      29      41.752  39.488  37.880  1.00  0.00
ATOM    923  N3  U      29      40.069  40.940  38.179  1.00  0.00
ATOM    924  H3  U      29      39.468  40.160  38.405  1.00  0.00
ATOM    925  C2  U      29      39.551  42.245  38.223  1.00  0.00
ATOM    926  O2  U      29      38.460  42.445  38.735  1.00  0.00
ATOM    927  C3' U      29      41.284  46.081  39.270  1.00  0.00
ATOM    928  H3' U      29      42.231  45.559  39.140  1.00  0.00
ATOM    929  C2' U      29      40.128  45.149  39.427  1.00  0.00
ATOM    930  H2' U      29      40.313  44.276  40.053  1.00  0.00
ATOM    931  O2' U      29      38.847  45.813  39.678  1.00  0.00
ATOM    932 HO2' U      29      38.464  45.385  40.448  1.00  0.00
ATOM    933  O3' U      29      41.266  47.057  40.300  1.00  0.00
ATOM    934  P   A      30      41.725  46.641  41.781  1.00  0.00
ATOM    935  OP1 A      30      41.756  47.897  42.576  1.00  0.00
ATOM    936  OP2 A      30      42.947  45.827  41.668  1.00  0.00
ATOM    937  O5' A      30      40.572  45.642  42.363  1.00  0.00
ATOM    938  C5' A      30      39.378  46.281  42.833  1.00  0.00
ATOM    939  H5' A      30      39.004  46.964  42.070  1.00  0.00
ATOM    940 H5'' A      30      39.509  47.030  43.614  1.00  0.00
ATOM    941  C4' A      30      38.227  45.315  43.111  1.00  0.00
ATOM    942  H4' A      30      37.302  45.871  43.264  1.00  0.00
ATOM    943  O4' A      30      38.102  44.432  42.074  1.00  0.00
ATOM    944  C1' A      30      37.724  43.122  42.673  1.00  0.00
ATOM    945  H1' A      30      36.806  42.688  42.276  1.00  0.00
ATOM    946  N9  A      30      38.804  42.123  42.316  1.00  0.00
ATOM    947  C8  A      30      40.103  42.348  41.983  1.00  0.00
ATOM    948  H8  A      30      40.606  43.288  42.158  1.00  0.00
ATOM    949  N7  A      30      40.695  41.312  41.433  1.00  0.00
ATOM    950  C5  A      30      39.774  40.289  41.631  1.00  0.00
ATOM    951  C6  A      30      39.724  38.909  41.316  1.00  0.00
ATOM    952  N6  A      30      40.606  38.297  40.549  1.00  0.00
ATOM    953  H61 A      30      41.462  38.777  40.312  1.00  0.00
ATOM    954  H62 A      30      40.384  37.337  40.326  1.00  0.00
ATOM    955  N1  A      30      38.610  38.165  41.637  1.00  0.00
ATOM    956  C2  A      30      37.666  38.734  42.360  1.00  0.00
ATOM    957  H2  A      30      36.819  38.086  42.532  1.00  0.00
ATOM    958  N3  A      30      37.614  40.023  42.718  1.00  0.00
ATOM    959  C4  A      30      38.692  40.709  42.321  1.00  0.00
ATOM    960  C3' A      30      38.530  44.462  44.368  1.00  0.00
ATOM    961  H3' A      30      39.517  44.030  44.203  1.00  0.00
ATOM    962  C2' A      30      37.565  43.334  44.154  1.00  0.00
ATOM    963  H2' A      30      37.921  42.443  44.672  1.00  0.00
ATOM    964  O2' A      30      36.207  43.546  44.474  1.00  0.00
ATOM    965 HO2' A      30      36.142  43.715  45.417  1.00  0.00
ATOM    966  O3' A      30      38.427  45.176  45.591  1.00  0.00
ATOM    967  P   G      31      39.218  44.747  46.844  1.00  0.00
ATOM    968  OP1 G      31      38.866  45.707  47.923  1.00  0.00
ATOM    969  OP2 G      31      40.604  44.607  46.295  1.00  0.00
ATOM    970  O5' G      31      38.670  43.316  47.227  1.00  0.00
ATOM    971  C5' G      31      37.399  43.047  47.802  1.00  0.00
ATOM    972  H5' G      31      36.643  43.494  47.157  1.00  0.00
ATOM    973 H5'' G      31      37.442  43.317  48.857  1.00  0.00
ATOM    974  C4' G      31      37.061  41.550  47.722  1.00  0.00
ATOM    975  H4' G      31      36.057  41.464  48.137  1.00  0.00
ATOM    976  O4' G      31      37.069  40.882  46.418  1.00  0.00
ATOM    977  C1' G      31      37.423  39.501  46.651  1.00  0.00
ATOM    978  H1' G      31      36.515  38.964  46.379  1.00  0.00
ATOM    979  N9  G      31      38.691  39.105  45.886  1.00  0.00
ATOM    980  C8  G      31      39.621  39.973  45.396  1.00  0.00
ATOM    981  H8  G      31      39.463  41.027  45.565  1.00  0.00
ATOM    982  N7  G      31      40.603  39.437  44.715  1.00  0.00
ATOM    983  C5  G      31      40.242  38.069  44.837  1.00  0.00
ATOM    984  C6  G      31      40.932  36.939  44.296  1.00  0.00
ATOM    985  O6  G      31      41.904  36.812  43.514  1.00  0.00
ATOM    986  N1  G      31      40.262  35.729  44.505  1.00  0.00
ATOM    987  H1  G      31      40.708  34.903  44.132  1.00  0.00
ATOM    988  C2  G      31      39.143  35.571  45.242  1.00  0.00
ATOM    989  N2  G      31      38.702  34.341  45.463  1.00  0.00
ATOM    990  H21 G      31      39.333  33.624  45.136  1.00  0.00
ATOM    991  H22 G      31      37.707  34.278  45.629  1.00  0.00
ATOM    992  N3  G      31      38.476  36.618  45.773  1.00  0.00
ATOM    993  C4  G      31      39.106  37.844  45.510  1.00  0.00
ATOM    994  C3' G      31      37.962  40.676  48.555  1.00  0.00
ATOM    995  H3' G      31      38.943  40.726  48.082  1.00  0.00
ATOM    996  C2' G      31      37.598  39.239  48.141  1.00  0.00
ATOM    997  H2' G      31      38.400  38.512  48.264  1.00  0.00
ATOM    998  O2' G      31      36.325  38.859  48.694  1.00  0.00
ATOM    999 HO2' G      31      35.994  38.015  48.379  1.00  0.00
ATOM   1000  O3' G      31      38.087  40.836  49.884  1.00  0.00
ATOM   1001  P   U      32      39.424  40.340  50.696  1.00  0.00
ATOM   1002  OP1 U      32      39.144  40.738  52.104  1.00  0.00
ATOM   1003  OP2 U      32      40.616  40.952  50.077  1.00  0.00
ATOM   1004  O5' U      32      39.550  38.724  50.559  1.00  0.00
ATOM   1005  C5' U      32      38.527  37.936  51.146  1.00  0.00
ATOM   1006  H5' U      32      37.578  38.351  50.807  1.00  0.00
ATOM   1007 H5'' U      32      38.661  38.111  52.214  1.00  0.00
ATOM   1008  C4' U      32      38.619  36.514  50.648  1.00  0.00
ATOM   1009  H4' U      32      37.768  35.919  50.979  1.00  0.00
ATOM   1010  O4' U      32      38.607  36.451  49.235  1.00  0.00
ATOM   1011  C1' U      32      39.417  35.369  48.787  1.00  0.00
ATOM   1012  H1' U      32      38.871  34.722  48.101  1.00  0.00
ATOM   1013  N1  U      32      40.728  35.866  48.122  1.00  0.00
ATOM   1014  C6  U      32      41.089  37.238  48.081  1.00  0.00
ATOM   1015  H6  U      32      40.447  38.002  48.495  1.00  0.00
ATOM   1016  C5  U      32      42.301  37.642  47.540  1.00  0.00
ATOM   1017  H5  U      32      42.646  38.666  47.560  1.00  0.00
ATOM   1018  C4  U      32      43.171  36.645  46.959  1.00  0.00
ATOM   1019  O4  U      32      44.268  36.890  46.522  1.00  0.00
ATOM   1020  N3  U      32      42.675  35.367  46.929  1.00  0.00
ATOM   1021  H3  U      32      43.322  34.747  46.464  1.00  0.00
ATOM   1022  C2  U      32      41.549  34.882  47.526  1.00  0.00
ATOM   1023  O2  U      32      41.415  33.623  47.488  1.00  0.00
ATOM   1024  C3' U      32      39.888  35.771  51.051  1.00  0.00
ATOM   1025  H3' U      32      40.662  36.507  50.834  1.00  0.00
ATOM   1026  C2' U      32      39.857  34.623  50.122  1.00  0.00
ATOM   1027  H2' U      32      40.847  34.178  50.020  1.00  0.00
ATOM   1028  O2' U      32      38.993  33.661  50.416  1.00  0.00
ATOM   1029 HO2' U      32      38.803  33.729  51.355  1.00  0.00
ATOM   1030  O3' U      32      39.917  35.396  52.440  1.00  0.00
ATOM   1031  P   A      33      41.171  35.686  53.332  1.00  0.00
ATOM   1032  OP1 A      33      40.796  35.457  54.771  1.00  0.00
ATOM   1033  OP2 A      33      41.716  37.025  52.972  1.00  0.00
ATOM   1034  O5' A      33      42.200  34.532  52.970  1.00  0.00
ATOM   1035  C5' A      33      42.047  33.267  53.494  1.00  0.00
ATOM   1036  H5' A      33      41.011  32.938  53.417  1.00  0.00
ATOM   1037 H5'' A      33      42.255  33.266  54.564  1.00  0.00
ATOM   1038  C4' A      33      43.007  32.215  52.855  1.00  0.00
ATOM   1039  H4' A      33      42.689  31.280  53.316  1.00  0.00
ATOM   1040  O4' A      33      42.825  32.262  51.469  1.00  0.00
ATOM   1041  C1' A      33      44.117  32.149  50.917  1.00  0.00
ATOM   1042  H1' A      33      44.161  31.219  50.351  1.00  0.00
ATOM   1043  N9  A      33      44.548  33.332  50.147  1.00  0.00
ATOM   1044  C8  A      33      44.148  34.611  50.197  1.00  0.00
ATOM   1045  H8  A      33      43.397  34.843  50.939  1.00  0.00
ATOM   1046  N7  A      33      44.700  35.473  49.361  1.00  0.00
ATOM   1047  C5  A      33      45.537  34.534  48.635  1.00  0.00
ATOM   1048  C6  A      33      46.418  34.723  47.531  1.00  0.00
ATOM   1049  N6  A      33      46.666  35.872  46.848  1.00  0.00
ATOM   1050  H61 A      33      47.126  35.719  45.961  1.00  0.00
ATOM   1051  H62 A      33      45.990  36.622  46.848  1.00  0.00
ATOM   1052  N1  A      33      47.167  33.689  47.069  1.00  0.00
ATOM   1053  C2  A      33      46.970  32.520  47.686  1.00  0.00
ATOM   1054  H2  A      33      47.452  31.665  47.237  1.00  0.00
ATOM   1055  N3  A      33      46.198  32.234  48.717  1.00  0.00
ATOM   1056  C4  A      33      45.526  33.275  49.117  1.00  0.00
ATOM   1057  C3' A      33      44.447  32.349  53.302  1.00  0.00
ATOM   1058  H3' A      33      44.635  33.392  53.556  1.00  0.00
ATOM   1059  C2' A      33      45.129  31.896  51.974  1.00  0.00
ATOM   1060  H2' A      33      46.089  32.411  51.936  1.00  0.00
ATOM   1061  O2' A      33      45.344  30.517  51.950  1.00  0.00
ATOM   1062 HO2' A      33      45.925  30.305  52.684  1.00  0.00
ATOM   1063  O3' A      33      44.758  31.392  54.321  1.00  0.00
ATOM   1064  P   C      34      46.081  31.495  55.122  1.00  0.00
ATOM   1065  OP1 C      34      45.990  30.615  56.301  1.00  0.00
ATOM   1066  OP2 C      34      46.241  32.913  55.434  1.00  0.00
ATOM   1067  O5' C      34      47.213  30.937  54.087  1.00  0.00
ATOM   1068  C5' C      34      47.860  29.681  54.203  1.00  0.00
ATOM   1069  H5' C      34      47.008  29.027  54.015  1.00  0.00
ATOM   1070 H5'' C      34      48.276  29.634  55.209  1.00  0.00
ATOM   1071  C4' C      34      48.958  29.597  53.116  1.00  0.00
ATOM   1072  H4' C      34      49.163  28.539  52.958  1.00  0.00
ATOM   1073  O4' C      34      48.490  29.981  51.858  1.00  0.00
ATOM   1074  C1' C      34      49.609  30.564  51.145  1.00  0.00
ATOM   1075  H1' C      34      49.834  30.157  50.160  1.00  0.00
ATOM   1076  N1  C      34      49.253  31.992  50.809  1.00  0.00
ATOM   1077  C6  C      34      48.610  32.835  51.667  1.00  0.00
ATOM   1078  H6  C      34      48.144  32.599  52.613  1.00  0.00
ATOM   1079  C5  C      34      48.335  34.089  51.247  1.00  0.00
ATOM   1080  H5  C      34      47.760  34.821  51.793  1.00  0.00
ATOM   1081  C4  C      34      48.915  34.569  50.141  1.00  0.00
ATOM   1082  N4  C      34      48.611  35.813  49.700  1.00  0.00
ATOM   1083  H41 C      34      49.031  36.151  48.846  1.00  0.00
ATOM   1084  H42 C      34      47.981  36.402  50.226  1.00  0.00
ATOM   1085  N3  C      34      49.649  33.813  49.327  1.00  0.00
ATOM   1086  C2  C      34      49.890  32.543  49.690  1.00  0.00
ATOM   1087  O2  C      34      50.626  31.901  48.957  1.00  0.00
ATOM   1088  C3' C      34      50.196  30.396  53.412  1.00  0.00
ATOM   1089  H3' C      34      49.839  31.394  53.666  1.00  0.00
ATOM   1090  C2' C      34      50.864  30.393  52.060  1.00  0.00
ATOM   1091  H2' C      34      51.393  31.339  51.953  1.00  0.00
ATOM   1092  O2' C      34      51.645  29.220  51.683  1.00  0.00
ATOM   1093 HO2' C      34      51.673  28.731  52.509  1.00  0.00
ATOM   1094  O3' C      34      51.036  29.884  54.362  1.00  0.00
ATOM   1095  P   C      35      52.016  30.910  55.127  1.00  0.00
ATOM   1096  OP1 C      35      52.803  30.193  56.142  1.00  0.00
ATOM   1097  OP2 C      35      51.202  32.004  55.615  1.00  0.00
ATOM   1098  O5' C      35      53.116  31.369  54.061  1.00  0.00
ATOM   1099  C5' C      35      54.126  30.477  53.616  1.00  0.00
ATOM   1100  H5' C      35      53.716  29.574  53.165  1.00  0.00
ATOM   1101 H5'' C      35      54.707  30.130  54.470  1.00  0.00
ATOM   1102  C4' C      35      55.011  31.180  52.607  1.00  0.00
ATOM   1103  H4' C      35      55.876  30.544  52.420  1.00  0.00
ATOM   1104  O4' C      35      54.263  31.557  51.394  1.00  0.00
ATOM   1105  C1' C      35      54.655  32.828  51.017  1.00  0.00
ATOM   1106  H1' C      35      54.879  32.833  49.951  1.00  0.00
ATOM   1107  N1  C      35      53.767  33.979  51.275  1.00  0.00
ATOM   1108  C6  C      35      52.587  33.849  51.895  1.00  0.00
ATOM   1109  H6  C      35      52.307  32.887  52.297  1.00  0.00
ATOM   1110  C5  C      35      51.736  34.888  51.984  1.00  0.00
ATOM   1111  H5  C      35      50.766  34.818  52.454  1.00  0.00
ATOM   1112  C4  C      35      52.092  36.075  51.355  1.00  0.00
ATOM   1113  N4  C      35      51.267  37.027  51.306  1.00  0.00
ATOM   1114  H41 C      35      50.417  37.095  51.848  1.00  0.00
ATOM   1115  H42 C      35      51.502  37.762  50.654  1.00  0.00
ATOM   1116  N3  C      35      53.215  36.208  50.607  1.00  0.00
ATOM   1117  C2  C      35      54.082  35.162  50.542  1.00  0.00
ATOM   1118  O2  C      35      55.102  35.258  49.948  1.00  0.00
ATOM   1119  C3' C      35      55.474  32.467  53.145  1.00  0.00
ATOM   1120  H3' C      35      54.590  32.982  53.519  1.00  0.00
ATOM   1121  C2' C      35      55.936  33.106  51.773  1.00  0.00
ATOM   1122  H2' C      35      56.105  34.169  51.947  1.00  0.00
ATOM   1123  O2' C      35      57.095  32.605  51.139  1.00  0.00
ATOM   1124 HO2' C      35      57.817  32.421  51.744  1.00  0.00
ATOM   1125  O3' C      35      56.458  32.374  54.169  1.00  0.00
ATOM   1126  P   C      36      56.669  33.528  55.165  1.00  0.00
ATOM   1127  OP1 C      36      57.849  33.190  55.970  1.00  0.00
ATOM   1128  OP2 C      36      55.343  33.768  55.866  1.00  0.00
ATOM   1129  O5' C      36      57.018  34.755  54.333  1.00  0.00
ATOM   1130  C5' C      36      58.245  34.683  53.530  1.00  0.00
ATOM   1131  H5' C      36      58.372  33.823  52.873  1.00  0.00
ATOM   1132 H5'' C      36      59.112  34.708  54.191  1.00  0.00
ATOM   1133  C4' C      36      58.399  35.880  52.613  1.00  0.00
ATOM   1134  H4' C      36      59.317  35.797  52.032  1.00  0.00
ATOM   1135  O4' C      36      57.214  36.204  51.797  1.00  0.00
ATOM   1136  C1' C      36      57.252  37.583  51.413  1.00  0.00
ATOM   1137  H1' C      36      57.449  37.737  50.352  1.00  0.00
ATOM   1138  N1  C      36      55.964  38.238  51.782  1.00  0.00
ATOM   1139  C6  C      36      55.334  37.993  52.933  1.00  0.00
ATOM   1140  H6  C      36      55.780  37.369  53.693  1.00  0.00
ATOM   1141  C5  C      36      54.079  38.515  53.118  1.00  0.00
ATOM   1142  H5  C      36      53.467  38.220  53.958  1.00  0.00
ATOM   1143  C4  C      36      53.624  39.340  52.080  1.00  0.00
ATOM   1144  N4  C      36      52.472  39.912  52.115  1.00  0.00
ATOM   1145  H41 C      36      51.995  39.925  53.005  1.00  0.00
ATOM   1146  H42 C      36      52.144  40.524  51.382  1.00  0.00
ATOM   1147  N3  C      36      54.329  39.799  51.064  1.00  0.00
ATOM   1148  C2  C      36      55.596  39.286  50.970  1.00  0.00
ATOM   1149  O2  C      36      56.355  39.749  50.097  1.00  0.00
ATOM   1150  C3' C      36      58.569  37.147  53.401  1.00  0.00
ATOM   1151  H3' C      36      57.796  37.184  54.169  1.00  0.00
ATOM   1152  C2' C      36      58.389  38.126  52.203  1.00  0.00
ATOM   1153  H2' C      36      58.232  39.157  52.519  1.00  0.00
ATOM   1154  O2' C      36      59.672  38.090  51.574  1.00  0.00
ATOM   1155 HO2' C      36      60.269  37.720  52.228  1.00  0.00
ATOM   1156  O3' C      36      59.899  37.315  53.921  1.00  0.00
ATOM   1157  P   C      37      60.051  38.263  55.126  1.00  0.00
ATOM   1158  OP1 C      37      61.393  38.018  55.706  1.00  0.00
ATOM   1159  OP2 C      37      58.905  38.189  56.030  1.00  0.00
ATOM   1160  O5' C      37      59.981  39.673  54.457  1.00  0.00
ATOM   1161  C5' C      37      61.035  40.229  53.739  1.00  0.00
ATOM   1162  H5' C      37      61.218  39.685  52.813  1.00  0.00
ATOM   1163 H5'' C      37      61.810  40.485  54.462  1.00  0.00
ATOM   1164  C4' C      37      60.690  41.594  53.168  1.00  0.00
ATOM   1165  H4' C      37      61.606  41.991  52.731  1.00  0.00
ATOM   1166  O4' C      37      59.623  41.491  52.220  1.00  0.00
ATOM   1167  C1' C      37      58.961  42.722  52.117  1.00  0.00
ATOM   1168  H1' C      37      59.007  43.212  51.145  1.00  0.00
ATOM   1169  N1  C      37      57.547  42.657  52.550  1.00  0.00
ATOM   1170  C6  C      37      57.031  41.529  53.224  1.00  0.00
ATOM   1171  H6  C      37      57.635  40.676  53.497  1.00  0.00
ATOM   1172  C5  C      37      55.702  41.531  53.469  1.00  0.00
ATOM   1173  H5  C      37      55.171  40.745  53.986  1.00  0.00
ATOM   1174  C4  C      37      54.883  42.656  53.007  1.00  0.00
ATOM   1175  N4  C      37      53.580  42.752  53.283  1.00  0.00
ATOM   1176  H41 C      37      53.078  41.981  53.699  1.00  0.00
ATOM   1177  H42 C      37      52.982  43.413  52.807  1.00  0.00
ATOM   1178  N3  C      37      55.468  43.700  52.431  1.00  0.00
ATOM   1179  C2  C      37      56.741  43.734  52.086  1.00  0.00
ATOM   1180  O2  C      37      57.170  44.684  51.469  1.00  0.00
ATOM   1181  C3' C      37      60.266  42.596  54.207  1.00  0.00
ATOM   1182  H3' C      37      59.349  42.305  54.720  1.00  0.00
ATOM   1183  C2' C      37      59.643  43.595  53.189  1.00  0.00
ATOM   1184  H2' C      37      58.889  44.181  53.716  1.00  0.00
ATOM   1185  O2' C      37      60.689  44.353  52.684  1.00  0.00
ATOM   1186 HO2' C      37      61.192  44.484  53.491  1.00  0.00
ATOM   1187  O3' C      37      61.251  43.315  55.082  1.00  0.00
ATOM   1188  P   U      38      60.787  44.029  56.461  1.00  0.00
ATOM   1189  OP1 U      38      61.890  44.811  57.076  1.00  0.00
ATOM   1190  OP2 U      38      60.237  42.868  57.226  1.00  0.00
ATOM   1191  O5' U      38      59.529  45.052  56.005  1.00  0.00
ATOM   1192  C5' U      38      59.841  46.315  55.486  1.00  0.00
ATOM   1193  H5' U      38      60.274  46.163  54.498  1.00  0.00
ATOM   1194 H5'' U      38      60.594  46.869  56.048  1.00  0.00
ATOM   1195  C4' U      38      58.625  47.229  55.277  1.00  0.00
ATOM   1196  H4' U      38      58.878  48.148  54.749  1.00  0.00
ATOM   1197  O4' U      38      57.540  46.604  54.529  1.00  0.00
ATOM   1198  C1' U      38      56.304  47.053  55.038  1.00  0.00
ATOM   1199  H1' U      38      55.731  47.549  54.255  1.00  0.00
ATOM   1200  N1  U      38      55.519  45.972  55.608  1.00  0.00
ATOM   1201  C6  U      38      56.002  44.938  56.377  1.00  0.00
ATOM   1202  H6  U      38      57.070  44.920  56.538  1.00  0.00
ATOM   1203  C5  U      38      55.317  43.841  56.633  1.00  0.00
ATOM   1204  H5  U      38      55.709  43.002  57.188  1.00  0.00
ATOM   1205  C4  U      38      53.907  43.821  56.303  1.00  0.00
ATOM   1206  O4  U      38      53.153  42.933  56.649  1.00  0.00
ATOM   1207  N3  U      38      53.433  44.960  55.674  1.00  0.00
ATOM   1208  H3  U      38      52.435  44.996  55.524  1.00  0.00
ATOM   1209  C2  U      38      54.156  46.071  55.403  1.00  0.00
ATOM   1210  O2  U      38      53.473  47.001  55.014  1.00  0.00
ATOM   1211  C3' U      38      57.995  47.688  56.598  1.00  0.00
ATOM   1212  H3' U      38      57.926  46.843  57.282  1.00  0.00
ATOM   1213  C2' U      38      56.612  48.125  56.090  1.00  0.00
ATOM   1214  H2' U      38      55.830  48.134  56.848  1.00  0.00
ATOM   1215  O2' U      38      56.550  49.382  55.437  1.00  0.00
ATOM   1216 HO2' U      38      57.393  49.597  55.031  1.00  0.00
ATOM   1217  O3' U      38      58.797  48.636  57.294  1.00  0.00
ATOM   1218  P   A      39      58.252  49.440  58.550  1.00  0.00
ATOM   1219  OP1 A      39      59.460  49.905  59.229  1.00  0.00
ATOM   1220  OP2 A      39      57.262  48.576  59.186  1.00  0.00
ATOM   1221  O5' A      39      57.430  50.710  58.090  1.00  0.00
ATOM   1222  C5' A      39      58.011  51.909  57.470  1.00  0.00
ATOM   1223  H5' A      39      58.538  51.677  56.545  1.00  0.00
ATOM   1224 H5'' A      39      58.745  52.354  58.142  1.00  0.00
ATOM   1225  C4' A      39      56.861  52.934  57.182  1.00  0.00
ATOM   1226  H4' A      39      57.084  53.688  56.427  1.00  0.00
ATOM   1227  O4' A      39      55.785  52.246  56.535  1.00  0.00
ATOM   1228  C1' A      39      54.482  52.761  56.851  1.00  0.00
ATOM   1229  H1' A      39      54.120  53.182  55.913  1.00  0.00
ATOM   1230  N9  A      39      53.669  51.673  57.427  1.00  0.00
ATOM   1231  C8  A      39      54.048  50.451  57.841  1.00  0.00
ATOM   1232  H8  A      39      55.097  50.197  57.827  1.00  0.00
ATOM   1233  N7  A      39      53.096  49.659  58.107  1.00  0.00
ATOM   1234  C5  A      39      51.962  50.439  58.055  1.00  0.00
ATOM   1235  C6  A      39      50.529  50.297  58.340  1.00  0.00
ATOM   1236  N6  A      39      49.971  49.083  58.510  1.00  0.00
ATOM   1237  H61 A      39      48.970  48.978  58.595  1.00  0.00
ATOM   1238  H62 A      39      50.537  48.252  58.605  1.00  0.00
ATOM   1239  N1  A      39      49.655  51.297  58.196  1.00  0.00
ATOM   1240  C2  A      39      50.160  52.448  57.757  1.00  0.00
ATOM   1241  H2  A      39      49.446  53.235  57.565  1.00  0.00
ATOM   1242  N3  A      39      51.361  52.792  57.435  1.00  0.00
ATOM   1243  C4  A      39      52.245  51.721  57.594  1.00  0.00
ATOM   1244  C3' A      39      56.118  53.415  58.397  1.00  0.00
ATOM   1245  H3' A      39      56.022  52.537  59.036  1.00  0.00
ATOM   1246  C2' A      39      54.717  53.772  57.952  1.00  0.00
ATOM   1247  H2' A      39      54.052  53.711  58.814  1.00  0.00
ATOM   1248  O2' A      39      54.700  55.116  57.409  1.00  0.00
ATOM   1249 HO2' A      39      55.564  55.489  57.598  1.00  0.00
ATOM   1250  O3' A      39      56.688  54.498  59.159  1.00  0.00
ATOM   1251  P   G      40      56.485  54.651  60.745  1.00  0.00
ATOM   1252  OP1 G      40      56.902  56.015  61.050  1.00  0.00
ATOM   1253  OP2 G      40      57.149  53.545  61.431  1.00  0.00
ATOM   1254  O5' G      40      54.999  54.453  60.984  1.00  0.00
ATOM   1255  C5' G      40      54.064  55.486  60.746  1.00  0.00
ATOM   1256  H5' G      40      54.066  55.849  59.719  1.00  0.00
ATOM   1257 H5'' G      40      54.245  56.371  61.356  1.00  0.00
ATOM   1258  C4' G      40      52.635  55.193  61.201  1.00  0.00
ATOM   1259  H4' G      40      52.115  56.115  60.941  1.00  0.00
ATOM   1260  O4' G      40      51.987  54.118  60.520  1.00  0.00
ATOM   1261  C1' G      40      51.204  53.349  61.368  1.00  0.00
ATOM   1262  H1' G      40      50.147  53.291  61.106  1.00  0.00
ATOM   1263  N9  G      40      51.730  51.974  61.453  1.00  0.00
ATOM   1264  C8  G      40      53.042  51.596  61.320  1.00  0.00
ATOM   1265  H8  G      40      53.811  52.297  61.031  1.00  0.00
ATOM   1266  N7  G      40      53.216  50.340  61.480  1.00  0.00
ATOM   1267  C5  G      40      51.938  49.813  61.725  1.00  0.00
ATOM   1268  C6  G      40      51.491  48.472  61.940  1.00  0.00
ATOM   1269  O6  G      40      52.055  47.421  62.212  1.00  0.00
ATOM   1270  N1  G      40      50.133  48.345  61.907  1.00  0.00
ATOM   1271  H1  G      40      49.780  47.423  62.120  1.00  0.00
ATOM   1272  C2  G      40      49.298  49.378  61.877  1.00  0.00
ATOM   1273  N2  G      40      48.068  49.111  61.965  1.00  0.00
ATOM   1274  H21 G      40      47.863  48.166  62.256  1.00  0.00
ATOM   1275  H22 G      40      47.400  49.854  61.821  1.00  0.00
ATOM   1276  N3  G      40      49.682  50.644  61.722  1.00  0.00
ATOM   1277  C4  G      40      51.023  50.828  61.608  1.00  0.00
ATOM   1278  C3' G      40      52.612  54.849  62.682  1.00  0.00
ATOM   1279  H3' G      40      53.516  54.281  62.901  1.00  0.00
ATOM   1280  C2' G      40      51.310  54.060  62.737  1.00  0.00
ATOM   1281  H2' G      40      51.451  53.360  63.560  1.00  0.00
ATOM   1282  O2' G      40      50.200  54.871  62.965  1.00  0.00
ATOM   1283 HO2' G      40      49.845  54.720  63.844  1.00  0.00
ATOM   1284  O3' G      40      52.583  55.983  63.552  1.00  0.00
ATOM   1285  P   G      41      53.052  55.952  65.056  1.00  0.00
ATOM   1286  OP1 G      41      53.278  57.391  65.445  1.00  0.00
ATOM   1287  OP2 G      41      54.198  54.981  65.118  1.00  0.00
ATOM   1288  O5' G      41      51.769  55.243  65.810  1.00  0.00
ATOM   1289  C5' G      41      50.544  55.965  66.058  1.00  0.00
ATOM   1290  H5' G      41      50.322  56.536  65.157  1.00  0.00
ATOM   1291 H5'' G      41      50.692  56.685  66.863  1.00  0.00
ATOM   1292  C4' G      41      49.438  55.002  66.392  1.00  0.00
ATOM   1293  H4' G      41      48.485  55.514  66.524  1.00  0.00
ATOM   1294  O4' G      41      49.331  54.029  65.365  1.00  0.00
ATOM   1295  C1' G      41      48.769  52.874  65.935  1.00  0.00
ATOM   1296  H1' G      41      47.710  52.838  65.680  1.00  0.00
ATOM   1297  N9  G      41      49.488  51.645  65.539  1.00  0.00
ATOM   1298  C8  G      41      50.891  51.449  65.515  1.00  0.00
ATOM   1299  H8  G      41      51.535  52.301  65.677  1.00  0.00
ATOM   1300  N7  G      41      51.296  50.216  65.465  1.00  0.00
ATOM   1301  C5  G      41      50.090  49.510  65.380  1.00  0.00
ATOM   1302  C6  G      41      49.790  48.130  65.522  1.00  0.00
ATOM   1303  O6  G      41      50.588  47.171  65.744  1.00  0.00
ATOM   1304  N1  G      41      48.455  47.843  65.521  1.00  0.00
ATOM   1305  H1  G      41      48.229  46.866  65.401  1.00  0.00
ATOM   1306  C2  G      41      47.483  48.737  65.270  1.00  0.00
ATOM   1307  N2  G      41      46.268  48.312  65.152  1.00  0.00
ATOM   1308  H21 G      41      45.576  49.013  64.929  1.00  0.00
ATOM   1309  H22 G      41      46.116  47.315  65.202  1.00  0.00
ATOM   1310  N3  G      41      47.653  50.087  65.338  1.00  0.00
ATOM   1311  C4  G      41      48.989  50.407  65.342  1.00  0.00
ATOM   1312  C3' G      41      49.872  54.209  67.620  1.00  0.00
ATOM   1313  H3' G      41      50.901  53.853  67.586  1.00  0.00
ATOM   1314  C2' G      41      48.964  53.024  67.528  1.00  0.00
ATOM   1315  H2' G      41      49.417  52.106  67.901  1.00  0.00
ATOM   1316  O2' G      41      47.751  53.265  68.198  1.00  0.00
ATOM   1317 HO2' G      41      48.171  53.468  69.036  1.00  0.00
ATOM   1318  O3' G      41      49.728  54.997  68.805  1.00  0.00
ATOM   1319  P   U      42      50.209  54.530  70.214  1.00  0.00
ATOM   1320  OP1 U      42      50.726  55.660  70.968  1.00  0.00
ATOM   1321  OP2 U      42      51.034  53.327  70.099  1.00  0.00
ATOM   1322  O5' U      42      48.794  54.085  70.818  1.00  0.00
ATOM   1323  C5' U      42      47.825  54.992  71.119  1.00  0.00
ATOM   1324  H5' U      42      47.644  55.613  70.241  1.00  0.00
ATOM   1325 H5'' U      42      48.259  55.641  71.880  1.00  0.00
ATOM   1326  C4' U      42      46.565  54.486  71.828  1.00  0.00
ATOM   1327  H4' U      42      45.987  55.410  71.841  1.00  0.00
ATOM   1328  O4' U      42      45.837  53.386  71.220  1.00  0.00
ATOM   1329  C1' U      42      45.378  52.424  72.207  1.00  0.00
ATOM   1330  H1' U      42      44.300  52.311  72.096  1.00  0.00
ATOM   1331  N1  U      42      46.046  51.085  72.143  1.00  0.00
ATOM   1332  C6  U      42      47.382  50.911  71.665  1.00  0.00
ATOM   1333  H6  U      42      47.883  51.762  71.228  1.00  0.00
ATOM   1334  C5  U      42      47.972  49.693  71.666  1.00  0.00
ATOM   1335  H5  U      42      48.927  49.412  71.248  1.00  0.00
ATOM   1336  C4  U      42      47.202  48.551  72.275  1.00  0.00
ATOM   1337  O4  U      42      47.562  47.368  72.294  1.00  0.00
ATOM   1338  N3  U      42      46.038  48.893  72.869  1.00  0.00
ATOM   1339  H3  U      42      45.501  48.172  73.328  1.00  0.00
ATOM   1340  C2  U      42      45.356  50.059  72.771  1.00  0.00
ATOM   1341  O2  U      42      44.280  50.147  73.376  1.00  0.00
ATOM   1342  C3' U      42      46.789  53.995  73.219  1.00  0.00
ATOM   1343  H3' U      42      47.713  53.417  73.192  1.00  0.00
ATOM   1344  C2' U      42      45.606  53.090  73.488  1.00  0.00
ATOM   1345  H2' U      42      45.859  52.388  74.283  1.00  0.00
ATOM   1346  O2' U      42      44.512  53.830  73.875  1.00  0.00
ATOM   1347 HO2' U      42      44.770  54.284  74.681  1.00  0.00
ATOM   1348  O3' U      42      46.865  55.143  74.126  1.00  0.00
ATOM   1349  P   U      43      47.785  55.077  75.360  1.00  0.00
ATOM   1350  OP1 U      43      47.141  56.019  76.279  1.00  0.00
ATOM   1351  OP2 U      43      49.191  55.377  75.035  1.00  0.00
ATOM   1352  O5' U      43      47.732  53.659  76.110  1.00  0.00
ATOM   1353  C5' U      43      46.605  53.375  76.940  1.00  0.00
ATOM   1354  H5' U      43      45.725  53.646  76.357  1.00  0.00
ATOM   1355 H5'' U      43      46.664  53.960  77.858  1.00  0.00
ATOM   1356  C4' U      43      46.474  51.989  77.497  1.00  0.00
ATOM   1357  H4' U      43      45.518  51.829  77.995  1.00  0.00
ATOM   1358  O4' U      43      46.515  51.232  76.301  1.00  0.00
ATOM   1359  C1' U      43      46.925  49.874  76.627  1.00  0.00
ATOM   1360  H1' U      43      46.040  49.243  76.540  1.00  0.00
ATOM   1361  N1  U      43      47.925  49.240  75.766  1.00  0.00
ATOM   1362  C6  U      43      49.088  49.896  75.450  1.00  0.00
ATOM   1363  H6  U      43      49.073  50.944  75.711  1.00  0.00
ATOM   1364  C5  U      43      50.136  49.233  74.915  1.00  0.00
ATOM   1365  H5  U      43      51.016  49.788  74.624  1.00  0.00
ATOM   1366  C4  U      43      50.006  47.868  74.569  1.00  0.00
ATOM   1367  O4  U      43      50.901  47.167  74.014  1.00  0.00
ATOM   1368  N3  U      43      48.864  47.267  74.989  1.00  0.00
ATOM   1369  H3  U      43      48.912  46.259  74.958  1.00  0.00
ATOM   1370  C2  U      43      47.829  47.855  75.669  1.00  0.00
ATOM   1371  O2  U      43      46.910  47.165  76.231  1.00  0.00
ATOM   1372  C3' U      43      47.614  51.463  78.353  1.00  0.00
ATOM   1373  H3' U      43      48.543  51.796  77.888  1.00  0.00
ATOM   1374  C2' U      43      47.616  49.959  78.062  1.00  0.00
ATOM   1375  H2' U      43      48.622  49.547  78.148  1.00  0.00
ATOM   1376  O2' U      43      46.743  49.297  78.973  1.00  0.00
ATOM   1377 HO2' U      43      47.187  49.089  79.799  1.00  0.00
ATOM   1378  O3' U      43      47.522  51.745  79.748  1.00  0.00
ATOM   1379  P   C      44      48.687  51.564  80.705  1.00  0.00
ATOM   1380  OP1 C      44      48.571  52.393  81.891  1.00  0.00
ATOM   1381  OP2 C      44      49.945  51.683  79.944  1.00  0.00
ATOM   1382  O5' C      44      48.356  50.015  81.047  1.00  0.00
ATOM   1383  C5' C      44      47.411  49.606  82.020  1.00  0.00
ATOM   1384  H5' C      44      46.462  49.993  81.650  1.00  0.00
ATOM   1385 H5'' C      44      47.467  50.113  82.983  1.00  0.00
ATOM   1386  C4' C      44      47.438  48.092  82.223  1.00  0.00
ATOM   1387  H4' C      44      46.698  47.746  82.944  1.00  0.00
ATOM   1388  O4' C      44      47.130  47.353  81.077  1.00  0.00
ATOM   1389  C1' C      44      47.689  46.055  81.097  1.00  0.00
ATOM   1390  H1' C      44      46.950  45.254  81.071  1.00  0.00
ATOM   1391  N1  C      44      48.684  45.892  80.002  1.00  0.00
ATOM   1392  C6  C      44      49.222  46.961  79.355  1.00  0.00
ATOM   1393  H6  C      44      48.893  47.966  79.576  1.00  0.00
ATOM   1394  C5  C      44      50.208  46.737  78.500  1.00  0.00
ATOM   1395  H5  C      44      50.641  47.623  78.060  1.00  0.00
ATOM   1396  C4  C      44      50.713  45.455  78.228  1.00  0.00
ATOM   1397  N4  C      44      51.575  45.243  77.238  1.00  0.00
ATOM   1398  H41 C      44      51.899  46.007  76.662  1.00  0.00
ATOM   1399  H42 C      44      51.922  44.302  77.123  1.00  0.00
ATOM   1400  N3  C      44      50.153  44.412  78.777  1.00  0.00
ATOM   1401  C2  C      44      49.279  44.617  79.771  1.00  0.00
ATOM   1402  O2  C      44      48.957  43.659  80.506  1.00  0.00
ATOM   1403  C3' C      44      48.768  47.482  82.707  1.00  0.00
ATOM   1404  H3' C      44      49.568  47.754  82.018  1.00  0.00
ATOM   1405  C2' C      44      48.393  46.043  82.503  1.00  0.00
ATOM   1406  H2' C      44      49.262  45.398  82.375  1.00  0.00
ATOM   1407  O2' C      44      47.661  45.490  83.588  1.00  0.00
ATOM   1408 HO2' C      44      48.239  45.574  84.350  1.00  0.00
ATOM   1409  O3' C      44      49.102  47.606  84.078  1.00  0.00
ATOM   1410  P   U      45      50.598  47.618  84.618  1.00  0.00
ATOM   1411  OP1 U      45      50.528  48.044  86.008  1.00  0.00
ATOM   1412  OP2 U      45      51.392  48.440  83.669  1.00  0.00
ATOM   1413  O5' U      45      51.012  46.014  84.503  1.00  0.00
ATOM   1414  C5' U      45      50.538  45.180  85.557  1.00  0.00
ATOM   1415  H5' U      45      49.450  45.142  85.616  1.00  0.00
ATOM   1416 H5'' U      45      50.936  45.545  86.504  1.00  0.00
ATOM   1417  C4' U      45      50.943  43.774  85.303  1.00  0.00
ATOM   1418  H4' U      45      50.386  43.214  86.054  1.00  0.00
ATOM   1419  O4' U      45      50.428  43.258  84.052  1.00  0.00
ATOM   1420  C1' U      45      51.382  42.329  83.571  1.00  0.00
ATOM   1421  H1' U      45      50.958  41.347  83.359  1.00  0.00
ATOM   1422  N1  U      45      52.061  42.917  82.354  1.00  0.00
ATOM   1423  C6  U      45      52.171  44.273  82.045  1.00  0.00
ATOM   1424  H6  U      45      51.604  44.947  82.670  1.00  0.00
ATOM   1425  C5  U      45      52.859  44.761  80.983  1.00  0.00
ATOM   1426  H5  U      45      52.898  45.819  80.773  1.00  0.00
ATOM   1427  C4  U      45      53.571  43.839  80.058  1.00  0.00
ATOM   1428  O4  U      45      54.085  44.058  78.992  1.00  0.00
ATOM   1429  N3  U      45      53.345  42.523  80.341  1.00  0.00
ATOM   1430  H3  U      45      53.836  41.844  79.777  1.00  0.00
ATOM   1431  C2  U      45      52.774  42.011  81.533  1.00  0.00
ATOM   1432  O2  U      45      52.899  40.816  81.730  1.00  0.00
ATOM   1433  C3' U      45      52.379  43.418  85.391  1.00  0.00
ATOM   1434  H3' U      45      52.858  44.189  84.787  1.00  0.00
ATOM   1435  C2' U      45      52.338  42.090  84.745  1.00  0.00
ATOM   1436  H2' U      45      53.285  41.820  84.278  1.00  0.00
ATOM   1437  O2' U      45      51.840  41.080  85.621  1.00  0.00
ATOM   1438 HO2' U      45      52.363  41.229  86.412  1.00  0.00
ATOM   1439  O3' U      45      52.860  43.342  86.719  1.00  0.00
ATOM   1440  P   G      46      54.357  43.653  87.164  1.00  0.00
ATOM   1441  OP1 G      46      54.482  43.382  88.658  1.00  0.00
ATOM   1442  OP2 G      46      54.708  44.987  86.642  1.00  0.00
ATOM   1443  O5' G      46      55.236  42.680  86.339  1.00  0.00
ATOM   1444  C5' G      46      55.419  41.309  86.700  1.00  0.00
ATOM   1445  H5' G      46      54.473  40.927  87.083  1.00  0.00
ATOM   1446 H5'' G      46      56.156  41.197  87.495  1.00  0.00
ATOM   1447  C4' G      46      55.909  40.342  85.600  1.00  0.00
ATOM   1448  H4' G      46      55.687  39.344  85.979  1.00  0.00
ATOM   1449  O4' G      46      55.154  40.497  84.416  1.00  0.00
ATOM   1450  C1' G      46      56.035  40.056  83.367  1.00  0.00
ATOM   1451  H1' G      46      55.589  39.276  82.749  1.00  0.00
ATOM   1452  N9  G      46      56.365  41.215  82.428  1.00  0.00
ATOM   1453  C8  G      46      55.989  42.522  82.541  1.00  0.00
ATOM   1454  H8  G      46      55.515  42.878  83.444  1.00  0.00
ATOM   1455  N7  G      46      56.410  43.283  81.563  1.00  0.00
ATOM   1456  C5  G      46      57.059  42.354  80.710  1.00  0.00
ATOM   1457  C6  G      46      57.596  42.535  79.399  1.00  0.00
ATOM   1458  O6  G      46      57.689  43.525  78.732  1.00  0.00
ATOM   1459  N1  G      46      58.076  41.350  78.859  1.00  0.00
ATOM   1460  H1  G      46      58.332  41.460  77.889  1.00  0.00
ATOM   1461  C2  G      46      57.932  40.166  79.473  1.00  0.00
ATOM   1462  N2  G      46      58.170  39.076  78.744  1.00  0.00
ATOM   1463  H21 G      46      58.076  38.156  79.151  1.00  0.00
ATOM   1464  H22 G      46      58.553  39.100  77.809  1.00  0.00
ATOM   1465  N3  G      46      57.408  39.956  80.631  1.00  0.00
ATOM   1466  C4  G      46      57.061  41.114  81.261  1.00  0.00
ATOM   1467  C3' G      46      57.404  40.298  85.308  1.00  0.00
ATOM   1468  H3' G      46      57.845  41.292  85.246  1.00  0.00
ATOM   1469  C2' G      46      57.392  39.539  83.997  1.00  0.00
ATOM   1470  H2' G      46      58.218  39.726  83.311  1.00  0.00
ATOM   1471  O2' G      46      57.149  38.182  84.332  1.00  0.00
ATOM   1472 HO2' G      46      57.648  37.957  85.120  1.00  0.00
ATOM   1473  O3' G      46      57.985  39.544  86.392  1.00  0.00
ATOM   1474  P   G      47      59.409  39.765  86.863  1.00  0.00
ATOM   1475  OP1 G      47      59.734  38.737  87.821  1.00  0.00
ATOM   1476  OP2 G      47      59.572  41.228  87.261  1.00  0.00
ATOM   1477  O5' G      47      60.125  39.487  85.486  1.00  0.00
ATOM   1478  C5' G      47      60.532  38.231  85.138  1.00  0.00
ATOM   1479  H5' G      47      59.680  37.552  85.137  1.00  0.00
ATOM   1480 H5'' G      47      61.212  37.921  85.932  1.00  0.00
ATOM   1481  C4' G      47      61.172  38.069  83.775  1.00  0.00
ATOM   1482  H4' G      47      61.418  37.024  83.588  1.00  0.00
ATOM   1483  O4' G      47      60.364  38.496  82.668  1.00  0.00
ATOM   1484  C1' G      47      61.233  38.789  81.590  1.00  0.00
ATOM   1485  H1' G      47      60.962  38.198  80.715  1.00  0.00
ATOM   1486  N9  G      47      61.169  40.216  81.172  1.00  0.00
ATOM   1487  C8  G      47      60.493  41.174  81.806  1.00  0.00
ATOM   1488  H8  G      47      60.046  41.033  82.779  1.00  0.00
ATOM   1489  N7  G      47      60.376  42.253  81.133  1.00  0.00
ATOM   1490  C5  G      47      61.165  42.088  79.996  1.00  0.00
ATOM   1491  C6  G      47      61.681  42.882  78.906  1.00  0.00
ATOM   1492  O6  G      47      61.486  44.040  78.547  1.00  0.00
ATOM   1493  N1  G      47      62.593  42.225  78.090  1.00  0.00
ATOM   1494  H1  G      47      62.957  42.898  77.430  1.00  0.00
ATOM   1495  C2  G      47      62.855  40.840  78.128  1.00  0.00
ATOM   1496  N2  G      47      63.643  40.445  77.194  1.00  0.00
ATOM   1497  H21 G      47      63.940  41.160  76.546  1.00  0.00
ATOM   1498  H22 G      47      64.007  39.503  77.164  1.00  0.00
ATOM   1499  N3  G      47      62.397  40.112  79.075  1.00  0.00
ATOM   1500  C4  G      47      61.573  40.746  79.987  1.00  0.00
ATOM   1501  C3' G      47      62.495  38.760  83.504  1.00  0.00
ATOM   1502  H3' G      47      62.360  39.827  83.680  1.00  0.00
ATOM   1503  C2' G      47      62.615  38.517  81.984  1.00  0.00
ATOM   1504  H2' G      47      63.263  39.215  81.453  1.00  0.00
ATOM   1505  O2' G      47      62.873  37.155  81.668  1.00  0.00
ATOM   1506 HO2' G      47      63.783  37.090  81.369  1.00  0.00
ATOM   1507  O3' G      47      63.542  38.253  84.210  1.00  0.00
ATOM   1508  P   U      48      64.537  39.205  84.992  1.00  0.00
ATOM   1509  OP1 U      48      65.314  38.351  85.897  1.00  0.00
ATOM   1510  OP2 U      48      63.881  40.419  85.585  1.00  0.00
ATOM   1511  O5' U      48      65.453  39.833  83.831  1.00  0.00
ATOM   1512  C5' U      48      66.456  38.963  83.284  1.00  0.00
ATOM   1513  H5' U      48      66.127  37.944  83.080  1.00  0.00
ATOM   1514 H5'' U      48      67.252  38.888  84.025  1.00  0.00
ATOM   1515  C4' U      48      67.045  39.325  81.898  1.00  0.00
ATOM   1516  H4' U      48      67.611  38.460  81.550  1.00  0.00
ATOM   1517  O4' U      48      65.996  39.550  80.960  1.00  0.00
ATOM   1518  C1' U      48      66.367  40.671  80.191  1.00  0.00
ATOM   1519  H1' U      48      66.211  40.439  79.137  1.00  0.00
ATOM   1520  N1  U      48      65.509  41.858  80.323  1.00  0.00
ATOM   1521  C6  U      48      64.538  41.914  81.314  1.00  0.00
ATOM   1522  H6  U      48      64.313  41.072  81.951  1.00  0.00
ATOM   1523  C5  U      48      63.935  43.047  81.597  1.00  0.00
ATOM   1524  H5  U      48      63.230  43.063  82.415  1.00  0.00
ATOM   1525  C4  U      48      64.113  44.215  80.803  1.00  0.00
ATOM   1526  O4  U      48      63.630  45.304  81.096  1.00  0.00
ATOM   1527  N3  U      48      64.831  44.067  79.673  1.00  0.00
ATOM   1528  H3  U      48      65.191  44.945  79.329  1.00  0.00
ATOM   1529  C2  U      48      65.682  42.973  79.465  1.00  0.00
ATOM   1530  O2  U      48      66.563  43.090  78.596  1.00  0.00
ATOM   1531  C3' U      48      67.893  40.555  81.965  1.00  0.00
ATOM   1532  H3' U      48      67.330  41.222  82.618  1.00  0.00
ATOM   1533  C2' U      48      67.774  41.092  80.560  1.00  0.00
ATOM   1534  H2' U      48      67.948  42.167  80.600  1.00  0.00
ATOM   1535  O2' U      48      68.740  40.522  79.698  1.00  0.00
ATOM   1536 HO2' U      48      69.159  39.897  80.293  1.00  0.00
ATOM   1537  O3' U      48      69.214  40.293  82.287  1.00  0.00
ATOM   1538  P   G      49      70.024  41.317  83.149  1.00  0.00
ATOM   1539  OP1 G      49      71.469  40.987  82.960  1.00  0.00
ATOM   1540  OP2 G      49      69.563  41.373  84.535  1.00  0.00
ATOM   1541  O5' G      49      69.773  42.741  82.460  1.00  0.00
ATOM   1542  C5' G      49      70.549  43.101  81.329  1.00  0.00
ATOM   1543  H5' G      49      70.528  42.403  80.492  1.00  0.00
ATOM   1544 H5'' G      49      71.594  43.269  81.589  1.00  0.00
ATOM   1545  C4' G      49      70.063  44.436  80.775  1.00  0.00
ATOM   1546  H4' G      49      70.503  44.506  79.780  1.00  0.00
ATOM   1547  O4' G      49      68.649  44.448  80.615  1.00  0.00
ATOM   1548  C1' G      49      68.198  45.702  81.024  1.00  0.00
ATOM   1549  H1' G      49      67.627  46.164  80.219  1.00  0.00
ATOM   1550  N9  G      49      67.339  45.612  82.248  1.00  0.00
ATOM   1551  C8  G      49      67.216  44.604  83.112  1.00  0.00
ATOM   1552  H8  G      49      67.891  43.761  83.124  1.00  0.00
ATOM   1553  N7  G      49      66.144  44.627  83.863  1.00  0.00
ATOM   1554  C5  G      49      65.527  45.821  83.499  1.00  0.00
ATOM   1555  C6  G      49      64.339  46.436  84.031  1.00  0.00
ATOM   1556  O6  G      49      63.523  45.976  84.867  1.00  0.00
ATOM   1557  N1  G      49      64.065  47.663  83.413  1.00  0.00
ATOM   1558  H1  G      49      63.256  48.250  83.556  1.00  0.00
ATOM   1559  C2  G      49      64.929  48.206  82.545  1.00  0.00
ATOM   1560  N2  G      49      64.685  49.387  82.112  1.00  0.00
ATOM   1561  H21 G      49      63.732  49.718  82.073  1.00  0.00
ATOM   1562  H22 G      49      65.305  49.822  81.444  1.00  0.00
ATOM   1563  N3  G      49      66.024  47.692  82.053  1.00  0.00
ATOM   1564  C4  G      49      66.262  46.410  82.477  1.00  0.00
ATOM   1565  C3' G      49      70.502  45.546  81.761  1.00  0.00
ATOM   1566  H3' G      49      70.429  45.198  82.792  1.00  0.00
ATOM   1567  C2' G      49      69.441  46.570  81.397  1.00  0.00
ATOM   1568  H2' G      49      69.191  47.359  82.106  1.00  0.00
ATOM   1569  O2' G      49      69.889  47.351  80.278  1.00  0.00
ATOM   1570 HO2' G      49      70.690  47.752  80.623  1.00  0.00
ATOM   1571  O3' G      49      71.789  46.039  81.435  1.00  0.00
ATOM   1572  P   U      50      72.543  46.956  82.493  1.00  0.00
ATOM   1573  OP1 U      50      73.976  46.754  82.111  1.00  0.00
ATOM   1574  OP2 U      50      72.235  46.599  83.867  1.00  0.00
ATOM   1575  O5' U      50      72.057  48.389  82.155  1.00  0.00
ATOM   1576  C5' U      50      72.695  49.016  81.138  1.00  0.00
ATOM   1577  H5' U      50      72.881  48.356  80.290  1.00  0.00
ATOM   1578 H5'' U      50      73.687  49.331  81.461  1.00  0.00
ATOM   1579  C4' U      50      72.098  50.316  80.616  1.00  0.00
ATOM   1580  H4' U      50      72.707  50.463  79.723  1.00  0.00
ATOM   1581  O4' U      50      70.707  50.087  80.219  1.00  0.00
ATOM   1582  C1' U      50      69.908  51.243  80.527  1.00  0.00
ATOM   1583  H1' U      50      69.327  51.500  79.641  1.00  0.00
ATOM   1584  N1  U      50      68.966  51.017  81.653  1.00  0.00
ATOM   1585  C6  U      50      69.260  50.248  82.775  1.00  0.00
ATOM   1586  H6  U      50      70.180  49.682  82.759  1.00  0.00
ATOM   1587  C5  U      50      68.441  50.279  83.848  1.00  0.00
ATOM   1588  H5  U      50      68.695  49.723  84.739  1.00  0.00
ATOM   1589  C4  U      50      67.296  51.176  83.904  1.00  0.00
ATOM   1590  O4  U      50      66.656  51.505  84.901  1.00  0.00
ATOM   1591  N3  U      50      66.870  51.653  82.734  1.00  0.00
ATOM   1592  H3  U      50      66.078  52.265  82.602  1.00  0.00
ATOM   1593  C2  U      50      67.725  51.766  81.679  1.00  0.00
ATOM   1594  O2  U      50      67.388  52.684  80.889  1.00  0.00
ATOM   1595  C3' U      50      72.055  51.556  81.527  1.00  0.00
ATOM   1596  H3' U      50      71.735  51.100  82.464  1.00  0.00
ATOM   1597  C2' U      50      70.876  52.354  80.907  1.00  0.00
ATOM   1598  H2' U      50      70.316  53.008  81.576  1.00  0.00
ATOM   1599  O2' U      50      71.206  53.146  79.766  1.00  0.00
ATOM   1600 HO2' U      50      72.028  53.577  80.009  1.00  0.00
ATOM   1601  O3' U      50      73.315  52.201  81.491  1.00  0.00
ATOM   1602  P   A      51      73.532  53.614  82.199  1.00  0.00
ATOM   1603  OP1 A      51      74.976  53.825  82.407  1.00  0.00
ATOM   1604  OP2 A      51      72.712  53.711  83.415  1.00  0.00
ATOM   1605  O5' A      51      73.070  54.551  81.050  1.00  0.00
ATOM   1606  C5' A      51      73.840  55.777  80.815  1.00  0.00
ATOM   1607  H5' A      51      74.905  55.588  80.683  1.00  0.00
ATOM   1608 H5'' A      51      73.673  56.515  81.600  1.00  0.00
ATOM   1609  C4' A      51      73.378  56.437  79.453  1.00  0.00
ATOM   1610  H4' A      51      73.980  57.324  79.255  1.00  0.00
ATOM   1611  O4' A      51      73.516  55.516  78.356  1.00  0.00
ATOM   1612  C1' A      51      72.729  56.149  77.285  1.00  0.00
ATOM   1613  H1' A      51      73.353  56.732  76.608  1.00  0.00
ATOM   1614  N9  A      51      71.940  55.140  76.479  1.00  0.00
ATOM   1615  C8  A      51      71.927  53.724  76.642  1.00  0.00
ATOM   1616  H8  A      51      72.519  53.281  77.429  1.00  0.00
ATOM   1617  N7  A      51      71.323  53.098  75.696  1.00  0.00
ATOM   1618  C5  A      51      70.946  54.086  74.829  1.00  0.00
ATOM   1619  C6  A      51      70.327  54.125  73.563  1.00  0.00
ATOM   1620  N6  A      51      69.884  53.110  72.867  1.00  0.00
ATOM   1621  H61 A      51      69.876  52.191  73.287  1.00  0.00
ATOM   1622  H62 A      51      69.428  53.293  71.984  1.00  0.00
ATOM   1623  N1  A      51      70.330  55.210  72.868  1.00  0.00
ATOM   1624  C2  A      51      70.657  56.378  73.409  1.00  0.00
ATOM   1625  H2  A      51      70.610  57.269  72.800  1.00  0.00
ATOM   1626  N3  A      51      71.100  56.518  74.636  1.00  0.00
ATOM   1627  C4  A      51      71.224  55.331  75.340  1.00  0.00
ATOM   1628  C3' A      51      71.893  56.902  79.404  1.00  0.00
ATOM   1629  H3' A      51      71.166  56.121  79.629  1.00  0.00
ATOM   1630  C2' A      51      71.774  57.178  77.865  1.00  0.00
ATOM   1631  H2' A      51      70.731  57.083  77.564  1.00  0.00
ATOM   1632  O2' A      51      72.155  58.473  77.445  1.00  0.00
ATOM   1633 HO2' A      51      71.639  59.125  77.925  1.00  0.00
ATOM   1634  O3' A      51      71.597  57.950  80.291  1.00  0.00
ATOM   1635  P   G      52      70.037  58.406  80.467  1.00  0.00
ATOM   1636  OP1 G      52      69.964  59.448  81.468  1.00  0.00
ATOM   1637  OP2 G      52      69.257  57.237  80.749  1.00  0.00
ATOM   1638  O5' G      52      69.690  59.147  79.090  1.00  0.00
ATOM   1639  C5' G      52      68.298  59.485  78.897  1.00  0.00
ATOM   1640  H5' G      52      67.986  60.150  79.703  1.00  0.00
ATOM   1641 H5'' G      52      67.678  58.591  78.833  1.00  0.00
ATOM   1642  C4' G      52      68.082  60.213  77.612  1.00  0.00
ATOM   1643  H4' G      52      67.026  60.479  77.564  1.00  0.00
ATOM   1644  O4' G      52      68.751  61.458  77.785  1.00  0.00
ATOM   1645  C1' G      52      69.444  61.636  76.599  1.00  0.00
ATOM   1646  H1' G      52      68.768  62.091  75.875  1.00  0.00
ATOM   1647  N9  G      52      70.709  62.496  76.787  1.00  0.00
ATOM   1648  C8  G      52      71.131  63.630  76.151  1.00  0.00
ATOM   1649  H8  G      52      70.386  64.078  75.510  1.00  0.00
ATOM   1650  N7  G      52      72.338  64.024  76.352  1.00  0.00
ATOM   1651  C5  G      52      72.744  63.115  77.346  1.00  0.00
ATOM   1652  C6  G      52      73.982  62.864  78.058  1.00  0.00
ATOM   1653  O6  G      52      75.014  63.516  78.028  1.00  0.00
ATOM   1654  N1  G      52      73.906  62.014  79.073  1.00  0.00
ATOM   1655  H1  G      52      74.732  62.032  79.654  1.00  0.00
ATOM   1656  C2  G      52      72.881  61.175  79.291  1.00  0.00
ATOM   1657  N2  G      52      73.072  60.333  80.261  1.00  0.00
ATOM   1658  H21 G      52      73.811  60.463  80.937  1.00  0.00
ATOM   1659  H22 G      52      72.263  59.775  80.494  1.00  0.00
ATOM   1660  N3  G      52      71.773  61.184  78.552  1.00  0.00
ATOM   1661  C4  G      52      71.734  62.198  77.570  1.00  0.00
ATOM   1662  C3' G      52      68.563  59.424  76.379  1.00  0.00
ATOM   1663  H3' G      52      68.898  58.425  76.658  1.00  0.00
ATOM   1664  C2' G      52      69.810  60.281  76.002  1.00  0.00
ATOM   1665  H2' G      52      70.591  59.772  76.568  1.00  0.00
ATOM   1666  O2' G      52      69.918  60.175  74.524  1.00  0.00
ATOM   1667 HO2' G      52      69.057  60.172  74.101  1.00  0.00
ATOM   1668  O3' G      52      67.490  59.541  75.448  1.00  0.00
ATOM   1669  P   A      53      66.198  58.649  75.525  1.00  0.00
ATOM   1670  OP1 A      53      65.341  59.321  74.489  1.00  0.00
ATOM   1671  OP2 A      53      65.630  58.580  76.903  1.00  0.00
ATOM   1672  O5' A      53      66.690  57.191  74.925  1.00  0.00
ATOM   1673  C5' A      53      66.896  56.080  75.727  1.00  0.00
ATOM   1674  H5' A      53      65.969  55.855  76.256  1.00  0.00
ATOM   1675 H5'' A      53      67.623  56.382  76.481  1.00  0.00
ATOM   1676  C4' A      53      67.388  54.946  74.811  1.00  0.00
ATOM   1677  H4' A      53      68.145  55.412  74.180  1.00  0.00
ATOM   1678  O4' A      53      68.094  54.017  75.512  1.00  0.00
ATOM   1679  C1' A      53      67.458  52.783  75.277  1.00  0.00
ATOM   1680  H1' A      53      67.895  52.487  74.324  1.00  0.00
ATOM   1681  N9  A      53      67.734  51.773  76.309  1.00  0.00
ATOM   1682  C8  A      53      68.829  50.997  76.365  1.00  0.00
ATOM   1683  H8  A      53      69.687  51.114  75.720  1.00  0.00
ATOM   1684  N7  A      53      68.874  50.001  77.284  1.00  0.00
ATOM   1685  C5  A      53      67.651  50.264  77.901  1.00  0.00
ATOM   1686  C6  A      53      66.992  49.741  79.072  1.00  0.00
ATOM   1687  N6  A      53      67.636  48.896  79.864  1.00  0.00
ATOM   1688  H61 A      53      67.002  48.565  80.577  1.00  0.00
ATOM   1689  H62 A      53      68.595  48.610  79.728  1.00  0.00
ATOM   1690  N1  A      53      65.749  50.145  79.365  1.00  0.00
ATOM   1691  C2  A      53      65.200  51.124  78.631  1.00  0.00
ATOM   1692  H2  A      53      64.255  51.477  79.017  1.00  0.00
ATOM   1693  N3  A      53      65.732  51.778  77.604  1.00  0.00
ATOM   1694  C4  A      53      66.964  51.315  77.268  1.00  0.00
ATOM   1695  C3' A      53      66.261  54.322  74.030  1.00  0.00
ATOM   1696  H3' A      53      65.361  54.932  73.956  1.00  0.00
ATOM   1697  C2' A      53      66.004  53.181  74.967  1.00  0.00
ATOM   1698  H2' A      53      65.535  53.595  75.860  1.00  0.00
ATOM   1699  O2' A      53      65.180  52.131  74.510  1.00  0.00
ATOM   1700 HO2' A      53      65.553  51.651  73.767  1.00  0.00
ATOM   1701  O3' A      53      66.826  54.057  72.761  1.00  0.00
ATOM   1702  P   A      54      65.870  53.446  71.567  1.00  0.00
ATOM   1703  OP1 A      54      66.612  53.876  70.362  1.00  0.00
ATOM   1704  OP2 A      54      64.500  53.925  71.779  1.00  0.00
ATOM   1705  O5' A      54      66.046  51.932  71.824  1.00  0.00
ATOM   1706  C5' A      54      66.902  51.163  71.055  1.00  0.00
ATOM   1707  H5' A      54      67.907  51.582  71.009  1.00  0.00
ATOM   1708 H5'' A      54      66.682  51.215  69.989  1.00  0.00
ATOM   1709  C4' A      54      66.892  49.779  71.669  1.00  0.00
ATOM   1710  H4' A      54      67.827  49.301  71.378  1.00  0.00
ATOM   1711  O4' A      54      66.798  49.857  73.168  1.00  0.00
ATOM   1712  C1' A      54      66.490  48.559  73.629  1.00  0.00
ATOM   1713  H1' A      54      67.437  48.094  73.902  1.00  0.00
ATOM   1714  N9  A      54      65.658  48.627  74.840  1.00  0.00
ATOM   1715  C8  A      54      64.449  49.276  75.041  1.00  0.00
ATOM   1716  H8  A      54      64.068  50.014  74.350  1.00  0.00
ATOM   1717  N7  A      54      63.878  49.010  76.185  1.00  0.00
ATOM   1718  C5  A      54      64.695  48.089  76.780  1.00  0.00
ATOM   1719  C6  A      54      64.636  47.274  77.969  1.00  0.00
ATOM   1720  N6  A      54      63.923  47.334  79.020  1.00  0.00
ATOM   1721  H61 A      54      63.060  47.834  78.860  1.00  0.00
ATOM   1722  H62 A      54      63.889  46.466  79.535  1.00  0.00
ATOM   1723  N1  A      54      65.595  46.403  78.168  1.00  0.00
ATOM   1724  C2  A      54      66.521  46.196  77.258  1.00  0.00
ATOM   1725  H2  A      54      67.291  45.549  77.651  1.00  0.00
ATOM   1726  N3  A      54      66.704  46.877  76.134  1.00  0.00
ATOM   1727  C4  A      54      65.780  47.836  75.964  1.00  0.00
ATOM   1728  C3' A      54      65.700  48.765  71.341  1.00  0.00
ATOM   1729  H3' A      54      64.811  49.370  71.517  1.00  0.00
ATOM   1730  C2' A      54      65.813  47.772  72.495  1.00  0.00
ATOM   1731  H2' A      54      64.800  47.479  72.774  1.00  0.00
ATOM   1732  O2' A      54      66.543  46.565  72.254  1.00  0.00
ATOM   1733 HO2' A      54      65.947  46.131  71.639  1.00  0.00
ATOM   1734  O3' A      54      65.690  48.206  70.059  1.00  0.00
ATOM   1735  P   C      55      64.530  47.325  69.517  1.00  0.00
ATOM   1736  OP1 C      55      64.670  47.327  68.069  1.00  0.00
ATOM   1737  OP2 C      55      63.303  47.928  70.070  1.00  0.00
ATOM   1738  O5' C      55      64.551  45.896  70.146  1.00  0.00
ATOM   1739  C5' C      55      65.511  44.894  69.739  1.00  0.00
ATOM   1740  H5' C      55      66.551  45.219  69.710  1.00  0.00
ATOM   1741 H5'' C      55      65.179  44.506  68.776  1.00  0.00
ATOM   1742  C4' C      55      65.392  43.610  70.680  1.00  0.00
ATOM   1743  H4' C      55      66.007  42.824  70.241  1.00  0.00
ATOM   1744  O4' C      55      65.883  43.851  71.996  1.00  0.00
ATOM   1745  C1' C      55      65.061  43.277  72.958  1.00  0.00
ATOM   1746  H1' C      55      65.611  42.464  73.432  1.00  0.00
ATOM   1747  N1  C      55      64.250  44.127  73.923  1.00  0.00
ATOM   1748  C6  C      55      63.620  45.228  73.463  1.00  0.00
ATOM   1749  H6  C      55      63.731  45.447  72.411  1.00  0.00
ATOM   1750  C5  C      55      62.806  45.869  74.363  1.00  0.00
ATOM   1751  H5  C      55      62.122  46.641  74.044  1.00  0.00
ATOM   1752  C4  C      55      62.595  45.370  75.705  1.00  0.00
ATOM   1753  N4  C      55      62.153  46.093  76.656  1.00  0.00
ATOM   1754  H41 C      55      61.827  47.018  76.413  1.00  0.00
ATOM   1755  H42 C      55      62.072  45.615  77.542  1.00  0.00
ATOM   1756  N3  C      55      63.270  44.295  76.137  1.00  0.00
ATOM   1757  C2  C      55      64.080  43.700  75.220  1.00  0.00
ATOM   1758  O2  C      55      64.635  42.659  75.556  1.00  0.00
ATOM   1759  C3' C      55      63.999  43.105  70.835  1.00  0.00
ATOM   1760  H3' C      55      63.290  43.912  70.649  1.00  0.00
ATOM   1761  C2' C      55      63.945  42.561  72.231  1.00  0.00
ATOM   1762  H2' C      55      62.922  42.700  72.580  1.00  0.00
ATOM   1763  O2' C      55      64.218  41.185  72.390  1.00  0.00
ATOM   1764 HO2' C      55      63.475  40.794  71.925  1.00  0.00
ATOM   1765  O3' C      55      63.819  42.181  69.830  1.00  0.00
ATOM   1766  P   C      56      62.348  41.507  69.604  1.00  0.00
ATOM   1767  OP1 C      56      62.331  40.735  68.354  1.00  0.00
ATOM   1768  OP2 C      56      61.309  42.450  69.859  1.00  0.00
ATOM   1769  O5' C      56      62.149  40.467  70.759  1.00  0.00
ATOM   1770  C5' C      56      62.723  39.199  70.755  1.00  0.00
ATOM   1771  H5' C      56      63.808  39.142  70.668  1.00  0.00
ATOM   1772 H5'' C      56      62.263  38.637  69.942  1.00  0.00
ATOM   1773  C4' C      56      62.342  38.347  72.030  1.00  0.00
ATOM   1774  H4' C      56      62.839  37.380  71.951  1.00  0.00
ATOM   1775  O4' C      56      62.631  39.029  73.258  1.00  0.00
ATOM   1776  C1' C      56      61.679  38.856  74.356  1.00  0.00
ATOM   1777  H1' C      56      62.063  38.429  75.282  1.00  0.00
ATOM   1778  N1  C      56      60.897  40.110  74.694  1.00  0.00
ATOM   1779  C6  C      56      60.957  41.242  73.951  1.00  0.00
ATOM   1780  H6  C      56      61.444  41.249  72.987  1.00  0.00
ATOM   1781  C5  C      56      60.485  42.444  74.448  1.00  0.00
ATOM   1782  H5  C      56      60.651  43.406  73.987  1.00  0.00
ATOM   1783  C4  C      56      59.914  42.443  75.767  1.00  0.00
ATOM   1784  N4  C      56      59.257  43.451  76.209  1.00  0.00
ATOM   1785  H41 C      56      58.810  43.400  77.114  1.00  0.00
ATOM   1786  H42 C      56      59.484  44.332  75.772  1.00  0.00
ATOM   1787  N3  C      56      59.751  41.313  76.428  1.00  0.00
ATOM   1788  C2  C      56      60.275  40.198  75.944  1.00  0.00
ATOM   1789  O2  C      56      60.164  39.214  76.651  1.00  0.00
ATOM   1790  C3' C      56      60.793  38.091  72.222  1.00  0.00
ATOM   1791  H3' C      56      60.489  39.102  71.951  1.00  0.00
ATOM   1792  C2' C      56      60.633  37.899  73.737  1.00  0.00
ATOM   1793  H2' C      56      59.670  38.259  74.099  1.00  0.00
ATOM   1794  O2' C      56      60.817  36.530  74.156  1.00  0.00
ATOM   1795 HO2' C      56      60.057  36.021  73.863  1.00  0.00
ATOM   1796  O3' C      56      60.310  37.009  71.471  1.00  0.00
ATOM   1797  P   A      57      58.720  37.024  71.288  1.00  0.00
ATOM   1798  OP1 A      57      58.384  35.930  70.287  1.00  0.00
ATOM   1799  OP2 A      57      58.307  38.401  70.957  1.00  0.00
ATOM   1800  O5' A      57      58.105  36.539  72.700  1.00  0.00
ATOM   1801  C5' A      57      57.892  35.154  72.928  1.00  0.00
ATOM   1802  H5' A      57      58.780  34.558  73.139  1.00  0.00
ATOM   1803 H5'' A      57      57.454  34.642  72.071  1.00  0.00
ATOM   1804  C4' A      57      57.031  35.100  74.163  1.00  0.00
ATOM   1805  H4' A      57      56.989  34.074  74.530  1.00  0.00
ATOM   1806  O4' A      57      57.476  35.867  75.226  1.00  0.00
ATOM   1807  C1' A      57      56.377  36.291  76.003  1.00  0.00
ATOM   1808  H1' A      57      56.426  35.903  77.021  1.00  0.00
ATOM   1809  N9  A      57      56.344  37.780  76.072  1.00  0.00
ATOM   1810  C8  A      57      56.887  38.688  75.182  1.00  0.00
ATOM   1811  H8  A      57      57.270  38.362  74.226  1.00  0.00
ATOM   1812  N7  A      57      56.675  39.928  75.421  1.00  0.00
ATOM   1813  C5  A      57      55.966  39.887  76.622  1.00  0.00
ATOM   1814  C6  A      57      55.300  40.780  77.467  1.00  0.00
ATOM   1815  N6  A      57      55.199  42.079  77.343  1.00  0.00
ATOM   1816  H61 A      57      55.434  42.466  76.441  1.00  0.00
ATOM   1817  H62 A      57      54.614  42.655  77.931  1.00  0.00
ATOM   1818  N1  A      57      54.715  40.411  78.639  1.00  0.00
ATOM   1819  C2  A      57      54.540  39.144  78.827  1.00  0.00
ATOM   1820  H2  A      57      54.119  38.761  79.745  1.00  0.00
ATOM   1821  N3  A      57      55.014  38.143  78.082  1.00  0.00
ATOM   1822  C4  A      57      55.736  38.571  76.982  1.00  0.00
ATOM   1823  C3' A      57      55.602  35.647  73.912  1.00  0.00
ATOM   1824  H3' A      57      55.675  36.678  73.568  1.00  0.00
ATOM   1825  C2' A      57      55.171  35.727  75.341  1.00  0.00
ATOM   1826  H2' A      57      54.344  36.417  75.509  1.00  0.00
ATOM   1827  O2' A      57      54.844  34.490  75.869  1.00  0.00
ATOM   1828 HO2' A      57      53.887  34.455  75.937  1.00  0.00
ATOM   1829  O3' A      57      54.863  34.767  73.035  1.00  0.00
ATOM   1830  P   G      58      53.411  35.159  72.430  1.00  0.00
ATOM   1831  OP1 G      58      52.806  34.024  71.654  1.00  0.00
ATOM   1832  OP2 G      58      53.562  36.466  71.743  1.00  0.00
ATOM   1833  O5' G      58      52.451  35.398  73.696  1.00  0.00
ATOM   1834  C5' G      58      51.755  34.397  74.431  1.00  0.00
ATOM   1835  H5' G      58      52.349  33.492  74.561  1.00  0.00
ATOM   1836 H5'' G      58      50.932  33.992  73.842  1.00  0.00
ATOM   1837  C4' G      58      51.128  34.929  75.728  1.00  0.00
ATOM   1838  H4' G      58      50.739  34.190  76.428  1.00  0.00
ATOM   1839  O4' G      58      52.200  35.657  76.366  1.00  0.00
ATOM   1840  C1' G      58      51.505  36.759  77.105  1.00  0.00
ATOM   1841  H1' G      58      51.778  36.742  78.160  1.00  0.00
ATOM   1842  N9  G      58      51.928  38.096  76.554  1.00  0.00
ATOM   1843  C8  G      58      52.515  38.432  75.329  1.00  0.00
ATOM   1844  H8  G      58      52.746  37.674  74.595  1.00  0.00
ATOM   1845  N7  G      58      52.515  39.690  75.112  1.00  0.00
ATOM   1846  C5  G      58      51.983  40.270  76.220  1.00  0.00
ATOM   1847  C6  G      58      51.808  41.614  76.664  1.00  0.00
ATOM   1848  O6  G      58      52.064  42.602  75.926  1.00  0.00
ATOM   1849  N1  G      58      51.249  41.837  77.854  1.00  0.00
ATOM   1850  H1  G      58      50.981  42.770  78.132  1.00  0.00
ATOM   1851  C2  G      58      50.776  40.807  78.560  1.00  0.00
ATOM   1852  N2  G      58      50.043  41.103  79.618  1.00  0.00
ATOM   1853  H21 G      58      49.750  40.391  80.272  1.00  0.00
ATOM   1854  H22 G      58      49.843  42.079  79.788  1.00  0.00
ATOM   1855  N3  G      58      50.897  39.544  78.261  1.00  0.00
ATOM   1856  C4  G      58      51.574  39.329  77.106  1.00  0.00
ATOM   1857  C3' G      58      50.111  35.958  75.448  1.00  0.00
ATOM   1858  H3' G      58      50.471  36.588  74.633  1.00  0.00
ATOM   1859  C2' G      58      50.056  36.710  76.864  1.00  0.00
ATOM   1860  H2' G      58      49.540  37.666  76.780  1.00  0.00
ATOM   1861  O2' G      58      49.404  35.858  77.786  1.00  0.00
ATOM   1862 HO2' G      58      49.141  36.288  78.603  1.00  0.00
ATOM   1863  O3' G      58      48.890  35.328  75.126  1.00  0.00
ATOM   1864  P   A      59      47.721  36.007  74.252  1.00  0.00
ATOM   1865  OP1 A      59      46.835  34.848  73.912  1.00  0.00
ATOM   1866  OP2 A      59      48.379  36.771  73.179  1.00  0.00
ATOM   1867  O5' A      59      46.980  37.048  75.134  1.00  0.00
ATOM   1868  C5' A      59      46.335  36.665  76.317  1.00  0.00
ATOM   1869  H5' A      59      46.831  35.857  76.855  1.00  0.00
ATOM   1870 H5'' A      59      45.366  36.340  75.938  1.00  0.00
ATOM   1871  C4' A      59      46.126  37.893  77.250  1.00  0.00
ATOM   1872  H4' A      59      45.700  37.463  78.156  1.00  0.00
ATOM   1873  O4' A      59      47.347  38.469  77.697  1.00  0.00
ATOM   1874  C1' A      59      47.133  39.881  77.718  1.00  0.00
ATOM   1875  H1' A      59      47.549  40.353  78.608  1.00  0.00
ATOM   1876  N9  A      59      47.801  40.606  76.553  1.00  0.00
ATOM   1877  C8  A      59      48.529  40.021  75.562  1.00  0.00
ATOM   1878  H8  A      59      48.519  38.953  75.399  1.00  0.00
ATOM   1879  N7  A      59      49.187  40.893  74.827  1.00  0.00
ATOM   1880  C5  A      59      48.835  42.139  75.349  1.00  0.00
ATOM   1881  C6  A      59      49.113  43.501  75.056  1.00  0.00
ATOM   1882  N6  A      59      49.775  43.917  73.970  1.00  0.00
ATOM   1883  H61 A      59      50.005  44.900  73.953  1.00  0.00
ATOM   1884  H62 A      59      50.075  43.222  73.301  1.00  0.00
ATOM   1885  N1  A      59      48.602  44.449  75.765  1.00  0.00
ATOM   1886  C2  A      59      47.782  44.147  76.806  1.00  0.00
ATOM   1887  H2  A      59      47.372  44.963  77.382  1.00  0.00
ATOM   1888  N3  A      59      47.389  42.915  77.215  1.00  0.00
ATOM   1889  C4  A      59      47.991  41.926  76.423  1.00  0.00
ATOM   1890  C3' A      59      45.153  38.979  76.876  1.00  0.00
ATOM   1891  H3' A      59      45.315  39.124  75.808  1.00  0.00
ATOM   1892  C2' A      59      45.645  40.148  77.711  1.00  0.00
ATOM   1893  H2' A      59      45.410  41.099  77.232  1.00  0.00
ATOM   1894  O2' A      59      45.187  40.099  79.051  1.00  0.00
ATOM   1895 HO2' A      59      44.618  39.327  79.022  1.00  0.00
ATOM   1896  O3' A      59      43.717  38.798  77.133  1.00  0.00
ATOM   1897  P   U      60      42.504  39.276  76.093  1.00  0.00
ATOM   1898  OP1 U      60      41.235  38.879  76.723  1.00  0.00
ATOM   1899  OP2 U      60      42.855  38.827  74.728  1.00  0.00
ATOM   1900  O5' U      60      42.572  40.841  76.070  1.00  0.00
ATOM   1901  C5' U      60      42.258  41.647  77.188  1.00  0.00
ATOM   1902  H5' U      60      42.763  41.302  78.091  1.00  0.00
ATOM   1903 H5'' U      60      41.185  41.759  77.339  1.00  0.00
ATOM   1904  C4' U      60      42.676  43.140  76.962  1.00  0.00
ATOM   1905  H4' U      60      42.328  43.621  77.876  1.00  0.00
ATOM   1906  O4' U      60      44.012  43.358  76.690  1.00  0.00
ATOM   1907  C1' U      60      44.049  44.605  76.037  1.00  0.00
ATOM   1908  H1' U      60      44.604  45.392  76.547  1.00  0.00
ATOM   1909  N1  U      60      44.707  44.335  74.684  1.00  0.00
ATOM   1910  C6  U      60      44.952  43.051  74.219  1.00  0.00
ATOM   1911  H6  U      60      44.453  42.189  74.637  1.00  0.00
ATOM   1912  C5  U      60      45.775  42.854  73.132  1.00  0.00
ATOM   1913  H5  U      60      45.979  41.857  72.772  1.00  0.00
ATOM   1914  C4  U      60      46.455  43.882  72.424  1.00  0.00
ATOM   1915  O4  U      60      47.200  43.733  71.454  1.00  0.00
ATOM   1916  N3  U      60      46.010  45.136  72.844  1.00  0.00
ATOM   1917  H3  U      60      46.469  45.933  72.427  1.00  0.00
ATOM   1918  C2  U      60      45.175  45.430  73.929  1.00  0.00
ATOM   1919  O2  U      60      44.825  46.622  74.072  1.00  0.00
ATOM   1920  C3' U      60      41.972  43.697  75.760  1.00  0.00
ATOM   1921  H3' U      60      42.262  43.045  74.937  1.00  0.00
ATOM   1922  C2' U      60      42.606  45.080  75.688  1.00  0.00
ATOM   1923  H2' U      60      42.461  45.496  74.691  1.00  0.00
ATOM   1924  O2' U      60      42.226  46.004  76.724  1.00  0.00
ATOM   1925 HO2' U      60      41.299  45.855  76.924  1.00  0.00
ATOM   1926  O3' U      60      40.509  43.782  75.974  1.00  0.00
ATOM   1927  P   A      61      39.505  43.952  74.778  1.00  0.00
ATOM   1928  OP1 A      61      38.166  44.066  75.382  1.00  0.00
ATOM   1929  OP2 A      61      39.720  42.864  73.803  1.00  0.00
ATOM   1930  O5' A      61      39.891  45.293  74.118  1.00  0.00
ATOM   1931  C5' A      61      39.641  46.698  74.540  1.00  0.00
ATOM   1932  H5' A      61      39.933  46.785  75.587  1.00  0.00
ATOM   1933 H5'' A      61      38.595  46.978  74.417  1.00  0.00
ATOM   1934  C4' A      61      40.402  47.689  73.730  1.00  0.00
ATOM   1935  H4' A      61      40.422  48.605  74.320  1.00  0.00
ATOM   1936  O4' A      61      41.815  47.418  73.651  1.00  0.00
ATOM   1937  C1' A      61      42.244  47.811  72.391  1.00  0.00
ATOM   1938  H1' A      61      43.084  48.470  72.609  1.00  0.00
ATOM   1939  N9  A      61      42.745  46.581  71.635  1.00  0.00
ATOM   1940  C8  A      61      42.150  45.282  71.565  1.00  0.00
ATOM   1941  H8  A      61      41.327  45.090  72.237  1.00  0.00
ATOM   1942  N7  A      61      42.790  44.468  70.878  1.00  0.00
ATOM   1943  C5  A      61      43.741  45.318  70.328  1.00  0.00
ATOM   1944  C6  A      61      44.823  45.113  69.462  1.00  0.00
ATOM   1945  N6  A      61      45.327  43.931  69.044  1.00  0.00
ATOM   1946  H61 A      61      44.886  43.059  69.298  1.00  0.00
ATOM   1947  H62 A      61      46.211  44.035  68.567  1.00  0.00
ATOM   1948  N1  A      61      45.638  46.102  69.012  1.00  0.00
ATOM   1949  C2  A      61      45.381  47.343  69.445  1.00  0.00
ATOM   1950  H2  A      61      46.120  48.030  69.060  1.00  0.00
ATOM   1951  N3  A      61      44.522  47.654  70.354  1.00  0.00
ATOM   1952  C4  A      61      43.754  46.604  70.727  1.00  0.00
ATOM   1953  C3' A      61      39.908  48.057  72.323  1.00  0.00
ATOM   1954  H3' A      61      39.722  47.088  71.860  1.00  0.00
ATOM   1955  C2' A      61      41.157  48.578  71.645  1.00  0.00
ATOM   1956  H2' A      61      41.157  48.256  70.603  1.00  0.00
ATOM   1957  O2' A      61      41.451  49.996  71.796  1.00  0.00
ATOM   1958 HO2' A      61      41.575  50.279  72.705  1.00  0.00
ATOM   1959  O3' A      61      38.766  48.799  72.101  1.00  0.00
ATOM   1960  P   U      62      38.001  48.525  70.728  1.00  0.00
ATOM   1961  OP1 U      62      37.016  49.679  70.590  1.00  0.00
ATOM   1962  OP2 U      62      37.585  47.169  70.745  1.00  0.00
ATOM   1963  O5' U      62      39.012  48.544  69.458  1.00  0.00
ATOM   1964  C5' U      62      39.554  49.733  68.849  1.00  0.00
ATOM   1965  H5' U      62      40.124  50.141  69.684  1.00  0.00
ATOM   1966 H5'' U      62      38.733  50.363  68.508  1.00  0.00
ATOM   1967  C4' U      62      40.547  49.457  67.751  1.00  0.00
ATOM   1968  H4' U      62      40.993  50.364  67.341  1.00  0.00
ATOM   1969  O4' U      62      41.567  48.496  68.070  1.00  0.00
ATOM   1970  C1' U      62      41.689  47.592  67.000  1.00  0.00
ATOM   1971  H1' U      62      42.711  47.686  66.631  1.00  0.00
ATOM   1972  N1  U      62      41.400  46.210  67.483  1.00  0.00
ATOM   1973  C6  U      62      40.193  45.778  67.953  1.00  0.00
ATOM   1974  H6  U      62      39.322  46.417  67.946  1.00  0.00
ATOM   1975  C5  U      62      39.955  44.479  68.267  1.00  0.00
ATOM   1976  H5  U      62      38.973  44.304  68.683  1.00  0.00
ATOM   1977  C4  U      62      40.924  43.483  68.095  1.00  0.00
ATOM   1978  O4  U      62      40.865  42.306  68.441  1.00  0.00
ATOM   1979  N3  U      62      42.093  43.951  67.560  1.00  0.00
ATOM   1980  H3  U      62      42.732  43.170  67.510  1.00  0.00
ATOM   1981  C2  U      62      42.441  45.264  67.288  1.00  0.00
ATOM   1982  O2  U      62      43.527  45.466  66.730  1.00  0.00
ATOM   1983  C3' U      62      39.767  48.866  66.519  1.00  0.00
ATOM   1984  H3' U      62      38.928  48.276  66.889  1.00  0.00
ATOM   1985  C2' U      62      40.752  48.016  65.838  1.00  0.00
ATOM   1986  H2' U      62      40.161  47.245  65.346  1.00  0.00
ATOM   1987  O2' U      62      41.450  48.767  64.820  1.00  0.00
ATOM   1988 HO2' U      62      40.891  49.476  64.492  1.00  0.00
ATOM   1989  O3' U      62      39.309  50.030  65.752  1.00  0.00
ATOM   1990  P   U      63      37.971  49.923  64.824  1.00  0.00
ATOM   1991  OP1 U      63      37.254  51.315  64.748  1.00  0.00
ATOM   1992  OP2 U      63      37.238  48.679  65.208  1.00  0.00
ATOM   1993  O5' U      63      38.752  49.731  63.465  1.00  0.00
ATOM   1994  C5' U      63      39.343  50.763  62.664  1.00  0.00
ATOM   1995  H5' U      63      40.162  51.215  63.223  1.00  0.00
ATOM   1996 H5'' U      63      38.603  51.524  62.416  1.00  0.00
ATOM   1997  C4' U      63      39.866  50.087  61.416  1.00  0.00
ATOM   1998  H4' U      63      40.280  50.783  60.686  1.00  0.00
ATOM   1999  O4' U      63      40.988  49.233  61.706  1.00  0.00
ATOM   2000  C1' U      63      40.974  48.160  60.774  1.00  0.00
ATOM   2001  H1' U      63      41.850  48.178  60.126  1.00  0.00
ATOM   2002  N1  U      63      40.949  46.921  61.521  1.00  0.00
ATOM   2003  C6  U      63      40.209  46.704  62.656  1.00  0.00
ATOM   2004  H6  U      63      39.328  47.278  62.901  1.00  0.00
ATOM   2005  C5  U      63      40.293  45.528  63.314  1.00  0.00
ATOM   2006  H5  U      63      39.618  45.341  64.136  1.00  0.00
ATOM   2007  C4  U      63      41.286  44.531  62.988  1.00  0.00
ATOM   2008  O4  U      63      41.501  43.534  63.669  1.00  0.00
ATOM   2009  N3  U      63      42.016  44.748  61.827  1.00  0.00
ATOM   2010  H3  U      63      42.439  43.899  61.480  1.00  0.00
ATOM   2011  C2  U      63      41.849  45.900  61.068  1.00  0.00
ATOM   2012  O2  U      63      42.420  45.972  59.973  1.00  0.00
ATOM   2013  C3' U      63      38.741  49.348  60.649  1.00  0.00
ATOM   2014  H3' U      63      38.166  48.895  61.457  1.00  0.00
ATOM   2015  C2' U      63      39.670  48.349  59.899  1.00  0.00
ATOM   2016  H2' U      63      39.151  47.436  59.604  1.00  0.00
ATOM   2017  O2' U      63      40.193  48.936  58.730  1.00  0.00
ATOM   2018 HO2' U      63      39.534  48.945  58.032  1.00  0.00
ATOM   2019  O3' U      63      37.960  50.210  59.856  1.00  0.00
ATOM   2020  P   G      64      36.730  49.581  59.030  1.00  0.00
ATOM   2021  OP1 G      64      35.703  50.581  58.904  1.00  0.00
ATOM   2022  OP2 G      64      36.281  48.301  59.517  1.00  0.00
ATOM   2023  O5' G      64      37.446  49.197  57.659  1.00  0.00
ATOM   2024  C5' G      64      37.864  50.253  56.846  1.00  0.00
ATOM   2025  H5' G      64      38.895  50.485  57.113  1.00  0.00
ATOM   2026 H5'' G      64      37.318  51.173  57.053  1.00  0.00
ATOM   2027  C4' G      64      37.798  50.077  55.322  1.00  0.00
ATOM   2028  H4' G      64      37.969  51.017  54.797  1.00  0.00
ATOM   2029  O4' G      64      38.781  49.296  54.723  1.00  0.00
ATOM   2030  C1' G      64      38.197  48.453  53.734  1.00  0.00
ATOM   2031  H1' G      64      38.737  48.495  52.789  1.00  0.00
ATOM   2032  N9  G      64      38.350  47.068  54.194  1.00  0.00
ATOM   2033  C8  G      64      38.448  46.642  55.478  1.00  0.00
ATOM   2034  H8  G      64      38.204  47.256  56.333  1.00  0.00
ATOM   2035  N7  G      64      38.733  45.363  55.557  1.00  0.00
ATOM   2036  C5  G      64      39.054  44.950  54.265  1.00  0.00
ATOM   2037  C6  G      64      39.507  43.682  53.774  1.00  0.00
ATOM   2038  O6  G      64      39.631  42.628  54.389  1.00  0.00
ATOM   2039  N1  G      64      39.791  43.674  52.454  1.00  0.00
ATOM   2040  H1  G      64      40.024  42.807  51.991  1.00  0.00
ATOM   2041  C2  G      64      39.337  44.652  51.641  1.00  0.00
ATOM   2042  N2  G      64      39.387  44.432  50.350  1.00  0.00
ATOM   2043  H21 G      64      39.107  45.106  49.651  1.00  0.00
ATOM   2044  H22 G      64      39.587  43.513  49.982  1.00  0.00
ATOM   2045  N3  G      64      38.857  45.841  52.051  1.00  0.00
ATOM   2046  C4  G      64      38.786  46.007  53.413  1.00  0.00
ATOM   2047  C3' G      64      36.394  49.578  54.913  1.00  0.00
ATOM   2048  H3' G      64      36.182  48.668  55.474  1.00  0.00
ATOM   2049  C2' G      64      36.735  48.919  53.556  1.00  0.00
ATOM   2050  H2' G      64      36.089  48.054  53.408  1.00  0.00
ATOM   2051  O2' G      64      36.601  49.802  52.500  1.00  0.00
ATOM   2052 HO2' G      64      37.154  49.499  51.776  1.00  0.00
ATOM   2053  O3' G      64      35.162  50.348  54.959  1.00  0.00
ATOM   2054  P   U      65      33.764  49.836  55.384  1.00  0.00
ATOM   2055  OP1 U      65      32.763  50.917  55.445  1.00  0.00
ATOM   2056  OP2 U      65      33.970  48.988  56.567  1.00  0.00
ATOM   2057  O5' U      65      33.257  48.821  54.241  1.00  0.00
ATOM   2058  C5' U      65      32.767  49.225  53.015  1.00  0.00
ATOM   2059  H5' U      65      33.469  49.812  52.424  1.00  0.00
ATOM   2060 H5'' U      65      31.841  49.779  53.169  1.00  0.00
ATOM   2061  C4' U      65      32.474  48.036  52.059  1.00  0.00
ATOM   2062  H4' U      65      31.992  48.303  51.119  1.00  0.00
ATOM   2063  O4' U      65      33.712  47.441  51.692  1.00  0.00
ATOM   2064  C1' U      65      33.562  46.088  51.422  1.00  0.00
ATOM   2065  H1' U      65      33.546  45.872  50.354  1.00  0.00
ATOM   2066  N1  U      65      34.604  45.281  51.991  1.00  0.00
ATOM   2067  C6  U      65      35.152  45.473  53.200  1.00  0.00
ATOM   2068  H6  U      65      35.075  46.378  53.784  1.00  0.00
ATOM   2069  C5  U      65      35.833  44.466  53.799  1.00  0.00
ATOM   2070  H5  U      65      36.222  44.577  54.801  1.00  0.00
ATOM   2071  C4  U      65      36.073  43.215  53.167  1.00  0.00
ATOM   2072  O4  U      65      36.459  42.182  53.722  1.00  0.00
ATOM   2073  N3  U      65      35.725  43.130  51.862  1.00  0.00
ATOM   2074  H3  U      65      36.099  42.372  51.310  1.00  0.00
ATOM   2075  C2  U      65      34.904  44.086  51.248  1.00  0.00
ATOM   2076  O2  U      65      34.516  43.936  50.087  1.00  0.00
ATOM   2077  C3' U      65      31.587  46.936  52.661  1.00  0.00
ATOM   2078  H3' U      65      31.807  46.781  53.717  1.00  0.00
ATOM   2079  C2' U      65      32.145  45.685  51.936  1.00  0.00
ATOM   2080  H2' U      65      32.224  44.808  52.579  1.00  0.00
ATOM   2081  O2' U      65      31.317  45.285  50.843  1.00  0.00
ATOM   2082 HO2' U      65      30.392  45.298  51.100  1.00  0.00
ATOM   2083  O3' U      65      30.163  46.923  52.515  1.00  0.00
ATOM   2084  P   A      66      29.239  48.056  53.103  1.00  0.00
ATOM   2085  OP1 A      66      29.726  48.422  54.468  1.00  0.00
ATOM   2086  OP2 A      66      27.796  47.702  52.906  1.00  0.00
ATOM   2087  O5' A      66      29.555  49.235  51.980  1.00  0.00
ATOM   2088  C5' A      66      28.919  49.270  50.674  1.00  0.00
ATOM   2089  H5' A      66      27.852  49.456  50.797  1.00  0.00
ATOM   2090 H5'' A      66      29.014  48.251  50.299  1.00  0.00
ATOM   2091  C4' A      66      29.622  50.261  49.704  1.00  0.00
ATOM   2092  H4' A      66      29.725  51.230  50.192  1.00  0.00
ATOM   2093  O4' A      66      30.919  49.793  49.521  1.00  0.00
ATOM   2094  C1' A      66      31.043  49.563  48.135  1.00  0.00
ATOM   2095  H1' A      66      31.316  50.498  47.647  1.00  0.00
ATOM   2096  N9  A      66      32.009  48.436  47.966  1.00  0.00
ATOM   2097  C8  A      66      31.814  47.114  48.191  1.00  0.00
ATOM   2098  H8  A      66      30.907  46.590  48.452  1.00  0.00
ATOM   2099  N7  A      66      32.866  46.387  47.979  1.00  0.00
ATOM   2100  C5  A      66      33.816  47.347  47.574  1.00  0.00
ATOM   2101  C6  A      66      35.196  47.300  47.277  1.00  0.00
ATOM   2102  N6  A      66      35.928  46.194  47.458  1.00  0.00
ATOM   2103  H61 A      66      36.910  46.210  47.694  1.00  0.00
ATOM   2104  H62 A      66      35.310  45.460  47.773  1.00  0.00
ATOM   2105  N1  A      66      35.906  48.408  47.021  1.00  0.00
ATOM   2106  C2  A      66      35.197  49.580  46.996  1.00  0.00
ATOM   2107  H2  A      66      35.760  50.467  46.743  1.00  0.00
ATOM   2108  N3  A      66      33.940  49.751  47.323  1.00  0.00
ATOM   2109  C4  A      66      33.296  48.580  47.641  1.00  0.00
ATOM   2110  C3' A      66      28.970  50.460  48.313  1.00  0.00
ATOM   2111  H3' A      66      27.884  50.377  48.368  1.00  0.00
ATOM   2112  C2' A      66      29.673  49.274  47.624  1.00  0.00
ATOM   2113  H2' A      66      29.374  48.307  48.030  1.00  0.00
ATOM   2114  O2' A      66      29.582  49.209  46.177  1.00  0.00
ATOM   2115 HO2' A      66      29.488  50.142  45.970  1.00  0.00
ATOM   2116  O3' A      66      29.449  51.718  47.830  1.00  0.00
ATOM   2117  P   U      67      28.853  52.460  46.564  1.00  0.00
ATOM   2118  OP1 U      67      29.159  53.892  46.695  1.00  0.00
ATOM   2119  OP2 U      67      27.531  51.983  46.207  1.00  0.00
ATOM   2120  O5' U      67      29.769  51.841  45.422  1.00  0.00
ATOM   2121  C5' U      67      31.116  52.212  45.186  1.00  0.00
ATOM   2122  H5' U      67      31.581  52.376  46.159  1.00  0.00
ATOM   2123 H5'' U      67      31.266  53.162  44.674  1.00  0.00
ATOM   2124  C4' U      67      31.890  51.249  44.272  1.00  0.00
ATOM   2125  H4' U      67      32.824  51.637  43.864  1.00  0.00
ATOM   2126  O4' U      67      32.177  50.076  45.008  1.00  0.00
ATOM   2127  C1' U      67      32.676  49.108  44.090  1.00  0.00
ATOM   2128  H1' U      67      33.726  49.323  43.890  1.00  0.00
ATOM   2129  N1  U      67      32.637  47.680  44.468  1.00  0.00
ATOM   2130  C6  U      67      31.467  46.989  44.624  1.00  0.00
ATOM   2131  H6  U      67      30.497  47.460  44.675  1.00  0.00
ATOM   2132  C5  U      67      31.409  45.619  44.670  1.00  0.00
ATOM   2133  H5  U      67      30.521  45.016  44.785  1.00  0.00
ATOM   2134  C4  U      67      32.639  44.801  44.569  1.00  0.00
ATOM   2135  O4  U      67      32.709  43.582  44.768  1.00  0.00
ATOM   2136  N3  U      67      33.791  45.572  44.371  1.00  0.00
ATOM   2137  H3  U      67      34.675  45.094  44.273  1.00  0.00
ATOM   2138  C2  U      67      33.855  46.936  44.199  1.00  0.00
ATOM   2139  O2  U      67      34.912  47.514  43.835  1.00  0.00
ATOM   2140  C3' U      67      31.089  50.594  43.155  1.00  0.00
ATOM   2141  H3' U      67      30.153  50.088  43.390  1.00  0.00
ATOM   2142  C2' U      67      32.102  49.487  42.737  1.00  0.00
ATOM   2143  H2' U      67      31.538  48.670  42.288  1.00  0.00
ATOM   2144  O2' U      67      33.112  49.987  41.902  1.00  0.00
ATOM   2145 HO2' U      67      32.608  50.437  41.220  1.00  0.00
ATOM   2146  O3' U      67      30.855  51.554  42.053  1.00  0.00
ATOM   2147  P   U      68      29.913  51.059  40.783  1.00  0.00
ATOM   2148  OP1 U      68      28.853  52.092  40.587  1.00  0.00
ATOM   2149  OP2 U      68      29.492  49.632  40.914  1.00  0.00
ATOM   2150  O5' U      68      31.034  51.056  39.628  1.00  0.00
ATOM   2151  C5' U      68      31.610  52.219  39.039  1.00  0.00
ATOM   2152  H5' U      68      31.936  52.821  39.887  1.00  0.00
ATOM   2153 H5'' U      68      30.916  52.726  38.367  1.00  0.00
ATOM   2154  C4' U      68      32.871  51.719  38.205  1.00  0.00
ATOM   2155  H4' U      68      33.454  52.560  37.829  1.00  0.00
ATOM   2156  O4' U      68      33.789  50.966  38.991  1.00  0.00
ATOM   2157  C1' U      68      34.426  50.034  38.132  1.00  0.00
ATOM   2158  H1' U      68      35.361  50.460  37.768  1.00  0.00
ATOM   2159  N1  U      68      34.773  48.811  38.873  1.00  0.00
ATOM   2160  C6  U      68      33.862  48.223  39.691  1.00  0.00
ATOM   2161  H6  U      68      32.821  48.511  39.664  1.00  0.00
ATOM   2162  C5  U      68      34.138  47.143  40.364  1.00  0.00
ATOM   2163  H5  U      68      33.370  46.653  40.944  1.00  0.00
ATOM   2164  C4  U      68      35.442  46.550  40.280  1.00  0.00
ATOM   2165  O4  U      68      35.784  45.467  40.794  1.00  0.00
ATOM   2166  N3  U      68      36.347  47.209  39.549  1.00  0.00
ATOM   2167  H3  U      68      37.244  46.745  39.529  1.00  0.00
ATOM   2168  C2  U      68      36.088  48.314  38.819  1.00  0.00
ATOM   2169  O2  U      68      36.936  48.901  38.117  1.00  0.00
ATOM   2170  C3' U      68      32.329  50.757  37.131  1.00  0.00
ATOM   2171  H3' U      68      31.440  50.168  37.357  1.00  0.00
ATOM   2172  C2' U      68      33.590  49.789  36.883  1.00  0.00
ATOM   2173  H2' U      68      33.293  48.742  36.808  1.00  0.00
ATOM   2174  O2' U      68      34.432  50.241  35.782  1.00  0.00
ATOM   2175 HO2' U      68      34.058  49.825  35.001  1.00  0.00
ATOM   2176  O3' U      68      32.126  51.568  36.021  1.00  0.00
ATOM   2177  P   A      69      31.504  51.059  34.680  1.00  0.00
ATOM   2178  OP1 A      69      30.864  52.214  34.092  1.00  0.00
ATOM   2179  OP2 A      69      30.607  49.900  35.015  1.00  0.00
ATOM   2180  O5' A      69      32.617  50.620  33.736  1.00  0.00
ATOM   2181  C5' A      69      33.364  51.549  32.882  1.00  0.00
ATOM   2182  H5' A      69      33.908  52.270  33.492  1.00  0.00
ATOM   2183 H5'' A      69      32.708  52.089  32.198  1.00  0.00
ATOM   2184  C4' A      69      34.338  50.715  32.013  1.00  0.00
ATOM   2185  H4' A      69      35.024  51.409  31.526  1.00  0.00
ATOM   2186  O4' A      69      35.147  49.972  32.874  1.00  0.00
ATOM   2187  C1' A      69      35.423  48.726  32.413  1.00  0.00
ATOM   2188  H1' A      69      36.475  48.466  32.290  1.00  0.00
ATOM   2189  N9  A      69      34.908  47.781  33.467  1.00  0.00
ATOM   2190  C8  A      69      33.532  47.539  33.700  1.00  0.00
ATOM   2191  H8  A      69      32.704  48.020  33.201  1.00  0.00
ATOM   2192  N7  A      69      33.320  46.614  34.535  1.00  0.00
ATOM   2193  C5  A      69      34.617  46.454  35.128  1.00  0.00
ATOM   2194  C6  A      69      35.160  45.690  36.151  1.00  0.00
ATOM   2195  N6  A      69      34.495  44.715  36.703  1.00  0.00
ATOM   2196  H61 A      69      33.530  44.553  36.453  1.00  0.00
ATOM   2197  H62 A      69      34.952  44.162  37.413  1.00  0.00
ATOM   2198  N1  A      69      36.424  45.782  36.565  1.00  0.00
ATOM   2199  C2  A      69      37.232  46.666  35.920  1.00  0.00
ATOM   2200  H2  A      69      38.193  46.911  36.348  1.00  0.00
ATOM   2201  N3  A      69      36.905  47.409  34.896  1.00  0.00
ATOM   2202  C4  A      69      35.600  47.164  34.476  1.00  0.00
ATOM   2203  C3' A      69      33.736  49.720  31.025  1.00  0.00
ATOM   2204  H3' A      69      32.828  49.343  31.495  1.00  0.00
ATOM   2205  C2' A      69      34.724  48.571  31.045  1.00  0.00
ATOM   2206  H2' A      69      34.147  47.655  30.918  1.00  0.00
ATOM   2207  O2' A      69      35.846  48.669  30.121  1.00  0.00
ATOM   2208 HO2' A      69      35.598  48.452  29.220  1.00  0.00
ATOM   2209  O3' A      69      33.520  50.327  29.769  1.00  0.00
ATOM   2210  P   A      70      32.662  49.600  28.617  1.00  0.00
ATOM   2211  OP1 A      70      32.506  50.590  27.552  1.00  0.00
ATOM   2212  OP2 A      70      31.420  48.942  29.139  1.00  0.00
ATOM   2213  O5' A      70      33.482  48.421  28.036  1.00  0.00
ATOM   2214  C5' A      70      34.586  48.593  27.163  1.00  0.00
ATOM   2215  H5' A      70      35.206  49.382  27.589  1.00  0.00
ATOM   2216 H5'' A      70      34.195  48.888  26.189  1.00  0.00
ATOM   2217  C4' A      70      35.416  47.340  26.910  1.00  0.00
ATOM   2218  H4' A      70      36.163  47.536  26.141  1.00  0.00
ATOM   2219  O4' A      70      35.976  46.848  28.110  1.00  0.00
ATOM   2220  C1' A      70      35.963  45.434  28.018  1.00  0.00
ATOM   2221  H1' A      70      36.959  45.004  28.123  1.00  0.00
ATOM   2222  N9  A      70      35.171  44.865  29.116  1.00  0.00
ATOM   2223  C8  A      70      33.857  45.147  29.495  1.00  0.00
ATOM   2224  H8  A      70      33.149  45.730  28.925  1.00  0.00
ATOM   2225  N7  A      70      33.441  44.574  30.591  1.00  0.00
ATOM   2226  C5  A      70      34.613  43.920  30.963  1.00  0.00
ATOM   2227  C6  A      70      35.009  43.225  32.191  1.00  0.00
ATOM   2228  N6  A      70      34.275  43.084  33.218  1.00  0.00
ATOM   2229  H61 A      70      34.858  42.785  33.987  1.00  0.00
ATOM   2230  H62 A      70      33.420  43.618  33.273  1.00  0.00
ATOM   2231  N1  A      70      36.270  42.746  32.252  1.00  0.00
ATOM   2232  C2  A      70      37.186  42.966  31.352  1.00  0.00
ATOM   2233  H2  A      70      38.159  42.549  31.566  1.00  0.00
ATOM   2234  N3  A      70      36.999  43.680  30.215  1.00  0.00
ATOM   2235  C4  A      70      35.721  44.126  30.104  1.00  0.00
ATOM   2236  C3' A      70      34.534  46.242  26.330  1.00  0.00
ATOM   2237  H3' A      70      33.598  46.254  26.889  1.00  0.00
ATOM   2238  C2' A      70      35.357  45.007  26.694  1.00  0.00
ATOM   2239  H2' A      70      34.721  44.129  26.803  1.00  0.00
ATOM   2240  O2' A      70      36.355  44.743  25.753  1.00  0.00
ATOM   2241 HO2' A      70      35.932  44.795  24.893  1.00  0.00
ATOM   2242  O3' A      70      34.422  46.525  24.946  1.00  0.00
ATOM   2243  P   G      71      33.618  45.579  23.999  1.00  0.00
ATOM   2244  OP1 G      71      33.042  46.313  22.928  1.00  0.00
ATOM   2245  OP2 G      71      32.738  44.759  24.780  1.00  0.00
ATOM   2246  O5' G      71      34.747  44.711  23.356  1.00  0.00
ATOM   2247  C5' G      71      35.642  45.274  22.447  1.00  0.00
ATOM   2248  H5' G      71      35.976  46.241  22.821  1.00  0.00
ATOM   2249 H5'' G      71      35.193  45.433  21.467  1.00  0.00
ATOM   2250  C4' G      71      36.873  44.311  22.048  1.00  0.00
ATOM   2251  H4' G      71      37.478  44.823  21.299  1.00  0.00
ATOM   2252  O4' G      71      37.595  43.755  23.184  1.00  0.00
ATOM   2253  C1' G      71      38.138  42.526  22.843  1.00  0.00
ATOM   2254  H1' G      71      39.226  42.541  22.919  1.00  0.00
ATOM   2255  N9  G      71      37.683  41.395  23.807  1.00  0.00
ATOM   2256  C8  G      71      36.764  41.450  24.811  1.00  0.00
ATOM   2257  H8  G      71      36.187  42.351  24.953  1.00  0.00
ATOM   2258  N7  G      71      36.617  40.266  25.407  1.00  0.00
ATOM   2259  C5  G      71      37.569  39.413  24.819  1.00  0.00
ATOM   2260  C6  G      71      37.930  38.054  24.894  1.00  0.00
ATOM   2261  O6  G      71      37.435  37.148  25.526  1.00  0.00
ATOM   2262  N1  G      71      39.010  37.667  24.160  1.00  0.00
ATOM   2263  H1  G      71      39.429  36.759  24.300  1.00  0.00
ATOM   2264  C2  G      71      39.526  38.451  23.182  1.00  0.00
ATOM   2265  N2  G      71      40.499  37.887  22.521  1.00  0.00
ATOM   2266  H21 G      71      40.879  38.437  21.765  1.00  0.00
ATOM   2267  H22 G      71      40.788  36.924  22.623  1.00  0.00
ATOM   2268  N3  G      71      39.266  39.722  23.002  1.00  0.00
ATOM   2269  C4  G      71      38.258  40.145  23.840  1.00  0.00
ATOM   2270  C3' G      71      36.332  43.006  21.366  1.00  0.00
ATOM   2271  H3' G      71      35.543  42.640  22.021  1.00  0.00
ATOM   2272  C2' G      71      37.661  42.228  21.397  1.00  0.00
ATOM   2273  H2' G      71      37.376  41.192  21.211  1.00  0.00
ATOM   2274  O2' G      71      38.657  42.686  20.454  1.00  0.00
ATOM   2275 HO2' G      71      39.393  42.074  20.393  1.00  0.00
ATOM   2276  O3' G      71      35.851  43.189  20.008  1.00  0.00
ATOM   2277  P   G      72      35.161  41.946  19.359  1.00  0.00
ATOM   2278  OP1 G      72      34.746  42.388  17.962  1.00  0.00
ATOM   2279  OP2 G      72      34.052  41.511  20.175  1.00  0.00
ATOM   2280  O5' G      72      36.108  40.652  19.187  1.00  0.00
ATOM   2281  C5' G      72      37.023  40.454  18.115  1.00  0.00
ATOM   2282  H5' G      72      37.774  41.243  18.161  1.00  0.00
ATOM   2283 H5'' G      72      36.475  40.594  17.183  1.00  0.00
ATOM   2284  C4' G      72      37.656  39.102  17.947  1.00  0.00
ATOM   2285  H4' G      72      38.199  39.047  17.003  1.00  0.00
ATOM   2286  O4' G      72      38.478  38.784  19.088  1.00  0.00
ATOM   2287  C1' G      72      38.315  37.378  19.282  1.00  0.00
ATOM   2288  H1' G      72      39.301  36.916  19.237  1.00  0.00
ATOM   2289  N9  G      72      37.627  36.998  20.604  1.00  0.00
ATOM   2290  C8  G      72      36.669  37.665  21.434  1.00  0.00
ATOM   2291  H8  G      72      36.427  38.712  21.326  1.00  0.00
ATOM   2292  N7  G      72      36.189  36.855  22.321  1.00  0.00
ATOM   2293  C5  G      72      36.857  35.663  22.186  1.00  0.00
ATOM   2294  C6  G      72      36.735  34.325  22.876  1.00  0.00
ATOM   2295  O6  G      72      35.982  33.995  23.800  1.00  0.00
ATOM   2296  N1  G      72      37.665  33.420  22.441  1.00  0.00
ATOM   2297  H1  G      72      37.618  32.484  22.817  1.00  0.00
ATOM   2298  C2  G      72      38.503  33.639  21.404  1.00  0.00
ATOM   2299  N2  G      72      39.245  32.636  21.058  1.00  0.00
ATOM   2300  H21 G      72      39.745  32.692  20.183  1.00  0.00
ATOM   2301  H22 G      72      39.216  31.794  21.615  1.00  0.00
ATOM   2302  N3  G      72      38.445  34.666  20.578  1.00  0.00
ATOM   2303  C4  G      72      37.603  35.674  21.000  1.00  0.00
ATOM   2304  C3' G      72      36.693  37.932  17.802  1.00  0.00
ATOM   2305  H3' G      72      35.927  37.953  18.577  1.00  0.00
ATOM   2306  C2' G      72      37.642  36.818  18.067  1.00  0.00
ATOM   2307  H2' G      72      37.148  35.888  18.348  1.00  0.00
ATOM   2308  O2' G      72      38.468  36.507  17.026  1.00  0.00
ATOM   2309 HO2' G      72      37.942  36.672  16.240  1.00  0.00
ATOM   2310  O3' G      72      36.137  37.846  16.513  1.00  0.00
ATOM   2311  P   G      73      34.825  37.063  16.242  1.00  0.00
ATOM   2312  OP1 G      73      34.404  37.260  14.868  1.00  0.00
ATOM   2313  OP2 G      73      33.827  37.375  17.272  1.00  0.00
ATOM   2314  O5' G      73      35.304  35.556  16.430  1.00  0.00
ATOM   2315  C5' G      73      36.096  34.890  15.517  1.00  0.00
ATOM   2316  H5' G      73      37.053  35.409  15.460  1.00  0.00
ATOM   2317 H5'' G      73      35.630  34.910  14.532  1.00  0.00
ATOM   2318  C4' G      73      36.571  33.534  15.960  1.00  0.00
ATOM   2319  H4' G      73      37.296  33.204  15.216  1.00  0.00
ATOM   2320  O4' G      73      37.218  33.509  17.254  1.00  0.00
ATOM   2321  C1' G      73      36.722  32.454  18.025  1.00  0.00
ATOM   2322  H1' G      73      37.590  32.000  18.504  1.00  0.00
ATOM   2323  N9  G      73      35.790  32.871  19.047  1.00  0.00
ATOM   2324  C8  G      73      35.126  34.020  19.355  1.00  0.00
ATOM   2325  H8  G      73      35.200  34.834  18.650  1.00  0.00
ATOM   2326  N7  G      73      34.550  34.040  20.523  1.00  0.00
ATOM   2327  C5  G      73      34.780  32.774  21.040  1.00  0.00
ATOM   2328  C6  G      73      34.289  32.124  22.180  1.00  0.00
ATOM   2329  O6  G      73      33.720  32.578  23.196  1.00  0.00
ATOM   2330  N1  G      73      34.580  30.760  22.236  1.00  0.00
ATOM   2331  H1  G      73      34.451  30.324  23.138  1.00  0.00
ATOM   2332  C2  G      73      35.336  30.096  21.328  1.00  0.00
ATOM   2333  N2  G      73      35.743  28.868  21.608  1.00  0.00
ATOM   2334  H21 G      73      35.460  28.481  22.497  1.00  0.00
ATOM   2335  H22 G      73      36.550  28.482  21.138  1.00  0.00
ATOM   2336  N3  G      73      35.843  30.681  20.225  1.00  0.00
ATOM   2337  C4  G      73      35.497  32.039  20.158  1.00  0.00
ATOM   2338  C3' G      73      35.469  32.472  15.984  1.00  0.00
ATOM   2339  H3' G      73      34.526  32.958  16.233  1.00  0.00
ATOM   2340  C2' G      73      36.050  31.520  16.996  1.00  0.00
ATOM   2341  H2' G      73      35.244  30.921  17.420  1.00  0.00
ATOM   2342  O2' G      73      37.191  30.665  16.594  1.00  0.00
ATOM   2343 HO2' G      73      37.565  30.264  17.382  1.00  0.00
ATOM   2344  O3' G      73      35.258  31.844  14.732  1.00  0.00
ATOM   2345  P   C      74      33.953  30.981  14.375  1.00  0.00
ATOM   2346  OP1 C      74      33.913  30.464  12.987  1.00  0.00
ATOM   2347  OP2 C      74      32.870  31.851  14.782  1.00  0.00
ATOM   2348  O5' C      74      33.886  29.649  15.334  1.00  0.00
ATOM   2349  C5' C      74      34.761  28.591  15.148  1.00  0.00
ATOM   2350  H5' C      74      35.754  29.026  15.031  1.00  0.00
ATOM   2351 H5'' C      74      34.535  28.035  14.238  1.00  0.00
ATOM   2352  C4' C      74      34.722  27.639  16.315  1.00  0.00
ATOM   2353  H4' C      74      35.513  26.890  16.278  1.00  0.00
ATOM   2354  O4' C      74      34.746  28.284  17.588  1.00  0.00
ATOM   2355  C1' C      74      34.035  27.544  18.601  1.00  0.00
ATOM   2356  H1' C      74      34.719  27.034  19.279  1.00  0.00
ATOM   2357  N1  C      74      33.041  28.431  19.342  1.00  0.00
ATOM   2358  C6  C      74      32.651  29.765  18.921  1.00  0.00
ATOM   2359  H6  C      74      33.008  30.086  17.954  1.00  0.00
ATOM   2360  C5  C      74      32.063  30.598  19.799  1.00  0.00
ATOM   2361  H5  C      74      31.780  31.590  19.481  1.00  0.00
ATOM   2362  C4  C      74      31.660  30.107  21.032  1.00  0.00
ATOM   2363  N4  C      74      31.032  30.836  21.924  1.00  0.00
ATOM   2364  H41 C      74      30.695  31.773  21.753  1.00  0.00
ATOM   2365  H42 C      74      30.846  30.289  22.753  1.00  0.00
ATOM   2366  N3  C      74      31.897  28.890  21.444  1.00  0.00
ATOM   2367  C2  C      74      32.574  28.032  20.613  1.00  0.00
ATOM   2368  O2  C      74      32.790  26.874  21.047  1.00  0.00
ATOM   2369  C3' C      74      33.381  26.919  16.386  1.00  0.00
ATOM   2370  H3' C      74      32.618  27.671  16.186  1.00  0.00
ATOM   2371  C2' C      74      33.285  26.342  17.845  1.00  0.00
ATOM   2372  H2' C      74      32.292  26.186  18.268  1.00  0.00
ATOM   2373  O2' C      74      34.030  25.150  18.002  1.00  0.00
ATOM   2374 HO2' C      74      33.998  24.622  17.201  1.00  0.00
ATOM   2375  O3' C      74      33.285  25.944  15.376  1.00  0.00
ATOM   2376  P   U      75      31.868  25.561  14.763  1.00  0.00
ATOM   2377  OP1 U      75      32.098  24.449  13.811  1.00  0.00
ATOM   2378  OP2 U      75      31.211  26.849  14.336  1.00  0.00
ATOM   2379  O5' U      75      31.034  25.011  15.992  1.00  0.00
ATOM   2380  C5' U      75      31.199  23.651  16.439  1.00  0.00
ATOM   2381  H5' U      75      32.244  23.444  16.671  1.00  0.00
ATOM   2382 H5'' U      75      30.814  22.878  15.773  1.00  0.00
ATOM   2383  C4' U      75      30.482  23.320  17.810  1.00  0.00
ATOM   2384  H4' U      75      30.540  22.242  17.963  1.00  0.00
ATOM   2385  O4' U      75      30.994  24.034  18.982  1.00  0.00
ATOM   2386  C1' U      75      29.937  24.251  19.933  1.00  0.00
ATOM   2387  H1' U      75      30.212  23.813  20.893  1.00  0.00
ATOM   2388  N1  U      75      29.581  25.695  20.116  1.00  0.00
ATOM   2389  C6  U      75      29.665  26.625  19.137  1.00  0.00
ATOM   2390  H6  U      75      30.059  26.345  18.172  1.00  0.00
ATOM   2391  C5  U      75      29.215  27.873  19.358  1.00  0.00
ATOM   2392  H5  U      75      29.277  28.663  18.625  1.00  0.00
ATOM   2393  C4  U      75      28.616  28.267  20.616  1.00  0.00
ATOM   2394  O4  U      75      28.193  29.370  20.887  1.00  0.00
ATOM   2395  N3  U      75      28.705  27.323  21.619  1.00  0.00
ATOM   2396  H3  U      75      28.386  27.672  22.512  1.00  0.00
ATOM   2397  C2  U      75      29.182  26.030  21.400  1.00  0.00
ATOM   2398  O2  U      75      29.169  25.210  22.275  1.00  0.00
ATOM   2399  C3' U      75      28.961  23.532  17.943  1.00  0.00
ATOM   2400  H3' U      75      28.711  24.542  17.620  1.00  0.00
ATOM   2401  C2' U      75      28.766  23.438  19.466  1.00  0.00
ATOM   2402  H2' U      75      27.832  23.857  19.840  1.00  0.00
ATOM   2403  O2' U      75      28.983  22.105  19.923  1.00  0.00
ATOM   2404 HO2' U      75      28.720  21.977  20.838  1.00  0.00
ATOM   2405  O3' U      75      28.018  22.610  17.354  1.00  0.00
ATOM   2406  P   U      76      26.416  22.910  17.274  1.00  0.00
ATOM   2407  OP1 U      76      25.770  21.667  16.762  1.00  0.00
ATOM   2408  OP2 U      76      26.190  24.222  16.582  1.00  0.00
ATOM   2409  O5' U      76      25.855  23.174  18.741  1.00  0.00
ATOM   2410  C5' U      76      25.535  22.146  19.644  1.00  0.00
ATOM   2411  H5' U      76      26.405  21.552  19.922  1.00  0.00
ATOM   2412 H5'' U      76      24.805  21.449  19.232  1.00  0.00
ATOM   2413  C4' U      76      24.895  22.775  20.900  1.00  0.00
ATOM   2414  H4' U      76      24.708  21.999  21.643  1.00  0.00
ATOM   2415  O4' U      76      25.581  23.877  21.441  1.00  0.00
ATOM   2416  C1' U      76      24.636  24.865  21.887  1.00  0.00
ATOM   2417  H1' U      76      24.632  24.839  22.977  1.00  0.00
ATOM   2418  N1  U      76      24.923  26.226  21.388  1.00  0.00
ATOM   2419  C6  U      76      25.653  26.383  20.280  1.00  0.00
ATOM   2420  H6  U      76      26.251  25.548  19.946  1.00  0.00
ATOM   2421  C5  U      76      25.557  27.546  19.505  1.00  0.00
ATOM   2422  H5  U      76      26.020  27.617  18.531  1.00  0.00
ATOM   2423  C4  U      76      24.744  28.602  20.014  1.00  0.00
ATOM   2424  O4  U      76      24.525  29.733  19.573  1.00  0.00
ATOM   2425  N3  U      76      24.252  28.447  21.330  1.00  0.00
ATOM   2426  H3  U      76      23.511  29.109  21.512  1.00  0.00
ATOM   2427  C2  U      76      24.332  27.274  22.036  1.00  0.00
ATOM   2428  O2  U      76      23.668  27.219  23.071  1.00  0.00
ATOM   2429  C3' U      76      23.524  23.348  20.481  1.00  0.00
ATOM   2430  H3' U      76      23.442  23.831  19.507  1.00  0.00
ATOM   2431  C2' U      76      23.198  24.412  21.511  1.00  0.00
ATOM   2432  H2' U      76      22.674  25.192  20.959  1.00  0.00
ATOM   2433  O2' U      76      22.550  23.993  22.704  1.00  0.00
ATOM   2434 HO2' U      76      21.995  24.719  22.998  1.00  0.00
ATOM   2435  O3' U      76      22.471  22.393  20.591  1.00  0.00
ATOM   2436  P   U3     77      21.396  22.090  19.374  1.00  0.00
ATOM   2437  OP1 U3     77      20.456  21.091  19.810  1.00  0.00
ATOM   2438  OP2 U3     77      22.056  21.994  18.099  1.00  0.00
ATOM   2439  O5' U3     77      20.663  23.477  19.239  1.00  0.00
ATOM   2440  C5' U3     77      19.924  24.079  20.326  1.00  0.00
ATOM   2441  H5' U3     77      20.491  24.196  21.249  1.00  0.00
ATOM   2442 H5'' U3     77      19.009  23.547  20.587  1.00  0.00
ATOM   2443  C4' U3     77      19.711  25.578  19.956  1.00  0.00
ATOM   2444  H4' U3     77      19.015  26.074  20.634  1.00  0.00
ATOM   2445  O4' U3     77      20.947  26.252  19.889  1.00  0.00
ATOM   2446  C1' U3     77      20.780  27.335  18.996  1.00  0.00
ATOM   2447  H1' U3     77      20.611  28.235  19.587  1.00  0.00
ATOM   2448  N1  U3     77      21.968  27.522  18.104  1.00  0.00
ATOM   2449  C6  U3     77      22.774  26.434  17.802  1.00  0.00
ATOM   2450  H6  U3     77      22.537  25.445  18.166  1.00  0.00
ATOM   2451  C5  U3     77      23.744  26.606  16.903  1.00  0.00
ATOM   2452  H5  U3     77      24.325  25.815  16.453  1.00  0.00
ATOM   2453  C4  U3     77      24.039  27.952  16.353  1.00  0.00
ATOM   2454  O4  U3     77      24.978  28.260  15.583  1.00  0.00
ATOM   2455  N3  U3     77      23.303  28.951  16.727  1.00  0.00
ATOM   2456  H3  U3     77      23.603  29.888  16.499  1.00  0.00
ATOM   2457  C2  U3     77      22.256  28.810  17.637  1.00  0.00
ATOM   2458  O2  U3     77      21.566  29.818  17.968  1.00  0.00
ATOM   2459  C3' U3     77      19.022  25.668  18.617  1.00  0.00
ATOM   2460  H3' U3     77      19.559  25.065  17.884  1.00  0.00
ATOM   2461  C2' U3     77      19.459  27.139  18.257  1.00  0.00
ATOM   2462  H2' U3     77      19.653  27.168  17.185  1.00  0.00
ATOM   2463  O2' U3     77      18.492  28.102  18.588  1.00  0.00
ATOM   2464 HO2' U3     77      17.730  28.156  18.007  1.00  0.00
ATOM   2465  O3' U3     77      17.567  25.533  18.609  1.00  0.00
ATOM   2466 HO3' U3     77      17.159  25.595  17.742  1.00  0.00
TER   
END   
