# Supplementary material for: Modelling the structures of frameshift-stimulatory pseudoknots from representative bat coronaviruses
Source: PLoS Comput Biol. 2023 May 19;19(5):e1011124. doi: 10.1371/journal.pcbi.1011124 (PMC10234561; doi:10.1371/journal.pcbi.1011124)
Supplement: S3 Data — PDB files for the top 3 representative clusters from each conformer (threaded/unthreaded) of each pseudoknot described in the main text, along with PDB files for the representative clusters shown in S8–S18 Figs. (ZIP) [file pcbi.1011124.s003.zip › SI_Model_PDB_files/GLGC2_unthreaded_noMg_cluster2.pdb]

ATOM      1 HO5' G5      1      45.490  60.539  67.729  1.00  0.00
ATOM      2  O5' G5      1      45.358  59.771  68.289  1.00  0.00
ATOM      3  C5' G5      1      46.640  59.139  68.342  1.00  0.00
ATOM      4  H5' G5      1      47.252  59.489  69.174  1.00  0.00
ATOM      5 H5'' G5      1      47.175  59.500  67.463  1.00  0.00
ATOM      6  C4' G5      1      46.607  57.670  68.266  1.00  0.00
ATOM      7  H4' G5      1      47.622  57.291  68.150  1.00  0.00
ATOM      8  O4' G5      1      46.006  57.011  69.348  1.00  0.00
ATOM      9  C1' G5      1      45.431  55.758  68.891  1.00  0.00
ATOM     10  H1' G5      1      46.085  54.970  69.265  1.00  0.00
ATOM     11  N9  G5      1      44.088  55.514  69.507  1.00  0.00
ATOM     12  C8  G5      1      43.096  56.463  69.840  1.00  0.00
ATOM     13  H8  G5      1      43.171  57.511  69.591  1.00  0.00
ATOM     14  N7  G5      1      42.126  55.931  70.527  1.00  0.00
ATOM     15  C5  G5      1      42.424  54.574  70.544  1.00  0.00
ATOM     16  C6  G5      1      41.800  53.500  71.328  1.00  0.00
ATOM     17  O6  G5      1      40.744  53.581  71.932  1.00  0.00
ATOM     18  N1  G5      1      42.453  52.225  71.214  1.00  0.00
ATOM     19  H1  G5      1      42.246  51.494  71.879  1.00  0.00
ATOM     20  C2  G5      1      43.604  52.073  70.470  1.00  0.00
ATOM     21  N2  G5      1      44.273  50.945  70.487  1.00  0.00
ATOM     22  H21 G5      1      44.194  50.248  71.214  1.00  0.00
ATOM     23  H22 G5      1      44.981  50.932  69.766  1.00  0.00
ATOM     24  N3  G5      1      44.155  53.049  69.710  1.00  0.00
ATOM     25  C4  G5      1      43.512  54.275  69.782  1.00  0.00
ATOM     26  C3' G5      1      45.848  57.122  67.029  1.00  0.00
ATOM     27  H3' G5      1      44.959  57.749  66.959  1.00  0.00
ATOM     28  C2' G5      1      45.497  55.696  67.392  1.00  0.00
ATOM     29  H2' G5      1      44.531  55.348  67.026  1.00  0.00
ATOM     30  O2' G5      1      46.584  54.806  67.115  1.00  0.00
ATOM     31 HO2' G5      1      46.578  54.767  66.155  1.00  0.00
ATOM     32  O3' G5      1      46.771  57.166  65.927  1.00  0.00
ATOM     33  P   U       2      46.311  57.168  64.453  1.00  0.00
ATOM     34  OP1 U       2      47.358  57.795  63.692  1.00  0.00
ATOM     35  OP2 U       2      44.975  57.819  64.321  1.00  0.00
ATOM     36  O5' U       2      46.212  55.667  63.919  1.00  0.00
ATOM     37  C5' U       2      47.288  54.835  63.517  1.00  0.00
ATOM     38  H5' U       2      48.119  54.923  64.216  1.00  0.00
ATOM     39 H5'' U       2      47.501  55.260  62.536  1.00  0.00
ATOM     40  C4' U       2      46.997  53.404  63.561  1.00  0.00
ATOM     41  H4' U       2      47.921  52.905  63.267  1.00  0.00
ATOM     42  O4' U       2      46.795  53.024  64.848  1.00  0.00
ATOM     43  C1' U       2      46.057  51.790  64.817  1.00  0.00
ATOM     44  H1' U       2      46.634  50.961  65.229  1.00  0.00
ATOM     45  N1  U       2      44.809  51.986  65.682  1.00  0.00
ATOM     46  C6  U       2      44.016  53.122  65.587  1.00  0.00
ATOM     47  H6  U       2      44.266  53.976  64.974  1.00  0.00
ATOM     48  C5  U       2      42.890  53.292  66.364  1.00  0.00
ATOM     49  H5  U       2      42.359  54.232  66.373  1.00  0.00
ATOM     50  C4  U       2      42.441  52.382  67.239  1.00  0.00
ATOM     51  O4  U       2      41.420  52.576  67.967  1.00  0.00
ATOM     52  N3  U       2      43.125  51.199  67.227  1.00  0.00
ATOM     53  H3  U       2      42.814  50.533  67.920  1.00  0.00
ATOM     54  C2  U       2      44.368  50.995  66.615  1.00  0.00
ATOM     55  O2  U       2      44.981  49.925  66.900  1.00  0.00
ATOM     56  C3' U       2      45.925  52.823  62.633  1.00  0.00
ATOM     57  H3' U       2      45.051  53.460  62.774  1.00  0.00
ATOM     58  C2' U       2      45.715  51.496  63.367  1.00  0.00
ATOM     59  H2' U       2      44.681  51.159  63.288  1.00  0.00
ATOM     60  O2' U       2      46.631  50.587  62.946  1.00  0.00
ATOM     61 HO2' U       2      46.597  50.240  62.051  1.00  0.00
ATOM     62  O3' U       2      46.360  52.863  61.326  1.00  0.00
ATOM     63  P   C       3      45.483  52.299  60.124  1.00  0.00
ATOM     64  OP1 C       3      45.809  52.842  58.805  1.00  0.00
ATOM     65  OP2 C       3      44.036  52.341  60.512  1.00  0.00
ATOM     66  O5' C       3      45.923  50.784  60.018  1.00  0.00
ATOM     67  C5' C       3      47.250  50.431  59.554  1.00  0.00
ATOM     68  H5' C       3      47.941  50.959  60.211  1.00  0.00
ATOM     69 H5'' C       3      47.458  50.839  58.565  1.00  0.00
ATOM     70  C4' C       3      47.427  48.902  59.362  1.00  0.00
ATOM     71  H4' C       3      48.445  48.912  58.972  1.00  0.00
ATOM     72  O4' C       3      47.454  48.221  60.624  1.00  0.00
ATOM     73  C1' C       3      46.525  47.164  60.671  1.00  0.00
ATOM     74  H1' C       3      46.979  46.183  60.533  1.00  0.00
ATOM     75  N1  C       3      45.753  47.194  61.919  1.00  0.00
ATOM     76  C6  C       3      44.720  48.135  62.145  1.00  0.00
ATOM     77  H6  C       3      44.598  48.946  61.442  1.00  0.00
ATOM     78  C5  C       3      44.019  48.109  63.263  1.00  0.00
ATOM     79  H5  C       3      43.334  48.925  63.438  1.00  0.00
ATOM     80  C4  C       3      44.395  47.194  64.295  1.00  0.00
ATOM     81  N4  C       3      43.682  47.100  65.330  1.00  0.00
ATOM     82  H41 C       3      43.922  46.452  66.067  1.00  0.00
ATOM     83  H42 C       3      42.952  47.793  65.415  1.00  0.00
ATOM     84  N3  C       3      45.426  46.394  64.081  1.00  0.00
ATOM     85  C2  C       3      46.140  46.362  62.982  1.00  0.00
ATOM     86  O2  C       3      47.151  45.615  62.971  1.00  0.00
ATOM     87  C3' C       3      46.611  48.127  58.415  1.00  0.00
ATOM     88  H3' C       3      46.107  48.875  57.804  1.00  0.00
ATOM     89  C2' C       3      45.695  47.381  59.395  1.00  0.00
ATOM     90  H2' C       3      44.900  48.099  59.598  1.00  0.00
ATOM     91  O2' C       3      45.072  46.246  58.847  1.00  0.00
ATOM     92 HO2' C       3      45.141  46.238  57.889  1.00  0.00
ATOM     93  O3' C       3      47.399  47.344  57.551  1.00  0.00
ATOM     94  P   A       4      46.856  46.778  56.182  1.00  0.00
ATOM     95  OP1 A       4      45.428  46.561  56.244  1.00  0.00
ATOM     96  OP2 A       4      47.768  45.718  55.769  1.00  0.00
ATOM     97  O5' A       4      47.089  47.917  55.148  1.00  0.00
ATOM     98  C5' A       4      46.114  48.840  54.885  1.00  0.00
ATOM     99  H5' A       4      45.388  49.007  55.681  1.00  0.00
ATOM    100 H5'' A       4      45.490  48.439  54.087  1.00  0.00
ATOM    101  C4' A       4      46.669  50.146  54.480  1.00  0.00
ATOM    102  H4' A       4      45.841  50.855  54.504  1.00  0.00
ATOM    103  O4' A       4      47.599  50.645  55.418  1.00  0.00
ATOM    104  C1' A       4      48.638  51.298  54.697  1.00  0.00
ATOM    105  H1' A       4      48.715  52.310  55.095  1.00  0.00
ATOM    106  N9  A       4      49.866  50.577  54.742  1.00  0.00
ATOM    107  C8  A       4      50.105  49.325  55.130  1.00  0.00
ATOM    108  H8  A       4      49.328  48.688  55.527  1.00  0.00
ATOM    109  N7  A       4      51.351  48.953  55.065  1.00  0.00
ATOM    110  C5  A       4      51.986  50.045  54.459  1.00  0.00
ATOM    111  C6  A       4      53.278  50.455  53.973  1.00  0.00
ATOM    112  N6  A       4      54.288  49.701  54.065  1.00  0.00
ATOM    113  H61 A       4      54.121  48.732  54.296  1.00  0.00
ATOM    114  H62 A       4      55.149  50.061  53.678  1.00  0.00
ATOM    115  N1  A       4      53.586  51.650  53.614  1.00  0.00
ATOM    116  C2  A       4      52.596  52.534  53.506  1.00  0.00
ATOM    117  H2  A       4      52.831  53.500  53.084  1.00  0.00
ATOM    118  N3  A       4      51.309  52.361  53.828  1.00  0.00
ATOM    119  C4  A       4      51.080  51.087  54.330  1.00  0.00
ATOM    120  C3' A       4      47.340  50.094  53.122  1.00  0.00
ATOM    121  H3' A       4      48.008  49.232  53.134  1.00  0.00
ATOM    122  C2' A       4      48.216  51.347  53.193  1.00  0.00
ATOM    123  H2' A       4      48.995  51.142  52.458  1.00  0.00
ATOM    124  O2' A       4      47.571  52.573  52.861  1.00  0.00
ATOM    125 HO2' A       4      47.026  52.728  53.636  1.00  0.00
ATOM    126  O3' A       4      46.444  50.069  52.036  1.00  0.00
ATOM    127  P   G       5      46.811  49.139  50.807  1.00  0.00
ATOM    128  OP1 G       5      45.921  49.528  49.698  1.00  0.00
ATOM    129  OP2 G       5      46.940  47.690  51.244  1.00  0.00
ATOM    130  O5' G       5      48.242  49.604  50.350  1.00  0.00
ATOM    131  C5' G       5      48.575  50.780  49.741  1.00  0.00
ATOM    132  H5' G       5      48.071  51.638  50.186  1.00  0.00
ATOM    133 H5'' G       5      47.958  50.812  48.843  1.00  0.00
ATOM    134  C4' G       5      50.111  50.940  49.557  1.00  0.00
ATOM    135  H4' G       5      50.494  51.915  49.255  1.00  0.00
ATOM    136  O4' G       5      50.787  50.675  50.862  1.00  0.00
ATOM    137  C1' G       5      51.934  49.816  50.586  1.00  0.00
ATOM    138  H1' G       5      52.833  50.302  50.964  1.00  0.00
ATOM    139  N9  G       5      51.710  48.471  51.218  1.00  0.00
ATOM    140  C8  G       5      50.608  47.900  51.857  1.00  0.00
ATOM    141  H8  G       5      49.611  48.309  51.926  1.00  0.00
ATOM    142  N7  G       5      50.781  46.759  52.366  1.00  0.00
ATOM    143  C5  G       5      52.131  46.515  52.183  1.00  0.00
ATOM    144  C6  G       5      53.012  45.512  52.659  1.00  0.00
ATOM    145  O6  G       5      52.740  44.507  53.265  1.00  0.00
ATOM    146  N1  G       5      54.258  45.545  52.109  1.00  0.00
ATOM    147  H1  G       5      54.846  44.753  52.325  1.00  0.00
ATOM    148  C2  G       5      54.762  46.641  51.465  1.00  0.00
ATOM    149  N2  G       5      55.988  46.505  51.109  1.00  0.00
ATOM    150  H21 G       5      56.497  45.668  51.354  1.00  0.00
ATOM    151  H22 G       5      56.326  47.307  50.596  1.00  0.00
ATOM    152  N3  G       5      54.050  47.732  51.172  1.00  0.00
ATOM    153  C4  G       5      52.750  47.565  51.457  1.00  0.00
ATOM    154  C3' G       5      50.618  49.845  48.581  1.00  0.00
ATOM    155  H3' G       5      50.144  48.896  48.832  1.00  0.00
ATOM    156  C2' G       5      52.103  49.855  49.033  1.00  0.00
ATOM    157  H2' G       5      52.645  48.926  48.856  1.00  0.00
ATOM    158  O2' G       5      52.861  50.975  48.715  1.00  0.00
ATOM    159 HO2' G       5      52.664  51.098  47.784  1.00  0.00
ATOM    160  O3' G       5      50.504  50.114  47.191  1.00  0.00
ATOM    161  P   G       6      50.588  48.914  46.131  1.00  0.00
ATOM    162  OP1 G       6      50.599  49.600  44.871  1.00  0.00
ATOM    163  OP2 G       6      49.512  47.859  46.390  1.00  0.00
ATOM    164  O5' G       6      52.002  48.169  46.369  1.00  0.00
ATOM    165  C5' G       6      53.234  48.621  45.783  1.00  0.00
ATOM    166  H5' G       6      53.454  49.535  46.335  1.00  0.00
ATOM    167 H5'' G       6      53.075  48.784  44.717  1.00  0.00
ATOM    168  C4' G       6      54.420  47.541  46.066  1.00  0.00
ATOM    169  H4' G       6      55.262  48.044  45.590  1.00  0.00
ATOM    170  O4' G       6      54.759  47.243  47.357  1.00  0.00
ATOM    171  C1' G       6      55.227  45.932  47.359  1.00  0.00
ATOM    172  H1' G       6      56.239  45.896  47.762  1.00  0.00
ATOM    173  N9  G       6      54.329  44.996  48.119  1.00  0.00
ATOM    174  C8  G       6      52.984  45.138  48.437  1.00  0.00
ATOM    175  H8  G       6      52.545  46.108  48.255  1.00  0.00
ATOM    176  N7  G       6      52.455  44.046  48.960  1.00  0.00
ATOM    177  C5  G       6      53.587  43.276  49.184  1.00  0.00
ATOM    178  C6  G       6      53.716  41.995  49.864  1.00  0.00
ATOM    179  O6  G       6      52.832  41.388  50.411  1.00  0.00
ATOM    180  N1  G       6      54.954  41.510  49.946  1.00  0.00
ATOM    181  H1  G       6      54.924  40.560  50.289  1.00  0.00
ATOM    182  C2  G       6      56.011  42.123  49.401  1.00  0.00
ATOM    183  N2  G       6      57.179  41.516  49.474  1.00  0.00
ATOM    184  H21 G       6      57.205  40.602  49.903  1.00  0.00
ATOM    185  H22 G       6      58.024  41.910  49.085  1.00  0.00
ATOM    186  N3  G       6      56.026  43.250  48.638  1.00  0.00
ATOM    187  C4  G       6      54.782  43.845  48.739  1.00  0.00
ATOM    188  C3' G       6      54.166  46.269  45.278  1.00  0.00
ATOM    189  H3' G       6      53.198  45.808  45.475  1.00  0.00
ATOM    190  C2' G       6      55.301  45.518  45.940  1.00  0.00
ATOM    191  H2' G       6      55.321  44.436  45.814  1.00  0.00
ATOM    192  O2' G       6      56.526  45.982  45.410  1.00  0.00
ATOM    193 HO2' G       6      57.223  45.447  45.796  1.00  0.00
ATOM    194  O3' G       6      54.346  46.377  43.840  1.00  0.00
ATOM    195  P   G       7      53.699  45.315  42.898  1.00  0.00
ATOM    196  OP1 G       7      54.158  45.814  41.601  1.00  0.00
ATOM    197  OP2 G       7      52.290  45.067  43.238  1.00  0.00
ATOM    198  O5' G       7      54.532  44.001  43.204  1.00  0.00
ATOM    199  C5' G       7      55.834  43.908  42.679  1.00  0.00
ATOM    200  H5' G       7      56.585  44.614  43.035  1.00  0.00
ATOM    201 H5'' G       7      55.822  43.911  41.589  1.00  0.00
ATOM    202  C4' G       7      56.419  42.562  43.142  1.00  0.00
ATOM    203  H4' G       7      57.459  42.536  42.816  1.00  0.00
ATOM    204  O4' G       7      56.339  42.437  44.549  1.00  0.00
ATOM    205  C1' G       7      56.225  41.088  44.843  1.00  0.00
ATOM    206  H1' G       7      57.134  40.829  45.386  1.00  0.00
ATOM    207  N9  G       7      55.148  40.840  45.744  1.00  0.00
ATOM    208  C8  G       7      54.090  41.707  46.031  1.00  0.00
ATOM    209  H8  G       7      53.949  42.669  45.560  1.00  0.00
ATOM    210  N7  G       7      53.303  41.270  46.955  1.00  0.00
ATOM    211  C5  G       7      53.685  39.919  47.143  1.00  0.00
ATOM    212  C6  G       7      53.138  38.923  47.966  1.00  0.00
ATOM    213  O6  G       7      52.074  38.808  48.634  1.00  0.00
ATOM    214  N1  G       7      54.016  37.881  48.146  1.00  0.00
ATOM    215  H1  G       7      53.702  36.955  48.400  1.00  0.00
ATOM    216  C2  G       7      55.223  37.827  47.543  1.00  0.00
ATOM    217  N2  G       7      55.913  36.731  47.722  1.00  0.00
ATOM    218  H21 G       7      55.604  36.173  48.505  1.00  0.00
ATOM    219  H22 G       7      56.736  36.522  47.175  1.00  0.00
ATOM    220  N3  G       7      55.724  38.628  46.600  1.00  0.00
ATOM    221  C4  G       7      54.906  39.720  46.482  1.00  0.00
ATOM    222  C3' G       7      55.681  41.369  42.567  1.00  0.00
ATOM    223  H3' G       7      54.607  41.516  42.681  1.00  0.00
ATOM    224  C2' G       7      56.154  40.327  43.524  1.00  0.00
ATOM    225  H2' G       7      55.388  39.554  43.592  1.00  0.00
ATOM    226  O2' G       7      57.448  39.753  43.195  1.00  0.00
ATOM    227 HO2' G       7      57.573  39.581  42.259  1.00  0.00
ATOM    228  O3' G       7      56.039  41.015  41.304  1.00  0.00
ATOM    229  P   G       8      55.059  40.127  40.418  1.00  0.00
ATOM    230  OP1 G       8      55.512  40.053  38.964  1.00  0.00
ATOM    231  OP2 G       8      53.694  40.683  40.629  1.00  0.00
ATOM    232  O5' G       8      55.186  38.685  41.092  1.00  0.00
ATOM    233  C5' G       8      56.067  37.704  40.573  1.00  0.00
ATOM    234  H5' G       8      57.020  38.213  40.431  1.00  0.00
ATOM    235 H5'' G       8      55.674  37.437  39.592  1.00  0.00
ATOM    236  C4' G       8      56.053  36.446  41.470  1.00  0.00
ATOM    237  H4' G       8      56.925  35.828  41.251  1.00  0.00
ATOM    238  O4' G       8      56.111  36.805  42.864  1.00  0.00
ATOM    239  C1' G       8      55.336  35.795  43.554  1.00  0.00
ATOM    240  H1' G       8      55.953  35.324  44.319  1.00  0.00
ATOM    241  N9  G       8      54.133  36.335  44.231  1.00  0.00
ATOM    242  C8  G       8      53.382  37.438  43.907  1.00  0.00
ATOM    243  H8  G       8      53.724  38.107  43.132  1.00  0.00
ATOM    244  N7  G       8      52.509  37.722  44.803  1.00  0.00
ATOM    245  C5  G       8      52.445  36.643  45.665  1.00  0.00
ATOM    246  C6  G       8      51.497  36.242  46.718  1.00  0.00
ATOM    247  O6  G       8      50.536  36.845  47.153  1.00  0.00
ATOM    248  N1  G       8      51.752  34.961  47.210  1.00  0.00
ATOM    249  H1  G       8      51.045  34.526  47.786  1.00  0.00
ATOM    250  C2  G       8      52.715  34.154  46.759  1.00  0.00
ATOM    251  N2  G       8      52.626  32.955  47.229  1.00  0.00
ATOM    252  H21 G       8      53.406  32.344  47.033  1.00  0.00
ATOM    253  H22 G       8      51.850  32.682  47.816  1.00  0.00
ATOM    254  N3  G       8      53.625  34.479  45.854  1.00  0.00
ATOM    255  C4  G       8      53.470  35.762  45.322  1.00  0.00
ATOM    256  C3' G       8      54.702  35.622  41.340  1.00  0.00
ATOM    257  H3' G       8      53.866  36.288  41.555  1.00  0.00
ATOM    258  C2' G       8      54.835  34.730  42.563  1.00  0.00
ATOM    259  H2' G       8      53.882  34.263  42.813  1.00  0.00
ATOM    260  O2' G       8      55.884  33.758  42.530  1.00  0.00
ATOM    261 HO2' G       8      55.779  33.203  43.306  1.00  0.00
ATOM    262  O3' G       8      54.674  35.004  40.078  1.00  0.00
ATOM    263  P   U       9      53.275  34.616  39.471  1.00  0.00
ATOM    264  OP1 U       9      53.456  33.876  38.199  1.00  0.00
ATOM    265  OP2 U       9      52.399  35.825  39.532  1.00  0.00
ATOM    266  O5' U       9      52.760  33.490  40.591  1.00  0.00
ATOM    267  C5' U       9      53.331  32.146  40.614  1.00  0.00
ATOM    268  H5' U       9      54.393  32.229  40.846  1.00  0.00
ATOM    269 H5'' U       9      53.325  31.664  39.636  1.00  0.00
ATOM    270  C4' U       9      52.596  31.339  41.674  1.00  0.00
ATOM    271  H4' U       9      53.094  30.383  41.838  1.00  0.00
ATOM    272  O4' U       9      52.515  31.988  42.983  1.00  0.00
ATOM    273  C1' U       9      51.252  31.817  43.541  1.00  0.00
ATOM    274  H1' U       9      51.396  31.542  44.586  1.00  0.00
ATOM    275  N1  U       9      50.410  33.063  43.709  1.00  0.00
ATOM    276  C6  U       9      50.677  34.229  43.083  1.00  0.00
ATOM    277  H6  U       9      51.356  34.300  42.246  1.00  0.00
ATOM    278  C5  U       9      50.047  35.359  43.415  1.00  0.00
ATOM    279  H5  U       9      50.191  36.249  42.820  1.00  0.00
ATOM    280  C4  U       9      48.958  35.406  44.416  1.00  0.00
ATOM    281  O4  U       9      48.139  36.314  44.532  1.00  0.00
ATOM    282  N3  U       9      48.910  34.279  45.126  1.00  0.00
ATOM    283  H3  U       9      48.266  34.268  45.903  1.00  0.00
ATOM    284  C2  U       9      49.587  33.044  44.845  1.00  0.00
ATOM    285  O2  U       9      49.295  32.056  45.505  1.00  0.00
ATOM    286  C3' U       9      51.131  31.074  41.314  1.00  0.00
ATOM    287  H3' U       9      50.677  31.994  40.943  1.00  0.00
ATOM    288  C2' U       9      50.578  30.699  42.712  1.00  0.00
ATOM    289  H2' U       9      49.519  30.886  42.886  1.00  0.00
ATOM    290  O2' U       9      50.948  29.445  43.284  1.00  0.00
ATOM    291 HO2' U       9      50.700  28.812  42.606  1.00  0.00
ATOM    292  O3' U       9      50.815  30.003  40.419  1.00  0.00
ATOM    293  P   A      10      49.401  29.785  39.699  1.00  0.00
ATOM    294  OP1 A      10      49.539  28.599  38.798  1.00  0.00
ATOM    295  OP2 A      10      48.950  31.084  39.169  1.00  0.00
ATOM    296  O5' A      10      48.382  29.322  40.831  1.00  0.00
ATOM    297  C5' A      10      48.354  28.036  41.424  1.00  0.00
ATOM    298  H5' A      10      49.346  28.021  41.876  1.00  0.00
ATOM    299 H5'' A      10      48.037  27.257  40.731  1.00  0.00
ATOM    300  C4' A      10      47.310  28.069  42.545  1.00  0.00
ATOM    301  H4' A      10      47.256  27.056  42.942  1.00  0.00
ATOM    302  O4' A      10      47.654  29.064  43.577  1.00  0.00
ATOM    303  C1' A      10      46.418  29.654  44.008  1.00  0.00
ATOM    304  H1' A      10      46.342  29.597  45.094  1.00  0.00
ATOM    305  N9  A      10      46.255  31.058  43.707  1.00  0.00
ATOM    306  C8  A      10      47.008  31.893  42.835  1.00  0.00
ATOM    307  H8  A      10      47.763  31.492  42.175  1.00  0.00
ATOM    308  N7  A      10      46.774  33.167  43.044  1.00  0.00
ATOM    309  C5  A      10      45.605  33.209  43.868  1.00  0.00
ATOM    310  C6  A      10      44.812  34.243  44.406  1.00  0.00
ATOM    311  N6  A      10      44.935  35.528  44.105  1.00  0.00
ATOM    312  H61 A      10      44.276  36.155  44.545  1.00  0.00
ATOM    313  H62 A      10      45.829  35.779  43.709  1.00  0.00
ATOM    314  N1  A      10      43.876  33.951  45.260  1.00  0.00
ATOM    315  C2  A      10      43.732  32.682  45.629  1.00  0.00
ATOM    316  H2  A      10      42.959  32.606  46.379  1.00  0.00
ATOM    317  N3  A      10      44.284  31.579  45.117  1.00  0.00
ATOM    318  C4  A      10      45.284  31.947  44.245  1.00  0.00
ATOM    319  C3' A      10      45.982  28.435  42.006  1.00  0.00
ATOM    320  H3' A      10      45.786  29.398  41.533  1.00  0.00
ATOM    321  C2' A      10      45.296  28.784  43.373  1.00  0.00
ATOM    322  H2' A      10      44.366  29.338  43.246  1.00  0.00
ATOM    323  O2' A      10      44.997  27.694  44.218  1.00  0.00
ATOM    324 HO2' A      10      44.083  27.690  44.510  1.00  0.00
ATOM    325  O3' A      10      45.376  27.356  41.377  1.00  0.00
ATOM    326  P   C      11      44.330  27.569  40.255  1.00  0.00
ATOM    327  OP1 C      11      44.014  26.212  39.693  1.00  0.00
ATOM    328  OP2 C      11      44.919  28.664  39.451  1.00  0.00
ATOM    329  O5' C      11      43.031  28.144  41.027  1.00  0.00
ATOM    330  C5' C      11      42.255  27.287  41.802  1.00  0.00
ATOM    331  H5' C      11      42.850  26.716  42.515  1.00  0.00
ATOM    332 H5'' C      11      41.695  26.585  41.184  1.00  0.00
ATOM    333  C4' C      11      41.204  28.104  42.633  1.00  0.00
ATOM    334  H4' C      11      40.645  27.450  43.303  1.00  0.00
ATOM    335  O4' C      11      41.839  29.014  43.490  1.00  0.00
ATOM    336  C1' C      11      41.008  30.168  43.648  1.00  0.00
ATOM    337  H1' C      11      40.754  30.301  44.699  1.00  0.00
ATOM    338  N1  C      11      41.573  31.477  43.181  1.00  0.00
ATOM    339  C6  C      11      42.632  31.504  42.356  1.00  0.00
ATOM    340  H6  C      11      43.226  30.630  42.129  1.00  0.00
ATOM    341  C5  C      11      43.114  32.681  41.863  1.00  0.00
ATOM    342  H5  C      11      43.947  32.557  41.187  1.00  0.00
ATOM    343  C4  C      11      42.433  33.858  42.251  1.00  0.00
ATOM    344  N4  C      11      42.672  34.975  41.620  1.00  0.00
ATOM    345  H41 C      11      43.404  35.042  40.927  1.00  0.00
ATOM    346  H42 C      11      42.048  35.749  41.798  1.00  0.00
ATOM    347  N3  C      11      41.485  33.833  43.138  1.00  0.00
ATOM    348  C2  C      11      40.988  32.613  43.553  1.00  0.00
ATOM    349  O2  C      11      39.997  32.549  44.234  1.00  0.00
ATOM    350  C3' C      11      40.197  28.834  41.743  1.00  0.00
ATOM    351  H3' C      11      40.676  29.325  40.896  1.00  0.00
ATOM    352  C2' C      11      39.758  29.866  42.819  1.00  0.00
ATOM    353  H2' C      11      39.390  30.750  42.297  1.00  0.00
ATOM    354  O2' C      11      38.805  29.259  43.733  1.00  0.00
ATOM    355 HO2' C      11      38.383  30.031  44.118  1.00  0.00
ATOM    356  O3' C      11      39.232  27.869  41.302  1.00  0.00
ATOM    357  P   U      12      37.984  28.236  40.334  1.00  0.00
ATOM    358  OP1 U      12      37.173  26.962  40.128  1.00  0.00
ATOM    359  OP2 U      12      38.562  28.764  39.140  1.00  0.00
ATOM    360  O5' U      12      37.055  29.327  41.021  1.00  0.00
ATOM    361  C5' U      12      36.016  28.887  41.936  1.00  0.00
ATOM    362  H5' U      12      36.508  28.427  42.793  1.00  0.00
ATOM    363 H5'' U      12      35.290  28.267  41.411  1.00  0.00
ATOM    364  C4' U      12      35.263  30.134  42.530  1.00  0.00
ATOM    365  H4' U      12      34.417  29.734  43.088  1.00  0.00
ATOM    366  O4' U      12      35.943  30.981  43.444  1.00  0.00
ATOM    367  C1' U      12      35.617  32.408  43.392  1.00  0.00
ATOM    368  H1' U      12      35.350  32.783  44.380  1.00  0.00
ATOM    369  N1  U      12      36.590  33.273  42.731  1.00  0.00
ATOM    370  C6  U      12      37.637  32.747  42.040  1.00  0.00
ATOM    371  H6  U      12      37.733  31.701  41.788  1.00  0.00
ATOM    372  C5  U      12      38.652  33.536  41.599  1.00  0.00
ATOM    373  H5  U      12      39.512  33.052  41.160  1.00  0.00
ATOM    374  C4  U      12      38.668  35.001  41.731  1.00  0.00
ATOM    375  O4  U      12      39.622  35.687  41.402  1.00  0.00
ATOM    376  N3  U      12      37.604  35.527  42.426  1.00  0.00
ATOM    377  H3  U      12      37.691  36.486  42.731  1.00  0.00
ATOM    378  C2  U      12      36.577  34.708  42.941  1.00  0.00
ATOM    379  O2  U      12      35.671  35.342  43.422  1.00  0.00
ATOM    380  C3' U      12      34.678  31.098  41.466  1.00  0.00
ATOM    381  H3' U      12      35.412  31.436  40.734  1.00  0.00
ATOM    382  C2' U      12      34.328  32.332  42.459  1.00  0.00
ATOM    383  H2' U      12      34.254  33.244  41.867  1.00  0.00
ATOM    384  O2' U      12      33.206  32.175  43.364  1.00  0.00
ATOM    385 HO2' U      12      33.422  31.398  43.884  1.00  0.00
ATOM    386  O3' U      12      33.541  30.501  40.977  1.00  0.00
ATOM    387  P   A      13      32.928  30.946  39.550  1.00  0.00
ATOM    388  OP1 A      13      31.673  30.218  39.340  1.00  0.00
ATOM    389  OP2 A      13      34.054  30.661  38.553  1.00  0.00
ATOM    390  O5' A      13      32.719  32.512  39.594  1.00  0.00
ATOM    391  C5' A      13      31.653  33.059  40.327  1.00  0.00
ATOM    392  H5' A      13      31.610  32.834  41.393  1.00  0.00
ATOM    393 H5'' A      13      30.689  32.965  39.827  1.00  0.00
ATOM    394  C4' A      13      31.748  34.585  40.406  1.00  0.00
ATOM    395  H4' A      13      30.811  34.866  40.884  1.00  0.00
ATOM    396  O4' A      13      32.856  35.083  41.076  1.00  0.00
ATOM    397  C1' A      13      33.268  36.241  40.454  1.00  0.00
ATOM    398  H1' A      13      33.303  37.084  41.144  1.00  0.00
ATOM    399  N9  A      13      34.635  36.109  40.004  1.00  0.00
ATOM    400  C8  A      13      35.398  34.974  39.942  1.00  0.00
ATOM    401  H8  A      13      34.967  34.010  40.169  1.00  0.00
ATOM    402  N7  A      13      36.498  35.065  39.322  1.00  0.00
ATOM    403  C5  A      13      36.628  36.490  39.159  1.00  0.00
ATOM    404  C6  A      13      37.555  37.338  38.698  1.00  0.00
ATOM    405  N6  A      13      38.731  36.944  38.200  1.00  0.00
ATOM    406  H61 A      13      39.310  37.694  37.849  1.00  0.00
ATOM    407  H62 A      13      38.767  35.972  37.930  1.00  0.00
ATOM    408  N1  A      13      37.357  38.607  38.547  1.00  0.00
ATOM    409  C2  A      13      36.208  39.136  38.922  1.00  0.00
ATOM    410  H2  A      13      36.131  40.210  38.836  1.00  0.00
ATOM    411  N3  A      13      35.197  38.449  39.355  1.00  0.00
ATOM    412  C4  A      13      35.456  37.094  39.521  1.00  0.00
ATOM    413  C3' A      13      31.754  35.301  39.002  1.00  0.00
ATOM    414  H3' A      13      32.390  34.726  38.329  1.00  0.00
ATOM    415  C2' A      13      32.376  36.682  39.359  1.00  0.00
ATOM    416  H2' A      13      32.926  37.133  38.533  1.00  0.00
ATOM    417  O2' A      13      31.447  37.672  39.939  1.00  0.00
ATOM    418 HO2' A      13      30.532  37.586  39.660  1.00  0.00
ATOM    419  O3' A      13      30.397  35.479  38.441  1.00  0.00
ATOM    420  P   G      14      30.254  35.841  36.843  1.00  0.00
ATOM    421  OP1 G      14      28.765  35.838  36.614  1.00  0.00
ATOM    422  OP2 G      14      31.010  34.856  36.000  1.00  0.00
ATOM    423  O5' G      14      30.924  37.265  36.491  1.00  0.00
ATOM    424  C5' G      14      30.214  38.426  36.803  1.00  0.00
ATOM    425  H5' G      14      30.054  38.440  37.881  1.00  0.00
ATOM    426 H5'' G      14      29.387  38.279  36.110  1.00  0.00
ATOM    427  C4' G      14      30.973  39.652  36.307  1.00  0.00
ATOM    428  H4' G      14      30.404  40.536  36.596  1.00  0.00
ATOM    429  O4' G      14      32.199  39.802  36.993  1.00  0.00
ATOM    430  C1' G      14      33.192  40.400  36.181  1.00  0.00
ATOM    431  H1' G      14      33.429  41.381  36.593  1.00  0.00
ATOM    432  N9  G      14      34.342  39.527  35.942  1.00  0.00
ATOM    433  C8  G      14      34.309  38.108  35.904  1.00  0.00
ATOM    434  H8  G      14      33.453  37.490  36.129  1.00  0.00
ATOM    435  N7  G      14      35.464  37.555  35.759  1.00  0.00
ATOM    436  C5  G      14      36.306  38.687  35.575  1.00  0.00
ATOM    437  C6  G      14      37.700  38.715  35.282  1.00  0.00
ATOM    438  O6  G      14      38.488  37.778  35.082  1.00  0.00
ATOM    439  N1  G      14      38.211  39.966  35.079  1.00  0.00
ATOM    440  H1  G      14      39.082  39.990  34.568  1.00  0.00
ATOM    441  C2  G      14      37.505  41.134  35.345  1.00  0.00
ATOM    442  N2  G      14      38.117  42.302  35.207  1.00  0.00
ATOM    443  H21 G      14      39.086  42.323  34.923  1.00  0.00
ATOM    444  H22 G      14      37.548  43.124  35.354  1.00  0.00
ATOM    445  N3  G      14      36.185  41.126  35.598  1.00  0.00
ATOM    446  C4  G      14      35.633  39.888  35.674  1.00  0.00
ATOM    447  C3' G      14      31.307  39.708  34.777  1.00  0.00
ATOM    448  H3' G      14      31.748  38.795  34.376  1.00  0.00
ATOM    449  C2' G      14      32.545  40.614  34.723  1.00  0.00
ATOM    450  H2' G      14      33.226  40.286  33.938  1.00  0.00
ATOM    451  O2' G      14      32.283  41.993  34.514  1.00  0.00
ATOM    452 HO2' G      14      31.367  42.026  34.231  1.00  0.00
ATOM    453  O3' G      14      30.221  40.175  34.038  1.00  0.00
ATOM    454  P   U      15      29.726  39.391  32.712  1.00  0.00
ATOM    455  OP1 U      15      28.458  39.926  32.271  1.00  0.00
ATOM    456  OP2 U      15      29.865  37.945  32.971  1.00  0.00
ATOM    457  O5' U      15      30.864  39.827  31.673  1.00  0.00
ATOM    458  C5' U      15      31.078  41.218  31.251  1.00  0.00
ATOM    459  H5' U      15      31.149  41.980  32.026  1.00  0.00
ATOM    460 H5'' U      15      30.184  41.463  30.677  1.00  0.00
ATOM    461  C4' U      15      32.342  41.390  30.457  1.00  0.00
ATOM    462  H4' U      15      32.321  42.390  30.024  1.00  0.00
ATOM    463  O4' U      15      33.547  41.222  31.116  1.00  0.00
ATOM    464  C1' U      15      34.488  40.782  30.190  1.00  0.00
ATOM    465  H1' U      15      35.258  41.522  29.970  1.00  0.00
ATOM    466  N1  U      15      35.199  39.637  30.783  1.00  0.00
ATOM    467  C6  U      15      34.431  38.608  31.389  1.00  0.00
ATOM    468  H6  U      15      33.359  38.674  31.498  1.00  0.00
ATOM    469  C5  U      15      35.070  37.615  32.011  1.00  0.00
ATOM    470  H5  U      15      34.524  36.943  32.656  1.00  0.00
ATOM    471  C4  U      15      36.520  37.520  32.031  1.00  0.00
ATOM    472  O4  U      15      37.230  36.538  32.390  1.00  0.00
ATOM    473  N3  U      15      37.177  38.554  31.415  1.00  0.00
ATOM    474  H3  U      15      38.171  38.391  31.335  1.00  0.00
ATOM    475  C2  U      15      36.581  39.645  30.790  1.00  0.00
ATOM    476  O2  U      15      37.229  40.498  30.107  1.00  0.00
ATOM    477  C3' U      15      32.331  40.463  29.222  1.00  0.00
ATOM    478  H3' U      15      31.926  39.474  29.440  1.00  0.00
ATOM    479  C2' U      15      33.815  40.481  28.867  1.00  0.00
ATOM    480  H2' U      15      34.140  39.520  28.467  1.00  0.00
ATOM    481  O2' U      15      34.237  41.496  27.990  1.00  0.00
ATOM    482 HO2' U      15      33.549  41.498  27.321  1.00  0.00
ATOM    483  O3' U      15      31.765  41.037  28.029  1.00  0.00
ATOM    484  P   G      16      30.276  41.094  27.635  1.00  0.00
ATOM    485  OP1 G      16      29.841  42.426  28.021  1.00  0.00
ATOM    486  OP2 G      16      29.534  39.981  28.263  1.00  0.00
ATOM    487  O5' G      16      30.246  40.964  26.061  1.00  0.00
ATOM    488  C5' G      16      30.308  39.718  25.439  1.00  0.00
ATOM    489  H5' G      16      29.660  38.986  25.921  1.00  0.00
ATOM    490 H5'' G      16      31.347  39.406  25.544  1.00  0.00
ATOM    491  C4' G      16      30.015  39.805  23.962  1.00  0.00
ATOM    492  H4' G      16      30.730  40.586  23.703  1.00  0.00
ATOM    493  O4' G      16      30.144  38.466  23.378  1.00  0.00
ATOM    494  C1' G      16      28.876  37.799  23.462  1.00  0.00
ATOM    495  H1' G      16      28.505  37.478  22.488  1.00  0.00
ATOM    496  N9  G      16      29.035  36.507  24.153  1.00  0.00
ATOM    497  C8  G      16      28.471  35.916  25.281  1.00  0.00
ATOM    498  H8  G      16      27.732  36.451  25.859  1.00  0.00
ATOM    499  N7  G      16      28.987  34.831  25.729  1.00  0.00
ATOM    500  C5  G      16      29.943  34.597  24.792  1.00  0.00
ATOM    501  C6  G      16      30.910  33.557  24.769  1.00  0.00
ATOM    502  O6  G      16      31.125  32.688  25.678  1.00  0.00
ATOM    503  N1  G      16      31.630  33.490  23.535  1.00  0.00
ATOM    504  H1  G      16      32.416  32.865  23.426  1.00  0.00
ATOM    505  C2  G      16      31.575  34.485  22.596  1.00  0.00
ATOM    506  N2  G      16      32.397  34.429  21.603  1.00  0.00
ATOM    507  H21 G      16      32.477  35.307  21.112  1.00  0.00
ATOM    508  H22 G      16      33.094  33.700  21.551  1.00  0.00
ATOM    509  N3  G      16      30.865  35.538  22.722  1.00  0.00
ATOM    510  C4  G      16      29.980  35.596  23.839  1.00  0.00
ATOM    511  C3' G      16      28.549  40.171  23.753  1.00  0.00
ATOM    512  H3' G      16      28.158  40.938  24.423  1.00  0.00
ATOM    513  C2' G      16      27.853  38.802  24.081  1.00  0.00
ATOM    514  H2' G      16      27.798  38.807  25.170  1.00  0.00
ATOM    515  O2' G      16      26.543  38.580  23.609  1.00  0.00
ATOM    516 HO2' G      16      26.511  38.648  22.651  1.00  0.00
ATOM    517  O3' G      16      28.329  40.721  22.405  1.00  0.00
ATOM    518  P   G      17      26.996  41.392  21.873  1.00  0.00
ATOM    519  OP1 G      17      27.432  42.286  20.796  1.00  0.00
ATOM    520  OP2 G      17      26.273  41.847  23.023  1.00  0.00
ATOM    521  O5' G      17      26.319  39.994  21.389  1.00  0.00
ATOM    522  C5' G      17      26.682  39.543  20.081  1.00  0.00
ATOM    523  H5' G      17      27.749  39.553  19.855  1.00  0.00
ATOM    524 H5'' G      17      26.100  40.045  19.308  1.00  0.00
ATOM    525  C4' G      17      26.330  38.068  19.922  1.00  0.00
ATOM    526  H4' G      17      26.610  37.654  18.954  1.00  0.00
ATOM    527  O4' G      17      26.900  37.197  20.913  1.00  0.00
ATOM    528  C1' G      17      25.873  36.244  21.215  1.00  0.00
ATOM    529  H1' G      17      25.950  35.535  20.390  1.00  0.00
ATOM    530  N9  G      17      26.144  35.605  22.499  1.00  0.00
ATOM    531  C8  G      17      25.386  35.696  23.595  1.00  0.00
ATOM    532  H8  G      17      24.652  36.475  23.738  1.00  0.00
ATOM    533  N7  G      17      25.567  34.637  24.324  1.00  0.00
ATOM    534  C5  G      17      26.536  33.901  23.719  1.00  0.00
ATOM    535  C6  G      17      27.113  32.573  23.970  1.00  0.00
ATOM    536  O6  G      17      26.896  31.805  24.966  1.00  0.00
ATOM    537  N1  G      17      27.943  32.087  23.005  1.00  0.00
ATOM    538  H1  G      17      28.620  31.364  23.203  1.00  0.00
ATOM    539  C2  G      17      28.218  32.785  21.840  1.00  0.00
ATOM    540  N2  G      17      28.849  32.161  20.810  1.00  0.00
ATOM    541  H21 G      17      28.859  31.152  20.842  1.00  0.00
ATOM    542  H22 G      17      28.819  32.787  20.017  1.00  0.00
ATOM    543  N3  G      17      27.800  34.049  21.609  1.00  0.00
ATOM    544  C4  G      17      26.948  34.525  22.565  1.00  0.00
ATOM    545  C3' G      17      24.790  37.864  19.950  1.00  0.00
ATOM    546  H3' G      17      24.250  38.810  19.941  1.00  0.00
ATOM    547  C2' G      17      24.571  36.966  21.152  1.00  0.00
ATOM    548  H2' G      17      24.385  37.557  22.048  1.00  0.00
ATOM    549  O2' G      17      23.640  35.973  21.064  1.00  0.00
ATOM    550 HO2' G      17      22.816  36.352  21.378  1.00  0.00
ATOM    551  O3' G      17      24.536  37.107  18.786  1.00  0.00
ATOM    552  P   A      18      24.015  37.946  17.458  1.00  0.00
ATOM    553  OP1 A      18      24.098  36.974  16.347  1.00  0.00
ATOM    554  OP2 A      18      24.839  39.127  17.333  1.00  0.00
ATOM    555  O5' A      18      22.488  38.205  17.836  1.00  0.00
ATOM    556  C5' A      18      21.981  39.449  17.875  1.00  0.00
ATOM    557  H5' A      18      22.192  40.079  17.011  1.00  0.00
ATOM    558 H5'' A      18      22.420  40.042  18.678  1.00  0.00
ATOM    559  C4' A      18      20.431  39.314  18.068  1.00  0.00
ATOM    560  H4' A      18      19.931  40.275  18.192  1.00  0.00
ATOM    561  O4' A      18      19.724  38.655  17.030  1.00  0.00
ATOM    562  C1' A      18      18.968  37.534  17.336  1.00  0.00
ATOM    563  H1' A      18      17.967  37.494  16.906  1.00  0.00
ATOM    564  N9  A      18      19.662  36.226  17.038  1.00  0.00
ATOM    565  C8  A      18      20.865  35.982  16.283  1.00  0.00
ATOM    566  H8  A      18      21.534  36.741  15.905  1.00  0.00
ATOM    567  N7  A      18      21.068  34.713  16.138  1.00  0.00
ATOM    568  C5  A      18      19.985  34.104  16.689  1.00  0.00
ATOM    569  C6  A      18      19.511  32.748  16.741  1.00  0.00
ATOM    570  N6  A      18      20.151  31.611  16.339  1.00  0.00
ATOM    571  H61 A      18      19.665  30.784  16.653  1.00  0.00
ATOM    572  H62 A      18      20.930  31.511  15.704  1.00  0.00
ATOM    573  N1  A      18      18.349  32.414  17.385  1.00  0.00
ATOM    574  C2  A      18      17.652  33.416  17.841  1.00  0.00
ATOM    575  H2  A      18      16.737  33.105  18.323  1.00  0.00
ATOM    576  N3  A      18      17.997  34.662  17.954  1.00  0.00
ATOM    577  C4  A      18      19.168  35.006  17.293  1.00  0.00
ATOM    578  C3' A      18      20.125  38.464  19.248  1.00  0.00
ATOM    579  H3' A      18      20.881  37.698  19.422  1.00  0.00
ATOM    580  C2' A      18      18.820  37.810  18.817  1.00  0.00
ATOM    581  H2' A      18      18.638  36.837  19.275  1.00  0.00
ATOM    582  O2' A      18      17.695  38.613  18.954  1.00  0.00
ATOM    583 HO2' A      18      17.725  39.066  19.800  1.00  0.00
ATOM    584  O3' A      18      20.038  39.158  20.481  1.00  0.00
ATOM    585  P   G      19      20.262  38.412  21.985  1.00  0.00
ATOM    586  OP1 G      19      19.595  39.253  23.008  1.00  0.00
ATOM    587  OP2 G      19      21.716  38.035  22.126  1.00  0.00
ATOM    588  O5' G      19      19.517  36.957  21.823  1.00  0.00
ATOM    589  C5' G      19      18.168  36.681  22.225  1.00  0.00
ATOM    590  H5' G      19      17.411  37.263  21.700  1.00  0.00
ATOM    591 H5'' G      19      18.101  37.050  23.248  1.00  0.00
ATOM    592  C4' G      19      17.830  35.187  22.265  1.00  0.00
ATOM    593  H4' G      19      16.767  35.137  22.499  1.00  0.00
ATOM    594  O4' G      19      18.157  34.677  20.991  1.00  0.00
ATOM    595  C1' G      19      18.684  33.379  21.179  1.00  0.00
ATOM    596  H1' G      19      18.153  32.723  20.490  1.00  0.00
ATOM    597  N9  G      19      20.077  33.392  20.600  1.00  0.00
ATOM    598  C8  G      19      20.873  34.441  20.236  1.00  0.00
ATOM    599  H8  G      19      20.763  35.455  20.589  1.00  0.00
ATOM    600  N7  G      19      21.939  34.042  19.557  1.00  0.00
ATOM    601  C5  G      19      21.799  32.689  19.413  1.00  0.00
ATOM    602  C6  G      19      22.619  31.746  18.720  1.00  0.00
ATOM    603  O6  G      19      23.597  31.921  18.051  1.00  0.00
ATOM    604  N1  G      19      22.114  30.457  18.943  1.00  0.00
ATOM    605  H1  G      19      22.819  29.757  18.759  1.00  0.00
ATOM    606  C2  G      19      21.122  30.110  19.772  1.00  0.00
ATOM    607  N2  G      19      20.976  28.885  20.110  1.00  0.00
ATOM    608  H21 G      19      20.215  28.760  20.763  1.00  0.00
ATOM    609  H22 G      19      21.470  28.166  19.603  1.00  0.00
ATOM    610  N3  G      19      20.274  31.027  20.274  1.00  0.00
ATOM    611  C4  G      19      20.696  32.319  20.055  1.00  0.00
ATOM    612  C3' G      19      18.622  34.320  23.244  1.00  0.00
ATOM    613  H3' G      19      19.658  34.655  23.276  1.00  0.00
ATOM    614  C2' G      19      18.575  32.920  22.663  1.00  0.00
ATOM    615  H2' G      19      19.448  32.370  23.015  1.00  0.00
ATOM    616  O2' G      19      17.451  32.160  22.866  1.00  0.00
ATOM    617 HO2' G      19      17.293  32.026  23.803  1.00  0.00
ATOM    618  O3' G      19      18.206  34.325  24.599  1.00  0.00
ATOM    619  P   U      20      19.278  34.259  25.826  1.00  0.00
ATOM    620  OP1 U      20      18.537  34.296  27.106  1.00  0.00
ATOM    621  OP2 U      20      20.288  35.284  25.583  1.00  0.00
ATOM    622  O5' U      20      19.836  32.815  25.664  1.00  0.00
ATOM    623  C5' U      20      19.068  31.661  26.005  1.00  0.00
ATOM    624  H5' U      20      18.103  31.701  25.499  1.00  0.00
ATOM    625 H5'' U      20      18.893  31.556  27.076  1.00  0.00
ATOM    626  C4' U      20      19.726  30.314  25.569  1.00  0.00
ATOM    627  H4' U      20      19.058  29.469  25.735  1.00  0.00
ATOM    628  O4' U      20      20.113  30.382  24.211  1.00  0.00
ATOM    629  C1' U      20      21.326  29.707  24.193  1.00  0.00
ATOM    630  H1' U      20      21.220  28.827  23.559  1.00  0.00
ATOM    631  N1  U      20      22.368  30.524  23.561  1.00  0.00
ATOM    632  C6  U      20      22.268  31.936  23.528  1.00  0.00
ATOM    633  H6  U      20      21.460  32.390  24.083  1.00  0.00
ATOM    634  C5  U      20      23.132  32.622  22.723  1.00  0.00
ATOM    635  H5  U      20      23.068  33.699  22.675  1.00  0.00
ATOM    636  C4  U      20      24.029  31.980  21.860  1.00  0.00
ATOM    637  O4  U      20      24.790  32.566  21.110  1.00  0.00
ATOM    638  N3  U      20      24.042  30.606  21.892  1.00  0.00
ATOM    639  H3  U      20      24.725  30.140  21.313  1.00  0.00
ATOM    640  C2  U      20      23.234  29.782  22.662  1.00  0.00
ATOM    641  O2  U      20      23.299  28.567  22.562  1.00  0.00
ATOM    642  C3' U      20      20.935  30.171  26.476  1.00  0.00
ATOM    643  H3' U      20      21.352  31.171  26.595  1.00  0.00
ATOM    644  C2' U      20      21.854  29.307  25.569  1.00  0.00
ATOM    645  H2' U      20      22.890  29.563  25.789  1.00  0.00
ATOM    646  O2' U      20      21.510  27.956  25.721  1.00  0.00
ATOM    647 HO2' U      20      21.847  27.737  26.593  1.00  0.00
ATOM    648  O3' U      20      20.553  29.662  27.737  1.00  0.00
ATOM    649  P   A      21      21.628  29.367  28.875  1.00  0.00
ATOM    650  OP1 A      21      21.014  29.277  30.241  1.00  0.00
ATOM    651  OP2 A      21      22.747  30.314  28.647  1.00  0.00
ATOM    652  O5' A      21      22.148  27.974  28.430  1.00  0.00
ATOM    653  C5' A      21      21.673  26.799  29.070  1.00  0.00
ATOM    654  H5' A      21      20.711  26.548  28.624  1.00  0.00
ATOM    655 H5'' A      21      21.617  26.946  30.149  1.00  0.00
ATOM    656  C4' A      21      22.626  25.658  28.787  1.00  0.00
ATOM    657  H4' A      21      22.128  24.810  29.258  1.00  0.00
ATOM    658  O4' A      21      22.733  25.482  27.386  1.00  0.00
ATOM    659  C1' A      21      24.104  25.581  26.982  1.00  0.00
ATOM    660  H1' A      21      24.323  24.760  26.299  1.00  0.00
ATOM    661  N9  A      21      24.512  26.764  26.252  1.00  0.00
ATOM    662  C8  A      21      24.716  28.061  26.682  1.00  0.00
ATOM    663  H8  A      21      24.377  28.283  27.683  1.00  0.00
ATOM    664  N7  A      21      25.301  28.854  25.784  1.00  0.00
ATOM    665  C5  A      21      25.689  27.934  24.833  1.00  0.00
ATOM    666  C6  A      21      26.431  28.124  23.582  1.00  0.00
ATOM    667  N6  A      21      26.954  29.227  23.191  1.00  0.00
ATOM    668  H61 A      21      27.439  29.260  22.306  1.00  0.00
ATOM    669  H62 A      21      26.740  29.958  23.854  1.00  0.00
ATOM    670  N1  A      21      26.614  27.106  22.784  1.00  0.00
ATOM    671  C2  A      21      26.134  25.893  23.141  1.00  0.00
ATOM    672  H2  A      21      26.432  25.108  22.461  1.00  0.00
ATOM    673  N3  A      21      25.340  25.612  24.195  1.00  0.00
ATOM    674  C4  A      21      25.148  26.687  24.987  1.00  0.00
ATOM    675  C3' A      21      24.020  26.005  29.307  1.00  0.00
ATOM    676  H3' A      21      24.110  27.089  29.246  1.00  0.00
ATOM    677  C2' A      21      24.954  25.381  28.239  1.00  0.00
ATOM    678  H2' A      21      25.916  25.849  28.030  1.00  0.00
ATOM    679  O2' A      21      25.251  24.053  28.470  1.00  0.00
ATOM    680 HO2' A      21      25.714  23.692  27.710  1.00  0.00
ATOM    681  O3' A      21      24.408  25.649  30.677  1.00  0.00
ATOM    682  P   G      22      25.692  26.338  31.349  1.00  0.00
ATOM    683  OP1 G      22      25.786  25.664  32.641  1.00  0.00
ATOM    684  OP2 G      22      25.562  27.792  31.327  1.00  0.00
ATOM    685  O5' G      22      26.955  26.030  30.483  1.00  0.00
ATOM    686  C5' G      22      27.484  24.751  30.470  1.00  0.00
ATOM    687  H5' G      22      26.725  23.989  30.295  1.00  0.00
ATOM    688 H5'' G      22      27.918  24.494  31.436  1.00  0.00
ATOM    689  C4' G      22      28.474  24.418  29.332  1.00  0.00
ATOM    690  H4' G      22      28.731  23.359  29.328  1.00  0.00
ATOM    691  O4' G      22      27.931  24.627  28.001  1.00  0.00
ATOM    692  C1' G      22      28.980  24.965  27.024  1.00  0.00
ATOM    693  H1' G      22      28.969  24.301  26.160  1.00  0.00
ATOM    694  N9  G      22      28.922  26.324  26.490  1.00  0.00
ATOM    695  C8  G      22      28.446  27.464  27.094  1.00  0.00
ATOM    696  H8  G      22      28.071  27.477  28.107  1.00  0.00
ATOM    697  N7  G      22      28.703  28.481  26.467  1.00  0.00
ATOM    698  C5  G      22      29.393  28.070  25.284  1.00  0.00
ATOM    699  C6  G      22      29.957  28.851  24.193  1.00  0.00
ATOM    700  O6  G      22      29.951  30.072  23.940  1.00  0.00
ATOM    701  N1  G      22      30.653  28.024  23.370  1.00  0.00
ATOM    702  H1  G      22      31.309  28.342  22.672  1.00  0.00
ATOM    703  C2  G      22      30.617  26.682  23.387  1.00  0.00
ATOM    704  N2  G      22      31.295  25.966  22.530  1.00  0.00
ATOM    705  H21 G      22      31.881  26.456  21.869  1.00  0.00
ATOM    706  H22 G      22      31.154  24.966  22.493  1.00  0.00
ATOM    707  N3  G      22      30.059  25.905  24.356  1.00  0.00
ATOM    708  C4  G      22      29.517  26.696  25.328  1.00  0.00
ATOM    709  C3' G      22      29.841  25.054  29.244  1.00  0.00
ATOM    710  H3' G      22      29.671  26.126  29.344  1.00  0.00
ATOM    711  C2' G      22      30.222  24.720  27.793  1.00  0.00
ATOM    712  H2' G      22      30.972  25.447  27.480  1.00  0.00
ATOM    713  O2' G      22      30.610  23.366  27.726  1.00  0.00
ATOM    714 HO2' G      22      31.091  23.210  26.910  1.00  0.00
ATOM    715  O3' G      22      30.665  24.551  30.282  1.00  0.00
ATOM    716  P   C      23      32.012  25.307  30.678  1.00  0.00
ATOM    717  OP1 C      23      32.697  24.608  31.789  1.00  0.00
ATOM    718  OP2 C      23      31.732  26.732  31.039  1.00  0.00
ATOM    719  O5' C      23      32.940  25.137  29.326  1.00  0.00
ATOM    720  C5' C      23      33.588  23.933  28.957  1.00  0.00
ATOM    721  H5' C      23      32.942  23.077  28.764  1.00  0.00
ATOM    722 H5'' C      23      34.226  23.607  29.779  1.00  0.00
ATOM    723  C4' C      23      34.453  24.115  27.756  1.00  0.00
ATOM    724  H4' C      23      34.754  23.089  27.546  1.00  0.00
ATOM    725  O4' C      23      33.788  24.584  26.546  1.00  0.00
ATOM    726  C1' C      23      34.692  25.373  25.747  1.00  0.00
ATOM    727  H1' C      23      34.769  25.123  24.689  1.00  0.00
ATOM    728  N1  C      23      34.200  26.776  25.640  1.00  0.00
ATOM    729  C6  C      23      33.428  27.319  26.613  1.00  0.00
ATOM    730  H6  C      23      33.303  26.643  27.445  1.00  0.00
ATOM    731  C5  C      23      32.963  28.587  26.421  1.00  0.00
ATOM    732  H5  C      23      32.449  29.095  27.224  1.00  0.00
ATOM    733  C4  C      23      33.263  29.273  25.241  1.00  0.00
ATOM    734  N4  C      23      32.885  30.518  25.054  1.00  0.00
ATOM    735  H41 C      23      33.158  30.908  24.164  1.00  0.00
ATOM    736  H42 C      23      32.312  31.089  25.659  1.00  0.00
ATOM    737  N3  C      23      34.030  28.747  24.329  1.00  0.00
ATOM    738  C2  C      23      34.477  27.516  24.513  1.00  0.00
ATOM    739  O2  C      23      35.121  27.027  23.556  1.00  0.00
ATOM    740  C3' C      23      35.623  24.985  27.910  1.00  0.00
ATOM    741  H3' C      23      35.413  25.922  28.427  1.00  0.00
ATOM    742  C2' C      23      36.013  25.254  26.447  1.00  0.00
ATOM    743  H2' C      23      36.611  26.156  26.318  1.00  0.00
ATOM    744  O2' C      23      36.623  24.159  25.640  1.00  0.00
ATOM    745 HO2' C      23      36.522  23.435  26.263  1.00  0.00
ATOM    746  O3' C      23      36.740  24.239  28.485  1.00  0.00
ATOM    747  P   C      24      37.824  24.888  29.327  1.00  0.00
ATOM    748  OP1 C      24      38.744  23.876  29.831  1.00  0.00
ATOM    749  OP2 C      24      37.189  25.809  30.274  1.00  0.00
ATOM    750  O5' C      24      38.638  25.650  28.230  1.00  0.00
ATOM    751  C5' C      24      39.627  25.106  27.317  1.00  0.00
ATOM    752  H5' C      24      39.126  24.386  26.670  1.00  0.00
ATOM    753 H5'' C      24      40.477  24.659  27.833  1.00  0.00
ATOM    754  C4' C      24      40.188  26.245  26.428  1.00  0.00
ATOM    755  H4' C      24      40.852  25.788  25.695  1.00  0.00
ATOM    756  O4' C      24      39.133  26.845  25.718  1.00  0.00
ATOM    757  C1' C      24      39.452  28.188  25.428  1.00  0.00
ATOM    758  H1' C      24      39.577  28.123  24.347  1.00  0.00
ATOM    759  N1  C      24      38.451  29.180  25.780  1.00  0.00
ATOM    760  C6  C      24      37.491  28.937  26.743  1.00  0.00
ATOM    761  H6  C      24      37.605  28.118  27.438  1.00  0.00
ATOM    762  C5  C      24      36.420  29.724  26.925  1.00  0.00
ATOM    763  H5  C      24      35.697  29.540  27.706  1.00  0.00
ATOM    764  C4  C      24      36.412  30.906  26.125  1.00  0.00
ATOM    765  N4  C      24      35.519  31.847  26.196  1.00  0.00
ATOM    766  H41 C      24      35.645  32.720  25.703  1.00  0.00
ATOM    767  H42 C      24      34.639  31.548  26.591  1.00  0.00
ATOM    768  N3  C      24      37.235  31.164  25.165  1.00  0.00
ATOM    769  C2  C      24      38.249  30.265  24.874  1.00  0.00
ATOM    770  O2  C      24      38.913  30.384  23.882  1.00  0.00
ATOM    771  C3' C      24      40.804  27.472  27.159  1.00  0.00
ATOM    772  H3' C      24      40.148  27.710  27.996  1.00  0.00
ATOM    773  C2' C      24      40.733  28.487  26.048  1.00  0.00
ATOM    774  H2' C      24      40.798  29.481  26.491  1.00  0.00
ATOM    775  O2' C      24      41.795  28.455  25.124  1.00  0.00
ATOM    776 HO2' C      24      42.278  29.266  25.298  1.00  0.00
ATOM    777  O3' C      24      42.110  27.334  27.692  1.00  0.00
ATOM    778  P   C      25      42.724  28.410  28.746  1.00  0.00
ATOM    779  OP1 C      25      44.038  27.898  29.165  1.00  0.00
ATOM    780  OP2 C      25      41.640  28.764  29.733  1.00  0.00
ATOM    781  O5' C      25      43.042  29.712  27.919  1.00  0.00
ATOM    782  C5' C      25      44.160  29.659  27.001  1.00  0.00
ATOM    783  H5' C      25      44.027  28.693  26.513  1.00  0.00
ATOM    784 H5'' C      25      45.117  29.731  27.518  1.00  0.00
ATOM    785  C4' C      25      44.022  30.774  25.929  1.00  0.00
ATOM    786  H4' C      25      44.739  30.544  25.141  1.00  0.00
ATOM    787  O4' C      25      42.731  30.862  25.379  1.00  0.00
ATOM    788  C1' C      25      42.429  32.176  24.959  1.00  0.00
ATOM    789  H1' C      25      42.348  32.257  23.875  1.00  0.00
ATOM    790  N1  C      25      41.160  32.685  25.571  1.00  0.00
ATOM    791  C6  C      25      40.855  32.247  26.846  1.00  0.00
ATOM    792  H6  C      25      41.523  31.543  27.321  1.00  0.00
ATOM    793  C5  C      25      39.864  32.787  27.567  1.00  0.00
ATOM    794  H5  C      25      39.747  32.522  28.608  1.00  0.00
ATOM    795  C4  C      25      39.062  33.731  26.904  1.00  0.00
ATOM    796  N4  C      25      38.007  34.154  27.558  1.00  0.00
ATOM    797  H41 C      25      37.467  34.908  27.159  1.00  0.00
ATOM    798  H42 C      25      37.637  33.551  28.279  1.00  0.00
ATOM    799  N3  C      25      39.343  34.216  25.705  1.00  0.00
ATOM    800  C2  C      25      40.425  33.720  25.062  1.00  0.00
ATOM    801  O2  C      25      40.836  34.318  24.052  1.00  0.00
ATOM    802  C3' C      25      44.283  32.126  26.487  1.00  0.00
ATOM    803  H3' C      25      43.759  32.211  27.439  1.00  0.00
ATOM    804  C2' C      25      43.655  32.951  25.327  1.00  0.00
ATOM    805  H2' C      25      43.402  33.958  25.659  1.00  0.00
ATOM    806  O2' C      25      44.580  32.922  24.189  1.00  0.00
ATOM    807 HO2' C      25      44.534  32.120  23.663  1.00  0.00
ATOM    808  O3' C      25      45.713  32.271  26.685  1.00  0.00
ATOM    809  P   G      26      46.252  33.293  27.694  1.00  0.00
ATOM    810  OP1 G      26      47.696  33.201  27.474  1.00  0.00
ATOM    811  OP2 G      26      45.686  32.945  28.989  1.00  0.00
ATOM    812  O5' G      26      45.713  34.739  27.284  1.00  0.00
ATOM    813  C5' G      26      46.355  35.399  26.188  1.00  0.00
ATOM    814  H5' G      26      46.382  34.662  25.386  1.00  0.00
ATOM    815 H5'' G      26      47.376  35.646  26.477  1.00  0.00
ATOM    816  C4' G      26      45.642  36.724  25.813  1.00  0.00
ATOM    817  H4' G      26      46.117  37.256  24.989  1.00  0.00
ATOM    818  O4' G      26      44.291  36.364  25.527  1.00  0.00
ATOM    819  C1' G      26      43.394  37.398  25.855  1.00  0.00
ATOM    820  H1' G      26      42.989  37.851  24.950  1.00  0.00
ATOM    821  N9  G      26      42.364  36.962  26.786  1.00  0.00
ATOM    822  C8  G      26      42.434  35.941  27.679  1.00  0.00
ATOM    823  H8  G      26      43.310  35.331  27.846  1.00  0.00
ATOM    824  N7  G      26      41.324  35.822  28.318  1.00  0.00
ATOM    825  C5  G      26      40.540  36.905  27.949  1.00  0.00
ATOM    826  C6  G      26      39.265  37.325  28.438  1.00  0.00
ATOM    827  O6  G      26      38.506  36.805  29.290  1.00  0.00
ATOM    828  N1  G      26      38.849  38.566  27.917  1.00  0.00
ATOM    829  H1  G      26      38.174  39.060  28.484  1.00  0.00
ATOM    830  C2  G      26      39.684  39.346  27.100  1.00  0.00
ATOM    831  N2  G      26      39.200  40.445  26.594  1.00  0.00
ATOM    832  H21 G      26      38.315  40.909  26.746  1.00  0.00
ATOM    833  H22 G      26      39.725  40.753  25.788  1.00  0.00
ATOM    834  N3  G      26      40.867  38.874  26.563  1.00  0.00
ATOM    835  C4  G      26      41.167  37.652  27.041  1.00  0.00
ATOM    836  C3' G      26      45.480  37.671  26.975  1.00  0.00
ATOM    837  H3' G      26      45.283  37.207  27.941  1.00  0.00
ATOM    838  C2' G      26      44.252  38.461  26.534  1.00  0.00
ATOM    839  H2' G      26      43.681  38.804  27.397  1.00  0.00
ATOM    840  O2' G      26      44.408  39.489  25.511  1.00  0.00
ATOM    841 HO2' G      26      44.599  40.274  26.030  1.00  0.00
ATOM    842  O3' G      26      46.562  38.540  26.954  1.00  0.00
ATOM    843  P   U      27      46.857  39.334  28.243  1.00  0.00
ATOM    844  OP1 U      27      48.113  39.994  27.966  1.00  0.00
ATOM    845  OP2 U      27      46.855  38.445  29.391  1.00  0.00
ATOM    846  O5' U      27      45.733  40.489  28.441  1.00  0.00
ATOM    847  C5' U      27      46.010  41.753  27.835  1.00  0.00
ATOM    848  H5' U      27      46.299  41.540  26.806  1.00  0.00
ATOM    849 H5'' U      27      46.932  42.185  28.224  1.00  0.00
ATOM    850  C4' U      27      44.850  42.714  27.887  1.00  0.00
ATOM    851  H4' U      27      45.092  43.502  27.174  1.00  0.00
ATOM    852  O4' U      27      43.630  41.968  27.544  1.00  0.00
ATOM    853  C1' U      27      42.535  42.553  28.262  1.00  0.00
ATOM    854  H1' U      27      41.857  42.928  27.496  1.00  0.00
ATOM    855  N1  U      27      41.898  41.616  29.118  1.00  0.00
ATOM    856  C6  U      27      42.575  40.470  29.556  1.00  0.00
ATOM    857  H6  U      27      43.571  40.214  29.225  1.00  0.00
ATOM    858  C5  U      27      41.983  39.581  30.410  1.00  0.00
ATOM    859  H5  U      27      42.543  38.677  30.598  1.00  0.00
ATOM    860  C4  U      27      40.625  39.771  30.901  1.00  0.00
ATOM    861  O4  U      27      40.023  38.901  31.556  1.00  0.00
ATOM    862  N3  U      27      40.011  40.902  30.434  1.00  0.00
ATOM    863  H3  U      27      39.059  40.968  30.764  1.00  0.00
ATOM    864  C2  U      27      40.626  41.918  29.680  1.00  0.00
ATOM    865  O2  U      27      40.005  42.973  29.444  1.00  0.00
ATOM    866  C3' U      27      44.597  43.367  29.230  1.00  0.00
ATOM    867  H3' U      27      44.651  42.593  29.995  1.00  0.00
ATOM    868  C2' U      27      43.132  43.728  29.087  1.00  0.00
ATOM    869  H2' U      27      42.700  43.955  30.062  1.00  0.00
ATOM    870  O2' U      27      42.903  44.851  28.239  1.00  0.00
ATOM    871 HO2' U      27      43.265  45.565  28.769  1.00  0.00
ATOM    872  O3' U      27      45.447  44.473  29.582  1.00  0.00
ATOM    873  P   C      28      46.614  44.443  30.750  1.00  0.00
ATOM    874  OP1 C      28      47.409  45.663  30.602  1.00  0.00
ATOM    875  OP2 C      28      47.331  43.127  30.648  1.00  0.00
ATOM    876  O5' C      28      45.788  44.542  32.029  1.00  0.00
ATOM    877  C5' C      28      45.123  45.725  32.312  1.00  0.00
ATOM    878  H5' C      28      45.004  46.372  31.443  1.00  0.00
ATOM    879 H5'' C      28      45.809  46.302  32.932  1.00  0.00
ATOM    880  C4' C      28      43.779  45.466  32.967  1.00  0.00
ATOM    881  H4' C      28      43.085  46.268  32.718  1.00  0.00
ATOM    882  O4' C      28      43.156  44.397  32.308  1.00  0.00
ATOM    883  C1' C      28      42.391  43.573  33.226  1.00  0.00
ATOM    884  H1' C      28      41.338  43.619  32.947  1.00  0.00
ATOM    885  N1  C      28      42.806  42.177  33.478  1.00  0.00
ATOM    886  C6  C      28      44.006  41.694  33.002  1.00  0.00
ATOM    887  H6  C      28      44.810  42.278  32.579  1.00  0.00
ATOM    888  C5  C      28      44.257  40.388  32.969  1.00  0.00
ATOM    889  H5  C      28      45.111  39.966  32.460  1.00  0.00
ATOM    890  C4  C      28      43.269  39.554  33.643  1.00  0.00
ATOM    891  N4  C      28      43.405  38.271  33.474  1.00  0.00
ATOM    892  H41 C      28      42.595  37.733  33.745  1.00  0.00
ATOM    893  H42 C      28      44.082  37.910  32.817  1.00  0.00
ATOM    894  N3  C      28      42.051  39.962  34.109  1.00  0.00
ATOM    895  C2  C      28      41.870  41.332  34.010  1.00  0.00
ATOM    896  O2  C      28      40.770  41.695  34.455  1.00  0.00
ATOM    897  C3' C      28      43.818  45.106  34.391  1.00  0.00
ATOM    898  H3' C      28      44.674  44.436  34.458  1.00  0.00
ATOM    899  C2' C      28      42.499  44.349  34.524  1.00  0.00
ATOM    900  H2' C      28      42.686  43.717  35.392  1.00  0.00
ATOM    901  O2' C      28      41.364  45.305  34.599  1.00  0.00
ATOM    902 HO2' C      28      41.481  45.652  35.487  1.00  0.00
ATOM    903  O3' C      28      43.988  46.201  35.229  1.00  0.00
ATOM    904  P   U      29      44.143  46.126  36.799  1.00  0.00
ATOM    905  OP1 U      29      44.688  47.400  37.313  1.00  0.00
ATOM    906  OP2 U      29      44.876  44.877  37.116  1.00  0.00
ATOM    907  O5' U      29      42.629  45.992  37.213  1.00  0.00
ATOM    908  C5' U      29      41.807  47.117  37.366  1.00  0.00
ATOM    909  H5' U      29      41.604  47.563  36.392  1.00  0.00
ATOM    910 H5'' U      29      42.254  47.931  37.936  1.00  0.00
ATOM    911  C4' U      29      40.508  46.711  37.949  1.00  0.00
ATOM    912  H4' U      29      39.894  47.612  37.940  1.00  0.00
ATOM    913  O4' U      29      39.827  45.779  37.055  1.00  0.00
ATOM    914  C1' U      29      39.052  44.931  37.873  1.00  0.00
ATOM    915  H1' U      29      38.028  44.961  37.498  1.00  0.00
ATOM    916  N1  U      29      39.516  43.490  37.786  1.00  0.00
ATOM    917  C6  U      29      40.743  43.035  37.275  1.00  0.00
ATOM    918  H6  U      29      41.377  43.840  36.931  1.00  0.00
ATOM    919  C5  U      29      41.121  41.758  37.465  1.00  0.00
ATOM    920  H5  U      29      42.085  41.365  37.175  1.00  0.00
ATOM    921  C4  U      29      40.256  40.763  37.948  1.00  0.00
ATOM    922  O4  U      29      40.557  39.555  38.034  1.00  0.00
ATOM    923  N3  U      29      38.919  41.182  38.085  1.00  0.00
ATOM    924  H3  U      29      38.193  40.516  38.307  1.00  0.00
ATOM    925  C2  U      29      38.583  42.520  38.190  1.00  0.00
ATOM    926  O2  U      29      37.478  42.803  38.572  1.00  0.00
ATOM    927  C3' U      29      40.471  46.014  39.346  1.00  0.00
ATOM    928  H3' U      29      41.254  45.271  39.496  1.00  0.00
ATOM    929  C2' U      29      39.047  45.415  39.280  1.00  0.00
ATOM    930  H2' U      29      38.931  44.633  40.031  1.00  0.00
ATOM    931  O2' U      29      38.084  46.367  39.467  1.00  0.00
ATOM    932 HO2' U      29      38.490  47.088  39.953  1.00  0.00
ATOM    933  O3' U      29      40.495  47.013  40.386  1.00  0.00
ATOM    934  P   A      30      40.880  46.537  41.864  1.00  0.00
ATOM    935  OP1 A      30      41.193  47.785  42.585  1.00  0.00
ATOM    936  OP2 A      30      41.986  45.501  41.795  1.00  0.00
ATOM    937  O5' A      30      39.641  45.824  42.404  1.00  0.00
ATOM    938  C5' A      30      38.555  46.580  42.827  1.00  0.00
ATOM    939  H5' A      30      38.067  47.056  41.977  1.00  0.00
ATOM    940 H5'' A      30      38.872  47.347  43.534  1.00  0.00
ATOM    941  C4' A      30      37.556  45.660  43.519  1.00  0.00
ATOM    942  H4' A      30      36.692  46.238  43.847  1.00  0.00
ATOM    943  O4' A      30      37.026  44.660  42.685  1.00  0.00
ATOM    944  C1' A      30      36.710  43.513  43.361  1.00  0.00
ATOM    945  H1' A      30      35.640  43.339  43.248  1.00  0.00
ATOM    946  N9  A      30      37.476  42.459  42.738  1.00  0.00
ATOM    947  C8  A      30      38.727  42.653  42.027  1.00  0.00
ATOM    948  H8  A      30      39.035  43.681  41.902  1.00  0.00
ATOM    949  N7  A      30      39.373  41.517  41.731  1.00  0.00
ATOM    950  C5  A      30      38.378  40.591  42.087  1.00  0.00
ATOM    951  C6  A      30      38.413  39.181  42.057  1.00  0.00
ATOM    952  N6  A      30      39.346  38.499  41.384  1.00  0.00
ATOM    953  H61 A      30      40.039  38.970  40.820  1.00  0.00
ATOM    954  H62 A      30      39.388  37.491  41.419  1.00  0.00
ATOM    955  N1  A      30      37.536  38.438  42.752  1.00  0.00
ATOM    956  C2  A      30      36.515  39.091  43.319  1.00  0.00
ATOM    957  H2  A      30      35.725  38.435  43.653  1.00  0.00
ATOM    958  N3  A      30      36.467  40.387  43.579  1.00  0.00
ATOM    959  C4  A      30      37.353  41.086  42.833  1.00  0.00
ATOM    960  C3' A      30      38.203  44.725  44.619  1.00  0.00
ATOM    961  H3' A      30      39.106  44.235  44.255  1.00  0.00
ATOM    962  C2' A      30      37.122  43.654  44.832  1.00  0.00
ATOM    963  H2' A      30      37.579  42.759  45.252  1.00  0.00
ATOM    964  O2' A      30      35.966  43.991  45.493  1.00  0.00
ATOM    965 HO2' A      30      36.133  44.637  46.184  1.00  0.00
ATOM    966  O3' A      30      38.553  45.417  45.796  1.00  0.00
ATOM    967  P   G      31      39.561  44.807  46.831  1.00  0.00
ATOM    968  OP1 G      31      39.494  45.635  48.054  1.00  0.00
ATOM    969  OP2 G      31      40.870  44.650  46.189  1.00  0.00
ATOM    970  O5' G      31      39.068  43.343  47.331  1.00  0.00
ATOM    971  C5' G      31      37.957  43.140  48.161  1.00  0.00
ATOM    972  H5' G      31      37.108  43.743  47.839  1.00  0.00
ATOM    973 H5'' G      31      38.065  43.581  49.152  1.00  0.00
ATOM    974  C4' G      31      37.626  41.658  48.262  1.00  0.00
ATOM    975  H4' G      31      36.637  41.523  48.699  1.00  0.00
ATOM    976  O4' G      31      37.419  41.164  46.903  1.00  0.00
ATOM    977  C1' G      31      38.143  39.917  46.792  1.00  0.00
ATOM    978  H1' G      31      37.435  39.169  46.435  1.00  0.00
ATOM    979  N9  G      31      39.290  39.859  45.873  1.00  0.00
ATOM    980  C8  G      31      40.036  40.890  45.316  1.00  0.00
ATOM    981  H8  G      31      39.811  41.921  45.544  1.00  0.00
ATOM    982  N7  G      31      40.965  40.395  44.527  1.00  0.00
ATOM    983  C5  G      31      40.847  38.966  44.547  1.00  0.00
ATOM    984  C6  G      31      41.325  37.883  43.762  1.00  0.00
ATOM    985  O6  G      31      42.196  37.874  42.868  1.00  0.00
ATOM    986  N1  G      31      40.786  36.663  44.036  1.00  0.00
ATOM    987  H1  G      31      41.115  35.824  43.580  1.00  0.00
ATOM    988  C2  G      31      39.828  36.515  44.936  1.00  0.00
ATOM    989  N2  G      31      39.472  35.318  45.161  1.00  0.00
ATOM    990  H21 G      31      39.756  34.564  44.552  1.00  0.00
ATOM    991  H22 G      31      38.815  35.120  45.903  1.00  0.00
ATOM    992  N3  G      31      39.230  37.477  45.592  1.00  0.00
ATOM    993  C4  G      31      39.760  38.685  45.276  1.00  0.00
ATOM    994  C3' G      31      38.677  40.824  48.931  1.00  0.00
ATOM    995  H3' G      31      39.695  41.138  48.698  1.00  0.00
ATOM    996  C2' G      31      38.511  39.504  48.168  1.00  0.00
ATOM    997  H2' G      31      39.462  38.992  48.317  1.00  0.00
ATOM    998  O2' G      31      37.430  38.798  48.757  1.00  0.00
ATOM    999 HO2' G      31      37.864  37.994  49.053  1.00  0.00
ATOM   1000  O3' G      31      38.417  40.869  50.330  1.00  0.00
ATOM   1001  P   U      32      39.471  40.281  51.344  1.00  0.00
ATOM   1002  OP1 U      32      38.957  40.620  52.698  1.00  0.00
ATOM   1003  OP2 U      32      40.811  40.858  50.850  1.00  0.00
ATOM   1004  O5' U      32      39.430  38.665  51.024  1.00  0.00
ATOM   1005  C5' U      32      38.875  37.757  51.952  1.00  0.00
ATOM   1006  H5' U      32      37.812  37.982  52.038  1.00  0.00
ATOM   1007 H5'' U      32      39.362  37.826  52.925  1.00  0.00
ATOM   1008  C4' U      32      39.028  36.212  51.526  1.00  0.00
ATOM   1009  H4' U      32      38.187  35.647  51.928  1.00  0.00
ATOM   1010  O4' U      32      39.088  36.092  50.143  1.00  0.00
ATOM   1011  C1' U      32      39.938  34.981  49.709  1.00  0.00
ATOM   1012  H1' U      32      39.394  34.231  49.135  1.00  0.00
ATOM   1013  N1  U      32      40.908  35.627  48.761  1.00  0.00
ATOM   1014  C6  U      32      41.228  36.973  48.888  1.00  0.00
ATOM   1015  H6  U      32      40.697  37.498  49.669  1.00  0.00
ATOM   1016  C5  U      32      42.116  37.599  48.065  1.00  0.00
ATOM   1017  H5  U      32      42.309  38.643  48.262  1.00  0.00
ATOM   1018  C4  U      32      42.775  36.857  47.007  1.00  0.00
ATOM   1019  O4  U      32      43.564  37.366  46.221  1.00  0.00
ATOM   1020  N3  U      32      42.410  35.512  46.886  1.00  0.00
ATOM   1021  H3  U      32      42.951  35.003  46.202  1.00  0.00
ATOM   1022  C2  U      32      41.621  34.809  47.825  1.00  0.00
ATOM   1023  O2  U      32      41.519  33.545  47.755  1.00  0.00
ATOM   1024  C3' U      32      40.298  35.662  52.052  1.00  0.00
ATOM   1025  H3' U      32      41.090  36.381  51.843  1.00  0.00
ATOM   1026  C2' U      32      40.561  34.514  51.016  1.00  0.00
ATOM   1027  H2' U      32      41.589  34.153  50.980  1.00  0.00
ATOM   1028  O2' U      32      39.628  33.446  51.351  1.00  0.00
ATOM   1029 HO2' U      32      39.260  33.733  52.190  1.00  0.00
ATOM   1030  O3' U      32      40.350  35.234  53.399  1.00  0.00
ATOM   1031  P   A      33      41.694  34.858  54.070  1.00  0.00
ATOM   1032  OP1 A      33      41.452  34.483  55.454  1.00  0.00
ATOM   1033  OP2 A      33      42.632  35.998  53.828  1.00  0.00
ATOM   1034  O5' A      33      42.318  33.553  53.342  1.00  0.00
ATOM   1035  C5' A      33      42.115  32.237  53.674  1.00  0.00
ATOM   1036  H5' A      33      41.113  31.876  53.442  1.00  0.00
ATOM   1037 H5'' A      33      42.286  32.139  54.747  1.00  0.00
ATOM   1038  C4' A      33      43.005  31.312  52.878  1.00  0.00
ATOM   1039  H4' A      33      42.734  30.279  53.097  1.00  0.00
ATOM   1040  O4' A      33      42.879  31.502  51.471  1.00  0.00
ATOM   1041  C1' A      33      44.146  31.331  50.874  1.00  0.00
ATOM   1042  H1' A      33      44.070  30.605  50.065  1.00  0.00
ATOM   1043  N9  A      33      44.424  32.652  50.185  1.00  0.00
ATOM   1044  C8  A      33      44.256  33.883  50.745  1.00  0.00
ATOM   1045  H8  A      33      43.724  34.031  51.674  1.00  0.00
ATOM   1046  N7  A      33      44.549  34.842  49.971  1.00  0.00
ATOM   1047  C5  A      33      45.162  34.214  48.892  1.00  0.00
ATOM   1048  C6  A      33      45.940  34.633  47.812  1.00  0.00
ATOM   1049  N6  A      33      46.116  35.871  47.430  1.00  0.00
ATOM   1050  H61 A      33      46.815  36.029  46.719  1.00  0.00
ATOM   1051  H62 A      33      45.603  36.629  47.858  1.00  0.00
ATOM   1052  N1  A      33      46.695  33.826  47.119  1.00  0.00
ATOM   1053  C2  A      33      46.700  32.538  47.439  1.00  0.00
ATOM   1054  H2  A      33      47.322  31.971  46.761  1.00  0.00
ATOM   1055  N3  A      33      46.028  31.963  48.472  1.00  0.00
ATOM   1056  C4  A      33      45.315  32.878  49.173  1.00  0.00
ATOM   1057  C3' A      33      44.458  31.426  53.172  1.00  0.00
ATOM   1058  H3' A      33      44.690  32.475  53.357  1.00  0.00
ATOM   1059  C2' A      33      45.235  30.924  51.924  1.00  0.00
ATOM   1060  H2' A      33      46.113  31.464  51.572  1.00  0.00
ATOM   1061  O2' A      33      45.525  29.467  51.937  1.00  0.00
ATOM   1062 HO2' A      33      45.272  29.122  52.796  1.00  0.00
ATOM   1063  O3' A      33      44.811  30.686  54.382  1.00  0.00
ATOM   1064  P   C      34      45.823  31.245  55.427  1.00  0.00
ATOM   1065  OP1 C      34      45.783  30.478  56.593  1.00  0.00
ATOM   1066  OP2 C      34      45.539  32.754  55.578  1.00  0.00
ATOM   1067  O5' C      34      47.259  31.102  54.762  1.00  0.00
ATOM   1068  C5' C      34      47.834  29.892  54.487  1.00  0.00
ATOM   1069  H5' C      34      46.992  29.244  54.247  1.00  0.00
ATOM   1070 H5'' C      34      48.203  29.491  55.431  1.00  0.00
ATOM   1071  C4' C      34      48.891  29.842  53.406  1.00  0.00
ATOM   1072  H4' C      34      49.188  28.798  53.304  1.00  0.00
ATOM   1073  O4' C      34      48.443  30.257  52.138  1.00  0.00
ATOM   1074  C1' C      34      49.599  30.761  51.422  1.00  0.00
ATOM   1075  H1' C      34      49.897  30.180  50.550  1.00  0.00
ATOM   1076  N1  C      34      49.332  32.124  50.881  1.00  0.00
ATOM   1077  C6  C      34      48.424  32.955  51.406  1.00  0.00
ATOM   1078  H6  C      34      47.892  32.602  52.277  1.00  0.00
ATOM   1079  C5  C      34      48.112  34.091  50.766  1.00  0.00
ATOM   1080  H5  C      34      47.370  34.710  51.248  1.00  0.00
ATOM   1081  C4  C      34      48.775  34.390  49.569  1.00  0.00
ATOM   1082  N4  C      34      48.858  35.616  49.111  1.00  0.00
ATOM   1083  H41 C      34      49.554  35.805  48.403  1.00  0.00
ATOM   1084  H42 C      34      48.369  36.378  49.559  1.00  0.00
ATOM   1085  N3  C      34      49.696  33.665  49.048  1.00  0.00
ATOM   1086  C2  C      34      49.972  32.481  49.650  1.00  0.00
ATOM   1087  O2  C      34      50.854  31.800  49.111  1.00  0.00
ATOM   1088  C3' C      34      50.121  30.766  53.735  1.00  0.00
ATOM   1089  H3' C      34      49.602  31.687  54.001  1.00  0.00
ATOM   1090  C2' C      34      50.749  30.759  52.401  1.00  0.00
ATOM   1091  H2' C      34      51.401  31.631  52.348  1.00  0.00
ATOM   1092  O2' C      34      51.507  29.602  52.189  1.00  0.00
ATOM   1093 HO2' C      34      52.444  29.812  52.163  1.00  0.00
ATOM   1094  O3' C      34      50.839  30.220  54.915  1.00  0.00
ATOM   1095  P   C      35      52.078  30.955  55.550  1.00  0.00
ATOM   1096  OP1 C      35      52.752  30.056  56.492  1.00  0.00
ATOM   1097  OP2 C      35      51.649  32.254  56.149  1.00  0.00
ATOM   1098  O5' C      35      53.137  31.347  54.428  1.00  0.00
ATOM   1099  C5' C      35      54.167  30.436  54.124  1.00  0.00
ATOM   1100  H5' C      35      53.683  29.507  53.821  1.00  0.00
ATOM   1101 H5'' C      35      54.888  30.384  54.940  1.00  0.00
ATOM   1102  C4' C      35      54.919  30.884  52.882  1.00  0.00
ATOM   1103  H4' C      35      55.716  30.164  52.695  1.00  0.00
ATOM   1104  O4' C      35      54.095  31.290  51.765  1.00  0.00
ATOM   1105  C1' C      35      54.693  32.388  51.062  1.00  0.00
ATOM   1106  H1' C      35      54.984  31.942  50.111  1.00  0.00
ATOM   1107  N1  C      35      53.827  33.583  50.957  1.00  0.00
ATOM   1108  C6  C      35      52.760  33.727  51.811  1.00  0.00
ATOM   1109  H6  C      35      52.600  33.057  52.642  1.00  0.00
ATOM   1110  C5  C      35      51.928  34.806  51.636  1.00  0.00
ATOM   1111  H5  C      35      51.024  34.932  52.214  1.00  0.00
ATOM   1112  C4  C      35      52.262  35.724  50.639  1.00  0.00
ATOM   1113  N4  C      35      51.546  36.759  50.346  1.00  0.00
ATOM   1114  H41 C      35      50.615  36.769  50.736  1.00  0.00
ATOM   1115  H42 C      35      51.789  37.387  49.593  1.00  0.00
ATOM   1116  N3  C      35      53.315  35.573  49.848  1.00  0.00
ATOM   1117  C2  C      35      54.092  34.518  49.961  1.00  0.00
ATOM   1118  O2  C      35      55.083  34.385  49.246  1.00  0.00
ATOM   1119  C3' C      35      55.642  32.175  53.259  1.00  0.00
ATOM   1120  H3' C      35      54.961  32.933  53.647  1.00  0.00
ATOM   1121  C2' C      35      55.985  32.746  51.850  1.00  0.00
ATOM   1122  H2' C      35      56.114  33.828  51.821  1.00  0.00
ATOM   1123  O2' C      35      57.043  32.158  51.082  1.00  0.00
ATOM   1124 HO2' C      35      57.709  31.849  51.699  1.00  0.00
ATOM   1125  O3' C      35      56.797  31.825  53.946  1.00  0.00
ATOM   1126  P   C      36      57.395  32.640  55.181  1.00  0.00
ATOM   1127  OP1 C      36      58.456  31.848  55.785  1.00  0.00
ATOM   1128  OP2 C      36      56.273  33.008  56.013  1.00  0.00
ATOM   1129  O5' C      36      58.011  33.936  54.376  1.00  0.00
ATOM   1130  C5' C      36      59.202  33.833  53.629  1.00  0.00
ATOM   1131  H5' C      36      59.100  32.983  52.953  1.00  0.00
ATOM   1132 H5'' C      36      60.009  33.647  54.337  1.00  0.00
ATOM   1133  C4' C      36      59.538  35.018  52.723  1.00  0.00
ATOM   1134  H4' C      36      60.535  34.992  52.281  1.00  0.00
ATOM   1135  O4' C      36      58.503  35.034  51.721  1.00  0.00
ATOM   1136  C1' C      36      58.330  36.401  51.371  1.00  0.00
ATOM   1137  H1' C      36      58.568  36.558  50.319  1.00  0.00
ATOM   1138  N1  C      36      56.946  37.039  51.473  1.00  0.00
ATOM   1139  C6  C      36      56.007  36.521  52.393  1.00  0.00
ATOM   1140  H6  C      36      56.404  35.728  53.010  1.00  0.00
ATOM   1141  C5  C      36      54.858  37.189  52.597  1.00  0.00
ATOM   1142  H5  C      36      54.069  36.880  53.268  1.00  0.00
ATOM   1143  C4  C      36      54.572  38.322  51.791  1.00  0.00
ATOM   1144  N4  C      36      53.459  38.885  51.850  1.00  0.00
ATOM   1145  H41 C      36      52.758  38.552  52.497  1.00  0.00
ATOM   1146  H42 C      36      53.297  39.522  51.084  1.00  0.00
ATOM   1147  N3  C      36      55.391  38.802  50.891  1.00  0.00
ATOM   1148  C2  C      36      56.616  38.200  50.740  1.00  0.00
ATOM   1149  O2  C      36      57.369  38.765  49.932  1.00  0.00
ATOM   1150  C3' C      36      59.488  36.376  53.387  1.00  0.00
ATOM   1151  H3' C      36      58.526  36.478  53.889  1.00  0.00
ATOM   1152  C2' C      36      59.422  37.222  52.152  1.00  0.00
ATOM   1153  H2' C      36      59.080  38.221  52.422  1.00  0.00
ATOM   1154  O2' C      36      60.691  37.304  51.388  1.00  0.00
ATOM   1155 HO2' C      36      61.388  37.375  52.045  1.00  0.00
ATOM   1156  O3' C      36      60.629  36.750  54.206  1.00  0.00
ATOM   1157  P   C      37      60.394  37.990  55.295  1.00  0.00
ATOM   1158  OP1 C      37      61.646  38.133  56.057  1.00  0.00
ATOM   1159  OP2 C      37      59.129  37.801  55.995  1.00  0.00
ATOM   1160  O5' C      37      60.296  39.260  54.428  1.00  0.00
ATOM   1161  C5' C      37      61.508  39.760  53.842  1.00  0.00
ATOM   1162  H5' C      37      61.951  38.963  53.245  1.00  0.00
ATOM   1163 H5'' C      37      62.173  40.043  54.657  1.00  0.00
ATOM   1164  C4' C      37      61.276  41.051  53.017  1.00  0.00
ATOM   1165  H4' C      37      62.252  41.216  52.560  1.00  0.00
ATOM   1166  O4' C      37      60.301  41.029  52.002  1.00  0.00
ATOM   1167  C1' C      37      59.702  42.293  51.992  1.00  0.00
ATOM   1168  H1' C      37      59.711  42.736  50.996  1.00  0.00
ATOM   1169  N1  C      37      58.235  42.084  52.322  1.00  0.00
ATOM   1170  C6  C      37      57.879  41.010  53.002  1.00  0.00
ATOM   1171  H6  C      37      58.591  40.237  53.252  1.00  0.00
ATOM   1172  C5  C      37      56.648  40.995  53.634  1.00  0.00
ATOM   1173  H5  C      37      56.367  40.162  54.262  1.00  0.00
ATOM   1174  C4  C      37      55.775  42.115  53.393  1.00  0.00
ATOM   1175  N4  C      37      54.520  42.173  53.791  1.00  0.00
ATOM   1176  H41 C      37      54.224  41.463  54.445  1.00  0.00
ATOM   1177  H42 C      37      53.880  42.921  53.564  1.00  0.00
ATOM   1178  N3  C      37      56.086  43.123  52.611  1.00  0.00
ATOM   1179  C2  C      37      57.345  43.165  52.134  1.00  0.00
ATOM   1180  O2  C      37      57.721  44.164  51.515  1.00  0.00
ATOM   1181  C3' C      37      60.903  42.250  53.958  1.00  0.00
ATOM   1182  H3' C      37      60.037  42.002  54.572  1.00  0.00
ATOM   1183  C2' C      37      60.349  43.267  52.952  1.00  0.00
ATOM   1184  H2' C      37      59.651  43.929  53.464  1.00  0.00
ATOM   1185  O2' C      37      61.369  44.052  52.425  1.00  0.00
ATOM   1186 HO2' C      37      61.041  44.764  51.872  1.00  0.00
ATOM   1187  O3' C      37      61.956  42.707  54.762  1.00  0.00
ATOM   1188  P   U      38      61.675  43.423  56.151  1.00  0.00
ATOM   1189  OP1 U      38      62.979  43.900  56.729  1.00  0.00
ATOM   1190  OP2 U      38      60.832  42.511  56.990  1.00  0.00
ATOM   1191  O5' U      38      60.773  44.555  55.660  1.00  0.00
ATOM   1192  C5' U      38      61.153  45.915  55.513  1.00  0.00
ATOM   1193  H5' U      38      62.010  46.134  54.876  1.00  0.00
ATOM   1194 H5'' U      38      61.369  46.277  56.519  1.00  0.00
ATOM   1195  C4' U      38      59.887  46.697  55.076  1.00  0.00
ATOM   1196  H4' U      38      60.184  47.542  54.454  1.00  0.00
ATOM   1197  O4' U      38      58.911  45.860  54.345  1.00  0.00
ATOM   1198  C1' U      38      57.637  46.430  54.672  1.00  0.00
ATOM   1199  H1' U      38      57.203  46.921  53.801  1.00  0.00
ATOM   1200  N1  U      38      56.696  45.411  55.067  1.00  0.00
ATOM   1201  C6  U      38      57.097  44.324  55.792  1.00  0.00
ATOM   1202  H6  U      38      58.143  44.114  55.958  1.00  0.00
ATOM   1203  C5  U      38      56.176  43.546  56.409  1.00  0.00
ATOM   1204  H5  U      38      56.571  42.747  57.018  1.00  0.00
ATOM   1205  C4  U      38      54.778  43.835  56.415  1.00  0.00
ATOM   1206  O4  U      38      53.882  43.255  57.023  1.00  0.00
ATOM   1207  N3  U      38      54.501  45.053  55.836  1.00  0.00
ATOM   1208  H3  U      38      53.531  45.335  55.857  1.00  0.00
ATOM   1209  C2  U      38      55.359  45.865  55.097  1.00  0.00
ATOM   1210  O2  U      38      54.889  46.926  54.643  1.00  0.00
ATOM   1211  C3' U      38      59.167  47.342  56.275  1.00  0.00
ATOM   1212  H3' U      38      59.041  46.591  57.055  1.00  0.00
ATOM   1213  C2' U      38      57.812  47.614  55.647  1.00  0.00
ATOM   1214  H2' U      38      57.025  47.659  56.400  1.00  0.00
ATOM   1215  O2' U      38      57.688  48.799  54.852  1.00  0.00
ATOM   1216 HO2' U      38      57.328  49.525  55.367  1.00  0.00
ATOM   1217  O3' U      38      59.864  48.502  56.613  1.00  0.00
ATOM   1218  P   A      39      59.574  49.145  57.924  1.00  0.00
ATOM   1219  OP1 A      39      60.798  49.880  58.384  1.00  0.00
ATOM   1220  OP2 A      39      58.919  48.133  58.812  1.00  0.00
ATOM   1221  O5' A      39      58.460  50.215  57.515  1.00  0.00
ATOM   1222  C5' A      39      58.796  51.463  56.945  1.00  0.00
ATOM   1223  H5' A      39      59.365  51.248  56.040  1.00  0.00
ATOM   1224 H5'' A      39      59.332  52.051  57.690  1.00  0.00
ATOM   1225  C4' A      39      57.545  52.312  56.631  1.00  0.00
ATOM   1226  H4' A      39      57.825  53.210  56.080  1.00  0.00
ATOM   1227  O4' A      39      56.547  51.647  55.846  1.00  0.00
ATOM   1228  C1' A      39      55.215  51.920  56.396  1.00  0.00
ATOM   1229  H1' A      39      54.478  52.359  55.724  1.00  0.00
ATOM   1230  N9  A      39      54.575  50.769  57.099  1.00  0.00
ATOM   1231  C8  A      39      55.120  49.653  57.549  1.00  0.00
ATOM   1232  H8  A      39      56.168  49.402  57.474  1.00  0.00
ATOM   1233  N7  A      39      54.283  48.970  58.269  1.00  0.00
ATOM   1234  C5  A      39      53.036  49.576  58.097  1.00  0.00
ATOM   1235  C6  A      39      51.700  49.439  58.627  1.00  0.00
ATOM   1236  N6  A      39      51.209  48.456  59.296  1.00  0.00
ATOM   1237  H61 A      39      50.272  48.611  59.638  1.00  0.00
ATOM   1238  H62 A      39      51.511  47.551  58.967  1.00  0.00
ATOM   1239  N1  A      39      50.791  50.428  58.426  1.00  0.00
ATOM   1240  C2  A      39      51.187  51.573  57.882  1.00  0.00
ATOM   1241  H2  A      39      50.378  52.267  57.705  1.00  0.00
ATOM   1242  N3  A      39      52.417  51.855  57.459  1.00  0.00
ATOM   1243  C4  A      39      53.263  50.805  57.548  1.00  0.00
ATOM   1244  C3' A      39      56.792  52.675  57.912  1.00  0.00
ATOM   1245  H3' A      39      56.769  51.790  58.548  1.00  0.00
ATOM   1246  C2' A      39      55.450  53.037  57.354  1.00  0.00
ATOM   1247  H2' A      39      54.737  52.993  58.177  1.00  0.00
ATOM   1248  O2' A      39      55.476  54.317  56.731  1.00  0.00
ATOM   1249 HO2' A      39      56.291  54.722  57.037  1.00  0.00
ATOM   1250  O3' A      39      57.201  53.739  58.707  1.00  0.00
ATOM   1251  P   G      40      57.248  53.709  60.348  1.00  0.00
ATOM   1252  OP1 G      40      58.088  54.801  60.897  1.00  0.00
ATOM   1253  OP2 G      40      57.579  52.284  60.791  1.00  0.00
ATOM   1254  O5' G      40      55.716  54.012  60.711  1.00  0.00
ATOM   1255  C5' G      40      55.007  55.270  60.399  1.00  0.00
ATOM   1256  H5' G      40      55.034  55.479  59.330  1.00  0.00
ATOM   1257 H5'' G      40      55.429  56.162  60.863  1.00  0.00
ATOM   1258  C4' G      40      53.505  55.140  60.781  1.00  0.00
ATOM   1259  H4' G      40      53.034  56.110  60.625  1.00  0.00
ATOM   1260  O4' G      40      52.941  54.116  59.982  1.00  0.00
ATOM   1261  C1' G      40      52.069  53.295  60.747  1.00  0.00
ATOM   1262  H1' G      40      51.169  53.013  60.199  1.00  0.00
ATOM   1263  N9  G      40      52.655  52.035  61.091  1.00  0.00
ATOM   1264  C8  G      40      53.884  51.561  60.703  1.00  0.00
ATOM   1265  H8  G      40      54.621  52.015  60.058  1.00  0.00
ATOM   1266  N7  G      40      54.157  50.343  61.067  1.00  0.00
ATOM   1267  C5  G      40      52.965  49.909  61.688  1.00  0.00
ATOM   1268  C6  G      40      52.629  48.626  62.262  1.00  0.00
ATOM   1269  O6  G      40      53.294  47.568  62.446  1.00  0.00
ATOM   1270  N1  G      40      51.319  48.504  62.604  1.00  0.00
ATOM   1271  H1  G      40      51.019  47.642  63.035  1.00  0.00
ATOM   1272  C2  G      40      50.421  49.561  62.540  1.00  0.00
ATOM   1273  N2  G      40      49.199  49.286  62.820  1.00  0.00
ATOM   1274  H21 G      40      48.864  48.336  62.897  1.00  0.00
ATOM   1275  H22 G      40      48.450  49.921  62.584  1.00  0.00
ATOM   1276  N3  G      40      50.689  50.754  62.068  1.00  0.00
ATOM   1277  C4  G      40      52.025  50.922  61.648  1.00  0.00
ATOM   1278  C3' G      40      53.164  54.803  62.201  1.00  0.00
ATOM   1279  H3' G      40      53.881  54.122  62.659  1.00  0.00
ATOM   1280  C2' G      40      51.815  54.063  62.077  1.00  0.00
ATOM   1281  H2' G      40      51.659  53.336  62.874  1.00  0.00
ATOM   1282  O2' G      40      50.751  55.044  61.990  1.00  0.00
ATOM   1283 HO2' G      40      50.850  55.411  62.872  1.00  0.00
ATOM   1284  O3' G      40      52.962  56.018  62.971  1.00  0.00
ATOM   1285  P   G      41      53.477  56.181  64.459  1.00  0.00
ATOM   1286  OP1 G      41      53.554  57.644  64.706  1.00  0.00
ATOM   1287  OP2 G      41      54.723  55.433  64.547  1.00  0.00
ATOM   1288  O5' G      41      52.343  55.520  65.356  1.00  0.00
ATOM   1289  C5' G      41      51.160  56.244  65.728  1.00  0.00
ATOM   1290  H5' G      41      50.724  56.560  64.780  1.00  0.00
ATOM   1291 H5'' G      41      51.321  57.014  66.482  1.00  0.00
ATOM   1292  C4' G      41      50.210  55.291  66.464  1.00  0.00
ATOM   1293  H4' G      41      49.250  55.747  66.707  1.00  0.00
ATOM   1294  O4' G      41      49.954  54.169  65.599  1.00  0.00
ATOM   1295  C1' G      41      49.577  53.082  66.428  1.00  0.00
ATOM   1296  H1' G      41      48.505  52.966  66.273  1.00  0.00
ATOM   1297  N9  G      41      50.282  51.868  65.925  1.00  0.00
ATOM   1298  C8  G      41      51.590  51.708  65.586  1.00  0.00
ATOM   1299  H8  G      41      52.264  52.545  65.473  1.00  0.00
ATOM   1300  N7  G      41      52.002  50.462  65.485  1.00  0.00
ATOM   1301  C5  G      41      50.938  49.716  65.884  1.00  0.00
ATOM   1302  C6  G      41      50.770  48.283  66.122  1.00  0.00
ATOM   1303  O6  G      41      51.647  47.406  65.948  1.00  0.00
ATOM   1304  N1  G      41      49.470  47.914  66.462  1.00  0.00
ATOM   1305  H1  G      41      49.350  46.925  66.629  1.00  0.00
ATOM   1306  C2  G      41      48.489  48.760  66.693  1.00  0.00
ATOM   1307  N2  G      41      47.253  48.271  66.728  1.00  0.00
ATOM   1308  H21 G      41      46.447  48.875  66.662  1.00  0.00
ATOM   1309  H22 G      41      47.146  47.267  66.689  1.00  0.00
ATOM   1310  N3  G      41      48.672  50.125  66.632  1.00  0.00
ATOM   1311  C4  G      41      49.886  50.552  66.182  1.00  0.00
ATOM   1312  C3' G      41      50.811  54.671  67.717  1.00  0.00
ATOM   1313  H3' G      41      51.819  54.269  67.611  1.00  0.00
ATOM   1314  C2' G      41      49.979  53.353  67.842  1.00  0.00
ATOM   1315  H2' G      41      50.629  52.637  68.347  1.00  0.00
ATOM   1316  O2' G      41      48.864  53.507  68.653  1.00  0.00
ATOM   1317 HO2' G      41      49.132  53.990  69.438  1.00  0.00
ATOM   1318  O3' G      41      50.775  55.545  68.810  1.00  0.00
ATOM   1319  P   U      42      51.202  55.249  70.339  1.00  0.00
ATOM   1320  OP1 U      42      51.648  56.520  71.016  1.00  0.00
ATOM   1321  OP2 U      42      52.084  54.074  70.330  1.00  0.00
ATOM   1322  O5' U      42      49.733  54.802  70.956  1.00  0.00
ATOM   1323  C5' U      42      48.622  55.725  70.878  1.00  0.00
ATOM   1324  H5' U      42      48.284  55.817  69.846  1.00  0.00
ATOM   1325 H5'' U      42      48.813  56.724  71.269  1.00  0.00
ATOM   1326  C4' U      42      47.459  55.180  71.684  1.00  0.00
ATOM   1327  H4' U      42      46.707  55.961  71.570  1.00  0.00
ATOM   1328  O4' U      42      47.078  53.861  71.278  1.00  0.00
ATOM   1329  C1' U      42      46.403  53.276  72.365  1.00  0.00
ATOM   1330  H1' U      42      45.375  53.165  72.019  1.00  0.00
ATOM   1331  N1  U      42      46.938  51.940  72.807  1.00  0.00
ATOM   1332  C6  U      42      48.210  51.539  72.579  1.00  0.00
ATOM   1333  H6  U      42      48.743  52.109  71.833  1.00  0.00
ATOM   1334  C5  U      42      48.623  50.372  73.106  1.00  0.00
ATOM   1335  H5  U      42      49.648  50.058  72.977  1.00  0.00
ATOM   1336  C4  U      42      47.794  49.493  73.982  1.00  0.00
ATOM   1337  O4  U      42      48.146  48.410  74.508  1.00  0.00
ATOM   1338  N3  U      42      46.478  49.885  73.917  1.00  0.00
ATOM   1339  H3  U      42      45.777  49.268  74.302  1.00  0.00
ATOM   1340  C2  U      42      45.979  51.059  73.424  1.00  0.00
ATOM   1341  O2  U      42      44.770  51.255  73.503  1.00  0.00
ATOM   1342  C3' U      42      47.638  54.971  73.179  1.00  0.00
ATOM   1343  H3' U      42      48.555  54.394  73.300  1.00  0.00
ATOM   1344  C2' U      42      46.410  54.201  73.523  1.00  0.00
ATOM   1345  H2' U      42      46.493  53.683  74.478  1.00  0.00
ATOM   1346  O2' U      42      45.332  55.199  73.537  1.00  0.00
ATOM   1347 HO2' U      42      45.660  56.083  73.718  1.00  0.00
ATOM   1348  O3' U      42      47.721  56.263  73.876  1.00  0.00
ATOM   1349  P   U      43      48.726  56.535  75.131  1.00  0.00
ATOM   1350  OP1 U      43      48.805  57.949  75.500  1.00  0.00
ATOM   1351  OP2 U      43      49.977  55.847  74.742  1.00  0.00
ATOM   1352  O5' U      43      48.015  55.765  76.353  1.00  0.00
ATOM   1353  C5' U      43      46.671  56.140  76.725  1.00  0.00
ATOM   1354  H5' U      43      46.067  56.194  75.819  1.00  0.00
ATOM   1355 H5'' U      43      46.570  57.180  77.034  1.00  0.00
ATOM   1356  C4' U      43      46.022  55.166  77.602  1.00  0.00
ATOM   1357  H4' U      43      45.005  55.496  77.813  1.00  0.00
ATOM   1358  O4' U      43      45.804  53.901  76.891  1.00  0.00
ATOM   1359  C1' U      43      45.926  52.871  77.921  1.00  0.00
ATOM   1360  H1' U      43      44.996  52.315  78.043  1.00  0.00
ATOM   1361  N1  U      43      47.098  51.991  77.629  1.00  0.00
ATOM   1362  C6  U      43      48.021  52.252  76.610  1.00  0.00
ATOM   1363  H6  U      43      47.878  53.143  76.018  1.00  0.00
ATOM   1364  C5  U      43      48.925  51.361  76.216  1.00  0.00
ATOM   1365  H5  U      43      49.612  51.570  75.408  1.00  0.00
ATOM   1366  C4  U      43      49.179  50.179  76.997  1.00  0.00
ATOM   1367  O4  U      43      49.980  49.331  76.658  1.00  0.00
ATOM   1368  N3  U      43      48.390  50.022  78.132  1.00  0.00
ATOM   1369  H3  U      43      48.508  49.161  78.648  1.00  0.00
ATOM   1370  C2  U      43      47.246  50.782  78.403  1.00  0.00
ATOM   1371  O2  U      43      46.442  50.399  79.207  1.00  0.00
ATOM   1372  C3' U      43      46.901  54.829  78.823  1.00  0.00
ATOM   1373  H3' U      43      47.944  54.578  78.626  1.00  0.00
ATOM   1374  C2' U      43      46.183  53.618  79.249  1.00  0.00
ATOM   1375  H2' U      43      46.694  53.158  80.095  1.00  0.00
ATOM   1376  O2' U      43      44.916  54.085  79.770  1.00  0.00
ATOM   1377 HO2' U      43      45.128  54.874  80.275  1.00  0.00
ATOM   1378  O3' U      43      46.835  55.757  79.892  1.00  0.00
ATOM   1379  P   C      44      48.067  55.928  80.873  1.00  0.00
ATOM   1380  OP1 C      44      47.824  57.204  81.568  1.00  0.00
ATOM   1381  OP2 C      44      49.325  55.798  80.098  1.00  0.00
ATOM   1382  O5' C      44      47.875  54.682  81.970  1.00  0.00
ATOM   1383  C5' C      44      47.056  54.601  83.056  1.00  0.00
ATOM   1384  H5' C      44      46.027  54.497  82.712  1.00  0.00
ATOM   1385 H5'' C      44      47.098  55.576  83.543  1.00  0.00
ATOM   1386  C4' C      44      47.358  53.427  83.948  1.00  0.00
ATOM   1387  H4' C      44      46.591  53.460  84.722  1.00  0.00
ATOM   1388  O4' C      44      47.208  52.292  83.211  1.00  0.00
ATOM   1389  C1' C      44      48.225  51.292  83.478  1.00  0.00
ATOM   1390  H1' C      44      47.706  50.374  83.750  1.00  0.00
ATOM   1391  N1  C      44      49.117  50.981  82.317  1.00  0.00
ATOM   1392  C6  C      44      49.551  51.793  81.285  1.00  0.00
ATOM   1393  H6  C      44      49.278  52.835  81.199  1.00  0.00
ATOM   1394  C5  C      44      50.328  51.285  80.284  1.00  0.00
ATOM   1395  H5  C      44      50.600  51.912  79.448  1.00  0.00
ATOM   1396  C4  C      44      50.706  49.915  80.433  1.00  0.00
ATOM   1397  N4  C      44      51.357  49.389  79.461  1.00  0.00
ATOM   1398  H41 C      44      51.891  49.926  78.792  1.00  0.00
ATOM   1399  H42 C      44      51.651  48.439  79.634  1.00  0.00
ATOM   1400  N3  C      44      50.413  49.152  81.423  1.00  0.00
ATOM   1401  C2  C      44      49.554  49.656  82.341  1.00  0.00
ATOM   1402  O2  C      44      49.080  48.870  83.142  1.00  0.00
ATOM   1403  C3' C      44      48.748  53.328  84.554  1.00  0.00
ATOM   1404  H3' C      44      49.535  53.567  83.839  1.00  0.00
ATOM   1405  C2' C      44      48.973  51.786  84.650  1.00  0.00
ATOM   1406  H2' C      44      50.008  51.442  84.631  1.00  0.00
ATOM   1407  O2' C      44      48.311  51.121  85.763  1.00  0.00
ATOM   1408 HO2' C      44      47.517  51.646  85.884  1.00  0.00
ATOM   1409  O3' C      44      48.897  53.934  85.836  1.00  0.00
ATOM   1410  P   U      45      50.299  54.571  86.301  1.00  0.00
ATOM   1411  OP1 U      45      50.039  55.209  87.653  1.00  0.00
ATOM   1412  OP2 U      45      50.782  55.461  85.193  1.00  0.00
ATOM   1413  O5' U      45      51.320  53.313  86.395  1.00  0.00
ATOM   1414  C5' U      45      51.124  52.394  87.382  1.00  0.00
ATOM   1415  H5' U      45      50.088  52.056  87.386  1.00  0.00
ATOM   1416 H5'' U      45      51.348  52.859  88.342  1.00  0.00
ATOM   1417  C4' U      45      51.890  51.126  87.248  1.00  0.00
ATOM   1418  H4' U      45      51.622  50.551  88.135  1.00  0.00
ATOM   1419  O4' U      45      51.541  50.427  86.113  1.00  0.00
ATOM   1420  C1' U      45      52.565  49.435  85.738  1.00  0.00
ATOM   1421  H1' U      45      52.193  48.476  86.098  1.00  0.00
ATOM   1422  N1  U      45      52.968  49.478  84.289  1.00  0.00
ATOM   1423  C6  U      45      53.252  50.578  83.554  1.00  0.00
ATOM   1424  H6  U      45      53.051  51.556  83.967  1.00  0.00
ATOM   1425  C5  U      45      53.637  50.587  82.236  1.00  0.00
ATOM   1426  H5  U      45      53.998  51.501  81.787  1.00  0.00
ATOM   1427  C4  U      45      53.790  49.329  81.550  1.00  0.00
ATOM   1428  O4  U      45      54.225  49.155  80.367  1.00  0.00
ATOM   1429  N3  U      45      53.588  48.187  82.340  1.00  0.00
ATOM   1430  H3  U      45      53.838  47.284  81.962  1.00  0.00
ATOM   1431  C2  U      45      53.189  48.190  83.660  1.00  0.00
ATOM   1432  O2  U      45      52.973  47.092  84.233  1.00  0.00
ATOM   1433  C3' U      45      53.402  51.100  87.326  1.00  0.00
ATOM   1434  H3' U      45      53.806  51.903  86.711  1.00  0.00
ATOM   1435  C2' U      45      53.733  49.725  86.723  1.00  0.00
ATOM   1436  H2' U      45      54.717  49.788  86.257  1.00  0.00
ATOM   1437  O2' U      45      53.798  48.582  87.656  1.00  0.00
ATOM   1438 HO2' U      45      54.498  48.734  88.296  1.00  0.00
ATOM   1439  O3' U      45      53.818  51.208  88.664  1.00  0.00
ATOM   1440  P   G      46      55.337  51.422  89.009  1.00  0.00
ATOM   1441  OP1 G      46      55.288  51.408  90.464  1.00  0.00
ATOM   1442  OP2 G      46      55.870  52.622  88.431  1.00  0.00
ATOM   1443  O5' G      46      56.155  50.121  88.554  1.00  0.00
ATOM   1444  C5' G      46      57.515  50.131  88.261  1.00  0.00
ATOM   1445  H5' G      46      58.083  50.583  89.074  1.00  0.00
ATOM   1446 H5'' G      46      57.667  50.816  87.426  1.00  0.00
ATOM   1447  C4' G      46      57.980  48.701  87.920  1.00  0.00
ATOM   1448  H4' G      46      58.187  48.197  88.864  1.00  0.00
ATOM   1449  O4' G      46      57.076  47.939  87.078  1.00  0.00
ATOM   1450  C1' G      46      57.828  47.150  86.110  1.00  0.00
ATOM   1451  H1' G      46      57.525  46.108  86.006  1.00  0.00
ATOM   1452  N9  G      46      57.635  47.834  84.783  1.00  0.00
ATOM   1453  C8  G      46      56.823  48.917  84.581  1.00  0.00
ATOM   1454  H8  G      46      56.393  49.506  85.378  1.00  0.00
ATOM   1455  N7  G      46      56.941  49.364  83.339  1.00  0.00
ATOM   1456  C5  G      46      57.744  48.381  82.685  1.00  0.00
ATOM   1457  C6  G      46      58.244  48.359  81.294  1.00  0.00
ATOM   1458  O6  G      46      58.288  49.236  80.444  1.00  0.00
ATOM   1459  N1  G      46      58.822  47.133  81.010  1.00  0.00
ATOM   1460  H1  G      46      59.218  47.005  80.090  1.00  0.00
ATOM   1461  C2  G      46      59.030  46.158  81.985  1.00  0.00
ATOM   1462  N2  G      46      59.845  45.181  81.627  1.00  0.00
ATOM   1463  H21 G      46      60.181  44.597  82.380  1.00  0.00
ATOM   1464  H22 G      46      60.170  45.030  80.683  1.00  0.00
ATOM   1465  N3  G      46      58.807  46.309  83.299  1.00  0.00
ATOM   1466  C4  G      46      57.989  47.332  83.540  1.00  0.00
ATOM   1467  C3' G      46      59.318  48.630  87.177  1.00  0.00
ATOM   1468  H3' G      46      59.224  49.466  86.484  1.00  0.00
ATOM   1469  C2' G      46      59.307  47.263  86.494  1.00  0.00
ATOM   1470  H2' G      46      59.989  47.098  85.660  1.00  0.00
ATOM   1471  O2' G      46      59.546  46.321  87.542  1.00  0.00
ATOM   1472 HO2' G      46      60.306  46.687  88.000  1.00  0.00
ATOM   1473  O3' G      46      60.371  48.807  88.105  1.00  0.00
ATOM   1474  P   G      47      61.812  49.397  87.480  1.00  0.00
ATOM   1475  OP1 G      47      62.766  49.496  88.556  1.00  0.00
ATOM   1476  OP2 G      47      61.412  50.660  86.779  1.00  0.00
ATOM   1477  O5' G      47      62.193  48.275  86.493  1.00  0.00
ATOM   1478  C5' G      47      62.677  47.039  86.945  1.00  0.00
ATOM   1479  H5' G      47      62.011  46.418  87.544  1.00  0.00
ATOM   1480 H5'' G      47      63.479  47.187  87.669  1.00  0.00
ATOM   1481  C4' G      47      63.198  46.184  85.786  1.00  0.00
ATOM   1482  H4' G      47      63.352  45.163  86.133  1.00  0.00
ATOM   1483  O4' G      47      62.182  45.978  84.762  1.00  0.00
ATOM   1484  C1' G      47      62.807  46.085  83.516  1.00  0.00
ATOM   1485  H1' G      47      62.441  45.268  82.895  1.00  0.00
ATOM   1486  N9  G      47      62.479  47.399  82.832  1.00  0.00
ATOM   1487  C8  G      47      61.626  48.445  83.253  1.00  0.00
ATOM   1488  H8  G      47      61.156  48.434  84.225  1.00  0.00
ATOM   1489  N7  G      47      61.298  49.300  82.343  1.00  0.00
ATOM   1490  C5  G      47      61.924  48.758  81.196  1.00  0.00
ATOM   1491  C6  G      47      62.032  49.274  79.829  1.00  0.00
ATOM   1492  O6  G      47      61.542  50.318  79.357  1.00  0.00
ATOM   1493  N1  G      47      62.904  48.546  79.051  1.00  0.00
ATOM   1494  H1  G      47      63.079  48.917  78.128  1.00  0.00
ATOM   1495  C2  G      47      63.534  47.378  79.451  1.00  0.00
ATOM   1496  N2  G      47      64.332  46.732  78.628  1.00  0.00
ATOM   1497  H21 G      47      64.541  47.198  77.757  1.00  0.00
ATOM   1498  H22 G      47      64.925  45.965  78.908  1.00  0.00
ATOM   1499  N3  G      47      63.497  46.933  80.696  1.00  0.00
ATOM   1500  C4  G      47      62.693  47.690  81.533  1.00  0.00
ATOM   1501  C3' G      47      64.438  46.686  85.080  1.00  0.00
ATOM   1502  H3' G      47      64.335  47.735  84.803  1.00  0.00
ATOM   1503  C2' G      47      64.379  45.957  83.772  1.00  0.00
ATOM   1504  H2' G      47      64.963  46.408  82.970  1.00  0.00
ATOM   1505  O2' G      47      64.661  44.591  83.866  1.00  0.00
ATOM   1506 HO2' G      47      64.775  44.325  82.951  1.00  0.00
ATOM   1507  O3' G      47      65.554  46.488  85.885  1.00  0.00
ATOM   1508  P   U      48      66.848  47.391  85.794  1.00  0.00
ATOM   1509  OP1 U      48      67.781  46.890  86.806  1.00  0.00
ATOM   1510  OP2 U      48      66.373  48.832  85.841  1.00  0.00
ATOM   1511  O5' U      48      67.477  47.289  84.372  1.00  0.00
ATOM   1512  C5' U      48      68.027  46.173  83.726  1.00  0.00
ATOM   1513  H5' U      48      67.358  45.313  83.718  1.00  0.00
ATOM   1514 H5'' U      48      68.942  45.847  84.221  1.00  0.00
ATOM   1515  C4' U      48      68.496  46.396  82.276  1.00  0.00
ATOM   1516  H4' U      48      68.968  45.448  82.018  1.00  0.00
ATOM   1517  O4' U      48      67.256  46.512  81.550  1.00  0.00
ATOM   1518  C1' U      48      67.513  47.274  80.378  1.00  0.00
ATOM   1519  H1' U      48      67.388  46.820  79.395  1.00  0.00
ATOM   1520  N1  U      48      66.699  48.509  80.379  1.00  0.00
ATOM   1521  C6  U      48      66.214  48.994  81.590  1.00  0.00
ATOM   1522  H6  U      48      66.346  48.517  82.550  1.00  0.00
ATOM   1523  C5  U      48      65.476  50.167  81.560  1.00  0.00
ATOM   1524  H5  U      48      65.153  50.684  82.451  1.00  0.00
ATOM   1525  C4  U      48      65.352  50.975  80.396  1.00  0.00
ATOM   1526  O4  U      48      64.777  52.020  80.365  1.00  0.00
ATOM   1527  N3  U      48      65.752  50.415  79.247  1.00  0.00
ATOM   1528  H3  U      48      65.689  50.976  78.410  1.00  0.00
ATOM   1529  C2  U      48      66.409  49.200  79.203  1.00  0.00
ATOM   1530  O2  U      48      66.656  48.811  78.109  1.00  0.00
ATOM   1531  C3' U      48      69.290  47.639  81.854  1.00  0.00
ATOM   1532  H3' U      48      68.865  48.516  82.342  1.00  0.00
ATOM   1533  C2' U      48      68.990  47.660  80.381  1.00  0.00
ATOM   1534  H2' U      48      69.194  48.636  79.941  1.00  0.00
ATOM   1535  O2' U      48      69.684  46.691  79.579  1.00  0.00
ATOM   1536 HO2' U      48      69.615  47.023  78.681  1.00  0.00
ATOM   1537  O3' U      48      70.656  47.455  82.029  1.00  0.00
ATOM   1538  P   G      49      71.504  48.748  82.505  1.00  0.00
ATOM   1539  OP1 G      49      72.916  48.531  82.373  1.00  0.00
ATOM   1540  OP2 G      49      70.979  49.231  83.774  1.00  0.00
ATOM   1541  O5' G      49      71.106  49.792  81.376  1.00  0.00
ATOM   1542  C5' G      49      71.591  49.690  80.029  1.00  0.00
ATOM   1543  H5' G      49      71.377  48.747  79.525  1.00  0.00
ATOM   1544 H5'' G      49      72.667  49.858  80.018  1.00  0.00
ATOM   1545  C4' G      49      71.003  50.829  79.161  1.00  0.00
ATOM   1546  H4' G      49      71.362  50.826  78.132  1.00  0.00
ATOM   1547  O4' G      49      69.593  50.821  79.142  1.00  0.00
ATOM   1548  C1' G      49      69.097  52.169  79.118  1.00  0.00
ATOM   1549  H1' G      49      68.394  52.234  78.288  1.00  0.00
ATOM   1550  N9  G      49      68.248  52.448  80.317  1.00  0.00
ATOM   1551  C8  G      49      68.412  52.018  81.625  1.00  0.00
ATOM   1552  H8  G      49      69.139  51.244  81.820  1.00  0.00
ATOM   1553  N7  G      49      67.734  52.655  82.521  1.00  0.00
ATOM   1554  C5  G      49      67.017  53.602  81.743  1.00  0.00
ATOM   1555  C6  G      49      65.975  54.472  82.086  1.00  0.00
ATOM   1556  O6  G      49      65.562  54.637  83.252  1.00  0.00
ATOM   1557  N1  G      49      65.262  55.029  81.059  1.00  0.00
ATOM   1558  H1  G      49      64.469  55.599  81.316  1.00  0.00
ATOM   1559  C2  G      49      65.747  54.964  79.792  1.00  0.00
ATOM   1560  N2  G      49      65.090  55.686  78.953  1.00  0.00
ATOM   1561  H21 G      49      64.264  56.200  79.227  1.00  0.00
ATOM   1562  H22 G      49      65.518  55.847  78.052  1.00  0.00
ATOM   1563  N3  G      49      66.790  54.137  79.381  1.00  0.00
ATOM   1564  C4  G      49      67.351  53.487  80.398  1.00  0.00
ATOM   1565  C3' G      49      71.342  52.265  79.698  1.00  0.00
ATOM   1566  H3' G      49      70.982  52.308  80.727  1.00  0.00
ATOM   1567  C2' G      49      70.332  53.118  78.978  1.00  0.00
ATOM   1568  H2' G      49      70.110  54.034  79.525  1.00  0.00
ATOM   1569  O2' G      49      70.722  53.200  77.573  1.00  0.00
ATOM   1570 HO2' G      49      70.827  54.136  77.387  1.00  0.00
ATOM   1571  O3' G      49      72.694  52.568  79.407  1.00  0.00
ATOM   1572  P   U      50      73.473  53.861  80.003  1.00  0.00
ATOM   1573  OP1 U      50      74.851  53.846  79.436  1.00  0.00
ATOM   1574  OP2 U      50      73.316  53.935  81.462  1.00  0.00
ATOM   1575  O5' U      50      72.723  55.075  79.408  1.00  0.00
ATOM   1576  C5' U      50      72.834  55.454  78.065  1.00  0.00
ATOM   1577  H5' U      50      72.932  54.561  77.449  1.00  0.00
ATOM   1578 H5'' U      50      73.820  55.863  77.840  1.00  0.00
ATOM   1579  C4' U      50      71.744  56.422  77.599  1.00  0.00
ATOM   1580  H4' U      50      71.876  56.598  76.532  1.00  0.00
ATOM   1581  O4' U      50      70.387  56.069  77.848  1.00  0.00
ATOM   1582  C1' U      50      69.661  57.331  77.824  1.00  0.00
ATOM   1583  H1' U      50      69.002  57.343  76.956  1.00  0.00
ATOM   1584  N1  U      50      68.885  57.483  79.093  1.00  0.00
ATOM   1585  C6  U      50      69.135  56.724  80.166  1.00  0.00
ATOM   1586  H6  U      50      70.017  56.104  80.111  1.00  0.00
ATOM   1587  C5  U      50      68.299  56.710  81.253  1.00  0.00
ATOM   1588  H5  U      50      68.601  56.090  82.084  1.00  0.00
ATOM   1589  C4  U      50      67.184  57.611  81.390  1.00  0.00
ATOM   1590  O4  U      50      66.502  57.697  82.419  1.00  0.00
ATOM   1591  N3  U      50      66.981  58.372  80.294  1.00  0.00
ATOM   1592  H3  U      50      66.366  59.173  80.292  1.00  0.00
ATOM   1593  C2  U      50      67.761  58.324  79.122  1.00  0.00
ATOM   1594  O2  U      50      67.711  59.225  78.238  1.00  0.00
ATOM   1595  C3' U      50      71.995  57.749  78.222  1.00  0.00
ATOM   1596  H3' U      50      71.915  57.743  79.309  1.00  0.00
ATOM   1597  C2' U      50      70.717  58.420  77.709  1.00  0.00
ATOM   1598  H2' U      50      70.419  59.269  78.324  1.00  0.00
ATOM   1599  O2' U      50      70.933  58.748  76.370  1.00  0.00
ATOM   1600 HO2' U      50      71.691  59.335  76.416  1.00  0.00
ATOM   1601  O3' U      50      73.236  58.334  77.833  1.00  0.00
ATOM   1602  P   A      51      73.594  59.852  77.939  1.00  0.00
ATOM   1603  OP1 A      51      75.049  59.938  78.019  1.00  0.00
ATOM   1604  OP2 A      51      72.749  60.614  78.874  1.00  0.00
ATOM   1605  O5' A      51      73.234  60.294  76.487  1.00  0.00
ATOM   1606  C5' A      51      73.857  61.277  75.816  1.00  0.00
ATOM   1607  H5' A      51      74.903  61.001  75.682  1.00  0.00
ATOM   1608 H5'' A      51      73.815  62.175  76.434  1.00  0.00
ATOM   1609  C4' A      51      73.279  61.446  74.448  1.00  0.00
ATOM   1610  H4' A      51      73.997  61.928  73.785  1.00  0.00
ATOM   1611  O4' A      51      73.066  60.237  73.724  1.00  0.00
ATOM   1612  C1' A      51      72.023  60.294  72.795  1.00  0.00
ATOM   1613  H1' A      51      72.189  60.930  71.925  1.00  0.00
ATOM   1614  N9  A      51      71.616  58.901  72.375  1.00  0.00
ATOM   1615  C8  A      51      72.321  57.709  72.425  1.00  0.00
ATOM   1616  H8  A      51      73.292  57.650  72.894  1.00  0.00
ATOM   1617  N7  A      51      71.748  56.663  71.991  1.00  0.00
ATOM   1618  C5  A      51      70.540  57.211  71.495  1.00  0.00
ATOM   1619  C6  A      51      69.367  56.720  70.869  1.00  0.00
ATOM   1620  N6  A      51      69.183  55.424  70.751  1.00  0.00
ATOM   1621  H61 A      51      69.960  54.850  71.044  1.00  0.00
ATOM   1622  H62 A      51      68.336  55.111  70.298  1.00  0.00
ATOM   1623  N1  A      51      68.325  57.456  70.467  1.00  0.00
ATOM   1624  C2  A      51      68.393  58.735  70.812  1.00  0.00
ATOM   1625  H2  A      51      67.508  59.334  70.655  1.00  0.00
ATOM   1626  N3  A      51      69.419  59.401  71.326  1.00  0.00
ATOM   1627  C4  A      51      70.434  58.560  71.664  1.00  0.00
ATOM   1628  C3' A      51      71.864  62.159  74.276  1.00  0.00
ATOM   1629  H3' A      51      71.585  62.529  75.263  1.00  0.00
ATOM   1630  C2' A      51      71.026  60.974  73.735  1.00  0.00
ATOM   1631  H2' A      51      70.829  60.314  74.580  1.00  0.00
ATOM   1632  O2' A      51      69.885  61.506  73.045  1.00  0.00
ATOM   1633 HO2' A      51      69.638  60.908  72.336  1.00  0.00
ATOM   1634  O3' A      51      72.186  63.155  73.321  1.00  0.00
ATOM   1635  P   G      52      71.211  64.430  73.094  1.00  0.00
ATOM   1636  OP1 G      52      71.957  65.585  72.571  1.00  0.00
ATOM   1637  OP2 G      52      70.460  64.533  74.381  1.00  0.00
ATOM   1638  O5' G      52      70.139  63.974  71.980  1.00  0.00
ATOM   1639  C5' G      52      69.106  64.879  71.539  1.00  0.00
ATOM   1640  H5' G      52      69.602  65.809  71.261  1.00  0.00
ATOM   1641 H5'' G      52      68.429  65.115  72.360  1.00  0.00
ATOM   1642  C4' G      52      68.288  64.348  70.401  1.00  0.00
ATOM   1643  H4' G      52      67.497  65.069  70.192  1.00  0.00
ATOM   1644  O4' G      52      69.139  64.126  69.273  1.00  0.00
ATOM   1645  C1' G      52      68.871  62.851  68.656  1.00  0.00
ATOM   1646  H1' G      52      68.745  62.920  67.575  1.00  0.00
ATOM   1647  N9  G      52      69.925  61.890  68.839  1.00  0.00
ATOM   1648  C8  G      52      71.116  62.078  69.514  1.00  0.00
ATOM   1649  H8  G      52      71.334  63.016  70.002  1.00  0.00
ATOM   1650  N7  G      52      71.852  60.985  69.551  1.00  0.00
ATOM   1651  C5  G      52      71.072  60.026  68.861  1.00  0.00
ATOM   1652  C6  G      52      71.237  58.645  68.512  1.00  0.00
ATOM   1653  O6  G      52      72.250  57.960  68.634  1.00  0.00
ATOM   1654  N1  G      52      70.228  58.062  67.865  1.00  0.00
ATOM   1655  H1  G      52      70.346  57.088  67.626  1.00  0.00
ATOM   1656  C2  G      52      69.133  58.706  67.461  1.00  0.00
ATOM   1657  N2  G      52      68.206  57.948  66.818  1.00  0.00
ATOM   1658  H21 G      52      68.361  56.956  66.707  1.00  0.00
ATOM   1659  H22 G      52      67.357  58.477  66.678  1.00  0.00
ATOM   1660  N3  G      52      68.954  60.040  67.646  1.00  0.00
ATOM   1661  C4  G      52      69.934  60.611  68.416  1.00  0.00
ATOM   1662  C3' G      52      67.542  63.045  70.699  1.00  0.00
ATOM   1663  H3' G      52      68.112  62.337  71.300  1.00  0.00
ATOM   1664  C2' G      52      67.513  62.372  69.336  1.00  0.00
ATOM   1665  H2' G      52      67.595  61.296  69.486  1.00  0.00
ATOM   1666  O2' G      52      66.398  62.629  68.511  1.00  0.00
ATOM   1667 HO2' G      52      65.687  63.007  69.034  1.00  0.00
ATOM   1668  O3' G      52      66.271  63.202  71.227  1.00  0.00
ATOM   1669  P   A      53      65.732  62.273  72.359  1.00  0.00
ATOM   1670  OP1 A      53      64.373  62.720  72.841  1.00  0.00
ATOM   1671  OP2 A      53      66.786  62.034  73.425  1.00  0.00
ATOM   1672  O5' A      53      65.595  60.889  71.501  1.00  0.00
ATOM   1673  C5' A      53      64.397  60.165  71.412  1.00  0.00
ATOM   1674  H5' A      53      63.578  60.807  71.088  1.00  0.00
ATOM   1675 H5'' A      53      64.113  59.935  72.439  1.00  0.00
ATOM   1676  C4' A      53      64.398  58.901  70.513  1.00  0.00
ATOM   1677  H4' A      53      64.689  59.229  69.514  1.00  0.00
ATOM   1678  O4' A      53      65.466  58.054  71.026  1.00  0.00
ATOM   1679  C1' A      53      64.830  56.889  71.494  1.00  0.00
ATOM   1680  H1' A      53      64.607  56.170  70.706  1.00  0.00
ATOM   1681  N9  A      53      65.714  56.165  72.380  1.00  0.00
ATOM   1682  C8  A      53      66.484  55.065  72.100  1.00  0.00
ATOM   1683  H8  A      53      66.519  54.738  71.071  1.00  0.00
ATOM   1684  N7  A      53      67.053  54.414  73.155  1.00  0.00
ATOM   1685  C5  A      53      66.744  55.306  74.241  1.00  0.00
ATOM   1686  C6  A      53      66.868  55.406  75.608  1.00  0.00
ATOM   1687  N6  A      53      67.402  54.557  76.367  1.00  0.00
ATOM   1688  H61 A      53      67.207  54.677  77.351  1.00  0.00
ATOM   1689  H62 A      53      67.749  53.695  75.971  1.00  0.00
ATOM   1690  N1  A      53      66.360  56.420  76.353  1.00  0.00
ATOM   1691  C2  A      53      65.628  57.295  75.729  1.00  0.00
ATOM   1692  H2  A      53      65.206  58.055  76.370  1.00  0.00
ATOM   1693  N3  A      53      65.294  57.326  74.442  1.00  0.00
ATOM   1694  C4  A      53      65.828  56.315  73.725  1.00  0.00
ATOM   1695  C3' A      53      63.092  58.123  70.672  1.00  0.00
ATOM   1696  H3' A      53      62.266  58.813  70.843  1.00  0.00
ATOM   1697  C2' A      53      63.403  57.293  71.962  1.00  0.00
ATOM   1698  H2' A      53      63.550  57.954  72.816  1.00  0.00
ATOM   1699  O2' A      53      62.597  56.131  72.204  1.00  0.00
ATOM   1700 HO2' A      53      62.596  55.652  71.372  1.00  0.00
ATOM   1701  O3' A      53      63.060  57.208  69.509  1.00  0.00
ATOM   1702  P   A      54      61.791  56.227  69.284  1.00  0.00
ATOM   1703  OP1 A      54      61.538  56.168  67.837  1.00  0.00
ATOM   1704  OP2 A      54      60.635  56.707  70.092  1.00  0.00
ATOM   1705  O5' A      54      62.354  54.812  69.810  1.00  0.00
ATOM   1706  C5' A      54      63.174  54.046  68.888  1.00  0.00
ATOM   1707  H5' A      54      63.927  54.626  68.355  1.00  0.00
ATOM   1708 H5'' A      54      62.465  53.668  68.151  1.00  0.00
ATOM   1709  C4' A      54      63.934  52.848  69.580  1.00  0.00
ATOM   1710  H4' A      54      64.754  52.482  68.962  1.00  0.00
ATOM   1711  O4' A      54      64.437  53.255  70.894  1.00  0.00
ATOM   1712  C1' A      54      64.420  52.088  71.723  1.00  0.00
ATOM   1713  H1' A      54      65.451  51.750  71.829  1.00  0.00
ATOM   1714  N9  A      54      63.986  52.468  73.013  1.00  0.00
ATOM   1715  C8  A      54      63.028  53.355  73.437  1.00  0.00
ATOM   1716  H8  A      54      62.318  53.762  72.732  1.00  0.00
ATOM   1717  N7  A      54      63.085  53.572  74.715  1.00  0.00
ATOM   1718  C5  A      54      64.038  52.682  75.201  1.00  0.00
ATOM   1719  C6  A      54      64.595  52.449  76.455  1.00  0.00
ATOM   1720  N6  A      54      64.134  52.853  77.621  1.00  0.00
ATOM   1721  H61 A      54      63.238  53.316  77.669  1.00  0.00
ATOM   1722  H62 A      54      64.610  52.453  78.417  1.00  0.00
ATOM   1723  N1  A      54      65.665  51.680  76.629  1.00  0.00
ATOM   1724  C2  A      54      66.127  51.114  75.519  1.00  0.00
ATOM   1725  H2  A      54      66.928  50.418  75.723  1.00  0.00
ATOM   1726  N3  A      54      65.693  51.183  74.277  1.00  0.00
ATOM   1727  C4  A      54      64.634  52.009  74.189  1.00  0.00
ATOM   1728  C3' A      54      63.010  51.699  69.909  1.00  0.00
ATOM   1729  H3' A      54      62.111  52.171  70.305  1.00  0.00
ATOM   1730  C2' A      54      63.706  51.016  71.033  1.00  0.00
ATOM   1731  H2' A      54      62.921  50.599  71.663  1.00  0.00
ATOM   1732  O2' A      54      64.589  50.064  70.547  1.00  0.00
ATOM   1733 HO2' A      54      64.064  49.260  70.536  1.00  0.00
ATOM   1734  O3' A      54      62.543  50.759  68.914  1.00  0.00
ATOM   1735  P   C      55      61.419  49.681  69.345  1.00  0.00
ATOM   1736  OP1 C      55      60.953  49.049  68.112  1.00  0.00
ATOM   1737  OP2 C      55      60.476  50.313  70.298  1.00  0.00
ATOM   1738  O5' C      55      62.024  48.505  70.159  1.00  0.00
ATOM   1739  C5' C      55      62.942  47.562  69.692  1.00  0.00
ATOM   1740  H5' C      55      63.762  48.113  69.233  1.00  0.00
ATOM   1741 H5'' C      55      62.442  46.923  68.964  1.00  0.00
ATOM   1742  C4' C      55      63.596  46.720  70.793  1.00  0.00
ATOM   1743  H4' C      55      64.398  46.084  70.420  1.00  0.00
ATOM   1744  O4' C      55      64.018  47.685  71.780  1.00  0.00
ATOM   1745  C1' C      55      64.124  47.191  73.069  1.00  0.00
ATOM   1746  H1' C      55      65.161  47.159  73.400  1.00  0.00
ATOM   1747  N1  C      55      63.245  48.052  74.020  1.00  0.00
ATOM   1748  C6  C      55      62.124  48.732  73.557  1.00  0.00
ATOM   1749  H6  C      55      61.840  48.475  72.547  1.00  0.00
ATOM   1750  C5  C      55      61.429  49.604  74.342  1.00  0.00
ATOM   1751  H5  C      55      60.631  50.203  73.928  1.00  0.00
ATOM   1752  C4  C      55      61.911  49.673  75.638  1.00  0.00
ATOM   1753  N4  C      55      61.363  50.660  76.311  1.00  0.00
ATOM   1754  H41 C      55      60.835  51.380  75.838  1.00  0.00
ATOM   1755  H42 C      55      61.506  50.664  77.311  1.00  0.00
ATOM   1756  N3  C      55      62.925  48.999  76.141  1.00  0.00
ATOM   1757  C2  C      55      63.635  48.214  75.325  1.00  0.00
ATOM   1758  O2  C      55      64.535  47.546  75.846  1.00  0.00
ATOM   1759  C3' C      55      62.673  45.821  71.609  1.00  0.00
ATOM   1760  H3' C      55      61.760  46.375  71.828  1.00  0.00
ATOM   1761  C2' C      55      63.549  45.751  72.919  1.00  0.00
ATOM   1762  H2' C      55      63.003  45.465  73.818  1.00  0.00
ATOM   1763  O2' C      55      64.632  44.792  72.679  1.00  0.00
ATOM   1764 HO2' C      55      65.026  44.505  73.506  1.00  0.00
ATOM   1765  O3' C      55      62.298  44.617  71.002  1.00  0.00
ATOM   1766  P   C      56      60.992  43.794  71.305  1.00  0.00
ATOM   1767  OP1 C      56      61.066  42.481  70.621  1.00  0.00
ATOM   1768  OP2 C      56      59.889  44.721  70.988  1.00  0.00
ATOM   1769  O5' C      56      61.178  43.562  72.879  1.00  0.00
ATOM   1770  C5' C      56      61.869  42.461  73.477  1.00  0.00
ATOM   1771  H5' C      56      62.846  42.402  72.997  1.00  0.00
ATOM   1772 H5'' C      56      61.257  41.566  73.361  1.00  0.00
ATOM   1773  C4' C      56      62.032  42.704  74.983  1.00  0.00
ATOM   1774  H4' C      56      62.827  42.041  75.327  1.00  0.00
ATOM   1775  O4' C      56      62.341  43.962  75.437  1.00  0.00
ATOM   1776  C1' C      56      61.851  44.175  76.808  1.00  0.00
ATOM   1777  H1' C      56      62.697  44.327  77.478  1.00  0.00
ATOM   1778  N1  C      56      61.039  45.419  76.852  1.00  0.00
ATOM   1779  C6  C      56      60.527  46.043  75.728  1.00  0.00
ATOM   1780  H6  C      56      60.631  45.539  74.779  1.00  0.00
ATOM   1781  C5  C      56      59.709  47.122  75.806  1.00  0.00
ATOM   1782  H5  C      56      59.261  47.475  74.889  1.00  0.00
ATOM   1783  C4  C      56      59.236  47.456  77.098  1.00  0.00
ATOM   1784  N4  C      56      58.438  48.454  77.256  1.00  0.00
ATOM   1785  H41 C      56      58.222  48.537  78.239  1.00  0.00
ATOM   1786  H42 C      56      57.970  48.992  76.541  1.00  0.00
ATOM   1787  N3  C      56      59.548  46.800  78.126  1.00  0.00
ATOM   1788  C2  C      56      60.562  45.904  78.072  1.00  0.00
ATOM   1789  O2  C      56      60.965  45.388  79.112  1.00  0.00
ATOM   1790  C3' C      56      60.802  42.424  75.739  1.00  0.00
ATOM   1791  H3' C      56      60.006  43.060  75.351  1.00  0.00
ATOM   1792  C2' C      56      61.099  42.871  77.159  1.00  0.00
ATOM   1793  H2' C      56      60.219  42.929  77.799  1.00  0.00
ATOM   1794  O2' C      56      62.078  42.173  77.909  1.00  0.00
ATOM   1795 HO2' C      56      62.019  41.247  77.663  1.00  0.00
ATOM   1796  O3' C      56      60.541  41.062  75.660  1.00  0.00
ATOM   1797  P   A      57      59.042  40.554  75.559  1.00  0.00
ATOM   1798  OP1 A      57      58.940  39.153  75.065  1.00  0.00
ATOM   1799  OP2 A      57      58.205  41.512  74.847  1.00  0.00
ATOM   1800  O5' A      57      58.744  40.515  77.152  1.00  0.00
ATOM   1801  C5' A      57      58.987  39.390  78.019  1.00  0.00
ATOM   1802  H5' A      57      60.051  39.172  78.110  1.00  0.00
ATOM   1803 H5'' A      57      58.442  38.547  77.595  1.00  0.00
ATOM   1804  C4' A      57      58.499  39.623  79.423  1.00  0.00
ATOM   1805  H4' A      57      58.867  38.737  79.939  1.00  0.00
ATOM   1806  O4' A      57      59.027  40.808  79.957  1.00  0.00
ATOM   1807  C1' A      57      57.983  41.391  80.825  1.00  0.00
ATOM   1808  H1' A      57      58.312  41.518  81.857  1.00  0.00
ATOM   1809  N9  A      57      57.562  42.708  80.263  1.00  0.00
ATOM   1810  C8  A      57      57.739  43.128  78.893  1.00  0.00
ATOM   1811  H8  A      57      58.336  42.674  78.117  1.00  0.00
ATOM   1812  N7  A      57      57.283  44.359  78.690  1.00  0.00
ATOM   1813  C5  A      57      56.622  44.657  79.933  1.00  0.00
ATOM   1814  C6  A      57      55.790  45.692  80.404  1.00  0.00
ATOM   1815  N6  A      57      55.462  46.726  79.651  1.00  0.00
ATOM   1816  H61 A      57      55.774  46.679  78.692  1.00  0.00
ATOM   1817  H62 A      57      55.000  47.476  80.146  1.00  0.00
ATOM   1818  N1  A      57      55.173  45.665  81.543  1.00  0.00
ATOM   1819  C2  A      57      55.399  44.570  82.307  1.00  0.00
ATOM   1820  H2  A      57      54.770  44.533  83.183  1.00  0.00
ATOM   1821  N3  A      57      56.095  43.448  82.083  1.00  0.00
ATOM   1822  C4  A      57      56.711  43.619  80.870  1.00  0.00
ATOM   1823  C3' A      57      56.965  39.725  79.498  1.00  0.00
ATOM   1824  H3' A      57      56.639  40.448  78.750  1.00  0.00
ATOM   1825  C2' A      57      56.803  40.448  80.807  1.00  0.00
ATOM   1826  H2' A      57      55.845  40.946  80.961  1.00  0.00
ATOM   1827  O2' A      57      57.086  39.518  81.907  1.00  0.00
ATOM   1828 HO2' A      57      56.780  40.003  82.677  1.00  0.00
ATOM   1829  O3' A      57      56.313  38.493  79.258  1.00  0.00
ATOM   1830  P   G      58      54.766  38.576  78.993  1.00  0.00
ATOM   1831  OP1 G      58      54.288  37.168  78.885  1.00  0.00
ATOM   1832  OP2 G      58      54.590  39.466  77.796  1.00  0.00
ATOM   1833  O5' G      58      53.997  39.223  80.259  1.00  0.00
ATOM   1834  C5' G      58      53.872  38.452  81.495  1.00  0.00
ATOM   1835  H5' G      58      54.874  38.469  81.924  1.00  0.00
ATOM   1836 H5'' G      58      53.611  37.408  81.322  1.00  0.00
ATOM   1837  C4' G      58      52.879  39.178  82.514  1.00  0.00
ATOM   1838  H4' G      58      52.691  38.595  83.415  1.00  0.00
ATOM   1839  O4' G      58      53.409  40.438  82.851  1.00  0.00
ATOM   1840  C1' G      58      52.394  41.383  82.822  1.00  0.00
ATOM   1841  H1' G      58      52.388  41.726  83.856  1.00  0.00
ATOM   1842  N9  G      58      52.684  42.435  81.822  1.00  0.00
ATOM   1843  C8  G      58      53.322  42.397  80.609  1.00  0.00
ATOM   1844  H8  G      58      53.739  41.499  80.177  1.00  0.00
ATOM   1845  N7  G      58      53.125  43.480  79.842  1.00  0.00
ATOM   1846  C5  G      58      52.453  44.374  80.659  1.00  0.00
ATOM   1847  C6  G      58      51.995  45.732  80.428  1.00  0.00
ATOM   1848  O6  G      58      52.223  46.547  79.550  1.00  0.00
ATOM   1849  N1  G      58      51.157  46.205  81.469  1.00  0.00
ATOM   1850  H1  G      58      50.570  47.009  81.298  1.00  0.00
ATOM   1851  C2  G      58      50.863  45.478  82.609  1.00  0.00
ATOM   1852  N2  G      58      50.179  46.020  83.547  1.00  0.00
ATOM   1853  H21 G      58      50.159  45.594  84.462  1.00  0.00
ATOM   1854  H22 G      58      49.848  46.967  83.426  1.00  0.00
ATOM   1855  N3  G      58      51.398  44.301  82.883  1.00  0.00
ATOM   1856  C4  G      58      52.159  43.766  81.860  1.00  0.00
ATOM   1857  C3' G      58      51.550  39.512  81.812  1.00  0.00
ATOM   1858  H3' G      58      51.718  39.890  80.803  1.00  0.00
ATOM   1859  C2' G      58      51.060  40.688  82.589  1.00  0.00
ATOM   1860  H2' G      58      50.354  41.225  81.956  1.00  0.00
ATOM   1861  O2' G      58      50.633  40.400  83.865  1.00  0.00
ATOM   1862 HO2' G      58      50.103  39.602  83.815  1.00  0.00
ATOM   1863  O3' G      58      50.560  38.481  81.661  1.00  0.00
ATOM   1864  P   A      59      49.412  38.652  80.426  1.00  0.00
ATOM   1865  OP1 A      59      48.634  37.406  80.406  1.00  0.00
ATOM   1866  OP2 A      59      50.129  39.139  79.237  1.00  0.00
ATOM   1867  O5' A      59      48.412  39.812  80.738  1.00  0.00
ATOM   1868  C5' A      59      47.450  39.696  81.788  1.00  0.00
ATOM   1869  H5' A      59      48.029  39.341  82.640  1.00  0.00
ATOM   1870 H5'' A      59      46.634  39.005  81.572  1.00  0.00
ATOM   1871  C4' A      59      46.887  41.085  82.201  1.00  0.00
ATOM   1872  H4' A      59      46.291  40.866  83.087  1.00  0.00
ATOM   1873  O4' A      59      47.930  42.038  82.575  1.00  0.00
ATOM   1874  C1' A      59      47.558  43.315  82.029  1.00  0.00
ATOM   1875  H1' A      59      47.858  44.080  82.745  1.00  0.00
ATOM   1876  N9  A      59      48.250  43.753  80.861  1.00  0.00
ATOM   1877  C8  A      59      48.949  42.962  79.915  1.00  0.00
ATOM   1878  H8  A      59      48.885  41.885  79.963  1.00  0.00
ATOM   1879  N7  A      59      49.302  43.606  78.818  1.00  0.00
ATOM   1880  C5  A      59      49.022  45.021  79.152  1.00  0.00
ATOM   1881  C6  A      59      49.222  46.275  78.562  1.00  0.00
ATOM   1882  N6  A      59      49.861  46.499  77.452  1.00  0.00
ATOM   1883  H61 A      59      49.769  47.439  77.095  1.00  0.00
ATOM   1884  H62 A      59      50.144  45.718  76.877  1.00  0.00
ATOM   1885  N1  A      59      48.786  47.324  79.164  1.00  0.00
ATOM   1886  C2  A      59      48.095  47.265  80.311  1.00  0.00
ATOM   1887  H2  A      59      47.867  48.250  80.690  1.00  0.00
ATOM   1888  N3  A      59      47.810  46.149  80.969  1.00  0.00
ATOM   1889  C4  A      59      48.322  45.026  80.389  1.00  0.00
ATOM   1890  C3' A      59      45.879  41.706  81.323  1.00  0.00
ATOM   1891  H3' A      59      46.213  41.702  80.285  1.00  0.00
ATOM   1892  C2' A      59      46.009  43.136  81.818  1.00  0.00
ATOM   1893  H2' A      59      45.620  43.863  81.105  1.00  0.00
ATOM   1894  O2' A      59      45.390  43.414  83.054  1.00  0.00
ATOM   1895 HO2' A      59      45.561  42.681  83.650  1.00  0.00
ATOM   1896  O3' A      59      44.494  41.303  81.456  1.00  0.00
ATOM   1897  P   U      60      43.555  41.544  80.177  1.00  0.00
ATOM   1898  OP1 U      60      42.240  41.067  80.580  1.00  0.00
ATOM   1899  OP2 U      60      44.261  40.931  79.081  1.00  0.00
ATOM   1900  O5' U      60      43.541  43.122  79.911  1.00  0.00
ATOM   1901  C5' U      60      42.824  44.070  80.723  1.00  0.00
ATOM   1902  H5' U      60      43.381  44.066  81.660  1.00  0.00
ATOM   1903 H5'' U      60      41.802  43.808  80.997  1.00  0.00
ATOM   1904  C4' U      60      42.915  45.512  80.109  1.00  0.00
ATOM   1905  H4' U      60      42.445  46.256  80.752  1.00  0.00
ATOM   1906  O4' U      60      44.310  45.779  80.048  1.00  0.00
ATOM   1907  C1' U      60      44.568  46.620  78.883  1.00  0.00
ATOM   1908  H1' U      60      45.016  47.546  79.244  1.00  0.00
ATOM   1909  N1  U      60      45.443  46.130  77.765  1.00  0.00
ATOM   1910  C6  U      60      45.877  44.773  77.723  1.00  0.00
ATOM   1911  H6  U      60      45.610  44.230  78.617  1.00  0.00
ATOM   1912  C5  U      60      46.642  44.319  76.637  1.00  0.00
ATOM   1913  H5  U      60      46.949  43.283  76.612  1.00  0.00
ATOM   1914  C4  U      60      47.030  45.296  75.622  1.00  0.00
ATOM   1915  O4  U      60      47.778  45.119  74.659  1.00  0.00
ATOM   1916  N3  U      60      46.668  46.571  75.834  1.00  0.00
ATOM   1917  H3  U      60      47.128  47.204  75.196  1.00  0.00
ATOM   1918  C2  U      60      45.908  47.066  76.824  1.00  0.00
ATOM   1919  O2  U      60      45.624  48.261  76.834  1.00  0.00
ATOM   1920  C3' U      60      42.447  45.513  78.633  1.00  0.00
ATOM   1921  H3' U      60      42.745  44.635  78.060  1.00  0.00
ATOM   1922  C2' U      60      43.182  46.799  78.257  1.00  0.00
ATOM   1923  H2' U      60      43.306  46.895  77.178  1.00  0.00
ATOM   1924  O2' U      60      42.564  47.964  78.815  1.00  0.00
ATOM   1925 HO2' U      60      43.128  48.728  78.674  1.00  0.00
ATOM   1926  O3' U      60      41.039  45.659  78.603  1.00  0.00
ATOM   1927  P   A      61      40.208  45.150  77.362  1.00  0.00
ATOM   1928  OP1 A      61      38.753  45.244  77.826  1.00  0.00
ATOM   1929  OP2 A      61      40.660  43.773  76.962  1.00  0.00
ATOM   1930  O5' A      61      40.577  46.285  76.288  1.00  0.00
ATOM   1931  C5' A      61      40.210  47.623  76.497  1.00  0.00
ATOM   1932  H5' A      61      40.585  48.024  77.439  1.00  0.00
ATOM   1933 H5'' A      61      39.128  47.748  76.488  1.00  0.00
ATOM   1934  C4' A      61      40.735  48.539  75.420  1.00  0.00
ATOM   1935  H4' A      61      40.390  49.525  75.733  1.00  0.00
ATOM   1936  O4' A      61      42.186  48.659  75.410  1.00  0.00
ATOM   1937  C1' A      61      42.606  48.820  74.122  1.00  0.00
ATOM   1938  H1' A      61      43.363  49.597  74.011  1.00  0.00
ATOM   1939  N9  A      61      43.237  47.497  73.744  1.00  0.00
ATOM   1940  C8  A      61      43.131  46.271  74.392  1.00  0.00
ATOM   1941  H8  A      61      42.622  46.153  75.336  1.00  0.00
ATOM   1942  N7  A      61      43.911  45.368  73.918  1.00  0.00
ATOM   1943  C5  A      61      44.542  46.055  72.841  1.00  0.00
ATOM   1944  C6  A      61      45.587  45.669  72.008  1.00  0.00
ATOM   1945  N6  A      61      46.123  44.536  71.835  1.00  0.00
ATOM   1946  H61 A      61      45.845  43.793  72.460  1.00  0.00
ATOM   1947  H62 A      61      46.925  44.466  71.226  1.00  0.00
ATOM   1948  N1  A      61      46.019  46.553  71.087  1.00  0.00
ATOM   1949  C2  A      61      45.562  47.781  71.068  1.00  0.00
ATOM   1950  H2  A      61      45.998  48.454  70.345  1.00  0.00
ATOM   1951  N3  A      61      44.566  48.291  71.835  1.00  0.00
ATOM   1952  C4  A      61      44.118  47.376  72.728  1.00  0.00
ATOM   1953  C3' A      61      40.275  48.369  73.982  1.00  0.00
ATOM   1954  H3' A      61      40.292  47.354  73.586  1.00  0.00
ATOM   1955  C2' A      61      41.399  49.152  73.292  1.00  0.00
ATOM   1956  H2' A      61      41.574  48.740  72.298  1.00  0.00
ATOM   1957  O2' A      61      41.328  50.530  73.283  1.00  0.00
ATOM   1958 HO2' A      61      40.431  50.685  73.587  1.00  0.00
ATOM   1959  O3' A      61      38.993  48.968  73.691  1.00  0.00
ATOM   1960  P   U      62      38.290  48.544  72.330  1.00  0.00
ATOM   1961  OP1 U      62      37.043  49.369  72.131  1.00  0.00
ATOM   1962  OP2 U      62      38.168  47.092  72.527  1.00  0.00
ATOM   1963  O5' U      62      39.285  48.675  71.059  1.00  0.00
ATOM   1964  C5' U      62      39.442  49.920  70.340  1.00  0.00
ATOM   1965  H5' U      62      39.832  50.750  70.930  1.00  0.00
ATOM   1966 H5'' U      62      38.467  50.225  69.962  1.00  0.00
ATOM   1967  C4' U      62      40.377  49.599  69.120  1.00  0.00
ATOM   1968  H4' U      62      40.475  50.530  68.562  1.00  0.00
ATOM   1969  O4' U      62      41.687  49.168  69.564  1.00  0.00
ATOM   1970  C1' U      62      42.145  48.070  68.790  1.00  0.00
ATOM   1971  H1' U      62      43.085  48.416  68.358  1.00  0.00
ATOM   1972  N1  U      62      42.422  46.782  69.594  1.00  0.00
ATOM   1973  C6  U      62      41.473  46.295  70.494  1.00  0.00
ATOM   1974  H6  U      62      40.663  46.868  70.921  1.00  0.00
ATOM   1975  C5  U      62      41.594  45.064  70.957  1.00  0.00
ATOM   1976  H5  U      62      40.854  44.814  71.702  1.00  0.00
ATOM   1977  C4  U      62      42.638  44.144  70.528  1.00  0.00
ATOM   1978  O4  U      62      42.813  42.963  70.909  1.00  0.00
ATOM   1979  N3  U      62      43.559  44.651  69.640  1.00  0.00
ATOM   1980  H3  U      62      44.343  44.043  69.447  1.00  0.00
ATOM   1981  C2  U      62      43.375  45.884  69.039  1.00  0.00
ATOM   1982  O2  U      62      44.010  46.209  68.006  1.00  0.00
ATOM   1983  C3' U      62      39.824  48.418  68.265  1.00  0.00
ATOM   1984  H3' U      62      39.329  47.648  68.857  1.00  0.00
ATOM   1985  C2' U      62      41.106  47.843  67.668  1.00  0.00
ATOM   1986  H2' U      62      41.045  46.764  67.527  1.00  0.00
ATOM   1987  O2' U      62      41.557  48.563  66.518  1.00  0.00
ATOM   1988 HO2' U      62      40.882  48.605  65.837  1.00  0.00
ATOM   1989  O3' U      62      38.803  48.854  67.348  1.00  0.00
ATOM   1990  P   U      63      37.876  47.692  66.616  1.00  0.00
ATOM   1991  OP1 U      63      36.472  48.107  66.818  1.00  0.00
ATOM   1992  OP2 U      63      38.235  46.319  66.993  1.00  0.00
ATOM   1993  O5' U      63      38.285  47.936  65.088  1.00  0.00
ATOM   1994  C5' U      63      37.952  49.089  64.313  1.00  0.00
ATOM   1995  H5' U      63      38.479  49.965  64.693  1.00  0.00
ATOM   1996 H5'' U      63      36.884  49.304  64.345  1.00  0.00
ATOM   1997  C4' U      63      38.309  48.907  62.813  1.00  0.00
ATOM   1998  H4' U      63      38.009  49.791  62.251  1.00  0.00
ATOM   1999  O4' U      63      39.695  48.730  62.723  1.00  0.00
ATOM   2000  C1' U      63      39.961  48.042  61.472  1.00  0.00
ATOM   2001  H1' U      63      40.406  48.772  60.796  1.00  0.00
ATOM   2002  N1  U      63      40.999  46.948  61.544  1.00  0.00
ATOM   2003  C6  U      63      41.001  46.117  62.609  1.00  0.00
ATOM   2004  H6  U      63      40.295  46.212  63.421  1.00  0.00
ATOM   2005  C5  U      63      41.936  45.138  62.729  1.00  0.00
ATOM   2006  H5  U      63      41.939  44.525  63.618  1.00  0.00
ATOM   2007  C4  U      63      42.933  45.013  61.706  1.00  0.00
ATOM   2008  O4  U      63      43.706  44.098  61.683  1.00  0.00
ATOM   2009  N3  U      63      42.983  45.978  60.714  1.00  0.00
ATOM   2010  H3  U      63      43.768  45.858  60.089  1.00  0.00
ATOM   2011  C2  U      63      42.009  46.943  60.612  1.00  0.00
ATOM   2012  O2  U      63      42.045  47.792  59.714  1.00  0.00
ATOM   2013  C3' U      63      37.638  47.770  62.045  1.00  0.00
ATOM   2014  H3' U      63      37.531  46.899  62.692  1.00  0.00
ATOM   2015  C2' U      63      38.608  47.573  60.953  1.00  0.00
ATOM   2016  H2' U      63      38.650  46.522  60.668  1.00  0.00
ATOM   2017  O2' U      63      38.271  48.385  59.919  1.00  0.00
ATOM   2018 HO2' U      63      37.387  48.147  59.630  1.00  0.00
ATOM   2019  O3' U      63      36.205  47.969  61.674  1.00  0.00
ATOM   2020  P   G      64      35.307  46.841  60.946  1.00  0.00
ATOM   2021  OP1 G      64      33.923  47.012  61.311  1.00  0.00
ATOM   2022  OP2 G      64      35.988  45.497  61.231  1.00  0.00
ATOM   2023  O5' G      64      35.736  47.204  59.424  1.00  0.00
ATOM   2024  C5' G      64      35.118  48.292  58.663  1.00  0.00
ATOM   2025  H5' G      64      35.365  49.281  59.048  1.00  0.00
ATOM   2026 H5'' G      64      34.031  48.217  58.678  1.00  0.00
ATOM   2027  C4' G      64      35.635  48.334  57.241  1.00  0.00
ATOM   2028  H4' G      64      35.220  49.178  56.690  1.00  0.00
ATOM   2029  O4' G      64      37.084  48.391  57.186  1.00  0.00
ATOM   2030  C1' G      64      37.604  47.404  56.361  1.00  0.00
ATOM   2031  H1' G      64      38.213  47.863  55.581  1.00  0.00
ATOM   2032  N9  G      64      38.442  46.436  57.129  1.00  0.00
ATOM   2033  C8  G      64      38.023  45.540  58.115  1.00  0.00
ATOM   2034  H8  G      64      37.013  45.445  58.485  1.00  0.00
ATOM   2035  N7  G      64      38.951  44.776  58.600  1.00  0.00
ATOM   2036  C5  G      64      40.053  45.244  57.968  1.00  0.00
ATOM   2037  C6  G      64      41.421  44.910  58.075  1.00  0.00
ATOM   2038  O6  G      64      41.902  44.015  58.793  1.00  0.00
ATOM   2039  N1  G      64      42.335  45.635  57.400  1.00  0.00
ATOM   2040  H1  G      64      43.316  45.499  57.597  1.00  0.00
ATOM   2041  C2  G      64      41.981  46.689  56.544  1.00  0.00
ATOM   2042  N2  G      64      42.828  47.495  56.043  1.00  0.00
ATOM   2043  H21 G      64      42.555  48.285  55.476  1.00  0.00
ATOM   2044  H22 G      64      43.785  47.172  56.033  1.00  0.00
ATOM   2045  N3  G      64      40.688  47.071  56.381  1.00  0.00
ATOM   2046  C4  G      64      39.780  46.254  57.036  1.00  0.00
ATOM   2047  C3' G      64      35.201  47.023  56.472  1.00  0.00
ATOM   2048  H3' G      64      35.131  46.166  57.141  1.00  0.00
ATOM   2049  C2' G      64      36.434  46.746  55.622  1.00  0.00
ATOM   2050  H2' G      64      36.689  45.687  55.575  1.00  0.00
ATOM   2051  O2' G      64      36.406  47.216  54.330  1.00  0.00
ATOM   2052 HO2' G      64      35.695  46.736  53.898  1.00  0.00
ATOM   2053  O3' G      64      34.015  47.070  55.671  1.00  0.00
ATOM   2054  P   U      65      33.355  45.764  55.015  1.00  0.00
ATOM   2055  OP1 U      65      31.868  46.058  54.956  1.00  0.00
ATOM   2056  OP2 U      65      33.734  44.637  55.829  1.00  0.00
ATOM   2057  O5' U      65      34.061  45.526  53.708  1.00  0.00
ATOM   2058  C5' U      65      33.834  46.296  52.602  1.00  0.00
ATOM   2059  H5' U      65      33.968  47.363  52.784  1.00  0.00
ATOM   2060 H5'' U      65      32.790  46.245  52.294  1.00  0.00
ATOM   2061  C4' U      65      34.821  45.915  51.530  1.00  0.00
ATOM   2062  H4' U      65      34.893  46.692  50.769  1.00  0.00
ATOM   2063  O4' U      65      36.181  45.826  52.044  1.00  0.00
ATOM   2064  C1' U      65      36.751  44.609  51.659  1.00  0.00
ATOM   2065  H1' U      65      37.160  44.692  50.652  1.00  0.00
ATOM   2066  N1  U      65      37.790  44.194  52.611  1.00  0.00
ATOM   2067  C6  U      65      37.521  43.700  53.841  1.00  0.00
ATOM   2068  H6  U      65      36.540  43.344  54.117  1.00  0.00
ATOM   2069  C5  U      65      38.537  43.529  54.760  1.00  0.00
ATOM   2070  H5  U      65      38.355  43.202  55.773  1.00  0.00
ATOM   2071  C4  U      65      39.883  43.906  54.474  1.00  0.00
ATOM   2072  O4  U      65      40.827  43.832  55.269  1.00  0.00
ATOM   2073  N3  U      65      40.110  44.213  53.142  1.00  0.00
ATOM   2074  H3  U      65      41.044  44.421  52.819  1.00  0.00
ATOM   2075  C2  U      65      39.096  44.429  52.240  1.00  0.00
ATOM   2076  O2  U      65      39.440  44.725  51.096  1.00  0.00
ATOM   2077  C3' U      65      34.426  44.631  50.948  1.00  0.00
ATOM   2078  H3' U      65      33.467  44.279  51.328  1.00  0.00
ATOM   2079  C2' U      65      35.524  43.696  51.561  1.00  0.00
ATOM   2080  H2' U      65      35.207  43.495  52.584  1.00  0.00
ATOM   2081  O2' U      65      35.738  42.450  50.899  1.00  0.00
ATOM   2082 HO2' U      65      36.203  41.923  51.553  1.00  0.00
ATOM   2083  O3' U      65      34.511  44.755  49.553  1.00  0.00
ATOM   2084  P   A      66      33.099  44.774  48.802  1.00  0.00
ATOM   2085  OP1 A      66      32.113  43.799  49.271  1.00  0.00
ATOM   2086  OP2 A      66      33.321  44.735  47.363  1.00  0.00
ATOM   2087  O5' A      66      32.647  46.210  49.121  1.00  0.00
ATOM   2088  C5' A      66      31.336  46.432  49.670  1.00  0.00
ATOM   2089  H5' A      66      31.152  45.794  50.535  1.00  0.00
ATOM   2090 H5'' A      66      30.650  46.077  48.902  1.00  0.00
ATOM   2091  C4' A      66      31.137  47.895  49.958  1.00  0.00
ATOM   2092  H4' A      66      30.063  48.059  50.046  1.00  0.00
ATOM   2093  O4' A      66      31.891  48.218  51.153  1.00  0.00
ATOM   2094  C1' A      66      32.558  49.425  50.795  1.00  0.00
ATOM   2095  H1' A      66      31.887  50.279  50.892  1.00  0.00
ATOM   2096  N9  A      66      33.747  49.550  51.643  1.00  0.00
ATOM   2097  C8  A      66      35.039  49.254  51.200  1.00  0.00
ATOM   2098  H8  A      66      35.197  48.864  50.205  1.00  0.00
ATOM   2099  N7  A      66      36.001  49.461  52.089  1.00  0.00
ATOM   2100  C5  A      66      35.248  50.028  53.117  1.00  0.00
ATOM   2101  C6  A      66      35.637  50.644  54.348  1.00  0.00
ATOM   2102  N6  A      66      36.841  50.857  54.857  1.00  0.00
ATOM   2103  H61 A      66      37.012  51.415  55.682  1.00  0.00
ATOM   2104  H62 A      66      37.551  50.351  54.348  1.00  0.00
ATOM   2105  N1  A      66      34.746  51.191  55.145  1.00  0.00
ATOM   2106  C2  A      66      33.533  51.233  54.711  1.00  0.00
ATOM   2107  H2  A      66      32.814  51.673  55.386  1.00  0.00
ATOM   2108  N3  A      66      33.048  50.727  53.649  1.00  0.00
ATOM   2109  C4  A      66      33.949  50.166  52.844  1.00  0.00
ATOM   2110  C3' A      66      31.508  48.765  48.786  1.00  0.00
ATOM   2111  H3' A      66      31.755  48.170  47.906  1.00  0.00
ATOM   2112  C2' A      66      32.793  49.318  49.334  1.00  0.00
ATOM   2113  H2' A      66      33.453  48.496  49.056  1.00  0.00
ATOM   2114  O2' A      66      33.119  50.585  48.789  1.00  0.00
ATOM   2115 HO2' A      66      33.943  50.514  48.302  1.00  0.00
ATOM   2116  O3' A      66      30.518  49.762  48.482  1.00  0.00
ATOM   2117  P   U      67      29.545  49.492  47.337  1.00  0.00
ATOM   2118  OP1 U      67      28.512  50.575  47.354  1.00  0.00
ATOM   2119  OP2 U      67      29.097  48.083  47.260  1.00  0.00
ATOM   2120  O5' U      67      30.543  49.840  46.064  1.00  0.00
ATOM   2121  C5' U      67      31.002  51.129  45.876  1.00  0.00
ATOM   2122  H5' U      67      31.494  51.566  46.744  1.00  0.00
ATOM   2123 H5'' U      67      30.181  51.799  45.620  1.00  0.00
ATOM   2124  C4' U      67      32.051  51.206  44.725  1.00  0.00
ATOM   2125  H4' U      67      32.357  52.249  44.640  1.00  0.00
ATOM   2126  O4' U      67      33.283  50.551  44.983  1.00  0.00
ATOM   2127  C1' U      67      33.741  49.997  43.742  1.00  0.00
ATOM   2128  H1' U      67      34.777  50.252  43.521  1.00  0.00
ATOM   2129  N1  U      67      33.714  48.509  43.711  1.00  0.00
ATOM   2130  C6  U      67      32.820  47.854  44.553  1.00  0.00
ATOM   2131  H6  U      67      32.242  48.398  45.285  1.00  0.00
ATOM   2132  C5  U      67      32.686  46.507  44.580  1.00  0.00
ATOM   2133  H5  U      67      31.965  46.083  45.263  1.00  0.00
ATOM   2134  C4  U      67      33.554  45.642  43.782  1.00  0.00
ATOM   2135  O4  U      67      33.486  44.458  43.897  1.00  0.00
ATOM   2136  N3  U      67      34.471  46.316  42.965  1.00  0.00
ATOM   2137  H3  U      67      35.067  45.732  42.396  1.00  0.00
ATOM   2138  C2  U      67      34.555  47.751  42.954  1.00  0.00
ATOM   2139  O2  U      67      35.476  48.251  42.257  1.00  0.00
ATOM   2140  C3' U      67      31.514  50.718  43.368  1.00  0.00
ATOM   2141  H3' U      67      31.008  49.766  43.523  1.00  0.00
ATOM   2142  C2' U      67      32.859  50.563  42.639  1.00  0.00
ATOM   2143  H2' U      67      32.928  49.919  41.762  1.00  0.00
ATOM   2144  O2' U      67      33.180  51.878  42.190  1.00  0.00
ATOM   2145 HO2' U      67      32.383  52.290  41.847  1.00  0.00
ATOM   2146  O3' U      67      30.679  51.682  42.656  1.00  0.00
ATOM   2147  P   U      68      29.873  51.283  41.426  1.00  0.00
ATOM   2148  OP1 U      68      28.826  52.253  41.203  1.00  0.00
ATOM   2149  OP2 U      68      29.581  49.814  41.561  1.00  0.00
ATOM   2150  O5' U      68      30.855  51.304  40.163  1.00  0.00
ATOM   2151  C5' U      68      31.221  52.455  39.383  1.00  0.00
ATOM   2152  H5' U      68      31.568  53.232  40.064  1.00  0.00
ATOM   2153 H5'' U      68      30.430  52.883  38.766  1.00  0.00
ATOM   2154  C4' U      68      32.364  52.021  38.515  1.00  0.00
ATOM   2155  H4' U      68      32.987  52.889  38.296  1.00  0.00
ATOM   2156  O4' U      68      33.288  51.158  39.241  1.00  0.00
ATOM   2157  C1' U      68      33.847  50.236  38.371  1.00  0.00
ATOM   2158  H1' U      68      34.910  50.451  38.261  1.00  0.00
ATOM   2159  N1  U      68      33.934  48.840  38.899  1.00  0.00
ATOM   2160  C6  U      68      32.866  48.193  39.506  1.00  0.00
ATOM   2161  H6  U      68      31.924  48.688  39.688  1.00  0.00
ATOM   2162  C5  U      68      33.059  46.966  39.967  1.00  0.00
ATOM   2163  H5  U      68      32.346  46.359  40.507  1.00  0.00
ATOM   2164  C4  U      68      34.255  46.219  39.852  1.00  0.00
ATOM   2165  O4  U      68      34.356  45.085  40.420  1.00  0.00
ATOM   2166  N3  U      68      35.236  46.846  39.049  1.00  0.00
ATOM   2167  H3  U      68      36.165  46.474  39.185  1.00  0.00
ATOM   2168  C2  U      68      35.070  48.111  38.531  1.00  0.00
ATOM   2169  O2  U      68      35.870  48.529  37.673  1.00  0.00
ATOM   2170  C3' U      68      31.925  51.244  37.314  1.00  0.00
ATOM   2171  H3' U      68      31.141  50.529  37.566  1.00  0.00
ATOM   2172  C2' U      68      33.234  50.440  36.987  1.00  0.00
ATOM   2173  H2' U      68      32.978  49.476  36.546  1.00  0.00
ATOM   2174  O2' U      68      34.250  51.161  36.227  1.00  0.00
ATOM   2175 HO2' U      68      33.805  51.221  35.378  1.00  0.00
ATOM   2176  O3' U      68      31.464  52.104  36.237  1.00  0.00
ATOM   2177  P   A      69      30.624  51.570  34.995  1.00  0.00
ATOM   2178  OP1 A      69      29.997  52.718  34.279  1.00  0.00
ATOM   2179  OP2 A      69      29.806  50.421  35.527  1.00  0.00
ATOM   2180  O5' A      69      31.706  50.867  34.036  1.00  0.00
ATOM   2181  C5' A      69      32.381  51.574  33.083  1.00  0.00
ATOM   2182  H5' A      69      32.975  52.349  33.568  1.00  0.00
ATOM   2183 H5'' A      69      31.670  51.961  32.353  1.00  0.00
ATOM   2184  C4' A      69      33.472  50.709  32.371  1.00  0.00
ATOM   2185  H4' A      69      34.144  51.282  31.733  1.00  0.00
ATOM   2186  O4' A      69      34.252  50.079  33.388  1.00  0.00
ATOM   2187  C1' A      69      34.529  48.755  33.009  1.00  0.00
ATOM   2188  H1' A      69      35.587  48.711  32.750  1.00  0.00
ATOM   2189  N9  A      69      34.208  47.821  34.107  1.00  0.00
ATOM   2190  C8  A      69      33.092  47.624  34.779  1.00  0.00
ATOM   2191  H8  A      69      32.296  48.353  34.745  1.00  0.00
ATOM   2192  N7  A      69      33.094  46.703  35.700  1.00  0.00
ATOM   2193  C5  A      69      34.354  46.131  35.593  1.00  0.00
ATOM   2194  C6  A      69      35.043  45.037  36.155  1.00  0.00
ATOM   2195  N6  A      69      34.557  44.103  36.963  1.00  0.00
ATOM   2196  H61 A      69      33.594  44.059  37.265  1.00  0.00
ATOM   2197  H62 A      69      35.260  43.550  37.433  1.00  0.00
ATOM   2198  N1  A      69      36.326  44.855  35.861  1.00  0.00
ATOM   2199  C2  A      69      36.884  45.639  34.983  1.00  0.00
ATOM   2200  H2  A      69      37.906  45.376  34.752  1.00  0.00
ATOM   2201  N3  A      69      36.320  46.599  34.352  1.00  0.00
ATOM   2202  C4  A      69      35.036  46.824  34.635  1.00  0.00
ATOM   2203  C3' A      69      32.877  49.572  31.524  1.00  0.00
ATOM   2204  H3' A      69      31.904  49.295  31.931  1.00  0.00
ATOM   2205  C2' A      69      33.812  48.404  31.687  1.00  0.00
ATOM   2206  H2' A      69      33.300  47.442  31.728  1.00  0.00
ATOM   2207  O2' A      69      34.801  48.472  30.687  1.00  0.00
ATOM   2208 HO2' A      69      34.378  48.270  29.849  1.00  0.00
ATOM   2209  O3' A      69      32.786  49.983  30.155  1.00  0.00
ATOM   2210  P   A      70      32.020  49.177  29.061  1.00  0.00
ATOM   2211  OP1 A      70      31.603  50.155  28.009  1.00  0.00
ATOM   2212  OP2 A      70      31.010  48.303  29.653  1.00  0.00
ATOM   2213  O5' A      70      33.178  48.204  28.417  1.00  0.00
ATOM   2214  C5' A      70      33.966  48.742  27.393  1.00  0.00
ATOM   2215  H5' A      70      34.535  49.604  27.742  1.00  0.00
ATOM   2216 H5'' A      70      33.463  49.078  26.486  1.00  0.00
ATOM   2217  C4' A      70      35.004  47.696  26.964  1.00  0.00
ATOM   2218  H4' A      70      35.749  48.096  26.276  1.00  0.00
ATOM   2219  O4' A      70      35.613  47.312  28.144  1.00  0.00
ATOM   2220  C1' A      70      35.883  45.941  28.093  1.00  0.00
ATOM   2221  H1' A      70      36.960  45.774  28.110  1.00  0.00
ATOM   2222  N9  A      70      35.233  45.330  29.274  1.00  0.00
ATOM   2223  C8  A      70      33.921  45.377  29.670  1.00  0.00
ATOM   2224  H8  A      70      33.148  45.909  29.136  1.00  0.00
ATOM   2225  N7  A      70      33.764  44.826  30.797  1.00  0.00
ATOM   2226  C5  A      70      34.981  44.356  31.230  1.00  0.00
ATOM   2227  C6  A      70      35.562  43.713  32.352  1.00  0.00
ATOM   2228  N6  A      70      34.780  43.356  33.419  1.00  0.00
ATOM   2229  H61 A      70      35.196  42.768  34.127  1.00  0.00
ATOM   2230  H62 A      70      33.785  43.535  33.416  1.00  0.00
ATOM   2231  N1  A      70      36.845  43.439  32.477  1.00  0.00
ATOM   2232  C2  A      70      37.622  43.771  31.482  1.00  0.00
ATOM   2233  H2  A      70      38.671  43.527  31.561  1.00  0.00
ATOM   2234  N3  A      70      37.257  44.347  30.304  1.00  0.00
ATOM   2235  C4  A      70      35.905  44.669  30.305  1.00  0.00
ATOM   2236  C3' A      70      34.357  46.418  26.296  1.00  0.00
ATOM   2237  H3' A      70      33.405  46.209  26.784  1.00  0.00
ATOM   2238  C2' A      70      35.355  45.353  26.789  1.00  0.00
ATOM   2239  H2' A      70      34.929  44.389  27.068  1.00  0.00
ATOM   2240  O2' A      70      36.379  45.054  25.876  1.00  0.00
ATOM   2241 HO2' A      70      35.963  44.421  25.285  1.00  0.00
ATOM   2242  O3' A      70      34.135  46.537  24.882  1.00  0.00
ATOM   2243  P   G      71      33.208  45.537  24.159  1.00  0.00
ATOM   2244  OP1 G      71      32.760  46.242  22.972  1.00  0.00
ATOM   2245  OP2 G      71      32.158  44.987  25.034  1.00  0.00
ATOM   2246  O5' G      71      34.281  44.340  23.772  1.00  0.00
ATOM   2247  C5' G      71      35.241  44.558  22.800  1.00  0.00
ATOM   2248  H5' G      71      35.772  45.475  23.056  1.00  0.00
ATOM   2249 H5'' G      71      34.767  44.740  21.835  1.00  0.00
ATOM   2250  C4' G      71      36.284  43.451  22.623  1.00  0.00
ATOM   2251  H4' G      71      37.194  43.744  22.100  1.00  0.00
ATOM   2252  O4' G      71      36.655  42.895  23.855  1.00  0.00
ATOM   2253  C1' G      71      37.306  41.666  23.547  1.00  0.00
ATOM   2254  H1' G      71      38.395  41.685  23.605  1.00  0.00
ATOM   2255  N9  G      71      36.895  40.485  24.373  1.00  0.00
ATOM   2256  C8  G      71      35.860  40.413  25.307  1.00  0.00
ATOM   2257  H8  G      71      35.149  41.192  25.536  1.00  0.00
ATOM   2258  N7  G      71      35.766  39.268  25.886  1.00  0.00
ATOM   2259  C5  G      71      36.738  38.487  25.287  1.00  0.00
ATOM   2260  C6  G      71      37.126  37.148  25.518  1.00  0.00
ATOM   2261  O6  G      71      36.651  36.288  26.268  1.00  0.00
ATOM   2262  N1  G      71      38.306  36.810  24.940  1.00  0.00
ATOM   2263  H1  G      71      38.779  35.975  25.255  1.00  0.00
ATOM   2264  C2  G      71      38.890  37.583  23.955  1.00  0.00
ATOM   2265  N2  G      71      39.850  37.027  23.343  1.00  0.00
ATOM   2266  H21 G      71      40.428  37.515  22.674  1.00  0.00
ATOM   2267  H22 G      71      40.051  36.057  23.539  1.00  0.00
ATOM   2268  N3  G      71      38.531  38.804  23.653  1.00  0.00
ATOM   2269  C4  G      71      37.468  39.223  24.352  1.00  0.00
ATOM   2270  C3' G      71      35.729  42.255  21.873  1.00  0.00
ATOM   2271  H3' G      71      34.866  41.811  22.369  1.00  0.00
ATOM   2272  C2' G      71      36.902  41.257  22.056  1.00  0.00
ATOM   2273  H2' G      71      36.635  40.200  22.017  1.00  0.00
ATOM   2274  O2' G      71      38.018  41.533  21.320  1.00  0.00
ATOM   2275 HO2' G      71      38.031  40.805  20.694  1.00  0.00
ATOM   2276  O3' G      71      35.411  42.474  20.508  1.00  0.00
ATOM   2277  P   G      72      34.278  41.635  19.824  1.00  0.00
ATOM   2278  OP1 G      72      33.946  42.303  18.549  1.00  0.00
ATOM   2279  OP2 G      72      33.210  41.397  20.761  1.00  0.00
ATOM   2280  O5' G      72      35.068  40.333  19.430  1.00  0.00
ATOM   2281  C5' G      72      36.113  40.304  18.518  1.00  0.00
ATOM   2282  H5' G      72      36.766  41.138  18.775  1.00  0.00
ATOM   2283 H5'' G      72      35.661  40.518  17.549  1.00  0.00
ATOM   2284  C4' G      72      36.949  38.958  18.663  1.00  0.00
ATOM   2285  H4' G      72      37.822  38.916  18.012  1.00  0.00
ATOM   2286  O4' G      72      37.327  38.772  20.022  1.00  0.00
ATOM   2287  C1' G      72      37.502  37.380  20.299  1.00  0.00
ATOM   2288  H1' G      72      38.537  37.048  20.380  1.00  0.00
ATOM   2289  N9  G      72      36.640  36.941  21.419  1.00  0.00
ATOM   2290  C8  G      72      35.430  37.410  21.841  1.00  0.00
ATOM   2291  H8  G      72      34.968  38.276  21.390  1.00  0.00
ATOM   2292  N7  G      72      34.796  36.712  22.739  1.00  0.00
ATOM   2293  C5  G      72      35.660  35.606  22.941  1.00  0.00
ATOM   2294  C6  G      72      35.516  34.484  23.785  1.00  0.00
ATOM   2295  O6  G      72      34.572  34.090  24.456  1.00  0.00
ATOM   2296  N1  G      72      36.612  33.577  23.730  1.00  0.00
ATOM   2297  H1  G      72      36.798  32.964  24.511  1.00  0.00
ATOM   2298  C2  G      72      37.679  33.842  22.932  1.00  0.00
ATOM   2299  N2  G      72      38.538  32.867  22.763  1.00  0.00
ATOM   2300  H21 G      72      39.281  32.945  22.083  1.00  0.00
ATOM   2301  H22 G      72      38.536  32.079  23.395  1.00  0.00
ATOM   2302  N3  G      72      37.868  34.883  22.120  1.00  0.00
ATOM   2303  C4  G      72      36.772  35.763  22.163  1.00  0.00
ATOM   2304  C3' G      72      36.146  37.695  18.262  1.00  0.00
ATOM   2305  H3' G      72      35.144  37.860  18.658  1.00  0.00
ATOM   2306  C2' G      72      36.974  36.672  19.065  1.00  0.00
ATOM   2307  H2' G      72      36.377  35.809  19.358  1.00  0.00
ATOM   2308  O2' G      72      38.082  36.202  18.306  1.00  0.00
ATOM   2309 HO2' G      72      37.753  35.581  17.652  1.00  0.00
ATOM   2310  O3' G      72      36.208  37.455  16.824  1.00  0.00
ATOM   2311  P   G      73      35.305  36.433  16.137  1.00  0.00
ATOM   2312  OP1 G      73      35.325  36.799  14.671  1.00  0.00
ATOM   2313  OP2 G      73      34.041  36.285  16.916  1.00  0.00
ATOM   2314  O5' G      73      36.020  35.121  16.303  1.00  0.00
ATOM   2315  C5' G      73      37.180  34.751  15.598  1.00  0.00
ATOM   2316  H5' G      73      37.979  35.493  15.589  1.00  0.00
ATOM   2317 H5'' G      73      36.966  34.626  14.537  1.00  0.00
ATOM   2318  C4' G      73      37.632  33.391  16.240  1.00  0.00
ATOM   2319  H4' G      73      38.498  33.076  15.657  1.00  0.00
ATOM   2320  O4' G      73      37.974  33.391  17.599  1.00  0.00
ATOM   2321  C1' G      73      37.613  32.142  18.203  1.00  0.00
ATOM   2322  H1' G      73      38.434  31.790  18.828  1.00  0.00
ATOM   2323  N9  G      73      36.465  32.402  19.109  1.00  0.00
ATOM   2324  C8  G      73      35.514  33.302  19.139  1.00  0.00
ATOM   2325  H8  G      73      35.382  34.114  18.439  1.00  0.00
ATOM   2326  N7  G      73      34.712  33.232  20.165  1.00  0.00
ATOM   2327  C5  G      73      35.184  32.092  20.847  1.00  0.00
ATOM   2328  C6  G      73      34.727  31.518  22.067  1.00  0.00
ATOM   2329  O6  G      73      33.678  31.740  22.689  1.00  0.00
ATOM   2330  N1  G      73      35.447  30.370  22.324  1.00  0.00
ATOM   2331  H1  G      73      35.064  29.713  22.989  1.00  0.00
ATOM   2332  C2  G      73      36.440  29.821  21.585  1.00  0.00
ATOM   2333  N2  G      73      36.612  28.558  21.756  1.00  0.00
ATOM   2334  H21 G      73      36.016  28.059  22.400  1.00  0.00
ATOM   2335  H22 G      73      37.182  28.098  21.061  1.00  0.00
ATOM   2336  N3  G      73      36.756  30.273  20.397  1.00  0.00
ATOM   2337  C4  G      73      36.195  31.538  20.182  1.00  0.00
ATOM   2338  C3' G      73      36.576  32.289  16.101  1.00  0.00
ATOM   2339  H3' G      73      35.632  32.651  16.510  1.00  0.00
ATOM   2340  C2' G      73      37.243  31.204  17.063  1.00  0.00
ATOM   2341  H2' G      73      36.524  30.502  17.486  1.00  0.00
ATOM   2342  O2' G      73      38.288  30.530  16.466  1.00  0.00
ATOM   2343 HO2' G      73      38.261  29.571  16.503  1.00  0.00
ATOM   2344  O3' G      73      36.377  31.841  14.698  1.00  0.00
ATOM   2345  P   C      74      34.971  31.549  14.124  1.00  0.00
ATOM   2346  OP1 C      74      35.133  31.262  12.707  1.00  0.00
ATOM   2347  OP2 C      74      33.997  32.576  14.611  1.00  0.00
ATOM   2348  O5' C      74      34.670  30.244  14.958  1.00  0.00
ATOM   2349  C5' C      74      35.461  29.096  14.917  1.00  0.00
ATOM   2350  H5' C      74      36.479  29.287  15.256  1.00  0.00
ATOM   2351 H5'' C      74      35.441  28.741  13.887  1.00  0.00
ATOM   2352  C4' C      74      34.984  27.977  15.901  1.00  0.00
ATOM   2353  H4' C      74      35.476  27.027  15.692  1.00  0.00
ATOM   2354  O4' C      74      35.243  28.348  17.270  1.00  0.00
ATOM   2355  C1' C      74      34.328  27.606  18.053  1.00  0.00
ATOM   2356  H1' C      74      34.948  26.849  18.535  1.00  0.00
ATOM   2357  N1  C      74      33.525  28.484  18.924  1.00  0.00
ATOM   2358  C6  C      74      33.216  29.795  18.572  1.00  0.00
ATOM   2359  H6  C      74      33.551  30.258  17.656  1.00  0.00
ATOM   2360  C5  C      74      32.494  30.522  19.435  1.00  0.00
ATOM   2361  H5  C      74      32.271  31.566  19.266  1.00  0.00
ATOM   2362  C4  C      74      31.908  29.823  20.528  1.00  0.00
ATOM   2363  N4  C      74      31.074  30.479  21.272  1.00  0.00
ATOM   2364  H41 C      74      30.939  31.419  20.928  1.00  0.00
ATOM   2365  H42 C      74      30.802  30.134  22.181  1.00  0.00
ATOM   2366  N3  C      74      31.994  28.583  20.826  1.00  0.00
ATOM   2367  C2  C      74      32.814  27.874  20.018  1.00  0.00
ATOM   2368  O2  C      74      32.851  26.682  20.335  1.00  0.00
ATOM   2369  C3' C      74      33.505  27.659  15.735  1.00  0.00
ATOM   2370  H3' C      74      32.806  28.454  15.994  1.00  0.00
ATOM   2371  C2' C      74      33.403  26.861  17.083  1.00  0.00
ATOM   2372  H2' C      74      32.378  26.791  17.448  1.00  0.00
ATOM   2373  O2' C      74      33.889  25.507  16.892  1.00  0.00
ATOM   2374 HO2' C      74      34.522  25.456  16.171  1.00  0.00
ATOM   2375  O3' C      74      33.159  27.063  14.493  1.00  0.00
ATOM   2376  P   U      75      31.704  26.940  13.980  1.00  0.00
ATOM   2377  OP1 U      75      31.755  26.270  12.608  1.00  0.00
ATOM   2378  OP2 U      75      31.084  28.318  14.038  1.00  0.00
ATOM   2379  O5' U      75      30.865  26.071  14.959  1.00  0.00
ATOM   2380  C5' U      75      31.234  24.734  14.996  1.00  0.00
ATOM   2381  H5' U      75      32.303  24.529  15.035  1.00  0.00
ATOM   2382 H5'' U      75      30.966  24.236  14.064  1.00  0.00
ATOM   2383  C4' U      75      30.535  24.018  16.150  1.00  0.00
ATOM   2384  H4' U      75      30.854  22.977  16.108  1.00  0.00
ATOM   2385  O4' U      75      30.924  24.718  17.320  1.00  0.00
ATOM   2386  C1' U      75      29.878  24.469  18.287  1.00  0.00
ATOM   2387  H1' U      75      30.211  23.773  19.057  1.00  0.00
ATOM   2388  N1  U      75      29.462  25.789  18.857  1.00  0.00
ATOM   2389  C6  U      75      29.502  26.949  18.124  1.00  0.00
ATOM   2390  H6  U      75      29.703  26.890  17.064  1.00  0.00
ATOM   2391  C5  U      75      29.222  28.192  18.728  1.00  0.00
ATOM   2392  H5  U      75      29.179  29.026  18.044  1.00  0.00
ATOM   2393  C4  U      75      28.769  28.292  20.114  1.00  0.00
ATOM   2394  O4  U      75      28.284  29.342  20.674  1.00  0.00
ATOM   2395  N3  U      75      28.721  27.080  20.748  1.00  0.00
ATOM   2396  H3  U      75      28.361  27.084  21.691  1.00  0.00
ATOM   2397  C2  U      75      28.996  25.842  20.211  1.00  0.00
ATOM   2398  O2  U      75      28.841  24.825  20.827  1.00  0.00
ATOM   2399  C3' U      75      29.012  23.911  15.977  1.00  0.00
ATOM   2400  H3' U      75      28.772  24.917  15.631  1.00  0.00
ATOM   2401  C2' U      75      28.767  23.794  17.509  1.00  0.00
ATOM   2402  H2' U      75      27.851  24.313  17.794  1.00  0.00
ATOM   2403  O2' U      75      28.747  22.416  17.847  1.00  0.00
ATOM   2404 HO2' U      75      28.442  21.837  17.144  1.00  0.00
ATOM   2405  O3' U      75      28.589  22.866  15.131  1.00  0.00
ATOM   2406  P   U      76      27.174  23.057  14.426  1.00  0.00
ATOM   2407  OP1 U      76      26.992  21.985  13.484  1.00  0.00
ATOM   2408  OP2 U      76      27.214  24.357  13.805  1.00  0.00
ATOM   2409  O5' U      76      26.040  23.044  15.445  1.00  0.00
ATOM   2410  C5' U      76      25.672  21.866  16.094  1.00  0.00
ATOM   2411  H5' U      76      26.555  21.413  16.545  1.00  0.00
ATOM   2412 H5'' U      76      25.169  21.244  15.354  1.00  0.00
ATOM   2413  C4' U      76      24.669  22.205  17.192  1.00  0.00
ATOM   2414  H4' U      76      24.487  21.415  17.920  1.00  0.00
ATOM   2415  O4' U      76      25.208  23.112  18.071  1.00  0.00
ATOM   2416  C1' U      76      24.212  24.000  18.439  1.00  0.00
ATOM   2417  H1' U      76      23.726  23.512  19.285  1.00  0.00
ATOM   2418  N1  U      76      24.722  25.301  18.840  1.00  0.00
ATOM   2419  C6  U      76      25.573  26.049  18.029  1.00  0.00
ATOM   2420  H6  U      76      26.003  25.589  17.152  1.00  0.00
ATOM   2421  C5  U      76      25.768  27.361  18.351  1.00  0.00
ATOM   2422  H5  U      76      26.342  28.015  17.711  1.00  0.00
ATOM   2423  C4  U      76      25.266  28.001  19.465  1.00  0.00
ATOM   2424  O4  U      76      25.325  29.196  19.657  1.00  0.00
ATOM   2425  N3  U      76      24.548  27.154  20.291  1.00  0.00
ATOM   2426  H3  U      76      24.238  27.630  21.126  1.00  0.00
ATOM   2427  C2  U      76      24.331  25.801  20.064  1.00  0.00
ATOM   2428  O2  U      76      23.873  24.992  20.900  1.00  0.00
ATOM   2429  C3' U      76      23.318  22.709  16.739  1.00  0.00
ATOM   2430  H3' U      76      23.233  22.677  15.653  1.00  0.00
ATOM   2431  C2' U      76      23.232  24.197  17.189  1.00  0.00
ATOM   2432  H2' U      76      23.773  24.757  16.426  1.00  0.00
ATOM   2433  O2' U      76      22.019  24.827  17.512  1.00  0.00
ATOM   2434 HO2' U      76      21.498  24.217  18.040  1.00  0.00
ATOM   2435  O3' U      76      22.289  21.942  17.400  1.00  0.00
ATOM   2436  P   U3     77      22.097  20.427  17.144  1.00  0.00
ATOM   2437  OP1 U3     77      21.960  20.228  15.693  1.00  0.00
ATOM   2438  OP2 U3     77      21.017  19.941  17.934  1.00  0.00
ATOM   2439  O5' U3     77      23.367  19.555  17.746  1.00  0.00
ATOM   2440  C5' U3     77      23.912  18.480  16.961  1.00  0.00
ATOM   2441  H5' U3     77      24.028  18.760  15.914  1.00  0.00
ATOM   2442 H5'' U3     77      23.165  17.687  16.935  1.00  0.00
ATOM   2443  C4' U3     77      25.324  18.045  17.563  1.00  0.00
ATOM   2444  H4' U3     77      25.708  17.363  16.804  1.00  0.00
ATOM   2445  O4' U3     77      26.204  19.187  17.692  1.00  0.00
ATOM   2446  C1' U3     77      26.764  19.220  18.997  1.00  0.00
ATOM   2447  H1' U3     77      27.829  19.249  18.767  1.00  0.00
ATOM   2448  N1  U3     77      26.371  20.332  19.868  1.00  0.00
ATOM   2449  C6  U3     77      25.086  20.455  20.209  1.00  0.00
ATOM   2450  H6  U3     77      24.210  20.058  19.719  1.00  0.00
ATOM   2451  C5  U3     77      24.738  21.402  21.165  1.00  0.00
ATOM   2452  H5  U3     77      23.724  21.620  21.464  1.00  0.00
ATOM   2453  C4  U3     77      25.723  22.123  21.899  1.00  0.00
ATOM   2454  O4  U3     77      25.481  22.815  22.870  1.00  0.00
ATOM   2455  N3  U3     77      27.050  21.876  21.492  1.00  0.00
ATOM   2456  H3  U3     77      27.665  22.625  21.777  1.00  0.00
ATOM   2457  C2  U3     77      27.438  21.042  20.448  1.00  0.00
ATOM   2458  O2  U3     77      28.631  20.905  20.145  1.00  0.00
ATOM   2459  C3' U3     77      25.153  17.405  18.995  1.00  0.00
ATOM   2460  H3' U3     77      24.277  17.728  19.556  1.00  0.00
ATOM   2461  C2' U3     77      26.461  17.877  19.658  1.00  0.00
ATOM   2462  H2' U3     77      26.250  18.062  20.711  1.00  0.00
ATOM   2463  O2' U3     77      27.655  17.120  19.475  1.00  0.00
ATOM   2464 HO2' U3     77      27.682  16.401  20.112  1.00  0.00
ATOM   2465  O3' U3     77      25.177  16.017  19.061  1.00  0.00
ATOM   2466 HO3' U3     77      25.071  15.651  19.942  1.00  0.00
TER   
END   
