# Supplementary material for: Modelling the structures of frameshift-stimulatory pseudoknots from representative bat coronaviruses
Source: PLoS Comput Biol. 2023 May 19;19(5):e1011124. doi: 10.1371/journal.pcbi.1011124 (PMC10234561; doi:10.1371/journal.pcbi.1011124)
Supplement: S3 Data — PDB files for the top 3 representative clusters from each conformer (threaded/unthreaded) of each pseudoknot described in the main text, along with PDB files for the representative clusters shown in S8–S18 Figs. (ZIP) [file pcbi.1011124.s003.zip › SI_Model_PDB_files/GLGC2_unthreaded_noMg_cluster3.pdb]

ATOM      1 HO5' G5      1      44.068  57.740  68.357  1.00  0.00
ATOM      2  O5' G5      1      44.564  58.214  67.685  1.00  0.00
ATOM      3  C5' G5      1      45.976  57.893  67.812  1.00  0.00
ATOM      4  H5' G5      1      46.225  58.225  68.820  1.00  0.00
ATOM      5 H5'' G5      1      46.491  58.445  67.026  1.00  0.00
ATOM      6  C4' G5      1      46.284  56.435  67.605  1.00  0.00
ATOM      7  H4' G5      1      47.340  56.364  67.863  1.00  0.00
ATOM      8  O4' G5      1      45.538  55.586  68.430  1.00  0.00
ATOM      9  C1' G5      1      45.635  54.242  67.959  1.00  0.00
ATOM     10  H1' G5      1      46.369  53.676  68.532  1.00  0.00
ATOM     11  N9  G5      1      44.295  53.595  68.070  1.00  0.00
ATOM     12  C8  G5      1      43.073  54.144  67.970  1.00  0.00
ATOM     13  H8  G5      1      42.818  55.155  67.688  1.00  0.00
ATOM     14  N7  G5      1      42.078  53.352  68.320  1.00  0.00
ATOM     15  C5  G5      1      42.776  52.178  68.663  1.00  0.00
ATOM     16  C6  G5      1      42.252  50.896  69.093  1.00  0.00
ATOM     17  O6  G5      1      41.076  50.631  69.244  1.00  0.00
ATOM     18  N1  G5      1      43.207  49.882  69.240  1.00  0.00
ATOM     19  H1  G5      1      42.874  49.022  69.652  1.00  0.00
ATOM     20  C2  G5      1      44.513  50.185  69.131  1.00  0.00
ATOM     21  N2  G5      1      45.385  49.305  69.511  1.00  0.00
ATOM     22  H21 G5      1      45.080  48.345  69.588  1.00  0.00
ATOM     23  H22 G5      1      46.331  49.476  69.202  1.00  0.00
ATOM     24  N3  G5      1      45.065  51.335  68.702  1.00  0.00
ATOM     25  C4  G5      1      44.121  52.299  68.497  1.00  0.00
ATOM     26  C3' G5      1      46.154  55.899  66.183  1.00  0.00
ATOM     27  H3' G5      1      45.137  56.169  65.899  1.00  0.00
ATOM     28  C2' G5      1      46.193  54.364  66.475  1.00  0.00
ATOM     29  H2' G5      1      45.513  53.860  65.786  1.00  0.00
ATOM     30  O2' G5      1      47.437  53.723  66.455  1.00  0.00
ATOM     31 HO2' G5      1      47.484  53.274  65.608  1.00  0.00
ATOM     32  O3' G5      1      47.141  56.171  65.220  1.00  0.00
ATOM     33  P   U       2      46.838  55.976  63.669  1.00  0.00
ATOM     34  OP1 U       2      47.943  56.687  63.041  1.00  0.00
ATOM     35  OP2 U       2      45.458  56.289  63.307  1.00  0.00
ATOM     36  O5' U       2      46.963  54.363  63.465  1.00  0.00
ATOM     37  C5' U       2      48.092  53.735  62.983  1.00  0.00
ATOM     38  H5' U       2      48.959  54.062  63.556  1.00  0.00
ATOM     39 H5'' U       2      48.213  54.112  61.967  1.00  0.00
ATOM     40  C4' U       2      48.115  52.161  62.913  1.00  0.00
ATOM     41  H4' U       2      49.079  51.768  62.591  1.00  0.00
ATOM     42  O4' U       2      47.719  51.685  64.181  1.00  0.00
ATOM     43  C1' U       2      46.989  50.460  63.970  1.00  0.00
ATOM     44  H1' U       2      47.526  49.600  64.371  1.00  0.00
ATOM     45  N1  U       2      45.641  50.474  64.671  1.00  0.00
ATOM     46  C6  U       2      44.812  51.510  64.484  1.00  0.00
ATOM     47  H6  U       2      45.231  52.294  63.871  1.00  0.00
ATOM     48  C5  U       2      43.508  51.467  64.880  1.00  0.00
ATOM     49  H5  U       2      42.831  52.262  64.604  1.00  0.00
ATOM     50  C4  U       2      42.970  50.287  65.602  1.00  0.00
ATOM     51  O4  U       2      41.760  50.173  65.836  1.00  0.00
ATOM     52  N3  U       2      43.907  49.266  65.844  1.00  0.00
ATOM     53  H3  U       2      43.508  48.455  66.296  1.00  0.00
ATOM     54  C2  U       2      45.187  49.332  65.408  1.00  0.00
ATOM     55  O2  U       2      45.924  48.401  65.608  1.00  0.00
ATOM     56  C3' U       2      46.996  51.712  61.872  1.00  0.00
ATOM     57  H3' U       2      46.052  52.229  62.045  1.00  0.00
ATOM     58  C2' U       2      46.932  50.305  62.459  1.00  0.00
ATOM     59  H2' U       2      45.933  49.941  62.219  1.00  0.00
ATOM     60  O2' U       2      47.954  49.406  61.964  1.00  0.00
ATOM     61 HO2' U       2      48.021  49.410  61.006  1.00  0.00
ATOM     62  O3' U       2      47.322  51.820  60.535  1.00  0.00
ATOM     63  P   C       3      46.183  51.398  59.537  1.00  0.00
ATOM     64  OP1 C       3      46.271  52.382  58.424  1.00  0.00
ATOM     65  OP2 C       3      44.831  51.379  60.151  1.00  0.00
ATOM     66  O5' C       3      46.655  49.933  59.029  1.00  0.00
ATOM     67  C5' C       3      48.042  49.715  58.665  1.00  0.00
ATOM     68  H5' C       3      48.638  49.913  59.556  1.00  0.00
ATOM     69 H5'' C       3      48.247  50.299  57.768  1.00  0.00
ATOM     70  C4' C       3      48.187  48.293  58.312  1.00  0.00
ATOM     71  H4' C       3      49.175  48.318  57.853  1.00  0.00
ATOM     72  O4' C       3      48.192  47.560  59.606  1.00  0.00
ATOM     73  C1' C       3      47.329  46.429  59.536  1.00  0.00
ATOM     74  H1' C       3      47.926  45.542  59.328  1.00  0.00
ATOM     75  N1  C       3      46.507  46.216  60.747  1.00  0.00
ATOM     76  C6  C       3      45.635  47.154  61.214  1.00  0.00
ATOM     77  H6  C       3      45.558  48.127  60.752  1.00  0.00
ATOM     78  C5  C       3      44.947  46.902  62.336  1.00  0.00
ATOM     79  H5  C       3      44.287  47.644  62.760  1.00  0.00
ATOM     80  C4  C       3      45.109  45.715  62.992  1.00  0.00
ATOM     81  N4  C       3      44.308  45.369  63.977  1.00  0.00
ATOM     82  H41 C       3      44.395  44.425  64.324  1.00  0.00
ATOM     83  H42 C       3      43.580  45.976  64.326  1.00  0.00
ATOM     84  N3  C       3      45.909  44.757  62.549  1.00  0.00
ATOM     85  C2  C       3      46.634  44.972  61.381  1.00  0.00
ATOM     86  O2  C       3      47.261  44.009  61.014  1.00  0.00
ATOM     87  C3' C       3      47.256  47.590  57.375  1.00  0.00
ATOM     88  H3' C       3      46.522  48.267  56.939  1.00  0.00
ATOM     89  C2' C       3      46.460  46.650  58.340  1.00  0.00
ATOM     90  H2' C       3      45.659  47.345  58.596  1.00  0.00
ATOM     91  O2' C       3      45.993  45.497  57.740  1.00  0.00
ATOM     92 HO2' C       3      46.779  45.162  57.304  1.00  0.00
ATOM     93  O3' C       3      48.104  46.994  56.406  1.00  0.00
ATOM     94  P   A       4      47.776  47.216  54.904  1.00  0.00
ATOM     95  OP1 A       4      46.295  47.005  54.812  1.00  0.00
ATOM     96  OP2 A       4      48.655  46.384  54.104  1.00  0.00
ATOM     97  O5' A       4      48.176  48.737  54.581  1.00  0.00
ATOM     98  C5' A       4      47.339  49.847  54.872  1.00  0.00
ATOM     99  H5' A       4      47.049  49.679  55.910  1.00  0.00
ATOM    100 H5'' A       4      46.458  49.941  54.237  1.00  0.00
ATOM    101  C4' A       4      48.167  51.129  54.702  1.00  0.00
ATOM    102  H4' A       4      47.570  52.020  54.897  1.00  0.00
ATOM    103  O4' A       4      49.250  51.158  55.627  1.00  0.00
ATOM    104  C1' A       4      50.448  51.682  55.051  1.00  0.00
ATOM    105  H1' A       4      50.892  52.532  55.569  1.00  0.00
ATOM    106  N9  A       4      51.485  50.709  55.082  1.00  0.00
ATOM    107  C8  A       4      51.459  49.378  55.532  1.00  0.00
ATOM    108  H8  A       4      50.523  49.038  55.950  1.00  0.00
ATOM    109  N7  A       4      52.455  48.636  55.054  1.00  0.00
ATOM    110  C5  A       4      53.325  49.635  54.584  1.00  0.00
ATOM    111  C6  A       4      54.676  49.674  54.153  1.00  0.00
ATOM    112  N6  A       4      55.470  48.622  54.268  1.00  0.00
ATOM    113  H61 A       4      55.069  47.731  54.524  1.00  0.00
ATOM    114  H62 A       4      56.468  48.528  54.143  1.00  0.00
ATOM    115  N1  A       4      55.231  50.756  53.665  1.00  0.00
ATOM    116  C2  A       4      54.488  51.852  53.665  1.00  0.00
ATOM    117  H2  A       4      54.920  52.744  53.235  1.00  0.00
ATOM    118  N3  A       4      53.277  52.019  54.082  1.00  0.00
ATOM    119  C4  A       4      52.713  50.868  54.492  1.00  0.00
ATOM    120  C3' A       4      48.871  51.164  53.309  1.00  0.00
ATOM    121  H3' A       4      49.376  50.222  53.093  1.00  0.00
ATOM    122  C2' A       4      50.011  52.171  53.682  1.00  0.00
ATOM    123  H2' A       4      50.846  52.013  52.999  1.00  0.00
ATOM    124  O2' A       4      49.641  53.510  53.741  1.00  0.00
ATOM    125 HO2' A       4      49.413  53.822  52.862  1.00  0.00
ATOM    126  O3' A       4      48.016  51.746  52.313  1.00  0.00
ATOM    127  P   G       5      47.661  50.924  51.048  1.00  0.00
ATOM    128  OP1 G       5      46.938  51.824  50.151  1.00  0.00
ATOM    129  OP2 G       5      46.981  49.667  51.435  1.00  0.00
ATOM    130  O5' G       5      49.079  50.622  50.390  1.00  0.00
ATOM    131  C5' G       5      49.872  51.667  49.764  1.00  0.00
ATOM    132  H5' G       5      49.796  52.502  50.460  1.00  0.00
ATOM    133 H5'' G       5      49.390  51.906  48.815  1.00  0.00
ATOM    134  C4' G       5      51.316  51.273  49.562  1.00  0.00
ATOM    135  H4' G       5      51.808  52.120  49.084  1.00  0.00
ATOM    136  O4' G       5      52.121  50.964  50.699  1.00  0.00
ATOM    137  C1' G       5      52.969  49.879  50.385  1.00  0.00
ATOM    138  H1' G       5      54.020  50.065  50.610  1.00  0.00
ATOM    139  N9  G       5      52.489  48.740  51.128  1.00  0.00
ATOM    140  C8  G       5      51.292  48.523  51.770  1.00  0.00
ATOM    141  H8  G       5      50.650  49.386  51.861  1.00  0.00
ATOM    142  N7  G       5      51.205  47.428  52.436  1.00  0.00
ATOM    143  C5  G       5      52.508  46.845  52.209  1.00  0.00
ATOM    144  C6  G       5      53.048  45.549  52.513  1.00  0.00
ATOM    145  O6  G       5      52.637  44.534  53.029  1.00  0.00
ATOM    146  N1  G       5      54.352  45.391  51.958  1.00  0.00
ATOM    147  H1  G       5      54.842  44.547  52.218  1.00  0.00
ATOM    148  C2  G       5      55.015  46.304  51.254  1.00  0.00
ATOM    149  N2  G       5      56.187  45.877  50.917  1.00  0.00
ATOM    150  H21 G       5      56.566  44.982  51.192  1.00  0.00
ATOM    151  H22 G       5      56.822  46.557  50.522  1.00  0.00
ATOM    152  N3  G       5      54.547  47.476  50.885  1.00  0.00
ATOM    153  C4  G       5      53.271  47.647  51.404  1.00  0.00
ATOM    154  C3' G       5      51.290  49.982  48.699  1.00  0.00
ATOM    155  H3' G       5      50.589  49.339  49.232  1.00  0.00
ATOM    156  C2' G       5      52.763  49.500  48.913  1.00  0.00
ATOM    157  H2' G       5      52.966  48.462  48.651  1.00  0.00
ATOM    158  O2' G       5      53.707  50.301  48.171  1.00  0.00
ATOM    159 HO2' G       5      54.092  50.994  48.713  1.00  0.00
ATOM    160  O3' G       5      50.912  50.097  47.349  1.00  0.00
ATOM    161  P   G       6      50.537  48.838  46.449  1.00  0.00
ATOM    162  OP1 G       6      50.220  49.373  45.063  1.00  0.00
ATOM    163  OP2 G       6      49.435  48.183  47.090  1.00  0.00
ATOM    164  O5' G       6      51.818  47.897  46.482  1.00  0.00
ATOM    165  C5' G       6      52.807  48.049  45.512  1.00  0.00
ATOM    166  H5' G       6      53.205  49.047  45.692  1.00  0.00
ATOM    167 H5'' G       6      52.462  47.949  44.483  1.00  0.00
ATOM    168  C4' G       6      53.969  47.079  45.683  1.00  0.00
ATOM    169  H4' G       6      54.842  47.501  45.185  1.00  0.00
ATOM    170  O4' G       6      54.372  46.837  47.054  1.00  0.00
ATOM    171  C1' G       6      54.642  45.461  47.159  1.00  0.00
ATOM    172  H1' G       6      55.709  45.393  47.374  1.00  0.00
ATOM    173  N9  G       6      53.772  44.791  48.179  1.00  0.00
ATOM    174  C8  G       6      52.743  45.305  48.775  1.00  0.00
ATOM    175  H8  G       6      52.309  46.287  48.649  1.00  0.00
ATOM    176  N7  G       6      52.081  44.483  49.515  1.00  0.00
ATOM    177  C5  G       6      52.883  43.344  49.491  1.00  0.00
ATOM    178  C6  G       6      52.747  42.063  50.182  1.00  0.00
ATOM    179  O6  G       6      51.838  41.629  50.848  1.00  0.00
ATOM    180  N1  G       6      53.813  41.201  49.854  1.00  0.00
ATOM    181  H1  G       6      53.756  40.316  50.338  1.00  0.00
ATOM    182  C2  G       6      54.872  41.498  49.146  1.00  0.00
ATOM    183  N2  G       6      55.798  40.534  48.969  1.00  0.00
ATOM    184  H21 G       6      55.587  39.649  49.406  1.00  0.00
ATOM    185  H22 G       6      56.718  40.803  48.650  1.00  0.00
ATOM    186  N3  G       6      54.983  42.639  48.433  1.00  0.00
ATOM    187  C4  G       6      53.912  43.498  48.634  1.00  0.00
ATOM    188  C3' G       6      53.561  45.769  45.060  1.00  0.00
ATOM    189  H3' G       6      52.544  45.641  45.430  1.00  0.00
ATOM    190  C2' G       6      54.469  44.782  45.791  1.00  0.00
ATOM    191  H2' G       6      53.988  43.846  46.075  1.00  0.00
ATOM    192  O2' G       6      55.713  44.684  45.124  1.00  0.00
ATOM    193 HO2' G       6      56.173  43.879  45.373  1.00  0.00
ATOM    194  O3' G       6      53.600  45.812  43.661  1.00  0.00
ATOM    195  P   G       7      52.837  44.801  42.772  1.00  0.00
ATOM    196  OP1 G       7      53.220  45.217  41.415  1.00  0.00
ATOM    197  OP2 G       7      51.405  44.868  43.136  1.00  0.00
ATOM    198  O5' G       7      53.374  43.313  43.075  1.00  0.00
ATOM    199  C5' G       7      54.681  42.917  42.696  1.00  0.00
ATOM    200  H5' G       7      55.464  43.647  42.906  1.00  0.00
ATOM    201 H5'' G       7      54.704  42.489  41.694  1.00  0.00
ATOM    202  C4' G       7      55.190  41.711  43.449  1.00  0.00
ATOM    203  H4' G       7      56.269  41.579  43.372  1.00  0.00
ATOM    204  O4' G       7      54.975  41.857  44.764  1.00  0.00
ATOM    205  C1' G       7      54.709  40.631  45.410  1.00  0.00
ATOM    206  H1' G       7      55.359  40.413  46.258  1.00  0.00
ATOM    207  N9  G       7      53.391  40.669  46.081  1.00  0.00
ATOM    208  C8  G       7      52.449  41.696  46.042  1.00  0.00
ATOM    209  H8  G       7      52.398  42.439  45.260  1.00  0.00
ATOM    210  N7  G       7      51.481  41.535  46.928  1.00  0.00
ATOM    211  C5  G       7      51.777  40.301  47.518  1.00  0.00
ATOM    212  C6  G       7      51.023  39.467  48.450  1.00  0.00
ATOM    213  O6  G       7      49.975  39.685  49.040  1.00  0.00
ATOM    214  N1  G       7      51.573  38.219  48.585  1.00  0.00
ATOM    215  H1  G       7      51.220  37.623  49.321  1.00  0.00
ATOM    216  C2  G       7      52.782  37.831  48.026  1.00  0.00
ATOM    217  N2  G       7      53.209  36.659  48.467  1.00  0.00
ATOM    218  H21 G       7      52.647  36.027  49.018  1.00  0.00
ATOM    219  H22 G       7      54.123  36.375  48.142  1.00  0.00
ATOM    220  N3  G       7      53.578  38.574  47.231  1.00  0.00
ATOM    221  C4  G       7      52.903  39.746  46.949  1.00  0.00
ATOM    222  C3' G       7      54.530  40.359  43.127  1.00  0.00
ATOM    223  H3' G       7      53.440  40.364  43.111  1.00  0.00
ATOM    224  C2' G       7      54.843  39.537  44.410  1.00  0.00
ATOM    225  H2' G       7      54.065  38.774  44.445  1.00  0.00
ATOM    226  O2' G       7      56.146  39.028  44.260  1.00  0.00
ATOM    227 HO2' G       7      56.235  38.558  43.427  1.00  0.00
ATOM    228  O3' G       7      55.002  39.691  41.980  1.00  0.00
ATOM    229  P   G       8      54.120  38.730  41.232  1.00  0.00
ATOM    230  OP1 G       8      54.837  38.299  40.010  1.00  0.00
ATOM    231  OP2 G       8      52.895  39.429  40.957  1.00  0.00
ATOM    232  O5' G       8      53.918  37.498  42.248  1.00  0.00
ATOM    233  C5' G       8      54.981  36.545  42.405  1.00  0.00
ATOM    234  H5' G       8      55.870  37.158  42.555  1.00  0.00
ATOM    235 H5'' G       8      55.071  36.145  41.395  1.00  0.00
ATOM    236  C4' G       8      54.688  35.499  43.464  1.00  0.00
ATOM    237  H4' G       8      55.558  34.842  43.475  1.00  0.00
ATOM    238  O4' G       8      54.408  35.844  44.819  1.00  0.00
ATOM    239  C1' G       8      53.515  34.893  45.310  1.00  0.00
ATOM    240  H1' G       8      53.913  34.522  46.255  1.00  0.00
ATOM    241  N9  G       8      52.200  35.553  45.615  1.00  0.00
ATOM    242  C8  G       8      51.640  36.703  45.087  1.00  0.00
ATOM    243  H8  G       8      52.033  37.318  44.292  1.00  0.00
ATOM    244  N7  G       8      50.543  37.123  45.602  1.00  0.00
ATOM    245  C5  G       8      50.222  36.126  46.509  1.00  0.00
ATOM    246  C6  G       8      49.139  35.983  47.449  1.00  0.00
ATOM    247  O6  G       8      48.280  36.797  47.775  1.00  0.00
ATOM    248  N1  G       8      49.108  34.747  48.027  1.00  0.00
ATOM    249  H1  G       8      48.227  34.432  48.408  1.00  0.00
ATOM    250  C2  G       8      50.118  33.805  47.917  1.00  0.00
ATOM    251  N2  G       8      49.938  32.668  48.575  1.00  0.00
ATOM    252  H21 G       8      50.513  31.894  48.273  1.00  0.00
ATOM    253  H22 G       8      49.124  32.636  49.171  1.00  0.00
ATOM    254  N3  G       8      51.194  33.921  47.150  1.00  0.00
ATOM    255  C4  G       8      51.193  35.129  46.478  1.00  0.00
ATOM    256  C3' G       8      53.542  34.606  43.053  1.00  0.00
ATOM    257  H3' G       8      52.660  35.162  42.737  1.00  0.00
ATOM    258  C2' G       8      53.339  33.769  44.314  1.00  0.00
ATOM    259  H2' G       8      52.329  33.368  44.238  1.00  0.00
ATOM    260  O2' G       8      54.313  32.784  44.569  1.00  0.00
ATOM    261 HO2' G       8      54.695  32.494  43.737  1.00  0.00
ATOM    262  O3' G       8      53.985  33.683  42.051  1.00  0.00
ATOM    263  P   U       9      52.978  33.444  40.740  1.00  0.00
ATOM    264  OP1 U       9      53.810  32.509  39.904  1.00  0.00
ATOM    265  OP2 U       9      52.634  34.815  40.260  1.00  0.00
ATOM    266  O5' U       9      51.696  32.718  41.379  1.00  0.00
ATOM    267  C5' U       9      51.785  31.390  41.802  1.00  0.00
ATOM    268  H5' U       9      52.698  31.293  42.390  1.00  0.00
ATOM    269 H5'' U       9      51.964  30.658  41.014  1.00  0.00
ATOM    270  C4' U       9      50.700  30.869  42.737  1.00  0.00
ATOM    271  H4' U       9      50.961  29.825  42.909  1.00  0.00
ATOM    272  O4' U       9      50.761  31.596  43.906  1.00  0.00
ATOM    273  C1' U       9      49.405  31.556  44.608  1.00  0.00
ATOM    274  H1' U       9      49.472  31.150  45.617  1.00  0.00
ATOM    275  N1  U       9      48.703  32.832  44.727  1.00  0.00
ATOM    276  C6  U       9      49.084  33.888  43.911  1.00  0.00
ATOM    277  H6  U       9      49.950  33.854  43.266  1.00  0.00
ATOM    278  C5  U       9      48.339  35.031  43.888  1.00  0.00
ATOM    279  H5  U       9      48.663  35.868  43.287  1.00  0.00
ATOM    280  C4  U       9      47.147  35.182  44.673  1.00  0.00
ATOM    281  O4  U       9      46.411  36.203  44.611  1.00  0.00
ATOM    282  N3  U       9      46.812  34.086  45.439  1.00  0.00
ATOM    283  H3  U       9      45.877  34.098  45.823  1.00  0.00
ATOM    284  C2  U       9      47.536  32.935  45.468  1.00  0.00
ATOM    285  O2  U       9      47.050  31.935  46.030  1.00  0.00
ATOM    286  C3' U       9      49.195  30.911  42.310  1.00  0.00
ATOM    287  H3' U       9      48.993  31.888  41.870  1.00  0.00
ATOM    288  C2' U       9      48.522  30.730  43.693  1.00  0.00
ATOM    289  H2' U       9      47.472  31.020  43.686  1.00  0.00
ATOM    290  O2' U       9      48.759  29.392  44.133  1.00  0.00
ATOM    291 HO2' U       9      48.276  29.201  44.940  1.00  0.00
ATOM    292  O3' U       9      48.876  29.842  41.459  1.00  0.00
ATOM    293  P   A      10      47.510  29.723  40.667  1.00  0.00
ATOM    294  OP1 A      10      47.581  28.731  39.613  1.00  0.00
ATOM    295  OP2 A      10      46.945  31.049  40.323  1.00  0.00
ATOM    296  O5' A      10      46.422  29.273  41.760  1.00  0.00
ATOM    297  C5' A      10      46.351  28.018  42.315  1.00  0.00
ATOM    298  H5' A      10      47.366  27.725  42.585  1.00  0.00
ATOM    299 H5'' A      10      46.018  27.392  41.487  1.00  0.00
ATOM    300  C4' A      10      45.320  28.002  43.464  1.00  0.00
ATOM    301  H4' A      10      45.452  26.958  43.750  1.00  0.00
ATOM    302  O4' A      10      45.539  29.018  44.440  1.00  0.00
ATOM    303  C1' A      10      44.303  29.565  45.001  1.00  0.00
ATOM    304  H1' A      10      44.201  29.492  46.083  1.00  0.00
ATOM    305  N9  A      10      44.143  30.966  44.612  1.00  0.00
ATOM    306  C8  A      10      44.693  31.625  43.561  1.00  0.00
ATOM    307  H8  A      10      45.404  31.259  42.834  1.00  0.00
ATOM    308  N7  A      10      44.274  32.825  43.347  1.00  0.00
ATOM    309  C5  A      10      43.385  33.003  44.394  1.00  0.00
ATOM    310  C6  A      10      42.545  34.034  44.956  1.00  0.00
ATOM    311  N6  A      10      42.455  35.295  44.542  1.00  0.00
ATOM    312  H61 A      10      41.762  35.948  44.879  1.00  0.00
ATOM    313  H62 A      10      42.927  35.498  43.673  1.00  0.00
ATOM    314  N1  A      10      41.797  33.891  46.044  1.00  0.00
ATOM    315  C2  A      10      41.694  32.613  46.453  1.00  0.00
ATOM    316  H2  A      10      41.002  32.458  47.268  1.00  0.00
ATOM    317  N3  A      10      42.537  31.525  46.167  1.00  0.00
ATOM    318  C4  A      10      43.288  31.826  45.105  1.00  0.00
ATOM    319  C3' A      10      43.892  28.248  43.047  1.00  0.00
ATOM    320  H3' A      10      43.874  29.071  42.333  1.00  0.00
ATOM    321  C2' A      10      43.219  28.680  44.334  1.00  0.00
ATOM    322  H2' A      10      42.256  29.162  44.162  1.00  0.00
ATOM    323  O2' A      10      43.131  27.654  45.286  1.00  0.00
ATOM    324 HO2' A      10      42.691  28.088  46.020  1.00  0.00
ATOM    325  O3' A      10      43.395  27.029  42.440  1.00  0.00
ATOM    326  P   C      11      42.372  27.095  41.297  1.00  0.00
ATOM    327  OP1 C      11      41.869  25.716  41.111  1.00  0.00
ATOM    328  OP2 C      11      43.029  27.772  40.172  1.00  0.00
ATOM    329  O5' C      11      41.144  27.992  41.846  1.00  0.00
ATOM    330  C5' C      11      40.096  27.488  42.788  1.00  0.00
ATOM    331  H5' C      11      40.540  26.969  43.637  1.00  0.00
ATOM    332 H5'' C      11      39.443  26.935  42.113  1.00  0.00
ATOM    333  C4' C      11      39.218  28.681  43.188  1.00  0.00
ATOM    334  H4' C      11      38.637  28.456  44.083  1.00  0.00
ATOM    335  O4' C      11      40.032  29.801  43.633  1.00  0.00
ATOM    336  C1' C      11      39.164  30.944  43.516  1.00  0.00
ATOM    337  H1' C      11      38.867  31.131  44.548  1.00  0.00
ATOM    338  N1  C      11      39.714  32.153  42.924  1.00  0.00
ATOM    339  C6  C      11      40.586  32.136  41.892  1.00  0.00
ATOM    340  H6  C      11      40.898  31.204  41.444  1.00  0.00
ATOM    341  C5  C      11      41.046  33.339  41.405  1.00  0.00
ATOM    342  H5  C      11      41.774  33.227  40.615  1.00  0.00
ATOM    343  C4  C      11      40.718  34.567  42.080  1.00  0.00
ATOM    344  N4  C      11      41.156  35.739  41.658  1.00  0.00
ATOM    345  H41 C      11      41.873  35.835  40.953  1.00  0.00
ATOM    346  H42 C      11      40.838  36.484  42.262  1.00  0.00
ATOM    347  N3  C      11      39.741  34.572  42.935  1.00  0.00
ATOM    348  C2  C      11      39.214  33.406  43.359  1.00  0.00
ATOM    349  O2  C      11      38.268  33.523  44.053  1.00  0.00
ATOM    350  C3' C      11      38.245  29.286  42.118  1.00  0.00
ATOM    351  H3' C      11      38.723  29.453  41.153  1.00  0.00
ATOM    352  C2' C      11      37.855  30.582  42.828  1.00  0.00
ATOM    353  H2' C      11      37.443  31.281  42.100  1.00  0.00
ATOM    354  O2' C      11      36.889  30.555  43.878  1.00  0.00
ATOM    355 HO2' C      11      36.070  30.952  43.573  1.00  0.00
ATOM    356  O3' C      11      37.106  28.484  41.863  1.00  0.00
ATOM    357  P   U      12      36.121  28.809  40.714  1.00  0.00
ATOM    358  OP1 U      12      35.113  27.738  40.785  1.00  0.00
ATOM    359  OP2 U      12      36.897  28.857  39.470  1.00  0.00
ATOM    360  O5' U      12      35.408  30.197  41.062  1.00  0.00
ATOM    361  C5' U      12      34.313  30.382  41.944  1.00  0.00
ATOM    362  H5' U      12      34.416  29.891  42.912  1.00  0.00
ATOM    363 H5'' U      12      33.499  29.874  41.427  1.00  0.00
ATOM    364  C4' U      12      34.035  31.834  42.208  1.00  0.00
ATOM    365  H4' U      12      33.309  31.878  43.020  1.00  0.00
ATOM    366  O4' U      12      35.204  32.626  42.602  1.00  0.00
ATOM    367  C1' U      12      34.791  33.995  42.436  1.00  0.00
ATOM    368  H1' U      12      34.626  34.437  43.419  1.00  0.00
ATOM    369  N1  U      12      35.824  34.770  41.648  1.00  0.00
ATOM    370  C6  U      12      36.612  34.197  40.718  1.00  0.00
ATOM    371  H6  U      12      36.459  33.182  40.381  1.00  0.00
ATOM    372  C5  U      12      37.748  34.795  40.245  1.00  0.00
ATOM    373  H5  U      12      38.501  34.259  39.688  1.00  0.00
ATOM    374  C4  U      12      37.988  36.199  40.540  1.00  0.00
ATOM    375  O4  U      12      38.861  36.843  40.046  1.00  0.00
ATOM    376  N3  U      12      36.960  36.839  41.240  1.00  0.00
ATOM    377  H3  U      12      37.093  37.840  41.245  1.00  0.00
ATOM    378  C2  U      12      35.949  36.193  41.915  1.00  0.00
ATOM    379  O2  U      12      35.089  36.829  42.501  1.00  0.00
ATOM    380  C3' U      12      33.364  32.625  41.136  1.00  0.00
ATOM    381  H3' U      12      34.049  32.630  40.289  1.00  0.00
ATOM    382  C2' U      12      33.376  34.004  41.794  1.00  0.00
ATOM    383  H2' U      12      33.191  34.773  41.043  1.00  0.00
ATOM    384  O2' U      12      32.357  34.121  42.822  1.00  0.00
ATOM    385 HO2' U      12      31.504  33.816  42.504  1.00  0.00
ATOM    386  O3' U      12      32.087  32.160  40.758  1.00  0.00
ATOM    387  P   A      13      31.458  32.479  39.293  1.00  0.00
ATOM    388  OP1 A      13      30.107  31.838  39.159  1.00  0.00
ATOM    389  OP2 A      13      32.487  32.323  38.271  1.00  0.00
ATOM    390  O5' A      13      31.294  34.042  39.433  1.00  0.00
ATOM    391  C5' A      13      30.135  34.587  40.036  1.00  0.00
ATOM    392  H5' A      13      30.074  34.513  41.121  1.00  0.00
ATOM    393 H5'' A      13      29.194  34.249  39.601  1.00  0.00
ATOM    394  C4' A      13      30.195  36.100  39.965  1.00  0.00
ATOM    395  H4' A      13      29.293  36.575  40.351  1.00  0.00
ATOM    396  O4' A      13      31.333  36.713  40.603  1.00  0.00
ATOM    397  C1' A      13      31.750  37.865  39.891  1.00  0.00
ATOM    398  H1' A      13      31.771  38.747  40.531  1.00  0.00
ATOM    399  N9  A      13      33.168  37.672  39.315  1.00  0.00
ATOM    400  C8  A      13      33.791  36.536  38.931  1.00  0.00
ATOM    401  H8  A      13      33.306  35.571  38.961  1.00  0.00
ATOM    402  N7  A      13      35.062  36.659  38.591  1.00  0.00
ATOM    403  C5  A      13      35.255  38.065  38.696  1.00  0.00
ATOM    404  C6  A      13      36.278  38.987  38.370  1.00  0.00
ATOM    405  N6  A      13      37.517  38.711  38.002  1.00  0.00
ATOM    406  H61 A      13      38.144  39.486  37.843  1.00  0.00
ATOM    407  H62 A      13      37.874  37.766  38.004  1.00  0.00
ATOM    408  N1  A      13      35.992  40.298  38.375  1.00  0.00
ATOM    409  C2  A      13      34.823  40.756  38.806  1.00  0.00
ATOM    410  H2  A      13      34.622  41.816  38.756  1.00  0.00
ATOM    411  N3  A      13      33.846  39.998  39.304  1.00  0.00
ATOM    412  C4  A      13      34.081  38.673  39.189  1.00  0.00
ATOM    413  C3' A      13      30.249  36.574  38.575  1.00  0.00
ATOM    414  H3' A      13      31.030  36.078  37.998  1.00  0.00
ATOM    415  C2' A      13      30.723  38.012  38.782  1.00  0.00
ATOM    416  H2' A      13      31.166  38.440  37.883  1.00  0.00
ATOM    417  O2' A      13      29.712  38.897  39.155  1.00  0.00
ATOM    418 HO2' A      13      28.950  38.474  38.751  1.00  0.00
ATOM    419  O3' A      13      29.083  36.496  37.889  1.00  0.00
ATOM    420  P   G      14      29.102  36.238  36.345  1.00  0.00
ATOM    421  OP1 G      14      27.687  36.260  35.916  1.00  0.00
ATOM    422  OP2 G      14      29.983  35.153  36.041  1.00  0.00
ATOM    423  O5' G      14      29.880  37.508  35.740  1.00  0.00
ATOM    424  C5' G      14      29.274  38.757  35.644  1.00  0.00
ATOM    425  H5' G      14      28.973  39.235  36.576  1.00  0.00
ATOM    426 H5'' G      14      28.302  38.671  35.158  1.00  0.00
ATOM    427  C4' G      14      30.091  39.738  34.885  1.00  0.00
ATOM    428  H4' G      14      29.528  40.657  34.723  1.00  0.00
ATOM    429  O4' G      14      31.204  40.166  35.586  1.00  0.00
ATOM    430  C1' G      14      32.347  40.334  34.730  1.00  0.00
ATOM    431  H1' G      14      32.784  41.329  34.816  1.00  0.00
ATOM    432  N9  G      14      33.394  39.348  35.150  1.00  0.00
ATOM    433  C8  G      14      33.229  37.995  35.321  1.00  0.00
ATOM    434  H8  G      14      32.266  37.579  35.577  1.00  0.00
ATOM    435  N7  G      14      34.344  37.309  35.382  1.00  0.00
ATOM    436  C5  G      14      35.270  38.297  35.204  1.00  0.00
ATOM    437  C6  G      14      36.716  38.222  35.042  1.00  0.00
ATOM    438  O6  G      14      37.420  37.210  35.036  1.00  0.00
ATOM    439  N1  G      14      37.357  39.386  34.797  1.00  0.00
ATOM    440  H1  G      14      38.364  39.413  34.722  1.00  0.00
ATOM    441  C2  G      14      36.689  40.589  34.757  1.00  0.00
ATOM    442  N2  G      14      37.330  41.638  34.446  1.00  0.00
ATOM    443  H21 G      14      38.208  41.532  33.960  1.00  0.00
ATOM    444  H22 G      14      36.864  42.520  34.281  1.00  0.00
ATOM    445  N3  G      14      35.430  40.705  34.748  1.00  0.00
ATOM    446  C4  G      14      34.753  39.574  35.031  1.00  0.00
ATOM    447  C3' G      14      30.529  39.365  33.506  1.00  0.00
ATOM    448  H3' G      14      30.630  38.280  33.536  1.00  0.00
ATOM    449  C2' G      14      31.807  40.061  33.296  1.00  0.00
ATOM    450  H2' G      14      32.571  39.541  32.719  1.00  0.00
ATOM    451  O2' G      14      31.583  41.335  32.758  1.00  0.00
ATOM    452 HO2' G      14      30.814  41.352  32.184  1.00  0.00
ATOM    453  O3' G      14      29.504  39.748  32.549  1.00  0.00
ATOM    454  P   U      15      29.403  39.100  31.081  1.00  0.00
ATOM    455  OP1 U      15      28.155  39.771  30.531  1.00  0.00
ATOM    456  OP2 U      15      29.430  37.647  31.217  1.00  0.00
ATOM    457  O5' U      15      30.687  39.509  30.430  1.00  0.00
ATOM    458  C5' U      15      30.729  40.623  29.563  1.00  0.00
ATOM    459  H5' U      15      30.363  41.491  30.112  1.00  0.00
ATOM    460 H5'' U      15      30.163  40.563  28.633  1.00  0.00
ATOM    461  C4' U      15      32.111  40.967  28.912  1.00  0.00
ATOM    462  H4' U      15      32.057  42.024  28.651  1.00  0.00
ATOM    463  O4' U      15      33.102  40.899  29.885  1.00  0.00
ATOM    464  C1' U      15      34.409  40.829  29.311  1.00  0.00
ATOM    465  H1' U      15      34.937  41.782  29.270  1.00  0.00
ATOM    466  N1  U      15      35.284  39.904  30.094  1.00  0.00
ATOM    467  C6  U      15      34.820  38.669  30.417  1.00  0.00
ATOM    468  H6  U      15      33.779  38.408  30.293  1.00  0.00
ATOM    469  C5  U      15      35.653  37.801  31.055  1.00  0.00
ATOM    470  H5  U      15      35.218  36.831  31.244  1.00  0.00
ATOM    471  C4  U      15      37.041  38.128  31.331  1.00  0.00
ATOM    472  O4  U      15      37.895  37.339  31.734  1.00  0.00
ATOM    473  N3  U      15      37.360  39.506  31.221  1.00  0.00
ATOM    474  H3  U      15      38.335  39.761  31.156  1.00  0.00
ATOM    475  C2  U      15      36.597  40.287  30.363  1.00  0.00
ATOM    476  O2  U      15      37.219  41.157  29.708  1.00  0.00
ATOM    477  C3' U      15      32.658  40.027  27.874  1.00  0.00
ATOM    478  H3' U      15      32.499  38.980  28.131  1.00  0.00
ATOM    479  C2' U      15      34.159  40.396  27.841  1.00  0.00
ATOM    480  H2' U      15      34.788  39.600  27.443  1.00  0.00
ATOM    481  O2' U      15      34.439  41.600  27.030  1.00  0.00
ATOM    482 HO2' U      15      33.940  41.632  26.211  1.00  0.00
ATOM    483  O3' U      15      32.061  40.303  26.651  1.00  0.00
ATOM    484  P   G      16      31.810  39.112  25.644  1.00  0.00
ATOM    485  OP1 G      16      32.789  38.011  25.958  1.00  0.00
ATOM    486  OP2 G      16      31.747  39.745  24.275  1.00  0.00
ATOM    487  O5' G      16      30.363  38.608  25.898  1.00  0.00
ATOM    488  C5' G      16      30.022  37.509  26.705  1.00  0.00
ATOM    489  H5' G      16      30.399  37.684  27.713  1.00  0.00
ATOM    490 H5'' G      16      30.459  36.622  26.246  1.00  0.00
ATOM    491  C4' G      16      28.534  37.342  26.722  1.00  0.00
ATOM    492  H4' G      16      28.471  36.339  27.145  1.00  0.00
ATOM    493  O4' G      16      27.814  38.188  27.587  1.00  0.00
ATOM    494  C1' G      16      26.702  38.670  26.865  1.00  0.00
ATOM    495  H1' G      16      25.828  38.626  27.514  1.00  0.00
ATOM    496  N9  G      16      26.921  40.137  26.552  1.00  0.00
ATOM    497  C8  G      16      28.059  40.843  26.617  1.00  0.00
ATOM    498  H8  G      16      28.997  40.386  26.897  1.00  0.00
ATOM    499  N7  G      16      27.907  42.148  26.277  1.00  0.00
ATOM    500  C5  G      16      26.573  42.267  25.920  1.00  0.00
ATOM    501  C6  G      16      25.795  43.265  25.314  1.00  0.00
ATOM    502  O6  G      16      26.136  44.332  24.909  1.00  0.00
ATOM    503  N1  G      16      24.484  42.953  25.069  1.00  0.00
ATOM    504  H1  G      16      23.883  43.652  24.658  1.00  0.00
ATOM    505  C2  G      16      24.050  41.627  25.127  1.00  0.00
ATOM    506  N2  G      16      22.952  41.440  24.492  1.00  0.00
ATOM    507  H21 G      16      22.582  40.512  24.344  1.00  0.00
ATOM    508  H22 G      16      22.760  42.214  23.872  1.00  0.00
ATOM    509  N3  G      16      24.667  40.648  25.749  1.00  0.00
ATOM    510  C4  G      16      25.944  41.007  26.104  1.00  0.00
ATOM    511  C3' G      16      27.855  37.302  25.347  1.00  0.00
ATOM    512  H3' G      16      28.326  38.132  24.820  1.00  0.00
ATOM    513  C2' G      16      26.425  37.765  25.648  1.00  0.00
ATOM    514  H2' G      16      26.055  38.311  24.780  1.00  0.00
ATOM    515  O2' G      16      25.551  36.781  26.071  1.00  0.00
ATOM    516 HO2' G      16      25.739  36.132  25.389  1.00  0.00
ATOM    517  O3' G      16      27.821  36.124  24.600  1.00  0.00
ATOM    518  P   G      17      27.897  36.008  23.025  1.00  0.00
ATOM    519  OP1 G      17      28.100  34.570  22.699  1.00  0.00
ATOM    520  OP2 G      17      28.920  37.004  22.655  1.00  0.00
ATOM    521  O5' G      17      26.535  36.516  22.358  1.00  0.00
ATOM    522  C5' G      17      25.271  35.914  22.463  1.00  0.00
ATOM    523  H5' G      17      25.082  35.767  23.527  1.00  0.00
ATOM    524 H5'' G      17      25.344  34.907  22.050  1.00  0.00
ATOM    525  C4' G      17      24.115  36.636  21.709  1.00  0.00
ATOM    526  H4' G      17      23.120  36.195  21.771  1.00  0.00
ATOM    527  O4' G      17      24.159  37.966  22.327  1.00  0.00
ATOM    528  C1' G      17      24.623  38.893  21.279  1.00  0.00
ATOM    529  H1' G      17      23.769  39.431  20.866  1.00  0.00
ATOM    530  N9  G      17      25.527  39.954  21.774  1.00  0.00
ATOM    531  C8  G      17      26.474  39.728  22.697  1.00  0.00
ATOM    532  H8  G      17      26.754  38.752  23.067  1.00  0.00
ATOM    533  N7  G      17      27.316  40.712  22.839  1.00  0.00
ATOM    534  C5  G      17      26.700  41.772  22.084  1.00  0.00
ATOM    535  C6  G      17      27.059  43.128  21.791  1.00  0.00
ATOM    536  O6  G      17      28.050  43.681  22.207  1.00  0.00
ATOM    537  N1  G      17      26.050  43.846  21.143  1.00  0.00
ATOM    538  H1  G      17      26.231  44.837  21.214  1.00  0.00
ATOM    539  C2  G      17      25.068  43.266  20.431  1.00  0.00
ATOM    540  N2  G      17      24.423  44.033  19.601  1.00  0.00
ATOM    541  H21 G      17      24.541  45.035  19.635  1.00  0.00
ATOM    542  H22 G      17      23.688  43.600  19.060  1.00  0.00
ATOM    543  N3  G      17      24.707  41.960  20.551  1.00  0.00
ATOM    544  C4  G      17      25.563  41.295  21.392  1.00  0.00
ATOM    545  C3' G      17      24.522  36.702  20.198  1.00  0.00
ATOM    546  H3' G      17      25.160  35.846  19.976  1.00  0.00
ATOM    547  C2' G      17      25.235  38.029  20.152  1.00  0.00
ATOM    548  H2' G      17      26.284  37.843  20.382  1.00  0.00
ATOM    549  O2' G      17      25.055  38.892  19.040  1.00  0.00
ATOM    550 HO2' G      17      24.279  38.567  18.578  1.00  0.00
ATOM    551  O3' G      17      23.402  36.805  19.339  1.00  0.00
ATOM    552  P   A      18      22.641  35.465  18.792  1.00  0.00
ATOM    553  OP1 A      18      23.515  34.297  18.836  1.00  0.00
ATOM    554  OP2 A      18      21.907  35.701  17.532  1.00  0.00
ATOM    555  O5' A      18      21.594  35.173  19.956  1.00  0.00
ATOM    556  C5' A      18      20.620  36.155  20.251  1.00  0.00
ATOM    557  H5' A      18      20.204  36.608  19.350  1.00  0.00
ATOM    558 H5'' A      18      21.124  36.922  20.838  1.00  0.00
ATOM    559  C4' A      18      19.416  35.557  21.076  1.00  0.00
ATOM    560  H4' A      18      18.867  36.390  21.513  1.00  0.00
ATOM    561  O4' A      18      18.645  34.695  20.381  1.00  0.00
ATOM    562  C1' A      18      18.145  33.725  21.292  1.00  0.00
ATOM    563  H1' A      18      17.068  33.583  21.377  1.00  0.00
ATOM    564  N9  A      18      18.703  32.409  20.887  1.00  0.00
ATOM    565  C8  A      18      19.786  32.128  20.118  1.00  0.00
ATOM    566  H8  A      18      20.180  32.870  19.439  1.00  0.00
ATOM    567  N7  A      18      20.221  30.920  20.094  1.00  0.00
ATOM    568  C5  A      18      19.320  30.219  20.944  1.00  0.00
ATOM    569  C6  A      18      19.107  28.942  21.479  1.00  0.00
ATOM    570  N6  A      18      19.836  27.945  21.103  1.00  0.00
ATOM    571  H61 A      18      19.681  26.981  21.362  1.00  0.00
ATOM    572  H62 A      18      20.676  28.033  20.549  1.00  0.00
ATOM    573  N1  A      18      18.175  28.627  22.379  1.00  0.00
ATOM    574  C2  A      18      17.379  29.672  22.686  1.00  0.00
ATOM    575  H2  A      18      16.548  29.478  23.348  1.00  0.00
ATOM    576  N3  A      18      17.388  30.910  22.250  1.00  0.00
ATOM    577  C4  A      18      18.413  31.174  21.425  1.00  0.00
ATOM    578  C3' A      18      20.001  34.797  22.267  1.00  0.00
ATOM    579  H3' A      18      20.772  34.054  22.064  1.00  0.00
ATOM    580  C2' A      18      18.684  34.095  22.729  1.00  0.00
ATOM    581  H2' A      18      18.932  33.266  23.391  1.00  0.00
ATOM    582  O2' A      18      17.776  35.057  23.428  1.00  0.00
ATOM    583 HO2' A      18      18.280  35.725  23.898  1.00  0.00
ATOM    584  O3' A      18      20.385  35.619  23.386  1.00  0.00
ATOM    585  P   G      19      21.448  35.138  24.537  1.00  0.00
ATOM    586  OP1 G      19      21.540  36.195  25.546  1.00  0.00
ATOM    587  OP2 G      19      22.667  34.579  23.906  1.00  0.00
ATOM    588  O5' G      19      20.807  33.930  25.317  1.00  0.00
ATOM    589  C5' G      19      19.678  34.073  26.092  1.00  0.00
ATOM    590  H5' G      19      18.782  34.426  25.581  1.00  0.00
ATOM    591 H5'' G      19      19.911  34.603  27.015  1.00  0.00
ATOM    592  C4' G      19      19.273  32.748  26.616  1.00  0.00
ATOM    593  H4' G      19      18.497  32.806  27.379  1.00  0.00
ATOM    594  O4' G      19      18.852  31.927  25.605  1.00  0.00
ATOM    595  C1' G      19      19.306  30.642  25.825  1.00  0.00
ATOM    596  H1' G      19      18.489  29.933  25.692  1.00  0.00
ATOM    597  N9  G      19      20.358  30.329  24.859  1.00  0.00
ATOM    598  C8  G      19      20.912  31.101  23.874  1.00  0.00
ATOM    599  H8  G      19      20.573  32.108  23.677  1.00  0.00
ATOM    600  N7  G      19      21.737  30.505  23.036  1.00  0.00
ATOM    601  C5  G      19      21.718  29.177  23.527  1.00  0.00
ATOM    602  C6  G      19      22.341  27.951  23.138  1.00  0.00
ATOM    603  O6  G      19      23.223  27.730  22.332  1.00  0.00
ATOM    604  N1  G      19      21.948  26.793  23.804  1.00  0.00
ATOM    605  H1  G      19      22.336  25.942  23.424  1.00  0.00
ATOM    606  C2  G      19      20.997  26.808  24.779  1.00  0.00
ATOM    607  N2  G      19      20.669  25.692  25.340  1.00  0.00
ATOM    608  H21 G      19      19.852  25.619  25.929  1.00  0.00
ATOM    609  H22 G      19      21.243  24.877  25.176  1.00  0.00
ATOM    610  N3  G      19      20.412  27.913  25.251  1.00  0.00
ATOM    611  C4  G      19      20.776  29.052  24.520  1.00  0.00
ATOM    612  C3' G      19      20.435  32.109  27.390  1.00  0.00
ATOM    613  H3' G      19      21.383  32.335  26.901  1.00  0.00
ATOM    614  C2' G      19      19.957  30.617  27.219  1.00  0.00
ATOM    615  H2' G      19      20.790  29.913  27.217  1.00  0.00
ATOM    616  O2' G      19      18.947  30.275  28.271  1.00  0.00
ATOM    617 HO2' G      19      18.405  31.065  28.338  1.00  0.00
ATOM    618  O3' G      19      20.386  32.370  28.754  1.00  0.00
ATOM    619  P   U      20      21.687  32.280  29.625  1.00  0.00
ATOM    620  OP1 U      20      21.321  32.442  31.031  1.00  0.00
ATOM    621  OP2 U      20      22.732  33.137  29.016  1.00  0.00
ATOM    622  O5' U      20      22.191  30.697  29.486  1.00  0.00
ATOM    623  C5' U      20      21.530  29.562  30.212  1.00  0.00
ATOM    624  H5' U      20      20.467  29.660  29.989  1.00  0.00
ATOM    625 H5'' U      20      21.638  29.797  31.271  1.00  0.00
ATOM    626  C4' U      20      21.912  28.129  29.836  1.00  0.00
ATOM    627  H4' U      20      21.395  27.403  30.463  1.00  0.00
ATOM    628  O4' U      20      21.745  27.910  28.467  1.00  0.00
ATOM    629  C1' U      20      22.862  27.136  27.946  1.00  0.00
ATOM    630  H1' U      20      22.527  26.190  27.520  1.00  0.00
ATOM    631  N1  U      20      23.673  27.745  26.892  1.00  0.00
ATOM    632  C6  U      20      23.787  29.132  26.621  1.00  0.00
ATOM    633  H6  U      20      23.457  29.909  27.294  1.00  0.00
ATOM    634  C5  U      20      24.485  29.605  25.528  1.00  0.00
ATOM    635  H5  U      20      24.542  30.679  25.439  1.00  0.00
ATOM    636  C4  U      20      25.176  28.656  24.658  1.00  0.00
ATOM    637  O4  U      20      25.790  29.004  23.710  1.00  0.00
ATOM    638  N3  U      20      25.121  27.387  24.995  1.00  0.00
ATOM    639  H3  U      20      25.554  26.692  24.404  1.00  0.00
ATOM    640  C2  U      20      24.395  26.880  25.995  1.00  0.00
ATOM    641  O2  U      20      24.426  25.670  26.098  1.00  0.00
ATOM    642  C3' U      20      23.474  28.053  29.919  1.00  0.00
ATOM    643  H3' U      20      23.966  28.934  29.507  1.00  0.00
ATOM    644  C2' U      20      23.826  26.841  29.094  1.00  0.00
ATOM    645  H2' U      20      24.865  26.909  28.771  1.00  0.00
ATOM    646  O2' U      20      23.395  25.627  29.819  1.00  0.00
ATOM    647 HO2' U      20      24.082  25.628  30.489  1.00  0.00
ATOM    648  O3' U      20      23.959  27.876  31.300  1.00  0.00
ATOM    649  P   A      21      25.380  27.974  31.805  1.00  0.00
ATOM    650  OP1 A      21      25.412  27.817  33.266  1.00  0.00
ATOM    651  OP2 A      21      26.009  29.186  31.181  1.00  0.00
ATOM    652  O5' A      21      26.124  26.783  31.136  1.00  0.00
ATOM    653  C5' A      21      26.039  25.425  31.577  1.00  0.00
ATOM    654  H5' A      21      25.037  25.024  31.729  1.00  0.00
ATOM    655 H5'' A      21      26.550  25.306  32.533  1.00  0.00
ATOM    656  C4' A      21      26.807  24.572  30.634  1.00  0.00
ATOM    657  H4' A      21      26.778  23.544  30.996  1.00  0.00
ATOM    658  O4' A      21      26.414  24.589  29.283  1.00  0.00
ATOM    659  C1' A      21      27.548  24.268  28.370  1.00  0.00
ATOM    660  H1' A      21      27.517  23.289  27.891  1.00  0.00
ATOM    661  N9  A      21      27.599  25.411  27.425  1.00  0.00
ATOM    662  C8  A      21      27.353  26.795  27.659  1.00  0.00
ATOM    663  H8  A      21      26.889  27.181  28.555  1.00  0.00
ATOM    664  N7  A      21      27.952  27.595  26.783  1.00  0.00
ATOM    665  C5  A      21      28.416  26.694  25.852  1.00  0.00
ATOM    666  C6  A      21      28.921  26.700  24.469  1.00  0.00
ATOM    667  N6  A      21      28.865  27.884  23.822  1.00  0.00
ATOM    668  H61 A      21      29.223  27.955  22.881  1.00  0.00
ATOM    669  H62 A      21      28.433  28.690  24.252  1.00  0.00
ATOM    670  N1  A      21      29.275  25.645  23.707  1.00  0.00
ATOM    671  C2  A      21      29.095  24.440  24.300  1.00  0.00
ATOM    672  H2  A      21      29.421  23.579  23.736  1.00  0.00
ATOM    673  N3  A      21      28.538  24.214  25.504  1.00  0.00
ATOM    674  C4  A      21      28.223  25.395  26.184  1.00  0.00
ATOM    675  C3' A      21      28.232  25.041  30.480  1.00  0.00
ATOM    676  H3' A      21      28.258  26.073  30.132  1.00  0.00
ATOM    677  C2' A      21      28.795  24.205  29.246  1.00  0.00
ATOM    678  H2' A      21      29.705  24.589  28.785  1.00  0.00
ATOM    679  O2' A      21      29.061  22.866  29.639  1.00  0.00
ATOM    680 HO2' A      21      29.328  22.257  28.946  1.00  0.00
ATOM    681  O3' A      21      28.923  24.912  31.694  1.00  0.00
ATOM    682  P   G      22      30.255  25.777  31.876  1.00  0.00
ATOM    683  OP1 G      22      30.739  25.455  33.252  1.00  0.00
ATOM    684  OP2 G      22      29.965  27.210  31.503  1.00  0.00
ATOM    685  O5' G      22      31.282  25.148  30.818  1.00  0.00
ATOM    686  C5' G      22      31.795  23.811  31.001  1.00  0.00
ATOM    687  H5' G      22      30.921  23.166  31.092  1.00  0.00
ATOM    688 H5'' G      22      32.284  23.848  31.975  1.00  0.00
ATOM    689  C4' G      22      32.697  23.408  29.857  1.00  0.00
ATOM    690  H4' G      22      33.084  22.413  30.074  1.00  0.00
ATOM    691  O4' G      22      32.037  23.415  28.552  1.00  0.00
ATOM    692  C1' G      22      32.986  23.761  27.511  1.00  0.00
ATOM    693  H1' G      22      32.936  22.941  26.794  1.00  0.00
ATOM    694  N9  G      22      32.558  25.003  26.832  1.00  0.00
ATOM    695  C8  G      22      31.665  25.935  27.291  1.00  0.00
ATOM    696  H8  G      22      31.283  25.821  28.295  1.00  0.00
ATOM    697  N7  G      22      31.539  26.955  26.478  1.00  0.00
ATOM    698  C5  G      22      32.325  26.622  25.394  1.00  0.00
ATOM    699  C6  G      22      32.537  27.402  24.229  1.00  0.00
ATOM    700  O6  G      22      32.139  28.490  23.947  1.00  0.00
ATOM    701  N1  G      22      33.415  26.847  23.365  1.00  0.00
ATOM    702  H1  G      22      33.640  27.489  22.618  1.00  0.00
ATOM    703  C2  G      22      33.871  25.566  23.570  1.00  0.00
ATOM    704  N2  G      22      34.801  25.243  22.657  1.00  0.00
ATOM    705  H21 G      22      34.906  25.834  21.844  1.00  0.00
ATOM    706  H22 G      22      35.226  24.330  22.732  1.00  0.00
ATOM    707  N3  G      22      33.782  24.911  24.708  1.00  0.00
ATOM    708  C4  G      22      32.939  25.446  25.589  1.00  0.00
ATOM    709  C3' G      22      33.860  24.298  29.650  1.00  0.00
ATOM    710  H3' G      22      33.634  25.364  29.683  1.00  0.00
ATOM    711  C2' G      22      34.316  23.859  28.193  1.00  0.00
ATOM    712  H2' G      22      34.988  24.612  27.781  1.00  0.00
ATOM    713  O2' G      22      34.968  22.571  28.164  1.00  0.00
ATOM    714 HO2' G      22      35.514  22.437  28.942  1.00  0.00
ATOM    715  O3' G      22      34.954  23.999  30.508  1.00  0.00
ATOM    716  P   C      23      36.041  25.079  30.902  1.00  0.00
ATOM    717  OP1 C      23      37.088  24.291  31.522  1.00  0.00
ATOM    718  OP2 C      23      35.369  26.223  31.644  1.00  0.00
ATOM    719  O5' C      23      36.514  25.565  29.441  1.00  0.00
ATOM    720  C5' C      23      37.580  24.880  28.692  1.00  0.00
ATOM    721  H5' C      23      37.262  23.873  28.421  1.00  0.00
ATOM    722 H5'' C      23      38.510  24.922  29.258  1.00  0.00
ATOM    723  C4' C      23      37.874  25.487  27.305  1.00  0.00
ATOM    724  H4' C      23      38.605  24.814  26.855  1.00  0.00
ATOM    725  O4' C      23      36.752  25.673  26.469  1.00  0.00
ATOM    726  C1' C      23      37.155  26.627  25.489  1.00  0.00
ATOM    727  H1' C      23      37.281  26.101  24.543  1.00  0.00
ATOM    728  N1  C      23      36.161  27.714  25.346  1.00  0.00
ATOM    729  C6  C      23      35.447  28.180  26.415  1.00  0.00
ATOM    730  H6  C      23      35.452  27.609  27.332  1.00  0.00
ATOM    731  C5  C      23      34.805  29.364  26.397  1.00  0.00
ATOM    732  H5  C      23      34.244  29.841  27.186  1.00  0.00
ATOM    733  C4  C      23      34.913  30.130  25.185  1.00  0.00
ATOM    734  N4  C      23      34.303  31.274  25.066  1.00  0.00
ATOM    735  H41 C      23      34.307  31.640  24.125  1.00  0.00
ATOM    736  H42 C      23      33.712  31.603  25.816  1.00  0.00
ATOM    737  N3  C      23      35.603  29.758  24.119  1.00  0.00
ATOM    738  C2  C      23      36.147  28.509  24.187  1.00  0.00
ATOM    739  O2  C      23      36.690  28.072  23.138  1.00  0.00
ATOM    740  C3' C      23      38.605  26.834  27.424  1.00  0.00
ATOM    741  H3' C      23      38.069  27.532  28.066  1.00  0.00
ATOM    742  C2' C      23      38.479  27.193  25.959  1.00  0.00
ATOM    743  H2' C      23      38.556  28.259  25.746  1.00  0.00
ATOM    744  O2' C      23      39.376  26.456  25.101  1.00  0.00
ATOM    745 HO2' C      23      40.244  26.804  25.319  1.00  0.00
ATOM    746  O3' C      23      39.865  26.484  27.847  1.00  0.00
ATOM    747  P   C      24      40.979  27.591  28.039  1.00  0.00
ATOM    748  OP1 C      24      42.115  26.908  28.595  1.00  0.00
ATOM    749  OP2 C      24      40.438  28.715  28.807  1.00  0.00
ATOM    750  O5' C      24      41.305  28.065  26.494  1.00  0.00
ATOM    751  C5' C      24      42.297  27.438  25.680  1.00  0.00
ATOM    752  H5' C      24      42.007  26.406  25.482  1.00  0.00
ATOM    753 H5'' C      24      43.207  27.196  26.230  1.00  0.00
ATOM    754  C4' C      24      42.551  28.202  24.340  1.00  0.00
ATOM    755  H4' C      24      43.366  27.646  23.877  1.00  0.00
ATOM    756  O4' C      24      41.451  28.455  23.393  1.00  0.00
ATOM    757  C1' C      24      41.594  29.768  22.870  1.00  0.00
ATOM    758  H1' C      24      41.650  29.867  21.786  1.00  0.00
ATOM    759  N1  C      24      40.527  30.660  23.467  1.00  0.00
ATOM    760  C6  C      24      39.935  30.447  24.712  1.00  0.00
ATOM    761  H6  C      24      40.437  29.750  25.368  1.00  0.00
ATOM    762  C5  C      24      38.842  31.142  25.152  1.00  0.00
ATOM    763  H5  C      24      38.398  30.989  26.125  1.00  0.00
ATOM    764  C4  C      24      38.345  32.097  24.184  1.00  0.00
ATOM    765  N4  C      24      37.292  32.762  24.508  1.00  0.00
ATOM    766  H41 C      24      36.947  33.528  23.947  1.00  0.00
ATOM    767  H42 C      24      36.752  32.543  25.333  1.00  0.00
ATOM    768  N3  C      24      38.937  32.432  23.037  1.00  0.00
ATOM    769  C2  C      24      40.061  31.713  22.679  1.00  0.00
ATOM    770  O2  C      24      40.557  31.844  21.581  1.00  0.00
ATOM    771  C3' C      24      43.149  29.627  24.648  1.00  0.00
ATOM    772  H3' C      24      42.528  30.261  25.280  1.00  0.00
ATOM    773  C2' C      24      42.989  30.217  23.265  1.00  0.00
ATOM    774  H2' C      24      43.027  31.298  23.403  1.00  0.00
ATOM    775  O2' C      24      43.991  29.814  22.378  1.00  0.00
ATOM    776 HO2' C      24      44.703  29.424  22.891  1.00  0.00
ATOM    777  O3' C      24      44.593  29.453  24.968  1.00  0.00
ATOM    778  P   C      25      45.235  30.471  26.014  1.00  0.00
ATOM    779  OP1 C      25      46.658  30.054  26.275  1.00  0.00
ATOM    780  OP2 C      25      44.309  30.875  27.072  1.00  0.00
ATOM    781  O5' C      25      45.218  31.809  25.213  1.00  0.00
ATOM    782  C5' C      25      46.190  32.070  24.255  1.00  0.00
ATOM    783  H5' C      25      46.272  31.214  23.585  1.00  0.00
ATOM    784 H5'' C      25      47.184  32.178  24.691  1.00  0.00
ATOM    785  C4' C      25      45.835  33.287  23.368  1.00  0.00
ATOM    786  H4' C      25      46.611  33.469  22.624  1.00  0.00
ATOM    787  O4' C      25      44.528  32.967  22.851  1.00  0.00
ATOM    788  C1' C      25      43.906  34.239  22.592  1.00  0.00
ATOM    789  H1' C      25      43.657  34.444  21.551  1.00  0.00
ATOM    790  N1  C      25      42.627  34.362  23.439  1.00  0.00
ATOM    791  C6  C      25      42.456  33.698  24.593  1.00  0.00
ATOM    792  H6  C      25      43.299  33.114  24.932  1.00  0.00
ATOM    793  C5  C      25      41.320  33.827  25.338  1.00  0.00
ATOM    794  H5  C      25      41.227  33.280  26.265  1.00  0.00
ATOM    795  C4  C      25      40.359  34.759  24.868  1.00  0.00
ATOM    796  N4  C      25      39.249  35.061  25.483  1.00  0.00
ATOM    797  H41 C      25      38.682  35.658  24.898  1.00  0.00
ATOM    798  H42 C      25      38.900  34.532  26.270  1.00  0.00
ATOM    799  N3  C      25      40.530  35.460  23.720  1.00  0.00
ATOM    800  C2  C      25      41.613  35.252  23.017  1.00  0.00
ATOM    801  O2  C      25      41.778  35.919  22.017  1.00  0.00
ATOM    802  C3' C      25      45.718  34.620  24.078  1.00  0.00
ATOM    803  H3' C      25      45.003  34.456  24.885  1.00  0.00
ATOM    804  C2' C      25      44.882  35.345  23.047  1.00  0.00
ATOM    805  H2' C      25      44.433  36.256  23.441  1.00  0.00
ATOM    806  O2' C      25      45.698  35.798  21.878  1.00  0.00
ATOM    807 HO2' C      25      45.090  36.238  21.280  1.00  0.00
ATOM    808  O3' C      25      46.906  35.329  24.498  1.00  0.00
ATOM    809  P   G      26      46.794  36.256  25.783  1.00  0.00
ATOM    810  OP1 G      26      48.177  36.620  26.055  1.00  0.00
ATOM    811  OP2 G      26      45.969  35.662  26.816  1.00  0.00
ATOM    812  O5' G      26      46.019  37.398  25.159  1.00  0.00
ATOM    813  C5' G      26      46.478  38.365  24.177  1.00  0.00
ATOM    814  H5' G      26      46.928  37.909  23.295  1.00  0.00
ATOM    815 H5'' G      26      47.343  38.956  24.479  1.00  0.00
ATOM    816  C4' G      26      45.400  39.405  23.622  1.00  0.00
ATOM    817  H4' G      26      45.832  39.841  22.721  1.00  0.00
ATOM    818  O4' G      26      44.174  38.747  23.255  1.00  0.00
ATOM    819  C1' G      26      43.150  39.608  23.712  1.00  0.00
ATOM    820  H1' G      26      42.404  39.738  22.928  1.00  0.00
ATOM    821  N9  G      26      42.362  39.047  24.876  1.00  0.00
ATOM    822  C8  G      26      42.424  37.760  25.421  1.00  0.00
ATOM    823  H8  G      26      43.211  37.023  25.358  1.00  0.00
ATOM    824  N7  G      26      41.551  37.548  26.334  1.00  0.00
ATOM    825  C5  G      26      40.686  38.670  26.213  1.00  0.00
ATOM    826  C6  G      26      39.454  39.095  26.930  1.00  0.00
ATOM    827  O6  G      26      38.792  38.468  27.828  1.00  0.00
ATOM    828  N1  G      26      38.922  40.301  26.491  1.00  0.00
ATOM    829  H1  G      26      38.051  40.665  26.850  1.00  0.00
ATOM    830  C2  G      26      39.548  41.095  25.598  1.00  0.00
ATOM    831  N2  G      26      39.226  42.359  25.548  1.00  0.00
ATOM    832  H21 G      26      38.423  42.591  26.114  1.00  0.00
ATOM    833  H22 G      26      39.838  43.008  25.074  1.00  0.00
ATOM    834  N3  G      26      40.649  40.748  24.964  1.00  0.00
ATOM    835  C4  G      26      41.215  39.533  25.295  1.00  0.00
ATOM    836  C3' G      26      45.074  40.437  24.643  1.00  0.00
ATOM    837  H3' G      26      44.866  39.925  25.582  1.00  0.00
ATOM    838  C2' G      26      43.744  40.939  24.151  1.00  0.00
ATOM    839  H2' G      26      43.275  41.508  24.953  1.00  0.00
ATOM    840  O2' G      26      43.865  41.765  22.985  1.00  0.00
ATOM    841 HO2' G      26      44.351  42.498  23.368  1.00  0.00
ATOM    842  O3' G      26      46.053  41.433  24.665  1.00  0.00
ATOM    843  P   U      27      46.606  41.990  26.030  1.00  0.00
ATOM    844  OP1 U      27      47.716  42.862  25.721  1.00  0.00
ATOM    845  OP2 U      27      46.812  40.886  26.956  1.00  0.00
ATOM    846  O5' U      27      45.449  42.902  26.553  1.00  0.00
ATOM    847  C5' U      27      45.180  44.097  25.857  1.00  0.00
ATOM    848  H5' U      27      45.101  43.987  24.775  1.00  0.00
ATOM    849 H5'' U      27      45.927  44.887  25.936  1.00  0.00
ATOM    850  C4' U      27      43.817  44.614  26.220  1.00  0.00
ATOM    851  H4' U      27      43.566  45.258  25.376  1.00  0.00
ATOM    852  O4' U      27      42.754  43.680  26.187  1.00  0.00
ATOM    853  C1' U      27      41.718  43.960  27.109  1.00  0.00
ATOM    854  H1' U      27      40.779  44.211  26.617  1.00  0.00
ATOM    855  N1  U      27      41.539  42.918  28.122  1.00  0.00
ATOM    856  C6  U      27      42.408  41.821  28.271  1.00  0.00
ATOM    857  H6  U      27      43.440  41.875  27.957  1.00  0.00
ATOM    858  C5  U      27      42.141  40.688  28.988  1.00  0.00
ATOM    859  H5  U      27      42.914  39.946  29.121  1.00  0.00
ATOM    860  C4  U      27      40.854  40.619  29.602  1.00  0.00
ATOM    861  O4  U      27      40.477  39.676  30.336  1.00  0.00
ATOM    862  N3  U      27      39.967  41.637  29.359  1.00  0.00
ATOM    863  H3  U      27      39.024  41.427  29.653  1.00  0.00
ATOM    864  C2  U      27      40.240  42.802  28.650  1.00  0.00
ATOM    865  O2  U      27      39.391  43.675  28.567  1.00  0.00
ATOM    866  C3' U      27      43.778  45.232  27.605  1.00  0.00
ATOM    867  H3' U      27      44.138  44.545  28.371  1.00  0.00
ATOM    868  C2' U      27      42.252  45.294  27.697  1.00  0.00
ATOM    869  H2' U      27      42.005  45.392  28.754  1.00  0.00
ATOM    870  O2' U      27      41.664  46.377  26.998  1.00  0.00
ATOM    871 HO2' U      27      40.726  46.389  27.201  1.00  0.00
ATOM    872  O3' U      27      44.424  46.438  27.731  1.00  0.00
ATOM    873  P   C      28      44.995  46.932  29.100  1.00  0.00
ATOM    874  OP1 C      28      45.330  48.363  29.071  1.00  0.00
ATOM    875  OP2 C      28      46.146  46.060  29.452  1.00  0.00
ATOM    876  O5' C      28      43.909  46.610  30.137  1.00  0.00
ATOM    877  C5' C      28      42.743  47.365  30.244  1.00  0.00
ATOM    878  H5' C      28      42.288  47.560  29.273  1.00  0.00
ATOM    879 H5'' C      28      42.878  48.414  30.506  1.00  0.00
ATOM    880  C4' C      28      41.727  46.749  31.242  1.00  0.00
ATOM    881  H4' C      28      40.836  47.369  31.343  1.00  0.00
ATOM    882  O4' C      28      41.057  45.497  30.853  1.00  0.00
ATOM    883  C1' C      28      40.818  44.795  32.028  1.00  0.00
ATOM    884  H1' C      28      39.763  44.529  32.078  1.00  0.00
ATOM    885  N1  C      28      41.608  43.485  32.008  1.00  0.00
ATOM    886  C6  C      28      42.849  43.270  31.428  1.00  0.00
ATOM    887  H6  C      28      43.257  44.014  30.759  1.00  0.00
ATOM    888  C5  C      28      43.497  42.107  31.536  1.00  0.00
ATOM    889  H5  C      28      44.430  41.897  31.035  1.00  0.00
ATOM    890  C4  C      28      42.807  41.044  32.251  1.00  0.00
ATOM    891  N4  C      28      43.343  39.793  32.395  1.00  0.00
ATOM    892  H41 C      28      42.885  39.061  32.920  1.00  0.00
ATOM    893  H42 C      28      44.262  39.708  31.984  1.00  0.00
ATOM    894  N3  C      28      41.583  41.159  32.736  1.00  0.00
ATOM    895  C2  C      28      40.962  42.369  32.599  1.00  0.00
ATOM    896  O2  C      28      39.755  42.353  32.855  1.00  0.00
ATOM    897  C3' C      28      42.256  46.662  32.682  1.00  0.00
ATOM    898  H3' C      28      43.275  46.279  32.645  1.00  0.00
ATOM    899  C2' C      28      41.188  45.682  33.244  1.00  0.00
ATOM    900  H2' C      28      41.658  45.066  34.011  1.00  0.00
ATOM    901  O2' C      28      40.068  46.267  33.811  1.00  0.00
ATOM    902 HO2' C      28      40.263  46.924  34.483  1.00  0.00
ATOM    903  O3' C      28      42.173  47.881  33.277  1.00  0.00
ATOM    904  P   U      29      42.687  48.105  34.819  1.00  0.00
ATOM    905  OP1 U      29      43.023  49.575  35.011  1.00  0.00
ATOM    906  OP2 U      29      43.716  47.100  35.202  1.00  0.00
ATOM    907  O5' U      29      41.395  47.804  35.708  1.00  0.00
ATOM    908  C5' U      29      40.404  48.794  35.871  1.00  0.00
ATOM    909  H5' U      29      39.920  49.018  34.920  1.00  0.00
ATOM    910 H5'' U      29      40.898  49.688  36.252  1.00  0.00
ATOM    911  C4' U      29      39.309  48.160  36.747  1.00  0.00
ATOM    912  H4' U      29      38.454  48.833  36.689  1.00  0.00
ATOM    913  O4' U      29      38.813  46.951  36.127  1.00  0.00
ATOM    914  C1' U      29      38.175  46.073  37.094  1.00  0.00
ATOM    915  H1' U      29      37.101  46.186  36.942  1.00  0.00
ATOM    916  N1  U      29      38.528  44.619  37.141  1.00  0.00
ATOM    917  C6  U      29      39.716  44.250  36.565  1.00  0.00
ATOM    918  H6  U      29      40.355  45.028  36.176  1.00  0.00
ATOM    919  C5  U      29      40.116  42.971  36.585  1.00  0.00
ATOM    920  H5  U      29      41.044  42.632  36.149  1.00  0.00
ATOM    921  C4  U      29      39.220  41.966  37.172  1.00  0.00
ATOM    922  O4  U      29      39.375  40.810  37.132  1.00  0.00
ATOM    923  N3  U      29      38.064  42.417  37.716  1.00  0.00
ATOM    924  H3  U      29      37.400  41.710  37.999  1.00  0.00
ATOM    925  C2  U      29      37.695  43.705  37.758  1.00  0.00
ATOM    926  O2  U      29      36.661  44.022  38.469  1.00  0.00
ATOM    927  C3' U      29      39.572  47.605  38.179  1.00  0.00
ATOM    928  H3' U      29      40.538  47.100  38.215  1.00  0.00
ATOM    929  C2' U      29      38.425  46.635  38.510  1.00  0.00
ATOM    930  H2' U      29      38.703  45.922  39.285  1.00  0.00
ATOM    931  O2' U      29      37.294  47.366  38.936  1.00  0.00
ATOM    932 HO2' U      29      37.270  47.321  39.894  1.00  0.00
ATOM    933  O3' U      29      39.683  48.618  39.198  1.00  0.00
ATOM    934  P   A      30      40.447  48.418  40.588  1.00  0.00
ATOM    935  OP1 A      30      40.688  49.699  41.253  1.00  0.00
ATOM    936  OP2 A      30      41.590  47.585  40.205  1.00  0.00
ATOM    937  O5' A      30      39.342  47.599  41.451  1.00  0.00
ATOM    938  C5' A      30      38.299  48.230  42.231  1.00  0.00
ATOM    939  H5' A      30      37.720  48.886  41.580  1.00  0.00
ATOM    940 H5'' A      30      38.647  48.806  43.088  1.00  0.00
ATOM    941  C4' A      30      37.326  47.124  42.780  1.00  0.00
ATOM    942  H4' A      30      36.426  47.616  43.149  1.00  0.00
ATOM    943  O4' A      30      36.970  46.259  41.700  1.00  0.00
ATOM    944  C1' A      30      36.509  44.935  42.288  1.00  0.00
ATOM    945  H1' A      30      35.469  44.735  42.032  1.00  0.00
ATOM    946  N9  A      30      37.430  43.851  41.808  1.00  0.00
ATOM    947  C8  A      30      38.739  43.988  41.433  1.00  0.00
ATOM    948  H8  A      30      39.298  44.904  41.311  1.00  0.00
ATOM    949  N7  A      30      39.301  42.841  41.249  1.00  0.00
ATOM    950  C5  A      30      38.382  41.854  41.514  1.00  0.00
ATOM    951  C6  A      30      38.240  40.459  41.313  1.00  0.00
ATOM    952  N6  A      30      39.216  39.678  40.885  1.00  0.00
ATOM    953  H61 A      30      40.157  40.011  40.733  1.00  0.00
ATOM    954  H62 A      30      38.946  38.731  40.662  1.00  0.00
ATOM    955  N1  A      30      37.123  39.775  41.532  1.00  0.00
ATOM    956  C2  A      30      36.080  40.538  41.897  1.00  0.00
ATOM    957  H2  A      30      35.155  39.997  42.032  1.00  0.00
ATOM    958  N3  A      30      36.066  41.857  42.113  1.00  0.00
ATOM    959  C4  A      30      37.229  42.475  41.911  1.00  0.00
ATOM    960  C3' A      30      37.843  46.211  43.955  1.00  0.00
ATOM    961  H3' A      30      38.851  45.948  43.635  1.00  0.00
ATOM    962  C2' A      30      36.727  45.121  43.827  1.00  0.00
ATOM    963  H2' A      30      37.017  44.191  44.315  1.00  0.00
ATOM    964  O2' A      30      35.465  45.550  44.295  1.00  0.00
ATOM    965 HO2' A      30      35.585  46.197  44.994  1.00  0.00
ATOM    966  O3' A      30      37.805  46.896  45.169  1.00  0.00
ATOM    967  P   G      31      38.754  46.290  46.323  1.00  0.00
ATOM    968  OP1 G      31      38.532  47.214  47.395  1.00  0.00
ATOM    969  OP2 G      31      40.117  46.152  45.831  1.00  0.00
ATOM    970  O5' G      31      38.179  44.807  46.769  1.00  0.00
ATOM    971  C5' G      31      36.848  44.689  47.358  1.00  0.00
ATOM    972  H5' G      31      36.172  45.355  46.822  1.00  0.00
ATOM    973 H5'' G      31      36.998  44.988  48.396  1.00  0.00
ATOM    974  C4' G      31      36.313  43.283  47.304  1.00  0.00
ATOM    975  H4' G      31      35.240  43.330  47.487  1.00  0.00
ATOM    976  O4' G      31      36.572  42.753  46.029  1.00  0.00
ATOM    977  C1' G      31      36.647  41.322  46.156  1.00  0.00
ATOM    978  H1' G      31      35.748  40.840  45.773  1.00  0.00
ATOM    979  N9  G      31      37.825  40.758  45.462  1.00  0.00
ATOM    980  C8  G      31      38.986  41.409  45.185  1.00  0.00
ATOM    981  H8  G      31      39.053  42.455  45.448  1.00  0.00
ATOM    982  N7  G      31      39.888  40.682  44.626  1.00  0.00
ATOM    983  C5  G      31      39.233  39.426  44.485  1.00  0.00
ATOM    984  C6  G      31      39.678  38.166  43.942  1.00  0.00
ATOM    985  O6  G      31      40.751  37.901  43.463  1.00  0.00
ATOM    986  N1  G      31      38.797  37.113  44.124  1.00  0.00
ATOM    987  H1  G      31      39.048  36.230  43.703  1.00  0.00
ATOM    988  C2  G      31      37.590  37.225  44.725  1.00  0.00
ATOM    989  N2  G      31      36.995  36.142  44.920  1.00  0.00
ATOM    990  H21 G      31      37.380  35.328  44.463  1.00  0.00
ATOM    991  H22 G      31      36.090  36.133  45.367  1.00  0.00
ATOM    992  N3  G      31      37.145  38.332  45.313  1.00  0.00
ATOM    993  C4  G      31      38.030  39.405  45.218  1.00  0.00
ATOM    994  C3' G      31      36.986  42.410  48.333  1.00  0.00
ATOM    995  H3' G      31      38.048  42.626  48.449  1.00  0.00
ATOM    996  C2' G      31      36.752  41.045  47.676  1.00  0.00
ATOM    997  H2' G      31      37.584  40.372  47.882  1.00  0.00
ATOM    998  O2' G      31      35.514  40.525  48.146  1.00  0.00
ATOM    999 HO2' G      31      35.674  39.635  48.469  1.00  0.00
ATOM   1000  O3' G      31      36.459  42.445  49.686  1.00  0.00
ATOM   1001  P   U      32      37.182  41.734  50.872  1.00  0.00
ATOM   1002  OP1 U      32      36.571  42.093  52.198  1.00  0.00
ATOM   1003  OP2 U      32      38.638  41.876  50.755  1.00  0.00
ATOM   1004  O5' U      32      36.846  40.252  50.681  1.00  0.00
ATOM   1005  C5' U      32      35.777  39.447  51.167  1.00  0.00
ATOM   1006  H5' U      32      34.795  39.843  50.908  1.00  0.00
ATOM   1007 H5'' U      32      35.831  39.429  52.255  1.00  0.00
ATOM   1008  C4' U      32      35.811  37.907  50.792  1.00  0.00
ATOM   1009  H4' U      32      34.904  37.400  51.120  1.00  0.00
ATOM   1010  O4' U      32      36.021  37.673  49.468  1.00  0.00
ATOM   1011  C1' U      32      36.802  36.451  49.264  1.00  0.00
ATOM   1012  H1' U      32      36.166  35.760  48.710  1.00  0.00
ATOM   1013  N1  U      32      38.054  36.600  48.513  1.00  0.00
ATOM   1014  C6  U      32      38.634  37.815  48.519  1.00  0.00
ATOM   1015  H6  U      32      38.155  38.627  49.046  1.00  0.00
ATOM   1016  C5  U      32      39.775  38.123  47.788  1.00  0.00
ATOM   1017  H5  U      32      40.201  39.114  47.723  1.00  0.00
ATOM   1018  C4  U      32      40.474  37.095  47.054  1.00  0.00
ATOM   1019  O4  U      32      41.485  37.361  46.320  1.00  0.00
ATOM   1020  N3  U      32      39.859  35.847  47.190  1.00  0.00
ATOM   1021  H3  U      32      40.326  35.031  46.820  1.00  0.00
ATOM   1022  C2  U      32      38.667  35.568  47.782  1.00  0.00
ATOM   1023  O2  U      32      38.182  34.423  47.717  1.00  0.00
ATOM   1024  C3' U      32      37.009  37.205  51.462  1.00  0.00
ATOM   1025  H3' U      32      37.954  37.748  51.449  1.00  0.00
ATOM   1026  C2' U      32      37.065  35.914  50.679  1.00  0.00
ATOM   1027  H2' U      32      38.012  35.392  50.813  1.00  0.00
ATOM   1028  O2' U      32      35.966  34.979  51.005  1.00  0.00
ATOM   1029 HO2' U      32      35.655  35.314  51.850  1.00  0.00
ATOM   1030  O3' U      32      36.833  36.914  52.860  1.00  0.00
ATOM   1031  P   A      33      38.008  37.217  53.924  1.00  0.00
ATOM   1032  OP1 A      33      37.428  36.956  55.221  1.00  0.00
ATOM   1033  OP2 A      33      38.685  38.442  53.526  1.00  0.00
ATOM   1034  O5' A      33      39.068  36.026  53.765  1.00  0.00
ATOM   1035  C5' A      33      38.748  34.709  53.930  1.00  0.00
ATOM   1036  H5' A      33      37.717  34.647  53.581  1.00  0.00
ATOM   1037 H5'' A      33      38.753  34.544  55.008  1.00  0.00
ATOM   1038  C4' A      33      39.722  33.757  53.181  1.00  0.00
ATOM   1039  H4' A      33      39.342  32.735  53.168  1.00  0.00
ATOM   1040  O4' A      33      39.887  34.136  51.823  1.00  0.00
ATOM   1041  C1' A      33      41.140  33.667  51.398  1.00  0.00
ATOM   1042  H1' A      33      40.972  32.787  50.777  1.00  0.00
ATOM   1043  N9  A      33      41.776  34.658  50.506  1.00  0.00
ATOM   1044  C8  A      33      41.470  35.970  50.369  1.00  0.00
ATOM   1045  H8  A      33      40.782  36.480  51.026  1.00  0.00
ATOM   1046  N7  A      33      42.225  36.635  49.512  1.00  0.00
ATOM   1047  C5  A      33      43.045  35.602  48.988  1.00  0.00
ATOM   1048  C6  A      33      43.969  35.528  47.971  1.00  0.00
ATOM   1049  N6  A      33      44.293  36.440  47.125  1.00  0.00
ATOM   1050  H61 A      33      44.828  36.225  46.296  1.00  0.00
ATOM   1051  H62 A      33      43.694  37.252  47.086  1.00  0.00
ATOM   1052  N1  A      33      44.516  34.315  47.696  1.00  0.00
ATOM   1053  C2  A      33      44.293  33.261  48.438  1.00  0.00
ATOM   1054  H2  A      33      44.714  32.304  48.167  1.00  0.00
ATOM   1055  N3  A      33      43.437  33.211  49.419  1.00  0.00
ATOM   1056  C4  A      33      42.853  34.414  49.659  1.00  0.00
ATOM   1057  C3' A      33      41.147  33.760  53.776  1.00  0.00
ATOM   1058  H3' A      33      41.578  34.754  53.900  1.00  0.00
ATOM   1059  C2' A      33      41.975  33.206  52.621  1.00  0.00
ATOM   1060  H2' A      33      42.956  33.681  52.633  1.00  0.00
ATOM   1061  O2' A      33      42.126  31.786  52.796  1.00  0.00
ATOM   1062 HO2' A      33      41.643  31.502  53.576  1.00  0.00
ATOM   1063  O3' A      33      41.099  33.001  55.008  1.00  0.00
ATOM   1064  P   C      34      42.373  32.972  56.082  1.00  0.00
ATOM   1065  OP1 C      34      42.018  31.974  57.156  1.00  0.00
ATOM   1066  OP2 C      34      42.847  34.324  56.472  1.00  0.00
ATOM   1067  O5' C      34      43.619  32.357  55.263  1.00  0.00
ATOM   1068  C5' C      34      44.099  31.077  55.389  1.00  0.00
ATOM   1069  H5' C      34      43.278  30.440  55.058  1.00  0.00
ATOM   1070 H5'' C      34      44.550  30.971  56.375  1.00  0.00
ATOM   1071  C4' C      34      45.276  30.824  54.388  1.00  0.00
ATOM   1072  H4' C      34      45.500  29.763  54.276  1.00  0.00
ATOM   1073  O4' C      34      45.030  31.186  52.978  1.00  0.00
ATOM   1074  C1' C      34      46.290  31.733  52.385  1.00  0.00
ATOM   1075  H1' C      34      46.353  31.060  51.530  1.00  0.00
ATOM   1076  N1  C      34      46.150  33.091  51.940  1.00  0.00
ATOM   1077  C6  C      34      45.377  34.029  52.618  1.00  0.00
ATOM   1078  H6  C      34      44.967  33.714  53.565  1.00  0.00
ATOM   1079  C5  C      34      45.415  35.348  52.198  1.00  0.00
ATOM   1080  H5  C      34      44.842  36.012  52.828  1.00  0.00
ATOM   1081  C4  C      34      46.032  35.619  50.980  1.00  0.00
ATOM   1082  N4  C      34      45.791  36.798  50.526  1.00  0.00
ATOM   1083  H41 C      34      46.286  37.023  49.674  1.00  0.00
ATOM   1084  H42 C      34      45.397  37.519  51.114  1.00  0.00
ATOM   1085  N3  C      34      46.753  34.737  50.301  1.00  0.00
ATOM   1086  C2  C      34      46.902  33.446  50.787  1.00  0.00
ATOM   1087  O2  C      34      47.626  32.613  50.160  1.00  0.00
ATOM   1088  C3' C      34      46.594  31.583  54.749  1.00  0.00
ATOM   1089  H3' C      34      46.248  32.586  54.999  1.00  0.00
ATOM   1090  C2' C      34      47.364  31.527  53.336  1.00  0.00
ATOM   1091  H2' C      34      48.160  32.259  53.200  1.00  0.00
ATOM   1092  O2' C      34      47.918  30.209  53.090  1.00  0.00
ATOM   1093 HO2' C      34      48.669  30.200  52.493  1.00  0.00
ATOM   1094  O3' C      34      47.195  30.910  55.756  1.00  0.00
ATOM   1095  P   C      35      48.299  31.625  56.731  1.00  0.00
ATOM   1096  OP1 C      35      48.763  30.696  57.728  1.00  0.00
ATOM   1097  OP2 C      35      47.744  32.914  57.179  1.00  0.00
ATOM   1098  O5' C      35      49.553  31.855  55.765  1.00  0.00
ATOM   1099  C5' C      35      50.386  30.809  55.308  1.00  0.00
ATOM   1100  H5' C      35      49.798  29.992  54.889  1.00  0.00
ATOM   1101 H5'' C      35      50.992  30.495  56.158  1.00  0.00
ATOM   1102  C4' C      35      51.378  31.410  54.275  1.00  0.00
ATOM   1103  H4' C      35      51.997  30.608  53.873  1.00  0.00
ATOM   1104  O4' C      35      50.608  31.965  53.157  1.00  0.00
ATOM   1105  C1' C      35      51.460  32.834  52.473  1.00  0.00
ATOM   1106  H1' C      35      51.773  32.249  51.609  1.00  0.00
ATOM   1107  N1  C      35      50.719  34.118  52.022  1.00  0.00
ATOM   1108  C6  C      35      49.730  34.659  52.818  1.00  0.00
ATOM   1109  H6  C      35      49.527  34.153  53.750  1.00  0.00
ATOM   1110  C5  C      35      49.087  35.799  52.454  1.00  0.00
ATOM   1111  H5  C      35      48.301  36.281  53.015  1.00  0.00
ATOM   1112  C4  C      35      49.506  36.452  51.291  1.00  0.00
ATOM   1113  N4  C      35      48.882  37.486  50.882  1.00  0.00
ATOM   1114  H41 C      35      47.987  37.697  51.301  1.00  0.00
ATOM   1115  H42 C      35      49.251  37.899  50.037  1.00  0.00
ATOM   1116  N3  C      35      50.553  36.012  50.647  1.00  0.00
ATOM   1117  C2  C      35      51.157  34.836  50.910  1.00  0.00
ATOM   1118  O2  C      35      52.061  34.460  50.145  1.00  0.00
ATOM   1119  C3' C      35      52.248  32.538  54.710  1.00  0.00
ATOM   1120  H3' C      35      51.658  33.282  55.244  1.00  0.00
ATOM   1121  C2' C      35      52.651  33.083  53.377  1.00  0.00
ATOM   1122  H2' C      35      52.941  34.120  53.546  1.00  0.00
ATOM   1123  O2' C      35      53.743  32.425  52.776  1.00  0.00
ATOM   1124 HO2' C      35      54.131  31.778  53.370  1.00  0.00
ATOM   1125  O3' C      35      53.394  32.141  55.501  1.00  0.00
ATOM   1126  P   C      36      54.355  33.115  56.294  1.00  0.00
ATOM   1127  OP1 C      36      55.170  32.194  57.081  1.00  0.00
ATOM   1128  OP2 C      36      53.452  33.970  57.039  1.00  0.00
ATOM   1129  O5' C      36      55.142  33.948  55.227  1.00  0.00
ATOM   1130  C5' C      36      56.419  33.545  54.810  1.00  0.00
ATOM   1131  H5' C      36      56.322  32.509  54.488  1.00  0.00
ATOM   1132 H5'' C      36      57.176  33.566  55.594  1.00  0.00
ATOM   1133  C4' C      36      56.977  34.481  53.790  1.00  0.00
ATOM   1134  H4' C      36      57.862  33.962  53.422  1.00  0.00
ATOM   1135  O4' C      36      56.082  34.621  52.693  1.00  0.00
ATOM   1136  C1' C      36      56.205  35.891  52.034  1.00  0.00
ATOM   1137  H1' C      36      56.434  35.879  50.968  1.00  0.00
ATOM   1138  N1  C      36      55.041  36.789  52.127  1.00  0.00
ATOM   1139  C6  C      36      54.084  36.640  53.057  1.00  0.00
ATOM   1140  H6  C      36      54.237  35.969  53.889  1.00  0.00
ATOM   1141  C5  C      36      52.928  37.330  52.939  1.00  0.00
ATOM   1142  H5  C      36      52.159  37.192  53.685  1.00  0.00
ATOM   1143  C4  C      36      52.828  38.353  51.991  1.00  0.00
ATOM   1144  N4  C      36      51.730  39.062  51.998  1.00  0.00
ATOM   1145  H41 C      36      51.112  38.964  52.791  1.00  0.00
ATOM   1146  H42 C      36      51.672  39.839  51.356  1.00  0.00
ATOM   1147  N3  C      36      53.813  38.669  51.207  1.00  0.00
ATOM   1148  C2  C      36      54.918  37.851  51.206  1.00  0.00
ATOM   1149  O2  C      36      55.841  38.180  50.427  1.00  0.00
ATOM   1150  C3' C      36      57.311  35.886  54.223  1.00  0.00
ATOM   1151  H3' C      36      56.496  36.240  54.854  1.00  0.00
ATOM   1152  C2' C      36      57.319  36.615  52.851  1.00  0.00
ATOM   1153  H2' C      36      57.217  37.693  52.976  1.00  0.00
ATOM   1154  O2' C      36      58.522  36.414  52.061  1.00  0.00
ATOM   1155 HO2' C      36      59.247  36.935  52.415  1.00  0.00
ATOM   1156  O3' C      36      58.560  35.952  54.822  1.00  0.00
ATOM   1157  P   C      37      59.093  37.243  55.650  1.00  0.00
ATOM   1158  OP1 C      37      60.398  36.941  56.128  1.00  0.00
ATOM   1159  OP2 C      37      58.073  37.640  56.557  1.00  0.00
ATOM   1160  O5' C      37      59.213  38.320  54.541  1.00  0.00
ATOM   1161  C5' C      37      60.392  38.483  53.781  1.00  0.00
ATOM   1162  H5' C      37      60.610  37.540  53.279  1.00  0.00
ATOM   1163 H5'' C      37      61.293  38.680  54.362  1.00  0.00
ATOM   1164  C4' C      37      60.331  39.697  52.831  1.00  0.00
ATOM   1165  H4' C      37      61.205  39.664  52.180  1.00  0.00
ATOM   1166  O4' C      37      59.173  39.692  52.017  1.00  0.00
ATOM   1167  C1' C      37      58.860  41.082  51.945  1.00  0.00
ATOM   1168  H1' C      37      58.794  41.338  50.888  1.00  0.00
ATOM   1169  N1  C      37      57.536  41.383  52.462  1.00  0.00
ATOM   1170  C6  C      37      56.880  40.447  53.251  1.00  0.00
ATOM   1171  H6  C      37      57.390  39.539  53.541  1.00  0.00
ATOM   1172  C5  C      37      55.620  40.720  53.743  1.00  0.00
ATOM   1173  H5  C      37      54.954  40.037  54.249  1.00  0.00
ATOM   1174  C4  C      37      55.033  41.959  53.369  1.00  0.00
ATOM   1175  N4  C      37      53.833  42.190  53.819  1.00  0.00
ATOM   1176  H41 C      37      53.337  41.432  54.267  1.00  0.00
ATOM   1177  H42 C      37      53.508  43.138  53.693  1.00  0.00
ATOM   1178  N3  C      37      55.669  42.849  52.652  1.00  0.00
ATOM   1179  C2  C      37      56.943  42.582  52.257  1.00  0.00
ATOM   1180  O2  C      37      57.546  43.524  51.746  1.00  0.00
ATOM   1181  C3' C      37      60.521  40.960  53.631  1.00  0.00
ATOM   1182  H3' C      37      59.796  40.879  54.440  1.00  0.00
ATOM   1183  C2' C      37      59.958  41.887  52.591  1.00  0.00
ATOM   1184  H2' C      37      59.600  42.833  52.997  1.00  0.00
ATOM   1185  O2' C      37      60.966  42.136  51.627  1.00  0.00
ATOM   1186 HO2' C      37      61.659  42.719  51.946  1.00  0.00
ATOM   1187  O3' C      37      61.884  41.303  54.052  1.00  0.00
ATOM   1188  P   U      38      62.115  42.137  55.421  1.00  0.00
ATOM   1189  OP1 U      38      63.461  42.717  55.255  1.00  0.00
ATOM   1190  OP2 U      38      61.865  41.394  56.663  1.00  0.00
ATOM   1191  O5' U      38      61.068  43.281  55.317  1.00  0.00
ATOM   1192  C5' U      38      61.346  44.466  54.529  1.00  0.00
ATOM   1193  H5' U      38      61.677  44.193  53.527  1.00  0.00
ATOM   1194 H5'' U      38      62.222  44.888  55.021  1.00  0.00
ATOM   1195  C4' U      38      60.143  45.476  54.492  1.00  0.00
ATOM   1196  H4' U      38      60.413  46.349  53.897  1.00  0.00
ATOM   1197  O4' U      38      58.948  44.787  53.951  1.00  0.00
ATOM   1198  C1' U      38      57.749  45.384  54.485  1.00  0.00
ATOM   1199  H1' U      38      57.264  45.765  53.586  1.00  0.00
ATOM   1200  N1  U      38      56.901  44.359  55.278  1.00  0.00
ATOM   1201  C6  U      38      57.494  43.214  55.878  1.00  0.00
ATOM   1202  H6  U      38      58.535  42.974  55.720  1.00  0.00
ATOM   1203  C5  U      38      56.664  42.323  56.413  1.00  0.00
ATOM   1204  H5  U      38      57.049  41.391  56.801  1.00  0.00
ATOM   1205  C4  U      38      55.300  42.645  56.729  1.00  0.00
ATOM   1206  O4  U      38      54.522  41.897  57.402  1.00  0.00
ATOM   1207  N3  U      38      54.819  43.860  56.233  1.00  0.00
ATOM   1208  H3  U      38      53.869  44.130  56.446  1.00  0.00
ATOM   1209  C2  U      38      55.581  44.696  55.469  1.00  0.00
ATOM   1210  O2  U      38      55.101  45.736  55.029  1.00  0.00
ATOM   1211  C3' U      38      59.590  45.896  55.793  1.00  0.00
ATOM   1212  H3' U      38      59.586  44.985  56.390  1.00  0.00
ATOM   1213  C2' U      38      58.206  46.517  55.427  1.00  0.00
ATOM   1214  H2' U      38      57.470  46.570  56.228  1.00  0.00
ATOM   1215  O2' U      38      58.247  47.661  54.677  1.00  0.00
ATOM   1216 HO2' U      38      58.880  48.246  55.097  1.00  0.00
ATOM   1217  O3' U      38      60.405  46.899  56.370  1.00  0.00
ATOM   1218  P   A      39      60.220  47.264  57.879  1.00  0.00
ATOM   1219  OP1 A      39      61.363  47.993  58.396  1.00  0.00
ATOM   1220  OP2 A      39      59.734  46.074  58.613  1.00  0.00
ATOM   1221  O5' A      39      59.007  48.280  57.780  1.00  0.00
ATOM   1222  C5' A      39      59.353  49.625  57.297  1.00  0.00
ATOM   1223  H5' A      39      59.691  49.441  56.277  1.00  0.00
ATOM   1224 H5'' A      39      60.185  50.037  57.867  1.00  0.00
ATOM   1225  C4' A      39      58.195  50.647  57.252  1.00  0.00
ATOM   1226  H4' A      39      58.611  51.614  56.969  1.00  0.00
ATOM   1227  O4' A      39      57.036  50.392  56.502  1.00  0.00
ATOM   1228  C1' A      39      55.885  51.014  56.987  1.00  0.00
ATOM   1229  H1' A      39      55.351  51.625  56.260  1.00  0.00
ATOM   1230  N9  A      39      55.097  49.874  57.468  1.00  0.00
ATOM   1231  C8  A      39      55.380  48.580  57.737  1.00  0.00
ATOM   1232  H8  A      39      56.375  48.226  57.511  1.00  0.00
ATOM   1233  N7  A      39      54.394  47.878  58.297  1.00  0.00
ATOM   1234  C5  A      39      53.359  48.845  58.383  1.00  0.00
ATOM   1235  C6  A      39      52.037  48.814  58.802  1.00  0.00
ATOM   1236  N6  A      39      51.463  47.839  59.501  1.00  0.00
ATOM   1237  H61 A      39      50.526  47.993  59.845  1.00  0.00
ATOM   1238  H62 A      39      51.847  46.905  59.488  1.00  0.00
ATOM   1239  N1  A      39      51.282  49.951  58.756  1.00  0.00
ATOM   1240  C2  A      39      51.812  51.056  58.282  1.00  0.00
ATOM   1241  H2  A      39      51.104  51.871  58.283  1.00  0.00
ATOM   1242  N3  A      39      53.059  51.239  57.868  1.00  0.00
ATOM   1243  C4  A      39      53.802  50.089  57.895  1.00  0.00
ATOM   1244  C3' A      39      57.607  51.074  58.645  1.00  0.00
ATOM   1245  H3' A      39      57.424  50.184  59.247  1.00  0.00
ATOM   1246  C2' A      39      56.362  51.838  58.200  1.00  0.00
ATOM   1247  H2' A      39      55.633  51.861  59.010  1.00  0.00
ATOM   1248  O2' A      39      56.612  53.139  57.777  1.00  0.00
ATOM   1249 HO2' A      39      57.352  53.439  58.310  1.00  0.00
ATOM   1250  O3' A      39      58.381  52.066  59.382  1.00  0.00
ATOM   1251  P   G      40      58.397  51.905  60.973  1.00  0.00
ATOM   1252  OP1 G      40      59.048  53.086  61.524  1.00  0.00
ATOM   1253  OP2 G      40      58.988  50.590  61.392  1.00  0.00
ATOM   1254  O5' G      40      56.842  51.995  61.316  1.00  0.00
ATOM   1255  C5' G      40      56.029  53.181  61.283  1.00  0.00
ATOM   1256  H5' G      40      56.066  53.583  60.270  1.00  0.00
ATOM   1257 H5'' G      40      56.524  53.920  61.914  1.00  0.00
ATOM   1258  C4' G      40      54.624  52.905  61.687  1.00  0.00
ATOM   1259  H4' G      40      53.949  53.722  61.431  1.00  0.00
ATOM   1260  O4' G      40      54.141  51.764  61.058  1.00  0.00
ATOM   1261  C1' G      40      53.270  50.947  61.892  1.00  0.00
ATOM   1262  H1' G      40      52.263  50.766  61.517  1.00  0.00
ATOM   1263  N9  G      40      53.792  49.561  62.140  1.00  0.00
ATOM   1264  C8  G      40      55.066  49.024  61.882  1.00  0.00
ATOM   1265  H8  G      40      55.903  49.627  61.562  1.00  0.00
ATOM   1266  N7  G      40      55.135  47.766  62.176  1.00  0.00
ATOM   1267  C5  G      40      53.867  47.424  62.533  1.00  0.00
ATOM   1268  C6  G      40      53.298  46.129  62.835  1.00  0.00
ATOM   1269  O6  G      40      53.781  45.042  63.025  1.00  0.00
ATOM   1270  N1  G      40      51.882  46.116  62.805  1.00  0.00
ATOM   1271  H1  G      40      51.458  45.281  63.183  1.00  0.00
ATOM   1272  C2  G      40      51.175  47.242  62.721  1.00  0.00
ATOM   1273  N2  G      40      49.856  47.175  62.722  1.00  0.00
ATOM   1274  H21 G      40      49.469  46.242  62.752  1.00  0.00
ATOM   1275  H22 G      40      49.408  48.079  62.763  1.00  0.00
ATOM   1276  N3  G      40      51.625  48.485  62.696  1.00  0.00
ATOM   1277  C4  G      40      52.980  48.478  62.492  1.00  0.00
ATOM   1278  C3' G      40      54.597  52.579  63.108  1.00  0.00
ATOM   1279  H3' G      40      55.415  51.871  63.241  1.00  0.00
ATOM   1280  C2' G      40      53.211  51.860  63.137  1.00  0.00
ATOM   1281  H2' G      40      53.334  51.196  63.993  1.00  0.00
ATOM   1282  O2' G      40      52.025  52.652  63.204  1.00  0.00
ATOM   1283 HO2' G      40      51.807  52.643  64.139  1.00  0.00
ATOM   1284  O3' G      40      54.714  53.688  63.991  1.00  0.00
ATOM   1285  P   G      41      54.699  53.498  65.603  1.00  0.00
ATOM   1286  OP1 G      41      54.837  54.817  66.182  1.00  0.00
ATOM   1287  OP2 G      41      55.627  52.404  65.919  1.00  0.00
ATOM   1288  O5' G      41      53.220  53.029  66.012  1.00  0.00
ATOM   1289  C5' G      41      52.213  54.082  66.212  1.00  0.00
ATOM   1290  H5' G      41      52.088  54.652  65.291  1.00  0.00
ATOM   1291 H5'' G      41      52.624  54.802  66.918  1.00  0.00
ATOM   1292  C4' G      41      50.875  53.408  66.475  1.00  0.00
ATOM   1293  H4' G      41      50.021  54.071  66.340  1.00  0.00
ATOM   1294  O4' G      41      50.689  52.239  65.707  1.00  0.00
ATOM   1295  C1' G      41      50.135  51.240  66.588  1.00  0.00
ATOM   1296  H1' G      41      49.132  50.874  66.366  1.00  0.00
ATOM   1297  N9  G      41      50.980  50.070  66.492  1.00  0.00
ATOM   1298  C8  G      41      52.335  49.987  66.715  1.00  0.00
ATOM   1299  H8  G      41      52.934  50.825  67.041  1.00  0.00
ATOM   1300  N7  G      41      52.842  48.810  66.659  1.00  0.00
ATOM   1301  C5  G      41      51.745  48.003  66.308  1.00  0.00
ATOM   1302  C6  G      41      51.661  46.592  66.137  1.00  0.00
ATOM   1303  O6  G      41      52.540  45.705  66.149  1.00  0.00
ATOM   1304  N1  G      41      50.357  46.126  65.819  1.00  0.00
ATOM   1305  H1  G      41      50.255  45.150  65.580  1.00  0.00
ATOM   1306  C2  G      41      49.299  46.953  65.805  1.00  0.00
ATOM   1307  N2  G      41      48.143  46.504  65.480  1.00  0.00
ATOM   1308  H21 G      41      47.417  47.205  65.522  1.00  0.00
ATOM   1309  H22 G      41      47.973  45.523  65.310  1.00  0.00
ATOM   1310  N3  G      41      49.350  48.301  65.910  1.00  0.00
ATOM   1311  C4  G      41      50.588  48.791  66.213  1.00  0.00
ATOM   1312  C3' G      41      50.908  52.983  67.960  1.00  0.00
ATOM   1313  H3' G      41      51.854  52.484  68.168  1.00  0.00
ATOM   1314  C2' G      41      49.995  51.853  67.976  1.00  0.00
ATOM   1315  H2' G      41      50.407  51.046  68.582  1.00  0.00
ATOM   1316  O2' G      41      48.616  52.217  68.317  1.00  0.00
ATOM   1317 HO2' G      41      48.439  52.876  67.642  1.00  0.00
ATOM   1318  O3' G      41      50.661  54.067  68.816  1.00  0.00
ATOM   1319  P   U      42      51.080  54.086  70.301  1.00  0.00
ATOM   1320  OP1 U      42      51.752  55.298  70.540  1.00  0.00
ATOM   1321  OP2 U      42      51.748  52.771  70.611  1.00  0.00
ATOM   1322  O5' U      42      49.719  54.094  71.136  1.00  0.00
ATOM   1323  C5' U      42      48.689  55.055  70.817  1.00  0.00
ATOM   1324  H5' U      42      48.504  54.908  69.753  1.00  0.00
ATOM   1325 H5'' U      42      49.115  56.043  70.997  1.00  0.00
ATOM   1326  C4' U      42      47.412  54.874  71.672  1.00  0.00
ATOM   1327  H4' U      42      46.837  55.799  71.692  1.00  0.00
ATOM   1328  O4' U      42      46.440  53.917  71.215  1.00  0.00
ATOM   1329  C1' U      42      46.138  53.009  72.294  1.00  0.00
ATOM   1330  H1' U      42      45.058  52.903  72.192  1.00  0.00
ATOM   1331  N1  U      42      46.805  51.701  72.159  1.00  0.00
ATOM   1332  C6  U      42      47.933  51.537  71.387  1.00  0.00
ATOM   1333  H6  U      42      48.161  52.320  70.678  1.00  0.00
ATOM   1334  C5  U      42      48.652  50.410  71.456  1.00  0.00
ATOM   1335  H5  U      42      49.515  50.270  70.822  1.00  0.00
ATOM   1336  C4  U      42      48.277  49.299  72.324  1.00  0.00
ATOM   1337  O4  U      42      48.847  48.179  72.293  1.00  0.00
ATOM   1338  N3  U      42      47.169  49.571  73.088  1.00  0.00
ATOM   1339  H3  U      42      46.905  48.788  73.669  1.00  0.00
ATOM   1340  C2  U      42      46.324  50.637  72.955  1.00  0.00
ATOM   1341  O2  U      42      45.217  50.554  73.439  1.00  0.00
ATOM   1342  C3' U      42      47.737  54.571  73.150  1.00  0.00
ATOM   1343  H3' U      42      48.518  53.868  73.438  1.00  0.00
ATOM   1344  C2' U      42      46.528  53.787  73.580  1.00  0.00
ATOM   1345  H2' U      42      46.665  52.994  74.315  1.00  0.00
ATOM   1346  O2' U      42      45.479  54.537  74.119  1.00  0.00
ATOM   1347 HO2' U      42      45.518  55.365  73.636  1.00  0.00
ATOM   1348  O3' U      42      47.770  55.740  73.906  1.00  0.00
ATOM   1349  P   U      43      48.806  55.874  75.080  1.00  0.00
ATOM   1350  OP1 U      43      48.559  57.245  75.624  1.00  0.00
ATOM   1351  OP2 U      43      50.160  55.453  74.680  1.00  0.00
ATOM   1352  O5' U      43      48.288  54.860  76.222  1.00  0.00
ATOM   1353  C5' U      43      47.132  55.140  76.910  1.00  0.00
ATOM   1354  H5' U      43      46.286  55.370  76.262  1.00  0.00
ATOM   1355 H5'' U      43      47.276  56.017  77.540  1.00  0.00
ATOM   1356  C4' U      43      46.757  53.930  77.781  1.00  0.00
ATOM   1357  H4' U      43      45.869  54.156  78.371  1.00  0.00
ATOM   1358  O4' U      43      46.531  52.736  77.001  1.00  0.00
ATOM   1359  C1' U      43      47.209  51.614  77.596  1.00  0.00
ATOM   1360  H1' U      43      46.488  50.806  77.725  1.00  0.00
ATOM   1361  N1  U      43      48.359  51.028  76.907  1.00  0.00
ATOM   1362  C6  U      43      48.690  51.466  75.695  1.00  0.00
ATOM   1363  H6  U      43      48.303  52.408  75.335  1.00  0.00
ATOM   1364  C5  U      43      49.626  50.706  74.948  1.00  0.00
ATOM   1365  H5  U      43      49.943  50.986  73.954  1.00  0.00
ATOM   1366  C4  U      43      50.268  49.525  75.397  1.00  0.00
ATOM   1367  O4  U      43      51.201  48.844  74.840  1.00  0.00
ATOM   1368  N3  U      43      49.752  49.110  76.634  1.00  0.00
ATOM   1369  H3  U      43      50.124  48.265  77.043  1.00  0.00
ATOM   1370  C2  U      43      48.751  49.766  77.328  1.00  0.00
ATOM   1371  O2  U      43      48.305  49.316  78.353  1.00  0.00
ATOM   1372  C3' U      43      47.891  53.543  78.715  1.00  0.00
ATOM   1373  H3' U      43      48.791  53.859  78.188  1.00  0.00
ATOM   1374  C2' U      43      47.727  52.078  78.989  1.00  0.00
ATOM   1375  H2' U      43      48.685  51.685  79.329  1.00  0.00
ATOM   1376  O2' U      43      46.602  51.915  79.909  1.00  0.00
ATOM   1377 HO2' U      43      46.700  51.059  80.332  1.00  0.00
ATOM   1378  O3' U      43      47.983  54.214  80.009  1.00  0.00
ATOM   1379  P   C      44      49.286  54.615  80.812  1.00  0.00
ATOM   1380  OP1 C      44      48.945  55.583  81.905  1.00  0.00
ATOM   1381  OP2 C      44      50.356  55.189  79.875  1.00  0.00
ATOM   1382  O5' C      44      49.810  53.265  81.499  1.00  0.00
ATOM   1383  C5' C      44      48.919  52.851  82.563  1.00  0.00
ATOM   1384  H5' C      44      47.933  52.781  82.103  1.00  0.00
ATOM   1385 H5'' C      44      48.978  53.494  83.441  1.00  0.00
ATOM   1386  C4' C      44      49.282  51.443  83.091  1.00  0.00
ATOM   1387  H4' C      44      48.635  51.239  83.944  1.00  0.00
ATOM   1388  O4' C      44      49.109  50.355  82.219  1.00  0.00
ATOM   1389  C1' C      44      50.158  49.326  82.408  1.00  0.00
ATOM   1390  H1' C      44      49.857  48.279  82.395  1.00  0.00
ATOM   1391  N1  C      44      51.208  49.283  81.363  1.00  0.00
ATOM   1392  C6  C      44      51.273  50.299  80.472  1.00  0.00
ATOM   1393  H6  C      44      50.685  51.189  80.639  1.00  0.00
ATOM   1394  C5  C      44      52.031  50.095  79.352  1.00  0.00
ATOM   1395  H5  C      44      52.128  50.965  78.720  1.00  0.00
ATOM   1396  C4  C      44      52.730  48.841  79.274  1.00  0.00
ATOM   1397  N4  C      44      53.514  48.598  78.229  1.00  0.00
ATOM   1398  H41 C      44      53.612  49.240  77.455  1.00  0.00
ATOM   1399  H42 C      44      53.903  47.678  78.079  1.00  0.00
ATOM   1400  N3  C      44      52.745  47.947  80.294  1.00  0.00
ATOM   1401  C2  C      44      51.984  48.118  81.314  1.00  0.00
ATOM   1402  O2  C      44      51.845  47.181  82.089  1.00  0.00
ATOM   1403  C3' C      44      50.678  51.320  83.616  1.00  0.00
ATOM   1404  H3' C      44      51.329  51.836  82.910  1.00  0.00
ATOM   1405  C2' C      44      50.796  49.804  83.690  1.00  0.00
ATOM   1406  H2' C      44      51.800  49.378  83.713  1.00  0.00
ATOM   1407  O2' C      44      50.013  49.294  84.853  1.00  0.00
ATOM   1408 HO2' C      44      50.219  49.810  85.636  1.00  0.00
ATOM   1409  O3' C      44      50.723  51.902  84.924  1.00  0.00
ATOM   1410  P   U      45      52.076  52.412  85.567  1.00  0.00
ATOM   1411  OP1 U      45      51.878  52.714  87.055  1.00  0.00
ATOM   1412  OP2 U      45      52.513  53.518  84.746  1.00  0.00
ATOM   1413  O5' U      45      53.188  51.226  85.399  1.00  0.00
ATOM   1414  C5' U      45      53.233  50.080  86.320  1.00  0.00
ATOM   1415  H5' U      45      52.218  49.681  86.313  1.00  0.00
ATOM   1416 H5'' U      45      53.538  50.218  87.357  1.00  0.00
ATOM   1417  C4' U      45      54.202  48.996  85.843  1.00  0.00
ATOM   1418  H4' U      45      54.066  48.126  86.486  1.00  0.00
ATOM   1419  O4' U      45      53.725  48.649  84.504  1.00  0.00
ATOM   1420  C1' U      45      54.940  48.255  83.858  1.00  0.00
ATOM   1421  H1' U      45      54.918  47.168  83.940  1.00  0.00
ATOM   1422  N1  U      45      55.137  48.670  82.406  1.00  0.00
ATOM   1423  C6  U      45      54.740  49.879  81.887  1.00  0.00
ATOM   1424  H6  U      45      54.045  50.506  82.426  1.00  0.00
ATOM   1425  C5  U      45      55.215  50.252  80.658  1.00  0.00
ATOM   1426  H5  U      45      54.906  51.240  80.348  1.00  0.00
ATOM   1427  C4  U      45      56.160  49.450  79.902  1.00  0.00
ATOM   1428  O4  U      45      56.640  49.762  78.795  1.00  0.00
ATOM   1429  N3  U      45      56.533  48.298  80.563  1.00  0.00
ATOM   1430  H3  U      45      57.377  47.880  80.196  1.00  0.00
ATOM   1431  C2  U      45      55.995  47.833  81.746  1.00  0.00
ATOM   1432  O2  U      45      56.461  46.765  82.101  1.00  0.00
ATOM   1433  C3' U      45      55.601  49.569  85.701  1.00  0.00
ATOM   1434  H3' U      45      55.492  50.571  85.286  1.00  0.00
ATOM   1435  C2' U      45      56.193  48.695  84.660  1.00  0.00
ATOM   1436  H2' U      45      56.844  49.326  84.055  1.00  0.00
ATOM   1437  O2' U      45      56.769  47.406  85.074  1.00  0.00
ATOM   1438 HO2' U      45      57.635  47.525  85.472  1.00  0.00
ATOM   1439  O3' U      45      56.275  49.710  86.964  1.00  0.00
ATOM   1440  P   G      46      57.760  50.310  87.061  1.00  0.00
ATOM   1441  OP1 G      46      58.077  50.400  88.503  1.00  0.00
ATOM   1442  OP2 G      46      57.859  51.467  86.146  1.00  0.00
ATOM   1443  O5' G      46      58.685  49.114  86.484  1.00  0.00
ATOM   1444  C5' G      46      58.900  47.997  87.333  1.00  0.00
ATOM   1445  H5' G      46      58.033  47.368  87.535  1.00  0.00
ATOM   1446 H5'' G      46      59.206  48.329  88.325  1.00  0.00
ATOM   1447  C4' G      46      59.918  47.087  86.716  1.00  0.00
ATOM   1448  H4' G      46      60.077  46.263  87.412  1.00  0.00
ATOM   1449  O4' G      46      59.400  46.557  85.473  1.00  0.00
ATOM   1450  C1' G      46      60.520  46.485  84.469  1.00  0.00
ATOM   1451  H1' G      46      60.562  45.446  84.143  1.00  0.00
ATOM   1452  N9  G      46      60.404  47.436  83.351  1.00  0.00
ATOM   1453  C8  G      46      59.798  48.697  83.333  1.00  0.00
ATOM   1454  H8  G      46      59.312  49.121  84.199  1.00  0.00
ATOM   1455  N7  G      46      59.827  49.301  82.187  1.00  0.00
ATOM   1456  C5  G      46      60.503  48.418  81.347  1.00  0.00
ATOM   1457  C6  G      46      60.747  48.468  79.911  1.00  0.00
ATOM   1458  O6  G      46      60.400  49.312  79.116  1.00  0.00
ATOM   1459  N1  G      46      61.370  47.283  79.436  1.00  0.00
ATOM   1460  H1  G      46      61.486  47.196  78.436  1.00  0.00
ATOM   1461  C2  G      46      61.656  46.186  80.199  1.00  0.00
ATOM   1462  N2  G      46      62.265  45.253  79.626  1.00  0.00
ATOM   1463  H21 G      46      62.562  44.472  80.194  1.00  0.00
ATOM   1464  H22 G      46      62.354  45.198  78.622  1.00  0.00
ATOM   1465  N3  G      46      61.484  46.141  81.539  1.00  0.00
ATOM   1466  C4  G      46      60.861  47.269  82.067  1.00  0.00
ATOM   1467  C3' G      46      61.196  47.764  86.332  1.00  0.00
ATOM   1468  H3' G      46      61.025  48.720  85.837  1.00  0.00
ATOM   1469  C2' G      46      61.736  46.852  85.253  1.00  0.00
ATOM   1470  H2' G      46      62.567  47.271  84.686  1.00  0.00
ATOM   1471  O2' G      46      62.222  45.674  85.889  1.00  0.00
ATOM   1472 HO2' G      46      62.767  45.138  85.309  1.00  0.00
ATOM   1473  O3' G      46      61.965  47.989  87.482  1.00  0.00
ATOM   1474  P   G      47      63.168  49.077  87.407  1.00  0.00
ATOM   1475  OP1 G      47      63.865  49.040  88.692  1.00  0.00
ATOM   1476  OP2 G      47      62.592  50.399  87.046  1.00  0.00
ATOM   1477  O5' G      47      64.168  48.615  86.225  1.00  0.00
ATOM   1478  C5' G      47      64.844  47.355  86.446  1.00  0.00
ATOM   1479  H5' G      47      64.182  46.589  86.849  1.00  0.00
ATOM   1480 H5'' G      47      65.722  47.599  87.045  1.00  0.00
ATOM   1481  C4' G      47      65.550  46.818  85.169  1.00  0.00
ATOM   1482  H4' G      47      66.079  45.898  85.418  1.00  0.00
ATOM   1483  O4' G      47      64.643  46.561  84.074  1.00  0.00
ATOM   1484  C1' G      47      65.349  46.883  82.853  1.00  0.00
ATOM   1485  H1' G      47      65.431  45.955  82.286  1.00  0.00
ATOM   1486  N9  G      47      64.568  47.872  82.046  1.00  0.00
ATOM   1487  C8  G      47      63.770  48.891  82.463  1.00  0.00
ATOM   1488  H8  G      47      63.670  49.055  83.526  1.00  0.00
ATOM   1489  N7  G      47      63.435  49.732  81.603  1.00  0.00
ATOM   1490  C5  G      47      63.887  49.150  80.440  1.00  0.00
ATOM   1491  C6  G      47      63.884  49.737  79.160  1.00  0.00
ATOM   1492  O6  G      47      63.455  50.778  78.747  1.00  0.00
ATOM   1493  N1  G      47      64.479  48.919  78.189  1.00  0.00
ATOM   1494  H1  G      47      64.605  49.382  77.301  1.00  0.00
ATOM   1495  C2  G      47      65.192  47.888  78.553  1.00  0.00
ATOM   1496  N2  G      47      65.881  47.306  77.670  1.00  0.00
ATOM   1497  H21 G      47      66.046  47.583  76.713  1.00  0.00
ATOM   1498  H22 G      47      66.332  46.455  77.973  1.00  0.00
ATOM   1499  N3  G      47      65.299  47.365  79.784  1.00  0.00
ATOM   1500  C4  G      47      64.562  48.031  80.688  1.00  0.00
ATOM   1501  C3' G      47      66.599  47.829  84.690  1.00  0.00
ATOM   1502  H3' G      47      66.151  48.823  84.672  1.00  0.00
ATOM   1503  C2' G      47      66.765  47.319  83.257  1.00  0.00
ATOM   1504  H2' G      47      67.152  48.091  82.591  1.00  0.00
ATOM   1505  O2' G      47      67.507  46.210  83.148  1.00  0.00
ATOM   1506 HO2' G      47      67.120  45.482  83.641  1.00  0.00
ATOM   1507  O3' G      47      67.800  47.713  85.470  1.00  0.00
ATOM   1508  P   U      48      68.717  48.998  85.695  1.00  0.00
ATOM   1509  OP1 U      48      69.835  48.630  86.514  1.00  0.00
ATOM   1510  OP2 U      48      67.995  50.204  86.160  1.00  0.00
ATOM   1511  O5' U      48      69.212  49.359  84.258  1.00  0.00
ATOM   1512  C5' U      48      70.177  48.595  83.634  1.00  0.00
ATOM   1513  H5' U      48      70.003  47.519  83.649  1.00  0.00
ATOM   1514 H5'' U      48      71.030  48.821  84.274  1.00  0.00
ATOM   1515  C4' U      48      70.474  49.181  82.183  1.00  0.00
ATOM   1516  H4' U      48      71.335  48.646  81.782  1.00  0.00
ATOM   1517  O4' U      48      69.334  48.861  81.412  1.00  0.00
ATOM   1518  C1' U      48      69.355  49.812  80.362  1.00  0.00
ATOM   1519  H1' U      48      69.427  49.280  79.413  1.00  0.00
ATOM   1520  N1  U      48      68.115  50.542  80.341  1.00  0.00
ATOM   1521  C6  U      48      67.305  50.593  81.432  1.00  0.00
ATOM   1522  H6  U      48      67.552  50.090  82.356  1.00  0.00
ATOM   1523  C5  U      48      66.210  51.408  81.413  1.00  0.00
ATOM   1524  H5  U      48      65.633  51.463  82.324  1.00  0.00
ATOM   1525  C4  U      48      65.811  52.123  80.261  1.00  0.00
ATOM   1526  O4  U      48      64.966  53.004  80.154  1.00  0.00
ATOM   1527  N3  U      48      66.589  51.898  79.140  1.00  0.00
ATOM   1528  H3  U      48      66.553  52.620  78.435  1.00  0.00
ATOM   1529  C2  U      48      67.707  51.107  79.132  1.00  0.00
ATOM   1530  O2  U      48      68.335  51.019  78.062  1.00  0.00
ATOM   1531  C3' U      48      70.796  50.611  82.074  1.00  0.00
ATOM   1532  H3' U      48      70.046  51.212  82.588  1.00  0.00
ATOM   1533  C2' U      48      70.628  50.620  80.527  1.00  0.00
ATOM   1534  H2' U      48      70.421  51.614  80.132  1.00  0.00
ATOM   1535  O2' U      48      71.817  50.036  79.894  1.00  0.00
ATOM   1536 HO2' U      48      72.668  50.398  80.151  1.00  0.00
ATOM   1537  O3' U      48      72.154  50.951  82.493  1.00  0.00
ATOM   1538  P   G      49      72.428  52.348  83.129  1.00  0.00
ATOM   1539  OP1 G      49      73.884  52.645  83.136  1.00  0.00
ATOM   1540  OP2 G      49      71.688  52.513  84.389  1.00  0.00
ATOM   1541  O5' G      49      71.823  53.316  82.124  1.00  0.00
ATOM   1542  C5' G      49      72.337  53.559  80.853  1.00  0.00
ATOM   1543  H5' G      49      72.479  52.629  80.303  1.00  0.00
ATOM   1544 H5'' G      49      73.223  54.184  80.958  1.00  0.00
ATOM   1545  C4' G      49      71.268  54.416  80.165  1.00  0.00
ATOM   1546  H4' G      49      71.662  54.439  79.149  1.00  0.00
ATOM   1547  O4' G      49      69.958  53.808  80.143  1.00  0.00
ATOM   1548  C1' G      49      69.028  54.874  80.008  1.00  0.00
ATOM   1549  H1' G      49      68.354  54.720  79.166  1.00  0.00
ATOM   1550  N9  G      49      68.146  54.817  81.226  1.00  0.00
ATOM   1551  C8  G      49      68.284  54.072  82.340  1.00  0.00
ATOM   1552  H8  G      49      69.121  53.425  82.555  1.00  0.00
ATOM   1553  N7  G      49      67.184  54.009  83.059  1.00  0.00
ATOM   1554  C5  G      49      66.254  54.776  82.272  1.00  0.00
ATOM   1555  C6  G      49      64.883  54.980  82.444  1.00  0.00
ATOM   1556  O6  G      49      64.042  54.345  83.113  1.00  0.00
ATOM   1557  N1  G      49      64.406  55.910  81.492  1.00  0.00
ATOM   1558  H1  G      49      63.418  56.069  81.627  1.00  0.00
ATOM   1559  C2  G      49      65.078  56.407  80.479  1.00  0.00
ATOM   1560  N2  G      49      64.375  57.172  79.728  1.00  0.00
ATOM   1561  H21 G      49      63.417  57.392  79.960  1.00  0.00
ATOM   1562  H22 G      49      64.811  57.467  78.865  1.00  0.00
ATOM   1563  N3  G      49      66.320  56.102  80.165  1.00  0.00
ATOM   1564  C4  G      49      66.896  55.315  81.189  1.00  0.00
ATOM   1565  C3' G      49      71.139  55.847  80.674  1.00  0.00
ATOM   1566  H3' G      49      71.123  55.912  81.762  1.00  0.00
ATOM   1567  C2' G      49      69.833  56.121  79.940  1.00  0.00
ATOM   1568  H2' G      49      69.365  56.952  80.469  1.00  0.00
ATOM   1569  O2' G      49      70.141  56.476  78.605  1.00  0.00
ATOM   1570 HO2' G      49      70.893  57.073  78.591  1.00  0.00
ATOM   1571  O3' G      49      72.294  56.536  80.081  1.00  0.00
ATOM   1572  P   U      50      72.628  58.038  80.426  1.00  0.00
ATOM   1573  OP1 U      50      74.045  58.285  80.084  1.00  0.00
ATOM   1574  OP2 U      50      72.177  58.487  81.779  1.00  0.00
ATOM   1575  O5' U      50      71.758  58.931  79.437  1.00  0.00
ATOM   1576  C5' U      50      71.957  59.056  78.033  1.00  0.00
ATOM   1577  H5' U      50      71.960  58.129  77.459  1.00  0.00
ATOM   1578 H5'' U      50      72.943  59.474  77.829  1.00  0.00
ATOM   1579  C4' U      50      70.955  59.990  77.362  1.00  0.00
ATOM   1580  H4' U      50      71.201  59.949  76.301  1.00  0.00
ATOM   1581  O4' U      50      69.632  59.659  77.618  1.00  0.00
ATOM   1582  C1' U      50      69.005  60.728  78.294  1.00  0.00
ATOM   1583  H1' U      50      68.509  61.442  77.636  1.00  0.00
ATOM   1584  N1  U      50      68.011  60.263  79.266  1.00  0.00
ATOM   1585  C6  U      50      68.362  59.506  80.344  1.00  0.00
ATOM   1586  H6  U      50      69.367  59.124  80.437  1.00  0.00
ATOM   1587  C5  U      50      67.400  59.203  81.223  1.00  0.00
ATOM   1588  H5  U      50      67.584  58.487  82.011  1.00  0.00
ATOM   1589  C4  U      50      66.074  59.736  81.227  1.00  0.00
ATOM   1590  O4  U      50      65.219  59.526  82.033  1.00  0.00
ATOM   1591  N3  U      50      65.817  60.494  80.161  1.00  0.00
ATOM   1592  H3  U      50      64.843  60.723  80.022  1.00  0.00
ATOM   1593  C2  U      50      66.717  60.853  79.189  1.00  0.00
ATOM   1594  O2  U      50      66.457  61.729  78.381  1.00  0.00
ATOM   1595  C3' U      50      71.077  61.427  77.834  1.00  0.00
ATOM   1596  H3' U      50      72.059  61.708  78.216  1.00  0.00
ATOM   1597  C2' U      50      70.093  61.496  78.982  1.00  0.00
ATOM   1598  H2' U      50      70.456  60.850  79.781  1.00  0.00
ATOM   1599  O2' U      50      69.646  62.798  79.404  1.00  0.00
ATOM   1600 HO2' U      50      69.867  63.348  78.648  1.00  0.00
ATOM   1601  O3' U      50      70.747  62.329  76.764  1.00  0.00
ATOM   1602  P   A      51      71.245  63.778  76.756  1.00  0.00
ATOM   1603  OP1 A      51      72.703  63.510  76.722  1.00  0.00
ATOM   1604  OP2 A      51      70.585  64.539  77.795  1.00  0.00
ATOM   1605  O5' A      51      70.798  64.389  75.362  1.00  0.00
ATOM   1606  C5' A      51      71.293  65.675  74.972  1.00  0.00
ATOM   1607  H5' A      51      72.374  65.771  74.870  1.00  0.00
ATOM   1608 H5'' A      51      71.088  66.465  75.695  1.00  0.00
ATOM   1609  C4' A      51      70.612  66.095  73.663  1.00  0.00
ATOM   1610  H4' A      51      70.999  67.078  73.395  1.00  0.00
ATOM   1611  O4' A      51      70.982  65.299  72.480  1.00  0.00
ATOM   1612  C1' A      51      69.831  65.119  71.743  1.00  0.00
ATOM   1613  H1' A      51      69.646  65.967  71.084  1.00  0.00
ATOM   1614  N9  A      51      69.973  63.903  71.053  1.00  0.00
ATOM   1615  C8  A      51      69.837  63.717  69.713  1.00  0.00
ATOM   1616  H8  A      51      69.756  64.494  68.967  1.00  0.00
ATOM   1617  N7  A      51      69.907  62.435  69.336  1.00  0.00
ATOM   1618  C5  A      51      70.197  61.782  70.525  1.00  0.00
ATOM   1619  C6  A      51      70.431  60.419  70.853  1.00  0.00
ATOM   1620  N6  A      51      70.509  59.450  70.004  1.00  0.00
ATOM   1621  H61 A      51      70.458  59.507  68.996  1.00  0.00
ATOM   1622  H62 A      51      70.823  58.559  70.362  1.00  0.00
ATOM   1623  N1  A      51      70.762  60.121  72.098  1.00  0.00
ATOM   1624  C2  A      51      70.637  61.038  73.033  1.00  0.00
ATOM   1625  H2  A      51      70.767  60.842  74.087  1.00  0.00
ATOM   1626  N3  A      51      70.453  62.325  72.848  1.00  0.00
ATOM   1627  C4  A      51      70.260  62.705  71.568  1.00  0.00
ATOM   1628  C3' A      51      69.021  66.058  73.747  1.00  0.00
ATOM   1629  H3' A      51      68.773  65.658  74.730  1.00  0.00
ATOM   1630  C2' A      51      68.606  65.028  72.726  1.00  0.00
ATOM   1631  H2' A      51      68.388  64.104  73.261  1.00  0.00
ATOM   1632  O2' A      51      67.498  65.386  71.960  1.00  0.00
ATOM   1633 HO2' A      51      67.010  66.117  72.347  1.00  0.00
ATOM   1634  O3' A      51      68.491  67.353  73.489  1.00  0.00
ATOM   1635  P   G      52      67.489  68.055  74.500  1.00  0.00
ATOM   1636  OP1 G      52      67.656  69.508  74.512  1.00  0.00
ATOM   1637  OP2 G      52      67.481  67.339  75.799  1.00  0.00
ATOM   1638  O5' G      52      66.156  67.554  73.768  1.00  0.00
ATOM   1639  C5' G      52      64.864  68.018  74.060  1.00  0.00
ATOM   1640  H5' G      52      64.794  69.097  73.924  1.00  0.00
ATOM   1641 H5'' G      52      64.660  67.731  75.091  1.00  0.00
ATOM   1642  C4' G      52      63.879  67.400  73.174  1.00  0.00
ATOM   1643  H4' G      52      62.849  67.504  73.515  1.00  0.00
ATOM   1644  O4' G      52      63.980  68.088  71.902  1.00  0.00
ATOM   1645  C1' G      52      63.772  67.112  70.875  1.00  0.00
ATOM   1646  H1' G      52      63.014  67.498  70.194  1.00  0.00
ATOM   1647  N9  G      52      65.069  66.979  70.111  1.00  0.00
ATOM   1648  C8  G      52      65.992  67.924  69.916  1.00  0.00
ATOM   1649  H8  G      52      65.874  68.853  70.454  1.00  0.00
ATOM   1650  N7  G      52      67.033  67.521  69.193  1.00  0.00
ATOM   1651  C5  G      52      66.636  66.305  68.741  1.00  0.00
ATOM   1652  C6  G      52      67.280  65.306  67.877  1.00  0.00
ATOM   1653  O6  G      52      68.412  65.274  67.283  1.00  0.00
ATOM   1654  N1  G      52      66.437  64.210  67.727  1.00  0.00
ATOM   1655  H1  G      52      66.894  63.461  67.228  1.00  0.00
ATOM   1656  C2  G      52      65.216  64.043  68.163  1.00  0.00
ATOM   1657  N2  G      52      64.574  62.934  67.930  1.00  0.00
ATOM   1658  H21 G      52      64.947  62.208  67.336  1.00  0.00
ATOM   1659  H22 G      52      63.738  62.709  68.450  1.00  0.00
ATOM   1660  N3  G      52      64.657  64.898  68.954  1.00  0.00
ATOM   1661  C4  G      52      65.361  65.997  69.191  1.00  0.00
ATOM   1662  C3' G      52      64.115  65.890  72.874  1.00  0.00
ATOM   1663  H3' G      52      65.130  65.531  72.703  1.00  0.00
ATOM   1664  C2' G      52      63.306  65.817  71.565  1.00  0.00
ATOM   1665  H2' G      52      63.663  64.996  70.942  1.00  0.00
ATOM   1666  O2' G      52      61.930  65.610  71.797  1.00  0.00
ATOM   1667 HO2' G      52      61.911  65.104  72.612  1.00  0.00
ATOM   1668  O3' G      52      63.417  64.986  73.789  1.00  0.00
ATOM   1669  P   A      53      63.972  63.482  74.169  1.00  0.00
ATOM   1670  OP1 A      53      62.754  62.764  74.670  1.00  0.00
ATOM   1671  OP2 A      53      65.096  63.602  75.085  1.00  0.00
ATOM   1672  O5' A      53      64.398  62.632  72.859  1.00  0.00
ATOM   1673  C5' A      53      65.545  62.902  72.208  1.00  0.00
ATOM   1674  H5' A      53      66.330  63.404  72.773  1.00  0.00
ATOM   1675 H5'' A      53      65.168  63.584  71.446  1.00  0.00
ATOM   1676  C4' A      53      66.324  61.819  71.501  1.00  0.00
ATOM   1677  H4' A      53      67.038  62.299  70.831  1.00  0.00
ATOM   1678  O4' A      53      67.142  61.157  72.500  1.00  0.00
ATOM   1679  C1' A      53      66.849  59.774  72.397  1.00  0.00
ATOM   1680  H1' A      53      67.470  59.350  71.608  1.00  0.00
ATOM   1681  N9  A      53      67.322  59.205  73.651  1.00  0.00
ATOM   1682  C8  A      53      68.478  58.474  73.846  1.00  0.00
ATOM   1683  H8  A      53      69.195  58.356  73.047  1.00  0.00
ATOM   1684  N7  A      53      68.608  57.972  75.044  1.00  0.00
ATOM   1685  C5  A      53      67.429  58.389  75.708  1.00  0.00
ATOM   1686  C6  A      53      66.830  58.250  77.025  1.00  0.00
ATOM   1687  N6  A      53      67.333  57.551  78.016  1.00  0.00
ATOM   1688  H61 A      53      66.799  57.377  78.855  1.00  0.00
ATOM   1689  H62 A      53      68.315  57.316  78.049  1.00  0.00
ATOM   1690  N1  A      53      65.613  58.761  77.277  1.00  0.00
ATOM   1691  C2  A      53      64.929  59.411  76.325  1.00  0.00
ATOM   1692  H2  A      53      64.018  59.872  76.677  1.00  0.00
ATOM   1693  N3  A      53      65.389  59.686  75.103  1.00  0.00
ATOM   1694  C4  A      53      66.649  59.139  74.851  1.00  0.00
ATOM   1695  C3' A      53      65.541  60.692  70.824  1.00  0.00
ATOM   1696  H3' A      53      64.600  61.024  70.386  1.00  0.00
ATOM   1697  C2' A      53      65.369  59.745  71.998  1.00  0.00
ATOM   1698  H2' A      53      64.694  60.173  72.739  1.00  0.00
ATOM   1699  O2' A      53      65.001  58.485  71.651  1.00  0.00
ATOM   1700 HO2' A      53      65.589  58.147  70.972  1.00  0.00
ATOM   1701  O3' A      53      66.420  60.312  69.810  1.00  0.00
ATOM   1702  P   A      54      65.908  59.311  68.695  1.00  0.00
ATOM   1703  OP1 A      54      66.788  59.567  67.522  1.00  0.00
ATOM   1704  OP2 A      54      64.465  59.336  68.602  1.00  0.00
ATOM   1705  O5' A      54      66.279  57.960  69.448  1.00  0.00
ATOM   1706  C5' A      54      67.554  57.328  69.210  1.00  0.00
ATOM   1707  H5' A      54      68.299  58.122  69.269  1.00  0.00
ATOM   1708 H5'' A      54      67.525  56.863  68.225  1.00  0.00
ATOM   1709  C4' A      54      68.030  56.230  70.113  1.00  0.00
ATOM   1710  H4' A      54      69.083  56.010  69.938  1.00  0.00
ATOM   1711  O4' A      54      67.880  56.737  71.448  1.00  0.00
ATOM   1712  C1' A      54      68.008  55.615  72.284  1.00  0.00
ATOM   1713  H1' A      54      68.999  55.394  72.680  1.00  0.00
ATOM   1714  N9  A      54      67.089  55.583  73.462  1.00  0.00
ATOM   1715  C8  A      54      65.696  55.921  73.494  1.00  0.00
ATOM   1716  H8  A      54      65.168  56.271  72.619  1.00  0.00
ATOM   1717  N7  A      54      65.074  55.570  74.602  1.00  0.00
ATOM   1718  C5  A      54      66.119  55.029  75.348  1.00  0.00
ATOM   1719  C6  A      54      66.112  54.382  76.632  1.00  0.00
ATOM   1720  N6  A      54      65.062  54.245  77.406  1.00  0.00
ATOM   1721  H61 A      54      64.120  54.398  77.074  1.00  0.00
ATOM   1722  H62 A      54      65.175  53.993  78.377  1.00  0.00
ATOM   1723  N1  A      54      67.283  54.017  77.222  1.00  0.00
ATOM   1724  C2  A      54      68.366  54.086  76.468  1.00  0.00
ATOM   1725  H2  A      54      69.255  53.685  76.932  1.00  0.00
ATOM   1726  N3  A      54      68.495  54.600  75.258  1.00  0.00
ATOM   1727  C4  A      54      67.346  55.070  74.735  1.00  0.00
ATOM   1728  C3' A      54      67.117  54.963  70.102  1.00  0.00
ATOM   1729  H3' A      54      66.083  55.206  70.348  1.00  0.00
ATOM   1730  C2' A      54      67.683  54.336  71.393  1.00  0.00
ATOM   1731  H2' A      54      66.969  53.665  71.871  1.00  0.00
ATOM   1732  O2' A      54      68.957  53.660  71.218  1.00  0.00
ATOM   1733 HO2' A      54      68.945  52.986  70.534  1.00  0.00
ATOM   1734  O3' A      54      67.259  54.109  68.941  1.00  0.00
ATOM   1735  P   C      55      66.191  52.917  68.745  1.00  0.00
ATOM   1736  OP1 C      55      66.358  52.372  67.329  1.00  0.00
ATOM   1737  OP2 C      55      64.866  53.433  69.158  1.00  0.00
ATOM   1738  O5' C      55      66.523  51.688  69.745  1.00  0.00
ATOM   1739  C5' C      55      67.601  50.821  69.511  1.00  0.00
ATOM   1740  H5' C      55      68.496  51.426  69.372  1.00  0.00
ATOM   1741 H5'' C      55      67.499  50.297  68.560  1.00  0.00
ATOM   1742  C4' C      55      67.783  49.750  70.595  1.00  0.00
ATOM   1743  H4' C      55      68.577  49.033  70.386  1.00  0.00
ATOM   1744  O4' C      55      68.174  50.156  71.895  1.00  0.00
ATOM   1745  C1' C      55      67.629  49.384  72.927  1.00  0.00
ATOM   1746  H1' C      55      68.426  49.099  73.614  1.00  0.00
ATOM   1747  N1  C      55      66.597  50.107  73.726  1.00  0.00
ATOM   1748  C6  C      55      65.980  51.227  73.271  1.00  0.00
ATOM   1749  H6  C      55      66.235  51.675  72.322  1.00  0.00
ATOM   1750  C5  C      55      65.165  51.826  74.169  1.00  0.00
ATOM   1751  H5  C      55      64.769  52.788  73.880  1.00  0.00
ATOM   1752  C4  C      55      64.860  51.189  75.386  1.00  0.00
ATOM   1753  N4  C      55      63.964  51.718  76.174  1.00  0.00
ATOM   1754  H41 C      55      63.496  52.507  75.751  1.00  0.00
ATOM   1755  H42 C      55      63.715  51.179  76.990  1.00  0.00
ATOM   1756  N3  C      55      65.416  50.077  75.743  1.00  0.00
ATOM   1757  C2  C      55      66.244  49.490  74.943  1.00  0.00
ATOM   1758  O2  C      55      66.767  48.493  75.288  1.00  0.00
ATOM   1759  C3' C      55      66.494  48.934  70.852  1.00  0.00
ATOM   1760  H3' C      55      65.647  49.603  71.006  1.00  0.00
ATOM   1761  C2' C      55      67.017  48.247  72.124  1.00  0.00
ATOM   1762  H2' C      55      66.137  47.819  72.605  1.00  0.00
ATOM   1763  O2' C      55      67.975  47.209  71.923  1.00  0.00
ATOM   1764 HO2' C      55      67.677  46.690  71.172  1.00  0.00
ATOM   1765  O3' C      55      66.223  47.957  69.848  1.00  0.00
ATOM   1766  P   C      56      64.840  47.334  69.729  1.00  0.00
ATOM   1767  OP1 C      56      64.901  46.499  68.542  1.00  0.00
ATOM   1768  OP2 C      56      63.888  48.458  69.752  1.00  0.00
ATOM   1769  O5' C      56      64.587  46.361  71.019  1.00  0.00
ATOM   1770  C5' C      56      65.314  45.150  71.167  1.00  0.00
ATOM   1771  H5' C      56      66.393  45.184  71.016  1.00  0.00
ATOM   1772 H5'' C      56      64.913  44.455  70.428  1.00  0.00
ATOM   1773  C4' C      56      64.913  44.501  72.482  1.00  0.00
ATOM   1774  H4' C      56      65.484  43.574  72.516  1.00  0.00
ATOM   1775  O4' C      56      65.158  45.351  73.609  1.00  0.00
ATOM   1776  C1' C      56      64.311  45.055  74.648  1.00  0.00
ATOM   1777  H1' C      56      64.886  44.746  75.521  1.00  0.00
ATOM   1778  N1  C      56      63.444  46.201  75.053  1.00  0.00
ATOM   1779  C6  C      56      63.295  47.262  74.240  1.00  0.00
ATOM   1780  H6  C      56      63.772  47.245  73.271  1.00  0.00
ATOM   1781  C5  C      56      62.683  48.395  74.678  1.00  0.00
ATOM   1782  H5  C      56      62.611  49.254  74.027  1.00  0.00
ATOM   1783  C4  C      56      62.197  48.438  75.991  1.00  0.00
ATOM   1784  N4  C      56      61.589  49.513  76.459  1.00  0.00
ATOM   1785  H41 C      56      61.429  49.542  77.456  1.00  0.00
ATOM   1786  H42 C      56      61.400  50.320  75.882  1.00  0.00
ATOM   1787  N3  C      56      62.245  47.374  76.771  1.00  0.00
ATOM   1788  C2  C      56      62.938  46.279  76.311  1.00  0.00
ATOM   1789  O2  C      56      62.852  45.301  77.030  1.00  0.00
ATOM   1790  C3' C      56      63.455  44.091  72.627  1.00  0.00
ATOM   1791  H3' C      56      62.803  44.913  72.330  1.00  0.00
ATOM   1792  C2' C      56      63.358  43.932  74.163  1.00  0.00
ATOM   1793  H2' C      56      62.302  43.998  74.427  1.00  0.00
ATOM   1794  O2' C      56      64.065  42.779  74.552  1.00  0.00
ATOM   1795 HO2' C      56      63.658  42.582  75.399  1.00  0.00
ATOM   1796  O3' C      56      63.253  42.922  71.878  1.00  0.00
ATOM   1797  P   A      57      61.799  42.358  71.630  1.00  0.00
ATOM   1798  OP1 A      57      61.936  41.205  70.765  1.00  0.00
ATOM   1799  OP2 A      57      61.022  43.529  71.070  1.00  0.00
ATOM   1800  O5' A      57      61.162  42.064  73.111  1.00  0.00
ATOM   1801  C5' A      57      61.419  40.778  73.789  1.00  0.00
ATOM   1802  H5' A      57      62.507  40.704  73.809  1.00  0.00
ATOM   1803 H5'' A      57      61.005  39.992  73.157  1.00  0.00
ATOM   1804  C4' A      57      60.831  40.571  75.227  1.00  0.00
ATOM   1805  H4' A      57      61.155  39.668  75.744  1.00  0.00
ATOM   1806  O4' A      57      61.074  41.761  75.941  1.00  0.00
ATOM   1807  C1' A      57      60.049  42.142  76.844  1.00  0.00
ATOM   1808  H1' A      57      60.302  41.920  77.881  1.00  0.00
ATOM   1809  N9  A      57      59.829  43.579  76.702  1.00  0.00
ATOM   1810  C8  A      57      59.867  44.372  75.544  1.00  0.00
ATOM   1811  H8  A      57      60.296  44.037  74.610  1.00  0.00
ATOM   1812  N7  A      57      59.419  45.609  75.688  1.00  0.00
ATOM   1813  C5  A      57      59.120  45.588  77.091  1.00  0.00
ATOM   1814  C6  A      57      58.526  46.465  78.018  1.00  0.00
ATOM   1815  N6  A      57      58.145  47.631  77.605  1.00  0.00
ATOM   1816  H61 A      57      58.600  47.929  76.754  1.00  0.00
ATOM   1817  H62 A      57      57.638  48.269  78.202  1.00  0.00
ATOM   1818  N1  A      57      58.240  46.153  79.230  1.00  0.00
ATOM   1819  C2  A      57      58.578  44.937  79.634  1.00  0.00
ATOM   1820  H2  A      57      58.281  44.704  80.646  1.00  0.00
ATOM   1821  N3  A      57      59.249  44.032  78.976  1.00  0.00
ATOM   1822  C4  A      57      59.523  44.438  77.723  1.00  0.00
ATOM   1823  C3' A      57      59.297  40.540  75.073  1.00  0.00
ATOM   1824  H3' A      57      58.982  41.112  74.201  1.00  0.00
ATOM   1825  C2' A      57      58.857  41.359  76.365  1.00  0.00
ATOM   1826  H2' A      57      58.096  42.113  76.168  1.00  0.00
ATOM   1827  O2' A      57      58.485  40.545  77.469  1.00  0.00
ATOM   1828 HO2' A      57      57.818  39.924  77.168  1.00  0.00
ATOM   1829  O3' A      57      58.862  39.178  75.118  1.00  0.00
ATOM   1830  P   G      58      57.402  38.772  74.769  1.00  0.00
ATOM   1831  OP1 G      58      57.493  37.362  74.354  1.00  0.00
ATOM   1832  OP2 G      58      56.775  39.780  73.864  1.00  0.00
ATOM   1833  O5' G      58      56.662  38.876  76.153  1.00  0.00
ATOM   1834  C5' G      58      56.242  37.840  76.951  1.00  0.00
ATOM   1835  H5' G      58      57.115  37.255  77.239  1.00  0.00
ATOM   1836 H5'' G      58      55.539  37.221  76.393  1.00  0.00
ATOM   1837  C4' G      58      55.521  38.388  78.189  1.00  0.00
ATOM   1838  H4' G      58      55.435  37.593  78.930  1.00  0.00
ATOM   1839  O4' G      58      56.179  39.463  78.785  1.00  0.00
ATOM   1840  C1' G      58      55.312  40.493  79.313  1.00  0.00
ATOM   1841  H1' G      58      55.611  40.660  80.348  1.00  0.00
ATOM   1842  N9  G      58      55.249  41.789  78.640  1.00  0.00
ATOM   1843  C8  G      58      55.716  42.051  77.373  1.00  0.00
ATOM   1844  H8  G      58      56.095  41.321  76.673  1.00  0.00
ATOM   1845  N7  G      58      55.741  43.358  77.115  1.00  0.00
ATOM   1846  C5  G      58      55.086  43.927  78.172  1.00  0.00
ATOM   1847  C6  G      58      54.612  45.233  78.382  1.00  0.00
ATOM   1848  O6  G      58      54.890  46.214  77.676  1.00  0.00
ATOM   1849  N1  G      58      54.079  45.444  79.611  1.00  0.00
ATOM   1850  H1  G      58      53.834  46.403  79.815  1.00  0.00
ATOM   1851  C2  G      58      53.926  44.460  80.573  1.00  0.00
ATOM   1852  N2  G      58      53.378  44.795  81.730  1.00  0.00
ATOM   1853  H21 G      58      53.681  44.193  82.482  1.00  0.00
ATOM   1854  H22 G      58      52.987  45.720  81.832  1.00  0.00
ATOM   1855  N3  G      58      54.313  43.222  80.421  1.00  0.00
ATOM   1856  C4  G      58      54.853  43.006  79.126  1.00  0.00
ATOM   1857  C3' G      58      54.150  39.007  78.020  1.00  0.00
ATOM   1858  H3' G      58      54.166  39.673  77.157  1.00  0.00
ATOM   1859  C2' G      58      53.937  39.859  79.316  1.00  0.00
ATOM   1860  H2' G      58      53.179  40.629  79.177  1.00  0.00
ATOM   1861  O2' G      58      53.646  39.131  80.456  1.00  0.00
ATOM   1862 HO2' G      58      54.188  38.359  80.633  1.00  0.00
ATOM   1863  O3' G      58      53.163  37.991  77.810  1.00  0.00
ATOM   1864  P   A      59      51.808  38.307  77.104  1.00  0.00
ATOM   1865  OP1 A      59      51.115  36.981  77.042  1.00  0.00
ATOM   1866  OP2 A      59      52.133  38.899  75.831  1.00  0.00
ATOM   1867  O5' A      59      50.898  39.329  77.890  1.00  0.00
ATOM   1868  C5' A      59      50.289  38.955  79.147  1.00  0.00
ATOM   1869  H5' A      59      50.925  38.244  79.674  1.00  0.00
ATOM   1870 H5'' A      59      49.292  38.568  78.938  1.00  0.00
ATOM   1871  C4' A      59      49.961  40.139  80.080  1.00  0.00
ATOM   1872  H4' A      59      49.660  39.692  81.027  1.00  0.00
ATOM   1873  O4' A      59      51.115  40.949  80.398  1.00  0.00
ATOM   1874  C1' A      59      50.739  42.335  80.317  1.00  0.00
ATOM   1875  H1' A      59      51.158  42.904  81.147  1.00  0.00
ATOM   1876  N9  A      59      51.099  42.921  78.992  1.00  0.00
ATOM   1877  C8  A      59      51.762  42.344  77.896  1.00  0.00
ATOM   1878  H8  A      59      52.043  41.305  77.801  1.00  0.00
ATOM   1879  N7  A      59      52.019  43.165  76.957  1.00  0.00
ATOM   1880  C5  A      59      51.480  44.338  77.416  1.00  0.00
ATOM   1881  C6  A      59      51.427  45.637  76.902  1.00  0.00
ATOM   1882  N6  A      59      51.796  46.036  75.682  1.00  0.00
ATOM   1883  H61 A      59      51.651  46.991  75.385  1.00  0.00
ATOM   1884  H62 A      59      52.233  45.299  75.149  1.00  0.00
ATOM   1885  N1  A      59      50.850  46.650  77.523  1.00  0.00
ATOM   1886  C2  A      59      50.463  46.384  78.780  1.00  0.00
ATOM   1887  H2  A      59      50.059  47.267  79.252  1.00  0.00
ATOM   1888  N3  A      59      50.529  45.235  79.479  1.00  0.00
ATOM   1889  C4  A      59      51.058  44.234  78.705  1.00  0.00
ATOM   1890  C3' A      59      48.901  41.043  79.608  1.00  0.00
ATOM   1891  H3' A      59      49.092  41.263  78.557  1.00  0.00
ATOM   1892  C2' A      59      49.175  42.280  80.406  1.00  0.00
ATOM   1893  H2' A      59      48.795  43.207  79.977  1.00  0.00
ATOM   1894  O2' A      59      48.776  42.080  81.756  1.00  0.00
ATOM   1895 HO2' A      59      47.950  41.593  81.801  1.00  0.00
ATOM   1896  O3' A      59      47.603  40.529  79.918  1.00  0.00
ATOM   1897  P   U      60      46.460  40.630  78.889  1.00  0.00
ATOM   1898  OP1 U      60      45.143  40.191  79.506  1.00  0.00
ATOM   1899  OP2 U      60      46.860  39.996  77.625  1.00  0.00
ATOM   1900  O5' U      60      46.364  42.201  78.534  1.00  0.00
ATOM   1901  C5' U      60      46.062  43.124  79.572  1.00  0.00
ATOM   1902  H5' U      60      46.640  43.091  80.496  1.00  0.00
ATOM   1903 H5'' U      60      45.046  42.917  79.907  1.00  0.00
ATOM   1904  C4' U      60      46.002  44.544  79.069  1.00  0.00
ATOM   1905  H4' U      60      45.465  45.119  79.823  1.00  0.00
ATOM   1906  O4' U      60      47.250  45.150  78.722  1.00  0.00
ATOM   1907  C1' U      60      47.035  45.990  77.582  1.00  0.00
ATOM   1908  H1' U      60      47.516  46.955  77.740  1.00  0.00
ATOM   1909  N1  U      60      47.812  45.510  76.416  1.00  0.00
ATOM   1910  C6  U      60      48.334  44.282  76.400  1.00  0.00
ATOM   1911  H6  U      60      48.073  43.636  77.224  1.00  0.00
ATOM   1912  C5  U      60      48.971  43.854  75.266  1.00  0.00
ATOM   1913  H5  U      60      49.473  42.901  75.192  1.00  0.00
ATOM   1914  C4  U      60      49.103  44.783  74.128  1.00  0.00
ATOM   1915  O4  U      60      49.788  44.603  73.102  1.00  0.00
ATOM   1916  N3  U      60      48.399  45.937  74.171  1.00  0.00
ATOM   1917  H3  U      60      48.460  46.481  73.322  1.00  0.00
ATOM   1918  C2  U      60      47.766  46.364  75.288  1.00  0.00
ATOM   1919  O2  U      60      47.104  47.455  75.177  1.00  0.00
ATOM   1920  C3' U      60      45.173  44.575  77.778  1.00  0.00
ATOM   1921  H3' U      60      45.515  43.861  77.029  1.00  0.00
ATOM   1922  C2' U      60      45.536  46.029  77.368  1.00  0.00
ATOM   1923  H2' U      60      45.212  46.201  76.341  1.00  0.00
ATOM   1924  O2' U      60      44.942  47.092  78.141  1.00  0.00
ATOM   1925 HO2' U      60      44.400  46.607  78.767  1.00  0.00
ATOM   1926  O3' U      60      43.770  44.551  77.990  1.00  0.00
ATOM   1927  P   A      61      42.730  44.145  76.883  1.00  0.00
ATOM   1928  OP1 A      61      41.344  44.043  77.428  1.00  0.00
ATOM   1929  OP2 A      61      43.198  42.883  76.250  1.00  0.00
ATOM   1930  O5' A      61      42.806  45.242  75.740  1.00  0.00
ATOM   1931  C5' A      61      42.194  46.525  75.834  1.00  0.00
ATOM   1932  H5' A      61      42.635  46.954  76.734  1.00  0.00
ATOM   1933 H5'' A      61      41.114  46.448  75.957  1.00  0.00
ATOM   1934  C4' A      61      42.452  47.247  74.487  1.00  0.00
ATOM   1935  H4' A      61      42.122  48.286  74.498  1.00  0.00
ATOM   1936  O4' A      61      43.815  47.475  74.223  1.00  0.00
ATOM   1937  C1' A      61      44.097  47.239  72.838  1.00  0.00
ATOM   1938  H1' A      61      44.690  48.082  72.483  1.00  0.00
ATOM   1939  N9  A      61      44.809  45.896  72.592  1.00  0.00
ATOM   1940  C8  A      61      44.884  44.732  73.337  1.00  0.00
ATOM   1941  H8  A      61      44.458  44.720  74.330  1.00  0.00
ATOM   1942  N7  A      61      45.784  43.833  72.907  1.00  0.00
ATOM   1943  C5  A      61      46.315  44.435  71.756  1.00  0.00
ATOM   1944  C6  A      61      47.128  43.942  70.667  1.00  0.00
ATOM   1945  N6  A      61      47.712  42.756  70.677  1.00  0.00
ATOM   1946  H61 A      61      47.255  42.093  71.288  1.00  0.00
ATOM   1947  H62 A      61      48.221  42.508  69.841  1.00  0.00
ATOM   1948  N1  A      61      47.481  44.771  69.728  1.00  0.00
ATOM   1949  C2  A      61      46.896  45.968  69.652  1.00  0.00
ATOM   1950  H2  A      61      47.232  46.557  68.811  1.00  0.00
ATOM   1951  N3  A      61      45.977  46.444  70.513  1.00  0.00
ATOM   1952  C4  A      61      45.724  45.655  71.546  1.00  0.00
ATOM   1953  C3' A      61      41.828  46.634  73.250  1.00  0.00
ATOM   1954  H3' A      61      41.854  45.548  73.332  1.00  0.00
ATOM   1955  C2' A      61      42.728  47.222  72.167  1.00  0.00
ATOM   1956  H2' A      61      42.534  46.570  71.316  1.00  0.00
ATOM   1957  O2' A      61      42.444  48.579  71.759  1.00  0.00
ATOM   1958 HO2' A      61      41.688  48.899  72.256  1.00  0.00
ATOM   1959  O3' A      61      40.527  47.035  73.027  1.00  0.00
ATOM   1960  P   U      62      39.635  46.276  72.031  1.00  0.00
ATOM   1961  OP1 U      62      38.417  47.128  71.844  1.00  0.00
ATOM   1962  OP2 U      62      39.570  44.832  72.464  1.00  0.00
ATOM   1963  O5' U      62      40.411  46.289  70.606  1.00  0.00
ATOM   1964  C5' U      62      40.296  47.324  69.714  1.00  0.00
ATOM   1965  H5' U      62      40.523  48.272  70.203  1.00  0.00
ATOM   1966 H5'' U      62      39.229  47.387  69.502  1.00  0.00
ATOM   1967  C4' U      62      41.308  47.137  68.510  1.00  0.00
ATOM   1968  H4' U      62      41.170  48.024  67.892  1.00  0.00
ATOM   1969  O4' U      62      42.723  46.942  68.907  1.00  0.00
ATOM   1970  C1' U      62      43.292  46.074  67.896  1.00  0.00
ATOM   1971  H1' U      62      44.163  46.566  67.462  1.00  0.00
ATOM   1972  N1  U      62      43.773  44.836  68.562  1.00  0.00
ATOM   1973  C6  U      62      43.086  44.198  69.600  1.00  0.00
ATOM   1974  H6  U      62      42.220  44.636  70.073  1.00  0.00
ATOM   1975  C5  U      62      43.526  42.977  70.006  1.00  0.00
ATOM   1976  H5  U      62      42.938  42.461  70.751  1.00  0.00
ATOM   1977  C4  U      62      44.699  42.304  69.414  1.00  0.00
ATOM   1978  O4  U      62      45.227  41.238  69.740  1.00  0.00
ATOM   1979  N3  U      62      45.130  42.952  68.330  1.00  0.00
ATOM   1980  H3  U      62      45.815  42.508  67.736  1.00  0.00
ATOM   1981  C2  U      62      44.783  44.197  67.890  1.00  0.00
ATOM   1982  O2  U      62      45.304  44.579  66.830  1.00  0.00
ATOM   1983  C3' U      62      40.971  46.007  67.587  1.00  0.00
ATOM   1984  H3' U      62      40.824  45.129  68.217  1.00  0.00
ATOM   1985  C2' U      62      42.201  45.942  66.745  1.00  0.00
ATOM   1986  H2' U      62      42.161  44.929  66.346  1.00  0.00
ATOM   1987  O2' U      62      42.356  46.818  65.705  1.00  0.00
ATOM   1988 HO2' U      62      41.669  46.574  65.080  1.00  0.00
ATOM   1989  O3' U      62      39.826  46.384  66.951  1.00  0.00
ATOM   1990  P   U      63      39.128  45.457  65.941  1.00  0.00
ATOM   1991  OP1 U      63      37.686  45.735  65.960  1.00  0.00
ATOM   1992  OP2 U      63      39.658  44.091  66.021  1.00  0.00
ATOM   1993  O5' U      63      39.658  46.105  64.488  1.00  0.00
ATOM   1994  C5' U      63      39.374  47.431  64.177  1.00  0.00
ATOM   1995  H5' U      63      39.687  48.059  65.011  1.00  0.00
ATOM   1996 H5'' U      63      38.287  47.503  64.138  1.00  0.00
ATOM   1997  C4' U      63      39.987  47.789  62.854  1.00  0.00
ATOM   1998  H4' U      63      39.831  48.861  62.735  1.00  0.00
ATOM   1999  O4' U      63      41.376  47.455  62.638  1.00  0.00
ATOM   2000  C1' U      63      41.558  47.260  61.294  1.00  0.00
ATOM   2001  H1' U      63      42.180  48.080  60.935  1.00  0.00
ATOM   2002  N1  U      63      42.213  45.999  60.981  1.00  0.00
ATOM   2003  C6  U      63      42.134  44.779  61.752  1.00  0.00
ATOM   2004  H6  U      63      41.630  44.953  62.691  1.00  0.00
ATOM   2005  C5  U      63      42.642  43.635  61.314  1.00  0.00
ATOM   2006  H5  U      63      42.714  42.835  62.035  1.00  0.00
ATOM   2007  C4  U      63      43.413  43.574  60.084  1.00  0.00
ATOM   2008  O4  U      63      43.978  42.586  59.716  1.00  0.00
ATOM   2009  N3  U      63      43.571  44.739  59.414  1.00  0.00
ATOM   2010  H3  U      63      43.870  44.731  58.450  1.00  0.00
ATOM   2011  C2  U      63      42.999  45.932  59.789  1.00  0.00
ATOM   2012  O2  U      63      43.286  46.901  59.075  1.00  0.00
ATOM   2013  C3' U      63      39.302  47.087  61.677  1.00  0.00
ATOM   2014  H3' U      63      39.267  46.010  61.835  1.00  0.00
ATOM   2015  C2' U      63      40.226  47.401  60.540  1.00  0.00
ATOM   2016  H2' U      63      40.111  46.573  59.840  1.00  0.00
ATOM   2017  O2' U      63      40.125  48.679  60.048  1.00  0.00
ATOM   2018 HO2' U      63      39.295  48.852  59.597  1.00  0.00
ATOM   2019  O3' U      63      38.014  47.440  61.421  1.00  0.00
ATOM   2020  P   G      64      37.120  46.860  60.233  1.00  0.00
ATOM   2021  OP1 G      64      35.757  46.993  60.689  1.00  0.00
ATOM   2022  OP2 G      64      37.686  45.526  59.969  1.00  0.00
ATOM   2023  O5' G      64      37.300  47.680  58.862  1.00  0.00
ATOM   2024  C5' G      64      36.943  49.058  58.826  1.00  0.00
ATOM   2025  H5' G      64      37.203  49.538  59.770  1.00  0.00
ATOM   2026 H5'' G      64      35.861  49.190  58.807  1.00  0.00
ATOM   2027  C4' G      64      37.500  49.814  57.647  1.00  0.00
ATOM   2028  H4' G      64      37.290  50.857  57.887  1.00  0.00
ATOM   2029  O4' G      64      38.880  49.490  57.484  1.00  0.00
ATOM   2030  C1' G      64      38.992  48.669  56.354  1.00  0.00
ATOM   2031  H1' G      64      39.328  49.300  55.531  1.00  0.00
ATOM   2032  N9  G      64      39.898  47.526  56.692  1.00  0.00
ATOM   2033  C8  G      64      39.513  46.328  57.233  1.00  0.00
ATOM   2034  H8  G      64      38.522  46.040  57.551  1.00  0.00
ATOM   2035  N7  G      64      40.418  45.402  57.120  1.00  0.00
ATOM   2036  C5  G      64      41.498  46.096  56.664  1.00  0.00
ATOM   2037  C6  G      64      42.812  45.563  56.318  1.00  0.00
ATOM   2038  O6  G      64      43.244  44.477  56.644  1.00  0.00
ATOM   2039  N1  G      64      43.686  46.615  55.957  1.00  0.00
ATOM   2040  H1  G      64      44.655  46.445  55.729  1.00  0.00
ATOM   2041  C2  G      64      43.268  47.904  55.812  1.00  0.00
ATOM   2042  N2  G      64      44.214  48.714  55.364  1.00  0.00
ATOM   2043  H21 G      64      43.874  49.624  55.090  1.00  0.00
ATOM   2044  H22 G      64      45.078  48.204  55.247  1.00  0.00
ATOM   2045  N3  G      64      42.048  48.340  55.887  1.00  0.00
ATOM   2046  C4  G      64      41.219  47.456  56.413  1.00  0.00
ATOM   2047  C3' G      64      36.788  49.330  56.383  1.00  0.00
ATOM   2048  H3' G      64      35.775  49.041  56.662  1.00  0.00
ATOM   2049  C2' G      64      37.599  48.184  55.939  1.00  0.00
ATOM   2050  H2' G      64      37.281  47.387  56.611  1.00  0.00
ATOM   2051  O2' G      64      37.373  47.916  54.543  1.00  0.00
ATOM   2052 HO2' G      64      36.683  48.546  54.322  1.00  0.00
ATOM   2053  O3' G      64      36.779  50.288  55.385  1.00  0.00
ATOM   2054  P   U      65      35.517  51.258  55.274  1.00  0.00
ATOM   2055  OP1 U      65      35.855  52.253  54.195  1.00  0.00
ATOM   2056  OP2 U      65      35.130  51.726  56.613  1.00  0.00
ATOM   2057  O5' U      65      34.341  50.314  54.720  1.00  0.00
ATOM   2058  C5' U      65      33.924  50.253  53.295  1.00  0.00
ATOM   2059  H5' U      65      34.711  50.343  52.546  1.00  0.00
ATOM   2060 H5'' U      65      33.269  51.076  53.007  1.00  0.00
ATOM   2061  C4' U      65      33.089  48.996  52.951  1.00  0.00
ATOM   2062  H4' U      65      32.771  48.956  51.909  1.00  0.00
ATOM   2063  O4' U      65      34.040  47.929  52.990  1.00  0.00
ATOM   2064  C1' U      65      33.426  46.808  53.778  1.00  0.00
ATOM   2065  H1' U      65      32.706  46.324  53.118  1.00  0.00
ATOM   2066  N1  U      65      34.452  45.920  54.340  1.00  0.00
ATOM   2067  C6  U      65      34.765  45.842  55.719  1.00  0.00
ATOM   2068  H6  U      65      34.334  46.580  56.379  1.00  0.00
ATOM   2069  C5  U      65      35.689  44.926  56.193  1.00  0.00
ATOM   2070  H5  U      65      35.925  44.971  57.246  1.00  0.00
ATOM   2071  C4  U      65      36.350  44.049  55.281  1.00  0.00
ATOM   2072  O4  U      65      37.086  43.078  55.552  1.00  0.00
ATOM   2073  N3  U      65      35.996  44.181  53.936  1.00  0.00
ATOM   2074  H3  U      65      36.312  43.496  53.264  1.00  0.00
ATOM   2075  C2  U      65      34.983  45.002  53.435  1.00  0.00
ATOM   2076  O2  U      65      34.474  44.833  52.349  1.00  0.00
ATOM   2077  C3' U      65      31.980  48.789  54.007  1.00  0.00
ATOM   2078  H3' U      65      31.854  49.666  54.643  1.00  0.00
ATOM   2079  C2' U      65      32.442  47.488  54.661  1.00  0.00
ATOM   2080  H2' U      65      32.975  47.904  55.517  1.00  0.00
ATOM   2081  O2' U      65      31.336  46.696  54.972  1.00  0.00
ATOM   2082 HO2' U      65      30.717  47.062  54.335  1.00  0.00
ATOM   2083  O3' U      65      30.837  48.454  53.314  1.00  0.00
ATOM   2084  P   A      66      29.740  49.459  52.877  1.00  0.00
ATOM   2085  OP1 A      66      29.583  50.530  53.932  1.00  0.00
ATOM   2086  OP2 A      66      28.548  48.678  52.568  1.00  0.00
ATOM   2087  O5' A      66      30.371  49.986  51.604  1.00  0.00
ATOM   2088  C5' A      66      30.560  51.390  51.371  1.00  0.00
ATOM   2089  H5' A      66      31.131  51.955  52.107  1.00  0.00
ATOM   2090 H5'' A      66      29.579  51.863  51.330  1.00  0.00
ATOM   2091  C4' A      66      31.388  51.640  50.065  1.00  0.00
ATOM   2092  H4' A      66      31.419  52.703  49.822  1.00  0.00
ATOM   2093  O4' A      66      32.709  51.127  50.175  1.00  0.00
ATOM   2094  C1' A      66      32.993  50.414  49.011  1.00  0.00
ATOM   2095  H1' A      66      33.815  50.977  48.570  1.00  0.00
ATOM   2096  N9  A      66      33.462  49.124  49.346  1.00  0.00
ATOM   2097  C8  A      66      32.767  47.909  49.331  1.00  0.00
ATOM   2098  H8  A      66      31.704  47.766  49.209  1.00  0.00
ATOM   2099  N7  A      66      33.550  46.968  49.856  1.00  0.00
ATOM   2100  C5  A      66      34.785  47.540  49.980  1.00  0.00
ATOM   2101  C6  A      66      35.994  47.121  50.541  1.00  0.00
ATOM   2102  N6  A      66      36.366  45.912  50.807  1.00  0.00
ATOM   2103  H61 A      66      37.278  45.662  51.162  1.00  0.00
ATOM   2104  H62 A      66      35.756  45.106  50.784  1.00  0.00
ATOM   2105  N1  A      66      37.077  47.950  50.647  1.00  0.00
ATOM   2106  C2  A      66      36.875  49.227  50.317  1.00  0.00
ATOM   2107  H2  A      66      37.766  49.829  50.413  1.00  0.00
ATOM   2108  N3  A      66      35.734  49.763  49.919  1.00  0.00
ATOM   2109  C4  A      66      34.786  48.819  49.652  1.00  0.00
ATOM   2110  C3' A      66      30.695  51.036  48.860  1.00  0.00
ATOM   2111  H3' A      66      30.114  50.153  49.129  1.00  0.00
ATOM   2112  C2' A      66      31.863  50.531  47.954  1.00  0.00
ATOM   2113  H2' A      66      31.544  49.582  47.524  1.00  0.00
ATOM   2114  O2' A      66      32.363  51.502  47.006  1.00  0.00
ATOM   2115 HO2' A      66      31.702  51.591  46.315  1.00  0.00
ATOM   2116  O3' A      66      29.912  52.019  48.104  1.00  0.00
ATOM   2117  P   U      67      28.863  51.565  47.034  1.00  0.00
ATOM   2118  OP1 U      67      27.856  52.657  46.909  1.00  0.00
ATOM   2119  OP2 U      67      28.476  50.153  47.213  1.00  0.00
ATOM   2120  O5' U      67      29.700  51.604  45.721  1.00  0.00
ATOM   2121  C5' U      67      30.011  52.851  45.071  1.00  0.00
ATOM   2122  H5' U      67      30.366  53.571  45.808  1.00  0.00
ATOM   2123 H5'' U      67      29.074  53.135  44.591  1.00  0.00
ATOM   2124  C4' U      67      30.996  52.588  43.869  1.00  0.00
ATOM   2125  H4' U      67      31.360  53.488  43.374  1.00  0.00
ATOM   2126  O4' U      67      32.231  51.978  44.359  1.00  0.00
ATOM   2127  C1' U      67      32.759  51.037  43.419  1.00  0.00
ATOM   2128  H1' U      67      33.682  51.492  43.060  1.00  0.00
ATOM   2129  N1  U      67      32.997  49.801  44.132  1.00  0.00
ATOM   2130  C6  U      67      32.003  49.027  44.645  1.00  0.00
ATOM   2131  H6  U      67      30.958  49.171  44.411  1.00  0.00
ATOM   2132  C5  U      67      32.309  47.971  45.473  1.00  0.00
ATOM   2133  H5  U      67      31.457  47.372  45.755  1.00  0.00
ATOM   2134  C4  U      67      33.618  47.648  45.874  1.00  0.00
ATOM   2135  O4  U      67      33.983  46.701  46.626  1.00  0.00
ATOM   2136  N3  U      67      34.597  48.481  45.328  1.00  0.00
ATOM   2137  H3  U      67      35.504  48.425  45.769  1.00  0.00
ATOM   2138  C2  U      67      34.325  49.463  44.329  1.00  0.00
ATOM   2139  O2  U      67      35.293  49.919  43.667  1.00  0.00
ATOM   2140  C3' U      67      30.469  51.575  42.853  1.00  0.00
ATOM   2141  H3' U      67      29.907  50.747  43.284  1.00  0.00
ATOM   2142  C2' U      67      31.734  51.016  42.275  1.00  0.00
ATOM   2143  H2' U      67      31.592  49.967  42.014  1.00  0.00
ATOM   2144  O2' U      67      32.361  51.819  41.241  1.00  0.00
ATOM   2145 HO2' U      67      31.891  51.686  40.414  1.00  0.00
ATOM   2146  O3' U      67      29.643  52.186  41.935  1.00  0.00
ATOM   2147  P   U      68      28.791  51.460  40.777  1.00  0.00
ATOM   2148  OP1 U      68      27.746  52.401  40.379  1.00  0.00
ATOM   2149  OP2 U      68      28.451  50.053  41.078  1.00  0.00
ATOM   2150  O5' U      68      29.960  51.357  39.652  1.00  0.00
ATOM   2151  C5' U      68      30.267  52.423  38.714  1.00  0.00
ATOM   2152  H5' U      68      30.545  53.330  39.251  1.00  0.00
ATOM   2153 H5'' U      68      29.419  52.680  38.080  1.00  0.00
ATOM   2154  C4' U      68      31.362  51.965  37.781  1.00  0.00
ATOM   2155  H4' U      68      31.438  52.817  37.105  1.00  0.00
ATOM   2156  O4' U      68      32.543  51.638  38.497  1.00  0.00
ATOM   2157  C1' U      68      33.130  50.414  38.026  1.00  0.00
ATOM   2158  H1' U      68      34.163  50.524  37.698  1.00  0.00
ATOM   2159  N1  U      68      33.171  49.429  39.171  1.00  0.00
ATOM   2160  C6  U      68      32.038  48.694  39.592  1.00  0.00
ATOM   2161  H6  U      68      31.083  48.792  39.099  1.00  0.00
ATOM   2162  C5  U      68      32.184  47.756  40.608  1.00  0.00
ATOM   2163  H5  U      68      31.309  47.160  40.822  1.00  0.00
ATOM   2164  C4  U      68      33.432  47.634  41.418  1.00  0.00
ATOM   2165  O4  U      68      33.583  46.869  42.418  1.00  0.00
ATOM   2166  N3  U      68      34.463  48.300  40.848  1.00  0.00
ATOM   2167  H3  U      68      35.356  47.988  41.203  1.00  0.00
ATOM   2168  C2  U      68      34.423  49.274  39.842  1.00  0.00
ATOM   2169  O2  U      68      35.435  49.915  39.516  1.00  0.00
ATOM   2170  C3' U      68      30.959  50.758  36.949  1.00  0.00
ATOM   2171  H3' U      68      30.252  50.108  37.464  1.00  0.00
ATOM   2172  C2' U      68      32.306  50.103  36.791  1.00  0.00
ATOM   2173  H2' U      68      32.201  49.056  36.506  1.00  0.00
ATOM   2174  O2' U      68      32.973  50.756  35.684  1.00  0.00
ATOM   2175 HO2' U      68      32.456  50.547  34.902  1.00  0.00
ATOM   2176  O3' U      68      30.340  51.179  35.666  1.00  0.00
ATOM   2177  P   A      69      29.820  50.109  34.657  1.00  0.00
ATOM   2178  OP1 A      69      28.773  50.733  33.820  1.00  0.00
ATOM   2179  OP2 A      69      29.470  48.944  35.473  1.00  0.00
ATOM   2180  O5' A      69      31.063  49.784  33.778  1.00  0.00
ATOM   2181  C5' A      69      31.404  50.523  32.656  1.00  0.00
ATOM   2182  H5' A      69      31.689  51.537  32.934  1.00  0.00
ATOM   2183 H5'' A      69      30.615  50.605  31.909  1.00  0.00
ATOM   2184  C4' A      69      32.739  50.008  31.970  1.00  0.00
ATOM   2185  H4' A      69      33.244  50.722  31.320  1.00  0.00
ATOM   2186  O4' A      69      33.545  49.562  33.005  1.00  0.00
ATOM   2187  C1' A      69      34.218  48.444  32.551  1.00  0.00
ATOM   2188  H1' A      69      35.278  48.693  32.600  1.00  0.00
ATOM   2189  N9  A      69      33.915  47.284  33.323  1.00  0.00
ATOM   2190  C8  A      69      32.705  46.776  33.630  1.00  0.00
ATOM   2191  H8  A      69      31.799  47.255  33.290  1.00  0.00
ATOM   2192  N7  A      69      32.796  45.707  34.407  1.00  0.00
ATOM   2193  C5  A      69      34.182  45.479  34.572  1.00  0.00
ATOM   2194  C6  A      69      34.978  44.568  35.297  1.00  0.00
ATOM   2195  N6  A      69      34.522  43.563  36.017  1.00  0.00
ATOM   2196  H61 A      69      33.544  43.458  36.245  1.00  0.00
ATOM   2197  H62 A      69      35.238  43.020  36.478  1.00  0.00
ATOM   2198  N1  A      69      36.233  44.458  35.007  1.00  0.00
ATOM   2199  C2  A      69      36.776  45.366  34.206  1.00  0.00
ATOM   2200  H2  A      69      37.800  45.109  33.979  1.00  0.00
ATOM   2201  N3  A      69      36.217  46.446  33.708  1.00  0.00
ATOM   2202  C4  A      69      34.850  46.429  33.849  1.00  0.00
ATOM   2203  C3' A      69      32.416  48.826  31.085  1.00  0.00
ATOM   2204  H3' A      69      31.586  48.271  31.521  1.00  0.00
ATOM   2205  C2' A      69      33.749  48.051  31.108  1.00  0.00
ATOM   2206  H2' A      69      33.562  47.000  30.888  1.00  0.00
ATOM   2207  O2' A      69      34.703  48.565  30.156  1.00  0.00
ATOM   2208 HO2' A      69      34.336  48.250  29.327  1.00  0.00
ATOM   2209  O3' A      69      31.903  49.211  29.879  1.00  0.00
ATOM   2210  P   A      70      31.395  48.195  28.812  1.00  0.00
ATOM   2211  OP1 A      70      30.718  48.981  27.818  1.00  0.00
ATOM   2212  OP2 A      70      30.691  47.098  29.431  1.00  0.00
ATOM   2213  O5' A      70      32.700  47.633  28.246  1.00  0.00
ATOM   2214  C5' A      70      33.437  48.286  27.178  1.00  0.00
ATOM   2215  H5' A      70      33.836  49.238  27.526  1.00  0.00
ATOM   2216 H5'' A      70      32.733  48.565  26.395  1.00  0.00
ATOM   2217  C4' A      70      34.452  47.351  26.553  1.00  0.00
ATOM   2218  H4' A      70      35.007  47.926  25.812  1.00  0.00
ATOM   2219  O4' A      70      35.239  47.018  27.637  1.00  0.00
ATOM   2220  C1' A      70      35.504  45.645  27.549  1.00  0.00
ATOM   2221  H1' A      70      36.586  45.522  27.609  1.00  0.00
ATOM   2222  N9  A      70      34.747  45.158  28.806  1.00  0.00
ATOM   2223  C8  A      70      33.445  44.830  28.938  1.00  0.00
ATOM   2224  H8  A      70      32.706  45.086  28.193  1.00  0.00
ATOM   2225  N7  A      70      33.134  44.210  30.070  1.00  0.00
ATOM   2226  C5  A      70      34.381  44.087  30.737  1.00  0.00
ATOM   2227  C6  A      70      34.934  43.453  31.852  1.00  0.00
ATOM   2228  N6  A      70      34.344  42.609  32.619  1.00  0.00
ATOM   2229  H61 A      70      35.008  42.181  33.248  1.00  0.00
ATOM   2230  H62 A      70      33.360  42.387  32.560  1.00  0.00
ATOM   2231  N1  A      70      36.246  43.391  32.032  1.00  0.00
ATOM   2232  C2  A      70      37.075  43.857  31.103  1.00  0.00
ATOM   2233  H2  A      70      38.122  43.615  31.206  1.00  0.00
ATOM   2234  N3  A      70      36.733  44.495  29.979  1.00  0.00
ATOM   2235  C4  A      70      35.398  44.609  29.894  1.00  0.00
ATOM   2236  C3' A      70      33.805  46.119  25.867  1.00  0.00
ATOM   2237  H3' A      70      32.836  45.882  26.306  1.00  0.00
ATOM   2238  C2' A      70      34.963  45.121  26.238  1.00  0.00
ATOM   2239  H2' A      70      34.607  44.098  26.365  1.00  0.00
ATOM   2240  O2' A      70      36.038  45.119  25.273  1.00  0.00
ATOM   2241 HO2' A      70      35.716  44.975  24.381  1.00  0.00
ATOM   2242  O3' A      70      33.617  46.494  24.553  1.00  0.00
ATOM   2243  P   G      71      33.099  45.500  23.382  1.00  0.00
ATOM   2244  OP1 G      71      32.521  46.331  22.312  1.00  0.00
ATOM   2245  OP2 G      71      32.075  44.601  23.983  1.00  0.00
ATOM   2246  O5' G      71      34.442  44.859  22.823  1.00  0.00
ATOM   2247  C5' G      71      35.310  45.478  21.935  1.00  0.00
ATOM   2248  H5' G      71      35.673  46.341  22.492  1.00  0.00
ATOM   2249 H5'' G      71      34.715  45.814  21.086  1.00  0.00
ATOM   2250  C4' G      71      36.421  44.506  21.455  1.00  0.00
ATOM   2251  H4' G      71      37.095  45.066  20.806  1.00  0.00
ATOM   2252  O4' G      71      37.053  43.836  22.504  1.00  0.00
ATOM   2253  C1' G      71      37.737  42.737  21.899  1.00  0.00
ATOM   2254  H1' G      71      38.810  42.925  21.892  1.00  0.00
ATOM   2255  N9  G      71      37.499  41.569  22.829  1.00  0.00
ATOM   2256  C8  G      71      36.586  41.373  23.825  1.00  0.00
ATOM   2257  H8  G      71      35.992  42.212  24.158  1.00  0.00
ATOM   2258  N7  G      71      36.583  40.114  24.294  1.00  0.00
ATOM   2259  C5  G      71      37.646  39.488  23.602  1.00  0.00
ATOM   2260  C6  G      71      38.225  38.217  23.721  1.00  0.00
ATOM   2261  O6  G      71      37.695  37.263  24.297  1.00  0.00
ATOM   2262  N1  G      71      39.396  38.072  22.978  1.00  0.00
ATOM   2263  H1  G      71      39.942  37.227  23.068  1.00  0.00
ATOM   2264  C2  G      71      39.784  38.928  22.079  1.00  0.00
ATOM   2265  N2  G      71      40.850  38.584  21.475  1.00  0.00
ATOM   2266  H21 G      71      41.281  39.316  20.929  1.00  0.00
ATOM   2267  H22 G      71      41.234  37.651  21.510  1.00  0.00
ATOM   2268  N3  G      71      39.275  40.182  21.917  1.00  0.00
ATOM   2269  C4  G      71      38.186  40.374  22.708  1.00  0.00
ATOM   2270  C3' G      71      35.790  43.376  20.700  1.00  0.00
ATOM   2271  H3' G      71      35.172  42.760  21.354  1.00  0.00
ATOM   2272  C2' G      71      37.231  42.712  20.492  1.00  0.00
ATOM   2273  H2' G      71      37.122  41.667  20.200  1.00  0.00
ATOM   2274  O2' G      71      38.155  43.407  19.664  1.00  0.00
ATOM   2275 HO2' G      71      37.952  43.070  18.789  1.00  0.00
ATOM   2276  O3' G      71      35.081  43.683  19.471  1.00  0.00
ATOM   2277  P   G      72      34.231  42.541  18.725  1.00  0.00
ATOM   2278  OP1 G      72      33.698  43.051  17.440  1.00  0.00
ATOM   2279  OP2 G      72      33.168  42.109  19.687  1.00  0.00
ATOM   2280  O5' G      72      35.278  41.367  18.378  1.00  0.00
ATOM   2281  C5' G      72      36.199  41.466  17.291  1.00  0.00
ATOM   2282  H5' G      72      36.731  42.393  17.503  1.00  0.00
ATOM   2283 H5'' G      72      35.762  41.606  16.302  1.00  0.00
ATOM   2284  C4' G      72      37.256  40.338  17.190  1.00  0.00
ATOM   2285  H4' G      72      37.912  40.846  16.483  1.00  0.00
ATOM   2286  O4' G      72      37.993  40.057  18.361  1.00  0.00
ATOM   2287  C1' G      72      38.271  38.678  18.401  1.00  0.00
ATOM   2288  H1' G      72      39.328  38.456  18.549  1.00  0.00
ATOM   2289  N9  G      72      37.520  38.031  19.575  1.00  0.00
ATOM   2290  C8  G      72      36.526  38.531  20.373  1.00  0.00
ATOM   2291  H8  G      72      36.185  39.555  20.335  1.00  0.00
ATOM   2292  N7  G      72      36.160  37.722  21.319  1.00  0.00
ATOM   2293  C5  G      72      37.009  36.582  21.135  1.00  0.00
ATOM   2294  C6  G      72      37.092  35.373  21.814  1.00  0.00
ATOM   2295  O6  G      72      36.499  34.877  22.818  1.00  0.00
ATOM   2296  N1  G      72      38.183  34.614  21.465  1.00  0.00
ATOM   2297  H1  G      72      38.335  33.764  21.988  1.00  0.00
ATOM   2298  C2  G      72      39.038  34.956  20.445  1.00  0.00
ATOM   2299  N2  G      72      39.719  33.894  20.010  1.00  0.00
ATOM   2300  H21 G      72      40.035  33.826  19.053  1.00  0.00
ATOM   2301  H22 G      72      39.691  32.985  20.449  1.00  0.00
ATOM   2302  N3  G      72      38.884  35.983  19.619  1.00  0.00
ATOM   2303  C4  G      72      37.865  36.809  20.066  1.00  0.00
ATOM   2304  C3' G      72      36.761  38.977  16.754  1.00  0.00
ATOM   2305  H3' G      72      36.007  38.861  17.533  1.00  0.00
ATOM   2306  C2' G      72      37.827  38.018  17.047  1.00  0.00
ATOM   2307  H2' G      72      37.349  37.050  17.193  1.00  0.00
ATOM   2308  O2' G      72      38.809  38.092  16.075  1.00  0.00
ATOM   2309 HO2' G      72      38.314  38.100  15.253  1.00  0.00
ATOM   2310  O3' G      72      36.282  38.763  15.419  1.00  0.00
ATOM   2311  P   G      73      35.058  37.732  15.289  1.00  0.00
ATOM   2312  OP1 G      73      34.579  37.723  13.879  1.00  0.00
ATOM   2313  OP2 G      73      34.087  38.001  16.359  1.00  0.00
ATOM   2314  O5' G      73      35.604  36.222  15.567  1.00  0.00
ATOM   2315  C5' G      73      36.679  35.735  14.657  1.00  0.00
ATOM   2316  H5' G      73      37.569  36.334  14.849  1.00  0.00
ATOM   2317 H5'' G      73      36.480  35.653  13.589  1.00  0.00
ATOM   2318  C4' G      73      37.065  34.300  15.142  1.00  0.00
ATOM   2319  H4' G      73      37.883  33.999  14.487  1.00  0.00
ATOM   2320  O4' G      73      37.478  34.381  16.517  1.00  0.00
ATOM   2321  C1' G      73      37.257  33.126  17.069  1.00  0.00
ATOM   2322  H1' G      73      38.196  32.616  17.287  1.00  0.00
ATOM   2323  N9  G      73      36.489  33.266  18.328  1.00  0.00
ATOM   2324  C8  G      73      35.637  34.296  18.558  1.00  0.00
ATOM   2325  H8  G      73      35.408  35.029  17.798  1.00  0.00
ATOM   2326  N7  G      73      35.018  34.195  19.673  1.00  0.00
ATOM   2327  C5  G      73      35.524  33.028  20.242  1.00  0.00
ATOM   2328  C6  G      73      35.347  32.356  21.547  1.00  0.00
ATOM   2329  O6  G      73      34.696  32.656  22.469  1.00  0.00
ATOM   2330  N1  G      73      36.073  31.240  21.711  1.00  0.00
ATOM   2331  H1  G      73      35.929  30.606  22.484  1.00  0.00
ATOM   2332  C2  G      73      37.038  30.864  20.863  1.00  0.00
ATOM   2333  N2  G      73      37.527  29.682  20.940  1.00  0.00
ATOM   2334  H21 G      73      37.144  29.018  21.598  1.00  0.00
ATOM   2335  H22 G      73      37.920  29.257  20.112  1.00  0.00
ATOM   2336  N3  G      73      37.302  31.446  19.697  1.00  0.00
ATOM   2337  C4  G      73      36.484  32.481  19.430  1.00  0.00
ATOM   2338  C3' G      73      35.877  33.366  15.112  1.00  0.00
ATOM   2339  H3' G      73      35.041  33.933  15.521  1.00  0.00
ATOM   2340  C2' G      73      36.455  32.368  16.132  1.00  0.00
ATOM   2341  H2' G      73      35.643  31.799  16.586  1.00  0.00
ATOM   2342  O2' G      73      37.453  31.533  15.461  1.00  0.00
ATOM   2343 HO2' G      73      36.946  31.029  14.820  1.00  0.00
ATOM   2344  O3' G      73      35.740  32.871  13.806  1.00  0.00
ATOM   2345  P   C      74      34.544  31.810  13.477  1.00  0.00
ATOM   2346  OP1 C      74      34.183  31.945  12.048  1.00  0.00
ATOM   2347  OP2 C      74      33.508  32.068  14.481  1.00  0.00
ATOM   2348  O5' C      74      35.233  30.434  13.788  1.00  0.00
ATOM   2349  C5' C      74      34.454  29.428  14.419  1.00  0.00
ATOM   2350  H5' C      74      33.666  29.060  13.763  1.00  0.00
ATOM   2351 H5'' C      74      33.884  29.896  15.222  1.00  0.00
ATOM   2352  C4' C      74      35.305  28.302  15.075  1.00  0.00
ATOM   2353  H4' C      74      36.007  27.978  14.306  1.00  0.00
ATOM   2354  O4' C      74      35.986  28.802  16.256  1.00  0.00
ATOM   2355  C1' C      74      35.723  27.891  17.336  1.00  0.00
ATOM   2356  H1' C      74      36.669  27.484  17.693  1.00  0.00
ATOM   2357  N1  C      74      34.911  28.433  18.424  1.00  0.00
ATOM   2358  C6  C      74      34.362  29.685  18.299  1.00  0.00
ATOM   2359  H6  C      74      34.496  30.147  17.332  1.00  0.00
ATOM   2360  C5  C      74      33.555  30.285  19.293  1.00  0.00
ATOM   2361  H5  C      74      33.045  31.237  19.295  1.00  0.00
ATOM   2362  C4  C      74      33.472  29.490  20.435  1.00  0.00
ATOM   2363  N4  C      74      32.739  29.968  21.394  1.00  0.00
ATOM   2364  H41 C      74      32.323  30.887  21.364  1.00  0.00
ATOM   2365  H42 C      74      32.898  29.488  22.269  1.00  0.00
ATOM   2366  N3  C      74      34.117  28.404  20.628  1.00  0.00
ATOM   2367  C2  C      74      34.869  27.807  19.696  1.00  0.00
ATOM   2368  O2  C      74      35.400  26.717  19.953  1.00  0.00
ATOM   2369  C3' C      74      34.325  27.245  15.541  1.00  0.00
ATOM   2370  H3' C      74      33.411  27.679  15.948  1.00  0.00
ATOM   2371  C2' C      74      35.076  26.605  16.730  1.00  0.00
ATOM   2372  H2' C      74      34.305  26.160  17.359  1.00  0.00
ATOM   2373  O2' C      74      35.975  25.587  16.358  1.00  0.00
ATOM   2374 HO2' C      74      36.321  25.178  17.154  1.00  0.00
ATOM   2375  O3' C      74      33.947  26.308  14.559  1.00  0.00
ATOM   2376  P   U      75      32.445  25.793  14.439  1.00  0.00
ATOM   2377  OP1 U      75      32.309  25.042  13.161  1.00  0.00
ATOM   2378  OP2 U      75      31.444  26.804  14.786  1.00  0.00
ATOM   2379  O5' U      75      32.301  24.812  15.648  1.00  0.00
ATOM   2380  C5' U      75      33.013  23.612  15.733  1.00  0.00
ATOM   2381  H5' U      75      34.049  23.716  15.414  1.00  0.00
ATOM   2382 H5'' U      75      32.648  22.814  15.087  1.00  0.00
ATOM   2383  C4' U      75      32.934  23.110  17.191  1.00  0.00
ATOM   2384  H4' U      75      33.423  22.138  17.126  1.00  0.00
ATOM   2385  O4' U      75      33.592  23.964  18.065  1.00  0.00
ATOM   2386  C1' U      75      32.801  24.007  19.279  1.00  0.00
ATOM   2387  H1' U      75      33.576  23.888  20.037  1.00  0.00
ATOM   2388  N1  U      75      32.101  25.214  19.684  1.00  0.00
ATOM   2389  C6  U      75      31.738  26.228  18.782  1.00  0.00
ATOM   2390  H6  U      75      32.106  26.085  17.777  1.00  0.00
ATOM   2391  C5  U      75      31.095  27.341  19.289  1.00  0.00
ATOM   2392  H5  U      75      30.913  28.172  18.623  1.00  0.00
ATOM   2393  C4  U      75      30.488  27.374  20.582  1.00  0.00
ATOM   2394  O4  U      75      29.845  28.267  21.035  1.00  0.00
ATOM   2395  N3  U      75      30.753  26.258  21.313  1.00  0.00
ATOM   2396  H3  U      75      30.375  26.215  22.248  1.00  0.00
ATOM   2397  C2  U      75      31.461  25.204  20.934  1.00  0.00
ATOM   2398  O2  U      75      31.510  24.244  21.749  1.00  0.00
ATOM   2399  C3' U      75      31.554  22.865  17.795  1.00  0.00
ATOM   2400  H3' U      75      30.879  23.682  17.541  1.00  0.00
ATOM   2401  C2' U      75      31.914  22.779  19.218  1.00  0.00
ATOM   2402  H2' U      75      30.986  22.897  19.778  1.00  0.00
ATOM   2403  O2' U      75      32.595  21.588  19.665  1.00  0.00
ATOM   2404 HO2' U      75      32.111  20.815  19.364  1.00  0.00
ATOM   2405  O3' U      75      30.993  21.658  17.305  1.00  0.00
ATOM   2406  P   U      76      29.444  21.383  16.974  1.00  0.00
ATOM   2407  OP1 U      76      29.236  19.997  16.479  1.00  0.00
ATOM   2408  OP2 U      76      29.080  22.519  16.115  1.00  0.00
ATOM   2409  O5' U      76      28.812  21.604  18.442  1.00  0.00
ATOM   2410  C5' U      76      28.721  20.601  19.461  1.00  0.00
ATOM   2411  H5' U      76      29.740  20.352  19.758  1.00  0.00
ATOM   2412 H5'' U      76      28.173  19.751  19.056  1.00  0.00
ATOM   2413  C4' U      76      27.899  21.160  20.664  1.00  0.00
ATOM   2414  H4' U      76      27.833  20.449  21.488  1.00  0.00
ATOM   2415  O4' U      76      28.439  22.365  21.144  1.00  0.00
ATOM   2416  C1' U      76      27.407  23.157  21.687  1.00  0.00
ATOM   2417  H1' U      76      27.406  23.233  22.774  1.00  0.00
ATOM   2418  N1  U      76      27.328  24.583  21.175  1.00  0.00
ATOM   2419  C6  U      76      27.992  24.963  19.968  1.00  0.00
ATOM   2420  H6  U      76      28.654  24.296  19.437  1.00  0.00
ATOM   2421  C5  U      76      27.711  26.167  19.491  1.00  0.00
ATOM   2422  H5  U      76      28.159  26.481  18.560  1.00  0.00
ATOM   2423  C4  U      76      26.820  27.139  20.107  1.00  0.00
ATOM   2424  O4  U      76      26.556  28.234  19.674  1.00  0.00
ATOM   2425  N3  U      76      26.224  26.756  21.281  1.00  0.00
ATOM   2426  H3  U      76      25.618  27.429  21.728  1.00  0.00
ATOM   2427  C2  U      76      26.464  25.490  21.830  1.00  0.00
ATOM   2428  O2  U      76      25.939  25.228  22.957  1.00  0.00
ATOM   2429  C3' U      76      26.482  21.491  20.213  1.00  0.00
ATOM   2430  H3' U      76      26.524  22.047  19.276  1.00  0.00
ATOM   2431  C2' U      76      26.126  22.374  21.353  1.00  0.00
ATOM   2432  H2' U      76      25.343  23.074  21.061  1.00  0.00
ATOM   2433  O2' U      76      25.751  21.762  22.543  1.00  0.00
ATOM   2434 HO2' U      76      25.205  21.043  22.218  1.00  0.00
ATOM   2435  O3' U      76      25.626  20.376  20.081  1.00  0.00
ATOM   2436  P   U3     77      24.337  20.447  19.054  1.00  0.00
ATOM   2437  OP1 U3     77      23.449  19.253  19.214  1.00  0.00
ATOM   2438  OP2 U3     77      24.913  20.780  17.712  1.00  0.00
ATOM   2439  O5' U3     77      23.465  21.709  19.415  1.00  0.00
ATOM   2440  C5' U3     77      22.485  21.654  20.501  1.00  0.00
ATOM   2441  H5' U3     77      22.935  21.435  21.469  1.00  0.00
ATOM   2442 H5'' U3     77      21.678  20.967  20.247  1.00  0.00
ATOM   2443  C4' U3     77      21.810  23.052  20.565  1.00  0.00
ATOM   2444  H4' U3     77      21.175  23.137  21.446  1.00  0.00
ATOM   2445  O4' U3     77      22.751  24.082  20.488  1.00  0.00
ATOM   2446  C1' U3     77      22.163  25.269  19.963  1.00  0.00
ATOM   2447  H1' U3     77      22.012  26.033  20.725  1.00  0.00
ATOM   2448  N1  U3     77      22.814  25.890  18.831  1.00  0.00
ATOM   2449  C6  U3     77      23.650  25.127  18.031  1.00  0.00
ATOM   2450  H6  U3     77      23.690  24.052  18.124  1.00  0.00
ATOM   2451  C5  U3     77      24.440  25.719  17.077  1.00  0.00
ATOM   2452  H5  U3     77      25.009  25.137  16.367  1.00  0.00
ATOM   2453  C4  U3     77      24.441  27.158  16.855  1.00  0.00
ATOM   2454  O4  U3     77      25.235  27.750  16.134  1.00  0.00
ATOM   2455  N3  U3     77      23.461  27.815  17.608  1.00  0.00
ATOM   2456  H3  U3     77      23.341  28.803  17.435  1.00  0.00
ATOM   2457  C2  U3     77      22.777  27.272  18.661  1.00  0.00
ATOM   2458  O2  U3     77      22.164  28.035  19.422  1.00  0.00
ATOM   2459  C3' U3     77      20.912  23.297  19.389  1.00  0.00
ATOM   2460  H3' U3     77      21.419  23.052  18.456  1.00  0.00
ATOM   2461  C2' U3     77      20.798  24.796  19.509  1.00  0.00
ATOM   2462  H2' U3     77      20.486  25.191  18.542  1.00  0.00
ATOM   2463  O2' U3     77      19.829  25.168  20.447  1.00  0.00
ATOM   2464 HO2' U3     77      19.056  24.695  20.129  1.00  0.00
ATOM   2465  O3' U3     77      19.785  22.496  19.519  1.00  0.00
ATOM   2466 HO3' U3     77      19.144  22.581  18.810  1.00  0.00
TER   
END   
