# Supplementary material for: Modelling the structures of frameshift-stimulatory pseudoknots from representative bat coronaviruses
Source: PLoS Comput Biol. 2023 May 19;19(5):e1011124. doi: 10.1371/journal.pcbi.1011124 (PMC10234561; doi:10.1371/journal.pcbi.1011124)
Supplement: S3 Data — PDB files for the top 3 representative clusters from each conformer (threaded/unthreaded) of each pseudoknot described in the main text, along with PDB files for the representative clusters shown in S8–S18 Figs. (ZIP) [file pcbi.1011124.s003.zip › SI_Model_PDB_files/Neixiang-64_threaded_Mg_cluster1.pdb]

ATOM      1 HO5' A5      1      35.970  18.216  33.948  1.00  0.00
ATOM      2  O5' A5      1      36.131  18.535  33.057  1.00  0.00
ATOM      3  C5' A5      1      35.725  17.594  32.057  1.00  0.00
ATOM      4  H5' A5      1      36.492  16.831  31.924  1.00  0.00
ATOM      5 H5'' A5      1      35.671  18.208  31.158  1.00  0.00
ATOM      6  C4' A5      1      34.350  16.961  32.383  1.00  0.00
ATOM      7  H4' A5      1      34.025  16.329  31.556  1.00  0.00
ATOM      8  O4' A5      1      34.433  16.215  33.603  1.00  0.00
ATOM      9  C1' A5      1      33.426  16.663  34.511  1.00  0.00
ATOM     10  H1' A5      1      32.466  16.179  34.331  1.00  0.00
ATOM     11  N9  A5      1      33.959  16.383  35.855  1.00  0.00
ATOM     12  C8  A5      1      33.463  15.567  36.872  1.00  0.00
ATOM     13  H8  A5      1      32.519  15.050  36.783  1.00  0.00
ATOM     14  N7  A5      1      34.288  15.396  37.837  1.00  0.00
ATOM     15  C5  A5      1      35.340  16.305  37.541  1.00  0.00
ATOM     16  C6  A5      1      36.530  16.680  38.212  1.00  0.00
ATOM     17  N6  A5      1      36.929  16.444  39.460  1.00  0.00
ATOM     18  H61 A5      1      36.457  15.668  39.903  1.00  0.00
ATOM     19  H62 A5      1      37.799  16.824  39.804  1.00  0.00
ATOM     20  N1  A5      1      37.310  17.637  37.800  1.00  0.00
ATOM     21  C2  A5      1      37.037  18.067  36.611  1.00  0.00
ATOM     22  H2  A5      1      37.692  18.840  36.237  1.00  0.00
ATOM     23  N3  A5      1      36.050  17.720  35.766  1.00  0.00
ATOM     24  C4  A5      1      35.227  16.819  36.306  1.00  0.00
ATOM     25  C3' A5      1      33.302  18.048  32.634  1.00  0.00
ATOM     26  H3' A5      1      33.658  19.030  32.325  1.00  0.00
ATOM     27  C2' A5      1      33.156  18.100  34.167  1.00  0.00
ATOM     28  H2' A5      1      33.904  18.716  34.667  1.00  0.00
ATOM     29  O2' A5      1      31.877  18.549  34.478  1.00  0.00
ATOM     30 HO2' A5      1      31.256  18.157  33.859  1.00  0.00
ATOM     31  O3' A5      1      32.120  17.696  31.931  1.00  0.00
ATOM     32  P   G       2      31.919  18.165  30.379  1.00  0.00
ATOM     33  OP1 G       2      33.182  17.697  29.780  1.00  0.00
ATOM     34  OP2 G       2      30.641  17.605  29.912  1.00  0.00
ATOM     35  O5' G       2      31.895  19.673  30.441  1.00  0.00
ATOM     36  C5' G       2      30.807  20.310  31.053  1.00  0.00
ATOM     37  H5' G       2      30.133  20.544  30.229  1.00  0.00
ATOM     38 H5'' G       2      30.326  19.638  31.764  1.00  0.00
ATOM     39  C4' G       2      31.193  21.530  31.847  1.00  0.00
ATOM     40  H4' G       2      30.348  21.871  32.446  1.00  0.00
ATOM     41  O4' G       2      32.223  21.095  32.760  1.00  0.00
ATOM     42  C1' G       2      33.284  22.029  32.706  1.00  0.00
ATOM     43  H1' G       2      33.067  22.849  33.390  1.00  0.00
ATOM     44  N9  G       2      34.579  21.520  33.246  1.00  0.00
ATOM     45  C8  G       2      35.820  21.531  32.632  1.00  0.00
ATOM     46  H8  G       2      35.971  21.622  31.567  1.00  0.00
ATOM     47  N7  G       2      36.802  21.624  33.511  1.00  0.00
ATOM     48  C5  G       2      36.214  21.413  34.741  1.00  0.00
ATOM     49  C6  G       2      36.784  21.249  35.990  1.00  0.00
ATOM     50  O6  G       2      37.964  21.182  36.340  1.00  0.00
ATOM     51  N1  G       2      35.863  21.060  36.989  1.00  0.00
ATOM     52  H1  G       2      36.231  20.775  37.886  1.00  0.00
ATOM     53  C2  G       2      34.546  20.990  36.750  1.00  0.00
ATOM     54  N2  G       2      33.789  21.064  37.857  1.00  0.00
ATOM     55  H21 G       2      34.140  20.804  38.768  1.00  0.00
ATOM     56  H22 G       2      32.820  20.826  37.701  1.00  0.00
ATOM     57  N3  G       2      33.943  21.126  35.553  1.00  0.00
ATOM     58  C4  G       2      34.844  21.333  34.586  1.00  0.00
ATOM     59  C3' G       2      31.809  22.660  31.021  1.00  0.00
ATOM     60  H3' G       2      31.561  22.426  29.985  1.00  0.00
ATOM     61  C2' G       2      33.291  22.381  31.230  1.00  0.00
ATOM     62  H2' G       2      33.670  21.610  30.560  1.00  0.00
ATOM     63  O2' G       2      34.046  23.518  30.876  1.00  0.00
ATOM     64 HO2' G       2      33.499  24.276  31.097  1.00  0.00
ATOM     65  O3' G       2      31.358  23.899  31.490  1.00  0.00
ATOM     66  P   U       3      30.833  25.062  30.562  1.00  0.00
ATOM     67  OP1 U       3      30.461  24.519  29.268  1.00  0.00
ATOM     68  OP2 U       3      29.987  26.038  31.274  1.00  0.00
ATOM     69  O5' U       3      32.209  25.745  30.355  1.00  0.00
ATOM     70  C5' U       3      32.760  26.737  31.219  1.00  0.00
ATOM     71  H5' U       3      33.807  26.858  30.940  1.00  0.00
ATOM     72 H5'' U       3      32.293  27.660  30.875  1.00  0.00
ATOM     73  C4' U       3      32.733  26.666  32.771  1.00  0.00
ATOM     74  H4' U       3      31.678  26.780  33.018  1.00  0.00
ATOM     75  O4' U       3      33.344  25.463  33.157  1.00  0.00
ATOM     76  C1' U       3      33.832  25.562  34.476  1.00  0.00
ATOM     77  H1' U       3      33.251  24.950  35.166  1.00  0.00
ATOM     78  N1  U       3      35.258  25.095  34.521  1.00  0.00
ATOM     79  C6  U       3      35.960  25.118  33.316  1.00  0.00
ATOM     80  H6  U       3      35.574  25.247  32.316  1.00  0.00
ATOM     81  C5  U       3      37.301  24.980  33.356  1.00  0.00
ATOM     82  H5  U       3      37.837  25.191  32.443  1.00  0.00
ATOM     83  C4  U       3      37.977  24.651  34.581  1.00  0.00
ATOM     84  O4  U       3      39.233  24.661  34.685  1.00  0.00
ATOM     85  N3  U       3      37.191  24.511  35.691  1.00  0.00
ATOM     86  H3  U       3      37.754  24.384  36.520  1.00  0.00
ATOM     87  C2  U       3      35.854  24.809  35.730  1.00  0.00
ATOM     88  O2  U       3      35.280  24.883  36.804  1.00  0.00
ATOM     89  C3' U       3      33.450  27.795  33.531  1.00  0.00
ATOM     90  H3' U       3      32.671  28.529  33.738  1.00  0.00
ATOM     91  C2' U       3      33.699  27.121  34.854  1.00  0.00
ATOM     92  H2' U       3      34.594  27.487  35.358  1.00  0.00
ATOM     93  O2' U       3      32.510  27.284  35.651  1.00  0.00
ATOM     94 HO2' U       3      32.465  28.163  36.033  1.00  0.00
ATOM     95  O3' U       3      34.706  28.199  33.060  1.00  0.00
ATOM     96  P   G       4      34.893  29.539  32.184  1.00  0.00
ATOM     97  OP1 G       4      33.590  29.747  31.543  1.00  0.00
ATOM     98  OP2 G       4      36.121  29.435  31.386  1.00  0.00
ATOM     99  O5' G       4      35.008  30.639  33.307  1.00  0.00
ATOM    100  C5' G       4      33.987  31.572  33.503  1.00  0.00
ATOM    101  H5' G       4      33.822  31.959  34.508  1.00  0.00
ATOM    102 H5'' G       4      33.038  31.042  33.418  1.00  0.00
ATOM    103  C4' G       4      33.943  32.844  32.509  1.00  0.00
ATOM    104  H4' G       4      33.883  32.491  31.480  1.00  0.00
ATOM    105  O4' G       4      32.778  33.643  32.699  1.00  0.00
ATOM    106  C1' G       4      33.059  34.833  32.006  1.00  0.00
ATOM    107  H1' G       4      32.979  34.558  30.954  1.00  0.00
ATOM    108  N9  G       4      32.073  35.865  32.394  1.00  0.00
ATOM    109  C8  G       4      31.094  35.782  33.381  1.00  0.00
ATOM    110  H8  G       4      31.114  34.979  34.102  1.00  0.00
ATOM    111  N7  G       4      30.144  36.611  33.163  1.00  0.00
ATOM    112  C5  G       4      30.571  37.393  32.053  1.00  0.00
ATOM    113  C6  G       4      29.965  38.479  31.360  1.00  0.00
ATOM    114  O6  G       4      29.008  39.180  31.656  1.00  0.00
ATOM    115  N1  G       4      30.742  38.803  30.259  1.00  0.00
ATOM    116  H1  G       4      30.419  39.591  29.715  1.00  0.00
ATOM    117  C2  G       4      31.950  38.331  29.999  1.00  0.00
ATOM    118  N2  G       4      32.506  38.844  28.924  1.00  0.00
ATOM    119  H21 G       4      31.990  39.612  28.519  1.00  0.00
ATOM    120  H22 G       4      33.165  38.346  28.343  1.00  0.00
ATOM    121  N3  G       4      32.620  37.389  30.651  1.00  0.00
ATOM    122  C4  G       4      31.806  36.954  31.668  1.00  0.00
ATOM    123  C3' G       4      35.082  33.772  32.654  1.00  0.00
ATOM    124  H3' G       4      35.784  33.504  31.864  1.00  0.00
ATOM    125  C2' G       4      34.457  35.180  32.398  1.00  0.00
ATOM    126  H2' G       4      34.325  35.680  33.357  1.00  0.00
ATOM    127  O2' G       4      35.212  36.024  31.525  1.00  0.00
ATOM    128 HO2' G       4      35.303  35.520  30.713  1.00  0.00
ATOM    129  O3' G       4      35.606  33.866  34.031  1.00  0.00
ATOM    130  P   C       5      37.141  34.256  34.409  1.00  0.00
ATOM    131  OP1 C       5      37.974  33.422  33.493  1.00  0.00
ATOM    132  OP2 C       5      37.378  33.975  35.835  1.00  0.00
ATOM    133  O5' C       5      37.162  35.841  34.134  1.00  0.00
ATOM    134  C5' C       5      37.552  36.800  35.141  1.00  0.00
ATOM    135  H5' C       5      38.110  37.592  34.642  1.00  0.00
ATOM    136 H5'' C       5      38.204  36.338  35.882  1.00  0.00
ATOM    137  C4' C       5      36.440  37.553  35.868  1.00  0.00
ATOM    138  H4' C       5      36.982  38.086  36.650  1.00  0.00
ATOM    139  O4' C       5      35.748  38.597  35.156  1.00  0.00
ATOM    140  C1' C       5      34.485  38.609  35.756  1.00  0.00
ATOM    141  H1' C       5      34.631  39.130  36.702  1.00  0.00
ATOM    142  N1  C       5      33.509  39.404  34.975  1.00  0.00
ATOM    143  C6  C       5      32.812  40.401  35.614  1.00  0.00
ATOM    144  H6  C       5      33.082  40.685  36.620  1.00  0.00
ATOM    145  C5  C       5      31.765  41.067  35.103  1.00  0.00
ATOM    146  H5  C       5      31.156  41.645  35.781  1.00  0.00
ATOM    147  C4  C       5      31.375  40.648  33.826  1.00  0.00
ATOM    148  N4  C       5      30.397  41.257  33.177  1.00  0.00
ATOM    149  H41 C       5      29.932  41.973  33.716  1.00  0.00
ATOM    150  H42 C       5      30.157  40.971  32.239  1.00  0.00
ATOM    151  N3  C       5      32.065  39.761  33.124  1.00  0.00
ATOM    152  C2  C       5      33.164  39.128  33.612  1.00  0.00
ATOM    153  O2  C       5      33.868  38.452  32.856  1.00  0.00
ATOM    154  C3' C       5      35.370  36.747  36.686  1.00  0.00
ATOM    155  H3' C       5      35.438  35.672  36.518  1.00  0.00
ATOM    156  C2' C       5      34.127  37.213  36.061  1.00  0.00
ATOM    157  H2' C       5      34.013  36.665  35.126  1.00  0.00
ATOM    158  O2' C       5      32.883  37.208  36.739  1.00  0.00
ATOM    159 HO2' C       5      33.081  37.304  37.673  1.00  0.00
ATOM    160  O3' C       5      35.637  37.163  38.056  1.00  0.00
ATOM    161  P   G       6      34.792  36.515  39.202  1.00  0.00
ATOM    162  OP1 G       6      34.729  35.050  38.883  1.00  0.00
ATOM    163  OP2 G       6      33.522  37.332  39.232  1.00  0.00
ATOM    164  O5' G       6      35.624  36.804  40.483  1.00  0.00
ATOM    165  C5' G       6      37.007  36.394  40.661  1.00  0.00
ATOM    166  H5' G       6      37.609  36.456  39.755  1.00  0.00
ATOM    167 H5'' G       6      37.032  35.395  41.097  1.00  0.00
ATOM    168  C4' G       6      37.679  37.330  41.643  1.00  0.00
ATOM    169  H4' G       6      38.654  36.881  41.835  1.00  0.00
ATOM    170  O4' G       6      37.773  38.697  41.249  1.00  0.00
ATOM    171  C1' G       6      37.537  39.517  42.351  1.00  0.00
ATOM    172  H1' G       6      38.231  40.340  42.518  1.00  0.00
ATOM    173  N9  G       6      36.171  40.077  42.322  1.00  0.00
ATOM    174  C8  G       6      35.063  39.902  41.471  1.00  0.00
ATOM    175  H8  G       6      35.172  39.291  40.587  1.00  0.00
ATOM    176  N7  G       6      33.983  40.672  41.757  1.00  0.00
ATOM    177  C5  G       6      34.412  41.342  42.873  1.00  0.00
ATOM    178  C6  G       6      33.702  42.359  43.619  1.00  0.00
ATOM    179  O6  G       6      32.572  42.790  43.512  1.00  0.00
ATOM    180  N1  G       6      34.436  42.925  44.588  1.00  0.00
ATOM    181  H1  G       6      33.998  43.670  45.111  1.00  0.00
ATOM    182  C2  G       6      35.730  42.611  44.864  1.00  0.00
ATOM    183  N2  G       6      36.306  43.356  45.758  1.00  0.00
ATOM    184  H21 G       6      37.307  43.305  45.879  1.00  0.00
ATOM    185  H22 G       6      35.884  44.217  46.075  1.00  0.00
ATOM    186  N3  G       6      36.430  41.660  44.193  1.00  0.00
ATOM    187  C4  G       6      35.697  40.990  43.226  1.00  0.00
ATOM    188  C3' G       6      36.981  37.221  43.014  1.00  0.00
ATOM    189  H3' G       6      35.899  37.247  42.885  1.00  0.00
ATOM    190  C2' G       6      37.533  38.566  43.633  1.00  0.00
ATOM    191  H2' G       6      36.961  38.973  44.467  1.00  0.00
ATOM    192  O2' G       6      38.901  38.516  44.129  1.00  0.00
ATOM    193 HO2' G       6      39.184  37.601  44.194  1.00  0.00
ATOM    194  O3' G       6      37.406  36.180  43.882  1.00  0.00
ATOM    195  P   G       7      36.449  35.785  45.077  1.00  0.00
ATOM    196  OP1 G       7      36.859  34.544  45.699  1.00  0.00
ATOM    197  OP2 G       7      35.050  35.937  44.723  1.00  0.00
ATOM    198  O5' G       7      36.623  36.963  46.173  1.00  0.00
ATOM    199  C5' G       7      37.790  37.125  46.965  1.00  0.00
ATOM    200  H5' G       7      38.605  37.292  46.261  1.00  0.00
ATOM    201 H5'' G       7      38.063  36.284  47.603  1.00  0.00
ATOM    202  C4' G       7      37.573  38.315  47.889  1.00  0.00
ATOM    203  H4' G       7      38.493  38.538  48.430  1.00  0.00
ATOM    204  O4' G       7      37.157  39.525  47.204  1.00  0.00
ATOM    205  C1' G       7      36.415  40.359  48.148  1.00  0.00
ATOM    206  H1' G       7      36.892  41.332  48.264  1.00  0.00
ATOM    207  N9  G       7      35.130  40.558  47.510  1.00  0.00
ATOM    208  C8  G       7      34.577  39.858  46.428  1.00  0.00
ATOM    209  H8  G       7      35.096  39.048  45.937  1.00  0.00
ATOM    210  N7  G       7      33.355  40.167  46.090  1.00  0.00
ATOM    211  C5  G       7      33.102  41.128  47.078  1.00  0.00
ATOM    212  C6  G       7      31.942  41.935  47.237  1.00  0.00
ATOM    213  O6  G       7      30.901  41.918  46.576  1.00  0.00
ATOM    214  N1  G       7      32.051  42.880  48.241  1.00  0.00
ATOM    215  H1  G       7      31.227  43.461  48.291  1.00  0.00
ATOM    216  C2  G       7      33.129  43.031  49.077  1.00  0.00
ATOM    217  N2  G       7      33.044  43.989  49.990  1.00  0.00
ATOM    218  H21 G       7      33.813  44.182  50.617  1.00  0.00
ATOM    219  H22 G       7      32.181  44.494  50.129  1.00  0.00
ATOM    220  N3  G       7      34.235  42.274  48.917  1.00  0.00
ATOM    221  C4  G       7      34.193  41.388  47.897  1.00  0.00
ATOM    222  C3' G       7      36.446  38.042  48.781  1.00  0.00
ATOM    223  H3' G       7      35.570  37.824  48.170  1.00  0.00
ATOM    224  C2' G       7      36.208  39.453  49.356  1.00  0.00
ATOM    225  H2' G       7      35.167  39.623  49.632  1.00  0.00
ATOM    226  O2' G       7      37.143  39.913  50.290  1.00  0.00
ATOM    227 HO2' G       7      37.435  39.172  50.825  1.00  0.00
ATOM    228  O3' G       7      36.627  37.070  49.763  1.00  0.00
ATOM    229  P   G       8      35.290  36.413  50.366  1.00  0.00
ATOM    230  OP1 G       8      35.668  35.273  51.171  1.00  0.00
ATOM    231  OP2 G       8      34.251  36.291  49.319  1.00  0.00
ATOM    232  O5' G       8      34.703  37.494  51.296  1.00  0.00
ATOM    233  C5' G       8      35.360  37.808  52.455  1.00  0.00
ATOM    234  H5' G       8      36.386  38.052  52.181  1.00  0.00
ATOM    235 H5'' G       8      35.265  36.980  53.159  1.00  0.00
ATOM    236  C4' G       8      34.798  38.960  53.199  1.00  0.00
ATOM    237  H4' G       8      35.482  39.147  54.027  1.00  0.00
ATOM    238  O4' G       8      34.837  40.172  52.563  1.00  0.00
ATOM    239  C1' G       8      33.608  40.891  52.866  1.00  0.00
ATOM    240  H1' G       8      33.845  41.940  53.046  1.00  0.00
ATOM    241  N9  G       8      32.633  40.825  51.778  1.00  0.00
ATOM    242  C8  G       8      32.698  39.955  50.767  1.00  0.00
ATOM    243  H8  G       8      33.493  39.234  50.648  1.00  0.00
ATOM    244  N7  G       8      31.755  39.986  49.916  1.00  0.00
ATOM    245  C5  G       8      30.891  40.941  50.511  1.00  0.00
ATOM    246  C6  G       8      29.607  41.417  50.146  1.00  0.00
ATOM    247  O6  G       8      28.831  41.155  49.179  1.00  0.00
ATOM    248  N1  G       8      29.127  42.444  50.973  1.00  0.00
ATOM    249  H1  G       8      28.154  42.703  50.894  1.00  0.00
ATOM    250  C2  G       8      29.657  42.805  52.118  1.00  0.00
ATOM    251  N2  G       8      29.088  43.762  52.768  1.00  0.00
ATOM    252  H21 G       8      29.530  44.033  53.635  1.00  0.00
ATOM    253  H22 G       8      28.243  44.170  52.395  1.00  0.00
ATOM    254  N3  G       8      30.837  42.320  52.568  1.00  0.00
ATOM    255  C4  G       8      31.455  41.436  51.679  1.00  0.00
ATOM    256  C3' G       8      33.326  38.707  53.705  1.00  0.00
ATOM    257  H3' G       8      32.718  38.271  52.913  1.00  0.00
ATOM    258  C2' G       8      32.979  40.196  54.113  1.00  0.00
ATOM    259  H2' G       8      31.912  40.390  54.225  1.00  0.00
ATOM    260  O2' G       8      33.686  40.607  55.290  1.00  0.00
ATOM    261 HO2' G       8      34.194  39.856  55.605  1.00  0.00
ATOM    262  O3' G       8      33.417  37.892  54.827  1.00  0.00
ATOM    263  P   G       9      32.335  36.849  55.209  1.00  0.00
ATOM    264  OP1 G       9      32.736  36.123  56.450  1.00  0.00
ATOM    265  OP2 G       9      32.037  36.124  53.946  1.00  0.00
ATOM    266  O5' G       9      31.091  37.851  55.489  1.00  0.00
ATOM    267  C5' G       9      31.183  38.730  56.540  1.00  0.00
ATOM    268  H5' G       9      32.095  39.324  56.595  1.00  0.00
ATOM    269 H5'' G       9      31.148  38.176  57.478  1.00  0.00
ATOM    270  C4' G       9      29.919  39.608  56.615  1.00  0.00
ATOM    271  H4' G       9      30.134  40.199  57.506  1.00  0.00
ATOM    272  O4' G       9      29.696  40.484  55.520  1.00  0.00
ATOM    273  C1' G       9      28.333  40.644  55.271  1.00  0.00
ATOM    274  H1' G       9      28.190  41.725  55.244  1.00  0.00
ATOM    275  N9  G       9      28.032  39.975  53.939  1.00  0.00
ATOM    276  C8  G       9      28.756  39.043  53.234  1.00  0.00
ATOM    277  H8  G       9      29.694  38.775  53.698  1.00  0.00
ATOM    278  N7  G       9      28.382  38.708  52.008  1.00  0.00
ATOM    279  C5  G       9      27.166  39.441  51.994  1.00  0.00
ATOM    280  C6  G       9      26.090  39.324  51.023  1.00  0.00
ATOM    281  O6  G       9      26.068  38.686  49.980  1.00  0.00
ATOM    282  N1  G       9      24.967  40.039  51.364  1.00  0.00
ATOM    283  H1  G       9      24.234  39.984  50.671  1.00  0.00
ATOM    284  C2  G       9      24.906  40.848  52.459  1.00  0.00
ATOM    285  N2  G       9      23.835  41.583  52.554  1.00  0.00
ATOM    286  H21 G       9      23.661  42.132  53.384  1.00  0.00
ATOM    287  H22 G       9      23.127  41.581  51.834  1.00  0.00
ATOM    288  N3  G       9      25.752  40.897  53.489  1.00  0.00
ATOM    289  C4  G       9      26.930  40.169  53.179  1.00  0.00
ATOM    290  C3' G       9      28.549  38.899  56.723  1.00  0.00
ATOM    291  H3' G       9      28.477  38.129  55.954  1.00  0.00
ATOM    292  C2' G       9      27.562  40.087  56.382  1.00  0.00
ATOM    293  H2' G       9      26.591  39.679  56.104  1.00  0.00
ATOM    294  O2' G       9      27.517  41.152  57.405  1.00  0.00
ATOM    295 HO2' G       9      26.607  41.403  57.577  1.00  0.00
ATOM    296  O3' G       9      28.274  38.342  58.041  1.00  0.00
ATOM    297  P   C      10      27.678  36.902  58.101  1.00  0.00
ATOM    298  OP1 C      10      27.269  36.571  59.492  1.00  0.00
ATOM    299  OP2 C      10      28.576  35.892  57.433  1.00  0.00
ATOM    300  O5' C      10      26.346  36.925  57.301  1.00  0.00
ATOM    301  C5' C      10      25.288  37.744  57.903  1.00  0.00
ATOM    302  H5' C      10      25.756  38.655  58.275  1.00  0.00
ATOM    303 H5'' C      10      24.714  37.254  58.689  1.00  0.00
ATOM    304  C4' C      10      24.255  38.076  56.818  1.00  0.00
ATOM    305  H4' C      10      23.596  38.897  57.103  1.00  0.00
ATOM    306  O4' C      10      24.786  38.354  55.569  1.00  0.00
ATOM    307  C1' C      10      23.884  37.918  54.556  1.00  0.00
ATOM    308  H1' C      10      23.553  38.883  54.173  1.00  0.00
ATOM    309  N1  C      10      24.446  37.163  53.376  1.00  0.00
ATOM    310  C6  C      10      25.747  36.629  53.419  1.00  0.00
ATOM    311  H6  C      10      26.283  36.742  54.349  1.00  0.00
ATOM    312  C5  C      10      26.163  36.128  52.272  1.00  0.00
ATOM    313  H5  C      10      27.207  35.853  52.254  1.00  0.00
ATOM    314  C4  C      10      25.293  35.997  51.167  1.00  0.00
ATOM    315  N4  C      10      25.695  35.514  50.014  1.00  0.00
ATOM    316  H41 C      10      26.587  35.041  49.996  1.00  0.00
ATOM    317  H42 C      10      24.975  35.515  49.306  1.00  0.00
ATOM    318  N3  C      10      24.080  36.503  51.156  1.00  0.00
ATOM    319  C2  C      10      23.719  37.296  52.168  1.00  0.00
ATOM    320  O2  C      10      22.693  37.893  52.123  1.00  0.00
ATOM    321  C3' C      10      23.379  36.827  56.691  1.00  0.00
ATOM    322  H3' C      10      24.074  35.987  56.699  1.00  0.00
ATOM    323  C2' C      10      22.840  37.161  55.277  1.00  0.00
ATOM    324  H2' C      10      22.550  36.231  54.788  1.00  0.00
ATOM    325  O2' C      10      21.675  37.967  55.329  1.00  0.00
ATOM    326 HO2' C      10      20.912  37.557  55.743  1.00  0.00
ATOM    327  O3' C      10      22.402  36.783  57.718  1.00  0.00
ATOM    328  P   U      11      21.617  35.423  58.084  1.00  0.00
ATOM    329  OP1 U      11      20.924  35.637  59.333  1.00  0.00
ATOM    330  OP2 U      11      22.535  34.304  57.907  1.00  0.00
ATOM    331  O5' U      11      20.586  35.284  56.901  1.00  0.00
ATOM    332  C5' U      11      19.297  35.726  56.998  1.00  0.00
ATOM    333  H5' U      11      19.425  36.767  57.293  1.00  0.00
ATOM    334 H5'' U      11      18.795  35.139  57.768  1.00  0.00
ATOM    335  C4' U      11      18.427  35.560  55.682  1.00  0.00
ATOM    336  H4' U      11      17.429  35.996  55.722  1.00  0.00
ATOM    337  O4' U      11      19.107  36.044  54.519  1.00  0.00
ATOM    338  C1' U      11      18.781  35.305  53.374  1.00  0.00
ATOM    339  H1' U      11      18.098  35.890  52.758  1.00  0.00
ATOM    340  N1  U      11      20.046  34.897  52.721  1.00  0.00
ATOM    341  C6  U      11      21.084  34.466  53.383  1.00  0.00
ATOM    342  H6  U      11      21.109  34.263  54.443  1.00  0.00
ATOM    343  C5  U      11      22.198  34.022  52.675  1.00  0.00
ATOM    344  H5  U      11      23.025  33.530  53.165  1.00  0.00
ATOM    345  C4  U      11      22.202  33.847  51.219  1.00  0.00
ATOM    346  O4  U      11      23.126  33.425  50.548  1.00  0.00
ATOM    347  N3  U      11      21.049  34.303  50.592  1.00  0.00
ATOM    348  H3  U      11      20.938  34.345  49.589  1.00  0.00
ATOM    349  C2  U      11      19.973  34.778  51.311  1.00  0.00
ATOM    350  O2  U      11      18.944  35.009  50.754  1.00  0.00
ATOM    351  C3' U      11      18.148  34.064  55.368  1.00  0.00
ATOM    352  H3' U      11      19.083  33.552  55.596  1.00  0.00
ATOM    353  C2' U      11      18.098  34.041  53.796  1.00  0.00
ATOM    354  H2' U      11      18.626  33.154  53.446  1.00  0.00
ATOM    355  O2' U      11      16.705  34.276  53.431  1.00  0.00
ATOM    356 HO2' U      11      16.144  33.536  53.674  1.00  0.00
ATOM    357  O3' U      11      17.000  33.580  56.021  1.00  0.00
ATOM    358  P   C      12      16.635  32.078  55.949  1.00  0.00
ATOM    359  OP1 C      12      15.671  31.951  57.031  1.00  0.00
ATOM    360  OP2 C      12      17.874  31.276  56.084  1.00  0.00
ATOM    361  O5' C      12      15.966  31.785  54.547  1.00  0.00
ATOM    362  C5' C      12      14.528  31.853  54.339  1.00  0.00
ATOM    363  H5' C      12      14.275  32.835  54.738  1.00  0.00
ATOM    364 H5'' C      12      14.033  31.050  54.885  1.00  0.00
ATOM    365  C4' C      12      14.114  31.867  52.874  1.00  0.00
ATOM    366  H4' C      12      13.117  32.305  52.822  1.00  0.00
ATOM    367  O4' C      12      15.053  32.659  52.212  1.00  0.00
ATOM    368  C1' C      12      15.283  32.120  50.908  1.00  0.00
ATOM    369  H1' C      12      15.017  32.868  50.161  1.00  0.00
ATOM    370  N1  C      12      16.738  31.927  50.605  1.00  0.00
ATOM    371  C6  C      12      17.683  31.579  51.596  1.00  0.00
ATOM    372  H6  C      12      17.303  31.540  52.607  1.00  0.00
ATOM    373  C5  C      12      18.915  31.207  51.189  1.00  0.00
ATOM    374  H5  C      12      19.575  30.777  51.928  1.00  0.00
ATOM    375  C4  C      12      19.296  31.369  49.800  1.00  0.00
ATOM    376  N4  C      12      20.517  31.092  49.470  1.00  0.00
ATOM    377  H41 C      12      21.238  30.913  50.154  1.00  0.00
ATOM    378  H42 C      12      20.728  31.247  48.495  1.00  0.00
ATOM    379  N3  C      12      18.442  31.894  48.914  1.00  0.00
ATOM    380  C2  C      12      17.203  32.155  49.305  1.00  0.00
ATOM    381  O2  C      12      16.490  32.706  48.456  1.00  0.00
ATOM    382  C3' C      12      14.144  30.584  52.179  1.00  0.00
ATOM    383  H3' C      12      14.832  29.916  52.697  1.00  0.00
ATOM    384  C2' C      12      14.498  30.828  50.737  1.00  0.00
ATOM    385  H2' C      12      15.134  30.070  50.279  1.00  0.00
ATOM    386  O2' C      12      13.367  31.179  49.954  1.00  0.00
ATOM    387 HO2' C      12      12.672  30.736  50.447  1.00  0.00
ATOM    388  O3' C      12      12.859  30.025  52.327  1.00  0.00
ATOM    389  P   U      13      12.412  28.628  51.847  1.00  0.00
ATOM    390  OP1 U      13      11.194  28.229  52.491  1.00  0.00
ATOM    391  OP2 U      13      13.566  27.745  51.941  1.00  0.00
ATOM    392  O5' U      13      12.230  28.684  50.264  1.00  0.00
ATOM    393  C5' U      13      10.954  28.450  49.597  1.00  0.00
ATOM    394  H5' U      13      10.531  29.397  49.261  1.00  0.00
ATOM    395 H5'' U      13      10.251  28.024  50.312  1.00  0.00
ATOM    396  C4' U      13      11.135  27.373  48.468  1.00  0.00
ATOM    397  H4' U      13      10.211  26.932  48.094  1.00  0.00
ATOM    398  O4' U      13      11.875  27.917  47.423  1.00  0.00
ATOM    399  C1' U      13      12.689  26.939  46.698  1.00  0.00
ATOM    400  H1' U      13      12.365  26.807  45.666  1.00  0.00
ATOM    401  N1  U      13      14.158  27.191  46.899  1.00  0.00
ATOM    402  C6  U      13      14.600  27.935  47.975  1.00  0.00
ATOM    403  H6  U      13      13.942  28.402  48.694  1.00  0.00
ATOM    404  C5  U      13      15.916  28.230  48.148  1.00  0.00
ATOM    405  H5  U      13      16.256  28.949  48.879  1.00  0.00
ATOM    406  C4  U      13      16.944  27.733  47.302  1.00  0.00
ATOM    407  O4  U      13      18.119  27.818  47.479  1.00  0.00
ATOM    408  N3  U      13      16.460  26.993  46.186  1.00  0.00
ATOM    409  H3  U      13      17.144  26.603  45.553  1.00  0.00
ATOM    410  C2  U      13      15.078  26.681  45.990  1.00  0.00
ATOM    411  O2  U      13      14.677  25.861  45.196  1.00  0.00
ATOM    412  C3' U      13      11.938  26.197  48.928  1.00  0.00
ATOM    413  H3' U      13      12.878  26.537  49.361  1.00  0.00
ATOM    414  C2' U      13      12.294  25.606  47.441  1.00  0.00
ATOM    415  H2' U      13      13.164  24.950  47.469  1.00  0.00
ATOM    416  O2' U      13      11.127  25.020  46.838  1.00  0.00
ATOM    417 HO2' U      13      11.438  24.253  46.352  1.00  0.00
ATOM    418  O3' U      13      11.247  25.268  49.707  1.00  0.00
ATOM    419  P   A      14      12.090  24.280  50.690  1.00  0.00
ATOM    420  OP1 A      14      11.208  23.489  51.566  1.00  0.00
ATOM    421  OP2 A      14      13.138  25.114  51.371  1.00  0.00
ATOM    422  O5' A      14      12.776  23.325  49.674  1.00  0.00
ATOM    423  C5' A      14      12.063  22.351  48.938  1.00  0.00
ATOM    424  H5' A      14      11.210  22.759  48.395  1.00  0.00
ATOM    425 H5'' A      14      11.637  21.624  49.630  1.00  0.00
ATOM    426  C4' A      14      13.101  21.784  47.984  1.00  0.00
ATOM    427  H4' A      14      12.510  21.201  47.278  1.00  0.00
ATOM    428  O4' A      14      13.860  22.715  47.210  1.00  0.00
ATOM    429  C1' A      14      15.210  22.284  47.034  1.00  0.00
ATOM    430  H1' A      14      15.494  22.226  45.983  1.00  0.00
ATOM    431  N9  A      14      16.310  23.073  47.768  1.00  0.00
ATOM    432  C8  A      14      16.255  23.852  48.823  1.00  0.00
ATOM    433  H8  A      14      15.320  24.024  49.336  1.00  0.00
ATOM    434  N7  A      14      17.363  24.341  49.297  1.00  0.00
ATOM    435  C5  A      14      18.208  23.844  48.326  1.00  0.00
ATOM    436  C6  A      14      19.621  23.823  48.193  1.00  0.00
ATOM    437  N6  A      14      20.371  24.513  48.993  1.00  0.00
ATOM    438  H61 A      14      19.909  25.195  49.577  1.00  0.00
ATOM    439  H62 A      14      21.367  24.541  48.828  1.00  0.00
ATOM    440  N1  A      14      20.299  23.039  47.314  1.00  0.00
ATOM    441  C2  A      14      19.575  22.349  46.453  1.00  0.00
ATOM    442  H2  A      14      20.170  21.670  45.861  1.00  0.00
ATOM    443  N3  A      14      18.257  22.235  46.395  1.00  0.00
ATOM    444  C4  A      14      17.631  23.054  47.360  1.00  0.00
ATOM    445  C3' A      14      14.175  20.839  48.653  1.00  0.00
ATOM    446  H3' A      14      14.590  21.248  49.575  1.00  0.00
ATOM    447  C2' A      14      15.292  20.867  47.522  1.00  0.00
ATOM    448  H2' A      14      16.268  20.706  47.982  1.00  0.00
ATOM    449  O2' A      14      14.979  19.918  46.524  1.00  0.00
ATOM    450 HO2' A      14      14.702  19.125  46.989  1.00  0.00
ATOM    451  O3' A      14      13.588  19.580  48.894  1.00  0.00
ATOM    452  P   G      15      14.094  18.664  50.028  1.00  0.00
ATOM    453  OP1 G      15      13.099  17.560  49.997  1.00  0.00
ATOM    454  OP2 G      15      14.360  19.359  51.282  1.00  0.00
ATOM    455  O5' G      15      15.455  18.041  49.509  1.00  0.00
ATOM    456  C5' G      15      15.431  17.021  48.565  1.00  0.00
ATOM    457  H5' G      15      14.598  17.274  47.909  1.00  0.00
ATOM    458 H5'' G      15      15.173  16.034  48.949  1.00  0.00
ATOM    459  C4' G      15      16.709  16.983  47.797  1.00  0.00
ATOM    460  H4' G      15      16.571  16.422  46.873  1.00  0.00
ATOM    461  O4' G      15      17.177  18.293  47.397  1.00  0.00
ATOM    462  C1' G      15      18.646  18.455  47.665  1.00  0.00
ATOM    463  H1' G      15      19.162  18.718  46.742  1.00  0.00
ATOM    464  N9  G      15      18.944  19.434  48.680  1.00  0.00
ATOM    465  C8  G      15      18.160  20.029  49.594  1.00  0.00
ATOM    466  H8  G      15      17.119  19.745  49.626  1.00  0.00
ATOM    467  N7  G      15      18.771  20.820  50.366  1.00  0.00
ATOM    468  C5  G      15      20.103  20.796  49.949  1.00  0.00
ATOM    469  C6  G      15      21.266  21.541  50.417  1.00  0.00
ATOM    470  O6  G      15      21.359  22.380  51.356  1.00  0.00
ATOM    471  N1  G      15      22.408  21.350  49.644  1.00  0.00
ATOM    472  H1  G      15      23.317  21.637  49.975  1.00  0.00
ATOM    473  C2  G      15      22.412  20.451  48.604  1.00  0.00
ATOM    474  N2  G      15      23.536  20.189  48.057  1.00  0.00
ATOM    475  H21 G      15      23.504  19.482  47.336  1.00  0.00
ATOM    476  H22 G      15      24.369  20.340  48.607  1.00  0.00
ATOM    477  N3  G      15      21.346  19.693  48.199  1.00  0.00
ATOM    478  C4  G      15      20.212  19.961  48.889  1.00  0.00
ATOM    479  C3' G      15      17.744  16.437  48.747  1.00  0.00
ATOM    480  H3' G      15      17.527  16.855  49.730  1.00  0.00
ATOM    481  C2' G      15      19.021  17.060  48.124  1.00  0.00
ATOM    482  H2' G      15      19.750  16.994  48.932  1.00  0.00
ATOM    483  O2' G      15      19.458  16.177  46.994  1.00  0.00
ATOM    484 HO2' G      15      18.706  16.034  46.414  1.00  0.00
ATOM    485  O3' G      15      17.883  15.003  48.842  1.00  0.00
ATOM    486  P   U      16      18.404  14.287  50.252  1.00  0.00
ATOM    487  OP1 U      16      18.331  12.827  50.041  1.00  0.00
ATOM    488  OP2 U      16      17.799  15.004  51.470  1.00  0.00
ATOM    489  O5' U      16      19.930  14.586  50.264  1.00  0.00
ATOM    490  C5' U      16      20.780  13.980  49.339  1.00  0.00
ATOM    491  H5' U      16      20.361  14.042  48.335  1.00  0.00
ATOM    492 H5'' U      16      20.855  12.903  49.491  1.00  0.00
ATOM    493  C4' U      16      22.154  14.601  49.387  1.00  0.00
ATOM    494  H4' U      16      22.775  14.218  48.577  1.00  0.00
ATOM    495  O4' U      16      22.220  15.972  49.216  1.00  0.00
ATOM    496  C1' U      16      23.284  16.524  50.040  1.00  0.00
ATOM    497  H1' U      16      23.987  17.033  49.380  1.00  0.00
ATOM    498  N1  U      16      22.779  17.493  50.972  1.00  0.00
ATOM    499  C6  U      16      21.400  17.504  51.253  1.00  0.00
ATOM    500  H6  U      16      20.682  16.769  50.920  1.00  0.00
ATOM    501  C5  U      16      20.943  18.445  52.150  1.00  0.00
ATOM    502  H5  U      16      19.904  18.488  52.442  1.00  0.00
ATOM    503  C4  U      16      21.831  19.413  52.817  1.00  0.00
ATOM    504  O4  U      16      21.453  20.387  53.532  1.00  0.00
ATOM    505  N3  U      16      23.174  19.354  52.335  1.00  0.00
ATOM    506  H3  U      16      23.764  20.119  52.626  1.00  0.00
ATOM    507  C2  U      16      23.700  18.358  51.490  1.00  0.00
ATOM    508  O2  U      16      24.872  18.302  51.247  1.00  0.00
ATOM    509  C3' U      16      22.784  14.282  50.722  1.00  0.00
ATOM    510  H3' U      16      22.155  14.411  51.603  1.00  0.00
ATOM    511  C2' U      16      23.900  15.302  50.696  1.00  0.00
ATOM    512  H2' U      16      24.134  15.408  51.755  1.00  0.00
ATOM    513  O2' U      16      25.086  14.852  49.983  1.00  0.00
ATOM    514 HO2' U      16      25.036  13.896  49.912  1.00  0.00
ATOM    515  O3' U      16      23.320  13.033  50.532  1.00  0.00
ATOM    516  P   G      17      23.701  12.063  51.723  1.00  0.00
ATOM    517  OP1 G      17      24.159  12.770  52.975  1.00  0.00
ATOM    518  OP2 G      17      24.745  11.179  51.119  1.00  0.00
ATOM    519  O5' G      17      22.335  11.235  51.886  1.00  0.00
ATOM    520  C5' G      17      21.214  11.861  52.467  1.00  0.00
ATOM    521  H5' G      17      20.746  12.606  51.824  1.00  0.00
ATOM    522 H5'' G      17      21.506  12.343  53.400  1.00  0.00
ATOM    523  C4' G      17      20.154  10.841  52.923  1.00  0.00
ATOM    524  H4' G      17      19.445  11.488  53.440  1.00  0.00
ATOM    525  O4' G      17      19.373  10.281  51.864  1.00  0.00
ATOM    526  C1' G      17      19.457   8.848  52.094  1.00  0.00
ATOM    527  H1' G      17      18.558   8.332  51.755  1.00  0.00
ATOM    528  N9  G      17      20.521   8.240  51.234  1.00  0.00
ATOM    529  C8  G      17      21.293   8.914  50.228  1.00  0.00
ATOM    530  H8  G      17      21.196   9.973  50.037  1.00  0.00
ATOM    531  N7  G      17      22.203   8.154  49.716  1.00  0.00
ATOM    532  C5  G      17      22.034   6.916  50.382  1.00  0.00
ATOM    533  C6  G      17      22.778   5.683  50.185  1.00  0.00
ATOM    534  O6  G      17      23.696   5.380  49.403  1.00  0.00
ATOM    535  N1  G      17      22.401   4.690  51.011  1.00  0.00
ATOM    536  H1  G      17      22.754   3.749  50.914  1.00  0.00
ATOM    537  C2  G      17      21.460   4.803  51.889  1.00  0.00
ATOM    538  N2  G      17      21.346   3.870  52.724  1.00  0.00
ATOM    539  H21 G      17      21.012   4.162  53.632  1.00  0.00
ATOM    540  H22 G      17      21.971   3.079  52.657  1.00  0.00
ATOM    541  N3  G      17      20.754   5.901  52.242  1.00  0.00
ATOM    542  C4  G      17      21.054   6.975  51.418  1.00  0.00
ATOM    543  C3' G      17      20.711   9.770  53.877  1.00  0.00
ATOM    544  H3' G      17      21.656   9.403  53.477  1.00  0.00
ATOM    545  C2' G      17      19.774   8.633  53.599  1.00  0.00
ATOM    546  H2' G      17      20.301   7.692  53.757  1.00  0.00
ATOM    547  O2' G      17      18.498   8.774  54.250  1.00  0.00
ATOM    548 HO2' G      17      18.065   9.629  54.202  1.00  0.00
ATOM    549  O3' G      17      20.928  10.254  55.185  1.00  0.00
ATOM    550  P   C      18      21.885   9.472  56.135  1.00  0.00
ATOM    551  OP1 C      18      22.893  10.418  56.702  1.00  0.00
ATOM    552  OP2 C      18      22.320   8.176  55.539  1.00  0.00
ATOM    553  O5' C      18      20.992   9.073  57.324  1.00  0.00
ATOM    554  C5' C      18      19.780   8.356  57.164  1.00  0.00
ATOM    555  H5' C      18      19.989   7.506  56.514  1.00  0.00
ATOM    556 H5'' C      18      19.008   8.984  56.721  1.00  0.00
ATOM    557  C4' C      18      19.231   7.887  58.493  1.00  0.00
ATOM    558  H4' C      18      18.376   7.214  58.432  1.00  0.00
ATOM    559  O4' C      18      20.299   7.275  59.252  1.00  0.00
ATOM    560  C1' C      18      20.330   7.633  60.579  1.00  0.00
ATOM    561  H1' C      18      19.794   6.852  61.119  1.00  0.00
ATOM    562  N1  C      18      21.738   7.736  61.106  1.00  0.00
ATOM    563  C6  C      18      22.660   8.425  60.418  1.00  0.00
ATOM    564  H6  C      18      22.378   8.859  59.470  1.00  0.00
ATOM    565  C5  C      18      23.911   8.620  60.958  1.00  0.00
ATOM    566  H5  C      18      24.577   9.254  60.390  1.00  0.00
ATOM    567  C4  C      18      24.179   8.082  62.250  1.00  0.00
ATOM    568  N4  C      18      25.346   8.400  62.757  1.00  0.00
ATOM    569  H41 C      18      25.959   9.040  62.272  1.00  0.00
ATOM    570  H42 C      18      25.585   8.337  63.736  1.00  0.00
ATOM    571  N3  C      18      23.257   7.559  63.016  1.00  0.00
ATOM    572  C2  C      18      22.034   7.435  62.477  1.00  0.00
ATOM    573  O2  C      18      21.169   6.850  63.151  1.00  0.00
ATOM    574  C3' C      18      18.851   9.072  59.435  1.00  0.00
ATOM    575  H3' C      18      19.248   9.884  58.826  1.00  0.00
ATOM    576  C2' C      18      19.574   8.923  60.721  1.00  0.00
ATOM    577  H2' C      18      20.267   9.762  60.654  1.00  0.00
ATOM    578  O2' C      18      18.719   9.092  61.802  1.00  0.00
ATOM    579 HO2' C      18      18.238   8.262  61.835  1.00  0.00
ATOM    580  O3' C      18      17.413   9.041  59.498  1.00  0.00
ATOM    581  P   A      19      16.584   9.611  58.246  1.00  0.00
ATOM    582  OP1 A      19      16.328   8.460  57.316  1.00  0.00
ATOM    583  OP2 A      19      17.229  10.881  57.827  1.00  0.00
ATOM    584  O5' A      19      15.159  10.018  58.889  1.00  0.00
ATOM    585  C5' A      19      14.087   9.114  58.767  1.00  0.00
ATOM    586  H5' A      19      14.450   8.094  58.888  1.00  0.00
ATOM    587 H5'' A      19      13.522   9.318  57.858  1.00  0.00
ATOM    588  C4' A      19      13.010   9.223  59.846  1.00  0.00
ATOM    589  H4' A      19      12.117   8.753  59.435  1.00  0.00
ATOM    590  O4' A      19      13.255   8.626  61.130  1.00  0.00
ATOM    591  C1' A      19      12.864   9.678  62.103  1.00  0.00
ATOM    592  H1' A      19      12.191   9.186  62.805  1.00  0.00
ATOM    593  N9  A      19      14.094  10.260  62.802  1.00  0.00
ATOM    594  C8  A      19      15.403  10.069  62.357  1.00  0.00
ATOM    595  H8  A      19      15.700   9.558  61.453  1.00  0.00
ATOM    596  N7  A      19      16.227  10.466  63.255  1.00  0.00
ATOM    597  C5  A      19      15.441  11.099  64.305  1.00  0.00
ATOM    598  C6  A      19      15.602  11.607  65.633  1.00  0.00
ATOM    599  N6  A      19      16.769  11.711  66.210  1.00  0.00
ATOM    600  H61 A      19      17.598  11.516  65.667  1.00  0.00
ATOM    601  H62 A      19      16.745  11.930  67.196  1.00  0.00
ATOM    602  N1  A      19      14.616  12.138  66.333  1.00  0.00
ATOM    603  C2  A      19      13.390  12.012  65.880  1.00  0.00
ATOM    604  H2  A      19      12.569  12.352  66.494  1.00  0.00
ATOM    605  N3  A      19      13.031  11.513  64.683  1.00  0.00
ATOM    606  C4  A      19      14.121  11.097  63.938  1.00  0.00
ATOM    607  C3' A      19      12.631  10.757  59.968  1.00  0.00
ATOM    608  H3' A      19      13.527  11.374  59.908  1.00  0.00
ATOM    609  C2' A      19      12.124  10.815  61.430  1.00  0.00
ATOM    610  H2' A      19      12.372  11.775  61.884  1.00  0.00
ATOM    611  O2' A      19      10.829  10.517  61.564  1.00  0.00
ATOM    612 HO2' A      19      10.790   9.594  61.300  1.00  0.00
ATOM    613  O3' A      19      11.578  11.111  59.053  1.00  0.00
ATOM    614  P   G      20      11.566  12.581  58.550  1.00  0.00
ATOM    615  OP1 G      20      10.276  12.770  57.864  1.00  0.00
ATOM    616  OP2 G      20      12.818  12.751  57.769  1.00  0.00
ATOM    617  O5' G      20      11.604  13.615  59.734  1.00  0.00
ATOM    618  C5' G      20      10.462  13.883  60.543  1.00  0.00
ATOM    619  H5' G      20       9.921  12.964  60.766  1.00  0.00
ATOM    620 H5'' G      20       9.802  14.485  59.918  1.00  0.00
ATOM    621  C4' G      20      10.746  14.628  61.827  1.00  0.00
ATOM    622  H4' G      20       9.826  14.649  62.411  1.00  0.00
ATOM    623  O4' G      20      11.587  13.845  62.690  1.00  0.00
ATOM    624  C1' G      20      12.470  14.719  63.331  1.00  0.00
ATOM    625  H1' G      20      12.536  14.521  64.401  1.00  0.00
ATOM    626  N9  G      20      13.915  14.573  62.907  1.00  0.00
ATOM    627  C8  G      20      14.369  14.011  61.687  1.00  0.00
ATOM    628  H8  G      20      13.682  13.934  60.858  1.00  0.00
ATOM    629  N7  G      20      15.596  13.637  61.818  1.00  0.00
ATOM    630  C5  G      20      16.010  13.940  63.145  1.00  0.00
ATOM    631  C6  G      20      17.226  13.928  63.876  1.00  0.00
ATOM    632  O6  G      20      18.197  13.272  63.568  1.00  0.00
ATOM    633  N1  G      20      17.256  14.573  65.097  1.00  0.00
ATOM    634  H1  G      20      18.090  14.363  65.626  1.00  0.00
ATOM    635  C2  G      20      16.138  15.045  65.668  1.00  0.00
ATOM    636  N2  G      20      16.326  15.680  66.754  1.00  0.00
ATOM    637  H21 G      20      17.286  15.957  66.905  1.00  0.00
ATOM    638  H22 G      20      15.563  16.169  67.201  1.00  0.00
ATOM    639  N3  G      20      15.015  15.012  65.081  1.00  0.00
ATOM    640  C4  G      20      14.953  14.485  63.799  1.00  0.00
ATOM    641  C3' G      20      11.389  16.021  61.724  1.00  0.00
ATOM    642  H3' G      20      12.161  16.070  60.957  1.00  0.00
ATOM    643  C2' G      20      12.025  16.182  63.100  1.00  0.00
ATOM    644  H2' G      20      12.914  16.791  62.937  1.00  0.00
ATOM    645  O2' G      20      11.126  16.696  64.116  1.00  0.00
ATOM    646 HO2' G      20      11.270  17.640  64.015  1.00  0.00
ATOM    647  O3' G      20      10.503  17.127  61.357  1.00  0.00
ATOM    648  P   C      21      10.980  18.502  60.803  1.00  0.00
ATOM    649  OP1 C      21       9.768  19.277  60.555  1.00  0.00
ATOM    650  OP2 C      21      11.792  18.204  59.632  1.00  0.00
ATOM    651  O5' C      21      11.904  19.234  61.840  1.00  0.00
ATOM    652  C5' C      21      11.389  20.061  62.935  1.00  0.00
ATOM    653  H5' C      21      10.640  19.425  63.408  1.00  0.00
ATOM    654 H5'' C      21      10.962  21.031  62.683  1.00  0.00
ATOM    655  C4' C      21      12.538  20.390  63.994  1.00  0.00
ATOM    656  H4' C      21      12.103  20.852  64.881  1.00  0.00
ATOM    657  O4' C      21      13.161  19.122  64.310  1.00  0.00
ATOM    658  C1' C      21      14.566  19.294  64.306  1.00  0.00
ATOM    659  H1' C      21      14.748  18.882  65.298  1.00  0.00
ATOM    660  N1  C      21      15.440  18.492  63.282  1.00  0.00
ATOM    661  C6  C      21      15.138  18.095  61.966  1.00  0.00
ATOM    662  H6  C      21      14.196  18.454  61.579  1.00  0.00
ATOM    663  C5  C      21      15.918  17.201  61.316  1.00  0.00
ATOM    664  H5  C      21      15.606  16.748  60.387  1.00  0.00
ATOM    665  C4  C      21      17.147  16.880  61.860  1.00  0.00
ATOM    666  N4  C      21      17.913  16.041  61.210  1.00  0.00
ATOM    667  H41 C      21      17.547  15.740  60.318  1.00  0.00
ATOM    668  H42 C      21      18.749  15.717  61.676  1.00  0.00
ATOM    669  N3  C      21      17.560  17.367  62.989  1.00  0.00
ATOM    670  C2  C      21      16.757  18.197  63.735  1.00  0.00
ATOM    671  O2  C      21      17.153  18.646  64.781  1.00  0.00
ATOM    672  C3' C      21      13.632  21.243  63.373  1.00  0.00
ATOM    673  H3' C      21      13.750  20.874  62.354  1.00  0.00
ATOM    674  C2' C      21      14.858  20.752  64.242  1.00  0.00
ATOM    675  H2' C      21      15.754  21.053  63.699  1.00  0.00
ATOM    676  O2' C      21      14.896  21.248  65.572  1.00  0.00
ATOM    677 HO2' C      21      15.133  22.178  65.594  1.00  0.00
ATOM    678  O3' C      21      13.266  22.640  63.473  1.00  0.00
ATOM    679  P   U      22      14.117  23.899  62.988  1.00  0.00
ATOM    680  OP1 U      22      13.283  25.062  63.513  1.00  0.00
ATOM    681  OP2 U      22      14.279  23.801  61.538  1.00  0.00
ATOM    682  O5' U      22      15.486  23.675  63.732  1.00  0.00
ATOM    683  C5' U      22      15.948  24.485  64.800  1.00  0.00
ATOM    684  H5' U      22      15.286  24.259  65.636  1.00  0.00
ATOM    685 H5'' U      22      15.752  25.544  64.629  1.00  0.00
ATOM    686  C4' U      22      17.419  24.177  65.105  1.00  0.00
ATOM    687  H4' U      22      17.603  24.644  66.073  1.00  0.00
ATOM    688  O4' U      22      17.704  22.800  65.185  1.00  0.00
ATOM    689  C1' U      22      19.078  22.672  64.901  1.00  0.00
ATOM    690  H1' U      22      19.732  22.562  65.766  1.00  0.00
ATOM    691  N1  U      22      19.324  21.586  63.942  1.00  0.00
ATOM    692  C6  U      22      18.391  21.251  63.002  1.00  0.00
ATOM    693  H6  U      22      17.551  21.930  62.963  1.00  0.00
ATOM    694  C5  U      22      18.710  20.254  62.075  1.00  0.00
ATOM    695  H5  U      22      18.031  19.960  61.288  1.00  0.00
ATOM    696  C4  U      22      19.929  19.438  62.188  1.00  0.00
ATOM    697  O4  U      22      20.303  18.591  61.348  1.00  0.00
ATOM    698  N3  U      22      20.745  19.795  63.243  1.00  0.00
ATOM    699  H3  U      22      21.709  19.503  63.314  1.00  0.00
ATOM    700  C2  U      22      20.523  20.851  64.127  1.00  0.00
ATOM    701  O2  U      22      21.329  21.106  65.026  1.00  0.00
ATOM    702  C3' U      22      18.381  24.774  64.062  1.00  0.00
ATOM    703  H3' U      22      17.886  24.615  63.104  1.00  0.00
ATOM    704  C2' U      22      19.598  23.946  64.197  1.00  0.00
ATOM    705  H2' U      22      19.895  23.834  63.154  1.00  0.00
ATOM    706  O2' U      22      20.542  24.607  65.077  1.00  0.00
ATOM    707 HO2' U      22      20.612  25.548  64.901  1.00  0.00
ATOM    708  O3' U      22      18.463  26.178  64.263  1.00  0.00
ATOM    709  P   C      23      19.302  27.081  63.235  1.00  0.00
ATOM    710  OP1 C      23      18.866  28.462  63.481  1.00  0.00
ATOM    711  OP2 C      23      19.104  26.676  61.845  1.00  0.00
ATOM    712  O5' C      23      20.766  26.817  63.628  1.00  0.00
ATOM    713  C5' C      23      21.577  27.842  64.116  1.00  0.00
ATOM    714  H5' C      23      21.119  27.984  65.095  1.00  0.00
ATOM    715 H5'' C      23      21.534  28.689  63.431  1.00  0.00
ATOM    716  C4' C      23      22.986  27.293  64.271  1.00  0.00
ATOM    717  H4' C      23      23.587  27.837  64.999  1.00  0.00
ATOM    718  O4' C      23      23.146  25.910  64.756  1.00  0.00
ATOM    719  C1' C      23      24.222  25.163  64.049  1.00  0.00
ATOM    720  H1' C      23      24.805  24.669  64.826  1.00  0.00
ATOM    721  N1  C      23      23.752  24.157  63.021  1.00  0.00
ATOM    722  C6  C      23      22.459  24.245  62.512  1.00  0.00
ATOM    723  H6  C      23      21.899  25.165  62.588  1.00  0.00
ATOM    724  C5  C      23      22.050  23.308  61.559  1.00  0.00
ATOM    725  H5  C      23      21.212  23.607  60.947  1.00  0.00
ATOM    726  C4  C      23      22.912  22.192  61.367  1.00  0.00
ATOM    727  N4  C      23      22.632  21.283  60.479  1.00  0.00
ATOM    728  H41 C      23      21.857  21.349  59.836  1.00  0.00
ATOM    729  H42 C      23      23.224  20.467  60.414  1.00  0.00
ATOM    730  N3  C      23      24.067  22.061  61.975  1.00  0.00
ATOM    731  C2  C      23      24.546  23.007  62.780  1.00  0.00
ATOM    732  O2  C      23      25.608  22.867  63.271  1.00  0.00
ATOM    733  C3' C      23      23.852  27.312  62.954  1.00  0.00
ATOM    734  H3' C      23      23.322  27.044  62.040  1.00  0.00
ATOM    735  C2' C      23      25.025  26.324  63.384  1.00  0.00
ATOM    736  H2' C      23      25.502  25.993  62.462  1.00  0.00
ATOM    737  O2' C      23      26.080  26.757  64.177  1.00  0.00
ATOM    738 HO2' C      23      25.808  27.577  64.593  1.00  0.00
ATOM    739  O3' C      23      24.386  28.600  62.901  1.00  0.00
ATOM    740  P   G      24      24.834  29.257  61.552  1.00  0.00
ATOM    741  OP1 G      24      25.422  30.627  61.740  1.00  0.00
ATOM    742  OP2 G      24      23.737  29.156  60.583  1.00  0.00
ATOM    743  O5' G      24      25.983  28.313  60.912  1.00  0.00
ATOM    744  C5' G      24      27.334  28.292  61.379  1.00  0.00
ATOM    745  H5' G      24      27.407  28.158  62.458  1.00  0.00
ATOM    746 H5'' G      24      27.897  29.185  61.111  1.00  0.00
ATOM    747  C4' G      24      28.116  27.033  60.928  1.00  0.00
ATOM    748  H4' G      24      29.115  27.110  61.357  1.00  0.00
ATOM    749  O4' G      24      27.549  25.808  61.389  1.00  0.00
ATOM    750  C1' G      24      27.663  24.854  60.316  1.00  0.00
ATOM    751  H1' G      24      28.168  23.976  60.718  1.00  0.00
ATOM    752  N9  G      24      26.371  24.456  59.720  1.00  0.00
ATOM    753  C8  G      24      25.146  25.148  59.760  1.00  0.00
ATOM    754  H8  G      24      24.944  26.132  60.158  1.00  0.00
ATOM    755  N7  G      24      24.207  24.551  59.124  1.00  0.00
ATOM    756  C5  G      24      24.782  23.329  58.710  1.00  0.00
ATOM    757  C6  G      24      24.231  22.307  57.789  1.00  0.00
ATOM    758  O6  G      24      23.155  22.245  57.263  1.00  0.00
ATOM    759  N1  G      24      25.166  21.429  57.384  1.00  0.00
ATOM    760  H1  G      24      24.933  20.797  56.631  1.00  0.00
ATOM    761  C2  G      24      26.463  21.594  57.703  1.00  0.00
ATOM    762  N2  G      24      27.235  20.722  57.099  1.00  0.00
ATOM    763  H21 G      24      28.236  20.820  57.195  1.00  0.00
ATOM    764  H22 G      24      26.872  19.893  56.651  1.00  0.00
ATOM    765  N3  G      24      27.027  22.444  58.508  1.00  0.00
ATOM    766  C4  G      24      26.149  23.310  58.990  1.00  0.00
ATOM    767  C3' G      24      28.227  27.003  59.416  1.00  0.00
ATOM    768  H3' G      24      27.271  27.293  58.978  1.00  0.00
ATOM    769  C2' G      24      28.574  25.493  59.179  1.00  0.00
ATOM    770  H2' G      24      28.344  25.203  58.153  1.00  0.00
ATOM    771  O2' G      24      29.943  25.033  59.573  1.00  0.00
ATOM    772 HO2' G      24      30.179  24.406  58.886  1.00  0.00
ATOM    773  O3' G      24      29.310  27.826  58.861  1.00  0.00
ATOM    774  P   A      25      29.381  28.163  57.317  1.00  0.00
ATOM    775  OP1 A      25      30.521  29.102  57.080  1.00  0.00
ATOM    776  OP2 A      25      28.068  28.602  56.854  1.00  0.00
ATOM    777  O5' A      25      29.724  26.832  56.470  1.00  0.00
ATOM    778  C5' A      25      31.012  26.220  56.593  1.00  0.00
ATOM    779  H5' A      25      31.365  26.156  57.622  1.00  0.00
ATOM    780 H5'' A      25      31.866  26.713  56.128  1.00  0.00
ATOM    781  C4' A      25      30.923  24.819  55.965  1.00  0.00
ATOM    782  H4' A      25      31.846  24.248  56.069  1.00  0.00
ATOM    783  O4' A      25      29.916  23.982  56.466  1.00  0.00
ATOM    784  C1' A      25      29.327  23.245  55.424  1.00  0.00
ATOM    785  H1' A      25      29.453  22.184  55.639  1.00  0.00
ATOM    786  N9  A      25      27.917  23.578  55.143  1.00  0.00
ATOM    787  C8  A      25      27.206  24.619  55.632  1.00  0.00
ATOM    788  H8  A      25      27.615  25.408  56.246  1.00  0.00
ATOM    789  N7  A      25      25.896  24.541  55.477  1.00  0.00
ATOM    790  C5  A      25      25.808  23.352  54.769  1.00  0.00
ATOM    791  C6  A      25      24.751  22.629  54.219  1.00  0.00
ATOM    792  N6  A      25      23.537  23.140  54.092  1.00  0.00
ATOM    793  H61 A      25      23.238  23.918  54.663  1.00  0.00
ATOM    794  H62 A      25      22.889  22.586  53.551  1.00  0.00
ATOM    795  N1  A      25      24.949  21.558  53.486  1.00  0.00
ATOM    796  C2  A      25      26.189  21.040  53.391  1.00  0.00
ATOM    797  H2  A      25      26.327  20.122  52.839  1.00  0.00
ATOM    798  N3  A      25      27.238  21.592  53.897  1.00  0.00
ATOM    799  C4  A      25      26.989  22.738  54.572  1.00  0.00
ATOM    800  C3' A      25      30.741  24.926  54.451  1.00  0.00
ATOM    801  H3' A      25      29.943  25.649  54.280  1.00  0.00
ATOM    802  C2' A      25      30.284  23.471  54.181  1.00  0.00
ATOM    803  H2' A      25      29.810  23.390  53.203  1.00  0.00
ATOM    804  O2' A      25      31.236  22.438  54.182  1.00  0.00
ATOM    805 HO2' A      25      31.141  22.009  53.328  1.00  0.00
ATOM    806  O3' A      25      31.904  25.205  53.704  1.00  0.00
ATOM    807  P   C      26      31.744  25.854  52.238  1.00  0.00
ATOM    808  OP1 C      26      33.124  26.102  51.751  1.00  0.00
ATOM    809  OP2 C      26      30.924  27.042  52.460  1.00  0.00
ATOM    810  O5' C      26      30.971  24.839  51.222  1.00  0.00
ATOM    811  C5' C      26      31.653  23.639  50.809  1.00  0.00
ATOM    812  H5' C      26      32.007  23.186  51.735  1.00  0.00
ATOM    813 H5'' C      26      32.514  23.862  50.178  1.00  0.00
ATOM    814  C4' C      26      30.704  22.685  50.049  1.00  0.00
ATOM    815  H4' C      26      31.385  21.910  49.697  1.00  0.00
ATOM    816  O4' C      26      29.612  22.238  50.778  1.00  0.00
ATOM    817  C1' C      26      28.549  21.821  49.947  1.00  0.00
ATOM    818  H1' C      26      28.413  20.746  50.062  1.00  0.00
ATOM    819  N1  C      26      27.317  22.523  50.342  1.00  0.00
ATOM    820  C6  C      26      27.294  23.576  51.175  1.00  0.00
ATOM    821  H6  C      26      28.204  24.121  51.380  1.00  0.00
ATOM    822  C5  C      26      26.106  24.245  51.426  1.00  0.00
ATOM    823  H5  C      26      26.222  25.173  51.968  1.00  0.00
ATOM    824  C4  C      26      24.896  23.620  51.055  1.00  0.00
ATOM    825  N4  C      26      23.728  24.121  51.227  1.00  0.00
ATOM    826  H41 C      26      23.556  25.041  51.607  1.00  0.00
ATOM    827  H42 C      26      22.919  23.522  51.148  1.00  0.00
ATOM    828  N3  C      26      24.943  22.550  50.342  1.00  0.00
ATOM    829  C2  C      26      26.097  22.026  49.819  1.00  0.00
ATOM    830  O2  C      26      26.027  21.051  49.077  1.00  0.00
ATOM    831  C3' C      26      30.033  23.322  48.852  1.00  0.00
ATOM    832  H3' C      26      29.558  24.216  49.256  1.00  0.00
ATOM    833  C2' C      26      29.045  22.197  48.562  1.00  0.00
ATOM    834  H2' C      26      28.232  22.501  47.903  1.00  0.00
ATOM    835  O2' C      26      29.604  21.036  47.896  1.00  0.00
ATOM    836 HO2' C      26      28.889  20.481  47.577  1.00  0.00
ATOM    837  O3' C      26      30.872  23.564  47.712  1.00  0.00
ATOM    838  P   U      27      30.414  24.565  46.533  1.00  0.00
ATOM    839  OP1 U      27      31.547  24.638  45.625  1.00  0.00
ATOM    840  OP2 U      27      29.896  25.801  47.136  1.00  0.00
ATOM    841  O5' U      27      29.198  23.940  45.737  1.00  0.00
ATOM    842  C5' U      27      29.337  22.846  44.904  1.00  0.00
ATOM    843  H5' U      27      29.778  21.948  45.336  1.00  0.00
ATOM    844 H5'' U      27      30.042  23.174  44.140  1.00  0.00
ATOM    845  C4' U      27      28.044  22.490  44.226  1.00  0.00
ATOM    846  H4' U      27      28.268  21.900  43.337  1.00  0.00
ATOM    847  O4' U      27      27.118  21.792  45.100  1.00  0.00
ATOM    848  C1' U      27      25.806  22.096  44.783  1.00  0.00
ATOM    849  H1' U      27      25.249  21.176  44.607  1.00  0.00
ATOM    850  N1  U      27      25.109  22.796  45.910  1.00  0.00
ATOM    851  C6  U      27      25.850  23.640  46.708  1.00  0.00
ATOM    852  H6  U      27      26.908  23.423  46.680  1.00  0.00
ATOM    853  C5  U      27      25.169  24.419  47.597  1.00  0.00
ATOM    854  H5  U      27      25.690  25.037  48.314  1.00  0.00
ATOM    855  C4  U      27      23.754  24.496  47.649  1.00  0.00
ATOM    856  O4  U      27      23.120  25.240  48.274  1.00  0.00
ATOM    857  N3  U      27      23.062  23.630  46.887  1.00  0.00
ATOM    858  H3  U      27      22.095  23.368  47.015  1.00  0.00
ATOM    859  C2  U      27      23.717  22.820  45.925  1.00  0.00
ATOM    860  O2  U      27      22.999  22.217  45.101  1.00  0.00
ATOM    861  C3' U      27      27.311  23.670  43.634  1.00  0.00
ATOM    862  H3' U      27      27.099  24.393  44.422  1.00  0.00
ATOM    863  C2' U      27      25.966  22.968  43.528  1.00  0.00
ATOM    864  H2' U      27      25.195  23.736  43.456  1.00  0.00
ATOM    865  O2' U      27      25.905  22.196  42.345  1.00  0.00
ATOM    866 HO2' U      27      25.342  22.580  41.669  1.00  0.00
ATOM    867  O3' U      27      27.843  24.155  42.358  1.00  0.00
ATOM    868  P   A      28      27.242  25.456  41.559  1.00  0.00
ATOM    869  OP1 A      28      28.181  25.570  40.404  1.00  0.00
ATOM    870  OP2 A      28      27.157  26.585  42.433  1.00  0.00
ATOM    871  O5' A      28      25.770  24.996  41.148  1.00  0.00
ATOM    872  C5' A      28      25.429  24.179  40.035  1.00  0.00
ATOM    873  H5' A      28      26.013  23.261  39.965  1.00  0.00
ATOM    874 H5'' A      28      25.712  24.710  39.126  1.00  0.00
ATOM    875  C4' A      28      23.917  23.845  40.048  1.00  0.00
ATOM    876  H4' A      28      23.704  23.133  39.251  1.00  0.00
ATOM    877  O4' A      28      23.574  23.266  41.284  1.00  0.00
ATOM    878  C1' A      28      22.183  23.600  41.473  1.00  0.00
ATOM    879  H1' A      28      21.597  22.697  41.640  1.00  0.00
ATOM    880  N9  A      28      22.160  24.319  42.705  1.00  0.00
ATOM    881  C8  A      28      23.082  25.248  43.234  1.00  0.00
ATOM    882  H8  A      28      24.012  25.445  42.722  1.00  0.00
ATOM    883  N7  A      28      22.681  25.953  44.245  1.00  0.00
ATOM    884  C5  A      28      21.370  25.536  44.442  1.00  0.00
ATOM    885  C6  A      28      20.265  25.977  45.240  1.00  0.00
ATOM    886  N6  A      28      20.407  26.938  46.092  1.00  0.00
ATOM    887  H61 A      28      21.328  27.299  46.296  1.00  0.00
ATOM    888  H62 A      28      19.584  27.238  46.594  1.00  0.00
ATOM    889  N1  A      28      19.059  25.553  45.170  1.00  0.00
ATOM    890  C2  A      28      18.809  24.715  44.107  1.00  0.00
ATOM    891  H2  A      28      17.744  24.567  43.998  1.00  0.00
ATOM    892  N3  A      28      19.677  24.322  43.191  1.00  0.00
ATOM    893  C4  A      28      20.983  24.667  43.417  1.00  0.00
ATOM    894  C3' A      28      23.013  25.102  39.982  1.00  0.00
ATOM    895  H3' A      28      23.341  25.721  40.818  1.00  0.00
ATOM    896  C2' A      28      21.657  24.465  40.329  1.00  0.00
ATOM    897  H2' A      28      21.037  25.295  40.667  1.00  0.00
ATOM    898  O2' A      28      21.135  23.696  39.257  1.00  0.00
ATOM    899 HO2' A      28      20.868  24.353  38.610  1.00  0.00
ATOM    900  O3' A      28      23.107  25.894  38.794  1.00  0.00
ATOM    901  P   G      29      23.147  27.460  38.894  1.00  0.00
ATOM    902  OP1 G      29      23.106  27.950  37.526  1.00  0.00
ATOM    903  OP2 G      29      24.196  27.988  39.799  1.00  0.00
ATOM    904  O5' G      29      21.713  27.697  39.710  1.00  0.00
ATOM    905  C5' G      29      20.445  27.426  39.085  1.00  0.00
ATOM    906  H5' G      29      20.154  26.381  38.982  1.00  0.00
ATOM    907 H5'' G      29      20.512  27.852  38.084  1.00  0.00
ATOM    908  C4' G      29      19.220  28.069  39.664  1.00  0.00
ATOM    909  H4' G      29      18.363  27.932  39.005  1.00  0.00
ATOM    910  O4' G      29      19.010  27.499  40.950  1.00  0.00
ATOM    911  C1' G      29      18.560  28.527  41.800  1.00  0.00
ATOM    912  H1' G      29      17.619  28.249  42.276  1.00  0.00
ATOM    913  N9  G      29      19.557  28.778  42.897  1.00  0.00
ATOM    914  C8  G      29      20.874  28.571  42.925  1.00  0.00
ATOM    915  H8  G      29      21.412  28.173  42.078  1.00  0.00
ATOM    916  N7  G      29      21.482  29.070  43.961  1.00  0.00
ATOM    917  C5  G      29      20.421  29.659  44.747  1.00  0.00
ATOM    918  C6  G      29      20.384  30.316  46.021  1.00  0.00
ATOM    919  O6  G      29      21.310  30.682  46.770  1.00  0.00
ATOM    920  N1  G      29      19.134  30.768  46.361  1.00  0.00
ATOM    921  H1  G      29      19.131  31.361  47.179  1.00  0.00
ATOM    922  C2  G      29      18.003  30.606  45.610  1.00  0.00
ATOM    923  N2  G      29      16.872  31.089  46.057  1.00  0.00
ATOM    924  H21 G      29      16.031  30.825  45.565  1.00  0.00
ATOM    925  H22 G      29      16.769  31.587  46.930  1.00  0.00
ATOM    926  N3  G      29      18.012  29.892  44.473  1.00  0.00
ATOM    927  C4  G      29      19.250  29.504  44.048  1.00  0.00
ATOM    928  C3' G      29      19.418  29.572  39.842  1.00  0.00
ATOM    929  H3' G      29      20.370  29.866  40.285  1.00  0.00
ATOM    930  C2' G      29      18.434  29.816  40.946  1.00  0.00
ATOM    931  H2' G      29      18.792  30.652  41.548  1.00  0.00
ATOM    932  O2' G      29      17.072  29.977  40.468  1.00  0.00
ATOM    933 HO2' G      29      17.020  30.718  39.860  1.00  0.00
ATOM    934  O3' G      29      19.135  30.391  38.759  1.00  0.00
ATOM    935  P   A      30      20.245  30.974  37.763  1.00  0.00
ATOM    936  OP1 A      30      19.536  31.944  36.888  1.00  0.00
ATOM    937  OP2 A      30      21.069  29.911  37.093  1.00  0.00
ATOM    938  O5' A      30      21.213  31.778  38.755  1.00  0.00
ATOM    939  C5' A      30      20.804  33.124  39.051  1.00  0.00
ATOM    940  H5' A      30      20.266  33.611  38.238  1.00  0.00
ATOM    941 H5'' A      30      21.684  33.734  39.255  1.00  0.00
ATOM    942  C4' A      30      19.921  33.189  40.317  1.00  0.00
ATOM    943  H4' A      30      18.917  32.808  40.126  1.00  0.00
ATOM    944  O4' A      30      20.492  32.494  41.396  1.00  0.00
ATOM    945  C1' A      30      19.978  33.110  42.607  1.00  0.00
ATOM    946  H1' A      30      19.216  32.447  43.017  1.00  0.00
ATOM    947  N9  A      30      21.010  33.223  43.668  1.00  0.00
ATOM    948  C8  A      30      22.255  32.655  43.633  1.00  0.00
ATOM    949  H8  A      30      22.668  32.244  42.723  1.00  0.00
ATOM    950  N7  A      30      22.935  32.700  44.700  1.00  0.00
ATOM    951  C5  A      30      22.009  33.251  45.586  1.00  0.00
ATOM    952  C6  A      30      22.005  33.486  46.931  1.00  0.00
ATOM    953  N6  A      30      23.081  33.586  47.633  1.00  0.00
ATOM    954  H61 A      30      23.997  33.365  47.268  1.00  0.00
ATOM    955  H62 A      30      22.976  33.613  48.637  1.00  0.00
ATOM    956  N1  A      30      20.866  33.880  47.594  1.00  0.00
ATOM    957  C2  A      30      19.836  34.048  46.804  1.00  0.00
ATOM    958  H2  A      30      18.993  34.582  47.217  1.00  0.00
ATOM    959  N3  A      30      19.638  33.883  45.550  1.00  0.00
ATOM    960  C4  A      30      20.782  33.449  44.997  1.00  0.00
ATOM    961  C3' A      30      19.919  34.634  40.738  1.00  0.00
ATOM    962  H3' A      30      20.952  34.977  40.689  1.00  0.00
ATOM    963  C2' A      30      19.311  34.450  42.171  1.00  0.00
ATOM    964  H2' A      30      19.483  35.281  42.855  1.00  0.00
ATOM    965  O2' A      30      17.969  34.340  42.006  1.00  0.00
ATOM    966 HO2' A      30      17.574  34.502  42.865  1.00  0.00
ATOM    967  O3' A      30      19.193  35.515  39.899  1.00  0.00
ATOM    968  P   G      31      19.738  37.064  39.934  1.00  0.00
ATOM    969  OP1 G      31      18.914  37.788  38.992  1.00  0.00
ATOM    970  OP2 G      31      21.221  37.192  39.716  1.00  0.00
ATOM    971  O5' G      31      19.510  37.654  41.399  1.00  0.00
ATOM    972  C5' G      31      18.159  37.930  41.809  1.00  0.00
ATOM    973  H5' G      31      17.569  37.024  41.669  1.00  0.00
ATOM    974 H5'' G      31      17.807  38.808  41.267  1.00  0.00
ATOM    975  C4' G      31      18.004  38.310  43.261  1.00  0.00
ATOM    976  H4' G      31      16.938  38.430  43.455  1.00  0.00
ATOM    977  O4' G      31      18.374  37.294  44.122  1.00  0.00
ATOM    978  C1' G      31      18.701  37.737  45.405  1.00  0.00
ATOM    979  H1' G      31      17.984  37.404  46.156  1.00  0.00
ATOM    980  N9  G      31      20.099  37.247  45.679  1.00  0.00
ATOM    981  C8  G      31      21.094  37.033  44.775  1.00  0.00
ATOM    982  H8  G      31      20.954  37.101  43.706  1.00  0.00
ATOM    983  N7  G      31      22.290  36.810  45.256  1.00  0.00
ATOM    984  C5  G      31      22.077  36.862  46.615  1.00  0.00
ATOM    985  C6  G      31      22.988  36.759  47.765  1.00  0.00
ATOM    986  O6  G      31      24.222  36.493  47.787  1.00  0.00
ATOM    987  N1  G      31      22.406  37.022  48.965  1.00  0.00
ATOM    988  H1  G      31      23.043  37.010  49.749  1.00  0.00
ATOM    989  C2  G      31      21.102  37.341  49.120  1.00  0.00
ATOM    990  N2  G      31      20.611  37.636  50.302  1.00  0.00
ATOM    991  H21 G      31      19.611  37.741  50.396  1.00  0.00
ATOM    992  H22 G      31      21.210  37.702  51.113  1.00  0.00
ATOM    993  N3  G      31      20.257  37.383  48.094  1.00  0.00
ATOM    994  C4  G      31      20.717  37.142  46.890  1.00  0.00
ATOM    995  C3' G      31      18.736  39.549  43.742  1.00  0.00
ATOM    996  H3' G      31      19.782  39.560  43.434  1.00  0.00
ATOM    997  C2' G      31      18.593  39.276  45.279  1.00  0.00
ATOM    998  H2' G      31      19.375  39.791  45.836  1.00  0.00
ATOM    999  O2' G      31      17.368  39.701  45.770  1.00  0.00
ATOM   1000 HO2' G      31      17.118  40.565  45.434  1.00  0.00
ATOM   1001  O3' G      31      18.042  40.853  43.432  1.00  0.00
ATOM   1002  P   C      32      18.726  42.230  43.561  1.00  0.00
ATOM   1003  OP1 C      32      17.752  43.293  43.154  1.00  0.00
ATOM   1004  OP2 C      32      20.041  42.230  42.968  1.00  0.00
ATOM   1005  O5' C      32      18.960  42.451  45.167  1.00  0.00
ATOM   1006  C5' C      32      18.063  43.339  45.924  1.00  0.00
ATOM   1007  H5' C      32      17.065  42.920  45.793  1.00  0.00
ATOM   1008 H5'' C      32      18.071  44.352  45.521  1.00  0.00
ATOM   1009  C4' C      32      18.396  43.359  47.335  1.00  0.00
ATOM   1010  H4' C      32      17.600  43.793  47.939  1.00  0.00
ATOM   1011  O4' C      32      18.629  41.985  47.735  1.00  0.00
ATOM   1012  C1' C      32      19.709  41.987  48.734  1.00  0.00
ATOM   1013  H1' C      32      19.222  41.538  49.600  1.00  0.00
ATOM   1014  N1  C      32      20.994  41.214  48.421  1.00  0.00
ATOM   1015  C6  C      32      21.358  40.992  47.098  1.00  0.00
ATOM   1016  H6  C      32      20.691  41.340  46.323  1.00  0.00
ATOM   1017  C5  C      32      22.582  40.384  46.873  1.00  0.00
ATOM   1018  H5  C      32      23.008  40.349  45.881  1.00  0.00
ATOM   1019  C4  C      32      23.389  40.085  47.985  1.00  0.00
ATOM   1020  N4  C      32      24.537  39.485  47.746  1.00  0.00
ATOM   1021  H41 C      32      25.126  39.634  46.940  1.00  0.00
ATOM   1022  H42 C      32      24.856  39.059  48.605  1.00  0.00
ATOM   1023  N3  C      32      22.990  40.208  49.194  1.00  0.00
ATOM   1024  C2  C      32      21.798  40.783  49.437  1.00  0.00
ATOM   1025  O2  C      32      21.512  40.935  50.615  1.00  0.00
ATOM   1026  C3' C      32      19.708  44.132  47.603  1.00  0.00
ATOM   1027  H3' C      32      20.502  43.928  46.885  1.00  0.00
ATOM   1028  C2' C      32      20.003  43.491  49.024  1.00  0.00
ATOM   1029  H2' C      32      21.029  43.732  49.302  1.00  0.00
ATOM   1030  O2' C      32      19.157  43.923  50.039  1.00  0.00
ATOM   1031 HO2' C      32      19.413  44.828  50.231  1.00  0.00
ATOM   1032  O3' C      32      19.333  45.478  47.694  1.00  0.00
ATOM   1033  P   C      33      20.301  46.599  48.040  1.00  0.00
ATOM   1034  OP1 C      33      19.503  47.818  48.245  1.00  0.00
ATOM   1035  OP2 C      33      21.424  46.661  47.117  1.00  0.00
ATOM   1036  O5' C      33      20.934  46.256  49.519  1.00  0.00
ATOM   1037  C5' C      33      20.820  47.202  50.669  1.00  0.00
ATOM   1038  H5' C      33      20.001  46.971  51.351  1.00  0.00
ATOM   1039 H5'' C      33      20.627  48.219  50.328  1.00  0.00
ATOM   1040  C4' C      33      22.163  47.340  51.366  1.00  0.00
ATOM   1041  H4' C      33      22.066  48.016  52.217  1.00  0.00
ATOM   1042  O4' C      33      22.597  46.073  51.880  1.00  0.00
ATOM   1043  C1' C      33      24.017  46.050  52.006  1.00  0.00
ATOM   1044  H1' C      33      24.296  45.898  53.049  1.00  0.00
ATOM   1045  N1  C      33      24.561  44.929  51.307  1.00  0.00
ATOM   1046  C6  C      33      23.809  44.258  50.365  1.00  0.00
ATOM   1047  H6  C      33      22.777  44.500  50.160  1.00  0.00
ATOM   1048  C5  C      33      24.305  43.319  49.522  1.00  0.00
ATOM   1049  H5  C      33      23.705  42.782  48.803  1.00  0.00
ATOM   1050  C4  C      33      25.644  43.020  49.706  1.00  0.00
ATOM   1051  N4  C      33      26.107  42.050  48.984  1.00  0.00
ATOM   1052  H41 C      33      25.526  41.576  48.308  1.00  0.00
ATOM   1053  H42 C      33      27.101  41.870  49.001  1.00  0.00
ATOM   1054  N3  C      33      26.428  43.542  50.590  1.00  0.00
ATOM   1055  C2  C      33      25.960  44.591  51.343  1.00  0.00
ATOM   1056  O2  C      33      26.668  45.179  52.149  1.00  0.00
ATOM   1057  C3' C      33      23.390  47.745  50.543  1.00  0.00
ATOM   1058  H3' C      33      23.289  47.038  49.720  1.00  0.00
ATOM   1059  C2' C      33      24.591  47.398  51.465  1.00  0.00
ATOM   1060  H2' C      33      25.560  47.247  50.990  1.00  0.00
ATOM   1061  O2' C      33      24.754  48.351  52.449  1.00  0.00
ATOM   1062 HO2' C      33      25.656  48.343  52.780  1.00  0.00
ATOM   1063  O3' C      33      23.429  49.010  50.008  1.00  0.00
ATOM   1064  P   C      34      24.231  49.321  48.772  1.00  0.00
ATOM   1065  OP1 C      34      24.171  50.788  48.557  1.00  0.00
ATOM   1066  OP2 C      34      23.782  48.390  47.718  1.00  0.00
ATOM   1067  O5' C      34      25.775  49.015  49.034  1.00  0.00
ATOM   1068  C5' C      34      26.511  49.893  49.841  1.00  0.00
ATOM   1069  H5' C      34      25.926  50.084  50.741  1.00  0.00
ATOM   1070 H5'' C      34      26.538  50.819  49.268  1.00  0.00
ATOM   1071  C4' C      34      27.957  49.360  50.249  1.00  0.00
ATOM   1072  H4' C      34      28.070  50.090  51.051  1.00  0.00
ATOM   1073  O4' C      34      27.973  48.038  50.767  1.00  0.00
ATOM   1074  C1' C      34      29.180  47.461  50.434  1.00  0.00
ATOM   1075  H1' C      34      29.581  46.908  51.283  1.00  0.00
ATOM   1076  N1  C      34      28.897  46.456  49.291  1.00  0.00
ATOM   1077  C6  C      34      27.769  46.384  48.483  1.00  0.00
ATOM   1078  H6  C      34      27.048  47.188  48.492  1.00  0.00
ATOM   1079  C5  C      34      27.644  45.377  47.601  1.00  0.00
ATOM   1080  H5  C      34      26.745  45.320  47.004  1.00  0.00
ATOM   1081  C4  C      34      28.571  44.349  47.538  1.00  0.00
ATOM   1082  N4  C      34      28.428  43.326  46.722  1.00  0.00
ATOM   1083  H41 C      34      27.621  43.263  46.118  1.00  0.00
ATOM   1084  H42 C      34      29.265  42.774  46.603  1.00  0.00
ATOM   1085  N3  C      34      29.638  44.417  48.303  1.00  0.00
ATOM   1086  C2  C      34      29.858  45.445  49.126  1.00  0.00
ATOM   1087  O2  C      34      30.882  45.507  49.774  1.00  0.00
ATOM   1088  C3' C      34      29.074  49.467  49.238  1.00  0.00
ATOM   1089  H3' C      34      28.655  49.134  48.288  1.00  0.00
ATOM   1090  C2' C      34      30.064  48.504  49.852  1.00  0.00
ATOM   1091  H2' C      34      30.617  48.083  49.012  1.00  0.00
ATOM   1092  O2' C      34      30.940  48.992  50.892  1.00  0.00
ATOM   1093 HO2' C      34      30.726  49.924  50.973  1.00  0.00
ATOM   1094  O3' C      34      29.401  50.769  49.110  1.00  0.00
ATOM   1095  P   U      35      29.954  51.302  47.705  1.00  0.00
ATOM   1096  OP1 U      35      30.570  52.620  47.932  1.00  0.00
ATOM   1097  OP2 U      35      28.931  51.106  46.686  1.00  0.00
ATOM   1098  O5' U      35      31.197  50.308  47.405  1.00  0.00
ATOM   1099  C5' U      35      32.452  50.527  48.033  1.00  0.00
ATOM   1100  H5' U      35      32.163  50.629  49.079  1.00  0.00
ATOM   1101 H5'' U      35      32.787  51.498  47.666  1.00  0.00
ATOM   1102  C4' U      35      33.369  49.461  47.841  1.00  0.00
ATOM   1103  H4' U      35      34.201  49.668  48.514  1.00  0.00
ATOM   1104  O4' U      35      32.770  48.277  48.251  1.00  0.00
ATOM   1105  C1' U      35      33.163  47.280  47.342  1.00  0.00
ATOM   1106  H1' U      35      33.675  46.496  47.899  1.00  0.00
ATOM   1107  N1  U      35      32.088  46.708  46.561  1.00  0.00
ATOM   1108  C6  U      35      30.882  47.285  46.271  1.00  0.00
ATOM   1109  H6  U      35      30.667  48.269  46.661  1.00  0.00
ATOM   1110  C5  U      35      29.964  46.657  45.489  1.00  0.00
ATOM   1111  H5  U      35      28.981  47.045  45.264  1.00  0.00
ATOM   1112  C4  U      35      30.233  45.403  44.867  1.00  0.00
ATOM   1113  O4  U      35      29.475  44.781  44.121  1.00  0.00
ATOM   1114  N3  U      35      31.466  44.865  45.222  1.00  0.00
ATOM   1115  H3  U      35      31.731  43.947  44.893  1.00  0.00
ATOM   1116  C2  U      35      32.323  45.440  46.116  1.00  0.00
ATOM   1117  O2  U      35      33.333  44.811  46.350  1.00  0.00
ATOM   1118  C3' U      35      33.805  49.340  46.406  1.00  0.00
ATOM   1119  H3' U      35      32.985  49.463  45.698  1.00  0.00
ATOM   1120  C2' U      35      34.279  47.868  46.429  1.00  0.00
ATOM   1121  H2' U      35      34.192  47.542  45.393  1.00  0.00
ATOM   1122  O2' U      35      35.583  47.613  46.896  1.00  0.00
ATOM   1123 HO2' U      35      35.559  46.671  47.075  1.00  0.00
ATOM   1124  O3' U      35      34.791  50.298  46.066  1.00  0.00
ATOM   1125  P   G      36      35.189  50.562  44.503  1.00  0.00
ATOM   1126  OP1 G      36      36.114  51.705  44.629  1.00  0.00
ATOM   1127  OP2 G      36      33.934  50.577  43.710  1.00  0.00
ATOM   1128  O5' G      36      36.045  49.284  44.087  1.00  0.00
ATOM   1129  C5' G      36      37.340  49.160  44.636  1.00  0.00
ATOM   1130  H5' G      36      37.281  49.171  45.725  1.00  0.00
ATOM   1131 H5'' G      36      37.954  50.029  44.399  1.00  0.00
ATOM   1132  C4' G      36      37.961  47.821  44.189  1.00  0.00
ATOM   1133  H4' G      36      38.776  47.577  44.871  1.00  0.00
ATOM   1134  O4' G      36      36.928  46.805  44.278  1.00  0.00
ATOM   1135  C1' G      36      37.224  45.682  43.423  1.00  0.00
ATOM   1136  H1' G      36      37.475  44.805  44.020  1.00  0.00
ATOM   1137  N9  G      36      35.992  45.414  42.589  1.00  0.00
ATOM   1138  C8  G      36      34.683  45.991  42.721  1.00  0.00
ATOM   1139  H8  G      36      34.526  46.836  43.375  1.00  0.00
ATOM   1140  N7  G      36      33.767  45.577  41.884  1.00  0.00
ATOM   1141  C5  G      36      34.517  44.617  41.130  1.00  0.00
ATOM   1142  C6  G      36      34.121  43.756  39.991  1.00  0.00
ATOM   1143  O6  G      36      33.044  43.633  39.454  1.00  0.00
ATOM   1144  N1  G      36      35.178  42.991  39.530  1.00  0.00
ATOM   1145  H1  G      36      34.920  42.335  38.806  1.00  0.00
ATOM   1146  C2  G      36      36.432  43.056  39.993  1.00  0.00
ATOM   1147  N2  G      36      37.176  42.174  39.422  1.00  0.00
ATOM   1148  H21 G      36      38.181  42.233  39.496  1.00  0.00
ATOM   1149  H22 G      36      36.887  41.502  38.726  1.00  0.00
ATOM   1150  N3  G      36      36.790  43.744  41.074  1.00  0.00
ATOM   1151  C4  G      36      35.793  44.511  41.576  1.00  0.00
ATOM   1152  C3' G      36      38.513  47.655  42.749  1.00  0.00
ATOM   1153  H3' G      36      37.815  48.148  42.073  1.00  0.00
ATOM   1154  C2' G      36      38.442  46.173  42.585  1.00  0.00
ATOM   1155  H2' G      36      38.235  45.927  41.543  1.00  0.00
ATOM   1156  O2' G      36      39.579  45.485  43.138  1.00  0.00
ATOM   1157 HO2' G      36      39.651  44.670  42.635  1.00  0.00
ATOM   1158  O3' G      36      39.805  48.141  42.610  1.00  0.00
ATOM   1159  P   U      37      40.145  49.341  41.536  1.00  0.00
ATOM   1160  OP1 U      37      41.581  49.600  41.567  1.00  0.00
ATOM   1161  OP2 U      37      39.212  50.447  41.733  1.00  0.00
ATOM   1162  O5' U      37      39.839  48.621  40.114  1.00  0.00
ATOM   1163  C5' U      37      40.662  47.584  39.601  1.00  0.00
ATOM   1164  H5' U      37      40.902  46.840  40.362  1.00  0.00
ATOM   1165 H5'' U      37      41.630  47.933  39.242  1.00  0.00
ATOM   1166  C4' U      37      39.924  46.789  38.445  1.00  0.00
ATOM   1167  H4' U      37      40.533  46.003  37.998  1.00  0.00
ATOM   1168  O4' U      37      38.800  46.140  38.973  1.00  0.00
ATOM   1169  C1' U      37      37.730  46.068  38.115  1.00  0.00
ATOM   1170  H1' U      37      37.502  45.046  37.810  1.00  0.00
ATOM   1171  N1  U      37      36.512  46.674  38.761  1.00  0.00
ATOM   1172  C6  U      37      36.531  47.619  39.781  1.00  0.00
ATOM   1173  H6  U      37      37.509  47.720  40.230  1.00  0.00
ATOM   1174  C5  U      37      35.410  48.212  40.253  1.00  0.00
ATOM   1175  H5  U      37      35.425  48.807  41.154  1.00  0.00
ATOM   1176  C4  U      37      34.168  47.921  39.669  1.00  0.00
ATOM   1177  O4  U      37      33.121  48.333  40.138  1.00  0.00
ATOM   1178  N3  U      37      34.163  46.998  38.606  1.00  0.00
ATOM   1179  H3  U      37      33.248  46.931  38.184  1.00  0.00
ATOM   1180  C2  U      37      35.280  46.321  38.180  1.00  0.00
ATOM   1181  O2  U      37      35.097  45.460  37.348  1.00  0.00
ATOM   1182  C3' U      37      39.433  47.736  37.342  1.00  0.00
ATOM   1183  H3' U      37      39.206  48.747  37.681  1.00  0.00
ATOM   1184  C2' U      37      38.161  46.952  36.923  1.00  0.00
ATOM   1185  H2' U      37      37.415  47.695  36.639  1.00  0.00
ATOM   1186  O2' U      37      38.451  46.049  35.857  1.00  0.00
ATOM   1187 HO2' U      37      38.338  46.532  35.035  1.00  0.00
ATOM   1188  O3' U      37      40.423  47.807  36.330  1.00  0.00
ATOM   1189  P   A      38      40.257  48.776  35.095  1.00  0.00
ATOM   1190  OP1 A      38      41.628  48.966  34.651  1.00  0.00
ATOM   1191  OP2 A      38      39.583  49.934  35.619  1.00  0.00
ATOM   1192  O5' A      38      39.474  47.894  33.946  1.00  0.00
ATOM   1193  C5' A      38      40.167  47.149  32.965  1.00  0.00
ATOM   1194  H5' A      38      40.945  46.587  33.480  1.00  0.00
ATOM   1195 H5'' A      38      40.653  47.861  32.298  1.00  0.00
ATOM   1196  C4' A      38      39.298  46.202  32.147  1.00  0.00
ATOM   1197  H4' A      38      39.994  45.520  31.660  1.00  0.00
ATOM   1198  O4' A      38      38.402  45.490  33.041  1.00  0.00
ATOM   1199  C1' A      38      37.134  45.407  32.410  1.00  0.00
ATOM   1200  H1' A      38      36.869  44.350  32.424  1.00  0.00
ATOM   1201  N9  A      38      36.180  46.146  33.180  1.00  0.00
ATOM   1202  C8  A      38      36.191  47.441  33.581  1.00  0.00
ATOM   1203  H8  A      38      37.049  48.083  33.449  1.00  0.00
ATOM   1204  N7  A      38      35.111  47.807  34.196  1.00  0.00
ATOM   1205  C5  A      38      34.340  46.633  34.320  1.00  0.00
ATOM   1206  C6  A      38      33.196  46.301  35.032  1.00  0.00
ATOM   1207  N6  A      38      32.386  47.154  35.744  1.00  0.00
ATOM   1208  H61 A      38      32.564  48.147  35.704  1.00  0.00
ATOM   1209  H62 A      38      31.488  46.782  36.017  1.00  0.00
ATOM   1210  N1  A      38      32.642  45.123  34.886  1.00  0.00
ATOM   1211  C2  A      38      33.364  44.221  34.252  1.00  0.00
ATOM   1212  H2  A      38      32.869  43.261  34.237  1.00  0.00
ATOM   1213  N3  A      38      34.519  44.320  33.622  1.00  0.00
ATOM   1214  C4  A      38      35.004  45.570  33.732  1.00  0.00
ATOM   1215  C3' A      38      38.435  46.985  31.080  1.00  0.00
ATOM   1216  H3' A      38      38.079  47.943  31.457  1.00  0.00
ATOM   1217  C2' A      38      37.313  46.006  31.027  1.00  0.00
ATOM   1218  H2' A      38      36.370  46.500  30.794  1.00  0.00
ATOM   1219  O2' A      38      37.540  44.957  30.139  1.00  0.00
ATOM   1220 HO2' A      38      37.649  45.291  29.246  1.00  0.00
ATOM   1221  O3' A      38      39.158  47.114  29.858  1.00  0.00
ATOM   1222  P   A      39      38.527  47.499  28.447  1.00  0.00
ATOM   1223  OP1 A      39      37.788  46.325  27.952  1.00  0.00
ATOM   1224  OP2 A      39      39.636  48.124  27.675  1.00  0.00
ATOM   1225  O5' A      39      37.447  48.627  28.742  1.00  0.00
ATOM   1226  C5' A      39      36.077  48.420  28.440  1.00  0.00
ATOM   1227  H5' A      39      35.599  47.973  29.311  1.00  0.00
ATOM   1228 H5'' A      39      35.902  47.719  27.623  1.00  0.00
ATOM   1229  C4' A      39      35.230  49.647  28.144  1.00  0.00
ATOM   1230  H4' A      39      34.383  49.311  27.546  1.00  0.00
ATOM   1231  O4' A      39      34.768  50.253  29.296  1.00  0.00
ATOM   1232  C1' A      39      35.587  51.362  29.639  1.00  0.00
ATOM   1233  H1' A      39      34.991  52.274  29.594  1.00  0.00
ATOM   1234  N9  A      39      36.174  51.130  31.010  1.00  0.00
ATOM   1235  C8  A      39      37.393  50.679  31.315  1.00  0.00
ATOM   1236  H8  A      39      38.136  50.512  30.549  1.00  0.00
ATOM   1237  N7  A      39      37.678  50.472  32.541  1.00  0.00
ATOM   1238  C5  A      39      36.463  50.874  33.155  1.00  0.00
ATOM   1239  C6  A      39      35.902  50.952  34.501  1.00  0.00
ATOM   1240  N6  A      39      36.508  50.739  35.684  1.00  0.00
ATOM   1241  H61 A      39      37.402  50.269  35.672  1.00  0.00
ATOM   1242  H62 A      39      36.045  51.075  36.516  1.00  0.00
ATOM   1243  N1  A      39      34.647  51.439  34.729  1.00  0.00
ATOM   1244  C2  A      39      33.996  51.925  33.683  1.00  0.00
ATOM   1245  H2  A      39      33.005  52.340  33.793  1.00  0.00
ATOM   1246  N3  A      39      34.421  51.967  32.444  1.00  0.00
ATOM   1247  C4  A      39      35.592  51.418  32.223  1.00  0.00
ATOM   1248  C3' A      39      36.038  50.694  27.325  1.00  0.00
ATOM   1249  H3' A      39      36.918  50.251  26.860  1.00  0.00
ATOM   1250  C2' A      39      36.561  51.575  28.489  1.00  0.00
ATOM   1251  H2' A      39      37.540  51.219  28.811  1.00  0.00
ATOM   1252  O2' A      39      36.695  52.921  28.090  1.00  0.00
ATOM   1253 HO2' A      39      36.693  52.957  27.131  1.00  0.00
ATOM   1254  O3' A      39      35.322  51.377  26.370  1.00  0.00
ATOM   1255  P   U      40      35.168  50.714  24.936  1.00  0.00
ATOM   1256  OP1 U      40      36.263  49.741  24.705  1.00  0.00
ATOM   1257  OP2 U      40      35.067  51.812  23.945  1.00  0.00
ATOM   1258  O5' U      40      33.805  50.036  25.263  1.00  0.00
ATOM   1259  C5' U      40      33.462  48.792  24.748  1.00  0.00
ATOM   1260  H5' U      40      34.091  47.943  25.019  1.00  0.00
ATOM   1261 H5'' U      40      33.691  48.874  23.686  1.00  0.00
ATOM   1262  C4' U      40      31.958  48.338  24.873  1.00  0.00
ATOM   1263  H4' U      40      31.834  47.288  24.608  1.00  0.00
ATOM   1264  O4' U      40      31.751  48.494  26.263  1.00  0.00
ATOM   1265  C1' U      40      30.500  49.165  26.416  1.00  0.00
ATOM   1266  H1' U      40      29.734  48.414  26.220  1.00  0.00
ATOM   1267  N1  U      40      30.397  49.606  27.829  1.00  0.00
ATOM   1268  C6  U      40      31.411  50.328  28.438  1.00  0.00
ATOM   1269  H6  U      40      32.293  50.590  27.872  1.00  0.00
ATOM   1270  C5  U      40      31.351  50.680  29.781  1.00  0.00
ATOM   1271  H5  U      40      32.210  51.154  30.232  1.00  0.00
ATOM   1272  C4  U      40      30.195  50.330  30.589  1.00  0.00
ATOM   1273  O4  U      40      30.043  50.585  31.778  1.00  0.00
ATOM   1274  N3  U      40      29.292  49.543  29.985  1.00  0.00
ATOM   1275  H3  U      40      28.519  49.204  30.540  1.00  0.00
ATOM   1276  C2  U      40      29.266  49.233  28.657  1.00  0.00
ATOM   1277  O2  U      40      28.387  48.421  28.294  1.00  0.00
ATOM   1278  C3' U      40      30.932  49.136  24.059  1.00  0.00
ATOM   1279  H3' U      40      31.454  49.636  23.243  1.00  0.00
ATOM   1280  C2' U      40      30.591  50.110  25.172  1.00  0.00
ATOM   1281  H2' U      40      31.458  50.756  25.312  1.00  0.00
ATOM   1282  O2' U      40      29.402  50.860  24.874  1.00  0.00
ATOM   1283 HO2' U      40      28.607  50.342  25.021  1.00  0.00
ATOM   1284  O3' U      40      29.894  48.276  23.747  1.00  0.00
ATOM   1285  P   G      41      29.603  47.913  22.208  1.00  0.00
ATOM   1286  OP1 G      41      30.840  47.435  21.673  1.00  0.00
ATOM   1287  OP2 G      41      28.929  49.069  21.607  1.00  0.00
ATOM   1288  O5' G      41      28.624  46.653  22.229  1.00  0.00
ATOM   1289  C5' G      41      27.249  46.793  22.505  1.00  0.00
ATOM   1290  H5' G      41      26.876  47.732  22.096  1.00  0.00
ATOM   1291 H5'' G      41      27.191  46.777  23.593  1.00  0.00
ATOM   1292  C4' G      41      26.263  45.675  22.018  1.00  0.00
ATOM   1293  H4' G      41      25.247  45.975  22.271  1.00  0.00
ATOM   1294  O4' G      41      26.448  45.394  20.649  1.00  0.00
ATOM   1295  C1' G      41      25.917  44.040  20.461  1.00  0.00
ATOM   1296  H1' G      41      24.901  43.923  20.084  1.00  0.00
ATOM   1297  N9  G      41      26.798  43.368  19.504  1.00  0.00
ATOM   1298  C8  G      41      26.464  42.682  18.387  1.00  0.00
ATOM   1299  H8  G      41      25.433  42.633  18.069  1.00  0.00
ATOM   1300  N7  G      41      27.465  42.289  17.547  1.00  0.00
ATOM   1301  C5  G      41      28.578  42.726  18.334  1.00  0.00
ATOM   1302  C6  G      41      29.979  42.483  18.089  1.00  0.00
ATOM   1303  O6  G      41      30.526  41.829  17.220  1.00  0.00
ATOM   1304  N1  G      41      30.799  43.170  19.013  1.00  0.00
ATOM   1305  H1  G      41      31.804  43.068  18.975  1.00  0.00
ATOM   1306  C2  G      41      30.297  43.880  20.077  1.00  0.00
ATOM   1307  N2  G      41      31.187  44.615  20.748  1.00  0.00
ATOM   1308  H21 G      41      30.812  45.318  21.369  1.00  0.00
ATOM   1309  H22 G      41      32.037  44.657  20.203  1.00  0.00
ATOM   1310  N3  G      41      29.029  44.080  20.375  1.00  0.00
ATOM   1311  C4  G      41      28.176  43.476  19.434  1.00  0.00
ATOM   1312  C3' G      41      26.644  44.382  22.742  1.00  0.00
ATOM   1313  H3' G      41      27.709  44.157  22.685  1.00  0.00
ATOM   1314  C2' G      41      25.975  43.336  21.864  1.00  0.00
ATOM   1315  H2' G      41      26.643  42.476  21.911  1.00  0.00
ATOM   1316  O2' G      41      24.712  43.008  22.312  1.00  0.00
ATOM   1317 HO2' G      41      24.258  43.789  22.638  1.00  0.00
ATOM   1318  O3' G      41      26.271  44.502  24.160  1.00  0.00
ATOM   1319  P   G      42      26.765  43.496  25.257  1.00  0.00
ATOM   1320  OP1 G      42      27.229  42.169  24.712  1.00  0.00
ATOM   1321  OP2 G      42      25.669  43.595  26.264  1.00  0.00
ATOM   1322  O5' G      42      28.127  44.270  25.880  1.00  0.00
ATOM   1323  C5' G      42      29.223  44.595  25.042  1.00  0.00
ATOM   1324  H5' G      42      28.846  45.528  24.624  1.00  0.00
ATOM   1325 H5'' G      42      29.345  43.863  24.243  1.00  0.00
ATOM   1326  C4' G      42      30.526  44.777  25.772  1.00  0.00
ATOM   1327  H4' G      42      31.287  44.847  24.995  1.00  0.00
ATOM   1328  O4' G      42      30.574  45.945  26.595  1.00  0.00
ATOM   1329  C1' G      42      31.556  45.648  27.589  1.00  0.00
ATOM   1330  H1' G      42      32.416  46.309  27.690  1.00  0.00
ATOM   1331  N9  G      42      30.761  45.736  28.837  1.00  0.00
ATOM   1332  C8  G      42      29.544  45.188  29.172  1.00  0.00
ATOM   1333  H8  G      42      28.973  44.657  28.425  1.00  0.00
ATOM   1334  N7  G      42      29.051  45.512  30.333  1.00  0.00
ATOM   1335  C5  G      42      30.089  46.305  30.830  1.00  0.00
ATOM   1336  C6  G      42      30.304  46.970  32.107  1.00  0.00
ATOM   1337  O6  G      42      29.562  47.014  33.045  1.00  0.00
ATOM   1338  N1  G      42      31.474  47.666  32.222  1.00  0.00
ATOM   1339  H1  G      42      31.579  48.209  33.067  1.00  0.00
ATOM   1340  C2  G      42      32.351  47.837  31.176  1.00  0.00
ATOM   1341  N2  G      42      33.355  48.608  31.492  1.00  0.00
ATOM   1342  H21 G      42      33.907  48.907  30.701  1.00  0.00
ATOM   1343  H22 G      42      33.366  49.045  32.403  1.00  0.00
ATOM   1344  N3  G      42      32.219  47.234  29.994  1.00  0.00
ATOM   1345  C4  G      42      31.138  46.448  29.918  1.00  0.00
ATOM   1346  C3' G      42      31.006  43.550  26.596  1.00  0.00
ATOM   1347  H3' G      42      30.172  43.306  27.253  1.00  0.00
ATOM   1348  C2' G      42      32.167  44.272  27.362  1.00  0.00
ATOM   1349  H2' G      42      32.356  43.781  28.317  1.00  0.00
ATOM   1350  O2' G      42      33.401  44.435  26.743  1.00  0.00
ATOM   1351 HO2' G      42      33.793  43.571  26.597  1.00  0.00
ATOM   1352  O3' G      42      31.513  42.538  25.713  1.00  0.00
ATOM   1353  P   U      43      31.994  41.159  26.212  1.00  0.00
ATOM   1354  OP1 U      43      32.085  40.319  25.016  1.00  0.00
ATOM   1355  OP2 U      43      31.147  40.677  27.372  1.00  0.00
ATOM   1356  O5' U      43      33.437  41.505  26.800  1.00  0.00
ATOM   1357  C5' U      43      34.553  41.231  25.982  1.00  0.00
ATOM   1358  H5' U      43      34.756  41.937  25.177  1.00  0.00
ATOM   1359 H5'' U      43      34.502  40.190  25.664  1.00  0.00
ATOM   1360  C4' U      43      35.767  41.256  26.809  1.00  0.00
ATOM   1361  H4' U      43      36.654  41.171  26.181  1.00  0.00
ATOM   1362  O4' U      43      35.791  42.401  27.589  1.00  0.00
ATOM   1363  C1' U      43      36.239  42.097  28.890  1.00  0.00
ATOM   1364  H1' U      43      37.013  42.839  29.088  1.00  0.00
ATOM   1365  N1  U      43      35.052  42.431  29.752  1.00  0.00
ATOM   1366  C6  U      43      34.770  43.726  29.831  1.00  0.00
ATOM   1367  H6  U      43      35.317  44.432  29.224  1.00  0.00
ATOM   1368  C5  U      43      33.697  44.135  30.541  1.00  0.00
ATOM   1369  H5  U      43      33.501  45.194  30.632  1.00  0.00
ATOM   1370  C4  U      43      32.738  43.313  31.232  1.00  0.00
ATOM   1371  O4  U      43      31.759  43.731  31.855  1.00  0.00
ATOM   1372  N3  U      43      33.088  41.986  30.984  1.00  0.00
ATOM   1373  H3  U      43      32.366  41.290  31.110  1.00  0.00
ATOM   1374  C2  U      43      34.268  41.496  30.452  1.00  0.00
ATOM   1375  O2  U      43      34.424  40.241  30.672  1.00  0.00
ATOM   1376  C3' U      43      35.842  40.085  27.798  1.00  0.00
ATOM   1377  H3' U      43      34.816  39.949  28.138  1.00  0.00
ATOM   1378  C2' U      43      36.800  40.689  28.871  1.00  0.00
ATOM   1379  H2' U      43      36.576  40.262  29.849  1.00  0.00
ATOM   1380  O2' U      43      38.203  40.741  28.550  1.00  0.00
ATOM   1381 HO2' U      43      38.526  39.840  28.478  1.00  0.00
ATOM   1382  O3' U      43      36.225  38.838  27.316  1.00  0.00
ATOM   1383  P   A      44      36.198  37.555  28.249  1.00  0.00
ATOM   1384  OP1 A      44      36.059  36.320  27.480  1.00  0.00
ATOM   1385  OP2 A      44      35.331  37.849  29.411  1.00  0.00
ATOM   1386  O5' A      44      37.674  37.603  28.780  1.00  0.00
ATOM   1387  C5' A      44      38.779  37.143  28.020  1.00  0.00
ATOM   1388  H5' A      44      38.979  37.782  27.160  1.00  0.00
ATOM   1389 H5'' A      44      38.567  36.143  27.641  1.00  0.00
ATOM   1390  C4' A      44      40.014  37.180  28.897  1.00  0.00
ATOM   1391  H4' A      44      40.919  37.082  28.297  1.00  0.00
ATOM   1392  O4' A      44      40.102  38.414  29.589  1.00  0.00
ATOM   1393  C1' A      44      40.125  38.214  31.024  1.00  0.00
ATOM   1394  H1' A      44      40.781  38.842  31.627  1.00  0.00
ATOM   1395  N9  A      44      38.741  38.655  31.444  1.00  0.00
ATOM   1396  C8  A      44      37.687  37.929  31.683  1.00  0.00
ATOM   1397  H8  A      44      37.593  36.874  31.470  1.00  0.00
ATOM   1398  N7  A      44      36.579  38.575  32.017  1.00  0.00
ATOM   1399  C5  A      44      37.184  39.824  32.304  1.00  0.00
ATOM   1400  C6  A      44      36.709  41.114  32.785  1.00  0.00
ATOM   1401  N6  A      44      35.523  41.371  33.329  1.00  0.00
ATOM   1402  H61 A      44      34.992  40.565  33.626  1.00  0.00
ATOM   1403  H62 A      44      35.406  42.357  33.517  1.00  0.00
ATOM   1404  N1  A      44      37.424  42.220  32.688  1.00  0.00
ATOM   1405  C2  A      44      38.682  42.096  32.259  1.00  0.00
ATOM   1406  H2  A      44      39.326  42.960  32.341  1.00  0.00
ATOM   1407  N3  A      44      39.280  41.073  31.685  1.00  0.00
ATOM   1408  C4  A      44      38.471  39.947  31.754  1.00  0.00
ATOM   1409  C3' A      44      39.969  36.051  29.936  1.00  0.00
ATOM   1410  H3' A      44      38.938  35.740  30.105  1.00  0.00
ATOM   1411  C2' A      44      40.605  36.747  31.183  1.00  0.00
ATOM   1412  H2' A      44      40.138  36.300  32.060  1.00  0.00
ATOM   1413  O2' A      44      42.031  36.630  31.279  1.00  0.00
ATOM   1414 HO2' A      44      42.219  35.692  31.207  1.00  0.00
ATOM   1415  O3' A      44      40.759  34.991  29.492  1.00  0.00
ATOM   1416  P   C      45      40.990  33.685  30.346  1.00  0.00
ATOM   1417  OP1 C      45      41.353  32.672  29.370  1.00  0.00
ATOM   1418  OP2 C      45      39.915  33.468  31.278  1.00  0.00
ATOM   1419  O5' C      45      42.301  33.923  31.216  1.00  0.00
ATOM   1420  C5' C      45      43.450  33.111  31.251  1.00  0.00
ATOM   1421  H5' C      45      44.179  33.223  30.449  1.00  0.00
ATOM   1422 H5'' C      45      43.126  32.070  31.267  1.00  0.00
ATOM   1423  C4' C      45      44.299  33.421  32.487  1.00  0.00
ATOM   1424  H4' C      45      45.192  32.797  32.512  1.00  0.00
ATOM   1425  O4' C      45      44.673  34.822  32.414  1.00  0.00
ATOM   1426  C1' C      45      45.234  35.160  33.774  1.00  0.00
ATOM   1427  H1' C      45      46.322  35.093  33.748  1.00  0.00
ATOM   1428  N1  C      45      44.955  36.600  34.032  1.00  0.00
ATOM   1429  C6  C      45      44.633  37.499  32.958  1.00  0.00
ATOM   1430  H6  C      45      44.715  37.192  31.926  1.00  0.00
ATOM   1431  C5  C      45      44.349  38.819  33.173  1.00  0.00
ATOM   1432  H5  C      45      44.195  39.477  32.331  1.00  0.00
ATOM   1433  C4  C      45      44.454  39.241  34.559  1.00  0.00
ATOM   1434  N4  C      45      44.358  40.527  34.853  1.00  0.00
ATOM   1435  H41 C      45      43.789  41.185  34.340  1.00  0.00
ATOM   1436  H42 C      45      44.433  40.644  35.853  1.00  0.00
ATOM   1437  N3  C      45      44.754  38.466  35.536  1.00  0.00
ATOM   1438  C2  C      45      45.021  37.147  35.320  1.00  0.00
ATOM   1439  O2  C      45      45.519  36.561  36.289  1.00  0.00
ATOM   1440  C3' C      45      43.563  33.361  33.776  1.00  0.00
ATOM   1441  H3' C      45      42.726  34.046  33.637  1.00  0.00
ATOM   1442  C2' C      45      44.623  34.090  34.732  1.00  0.00
ATOM   1443  H2' C      45      44.186  34.486  35.649  1.00  0.00
ATOM   1444  O2' C      45      45.582  33.128  35.166  1.00  0.00
ATOM   1445 HO2' C      45      46.328  33.545  35.604  1.00  0.00
ATOM   1446  O3' C      45      43.149  32.063  34.151  1.00  0.00
ATOM   1447  P   U      46      41.726  31.910  34.808  1.00  0.00
ATOM   1448  OP1 U      46      41.669  30.474  35.050  1.00  0.00
ATOM   1449  OP2 U      46      40.720  32.475  33.873  1.00  0.00
ATOM   1450  O5' U      46      41.954  32.776  36.184  1.00  0.00
ATOM   1451  C5' U      46      42.787  32.421  37.313  1.00  0.00
ATOM   1452  H5' U      46      43.751  32.257  36.833  1.00  0.00
ATOM   1453 H5'' U      46      42.436  31.444  37.647  1.00  0.00
ATOM   1454  C4' U      46      42.860  33.329  38.579  1.00  0.00
ATOM   1455  H4' U      46      43.598  32.979  39.301  1.00  0.00
ATOM   1456  O4' U      46      43.156  34.597  38.117  1.00  0.00
ATOM   1457  C1' U      46      41.972  35.415  38.169  1.00  0.00
ATOM   1458  H1' U      46      42.129  35.976  39.091  1.00  0.00
ATOM   1459  N1  U      46      41.716  36.392  37.085  1.00  0.00
ATOM   1460  C6  U      46      41.544  36.037  35.750  1.00  0.00
ATOM   1461  H6  U      46      41.683  35.000  35.483  1.00  0.00
ATOM   1462  C5  U      46      41.306  36.976  34.786  1.00  0.00
ATOM   1463  H5  U      46      41.112  36.607  33.790  1.00  0.00
ATOM   1464  C4  U      46      41.138  38.347  35.129  1.00  0.00
ATOM   1465  O4  U      46      40.802  39.237  34.423  1.00  0.00
ATOM   1466  N3  U      46      41.343  38.645  36.412  1.00  0.00
ATOM   1467  H3  U      46      41.054  39.542  36.775  1.00  0.00
ATOM   1468  C2  U      46      41.655  37.752  37.436  1.00  0.00
ATOM   1469  O2  U      46      41.807  38.197  38.545  1.00  0.00
ATOM   1470  C3' U      46      41.542  33.358  39.300  1.00  0.00
ATOM   1471  H3' U      46      40.863  32.507  39.252  1.00  0.00
ATOM   1472  C2' U      46      40.817  34.483  38.542  1.00  0.00
ATOM   1473  H2' U      46      40.459  34.053  37.607  1.00  0.00
ATOM   1474  O2' U      46      39.853  35.132  39.334  1.00  0.00
ATOM   1475 HO2' U      46      39.199  34.436  39.431  1.00  0.00
ATOM   1476  O3' U      46      41.711  33.841  40.650  1.00  0.00
ATOM   1477  P   G      47      41.735  32.760  41.868  1.00  0.00
ATOM   1478  OP1 G      47      42.129  33.425  43.172  1.00  0.00
ATOM   1479  OP2 G      47      42.565  31.680  41.396  1.00  0.00
ATOM   1480  O5' G      47      40.197  32.303  42.017  1.00  0.00
ATOM   1481  C5' G      47      39.271  33.167  42.747  1.00  0.00
ATOM   1482  H5' G      47      39.296  34.098  42.182  1.00  0.00
ATOM   1483 H5'' G      47      39.509  33.350  43.795  1.00  0.00
ATOM   1484  C4' G      47      37.845  32.585  42.710  1.00  0.00
ATOM   1485  H4' G      47      37.336  33.276  43.382  1.00  0.00
ATOM   1486  O4' G      47      37.317  32.742  41.423  1.00  0.00
ATOM   1487  C1' G      47      36.395  31.616  41.161  1.00  0.00
ATOM   1488  H1' G      47      35.458  32.053  40.814  1.00  0.00
ATOM   1489  N9  G      47      36.971  30.763  40.018  1.00  0.00
ATOM   1490  C8  G      47      38.201  30.843  39.458  1.00  0.00
ATOM   1491  H8  G      47      38.924  31.604  39.709  1.00  0.00
ATOM   1492  N7  G      47      38.460  29.828  38.661  1.00  0.00
ATOM   1493  C5  G      47      37.322  29.075  38.697  1.00  0.00
ATOM   1494  C6  G      47      36.968  27.906  37.938  1.00  0.00
ATOM   1495  O6  G      47      37.496  27.398  36.988  1.00  0.00
ATOM   1496  N1  G      47      35.767  27.303  38.285  1.00  0.00
ATOM   1497  H1  G      47      35.298  26.599  37.734  1.00  0.00
ATOM   1498  C2  G      47      34.979  27.855  39.266  1.00  0.00
ATOM   1499  N2  G      47      33.842  27.281  39.454  1.00  0.00
ATOM   1500  H21 G      47      33.317  27.701  40.208  1.00  0.00
ATOM   1501  H22 G      47      33.571  26.413  39.016  1.00  0.00
ATOM   1502  N3  G      47      35.172  29.055  39.920  1.00  0.00
ATOM   1503  C4  G      47      36.377  29.599  39.572  1.00  0.00
ATOM   1504  C3' G      47      37.615  31.193  43.160  1.00  0.00
ATOM   1505  H3' G      47      38.422  30.538  42.829  1.00  0.00
ATOM   1506  C2' G      47      36.251  30.810  42.505  1.00  0.00
ATOM   1507  H2' G      47      36.290  29.753  42.241  1.00  0.00
ATOM   1508  O2' G      47      35.114  31.125  43.317  1.00  0.00
ATOM   1509 HO2' G      47      35.114  32.074  43.464  1.00  0.00
ATOM   1510  O3' G      47      37.427  31.080  44.597  1.00  0.00
ATOM   1511  P   A      48      37.905  29.816  45.350  1.00  0.00
ATOM   1512  OP1 A      48      37.409  29.906  46.748  1.00  0.00
ATOM   1513  OP2 A      48      39.353  29.745  45.274  1.00  0.00
ATOM   1514  O5' A      48      37.218  28.557  44.593  1.00  0.00
ATOM   1515  C5' A      48      35.956  28.118  44.981  1.00  0.00
ATOM   1516  H5' A      48      35.142  28.839  44.903  1.00  0.00
ATOM   1517 H5'' A      48      36.090  27.865  46.032  1.00  0.00
ATOM   1518  C4' A      48      35.467  26.918  44.203  1.00  0.00
ATOM   1519  H4' A      48      34.464  26.673  44.550  1.00  0.00
ATOM   1520  O4' A      48      35.446  27.240  42.809  1.00  0.00
ATOM   1521  C1' A      48      35.721  26.039  42.101  1.00  0.00
ATOM   1522  H1' A      48      35.001  25.856  41.304  1.00  0.00
ATOM   1523  N9  A      48      37.120  26.109  41.557  1.00  0.00
ATOM   1524  C8  A      48      37.923  27.207  41.530  1.00  0.00
ATOM   1525  H8  A      48      37.789  28.138  42.061  1.00  0.00
ATOM   1526  N7  A      48      38.980  27.118  40.717  1.00  0.00
ATOM   1527  C5  A      48      38.655  25.855  40.085  1.00  0.00
ATOM   1528  C6  A      48      39.270  25.194  38.995  1.00  0.00
ATOM   1529  N6  A      48      40.192  25.786  38.242  1.00  0.00
ATOM   1530  H61 A      48      40.545  26.707  38.457  1.00  0.00
ATOM   1531  H62 A      48      40.657  25.222  37.544  1.00  0.00
ATOM   1532  N1  A      48      38.865  23.980  38.587  1.00  0.00
ATOM   1533  C2  A      48      37.820  23.510  39.205  1.00  0.00
ATOM   1534  H2  A      48      37.431  22.598  38.776  1.00  0.00
ATOM   1535  N3  A      48      37.035  24.085  40.066  1.00  0.00
ATOM   1536  C4  A      48      37.558  25.228  40.539  1.00  0.00
ATOM   1537  C3' A      48      36.259  25.632  44.366  1.00  0.00
ATOM   1538  H3' A      48      37.345  25.726  44.329  1.00  0.00
ATOM   1539  C2' A      48      35.763  24.878  43.107  1.00  0.00
ATOM   1540  H2' A      48      36.431  24.042  42.900  1.00  0.00
ATOM   1541  O2' A      48      34.443  24.389  43.254  1.00  0.00
ATOM   1542 HO2' A      48      34.380  23.819  42.484  1.00  0.00
ATOM   1543  O3' A      48      35.681  24.972  45.524  1.00  0.00
ATOM   1544  P   A      49      36.659  24.320  46.537  1.00  0.00
ATOM   1545  OP1 A      49      35.831  23.533  47.445  1.00  0.00
ATOM   1546  OP2 A      49      37.517  25.378  47.202  1.00  0.00
ATOM   1547  O5' A      49      37.547  23.334  45.635  1.00  0.00
ATOM   1548  C5' A      49      36.978  22.239  44.955  1.00  0.00
ATOM   1549  H5' A      49      36.121  22.455  44.319  1.00  0.00
ATOM   1550 H5'' A      49      36.436  21.540  45.592  1.00  0.00
ATOM   1551  C4' A      49      38.037  21.512  44.170  1.00  0.00
ATOM   1552  H4' A      49      37.612  20.548  43.891  1.00  0.00
ATOM   1553  O4' A      49      38.448  22.240  43.031  1.00  0.00
ATOM   1554  C1' A      49      39.818  21.908  42.846  1.00  0.00
ATOM   1555  H1' A      49      39.965  20.897  42.467  1.00  0.00
ATOM   1556  N9  A      49      40.632  22.720  41.919  1.00  0.00
ATOM   1557  C8  A      49      41.346  22.308  40.764  1.00  0.00
ATOM   1558  H8  A      49      41.208  21.340  40.306  1.00  0.00
ATOM   1559  N7  A      49      42.002  23.284  40.201  1.00  0.00
ATOM   1560  C5  A      49      41.712  24.409  41.010  1.00  0.00
ATOM   1561  C6  A      49      42.148  25.722  40.938  1.00  0.00
ATOM   1562  N6  A      49      42.881  26.227  39.957  1.00  0.00
ATOM   1563  H61 A      49      43.203  25.629  39.210  1.00  0.00
ATOM   1564  H62 A      49      42.922  27.229  39.831  1.00  0.00
ATOM   1565  N1  A      49      41.740  26.577  41.872  1.00  0.00
ATOM   1566  C2  A      49      40.874  26.166  42.810  1.00  0.00
ATOM   1567  H2  A      49      40.675  26.838  43.632  1.00  0.00
ATOM   1568  N3  A      49      40.378  24.943  42.994  1.00  0.00
ATOM   1569  C4  A      49      40.887  24.065  42.070  1.00  0.00
ATOM   1570  C3' A      49      39.274  21.162  45.068  1.00  0.00
ATOM   1571  H3' A      49      39.107  21.442  46.108  1.00  0.00
ATOM   1572  C2' A      49      40.385  21.851  44.333  1.00  0.00
ATOM   1573  H2' A      49      40.374  22.786  44.893  1.00  0.00
ATOM   1574  O2' A      49      41.717  21.406  44.413  1.00  0.00
ATOM   1575 HO2' A      49      41.976  21.135  45.296  1.00  0.00
ATOM   1576  O3' A      49      39.573  19.748  45.104  1.00  0.00
ATOM   1577  P   C      50      38.937  18.680  46.054  1.00  0.00
ATOM   1578  OP1 C      50      38.576  19.375  47.320  1.00  0.00
ATOM   1579  OP2 C      50      39.765  17.423  46.155  1.00  0.00
ATOM   1580  O5' C      50      37.565  18.329  45.268  1.00  0.00
ATOM   1581  C5' C      50      36.266  18.503  45.922  1.00  0.00
ATOM   1582  H5' C      50      36.204  19.512  46.332  1.00  0.00
ATOM   1583 H5'' C      50      36.124  17.781  46.726  1.00  0.00
ATOM   1584  C4' C      50      35.214  18.229  44.826  1.00  0.00
ATOM   1585  H4' C      50      34.241  18.268  45.315  1.00  0.00
ATOM   1586  O4' C      50      35.312  19.259  43.811  1.00  0.00
ATOM   1587  C1' C      50      35.164  18.779  42.500  1.00  0.00
ATOM   1588  H1' C      50      34.305  19.359  42.162  1.00  0.00
ATOM   1589  N1  C      50      36.327  19.029  41.514  1.00  0.00
ATOM   1590  C6  C      50      37.637  18.623  41.749  1.00  0.00
ATOM   1591  H6  C      50      37.856  18.040  42.631  1.00  0.00
ATOM   1592  C5  C      50      38.655  18.962  40.831  1.00  0.00
ATOM   1593  H5  C      50      39.648  18.571  40.998  1.00  0.00
ATOM   1594  C4  C      50      38.228  19.710  39.666  1.00  0.00
ATOM   1595  N4  C      50      39.101  20.091  38.774  1.00  0.00
ATOM   1596  H41 C      50      40.042  19.723  38.784  1.00  0.00
ATOM   1597  H42 C      50      38.829  20.491  37.887  1.00  0.00
ATOM   1598  N3  C      50      37.038  20.253  39.533  1.00  0.00
ATOM   1599  C2  C      50      36.069  19.961  40.477  1.00  0.00
ATOM   1600  O2  C      50      34.912  20.461  40.294  1.00  0.00
ATOM   1601  C3' C      50      35.328  16.973  43.990  1.00  0.00
ATOM   1602  H3' C      50      36.378  16.713  43.854  1.00  0.00
ATOM   1603  C2' C      50      34.803  17.287  42.549  1.00  0.00
ATOM   1604  H2' C      50      35.263  16.700  41.754  1.00  0.00
ATOM   1605  O2' C      50      33.420  17.204  42.624  1.00  0.00
ATOM   1606 HO2' C      50      33.093  16.542  43.237  1.00  0.00
ATOM   1607  O3' C      50      34.542  15.861  44.464  1.00  0.00
ATOM   1608  P   C      51      34.888  15.092  45.731  1.00  0.00
ATOM   1609  OP1 C      51      36.338  15.129  45.854  1.00  0.00
ATOM   1610  OP2 C      51      34.154  13.826  45.649  1.00  0.00
ATOM   1611  O5' C      51      34.245  16.032  46.886  1.00  0.00
ATOM   1612  C5' C      51      34.326  15.765  48.268  1.00  0.00
ATOM   1613  H5' C      51      35.352  15.533  48.554  1.00  0.00
ATOM   1614 H5'' C      51      33.797  14.848  48.529  1.00  0.00
ATOM   1615  C4' C      51      33.664  16.889  49.014  1.00  0.00
ATOM   1616  H4' C      51      33.869  16.819  50.082  1.00  0.00
ATOM   1617  O4' C      51      34.034  18.232  48.616  1.00  0.00
ATOM   1618  C1' C      51      32.849  19.073  48.750  1.00  0.00
ATOM   1619  H1' C      51      32.939  19.754  49.597  1.00  0.00
ATOM   1620  N1  C      51      32.626  19.764  47.431  1.00  0.00
ATOM   1621  C6  C      51      32.192  19.058  46.307  1.00  0.00
ATOM   1622  H6  C      51      31.832  18.040  46.327  1.00  0.00
ATOM   1623  C5  C      51      32.302  19.704  45.129  1.00  0.00
ATOM   1624  H5  C      51      32.017  19.155  44.243  1.00  0.00
ATOM   1625  C4  C      51      32.761  21.015  45.100  1.00  0.00
ATOM   1626  N4  C      51      32.797  21.766  44.043  1.00  0.00
ATOM   1627  H41 C      51      32.493  21.380  43.160  1.00  0.00
ATOM   1628  H42 C      51      33.266  22.652  44.163  1.00  0.00
ATOM   1629  N3  C      51      33.062  21.725  46.153  1.00  0.00
ATOM   1630  C2  C      51      32.998  21.084  47.325  1.00  0.00
ATOM   1631  O2  C      51      33.353  21.704  48.325  1.00  0.00
ATOM   1632  C3' C      51      32.147  16.701  48.828  1.00  0.00
ATOM   1633  H3' C      51      31.860  16.502  47.795  1.00  0.00
ATOM   1634  C2' C      51      31.724  18.119  49.167  1.00  0.00
ATOM   1635  H2' C      51      30.782  18.341  48.666  1.00  0.00
ATOM   1636  O2' C      51      31.568  18.322  50.543  1.00  0.00
ATOM   1637 HO2' C      51      31.411  17.418  50.827  1.00  0.00
ATOM   1638  O3' C      51      31.495  15.910  49.850  1.00  0.00
ATOM   1639  P   U      52      29.980  15.347  49.570  1.00  0.00
ATOM   1640  OP1 U      52      29.966  13.822  49.652  1.00  0.00
ATOM   1641  OP2 U      52      29.326  16.099  48.433  1.00  0.00
ATOM   1642  O5' U      52      29.155  15.837  50.933  1.00  0.00
ATOM   1643  C5' U      52      29.092  14.964  52.049  1.00  0.00
ATOM   1644  H5' U      52      29.978  14.370  52.276  1.00  0.00
ATOM   1645 H5'' U      52      28.266  14.307  51.778  1.00  0.00
ATOM   1646  C4' U      52      28.814  15.849  53.243  1.00  0.00
ATOM   1647  H4' U      52      29.660  16.528  53.349  1.00  0.00
ATOM   1648  O4' U      52      27.588  16.475  53.054  1.00  0.00
ATOM   1649  C1' U      52      27.274  17.012  54.314  1.00  0.00
ATOM   1650  H1' U      52      27.619  18.043  54.388  1.00  0.00
ATOM   1651  N1  U      52      25.809  16.901  54.574  1.00  0.00
ATOM   1652  C6  U      52      25.046  15.792  54.177  1.00  0.00
ATOM   1653  H6  U      52      25.489  14.930  53.700  1.00  0.00
ATOM   1654  C5  U      52      23.696  15.787  54.372  1.00  0.00
ATOM   1655  H5  U      52      23.139  14.910  54.078  1.00  0.00
ATOM   1656  C4  U      52      23.000  16.983  54.921  1.00  0.00
ATOM   1657  O4  U      52      21.847  17.068  55.173  1.00  0.00
ATOM   1658  N3  U      52      23.814  18.021  55.253  1.00  0.00
ATOM   1659  H3  U      52      23.388  18.807  55.723  1.00  0.00
ATOM   1660  C2  U      52      25.198  18.066  55.214  1.00  0.00
ATOM   1661  O2  U      52      25.787  19.094  55.407  1.00  0.00
ATOM   1662  C3' U      52      28.704  15.133  54.544  1.00  0.00
ATOM   1663  H3' U      52      28.098  14.262  54.295  1.00  0.00
ATOM   1664  C2' U      52      27.989  16.166  55.379  1.00  0.00
ATOM   1665  H2' U      52      27.310  15.757  56.127  1.00  0.00
ATOM   1666  O2' U      52      29.088  16.966  55.991  1.00  0.00
ATOM   1667 HO2' U      52      29.629  16.391  56.536  1.00  0.00
ATOM   1668  O3' U      52      29.964  14.723  55.076  1.00  0.00
ATOM   1669  P   G      53      30.095  13.825  56.393  1.00  0.00
ATOM   1670  OP1 G      53      31.217  12.882  56.292  1.00  0.00
ATOM   1671  OP2 G      53      28.733  13.313  56.702  1.00  0.00
ATOM   1672  O5' G      53      30.392  14.863  57.450  1.00  0.00
ATOM   1673  C5' G      53      31.779  15.264  57.787  1.00  0.00
ATOM   1674  H5' G      53      32.272  15.714  56.925  1.00  0.00
ATOM   1675 H5'' G      53      32.404  14.432  58.109  1.00  0.00
ATOM   1676  C4' G      53      31.796  16.318  58.913  1.00  0.00
ATOM   1677  H4' G      53      32.814  16.695  59.014  1.00  0.00
ATOM   1678  O4' G      53      31.026  17.506  58.634  1.00  0.00
ATOM   1679  C1' G      53      30.397  18.001  59.772  1.00  0.00
ATOM   1680  H1' G      53      30.746  18.945  60.192  1.00  0.00
ATOM   1681  N9  G      53      28.940  17.996  59.615  1.00  0.00
ATOM   1682  C8  G      53      28.085  17.220  58.859  1.00  0.00
ATOM   1683  H8  G      53      28.410  16.337  58.329  1.00  0.00
ATOM   1684  N7  G      53      26.841  17.529  58.911  1.00  0.00
ATOM   1685  C5  G      53      26.862  18.675  59.728  1.00  0.00
ATOM   1686  C6  G      53      25.872  19.581  60.125  1.00  0.00
ATOM   1687  O6  G      53      24.695  19.583  59.709  1.00  0.00
ATOM   1688  N1  G      53      26.316  20.590  60.983  1.00  0.00
ATOM   1689  H1  G      53      25.679  21.317  61.275  1.00  0.00
ATOM   1690  C2  G      53      27.593  20.765  61.393  1.00  0.00
ATOM   1691  N2  G      53      27.875  21.811  62.097  1.00  0.00
ATOM   1692  H21 G      53      27.130  22.320  62.551  1.00  0.00
ATOM   1693  H22 G      53      28.818  21.788  62.456  1.00  0.00
ATOM   1694  N3  G      53      28.540  19.862  61.197  1.00  0.00
ATOM   1695  C4  G      53      28.158  18.860  60.281  1.00  0.00
ATOM   1696  C3' G      53      31.096  15.820  60.159  1.00  0.00
ATOM   1697  H3' G      53      30.141  15.413  59.826  1.00  0.00
ATOM   1698  C2' G      53      30.763  17.094  60.937  1.00  0.00
ATOM   1699  H2' G      53      30.052  16.911  61.743  1.00  0.00
ATOM   1700  O2' G      53      31.900  17.591  61.591  1.00  0.00
ATOM   1701 HO2' G      53      32.403  16.833  61.899  1.00  0.00
ATOM   1702  O3' G      53      31.923  14.919  60.866  1.00  0.00
ATOM   1703  P   A      54      31.239  13.892  61.893  1.00  0.00
ATOM   1704  OP1 A      54      32.193  13.002  62.460  1.00  0.00
ATOM   1705  OP2 A      54      30.135  13.255  61.080  1.00  0.00
ATOM   1706  O5' A      54      30.551  14.645  63.055  1.00  0.00
ATOM   1707  C5' A      54      31.136  15.303  64.190  1.00  0.00
ATOM   1708  H5' A      54      31.811  15.999  63.692  1.00  0.00
ATOM   1709 H5'' A      54      31.592  14.721  64.991  1.00  0.00
ATOM   1710  C4' A      54      30.099  16.076  64.978  1.00  0.00
ATOM   1711  H4' A      54      30.628  16.633  65.752  1.00  0.00
ATOM   1712  O4' A      54      29.474  17.051  64.166  1.00  0.00
ATOM   1713  C1' A      54      28.105  17.214  64.658  1.00  0.00
ATOM   1714  H1' A      54      27.918  18.244  64.961  1.00  0.00
ATOM   1715  N9  A      54      27.107  16.976  63.646  1.00  0.00
ATOM   1716  C8  A      54      27.012  16.053  62.608  1.00  0.00
ATOM   1717  H8  A      54      27.854  15.433  62.335  1.00  0.00
ATOM   1718  N7  A      54      25.924  16.188  61.979  1.00  0.00
ATOM   1719  C5  A      54      25.197  17.167  62.621  1.00  0.00
ATOM   1720  C6  A      54      23.931  17.766  62.491  1.00  0.00
ATOM   1721  N6  A      54      22.940  17.440  61.747  1.00  0.00
ATOM   1722  H61 A      54      23.118  16.676  61.112  1.00  0.00
ATOM   1723  H62 A      54      22.077  17.965  61.739  1.00  0.00
ATOM   1724  N1  A      54      23.554  18.683  63.337  1.00  0.00
ATOM   1725  C2  A      54      24.443  19.158  64.217  1.00  0.00
ATOM   1726  H2  A      54      24.089  19.987  64.811  1.00  0.00
ATOM   1727  N3  A      54      25.677  18.714  64.462  1.00  0.00
ATOM   1728  C4  A      54      25.978  17.689  63.633  1.00  0.00
ATOM   1729  C3' A      54      28.936  15.164  65.389  1.00  0.00
ATOM   1730  H3' A      54      28.677  14.621  64.481  1.00  0.00
ATOM   1731  C2' A      54      27.849  16.203  65.788  1.00  0.00
ATOM   1732  H2' A      54      26.851  15.790  65.644  1.00  0.00
ATOM   1733  O2' A      54      28.009  16.880  67.033  1.00  0.00
ATOM   1734 HO2' A      54      27.856  16.213  67.706  1.00  0.00
ATOM   1735  O3' A      54      29.325  14.290  66.467  1.00  0.00
ATOM   1736  P   G      55      28.820  12.850  66.537  1.00  0.00
ATOM   1737  OP1 G      55      29.597  12.087  67.544  1.00  0.00
ATOM   1738  OP2 G      55      28.797  12.336  65.168  1.00  0.00
ATOM   1739  O5' G      55      27.315  13.094  66.963  1.00  0.00
ATOM   1740  C5' G      55      27.037  13.511  68.343  1.00  0.00
ATOM   1741  H5' G      55      27.735  14.300  68.621  1.00  0.00
ATOM   1742 H5'' G      55      27.063  12.711  69.082  1.00  0.00
ATOM   1743  C4' G      55      25.640  14.110  68.471  1.00  0.00
ATOM   1744  H4' G      55      25.565  14.561  69.461  1.00  0.00
ATOM   1745  O4' G      55      25.189  15.132  67.522  1.00  0.00
ATOM   1746  C1' G      55      23.769  15.269  67.376  1.00  0.00
ATOM   1747  H1' G      55      23.340  16.146  67.860  1.00  0.00
ATOM   1748  N9  G      55      23.262  15.200  65.986  1.00  0.00
ATOM   1749  C8  G      55      23.748  14.514  64.858  1.00  0.00
ATOM   1750  H8  G      55      24.605  13.858  64.896  1.00  0.00
ATOM   1751  N7  G      55      23.027  14.577  63.815  1.00  0.00
ATOM   1752  C5  G      55      22.028  15.493  64.169  1.00  0.00
ATOM   1753  C6  G      55      20.877  15.946  63.518  1.00  0.00
ATOM   1754  O6  G      55      20.430  15.604  62.458  1.00  0.00
ATOM   1755  N1  G      55      20.052  16.866  64.233  1.00  0.00
ATOM   1756  H1  G      55      19.243  17.212  63.737  1.00  0.00
ATOM   1757  C2  G      55      20.213  17.022  65.597  1.00  0.00
ATOM   1758  N2  G      55      19.226  17.628  66.275  1.00  0.00
ATOM   1759  H21 G      55      19.259  17.774  67.274  1.00  0.00
ATOM   1760  H22 G      55      18.520  18.104  65.732  1.00  0.00
ATOM   1761  N3  G      55      21.248  16.563  66.250  1.00  0.00
ATOM   1762  C4  G      55      22.125  15.838  65.514  1.00  0.00
ATOM   1763  C3' G      55      24.433  13.115  68.407  1.00  0.00
ATOM   1764  H3' G      55      24.611  12.410  67.595  1.00  0.00
ATOM   1765  C2' G      55      23.242  14.113  68.190  1.00  0.00
ATOM   1766  H2' G      55      22.355  13.697  67.711  1.00  0.00
ATOM   1767  O2' G      55      22.848  14.604  69.434  1.00  0.00
ATOM   1768 HO2' G      55      23.360  13.967  69.937  1.00  0.00
ATOM   1769  O3' G      55      24.171  12.354  69.601  1.00  0.00
ATOM   1770  P   C      56      23.960  10.754  69.473  1.00  0.00
ATOM   1771  OP1 C      56      23.604  10.212  70.807  1.00  0.00
ATOM   1772  OP2 C      56      25.178  10.313  68.810  1.00  0.00
ATOM   1773  O5' C      56      22.729  10.586  68.384  1.00  0.00
ATOM   1774  C5' C      56      21.444  10.984  68.711  1.00  0.00
ATOM   1775  H5' C      56      21.401  12.028  69.020  1.00  0.00
ATOM   1776 H5'' C      56      21.061  10.277  69.446  1.00  0.00
ATOM   1777  C4' C      56      20.545  10.973  67.363  1.00  0.00
ATOM   1778  H4' C      56      19.544  11.352  67.572  1.00  0.00
ATOM   1779  O4' C      56      21.165  11.811  66.420  1.00  0.00
ATOM   1780  C1' C      56      20.821  11.413  65.137  1.00  0.00
ATOM   1781  H1' C      56      20.149  12.183  64.759  1.00  0.00
ATOM   1782  N1  C      56      22.012  11.363  64.258  1.00  0.00
ATOM   1783  C6  C      56      23.286  11.289  64.659  1.00  0.00
ATOM   1784  H6  C      56      23.475  11.086  65.703  1.00  0.00
ATOM   1785  C5  C      56      24.356  11.397  63.814  1.00  0.00
ATOM   1786  H5  C      56      25.336  11.255  64.245  1.00  0.00
ATOM   1787  C4  C      56      24.006  11.708  62.477  1.00  0.00
ATOM   1788  N4  C      56      24.916  11.908  61.628  1.00  0.00
ATOM   1789  H41 C      56      25.896  11.953  61.868  1.00  0.00
ATOM   1790  H42 C      56      24.572  12.084  60.695  1.00  0.00
ATOM   1791  N3  C      56      22.784  11.862  62.050  1.00  0.00
ATOM   1792  C2  C      56      21.763  11.499  62.873  1.00  0.00
ATOM   1793  O2  C      56      20.687  11.494  62.410  1.00  0.00
ATOM   1794  C3' C      56      20.411   9.650  66.611  1.00  0.00
ATOM   1795  H3' C      56      21.285   9.010  66.742  1.00  0.00
ATOM   1796  C2' C      56      20.149  10.057  65.170  1.00  0.00
ATOM   1797  H2' C      56      20.545   9.286  64.510  1.00  0.00
ATOM   1798  O2' C      56      18.834  10.215  64.886  1.00  0.00
ATOM   1799 HO2' C      56      18.479   9.442  65.331  1.00  0.00
ATOM   1800  O3' C      56      19.345   8.914  67.183  1.00  0.00
ATOM   1801  P   A      57      19.072   7.290  66.844  1.00  0.00
ATOM   1802  OP1 A      57      19.055   6.565  68.111  1.00  0.00
ATOM   1803  OP2 A      57      19.985   6.860  65.738  1.00  0.00
ATOM   1804  O5' A      57      17.618   7.251  66.240  1.00  0.00
ATOM   1805  C5' A      57      16.518   7.884  66.947  1.00  0.00
ATOM   1806  H5' A      57      16.621   8.964  66.841  1.00  0.00
ATOM   1807 H5'' A      57      16.519   7.691  68.019  1.00  0.00
ATOM   1808  C4' A      57      15.064   7.451  66.383  1.00  0.00
ATOM   1809  H4' A      57      14.278   7.923  66.973  1.00  0.00
ATOM   1810  O4' A      57      14.821   8.084  65.142  1.00  0.00
ATOM   1811  C1' A      57      14.441   7.078  64.179  1.00  0.00
ATOM   1812  H1' A      57      13.543   7.342  63.620  1.00  0.00
ATOM   1813  N9  A      57      15.564   6.721  63.278  1.00  0.00
ATOM   1814  C8  A      57      16.886   7.048  63.264  1.00  0.00
ATOM   1815  H8  A      57      17.283   7.751  63.980  1.00  0.00
ATOM   1816  N7  A      57      17.547   6.671  62.254  1.00  0.00
ATOM   1817  C5  A      57      16.583   5.913  61.530  1.00  0.00
ATOM   1818  C6  A      57      16.704   5.162  60.295  1.00  0.00
ATOM   1819  N6  A      57      17.832   4.788  59.687  1.00  0.00
ATOM   1820  H61 A      57      18.597   4.874  60.341  1.00  0.00
ATOM   1821  H62 A      57      17.747   4.044  59.009  1.00  0.00
ATOM   1822  N1  A      57      15.698   4.381  59.910  1.00  0.00
ATOM   1823  C2  A      57      14.536   4.476  60.580  1.00  0.00
ATOM   1824  H2  A      57      13.706   3.902  60.194  1.00  0.00
ATOM   1825  N3  A      57      14.285   5.284  61.633  1.00  0.00
ATOM   1826  C4  A      57      15.397   6.007  62.107  1.00  0.00
ATOM   1827  C3' A      57      14.780   5.966  66.265  1.00  0.00
ATOM   1828  H3' A      57      15.720   5.415  66.294  1.00  0.00
ATOM   1829  C2' A      57      14.039   5.828  64.934  1.00  0.00
ATOM   1830  H2' A      57      14.279   4.907  64.404  1.00  0.00
ATOM   1831  O2' A      57      12.627   5.820  65.110  1.00  0.00
ATOM   1832 HO2' A      57      12.481   6.300  65.928  1.00  0.00
ATOM   1833  O3' A      57      13.983   5.557  67.316  1.00  0.00
ATOM   1834  P   U3     58      13.941   4.068  67.800  1.00  0.00
ATOM   1835  OP1 U3     58      12.710   3.853  68.599  1.00  0.00
ATOM   1836  OP2 U3     58      15.298   3.957  68.426  1.00  0.00
ATOM   1837  O5' U3     58      13.853   2.978  66.644  1.00  0.00
ATOM   1838  C5' U3     58      12.672   2.523  65.974  1.00  0.00
ATOM   1839  H5' U3     58      12.233   3.409  65.517  1.00  0.00
ATOM   1840 H5'' U3     58      11.914   2.092  66.629  1.00  0.00
ATOM   1841  C4' U3     58      13.024   1.408  64.935  1.00  0.00
ATOM   1842  H4' U3     58      12.070   1.273  64.425  1.00  0.00
ATOM   1843  O4' U3     58      13.897   1.947  63.923  1.00  0.00
ATOM   1844  C1' U3     58      15.230   1.360  63.967  1.00  0.00
ATOM   1845  H1' U3     58      15.335   0.664  63.135  1.00  0.00
ATOM   1846  N1  U3     58      16.367   2.362  63.891  1.00  0.00
ATOM   1847  C6  U3     58      16.710   3.059  65.052  1.00  0.00
ATOM   1848  H6  U3     58      16.133   2.885  65.948  1.00  0.00
ATOM   1849  C5  U3     58      17.810   3.807  65.122  1.00  0.00
ATOM   1850  H5  U3     58      18.132   4.248  66.054  1.00  0.00
ATOM   1851  C4  U3     58      18.654   3.923  64.008  1.00  0.00
ATOM   1852  O4  U3     58      19.596   4.644  64.050  1.00  0.00
ATOM   1853  N3  U3     58      18.360   3.160  62.903  1.00  0.00
ATOM   1854  H3  U3     58      18.983   3.325  62.126  1.00  0.00
ATOM   1855  C2  U3     58      17.281   2.301  62.829  1.00  0.00
ATOM   1856  O2  U3     58      17.073   1.560  61.869  1.00  0.00
ATOM   1857  C3' U3     58      13.718   0.213  65.489  1.00  0.00
ATOM   1858  H3' U3     58      13.607   0.014  66.555  1.00  0.00
ATOM   1859  C2' U3     58      15.189   0.440  65.189  1.00  0.00
ATOM   1860  H2' U3     58      15.500   1.018  66.059  1.00  0.00
ATOM   1861  O2' U3     58      15.997  -0.779  65.113  1.00  0.00
ATOM   1862 HO2' U3     58      16.909  -0.552  64.922  1.00  0.00
ATOM   1863  O3' U3     58      13.343  -1.003  64.835  1.00  0.00
ATOM   1864 HO3' U3     58      14.095  -1.572  65.016  1.00  0.00
TER   
ATOM   1865 MG   MG     59      22.936  47.439  46.285  1.00  0.00
TER   
ATOM   1866 MG   MG     60      22.498  29.122  36.076  1.00  0.00
TER   
ATOM   1867 MG   MG     61      14.352  26.022  52.584  1.00  0.00
TER   
ATOM   1868 MG   MG     62      34.591  38.174  31.046  1.00  0.00
TER   
ATOM   1869 MG   MG     63      39.288  32.163  32.682  1.00  0.00
TER   
ATOM   1870 MG   MG     64      21.227   5.681  64.824  1.00  0.00
TER   
END   
