# Supplementary material for: Modelling the structures of frameshift-stimulatory pseudoknots from representative bat coronaviruses
Source: PLoS Comput Biol. 2023 May 19;19(5):e1011124. doi: 10.1371/journal.pcbi.1011124 (PMC10234561; doi:10.1371/journal.pcbi.1011124)
Supplement: S3 Data — PDB files for the top 3 representative clusters from each conformer (threaded/unthreaded) of each pseudoknot described in the main text, along with PDB files for the representative clusters shown in S8–S18 Figs. (ZIP) [file pcbi.1011124.s003.zip › SI_Model_PDB_files/Neixiang-64_threaded_Mg_cluster2.pdb]

ATOM      1 HO5' A5      1      37.298  17.031  34.319  1.00  0.00
ATOM      2  O5' A5      1      37.649  17.198  33.441  1.00  0.00
ATOM      3  C5' A5      1      36.860  16.608  32.402  1.00  0.00
ATOM      4  H5' A5      1      37.072  15.553  32.228  1.00  0.00
ATOM      5 H5'' A5      1      36.983  17.159  31.470  1.00  0.00
ATOM      6  C4' A5      1      35.350  16.686  32.790  1.00  0.00
ATOM      7  H4' A5      1      34.695  16.048  32.197  1.00  0.00
ATOM      8  O4' A5      1      35.207  16.132  34.084  1.00  0.00
ATOM      9  C1' A5      1      34.300  16.876  34.848  1.00  0.00
ATOM     10  H1' A5      1      33.302  16.549  34.555  1.00  0.00
ATOM     11  N9  A5      1      34.514  16.752  36.273  1.00  0.00
ATOM     12  C8  A5      1      33.606  16.328  37.217  1.00  0.00
ATOM     13  H8  A5      1      32.569  16.085  37.039  1.00  0.00
ATOM     14  N7  A5      1      34.139  16.074  38.346  1.00  0.00
ATOM     15  C5  A5      1      35.499  16.446  38.135  1.00  0.00
ATOM     16  C6  A5      1      36.688  16.321  38.883  1.00  0.00
ATOM     17  N6  A5      1      36.729  15.856  40.136  1.00  0.00
ATOM     18  H61 A5      1      35.951  15.815  40.779  1.00  0.00
ATOM     19  H62 A5      1      37.653  15.767  40.535  1.00  0.00
ATOM     20  N1  A5      1      37.883  16.665  38.339  1.00  0.00
ATOM     21  C2  A5      1      37.911  17.140  37.144  1.00  0.00
ATOM     22  H2  A5      1      38.870  17.366  36.703  1.00  0.00
ATOM     23  N3  A5      1      36.883  17.334  36.290  1.00  0.00
ATOM     24  C4  A5      1      35.712  16.902  36.857  1.00  0.00
ATOM     25  C3' A5      1      34.766  18.109  32.844  1.00  0.00
ATOM     26  H3' A5      1      35.461  18.875  32.499  1.00  0.00
ATOM     27  C2' A5      1      34.474  18.331  34.365  1.00  0.00
ATOM     28  H2' A5      1      35.352  18.720  34.880  1.00  0.00
ATOM     29  O2' A5      1      33.275  19.053  34.664  1.00  0.00
ATOM     30 HO2' A5      1      33.451  19.943  34.350  1.00  0.00
ATOM     31  O3' A5      1      33.547  18.224  32.194  1.00  0.00
ATOM     32  P   G       2      33.443  18.730  30.641  1.00  0.00
ATOM     33  OP1 G       2      34.618  18.163  29.903  1.00  0.00
ATOM     34  OP2 G       2      32.126  18.439  30.118  1.00  0.00
ATOM     35  O5' G       2      33.650  20.269  30.768  1.00  0.00
ATOM     36  C5' G       2      32.560  21.008  31.442  1.00  0.00
ATOM     37  H5' G       2      31.725  21.444  30.894  1.00  0.00
ATOM     38 H5'' G       2      32.167  20.387  32.247  1.00  0.00
ATOM     39  C4' G       2      33.097  22.114  32.313  1.00  0.00
ATOM     40  H4' G       2      32.170  22.510  32.728  1.00  0.00
ATOM     41  O4' G       2      34.005  21.542  33.377  1.00  0.00
ATOM     42  C1' G       2      35.096  22.429  33.302  1.00  0.00
ATOM     43  H1' G       2      34.823  23.303  33.893  1.00  0.00
ATOM     44  N9  G       2      36.261  21.887  33.930  1.00  0.00
ATOM     45  C8  G       2      37.482  21.578  33.430  1.00  0.00
ATOM     46  H8  G       2      37.695  21.812  32.397  1.00  0.00
ATOM     47  N7  G       2      38.323  21.090  34.305  1.00  0.00
ATOM     48  C5  G       2      37.586  20.963  35.520  1.00  0.00
ATOM     49  C6  G       2      37.919  20.575  36.844  1.00  0.00
ATOM     50  O6  G       2      39.015  20.175  37.288  1.00  0.00
ATOM     51  N1  G       2      36.972  20.800  37.760  1.00  0.00
ATOM     52  H1  G       2      37.057  20.532  38.730  1.00  0.00
ATOM     53  C2  G       2      35.741  21.205  37.391  1.00  0.00
ATOM     54  N2  G       2      34.836  21.273  38.334  1.00  0.00
ATOM     55  H21 G       2      35.071  20.819  39.206  1.00  0.00
ATOM     56  H22 G       2      33.904  21.567  38.080  1.00  0.00
ATOM     57  N3  G       2      35.338  21.641  36.217  1.00  0.00
ATOM     58  C4  G       2      36.353  21.474  35.279  1.00  0.00
ATOM     59  C3' G       2      33.756  23.134  31.453  1.00  0.00
ATOM     60  H3' G       2      33.497  23.035  30.399  1.00  0.00
ATOM     61  C2' G       2      35.223  22.801  31.807  1.00  0.00
ATOM     62  H2' G       2      35.543  21.966  31.184  1.00  0.00
ATOM     63  O2' G       2      36.155  23.835  31.636  1.00  0.00
ATOM     64 HO2' G       2      35.817  24.694  31.899  1.00  0.00
ATOM     65  O3' G       2      33.302  24.355  32.077  1.00  0.00
ATOM     66  P   U       3      33.223  25.653  31.172  1.00  0.00
ATOM     67  OP1 U       3      32.917  25.234  29.809  1.00  0.00
ATOM     68  OP2 U       3      32.325  26.549  31.866  1.00  0.00
ATOM     69  O5' U       3      34.757  26.221  31.086  1.00  0.00
ATOM     70  C5' U       3      35.314  27.154  32.102  1.00  0.00
ATOM     71  H5' U       3      36.385  27.134  31.902  1.00  0.00
ATOM     72 H5'' U       3      35.036  28.205  32.017  1.00  0.00
ATOM     73  C4' U       3      35.115  26.731  33.533  1.00  0.00
ATOM     74  H4' U       3      34.092  26.734  33.908  1.00  0.00
ATOM     75  O4' U       3      35.746  25.496  33.824  1.00  0.00
ATOM     76  C1' U       3      35.939  25.487  35.230  1.00  0.00
ATOM     77  H1' U       3      35.256  24.770  35.687  1.00  0.00
ATOM     78  N1  U       3      37.318  24.925  35.566  1.00  0.00
ATOM     79  C6  U       3      38.288  24.820  34.546  1.00  0.00
ATOM     80  H6  U       3      38.158  25.068  33.503  1.00  0.00
ATOM     81  C5  U       3      39.489  24.332  34.887  1.00  0.00
ATOM     82  H5  U       3      40.252  24.208  34.133  1.00  0.00
ATOM     83  C4  U       3      39.742  23.798  36.206  1.00  0.00
ATOM     84  O4  U       3      40.757  23.113  36.444  1.00  0.00
ATOM     85  N3  U       3      38.824  24.032  37.142  1.00  0.00
ATOM     86  H3  U       3      39.059  23.628  38.038  1.00  0.00
ATOM     87  C2  U       3      37.516  24.423  36.895  1.00  0.00
ATOM     88  O2  U       3      36.796  24.465  37.873  1.00  0.00
ATOM     89  C3' U       3      35.768  27.845  34.481  1.00  0.00
ATOM     90  H3' U       3      35.106  28.694  34.649  1.00  0.00
ATOM     91  C2' U       3      35.829  26.928  35.708  1.00  0.00
ATOM     92  H2' U       3      36.688  27.369  36.213  1.00  0.00
ATOM     93  O2' U       3      34.625  27.171  36.481  1.00  0.00
ATOM     94 HO2' U       3      34.660  28.079  36.791  1.00  0.00
ATOM     95  O3' U       3      37.048  28.115  33.931  1.00  0.00
ATOM     96  P   G       4      37.885  29.441  34.393  1.00  0.00
ATOM     97  OP1 G       4      39.309  29.148  34.239  1.00  0.00
ATOM     98  OP2 G       4      37.371  29.967  35.706  1.00  0.00
ATOM     99  O5' G       4      37.608  30.475  33.179  1.00  0.00
ATOM    100  C5' G       4      36.361  31.170  33.156  1.00  0.00
ATOM    101  H5' G       4      36.011  31.427  34.155  1.00  0.00
ATOM    102 H5'' G       4      35.619  30.475  32.762  1.00  0.00
ATOM    103  C4' G       4      36.402  32.478  32.319  1.00  0.00
ATOM    104  H4' G       4      36.707  32.212  31.308  1.00  0.00
ATOM    105  O4' G       4      35.075  33.020  32.381  1.00  0.00
ATOM    106  C1' G       4      35.193  34.401  32.036  1.00  0.00
ATOM    107  H1' G       4      35.407  34.379  30.967  1.00  0.00
ATOM    108  N9  G       4      34.088  35.252  32.372  1.00  0.00
ATOM    109  C8  G       4      32.859  34.813  32.951  1.00  0.00
ATOM    110  H8  G       4      32.772  33.795  33.302  1.00  0.00
ATOM    111  N7  G       4      31.879  35.625  32.701  1.00  0.00
ATOM    112  C5  G       4      32.447  36.595  31.852  1.00  0.00
ATOM    113  C6  G       4      31.799  37.731  31.203  1.00  0.00
ATOM    114  O6  G       4      30.626  38.060  31.308  1.00  0.00
ATOM    115  N1  G       4      32.629  38.470  30.472  1.00  0.00
ATOM    116  H1  G       4      32.197  39.098  29.809  1.00  0.00
ATOM    117  C2  G       4      33.955  38.212  30.406  1.00  0.00
ATOM    118  N2  G       4      34.665  38.962  29.585  1.00  0.00
ATOM    119  H21 G       4      34.201  39.631  28.987  1.00  0.00
ATOM    120  H22 G       4      35.513  38.472  29.338  1.00  0.00
ATOM    121  N3  G       4      34.661  37.332  31.115  1.00  0.00
ATOM    122  C4  G       4      33.805  36.481  31.761  1.00  0.00
ATOM    123  C3' G       4      37.300  33.599  32.801  1.00  0.00
ATOM    124  H3' G       4      38.177  33.519  32.158  1.00  0.00
ATOM    125  C2' G       4      36.528  34.904  32.633  1.00  0.00
ATOM    126  H2' G       4      36.362  35.285  33.641  1.00  0.00
ATOM    127  O2' G       4      37.015  35.994  31.889  1.00  0.00
ATOM    128 HO2' G       4      37.522  35.583  31.185  1.00  0.00
ATOM    129  O3' G       4      37.751  33.365  34.119  1.00  0.00
ATOM    130  P   C       5      38.978  34.098  34.698  1.00  0.00
ATOM    131  OP1 C       5      40.034  34.350  33.620  1.00  0.00
ATOM    132  OP2 C       5      39.297  33.388  35.933  1.00  0.00
ATOM    133  O5' C       5      38.417  35.509  35.179  1.00  0.00
ATOM    134  C5' C       5      38.089  35.854  36.581  1.00  0.00
ATOM    135  H5' C       5      38.486  36.859  36.723  1.00  0.00
ATOM    136 H5'' C       5      38.530  35.133  37.270  1.00  0.00
ATOM    137  C4' C       5      36.642  36.042  37.054  1.00  0.00
ATOM    138  H4' C       5      36.642  36.255  38.123  1.00  0.00
ATOM    139  O4' C       5      36.083  37.148  36.342  1.00  0.00
ATOM    140  C1' C       5      34.705  37.016  36.482  1.00  0.00
ATOM    141  H1' C       5      34.379  37.018  37.522  1.00  0.00
ATOM    142  N1  C       5      33.971  38.019  35.645  1.00  0.00
ATOM    143  C6  C       5      32.948  38.806  36.241  1.00  0.00
ATOM    144  H6  C       5      32.808  38.693  37.306  1.00  0.00
ATOM    145  C5  C       5      32.311  39.772  35.488  1.00  0.00
ATOM    146  H5  C       5      31.489  40.339  35.901  1.00  0.00
ATOM    147  C4  C       5      32.572  39.862  34.151  1.00  0.00
ATOM    148  N4  C       5      31.836  40.569  33.368  1.00  0.00
ATOM    149  H41 C       5      31.142  41.215  33.716  1.00  0.00
ATOM    150  H42 C       5      32.023  40.590  32.376  1.00  0.00
ATOM    151  N3  C       5      33.522  39.123  33.581  1.00  0.00
ATOM    152  C2  C       5      34.313  38.311  34.321  1.00  0.00
ATOM    153  O2  C       5      35.333  37.856  33.768  1.00  0.00
ATOM    154  C3' C       5      35.852  34.810  36.713  1.00  0.00
ATOM    155  H3' C       5      36.433  34.175  36.045  1.00  0.00
ATOM    156  C2' C       5      34.663  35.570  35.995  1.00  0.00
ATOM    157  H2' C       5      34.883  35.525  34.928  1.00  0.00
ATOM    158  O2' C       5      33.370  35.001  36.179  1.00  0.00
ATOM    159 HO2' C       5      33.176  35.304  37.069  1.00  0.00
ATOM    160  O3' C       5      35.316  34.214  37.882  1.00  0.00
ATOM    161  P   G       6      36.158  33.300  38.789  1.00  0.00
ATOM    162  OP1 G       6      37.305  32.832  38.029  1.00  0.00
ATOM    163  OP2 G       6      35.209  32.337  39.307  1.00  0.00
ATOM    164  O5' G       6      36.728  34.203  39.909  1.00  0.00
ATOM    165  C5' G       6      35.817  34.595  40.994  1.00  0.00
ATOM    166  H5' G       6      35.440  33.749  41.568  1.00  0.00
ATOM    167 H5'' G       6      34.931  35.098  40.607  1.00  0.00
ATOM    168  C4' G       6      36.548  35.551  41.948  1.00  0.00
ATOM    169  H4' G       6      37.577  35.270  42.169  1.00  0.00
ATOM    170  O4' G       6      36.537  36.887  41.231  1.00  0.00
ATOM    171  C1' G       6      36.492  37.884  42.234  1.00  0.00
ATOM    172  H1' G       6      37.348  38.552  42.143  1.00  0.00
ATOM    173  N9  G       6      35.162  38.558  42.180  1.00  0.00
ATOM    174  C8  G       6      33.974  38.258  41.525  1.00  0.00
ATOM    175  H8  G       6      34.057  37.430  40.836  1.00  0.00
ATOM    176  N7  G       6      32.972  39.049  41.722  1.00  0.00
ATOM    177  C5  G       6      33.393  39.992  42.634  1.00  0.00
ATOM    178  C6  G       6      32.817  41.199  43.217  1.00  0.00
ATOM    179  O6  G       6      31.704  41.704  43.036  1.00  0.00
ATOM    180  N1  G       6      33.708  41.884  44.001  1.00  0.00
ATOM    181  H1  G       6      33.398  42.791  44.320  1.00  0.00
ATOM    182  C2  G       6      34.951  41.414  44.294  1.00  0.00
ATOM    183  N2  G       6      35.774  42.187  44.937  1.00  0.00
ATOM    184  H21 G       6      36.665  41.785  45.192  1.00  0.00
ATOM    185  H22 G       6      35.458  43.089  45.263  1.00  0.00
ATOM    186  N3  G       6      35.550  40.337  43.787  1.00  0.00
ATOM    187  C4  G       6      34.753  39.694  42.929  1.00  0.00
ATOM    188  C3' G       6      35.939  35.821  43.344  1.00  0.00
ATOM    189  H3' G       6      34.851  35.865  43.301  1.00  0.00
ATOM    190  C2' G       6      36.535  37.179  43.618  1.00  0.00
ATOM    191  H2' G       6      36.008  37.763  44.374  1.00  0.00
ATOM    192  O2' G       6      37.953  36.985  43.975  1.00  0.00
ATOM    193 HO2' G       6      38.463  37.415  43.283  1.00  0.00
ATOM    194  O3' G       6      36.353  34.805  44.252  1.00  0.00
ATOM    195  P   G       7      35.327  34.406  45.414  1.00  0.00
ATOM    196  OP1 G       7      35.827  33.235  46.198  1.00  0.00
ATOM    197  OP2 G       7      33.990  34.332  44.879  1.00  0.00
ATOM    198  O5' G       7      35.295  35.699  46.398  1.00  0.00
ATOM    199  C5' G       7      36.537  36.161  47.018  1.00  0.00
ATOM    200  H5' G       7      37.277  36.338  46.237  1.00  0.00
ATOM    201 H5'' G       7      36.987  35.434  47.694  1.00  0.00
ATOM    202  C4' G       7      36.393  37.552  47.738  1.00  0.00
ATOM    203  H4' G       7      37.325  37.873  48.203  1.00  0.00
ATOM    204  O4' G       7      36.022  38.547  46.812  1.00  0.00
ATOM    205  C1' G       7      35.155  39.494  47.509  1.00  0.00
ATOM    206  H1' G       7      35.541  40.513  47.504  1.00  0.00
ATOM    207  N9  G       7      33.819  39.546  46.908  1.00  0.00
ATOM    208  C8  G       7      33.153  38.553  46.186  1.00  0.00
ATOM    209  H8  G       7      33.624  37.638  45.858  1.00  0.00
ATOM    210  N7  G       7      32.026  38.910  45.707  1.00  0.00
ATOM    211  C5  G       7      31.820  40.183  46.278  1.00  0.00
ATOM    212  C6  G       7      30.739  41.124  46.099  1.00  0.00
ATOM    213  O6  G       7      29.635  40.937  45.559  1.00  0.00
ATOM    214  N1  G       7      30.874  42.241  46.911  1.00  0.00
ATOM    215  H1  G       7      30.099  42.880  46.798  1.00  0.00
ATOM    216  C2  G       7      31.934  42.414  47.712  1.00  0.00
ATOM    217  N2  G       7      31.895  43.526  48.365  1.00  0.00
ATOM    218  H21 G       7      32.583  43.790  49.055  1.00  0.00
ATOM    219  H22 G       7      31.052  44.080  48.308  1.00  0.00
ATOM    220  N3  G       7      32.994  41.566  47.817  1.00  0.00
ATOM    221  C4  G       7      32.901  40.500  47.039  1.00  0.00
ATOM    222  C3' G       7      35.331  37.553  48.772  1.00  0.00
ATOM    223  H3' G       7      34.382  37.277  48.313  1.00  0.00
ATOM    224  C2' G       7      35.080  39.073  49.018  1.00  0.00
ATOM    225  H2' G       7      34.064  39.252  49.373  1.00  0.00
ATOM    226  O2' G       7      36.067  39.737  49.808  1.00  0.00
ATOM    227 HO2' G       7      35.614  40.524  50.121  1.00  0.00
ATOM    228  O3' G       7      35.676  36.813  50.031  1.00  0.00
ATOM    229  P   G       8      34.687  36.604  51.199  1.00  0.00
ATOM    230  OP1 G       8      35.377  35.754  52.187  1.00  0.00
ATOM    231  OP2 G       8      33.453  36.136  50.615  1.00  0.00
ATOM    232  O5' G       8      34.304  37.998  51.822  1.00  0.00
ATOM    233  C5' G       8      35.058  38.608  52.897  1.00  0.00
ATOM    234  H5' G       8      36.042  38.935  52.563  1.00  0.00
ATOM    235 H5'' G       8      35.375  37.974  53.726  1.00  0.00
ATOM    236  C4' G       8      34.203  39.765  53.518  1.00  0.00
ATOM    237  H4' G       8      34.808  40.298  54.251  1.00  0.00
ATOM    238  O4' G       8      33.875  40.713  52.529  1.00  0.00
ATOM    239  C1' G       8      32.592  41.254  52.876  1.00  0.00
ATOM    240  H1' G       8      32.637  42.333  53.024  1.00  0.00
ATOM    241  N9  G       8      31.682  40.989  51.780  1.00  0.00
ATOM    242  C8  G       8      31.686  39.880  50.978  1.00  0.00
ATOM    243  H8  G       8      32.580  39.278  51.051  1.00  0.00
ATOM    244  N7  G       8      30.775  39.836  50.048  1.00  0.00
ATOM    245  C5  G       8      30.034  41.003  50.372  1.00  0.00
ATOM    246  C6  G       8      28.800  41.432  49.774  1.00  0.00
ATOM    247  O6  G       8      28.106  40.936  48.893  1.00  0.00
ATOM    248  N1  G       8      28.346  42.588  50.388  1.00  0.00
ATOM    249  H1  G       8      27.424  42.911  50.129  1.00  0.00
ATOM    250  C2  G       8      29.040  43.278  51.343  1.00  0.00
ATOM    251  N2  G       8      28.568  44.464  51.672  1.00  0.00
ATOM    252  H21 G       8      29.018  45.071  52.343  1.00  0.00
ATOM    253  H22 G       8      27.633  44.638  51.333  1.00  0.00
ATOM    254  N3  G       8      30.119  42.871  52.011  1.00  0.00
ATOM    255  C4  G       8      30.588  41.742  51.431  1.00  0.00
ATOM    256  C3' G       8      32.849  39.256  53.998  1.00  0.00
ATOM    257  H3' G       8      32.418  38.669  53.186  1.00  0.00
ATOM    258  C2' G       8      32.051  40.606  54.109  1.00  0.00
ATOM    259  H2' G       8      30.968  40.480  54.116  1.00  0.00
ATOM    260  O2' G       8      32.412  41.451  55.206  1.00  0.00
ATOM    261 HO2' G       8      32.609  40.920  55.982  1.00  0.00
ATOM    262  O3' G       8      32.866  38.590  55.219  1.00  0.00
ATOM    263  P   G       9      31.778  37.323  55.504  1.00  0.00
ATOM    264  OP1 G       9      32.118  36.706  56.833  1.00  0.00
ATOM    265  OP2 G       9      31.673  36.394  54.287  1.00  0.00
ATOM    266  O5' G       9      30.425  38.163  55.631  1.00  0.00
ATOM    267  C5' G       9      30.146  39.111  56.661  1.00  0.00
ATOM    268  H5' G       9      30.896  39.901  56.686  1.00  0.00
ATOM    269 H5'' G       9      30.142  38.502  57.566  1.00  0.00
ATOM    270  C4' G       9      28.792  39.763  56.465  1.00  0.00
ATOM    271  H4' G       9      28.713  40.271  57.426  1.00  0.00
ATOM    272  O4' G       9      28.742  40.632  55.307  1.00  0.00
ATOM    273  C1' G       9      27.407  40.652  54.708  1.00  0.00
ATOM    274  H1' G       9      27.063  41.639  54.398  1.00  0.00
ATOM    275  N9  G       9      27.408  39.900  53.417  1.00  0.00
ATOM    276  C8  G       9      28.316  38.955  52.954  1.00  0.00
ATOM    277  H8  G       9      29.201  38.627  53.479  1.00  0.00
ATOM    278  N7  G       9      27.969  38.451  51.791  1.00  0.00
ATOM    279  C5  G       9      26.782  39.100  51.439  1.00  0.00
ATOM    280  C6  G       9      25.978  39.116  50.225  1.00  0.00
ATOM    281  O6  G       9      26.100  38.502  49.183  1.00  0.00
ATOM    282  N1  G       9      24.839  39.919  50.313  1.00  0.00
ATOM    283  H1  G       9      24.261  39.936  49.485  1.00  0.00
ATOM    284  C2  G       9      24.509  40.694  51.420  1.00  0.00
ATOM    285  N2  G       9      23.412  41.371  51.368  1.00  0.00
ATOM    286  H21 G       9      23.265  42.176  51.960  1.00  0.00
ATOM    287  H22 G       9      22.860  41.166  50.547  1.00  0.00
ATOM    288  N3  G       9      25.249  40.797  52.505  1.00  0.00
ATOM    289  C4  G       9      26.363  39.971  52.476  1.00  0.00
ATOM    290  C3' G       9      27.515  38.875  56.399  1.00  0.00
ATOM    291  H3' G       9      27.664  38.128  55.620  1.00  0.00
ATOM    292  C2' G       9      26.526  39.875  55.758  1.00  0.00
ATOM    293  H2' G       9      25.778  39.368  55.148  1.00  0.00
ATOM    294  O2' G       9      26.048  40.732  56.718  1.00  0.00
ATOM    295 HO2' G       9      25.235  41.162  56.441  1.00  0.00
ATOM    296  O3' G       9      27.039  38.407  57.701  1.00  0.00
ATOM    297  P   C      10      25.982  37.161  57.707  1.00  0.00
ATOM    298  OP1 C      10      25.672  36.948  59.168  1.00  0.00
ATOM    299  OP2 C      10      26.587  35.986  57.034  1.00  0.00
ATOM    300  O5' C      10      24.599  37.406  57.076  1.00  0.00
ATOM    301  C5' C      10      23.728  38.457  57.496  1.00  0.00
ATOM    302  H5' C      10      24.220  39.328  57.930  1.00  0.00
ATOM    303 H5'' C      10      23.143  37.942  58.257  1.00  0.00
ATOM    304  C4' C      10      22.694  38.822  56.376  1.00  0.00
ATOM    305  H4' C      10      22.119  39.615  56.853  1.00  0.00
ATOM    306  O4' C      10      23.292  39.402  55.181  1.00  0.00
ATOM    307  C1' C      10      22.366  39.147  54.085  1.00  0.00
ATOM    308  H1' C      10      21.900  40.024  53.636  1.00  0.00
ATOM    309  N1  C      10      22.869  38.238  53.018  1.00  0.00
ATOM    310  C6  C      10      24.089  37.654  53.148  1.00  0.00
ATOM    311  H6  C      10      24.604  37.856  54.075  1.00  0.00
ATOM    312  C5  C      10      24.535  36.904  52.143  1.00  0.00
ATOM    313  H5  C      10      25.456  36.343  52.196  1.00  0.00
ATOM    314  C4  C      10      23.801  36.865  50.922  1.00  0.00
ATOM    315  N4  C      10      24.074  36.099  49.936  1.00  0.00
ATOM    316  H41 C      10      25.011  35.726  49.893  1.00  0.00
ATOM    317  H42 C      10      23.587  36.330  49.081  1.00  0.00
ATOM    318  N3  C      10      22.669  37.483  50.744  1.00  0.00
ATOM    319  C2  C      10      22.239  38.248  51.740  1.00  0.00
ATOM    320  O2  C      10      21.166  38.850  51.534  1.00  0.00
ATOM    321  C3' C      10      21.765  37.685  55.885  1.00  0.00
ATOM    322  H3' C      10      22.358  36.840  55.536  1.00  0.00
ATOM    323  C2' C      10      21.067  38.420  54.680  1.00  0.00
ATOM    324  H2' C      10      20.573  37.841  53.899  1.00  0.00
ATOM    325  O2' C      10      20.158  39.430  55.178  1.00  0.00
ATOM    326 HO2' C      10      19.775  39.095  55.992  1.00  0.00
ATOM    327  O3' C      10      20.889  37.311  56.952  1.00  0.00
ATOM    328  P   U      11      20.163  35.842  56.975  1.00  0.00
ATOM    329  OP1 U      11      19.210  35.810  58.111  1.00  0.00
ATOM    330  OP2 U      11      21.223  34.755  56.972  1.00  0.00
ATOM    331  O5' U      11      19.338  35.811  55.653  1.00  0.00
ATOM    332  C5' U      11      18.096  36.542  55.540  1.00  0.00
ATOM    333  H5' U      11      18.244  37.594  55.787  1.00  0.00
ATOM    334 H5'' U      11      17.355  36.152  56.236  1.00  0.00
ATOM    335  C4' U      11      17.391  36.534  54.176  1.00  0.00
ATOM    336  H4' U      11      16.586  37.269  54.158  1.00  0.00
ATOM    337  O4' U      11      18.221  37.023  53.137  1.00  0.00
ATOM    338  C1' U      11      17.900  36.337  51.929  1.00  0.00
ATOM    339  H1' U      11      17.629  37.028  51.131  1.00  0.00
ATOM    340  N1  U      11      19.102  35.632  51.305  1.00  0.00
ATOM    341  C6  U      11      20.200  35.281  52.053  1.00  0.00
ATOM    342  H6  U      11      20.252  35.610  53.080  1.00  0.00
ATOM    343  C5  U      11      21.163  34.493  51.558  1.00  0.00
ATOM    344  H5  U      11      22.019  34.207  52.151  1.00  0.00
ATOM    345  C4  U      11      21.140  34.099  50.175  1.00  0.00
ATOM    346  O4  U      11      22.011  33.442  49.576  1.00  0.00
ATOM    347  N3  U      11      20.016  34.536  49.470  1.00  0.00
ATOM    348  H3  U      11      20.031  34.413  48.468  1.00  0.00
ATOM    349  C2  U      11      18.935  35.178  50.005  1.00  0.00
ATOM    350  O2  U      11      17.918  35.288  49.330  1.00  0.00
ATOM    351  C3' U      11      16.873  35.142  53.776  1.00  0.00
ATOM    352  H3' U      11      17.638  34.397  53.997  1.00  0.00
ATOM    353  C2' U      11      16.740  35.317  52.211  1.00  0.00
ATOM    354  H2' U      11      16.941  34.377  51.697  1.00  0.00
ATOM    355  O2' U      11      15.494  35.902  51.824  1.00  0.00
ATOM    356 HO2' U      11      15.060  35.268  51.248  1.00  0.00
ATOM    357  O3' U      11      15.601  34.816  54.369  1.00  0.00
ATOM    358  P   C      12      15.295  33.283  54.637  1.00  0.00
ATOM    359  OP1 C      12      14.117  33.071  55.556  1.00  0.00
ATOM    360  OP2 C      12      16.515  32.561  55.013  1.00  0.00
ATOM    361  O5' C      12      14.902  32.815  53.182  1.00  0.00
ATOM    362  C5' C      12      13.670  33.137  52.663  1.00  0.00
ATOM    363  H5' C      12      13.492  34.171  52.957  1.00  0.00
ATOM    364 H5'' C      12      12.921  32.509  53.145  1.00  0.00
ATOM    365  C4' C      12      13.620  32.987  51.160  1.00  0.00
ATOM    366  H4' C      12      12.703  33.490  50.854  1.00  0.00
ATOM    367  O4' C      12      14.830  33.494  50.600  1.00  0.00
ATOM    368  C1' C      12      15.006  32.890  49.338  1.00  0.00
ATOM    369  H1' C      12      14.769  33.624  48.567  1.00  0.00
ATOM    370  N1  C      12      16.406  32.508  49.127  1.00  0.00
ATOM    371  C6  C      12      17.178  31.948  50.138  1.00  0.00
ATOM    372  H6  C      12      16.755  31.879  51.130  1.00  0.00
ATOM    373  C5  C      12      18.321  31.411  49.834  1.00  0.00
ATOM    374  H5  C      12      18.758  30.890  50.672  1.00  0.00
ATOM    375  C4  C      12      18.796  31.435  48.496  1.00  0.00
ATOM    376  N4  C      12      19.875  30.774  48.151  1.00  0.00
ATOM    377  H41 C      12      20.383  30.312  48.892  1.00  0.00
ATOM    378  H42 C      12      20.020  30.581  47.171  1.00  0.00
ATOM    379  N3  C      12      18.039  31.826  47.520  1.00  0.00
ATOM    380  C2  C      12      16.862  32.448  47.777  1.00  0.00
ATOM    381  O2  C      12      16.194  32.900  46.835  1.00  0.00
ATOM    382  C3' C      12      13.423  31.540  50.674  1.00  0.00
ATOM    383  H3' C      12      14.131  31.004  51.307  1.00  0.00
ATOM    384  C2' C      12      14.004  31.685  49.286  1.00  0.00
ATOM    385  H2' C      12      14.437  30.736  48.969  1.00  0.00
ATOM    386  O2' C      12      12.997  32.135  48.363  1.00  0.00
ATOM    387 HO2' C      12      12.368  31.412  48.316  1.00  0.00
ATOM    388  O3' C      12      12.233  30.901  50.955  1.00  0.00
ATOM    389  P   U      13      11.847  29.459  50.481  1.00  0.00
ATOM    390  OP1 U      13      10.487  29.188  50.790  1.00  0.00
ATOM    391  OP2 U      13      12.864  28.531  51.023  1.00  0.00
ATOM    392  O5' U      13      11.996  29.561  48.859  1.00  0.00
ATOM    393  C5' U      13      10.883  29.441  47.953  1.00  0.00
ATOM    394  H5' U      13      10.537  30.428  47.646  1.00  0.00
ATOM    395 H5'' U      13      10.090  29.034  48.582  1.00  0.00
ATOM    396  C4' U      13      11.150  28.603  46.725  1.00  0.00
ATOM    397  H4' U      13      10.320  28.368  46.059  1.00  0.00
ATOM    398  O4' U      13      12.231  29.168  45.921  1.00  0.00
ATOM    399  C1' U      13      13.056  28.080  45.353  1.00  0.00
ATOM    400  H1' U      13      12.913  28.148  44.274  1.00  0.00
ATOM    401  N1  U      13      14.476  28.099  45.667  1.00  0.00
ATOM    402  C6  U      13      14.865  29.000  46.655  1.00  0.00
ATOM    403  H6  U      13      14.199  29.744  47.068  1.00  0.00
ATOM    404  C5  U      13      16.101  28.927  47.240  1.00  0.00
ATOM    405  H5  U      13      16.323  29.603  48.052  1.00  0.00
ATOM    406  C4  U      13      17.082  28.023  46.725  1.00  0.00
ATOM    407  O4  U      13      18.210  27.927  47.220  1.00  0.00
ATOM    408  N3  U      13      16.658  27.242  45.654  1.00  0.00
ATOM    409  H3  U      13      17.266  26.573  45.204  1.00  0.00
ATOM    410  C2  U      13      15.400  27.318  45.056  1.00  0.00
ATOM    411  O2  U      13      15.180  26.539  44.105  1.00  0.00
ATOM    412  C3' U      13      11.772  27.315  47.170  1.00  0.00
ATOM    413  H3' U      13      12.541  27.503  47.919  1.00  0.00
ATOM    414  C2' U      13      12.479  26.804  45.933  1.00  0.00
ATOM    415  H2' U      13      13.253  26.061  46.128  1.00  0.00
ATOM    416  O2' U      13      11.447  26.302  45.085  1.00  0.00
ATOM    417 HO2' U      13      10.708  25.870  45.520  1.00  0.00
ATOM    418  O3' U      13      10.775  26.568  47.713  1.00  0.00
ATOM    419  P   A      14      11.106  25.434  48.812  1.00  0.00
ATOM    420  OP1 A      14       9.845  24.746  49.178  1.00  0.00
ATOM    421  OP2 A      14      11.882  26.019  49.896  1.00  0.00
ATOM    422  O5' A      14      11.999  24.371  48.093  1.00  0.00
ATOM    423  C5' A      14      11.537  23.495  47.129  1.00  0.00
ATOM    424  H5' A      14      10.989  23.912  46.285  1.00  0.00
ATOM    425 H5'' A      14      10.922  22.738  47.615  1.00  0.00
ATOM    426  C4' A      14      12.717  22.663  46.534  1.00  0.00
ATOM    427  H4' A      14      12.361  22.034  45.717  1.00  0.00
ATOM    428  O4' A      14      13.636  23.637  45.997  1.00  0.00
ATOM    429  C1' A      14      14.924  23.016  45.979  1.00  0.00
ATOM    430  H1' A      14      15.355  22.869  44.989  1.00  0.00
ATOM    431  N9  A      14      15.826  23.809  46.820  1.00  0.00
ATOM    432  C8  A      14      15.488  24.723  47.745  1.00  0.00
ATOM    433  H8  A      14      14.455  25.007  47.880  1.00  0.00
ATOM    434  N7  A      14      16.511  25.253  48.422  1.00  0.00
ATOM    435  C5  A      14      17.655  24.631  47.835  1.00  0.00
ATOM    436  C6  A      14      19.045  24.718  47.934  1.00  0.00
ATOM    437  N6  A      14      19.726  25.454  48.777  1.00  0.00
ATOM    438  H61 A      14      19.235  25.919  49.528  1.00  0.00
ATOM    439  H62 A      14      20.725  25.560  48.675  1.00  0.00
ATOM    440  N1  A      14      19.886  23.944  47.271  1.00  0.00
ATOM    441  C2  A      14      19.269  23.123  46.425  1.00  0.00
ATOM    442  H2  A      14      19.941  22.453  45.908  1.00  0.00
ATOM    443  N3  A      14      18.003  22.974  46.044  1.00  0.00
ATOM    444  C4  A      14      17.195  23.687  46.914  1.00  0.00
ATOM    445  C3' A      14      13.483  21.696  47.491  1.00  0.00
ATOM    446  H3' A      14      13.772  22.214  48.405  1.00  0.00
ATOM    447  C2' A      14      14.638  21.543  46.497  1.00  0.00
ATOM    448  H2' A      14      15.501  21.082  46.978  1.00  0.00
ATOM    449  O2' A      14      14.440  20.755  45.299  1.00  0.00
ATOM    450 HO2' A      14      14.342  19.847  45.594  1.00  0.00
ATOM    451  O3' A      14      12.707  20.522  47.679  1.00  0.00
ATOM    452  P   G      15      13.064  19.654  48.952  1.00  0.00
ATOM    453  OP1 G      15      11.888  18.744  48.984  1.00  0.00
ATOM    454  OP2 G      15      13.290  20.497  50.121  1.00  0.00
ATOM    455  O5' G      15      14.412  18.864  48.687  1.00  0.00
ATOM    456  C5' G      15      14.316  17.762  47.804  1.00  0.00
ATOM    457  H5' G      15      13.618  17.883  46.975  1.00  0.00
ATOM    458 H5'' G      15      14.023  16.902  48.405  1.00  0.00
ATOM    459  C4' G      15      15.708  17.517  47.240  1.00  0.00
ATOM    460  H4' G      15      15.735  16.943  46.313  1.00  0.00
ATOM    461  O4' G      15      16.223  18.816  46.888  1.00  0.00
ATOM    462  C1' G      15      17.660  18.825  47.204  1.00  0.00
ATOM    463  H1' G      15      18.174  18.987  46.256  1.00  0.00
ATOM    464  N9  G      15      18.100  19.730  48.264  1.00  0.00
ATOM    465  C8  G      15      17.281  20.309  49.180  1.00  0.00
ATOM    466  H8  G      15      16.241  20.030  49.274  1.00  0.00
ATOM    467  N7  G      15      17.909  21.100  49.998  1.00  0.00
ATOM    468  C5  G      15      19.223  21.038  49.615  1.00  0.00
ATOM    469  C6  G      15      20.366  21.785  50.010  1.00  0.00
ATOM    470  O6  G      15      20.544  22.659  50.782  1.00  0.00
ATOM    471  N1  G      15      21.507  21.422  49.368  1.00  0.00
ATOM    472  H1  G      15      22.369  21.791  49.745  1.00  0.00
ATOM    473  C2  G      15      21.605  20.506  48.404  1.00  0.00
ATOM    474  N2  G      15      22.772  20.082  48.182  1.00  0.00
ATOM    475  H21 G      15      23.111  19.352  47.571  1.00  0.00
ATOM    476  H22 G      15      23.532  20.570  48.634  1.00  0.00
ATOM    477  N3  G      15      20.525  19.796  47.889  1.00  0.00
ATOM    478  C4  G      15      19.385  20.145  48.583  1.00  0.00
ATOM    479  C3' G      15      16.670  16.909  48.202  1.00  0.00
ATOM    480  H3' G      15      16.447  17.334  49.181  1.00  0.00
ATOM    481  C2' G      15      18.068  17.404  47.690  1.00  0.00
ATOM    482  H2' G      15      18.805  17.576  48.475  1.00  0.00
ATOM    483  O2' G      15      18.649  16.662  46.602  1.00  0.00
ATOM    484 HO2' G      15      19.539  16.434  46.879  1.00  0.00
ATOM    485  O3' G      15      16.695  15.548  48.202  1.00  0.00
ATOM    486  P   U      16      17.132  14.767  49.556  1.00  0.00
ATOM    487  OP1 U      16      16.978  13.312  49.323  1.00  0.00
ATOM    488  OP2 U      16      16.394  15.381  50.664  1.00  0.00
ATOM    489  O5' U      16      18.735  15.049  49.806  1.00  0.00
ATOM    490  C5' U      16      19.665  14.308  49.015  1.00  0.00
ATOM    491  H5' U      16      19.500  14.553  47.966  1.00  0.00
ATOM    492 H5'' U      16      19.600  13.254  49.284  1.00  0.00
ATOM    493  C4' U      16      21.096  14.815  49.280  1.00  0.00
ATOM    494  H4' U      16      21.757  14.209  48.659  1.00  0.00
ATOM    495  O4' U      16      21.277  16.231  48.894  1.00  0.00
ATOM    496  C1' U      16      22.233  16.843  49.733  1.00  0.00
ATOM    497  H1' U      16      23.016  17.283  49.116  1.00  0.00
ATOM    498  N1  U      16      21.694  17.976  50.533  1.00  0.00
ATOM    499  C6  U      16      20.411  18.095  50.975  1.00  0.00
ATOM    500  H6  U      16      19.676  17.394  50.609  1.00  0.00
ATOM    501  C5  U      16      20.127  18.942  52.005  1.00  0.00
ATOM    502  H5  U      16      19.130  18.925  52.419  1.00  0.00
ATOM    503  C4  U      16      21.131  19.914  52.523  1.00  0.00
ATOM    504  O4  U      16      20.945  20.914  53.238  1.00  0.00
ATOM    505  N3  U      16      22.421  19.694  51.979  1.00  0.00
ATOM    506  H3  U      16      23.134  20.358  52.245  1.00  0.00
ATOM    507  C2  U      16      22.719  18.760  51.077  1.00  0.00
ATOM    508  O2  U      16      23.903  18.604  50.819  1.00  0.00
ATOM    509  C3' U      16      21.694  14.663  50.666  1.00  0.00
ATOM    510  H3' U      16      21.008  15.013  51.438  1.00  0.00
ATOM    511  C2' U      16      22.799  15.601  50.523  1.00  0.00
ATOM    512  H2' U      16      23.161  15.803  51.531  1.00  0.00
ATOM    513  O2' U      16      23.916  15.100  49.822  1.00  0.00
ATOM    514 HO2' U      16      24.034  14.227  50.204  1.00  0.00
ATOM    515  O3' U      16      22.102  13.326  50.823  1.00  0.00
ATOM    516  P   G      17      23.029  12.889  51.982  1.00  0.00
ATOM    517  OP1 G      17      22.825  13.911  52.970  1.00  0.00
ATOM    518  OP2 G      17      24.328  12.715  51.259  1.00  0.00
ATOM    519  O5' G      17      22.608  11.418  52.306  1.00  0.00
ATOM    520  C5' G      17      21.401  11.105  52.812  1.00  0.00
ATOM    521  H5' G      17      20.589  11.427  52.160  1.00  0.00
ATOM    522 H5'' G      17      21.292  11.571  53.791  1.00  0.00
ATOM    523  C4' G      17      21.135   9.598  53.014  1.00  0.00
ATOM    524  H4' G      17      20.127   9.510  53.419  1.00  0.00
ATOM    525  O4' G      17      21.086   8.883  51.765  1.00  0.00
ATOM    526  C1' G      17      21.982   7.745  51.831  1.00  0.00
ATOM    527  H1' G      17      21.368   6.899  51.523  1.00  0.00
ATOM    528  N9  G      17      23.088   8.044  50.812  1.00  0.00
ATOM    529  C8  G      17      24.171   8.897  51.017  1.00  0.00
ATOM    530  H8  G      17      24.290   9.404  51.964  1.00  0.00
ATOM    531  N7  G      17      25.026   8.847  49.993  1.00  0.00
ATOM    532  C5  G      17      24.354   8.134  49.043  1.00  0.00
ATOM    533  C6  G      17      24.795   7.717  47.707  1.00  0.00
ATOM    534  O6  G      17      25.867   7.994  47.190  1.00  0.00
ATOM    535  N1  G      17      23.752   7.242  46.915  1.00  0.00
ATOM    536  H1  G      17      23.914   7.126  45.925  1.00  0.00
ATOM    537  C2  G      17      22.528   6.931  47.460  1.00  0.00
ATOM    538  N2  G      17      21.690   6.690  46.582  1.00  0.00
ATOM    539  H21 G      17      20.717   6.511  46.788  1.00  0.00
ATOM    540  H22 G      17      21.891   6.400  45.635  1.00  0.00
ATOM    541  N3  G      17      22.223   7.130  48.698  1.00  0.00
ATOM    542  C4  G      17      23.156   7.649  49.483  1.00  0.00
ATOM    543  C3' G      17      22.218   8.910  53.899  1.00  0.00
ATOM    544  H3' G      17      23.144   9.479  53.818  1.00  0.00
ATOM    545  C2' G      17      22.279   7.553  53.327  1.00  0.00
ATOM    546  H2' G      17      23.304   7.189  53.402  1.00  0.00
ATOM    547  O2' G      17      21.249   6.727  53.844  1.00  0.00
ATOM    548 HO2' G      17      21.480   6.747  54.776  1.00  0.00
ATOM    549  O3' G      17      21.959   8.912  55.263  1.00  0.00
ATOM    550  P   C      18      23.194   8.498  56.252  1.00  0.00
ATOM    551  OP1 C      18      24.193   9.537  55.929  1.00  0.00
ATOM    552  OP2 C      18      23.565   7.096  56.074  1.00  0.00
ATOM    553  O5' C      18      22.646   8.645  57.678  1.00  0.00
ATOM    554  C5' C      18      21.701   7.669  58.188  1.00  0.00
ATOM    555  H5' C      18      22.100   6.656  58.151  1.00  0.00
ATOM    556 H5'' C      18      20.813   7.636  57.555  1.00  0.00
ATOM    557  C4' C      18      21.263   7.915  59.639  1.00  0.00
ATOM    558  H4' C      18      20.420   7.278  59.907  1.00  0.00
ATOM    559  O4' C      18      22.376   7.562  60.434  1.00  0.00
ATOM    560  C1' C      18      22.460   8.388  61.589  1.00  0.00
ATOM    561  H1' C      18      22.114   7.713  62.372  1.00  0.00
ATOM    562  N1  C      18      23.801   8.915  61.788  1.00  0.00
ATOM    563  C6  C      18      24.431   9.520  60.730  1.00  0.00
ATOM    564  H6  C      18      23.932   9.753  59.801  1.00  0.00
ATOM    565  C5  C      18      25.738   9.941  60.941  1.00  0.00
ATOM    566  H5  C      18      26.265  10.365  60.099  1.00  0.00
ATOM    567  C4  C      18      26.295   9.765  62.227  1.00  0.00
ATOM    568  N4  C      18      27.497  10.157  62.514  1.00  0.00
ATOM    569  H41 C      18      28.140  10.494  61.812  1.00  0.00
ATOM    570  H42 C      18      27.678  10.010  63.496  1.00  0.00
ATOM    571  N3  C      18      25.767   9.049  63.186  1.00  0.00
ATOM    572  C2  C      18      24.513   8.547  62.988  1.00  0.00
ATOM    573  O2  C      18      24.054   7.823  63.934  1.00  0.00
ATOM    574  C3' C      18      20.995   9.368  60.003  1.00  0.00
ATOM    575  H3' C      18      21.603  10.070  59.432  1.00  0.00
ATOM    576  C2' C      18      21.395   9.487  61.484  1.00  0.00
ATOM    577  H2' C      18      21.840  10.466  61.660  1.00  0.00
ATOM    578  O2' C      18      20.293   9.317  62.366  1.00  0.00
ATOM    579 HO2' C      18      19.736   8.545  62.240  1.00  0.00
ATOM    580  O3' C      18      19.673   9.765  59.671  1.00  0.00
ATOM    581  P   A      19      19.162  11.247  59.781  1.00  0.00
ATOM    582  OP1 A      19      19.209  11.742  58.403  1.00  0.00
ATOM    583  OP2 A      19      19.918  11.954  60.839  1.00  0.00
ATOM    584  O5' A      19      17.636  11.249  60.307  1.00  0.00
ATOM    585  C5' A      19      16.486  11.181  59.381  1.00  0.00
ATOM    586  H5' A      19      16.779  10.269  58.861  1.00  0.00
ATOM    587 H5'' A      19      16.494  12.048  58.720  1.00  0.00
ATOM    588  C4' A      19      15.132  11.060  60.002  1.00  0.00
ATOM    589  H4' A      19      14.486  10.870  59.144  1.00  0.00
ATOM    590  O4' A      19      15.006   9.936  60.800  1.00  0.00
ATOM    591  C1' A      19      14.567  10.262  62.043  1.00  0.00
ATOM    592  H1' A      19      13.978   9.412  62.387  1.00  0.00
ATOM    593  N9  A      19      15.668  10.467  63.033  1.00  0.00
ATOM    594  C8  A      19      16.952   9.999  62.922  1.00  0.00
ATOM    595  H8  A      19      17.261   9.422  62.063  1.00  0.00
ATOM    596  N7  A      19      17.766  10.358  63.856  1.00  0.00
ATOM    597  C5  A      19      16.830  10.803  64.827  1.00  0.00
ATOM    598  C6  A      19      16.940  11.047  66.201  1.00  0.00
ATOM    599  N6  A      19      17.977  10.772  66.917  1.00  0.00
ATOM    600  H61 A      19      18.855  10.662  66.431  1.00  0.00
ATOM    601  H62 A      19      17.889  11.043  67.886  1.00  0.00
ATOM    602  N1  A      19      15.852  11.255  66.942  1.00  0.00
ATOM    603  C2  A      19      14.665  11.417  66.346  1.00  0.00
ATOM    604  H2  A      19      13.766  11.509  66.937  1.00  0.00
ATOM    605  N3  A      19      14.378  11.199  65.042  1.00  0.00
ATOM    606  C4  A      19      15.550  10.883  64.361  1.00  0.00
ATOM    607  C3' A      19      14.580  12.211  60.803  1.00  0.00
ATOM    608  H3' A      19      15.412  12.680  61.328  1.00  0.00
ATOM    609  C2' A      19      13.710  11.482  61.838  1.00  0.00
ATOM    610  H2' A      19      13.564  12.032  62.767  1.00  0.00
ATOM    611  O2' A      19      12.388  11.238  61.366  1.00  0.00
ATOM    612 HO2' A      19      12.127  12.075  60.974  1.00  0.00
ATOM    613  O3' A      19      13.806  13.219  60.137  1.00  0.00
ATOM    614  P   G      20      14.140  14.764  60.401  1.00  0.00
ATOM    615  OP1 G      20      13.525  15.522  59.282  1.00  0.00
ATOM    616  OP2 G      20      15.606  14.970  60.667  1.00  0.00
ATOM    617  O5' G      20      13.409  15.114  61.753  1.00  0.00
ATOM    618  C5' G      20      11.998  14.896  61.917  1.00  0.00
ATOM    619  H5' G      20      11.824  13.852  61.654  1.00  0.00
ATOM    620 H5'' G      20      11.558  15.555  61.169  1.00  0.00
ATOM    621  C4' G      20      11.524  15.092  63.353  1.00  0.00
ATOM    622  H4' G      20      10.473  14.821  63.455  1.00  0.00
ATOM    623  O4' G      20      12.242  14.235  64.123  1.00  0.00
ATOM    624  C1' G      20      12.488  14.810  65.353  1.00  0.00
ATOM    625  H1' G      20      12.056  14.297  66.212  1.00  0.00
ATOM    626  N9  G      20      13.959  14.902  65.577  1.00  0.00
ATOM    627  C8  G      20      14.942  14.372  64.805  1.00  0.00
ATOM    628  H8  G      20      14.687  13.986  63.829  1.00  0.00
ATOM    629  N7  G      20      16.207  14.354  65.320  1.00  0.00
ATOM    630  C5  G      20      15.955  14.945  66.590  1.00  0.00
ATOM    631  C6  G      20      16.893  15.243  67.699  1.00  0.00
ATOM    632  O6  G      20      18.067  15.068  67.797  1.00  0.00
ATOM    633  N1  G      20      16.222  15.741  68.812  1.00  0.00
ATOM    634  H1  G      20      16.653  15.885  69.714  1.00  0.00
ATOM    635  C2  G      20      14.877  15.963  68.839  1.00  0.00
ATOM    636  N2  G      20      14.334  16.215  70.011  1.00  0.00
ATOM    637  H21 G      20      14.893  16.381  70.836  1.00  0.00
ATOM    638  H22 G      20      13.333  16.353  70.027  1.00  0.00
ATOM    639  N3  G      20      14.060  15.784  67.831  1.00  0.00
ATOM    640  C4  G      20      14.637  15.203  66.774  1.00  0.00
ATOM    641  C3' G      20      11.819  16.436  63.933  1.00  0.00
ATOM    642  H3' G      20      12.828  16.728  63.641  1.00  0.00
ATOM    643  C2' G      20      11.803  16.213  65.397  1.00  0.00
ATOM    644  H2' G      20      12.387  17.042  65.796  1.00  0.00
ATOM    645  O2' G      20      10.486  16.134  65.984  1.00  0.00
ATOM    646 HO2' G      20       9.841  16.356  65.308  1.00  0.00
ATOM    647  O3' G      20      10.735  17.297  63.510  1.00  0.00
ATOM    648  P   C      21      11.034  18.711  62.779  1.00  0.00
ATOM    649  OP1 C      21       9.788  19.538  62.923  1.00  0.00
ATOM    650  OP2 C      21      11.805  18.716  61.513  1.00  0.00
ATOM    651  O5' C      21      11.982  19.371  63.884  1.00  0.00
ATOM    652  C5' C      21      11.401  19.919  65.058  1.00  0.00
ATOM    653  H5' C      21      10.790  19.136  65.508  1.00  0.00
ATOM    654 H5'' C      21      10.647  20.702  64.978  1.00  0.00
ATOM    655  C4' C      21      12.498  20.359  66.016  1.00  0.00
ATOM    656  H4' C      21      12.021  20.845  66.867  1.00  0.00
ATOM    657  O4' C      21      13.169  19.188  66.468  1.00  0.00
ATOM    658  C1' C      21      14.554  19.467  66.645  1.00  0.00
ATOM    659  H1' C      21      14.968  19.261  67.632  1.00  0.00
ATOM    660  N1  C      21      15.415  18.668  65.687  1.00  0.00
ATOM    661  C6  C      21      14.961  18.348  64.445  1.00  0.00
ATOM    662  H6  C      21      14.063  18.813  64.064  1.00  0.00
ATOM    663  C5  C      21      15.668  17.549  63.616  1.00  0.00
ATOM    664  H5  C      21      15.206  17.316  62.667  1.00  0.00
ATOM    665  C4  C      21      16.959  17.139  64.083  1.00  0.00
ATOM    666  N4  C      21      17.822  16.597  63.312  1.00  0.00
ATOM    667  H41 C      21      17.629  16.753  62.333  1.00  0.00
ATOM    668  H42 C      21      18.752  16.417  63.661  1.00  0.00
ATOM    669  N3  C      21      17.428  17.437  65.254  1.00  0.00
ATOM    670  C2  C      21      16.613  18.121  66.093  1.00  0.00
ATOM    671  O2  C      21      17.009  18.339  67.249  1.00  0.00
ATOM    672  C3' C      21      13.588  21.236  65.423  1.00  0.00
ATOM    673  H3' C      21      13.852  20.888  64.424  1.00  0.00
ATOM    674  C2' C      21      14.698  20.934  66.411  1.00  0.00
ATOM    675  H2' C      21      15.674  21.128  65.966  1.00  0.00
ATOM    676  O2' C      21      14.557  21.691  67.577  1.00  0.00
ATOM    677 HO2' C      21      13.757  22.198  67.419  1.00  0.00
ATOM    678  O3' C      21      13.255  22.566  65.405  1.00  0.00
ATOM    679  P   U      22      13.941  23.569  64.406  1.00  0.00
ATOM    680  OP1 U      22      13.425  24.944  64.693  1.00  0.00
ATOM    681  OP2 U      22      13.881  22.987  63.084  1.00  0.00
ATOM    682  O5' U      22      15.442  23.485  64.961  1.00  0.00
ATOM    683  C5' U      22      15.875  24.287  66.080  1.00  0.00
ATOM    684  H5' U      22      15.433  23.876  66.988  1.00  0.00
ATOM    685 H5'' U      22      15.547  25.321  65.972  1.00  0.00
ATOM    686  C4' U      22      17.414  24.148  66.345  1.00  0.00
ATOM    687  H4' U      22      17.548  24.837  67.179  1.00  0.00
ATOM    688  O4' U      22      17.730  22.886  66.736  1.00  0.00
ATOM    689  C1' U      22      19.017  22.488  66.185  1.00  0.00
ATOM    690  H1' U      22      19.796  22.253  66.910  1.00  0.00
ATOM    691  N1  U      22      18.912  21.253  65.247  1.00  0.00
ATOM    692  C6  U      22      17.891  21.186  64.280  1.00  0.00
ATOM    693  H6  U      22      17.083  21.899  64.348  1.00  0.00
ATOM    694  C5  U      22      18.006  20.270  63.279  1.00  0.00
ATOM    695  H5  U      22      17.224  20.195  62.537  1.00  0.00
ATOM    696  C4  U      22      19.150  19.461  63.093  1.00  0.00
ATOM    697  O4  U      22      19.349  18.604  62.257  1.00  0.00
ATOM    698  N3  U      22      20.138  19.713  63.970  1.00  0.00
ATOM    699  H3  U      22      21.029  19.330  63.688  1.00  0.00
ATOM    700  C2  U      22      20.113  20.558  64.983  1.00  0.00
ATOM    701  O2  U      22      21.075  20.703  65.753  1.00  0.00
ATOM    702  C3' U      22      18.262  24.411  65.144  1.00  0.00
ATOM    703  H3' U      22      17.852  23.831  64.317  1.00  0.00
ATOM    704  C2' U      22      19.551  23.749  65.461  1.00  0.00
ATOM    705  H2' U      22      19.999  23.439  64.517  1.00  0.00
ATOM    706  O2' U      22      20.422  24.388  66.381  1.00  0.00
ATOM    707 HO2' U      22      21.162  24.766  65.901  1.00  0.00
ATOM    708  O3' U      22      18.380  25.816  65.021  1.00  0.00
ATOM    709  P   C      23      18.801  26.564  63.669  1.00  0.00
ATOM    710  OP1 C      23      18.516  27.946  63.933  1.00  0.00
ATOM    711  OP2 C      23      18.109  25.970  62.556  1.00  0.00
ATOM    712  O5' C      23      20.421  26.303  63.580  1.00  0.00
ATOM    713  C5' C      23      21.378  26.949  64.444  1.00  0.00
ATOM    714  H5' C      23      21.001  27.096  65.457  1.00  0.00
ATOM    715 H5'' C      23      21.656  27.899  63.987  1.00  0.00
ATOM    716  C4' C      23      22.694  26.129  64.458  1.00  0.00
ATOM    717  H4' C      23      23.339  26.533  65.239  1.00  0.00
ATOM    718  O4' C      23      22.526  24.756  64.760  1.00  0.00
ATOM    719  C1' C      23      23.416  23.921  64.071  1.00  0.00
ATOM    720  H1' C      23      23.913  23.252  64.773  1.00  0.00
ATOM    721  N1  C      23      22.765  22.966  63.096  1.00  0.00
ATOM    722  C6  C      23      21.573  23.247  62.476  1.00  0.00
ATOM    723  H6  C      23      20.978  24.113  62.728  1.00  0.00
ATOM    724  C5  C      23      21.040  22.359  61.502  1.00  0.00
ATOM    725  H5  C      23      20.069  22.624  61.110  1.00  0.00
ATOM    726  C4  C      23      21.867  21.265  61.128  1.00  0.00
ATOM    727  N4  C      23      21.463  20.411  60.309  1.00  0.00
ATOM    728  H41 C      23      20.574  20.498  59.838  1.00  0.00
ATOM    729  H42 C      23      21.957  19.541  60.173  1.00  0.00
ATOM    730  N3  C      23      23.032  21.013  61.676  1.00  0.00
ATOM    731  C2  C      23      23.486  21.875  62.678  1.00  0.00
ATOM    732  O2  C      23      24.480  21.511  63.232  1.00  0.00
ATOM    733  C3' C      23      23.489  26.141  63.136  1.00  0.00
ATOM    734  H3' C      23      22.743  25.995  62.354  1.00  0.00
ATOM    735  C2' C      23      24.305  24.862  63.298  1.00  0.00
ATOM    736  H2' C      23      24.576  24.449  62.327  1.00  0.00
ATOM    737  O2' C      23      25.554  25.016  64.093  1.00  0.00
ATOM    738 HO2' C      23      25.772  25.932  64.280  1.00  0.00
ATOM    739  O3' C      23      24.279  27.274  62.851  1.00  0.00
ATOM    740  P   G      24      24.571  27.708  61.354  1.00  0.00
ATOM    741  OP1 G      24      24.913  29.144  61.375  1.00  0.00
ATOM    742  OP2 G      24      23.513  27.200  60.494  1.00  0.00
ATOM    743  O5' G      24      25.914  26.856  61.120  1.00  0.00
ATOM    744  C5' G      24      27.176  27.218  61.749  1.00  0.00
ATOM    745  H5' G      24      27.058  27.079  62.823  1.00  0.00
ATOM    746 H5'' G      24      27.503  28.196  61.395  1.00  0.00
ATOM    747  C4' G      24      28.197  26.284  61.254  1.00  0.00
ATOM    748  H4' G      24      29.129  26.725  61.609  1.00  0.00
ATOM    749  O4' G      24      28.001  25.021  61.803  1.00  0.00
ATOM    750  C1' G      24      28.499  24.044  60.911  1.00  0.00
ATOM    751  H1' G      24      29.281  23.401  61.313  1.00  0.00
ATOM    752  N9  G      24      27.424  23.278  60.290  1.00  0.00
ATOM    753  C8  G      24      26.074  23.562  60.232  1.00  0.00
ATOM    754  H8  G      24      25.605  24.437  60.657  1.00  0.00
ATOM    755  N7  G      24      25.383  22.754  59.489  1.00  0.00
ATOM    756  C5  G      24      26.400  21.967  58.977  1.00  0.00
ATOM    757  C6  G      24      26.277  20.938  57.965  1.00  0.00
ATOM    758  O6  G      24      25.324  20.426  57.397  1.00  0.00
ATOM    759  N1  G      24      27.497  20.416  57.579  1.00  0.00
ATOM    760  H1  G      24      27.479  19.683  56.884  1.00  0.00
ATOM    761  C2  G      24      28.680  20.887  58.029  1.00  0.00
ATOM    762  N2  G      24      29.658  20.168  57.671  1.00  0.00
ATOM    763  H21 G      24      30.576  20.337  58.057  1.00  0.00
ATOM    764  H22 G      24      29.670  19.712  56.769  1.00  0.00
ATOM    765  N3  G      24      28.875  21.719  59.039  1.00  0.00
ATOM    766  C4  G      24      27.653  22.239  59.435  1.00  0.00
ATOM    767  C3' G      24      28.331  26.016  59.798  1.00  0.00
ATOM    768  H3' G      24      27.364  25.773  59.357  1.00  0.00
ATOM    769  C2' G      24      29.284  24.753  59.811  1.00  0.00
ATOM    770  H2' G      24      29.209  24.274  58.835  1.00  0.00
ATOM    771  O2' G      24      30.605  24.823  60.323  1.00  0.00
ATOM    772 HO2' G      24      30.862  25.733  60.161  1.00  0.00
ATOM    773  O3' G      24      28.908  27.101  59.089  1.00  0.00
ATOM    774  P   A      25      28.539  27.480  57.595  1.00  0.00
ATOM    775  OP1 A      25      29.441  28.671  57.341  1.00  0.00
ATOM    776  OP2 A      25      27.095  27.580  57.381  1.00  0.00
ATOM    777  O5' A      25      29.051  26.301  56.675  1.00  0.00
ATOM    778  C5' A      25      30.353  25.795  56.744  1.00  0.00
ATOM    779  H5' A      25      30.704  25.659  57.767  1.00  0.00
ATOM    780 H5'' A      25      31.052  26.545  56.373  1.00  0.00
ATOM    781  C4' A      25      30.495  24.492  55.914  1.00  0.00
ATOM    782  H4' A      25      31.527  24.145  55.959  1.00  0.00
ATOM    783  O4' A      25      29.578  23.535  56.442  1.00  0.00
ATOM    784  C1' A      25      28.901  22.909  55.383  1.00  0.00
ATOM    785  H1' A      25      28.949  21.821  55.429  1.00  0.00
ATOM    786  N9  A      25      27.467  23.229  55.311  1.00  0.00
ATOM    787  C8  A      25      26.735  23.960  56.261  1.00  0.00
ATOM    788  H8  A      25      27.218  24.597  56.987  1.00  0.00
ATOM    789  N7  A      25      25.418  23.753  56.208  1.00  0.00
ATOM    790  C5  A      25      25.337  22.773  55.224  1.00  0.00
ATOM    791  C6  A      25      24.263  22.103  54.573  1.00  0.00
ATOM    792  N6  A      25      23.046  22.248  54.789  1.00  0.00
ATOM    793  H61 A      25      22.679  22.973  55.389  1.00  0.00
ATOM    794  H62 A      25      22.378  21.760  54.209  1.00  0.00
ATOM    795  N1  A      25      24.437  21.263  53.624  1.00  0.00
ATOM    796  C2  A      25      25.679  20.926  53.258  1.00  0.00
ATOM    797  H2  A      25      25.716  20.213  52.448  1.00  0.00
ATOM    798  N3  A      25      26.865  21.458  53.661  1.00  0.00
ATOM    799  C4  A      25      26.559  22.407  54.685  1.00  0.00
ATOM    800  C3' A      25      30.060  24.633  54.454  1.00  0.00
ATOM    801  H3' A      25      29.168  25.223  54.249  1.00  0.00
ATOM    802  C2' A      25      29.600  23.228  54.120  1.00  0.00
ATOM    803  H2' A      25      28.967  23.120  53.240  1.00  0.00
ATOM    804  O2' A      25      30.761  22.360  53.948  1.00  0.00
ATOM    805 HO2' A      25      30.461  21.614  53.423  1.00  0.00
ATOM    806  O3' A      25      31.171  25.069  53.697  1.00  0.00
ATOM    807  P   C      26      31.070  25.641  52.221  1.00  0.00
ATOM    808  OP1 C      26      32.434  25.818  51.694  1.00  0.00
ATOM    809  OP2 C      26      30.221  26.846  52.229  1.00  0.00
ATOM    810  O5' C      26      30.347  24.591  51.281  1.00  0.00
ATOM    811  C5' C      26      30.988  23.384  50.830  1.00  0.00
ATOM    812  H5' C      26      31.248  22.735  51.667  1.00  0.00
ATOM    813 H5'' C      26      31.879  23.748  50.319  1.00  0.00
ATOM    814  C4' C      26      30.119  22.528  49.854  1.00  0.00
ATOM    815  H4' C      26      30.728  21.678  49.545  1.00  0.00
ATOM    816  O4' C      26      28.974  21.968  50.436  1.00  0.00
ATOM    817  C1' C      26      27.989  21.918  49.502  1.00  0.00
ATOM    818  H1' C      26      27.867  20.860  49.272  1.00  0.00
ATOM    819  N1  C      26      26.646  22.489  49.918  1.00  0.00
ATOM    820  C6  C      26      26.592  23.458  50.926  1.00  0.00
ATOM    821  H6  C      26      27.561  23.823  51.235  1.00  0.00
ATOM    822  C5  C      26      25.434  23.878  51.498  1.00  0.00
ATOM    823  H5  C      26      25.464  24.528  52.359  1.00  0.00
ATOM    824  C4  C      26      24.291  23.195  51.071  1.00  0.00
ATOM    825  N4  C      26      23.235  23.592  51.712  1.00  0.00
ATOM    826  H41 C      26      23.338  24.295  52.430  1.00  0.00
ATOM    827  H42 C      26      22.414  23.081  51.422  1.00  0.00
ATOM    828  N3  C      26      24.239  22.383  50.076  1.00  0.00
ATOM    829  C2  C      26      25.434  21.917  49.530  1.00  0.00
ATOM    830  O2  C      26      25.387  21.088  48.606  1.00  0.00
ATOM    831  C3' C      26      29.623  23.298  48.579  1.00  0.00
ATOM    832  H3' C      26      29.244  24.277  48.874  1.00  0.00
ATOM    833  C2' C      26      28.427  22.458  48.126  1.00  0.00
ATOM    834  H2' C      26      27.628  22.995  47.615  1.00  0.00
ATOM    835  O2' C      26      28.812  21.341  47.345  1.00  0.00
ATOM    836 HO2' C      26      28.479  21.553  46.469  1.00  0.00
ATOM    837  O3' C      26      30.642  23.486  47.577  1.00  0.00
ATOM    838  P   U      27      30.457  24.540  46.471  1.00  0.00
ATOM    839  OP1 U      27      31.748  24.459  45.804  1.00  0.00
ATOM    840  OP2 U      27      30.070  25.773  47.130  1.00  0.00
ATOM    841  O5' U      27      29.242  24.036  45.543  1.00  0.00
ATOM    842  C5' U      27      29.285  22.978  44.586  1.00  0.00
ATOM    843  H5' U      27      29.737  22.088  45.023  1.00  0.00
ATOM    844 H5'' U      27      29.967  23.232  43.775  1.00  0.00
ATOM    845  C4' U      27      27.891  22.669  44.086  1.00  0.00
ATOM    846  H4' U      27      28.188  21.895  43.379  1.00  0.00
ATOM    847  O4' U      27      26.979  22.286  45.081  1.00  0.00
ATOM    848  C1' U      27      25.648  22.501  44.710  1.00  0.00
ATOM    849  H1' U      27      25.063  21.587  44.611  1.00  0.00
ATOM    850  N1  U      27      24.887  23.293  45.672  1.00  0.00
ATOM    851  C6  U      27      25.595  24.282  46.436  1.00  0.00
ATOM    852  H6  U      27      26.649  24.466  46.292  1.00  0.00
ATOM    853  C5  U      27      24.909  24.891  47.441  1.00  0.00
ATOM    854  H5  U      27      25.410  25.578  48.106  1.00  0.00
ATOM    855  C4  U      27      23.482  24.686  47.680  1.00  0.00
ATOM    856  O4  U      27      22.909  25.251  48.545  1.00  0.00
ATOM    857  N3  U      27      22.850  23.722  46.887  1.00  0.00
ATOM    858  H3  U      27      21.876  23.530  47.072  1.00  0.00
ATOM    859  C2  U      27      23.469  23.018  45.862  1.00  0.00
ATOM    860  O2  U      27      22.838  22.187  45.238  1.00  0.00
ATOM    861  C3' U      27      27.144  23.695  43.305  1.00  0.00
ATOM    862  H3' U      27      27.213  24.572  43.949  1.00  0.00
ATOM    863  C2' U      27      25.774  23.213  43.329  1.00  0.00
ATOM    864  H2' U      27      25.174  24.120  43.403  1.00  0.00
ATOM    865  O2' U      27      25.322  22.440  42.164  1.00  0.00
ATOM    866 HO2' U      27      25.530  22.990  41.406  1.00  0.00
ATOM    867  O3' U      27      27.732  23.985  41.989  1.00  0.00
ATOM    868  P   A      28      27.269  25.228  41.217  1.00  0.00
ATOM    869  OP1 A      28      28.299  25.374  40.216  1.00  0.00
ATOM    870  OP2 A      28      27.019  26.378  42.111  1.00  0.00
ATOM    871  O5' A      28      25.788  24.887  40.706  1.00  0.00
ATOM    872  C5' A      28      25.389  24.179  39.524  1.00  0.00
ATOM    873  H5' A      28      25.774  23.159  39.530  1.00  0.00
ATOM    874 H5'' A      28      25.731  24.608  38.581  1.00  0.00
ATOM    875  C4' A      28      23.841  24.190  39.439  1.00  0.00
ATOM    876  H4' A      28      23.601  23.747  38.472  1.00  0.00
ATOM    877  O4' A      28      23.262  23.483  40.493  1.00  0.00
ATOM    878  C1' A      28      21.950  24.011  40.701  1.00  0.00
ATOM    879  H1' A      28      21.143  23.278  40.690  1.00  0.00
ATOM    880  N9  A      28      21.999  24.870  41.969  1.00  0.00
ATOM    881  C8  A      28      23.060  25.365  42.631  1.00  0.00
ATOM    882  H8  A      28      24.094  25.367  42.320  1.00  0.00
ATOM    883  N7  A      28      22.663  25.964  43.782  1.00  0.00
ATOM    884  C5  A      28      21.312  25.757  43.821  1.00  0.00
ATOM    885  C6  A      28      20.239  26.098  44.657  1.00  0.00
ATOM    886  N6  A      28      20.400  26.785  45.821  1.00  0.00
ATOM    887  H61 A      28      21.362  27.011  46.033  1.00  0.00
ATOM    888  H62 A      28      19.607  27.009  46.405  1.00  0.00
ATOM    889  N1  A      28      18.994  25.742  44.456  1.00  0.00
ATOM    890  C2  A      28      18.770  25.096  43.329  1.00  0.00
ATOM    891  H2  A      28      17.751  24.782  43.162  1.00  0.00
ATOM    892  N3  A      28      19.563  24.768  42.327  1.00  0.00
ATOM    893  C4  A      28      20.859  25.053  42.693  1.00  0.00
ATOM    894  C3' A      28      23.137  25.556  39.404  1.00  0.00
ATOM    895  H3' A      28      23.435  26.204  40.228  1.00  0.00
ATOM    896  C2' A      28      21.717  25.081  39.609  1.00  0.00
ATOM    897  H2' A      28      21.042  25.882  39.907  1.00  0.00
ATOM    898  O2' A      28      21.195  24.348  38.566  1.00  0.00
ATOM    899 HO2' A      28      20.330  23.949  38.685  1.00  0.00
ATOM    900  O3' A      28      23.389  26.221  38.202  1.00  0.00
ATOM    901  P   G      29      23.063  27.753  37.965  1.00  0.00
ATOM    902  OP1 G      29      23.238  27.962  36.554  1.00  0.00
ATOM    903  OP2 G      29      23.859  28.469  38.980  1.00  0.00
ATOM    904  O5' G      29      21.564  27.944  38.409  1.00  0.00
ATOM    905  C5' G      29      20.433  27.587  37.554  1.00  0.00
ATOM    906  H5' G      29      20.325  26.503  37.574  1.00  0.00
ATOM    907 H5'' G      29      20.588  28.034  36.572  1.00  0.00
ATOM    908  C4' G      29      19.247  28.253  38.248  1.00  0.00
ATOM    909  H4' G      29      18.437  28.073  37.541  1.00  0.00
ATOM    910  O4' G      29      18.974  27.573  39.461  1.00  0.00
ATOM    911  C1' G      29      18.466  28.528  40.382  1.00  0.00
ATOM    912  H1' G      29      17.538  28.153  40.814  1.00  0.00
ATOM    913  N9  G      29      19.406  28.828  41.479  1.00  0.00
ATOM    914  C8  G      29      20.752  28.591  41.625  1.00  0.00
ATOM    915  H8  G      29      21.348  28.121  40.856  1.00  0.00
ATOM    916  N7  G      29      21.333  28.905  42.712  1.00  0.00
ATOM    917  C5  G      29      20.277  29.512  43.385  1.00  0.00
ATOM    918  C6  G      29      20.191  30.194  44.639  1.00  0.00
ATOM    919  O6  G      29      20.995  30.282  45.577  1.00  0.00
ATOM    920  N1  G      29      18.924  30.781  44.879  1.00  0.00
ATOM    921  H1  G      29      18.813  31.167  45.805  1.00  0.00
ATOM    922  C2  G      29      17.862  30.603  44.117  1.00  0.00
ATOM    923  N2  G      29      16.766  31.092  44.590  1.00  0.00
ATOM    924  H21 G      29      15.891  31.015  44.092  1.00  0.00
ATOM    925  H22 G      29      16.723  31.335  45.570  1.00  0.00
ATOM    926  N3  G      29      17.901  29.970  42.946  1.00  0.00
ATOM    927  C4  G      29      19.103  29.450  42.644  1.00  0.00
ATOM    928  C3' G      29      19.419  29.742  38.616  1.00  0.00
ATOM    929  H3' G      29      20.342  29.984  39.142  1.00  0.00
ATOM    930  C2' G      29      18.215  29.775  39.644  1.00  0.00
ATOM    931  H2' G      29      18.229  30.659  40.281  1.00  0.00
ATOM    932  O2' G      29      16.989  29.704  38.972  1.00  0.00
ATOM    933 HO2' G      29      16.995  30.541  38.500  1.00  0.00
ATOM    934  O3' G      29      19.278  30.584  37.545  1.00  0.00
ATOM    935  P   A      30      20.578  31.268  36.906  1.00  0.00
ATOM    936  OP1 A      30      19.946  32.352  36.067  1.00  0.00
ATOM    937  OP2 A      30      21.517  30.220  36.281  1.00  0.00
ATOM    938  O5' A      30      21.293  31.912  38.118  1.00  0.00
ATOM    939  C5' A      30      21.135  33.241  38.456  1.00  0.00
ATOM    940  H5' A      30      20.904  33.869  37.595  1.00  0.00
ATOM    941 H5'' A      30      22.043  33.612  38.931  1.00  0.00
ATOM    942  C4' A      30      19.877  33.397  39.352  1.00  0.00
ATOM    943  H4' A      30      19.012  33.174  38.727  1.00  0.00
ATOM    944  O4' A      30      19.926  32.513  40.493  1.00  0.00
ATOM    945  C1' A      30      19.375  33.231  41.634  1.00  0.00
ATOM    946  H1' A      30      18.519  32.703  42.055  1.00  0.00
ATOM    947  N9  A      30      20.378  33.229  42.654  1.00  0.00
ATOM    948  C8  A      30      21.592  32.594  42.566  1.00  0.00
ATOM    949  H8  A      30      21.983  32.152  41.661  1.00  0.00
ATOM    950  N7  A      30      22.253  32.648  43.740  1.00  0.00
ATOM    951  C5  A      30      21.301  33.227  44.663  1.00  0.00
ATOM    952  C6  A      30      21.261  33.412  46.052  1.00  0.00
ATOM    953  N6  A      30      22.363  33.289  46.763  1.00  0.00
ATOM    954  H61 A      30      23.164  32.848  46.332  1.00  0.00
ATOM    955  H62 A      30      22.282  33.587  47.724  1.00  0.00
ATOM    956  N1  A      30      20.269  34.062  46.654  1.00  0.00
ATOM    957  C2  A      30      19.199  34.459  45.870  1.00  0.00
ATOM    958  H2  A      30      18.306  34.866  46.320  1.00  0.00
ATOM    959  N3  A      30      19.131  34.323  44.559  1.00  0.00
ATOM    960  C4  A      30      20.186  33.652  44.010  1.00  0.00
ATOM    961  C3' A      30      19.886  34.762  39.992  1.00  0.00
ATOM    962  H3' A      30      20.911  34.917  40.330  1.00  0.00
ATOM    963  C2' A      30      19.032  34.642  41.190  1.00  0.00
ATOM    964  H2' A      30      19.343  35.401  41.908  1.00  0.00
ATOM    965  O2' A      30      17.664  34.854  40.821  1.00  0.00
ATOM    966 HO2' A      30      17.554  35.807  40.784  1.00  0.00
ATOM    967  O3' A      30      19.629  35.815  39.035  1.00  0.00
ATOM    968  P   G      31      19.963  37.371  39.319  1.00  0.00
ATOM    969  OP1 G      31      19.412  38.220  38.208  1.00  0.00
ATOM    970  OP2 G      31      21.397  37.503  39.639  1.00  0.00
ATOM    971  O5' G      31      19.256  37.772  40.593  1.00  0.00
ATOM    972  C5' G      31      17.885  38.136  40.664  1.00  0.00
ATOM    973  H5' G      31      17.323  37.342  40.172  1.00  0.00
ATOM    974 H5'' G      31      17.666  39.082  40.167  1.00  0.00
ATOM    975  C4' G      31      17.501  38.317  42.108  1.00  0.00
ATOM    976  H4' G      31      16.423  38.369  42.264  1.00  0.00
ATOM    977  O4' G      31      17.875  37.286  42.967  1.00  0.00
ATOM    978  C1' G      31      18.157  37.868  44.225  1.00  0.00
ATOM    979  H1' G      31      17.575  37.422  45.032  1.00  0.00
ATOM    980  N9  G      31      19.551  37.608  44.637  1.00  0.00
ATOM    981  C8  G      31      20.645  37.210  43.886  1.00  0.00
ATOM    982  H8  G      31      20.601  37.188  42.807  1.00  0.00
ATOM    983  N7  G      31      21.664  36.869  44.621  1.00  0.00
ATOM    984  C5  G      31      21.307  37.032  45.945  1.00  0.00
ATOM    985  C6  G      31      22.016  36.902  47.152  1.00  0.00
ATOM    986  O6  G      31      23.174  36.495  47.341  1.00  0.00
ATOM    987  N1  G      31      21.279  37.263  48.289  1.00  0.00
ATOM    988  H1  G      31      21.859  37.364  49.110  1.00  0.00
ATOM    989  C2  G      31      19.978  37.736  48.246  1.00  0.00
ATOM    990  N2  G      31      19.613  38.212  49.389  1.00  0.00
ATOM    991  H21 G      31      18.811  38.825  49.359  1.00  0.00
ATOM    992  H22 G      31      20.322  38.332  50.098  1.00  0.00
ATOM    993  N3  G      31      19.315  37.840  47.113  1.00  0.00
ATOM    994  C4  G      31      19.979  37.414  45.996  1.00  0.00
ATOM    995  C3' G      31      18.225  39.537  42.600  1.00  0.00
ATOM    996  H3' G      31      19.275  39.422  42.333  1.00  0.00
ATOM    997  C2' G      31      18.083  39.404  44.096  1.00  0.00
ATOM    998  H2' G      31      18.868  39.923  44.647  1.00  0.00
ATOM    999  O2' G      31      16.774  39.636  44.530  1.00  0.00
ATOM   1000 HO2' G      31      16.806  39.689  45.488  1.00  0.00
ATOM   1001  O3' G      31      17.676  40.773  42.109  1.00  0.00
ATOM   1002  P   C      32      18.533  42.127  42.279  1.00  0.00
ATOM   1003  OP1 C      32      17.664  43.215  42.014  1.00  0.00
ATOM   1004  OP2 C      32      19.707  41.924  41.461  1.00  0.00
ATOM   1005  O5' C      32      18.983  42.272  43.837  1.00  0.00
ATOM   1006  C5' C      32      17.947  42.623  44.713  1.00  0.00
ATOM   1007  H5' C      32      17.071  41.979  44.641  1.00  0.00
ATOM   1008 H5'' C      32      17.666  43.622  44.382  1.00  0.00
ATOM   1009  C4' C      32      18.496  42.550  46.169  1.00  0.00
ATOM   1010  H4' C      32      17.725  42.522  46.939  1.00  0.00
ATOM   1011  O4' C      32      19.200  41.370  46.319  1.00  0.00
ATOM   1012  C1' C      32      20.062  41.495  47.342  1.00  0.00
ATOM   1013  H1' C      32      19.725  41.018  48.262  1.00  0.00
ATOM   1014  N1  C      32      21.367  40.836  47.015  1.00  0.00
ATOM   1015  C6  C      32      21.946  40.617  45.753  1.00  0.00
ATOM   1016  H6  C      32      21.384  40.898  44.874  1.00  0.00
ATOM   1017  C5  C      32      23.105  40.015  45.530  1.00  0.00
ATOM   1018  H5  C      32      23.390  39.781  44.514  1.00  0.00
ATOM   1019  C4  C      32      23.794  39.578  46.675  1.00  0.00
ATOM   1020  N4  C      32      24.934  39.013  46.591  1.00  0.00
ATOM   1021  H41 C      32      25.326  38.721  45.707  1.00  0.00
ATOM   1022  H42 C      32      25.264  38.781  47.517  1.00  0.00
ATOM   1023  N3  C      32      23.365  39.838  47.893  1.00  0.00
ATOM   1024  C2  C      32      22.221  40.437  48.111  1.00  0.00
ATOM   1025  O2  C      32      21.888  40.619  49.240  1.00  0.00
ATOM   1026  C3' C      32      19.465  43.658  46.386  1.00  0.00
ATOM   1027  H3' C      32      20.154  43.760  45.547  1.00  0.00
ATOM   1028  C2' C      32      20.331  43.008  47.578  1.00  0.00
ATOM   1029  H2' C      32      21.387  43.274  47.623  1.00  0.00
ATOM   1030  O2' C      32      19.776  43.404  48.848  1.00  0.00
ATOM   1031 HO2' C      32      19.062  44.030  48.705  1.00  0.00
ATOM   1032  O3' C      32      18.783  44.803  46.775  1.00  0.00
ATOM   1033  P   C      33      19.455  46.226  47.095  1.00  0.00
ATOM   1034  OP1 C      33      18.364  47.210  47.263  1.00  0.00
ATOM   1035  OP2 C      33      20.448  46.528  46.047  1.00  0.00
ATOM   1036  O5' C      33      20.182  46.152  48.512  1.00  0.00
ATOM   1037  C5' C      33      19.990  47.237  49.460  1.00  0.00
ATOM   1038  H5' C      33      19.101  47.136  50.082  1.00  0.00
ATOM   1039 H5'' C      33      19.799  48.165  48.921  1.00  0.00
ATOM   1040  C4' C      33      21.343  47.388  50.253  1.00  0.00
ATOM   1041  H4' C      33      21.272  48.174  51.005  1.00  0.00
ATOM   1042  O4' C      33      21.788  46.121  50.861  1.00  0.00
ATOM   1043  C1' C      33      23.239  46.083  50.853  1.00  0.00
ATOM   1044  H1' C      33      23.545  45.877  51.879  1.00  0.00
ATOM   1045  N1  C      33      23.726  44.897  50.011  1.00  0.00
ATOM   1046  C6  C      33      23.059  44.466  48.958  1.00  0.00
ATOM   1047  H6  C      33      22.112  44.862  48.624  1.00  0.00
ATOM   1048  C5  C      33      23.707  43.587  48.181  1.00  0.00
ATOM   1049  H5  C      33      23.207  43.189  47.310  1.00  0.00
ATOM   1050  C4  C      33      24.951  43.014  48.612  1.00  0.00
ATOM   1051  N4  C      33      25.626  42.109  48.037  1.00  0.00
ATOM   1052  H41 C      33      25.479  41.837  47.075  1.00  0.00
ATOM   1053  H42 C      33      26.418  41.744  48.546  1.00  0.00
ATOM   1054  N3  C      33      25.638  43.528  49.666  1.00  0.00
ATOM   1055  C2  C      33      25.025  44.503  50.340  1.00  0.00
ATOM   1056  O2  C      33      25.626  45.042  51.226  1.00  0.00
ATOM   1057  C3' C      33      22.495  47.707  49.302  1.00  0.00
ATOM   1058  H3' C      33      22.495  46.990  48.481  1.00  0.00
ATOM   1059  C2' C      33      23.586  47.435  50.307  1.00  0.00
ATOM   1060  H2' C      33      24.514  47.354  49.741  1.00  0.00
ATOM   1061  O2' C      33      23.864  48.320  51.445  1.00  0.00
ATOM   1062 HO2' C      33      24.457  49.045  51.235  1.00  0.00
ATOM   1063  O3' C      33      22.482  49.020  48.799  1.00  0.00
ATOM   1064  P   C      34      23.078  49.353  47.441  1.00  0.00
ATOM   1065  OP1 C      34      22.939  50.808  47.115  1.00  0.00
ATOM   1066  OP2 C      34      22.414  48.370  46.506  1.00  0.00
ATOM   1067  O5' C      34      24.647  49.018  47.621  1.00  0.00
ATOM   1068  C5' C      34      25.405  49.991  48.297  1.00  0.00
ATOM   1069  H5' C      34      24.874  50.379  49.166  1.00  0.00
ATOM   1070 H5'' C      34      25.444  50.907  47.708  1.00  0.00
ATOM   1071  C4' C      34      26.791  49.516  48.779  1.00  0.00
ATOM   1072  H4' C      34      27.094  50.299  49.474  1.00  0.00
ATOM   1073  O4' C      34      26.854  48.231  49.280  1.00  0.00
ATOM   1074  C1' C      34      28.124  47.639  49.025  1.00  0.00
ATOM   1075  H1' C      34      28.639  47.306  49.926  1.00  0.00
ATOM   1076  N1  C      34      28.027  46.399  48.196  1.00  0.00
ATOM   1077  C6  C      34      26.830  46.151  47.516  1.00  0.00
ATOM   1078  H6  C      34      26.018  46.861  47.567  1.00  0.00
ATOM   1079  C5  C      34      26.714  45.003  46.792  1.00  0.00
ATOM   1080  H5  C      34      25.795  44.817  46.256  1.00  0.00
ATOM   1081  C4  C      34      27.806  44.175  46.726  1.00  0.00
ATOM   1082  N4  C      34      27.768  43.120  45.902  1.00  0.00
ATOM   1083  H41 C      34      26.905  42.992  45.393  1.00  0.00
ATOM   1084  H42 C      34      28.581  42.523  45.845  1.00  0.00
ATOM   1085  N3  C      34      28.941  44.421  47.278  1.00  0.00
ATOM   1086  C2  C      34      29.108  45.559  47.969  1.00  0.00
ATOM   1087  O2  C      34      30.189  45.686  48.494  1.00  0.00
ATOM   1088  C3' C      34      27.756  49.440  47.582  1.00  0.00
ATOM   1089  H3' C      34      27.321  48.804  46.811  1.00  0.00
ATOM   1090  C2' C      34      28.933  48.679  48.235  1.00  0.00
ATOM   1091  H2' C      34      29.584  48.141  47.545  1.00  0.00
ATOM   1092  O2' C      34      29.598  49.302  49.285  1.00  0.00
ATOM   1093 HO2' C      34      30.361  48.798  49.578  1.00  0.00
ATOM   1094  O3' C      34      28.157  50.671  47.029  1.00  0.00
ATOM   1095  P   U      35      28.769  50.667  45.527  1.00  0.00
ATOM   1096  OP1 U      35      28.984  52.070  45.140  1.00  0.00
ATOM   1097  OP2 U      35      27.819  49.934  44.685  1.00  0.00
ATOM   1098  O5' U      35      30.123  49.959  45.472  1.00  0.00
ATOM   1099  C5' U      35      31.250  50.316  46.204  1.00  0.00
ATOM   1100  H5' U      35      30.995  50.520  47.244  1.00  0.00
ATOM   1101 H5'' U      35      31.708  51.258  45.903  1.00  0.00
ATOM   1102  C4' U      35      32.301  49.116  46.315  1.00  0.00
ATOM   1103  H4' U      35      33.067  49.432  47.023  1.00  0.00
ATOM   1104  O4' U      35      31.748  47.849  46.799  1.00  0.00
ATOM   1105  C1' U      35      32.243  46.756  46.074  1.00  0.00
ATOM   1106  H1' U      35      32.586  45.987  46.766  1.00  0.00
ATOM   1107  N1  U      35      31.218  46.126  45.195  1.00  0.00
ATOM   1108  C6  U      35      29.993  46.672  44.835  1.00  0.00
ATOM   1109  H6  U      35      29.773  47.642  45.255  1.00  0.00
ATOM   1110  C5  U      35      29.097  45.895  44.195  1.00  0.00
ATOM   1111  H5  U      35      28.129  46.322  43.973  1.00  0.00
ATOM   1112  C4  U      35      29.445  44.621  43.626  1.00  0.00
ATOM   1113  O4  U      35      28.704  43.851  43.055  1.00  0.00
ATOM   1114  N3  U      35      30.800  44.328  43.754  1.00  0.00
ATOM   1115  H3  U      35      31.191  43.553  43.237  1.00  0.00
ATOM   1116  C2  U      35      31.557  44.867  44.734  1.00  0.00
ATOM   1117  O2  U      35      32.525  44.253  45.050  1.00  0.00
ATOM   1118  C3' U      35      33.074  48.778  45.063  1.00  0.00
ATOM   1119  H3' U      35      32.470  48.854  44.159  1.00  0.00
ATOM   1120  C2' U      35      33.468  47.332  45.363  1.00  0.00
ATOM   1121  H2' U      35      33.646  46.735  44.469  1.00  0.00
ATOM   1122  O2' U      35      34.567  47.276  46.242  1.00  0.00
ATOM   1123 HO2' U      35      35.313  47.755  45.875  1.00  0.00
ATOM   1124  O3' U      35      34.197  49.606  44.964  1.00  0.00
ATOM   1125  P   G      36      35.193  49.547  43.704  1.00  0.00
ATOM   1126  OP1 G      36      35.909  50.809  43.686  1.00  0.00
ATOM   1127  OP2 G      36      34.298  49.280  42.518  1.00  0.00
ATOM   1128  O5' G      36      36.207  48.300  43.838  1.00  0.00
ATOM   1129  C5' G      36      37.310  48.355  44.731  1.00  0.00
ATOM   1130  H5' G      36      37.082  48.560  45.777  1.00  0.00
ATOM   1131 H5'' G      36      37.947  49.173  44.394  1.00  0.00
ATOM   1132  C4' G      36      38.248  47.135  44.492  1.00  0.00
ATOM   1133  H4' G      36      39.112  47.202  45.153  1.00  0.00
ATOM   1134  O4' G      36      37.697  45.880  44.843  1.00  0.00
ATOM   1135  C1' G      36      38.039  44.924  43.723  1.00  0.00
ATOM   1136  H1' G      36      38.446  44.044  44.222  1.00  0.00
ATOM   1137  N9  G      36      36.804  44.621  42.976  1.00  0.00
ATOM   1138  C8  G      36      35.481  45.136  43.103  1.00  0.00
ATOM   1139  H8  G      36      35.266  46.111  43.515  1.00  0.00
ATOM   1140  N7  G      36      34.538  44.532  42.431  1.00  0.00
ATOM   1141  C5  G      36      35.299  43.493  41.820  1.00  0.00
ATOM   1142  C6  G      36      34.950  42.548  40.813  1.00  0.00
ATOM   1143  O6  G      36      33.910  42.478  40.127  1.00  0.00
ATOM   1144  N1  G      36      35.905  41.598  40.567  1.00  0.00
ATOM   1145  H1  G      36      35.605  40.864  39.943  1.00  0.00
ATOM   1146  C2  G      36      37.165  41.740  41.058  1.00  0.00
ATOM   1147  N2  G      36      38.080  40.853  40.784  1.00  0.00
ATOM   1148  H21 G      36      39.043  41.028  41.035  1.00  0.00
ATOM   1149  H22 G      36      37.894  40.103  40.134  1.00  0.00
ATOM   1150  N3  G      36      37.626  42.785  41.752  1.00  0.00
ATOM   1151  C4  G      36      36.604  43.504  42.206  1.00  0.00
ATOM   1152  C3' G      36      38.760  47.119  43.049  1.00  0.00
ATOM   1153  H3' G      36      37.931  47.280  42.360  1.00  0.00
ATOM   1154  C2' G      36      39.165  45.672  42.900  1.00  0.00
ATOM   1155  H2' G      36      39.120  45.443  41.836  1.00  0.00
ATOM   1156  O2' G      36      40.434  45.351  43.478  1.00  0.00
ATOM   1157 HO2' G      36      41.199  45.849  43.179  1.00  0.00
ATOM   1158  O3' G      36      39.776  48.087  42.868  1.00  0.00
ATOM   1159  P   U      37      40.116  48.643  41.436  1.00  0.00
ATOM   1160  OP1 U      37      41.093  49.683  41.702  1.00  0.00
ATOM   1161  OP2 U      37      38.835  49.035  40.817  1.00  0.00
ATOM   1162  O5' U      37      40.776  47.583  40.590  1.00  0.00
ATOM   1163  C5' U      37      42.084  47.011  40.823  1.00  0.00
ATOM   1164  H5' U      37      42.123  46.765  41.885  1.00  0.00
ATOM   1165 H5'' U      37      42.797  47.821  40.670  1.00  0.00
ATOM   1166  C4' U      37      42.445  45.806  39.879  1.00  0.00
ATOM   1167  H4' U      37      43.519  45.631  39.933  1.00  0.00
ATOM   1168  O4' U      37      41.863  44.586  40.289  1.00  0.00
ATOM   1169  C1' U      37      41.487  43.818  39.147  1.00  0.00
ATOM   1170  H1' U      37      41.887  42.820  39.326  1.00  0.00
ATOM   1171  N1  U      37      40.022  43.800  38.878  1.00  0.00
ATOM   1172  C6  U      37      39.157  44.771  39.289  1.00  0.00
ATOM   1173  H6  U      37      39.658  45.593  39.778  1.00  0.00
ATOM   1174  C5  U      37      37.824  44.745  38.922  1.00  0.00
ATOM   1175  H5  U      37      37.145  45.519  39.249  1.00  0.00
ATOM   1176  C4  U      37      37.289  43.686  38.073  1.00  0.00
ATOM   1177  O4  U      37      36.163  43.456  37.700  1.00  0.00
ATOM   1178  N3  U      37      38.248  42.714  37.718  1.00  0.00
ATOM   1179  H3  U      37      37.933  42.088  36.991  1.00  0.00
ATOM   1180  C2  U      37      39.547  42.694  38.041  1.00  0.00
ATOM   1181  O2  U      37      40.292  41.799  37.745  1.00  0.00
ATOM   1182  C3' U      37      42.283  45.870  38.393  1.00  0.00
ATOM   1183  H3' U      37      41.243  46.102  38.162  1.00  0.00
ATOM   1184  C2' U      37      42.318  44.381  37.961  1.00  0.00
ATOM   1185  H2' U      37      41.933  44.153  36.967  1.00  0.00
ATOM   1186  O2' U      37      43.654  43.804  37.998  1.00  0.00
ATOM   1187 HO2' U      37      44.111  44.316  37.327  1.00  0.00
ATOM   1188  O3' U      37      43.264  46.572  37.711  1.00  0.00
ATOM   1189  P   A      38      42.900  47.639  36.712  1.00  0.00
ATOM   1190  OP1 A      38      44.075  47.820  35.888  1.00  0.00
ATOM   1191  OP2 A      38      42.367  48.798  37.462  1.00  0.00
ATOM   1192  O5' A      38      41.727  47.157  35.733  1.00  0.00
ATOM   1193  C5' A      38      41.981  46.334  34.614  1.00  0.00
ATOM   1194  H5' A      38      42.593  45.540  35.041  1.00  0.00
ATOM   1195 H5'' A      38      42.606  46.761  33.830  1.00  0.00
ATOM   1196  C4' A      38      40.655  45.820  34.125  1.00  0.00
ATOM   1197  H4' A      38      40.863  45.158  33.285  1.00  0.00
ATOM   1198  O4' A      38      39.886  45.288  35.213  1.00  0.00
ATOM   1199  C1' A      38      38.504  45.505  34.791  1.00  0.00
ATOM   1200  H1' A      38      38.028  44.538  34.623  1.00  0.00
ATOM   1201  N9  A      38      37.760  46.238  35.829  1.00  0.00
ATOM   1202  C8  A      38      38.253  47.046  36.796  1.00  0.00
ATOM   1203  H8  A      38      39.321  47.172  36.899  1.00  0.00
ATOM   1204  N7  A      38      37.359  47.592  37.528  1.00  0.00
ATOM   1205  C5  A      38      36.111  47.048  37.046  1.00  0.00
ATOM   1206  C6  A      38      34.808  47.171  37.452  1.00  0.00
ATOM   1207  N6  A      38      34.365  47.842  38.490  1.00  0.00
ATOM   1208  H61 A      38      35.048  47.988  39.219  1.00  0.00
ATOM   1209  H62 A      38      33.363  47.806  38.609  1.00  0.00
ATOM   1210  N1  A      38      33.869  46.526  36.784  1.00  0.00
ATOM   1211  C2  A      38      34.251  45.689  35.884  1.00  0.00
ATOM   1212  H2  A      38      33.488  45.121  35.373  1.00  0.00
ATOM   1213  N3  A      38      35.456  45.428  35.390  1.00  0.00
ATOM   1214  C4  A      38      36.383  46.149  36.081  1.00  0.00
ATOM   1215  C3' A      38      39.750  46.961  33.618  1.00  0.00
ATOM   1216  H3' A      38      39.631  47.831  34.264  1.00  0.00
ATOM   1217  C2' A      38      38.430  46.281  33.527  1.00  0.00
ATOM   1218  H2' A      38      37.563  46.940  33.487  1.00  0.00
ATOM   1219  O2' A      38      38.363  45.280  32.541  1.00  0.00
ATOM   1220 HO2' A      38      38.729  45.726  31.773  1.00  0.00
ATOM   1221  O3' A      38      40.226  47.346  32.330  1.00  0.00
ATOM   1222  P   A      39      40.139  48.923  31.944  1.00  0.00
ATOM   1223  OP1 A      39      40.441  49.123  30.506  1.00  0.00
ATOM   1224  OP2 A      39      40.867  49.709  33.001  1.00  0.00
ATOM   1225  O5' A      39      38.640  49.345  32.241  1.00  0.00
ATOM   1226  C5' A      39      37.564  49.002  31.360  1.00  0.00
ATOM   1227  H5' A      39      37.364  47.939  31.489  1.00  0.00
ATOM   1228 H5'' A      39      37.796  49.190  30.312  1.00  0.00
ATOM   1229  C4' A      39      36.280  49.732  31.668  1.00  0.00
ATOM   1230  H4' A      39      35.603  49.513  30.842  1.00  0.00
ATOM   1231  O4' A      39      35.859  49.397  33.016  1.00  0.00
ATOM   1232  C1' A      39      35.521  50.583  33.611  1.00  0.00
ATOM   1233  H1' A      39      34.465  50.813  33.470  1.00  0.00
ATOM   1234  N9  A      39      35.695  50.561  35.070  1.00  0.00
ATOM   1235  C8  A      39      36.849  50.682  35.799  1.00  0.00
ATOM   1236  H8  A      39      37.820  50.557  35.344  1.00  0.00
ATOM   1237  N7  A      39      36.674  50.943  37.124  1.00  0.00
ATOM   1238  C5  A      39      35.274  51.010  37.198  1.00  0.00
ATOM   1239  C6  A      39      34.324  51.221  38.237  1.00  0.00
ATOM   1240  N6  A      39      34.619  51.663  39.417  1.00  0.00
ATOM   1241  H61 A      39      35.567  51.636  39.766  1.00  0.00
ATOM   1242  H62 A      39      33.840  51.647  40.060  1.00  0.00
ATOM   1243  N1  A      39      33.060  51.228  38.046  1.00  0.00
ATOM   1244  C2  A      39      32.670  51.057  36.804  1.00  0.00
ATOM   1245  H2  A      39      31.605  51.172  36.666  1.00  0.00
ATOM   1246  N3  A      39      33.326  50.863  35.680  1.00  0.00
ATOM   1247  C4  A      39      34.651  50.757  35.949  1.00  0.00
ATOM   1248  C3' A      39      36.625  51.249  31.520  1.00  0.00
ATOM   1249  H3' A      39      37.669  51.466  31.291  1.00  0.00
ATOM   1250  C2' A      39      36.420  51.596  32.991  1.00  0.00
ATOM   1251  H2' A      39      37.379  51.585  33.510  1.00  0.00
ATOM   1252  O2' A      39      35.737  52.845  33.139  1.00  0.00
ATOM   1253 HO2' A      39      36.137  53.479  32.540  1.00  0.00
ATOM   1254  O3' A      39      35.720  51.923  30.716  1.00  0.00
ATOM   1255  P   U      40      36.060  51.998  29.114  1.00  0.00
ATOM   1256  OP1 U      40      37.328  51.378  28.795  1.00  0.00
ATOM   1257  OP2 U      40      35.741  53.344  28.686  1.00  0.00
ATOM   1258  O5' U      40      34.826  51.106  28.464  1.00  0.00
ATOM   1259  C5' U      40      35.154  49.735  28.090  1.00  0.00
ATOM   1260  H5' U      40      35.833  49.386  28.868  1.00  0.00
ATOM   1261 H5'' U      40      35.683  49.775  27.138  1.00  0.00
ATOM   1262  C4' U      40      33.877  48.827  28.020  1.00  0.00
ATOM   1263  H4' U      40      34.022  47.778  27.760  1.00  0.00
ATOM   1264  O4' U      40      33.394  48.775  29.378  1.00  0.00
ATOM   1265  C1' U      40      32.090  49.126  29.385  1.00  0.00
ATOM   1266  H1' U      40      31.513  48.241  29.113  1.00  0.00
ATOM   1267  N1  U      40      31.764  49.775  30.681  1.00  0.00
ATOM   1268  C6  U      40      32.494  50.753  31.198  1.00  0.00
ATOM   1269  H6  U      40      33.397  51.132  30.744  1.00  0.00
ATOM   1270  C5  U      40      32.178  51.230  32.415  1.00  0.00
ATOM   1271  H5  U      40      32.851  51.944  32.865  1.00  0.00
ATOM   1272  C4  U      40      30.955  50.823  33.063  1.00  0.00
ATOM   1273  O4  U      40      30.569  51.354  34.098  1.00  0.00
ATOM   1274  N3  U      40      30.251  49.860  32.437  1.00  0.00
ATOM   1275  H3  U      40      29.359  49.569  32.811  1.00  0.00
ATOM   1276  C2  U      40      30.602  49.252  31.285  1.00  0.00
ATOM   1277  O2  U      40      30.020  48.252  30.818  1.00  0.00
ATOM   1278  C3' U      40      32.742  49.519  27.161  1.00  0.00
ATOM   1279  H3' U      40      33.162  50.257  26.478  1.00  0.00
ATOM   1280  C2' U      40      31.936  50.139  28.269  1.00  0.00
ATOM   1281  H2' U      40      32.357  51.120  28.490  1.00  0.00
ATOM   1282  O2' U      40      30.602  50.358  27.878  1.00  0.00
ATOM   1283 HO2' U      40      30.537  50.257  26.926  1.00  0.00
ATOM   1284  O3' U      40      31.930  48.563  26.543  1.00  0.00
ATOM   1285  P   G      41      31.217  48.940  25.119  1.00  0.00
ATOM   1286  OP1 G      41      32.190  48.595  24.072  1.00  0.00
ATOM   1287  OP2 G      41      30.750  50.309  25.287  1.00  0.00
ATOM   1288  O5' G      41      30.062  47.961  24.861  1.00  0.00
ATOM   1289  C5' G      41      28.801  48.053  25.541  1.00  0.00
ATOM   1290  H5' G      41      28.401  49.066  25.571  1.00  0.00
ATOM   1291 H5'' G      41      28.893  47.698  26.568  1.00  0.00
ATOM   1292  C4' G      41      27.745  47.166  24.816  1.00  0.00
ATOM   1293  H4' G      41      26.780  47.181  25.323  1.00  0.00
ATOM   1294  O4' G      41      27.447  47.443  23.451  1.00  0.00
ATOM   1295  C1' G      41      27.212  46.242  22.731  1.00  0.00
ATOM   1296  H1' G      41      26.146  46.198  22.507  1.00  0.00
ATOM   1297  N9  G      41      28.079  46.126  21.531  1.00  0.00
ATOM   1298  C8  G      41      29.372  46.593  21.367  1.00  0.00
ATOM   1299  H8  G      41      30.120  46.902  22.082  1.00  0.00
ATOM   1300  N7  G      41      29.707  46.556  20.096  1.00  0.00
ATOM   1301  C5  G      41      28.654  46.011  19.404  1.00  0.00
ATOM   1302  C6  G      41      28.512  45.600  18.074  1.00  0.00
ATOM   1303  O6  G      41      29.349  45.750  17.188  1.00  0.00
ATOM   1304  N1  G      41      27.330  44.941  17.795  1.00  0.00
ATOM   1305  H1  G      41      27.171  44.761  16.813  1.00  0.00
ATOM   1306  C2  G      41      26.370  44.692  18.694  1.00  0.00
ATOM   1307  N2  G      41      25.346  44.167  18.247  1.00  0.00
ATOM   1308  H21 G      41      24.606  43.918  18.888  1.00  0.00
ATOM   1309  H22 G      41      25.229  43.923  17.274  1.00  0.00
ATOM   1310  N3  G      41      26.468  45.102  20.019  1.00  0.00
ATOM   1311  C4  G      41      27.613  45.699  20.304  1.00  0.00
ATOM   1312  C3' G      41      28.221  45.770  24.775  1.00  0.00
ATOM   1313  H3' G      41      29.246  45.680  24.415  1.00  0.00
ATOM   1314  C2' G      41      27.369  45.070  23.700  1.00  0.00
ATOM   1315  H2' G      41      27.807  44.134  23.353  1.00  0.00
ATOM   1316  O2' G      41      26.042  44.940  24.167  1.00  0.00
ATOM   1317 HO2' G      41      25.847  44.061  24.499  1.00  0.00
ATOM   1318  O3' G      41      28.037  45.122  25.961  1.00  0.00
ATOM   1319  P   G      42      28.791  43.821  26.427  1.00  0.00
ATOM   1320  OP1 G      42      29.047  42.883  25.313  1.00  0.00
ATOM   1321  OP2 G      42      28.004  43.271  27.567  1.00  0.00
ATOM   1322  O5' G      42      30.113  44.403  27.069  1.00  0.00
ATOM   1323  C5' G      42      31.226  44.931  26.329  1.00  0.00
ATOM   1324  H5' G      42      31.047  45.889  25.841  1.00  0.00
ATOM   1325 H5'' G      42      31.489  44.301  25.479  1.00  0.00
ATOM   1326  C4' G      42      32.536  45.026  27.231  1.00  0.00
ATOM   1327  H4' G      42      33.365  45.309  26.581  1.00  0.00
ATOM   1328  O4' G      42      32.401  45.936  28.367  1.00  0.00
ATOM   1329  C1' G      42      33.127  45.456  29.473  1.00  0.00
ATOM   1330  H1' G      42      33.951  46.145  29.661  1.00  0.00
ATOM   1331  N9  G      42      32.211  45.335  30.628  1.00  0.00
ATOM   1332  C8  G      42      31.103  44.542  30.699  1.00  0.00
ATOM   1333  H8  G      42      30.819  43.798  29.970  1.00  0.00
ATOM   1334  N7  G      42      30.255  44.854  31.603  1.00  0.00
ATOM   1335  C5  G      42      30.981  45.791  32.357  1.00  0.00
ATOM   1336  C6  G      42      30.678  46.309  33.669  1.00  0.00
ATOM   1337  O6  G      42      29.675  46.100  34.362  1.00  0.00
ATOM   1338  N1  G      42      31.584  47.151  34.161  1.00  0.00
ATOM   1339  H1  G      42      31.384  47.677  35.000  1.00  0.00
ATOM   1340  C2  G      42      32.637  47.555  33.384  1.00  0.00
ATOM   1341  N2  G      42      33.468  48.347  33.987  1.00  0.00
ATOM   1342  H21 G      42      34.393  48.541  33.631  1.00  0.00
ATOM   1343  H22 G      42      33.402  48.783  34.896  1.00  0.00
ATOM   1344  N3  G      42      32.980  47.044  32.189  1.00  0.00
ATOM   1345  C4  G      42      32.102  46.131  31.723  1.00  0.00
ATOM   1346  C3' G      42      32.927  43.713  27.843  1.00  0.00
ATOM   1347  H3' G      42      31.982  43.266  28.152  1.00  0.00
ATOM   1348  C2' G      42      33.723  44.146  29.042  1.00  0.00
ATOM   1349  H2' G      42      33.635  43.362  29.794  1.00  0.00
ATOM   1350  O2' G      42      35.125  44.418  28.700  1.00  0.00
ATOM   1351 HO2' G      42      35.442  43.602  28.307  1.00  0.00
ATOM   1352  O3' G      42      33.644  42.988  26.887  1.00  0.00
ATOM   1353  P   U      43      34.083  41.464  27.176  1.00  0.00
ATOM   1354  OP1 U      43      34.434  40.860  25.894  1.00  0.00
ATOM   1355  OP2 U      43      33.044  40.777  28.027  1.00  0.00
ATOM   1356  O5' U      43      35.387  41.625  28.042  1.00  0.00
ATOM   1357  C5' U      43      36.636  41.939  27.529  1.00  0.00
ATOM   1358  H5' U      43      36.533  42.846  26.933  1.00  0.00
ATOM   1359 H5'' U      43      37.081  41.128  26.954  1.00  0.00
ATOM   1360  C4' U      43      37.786  42.029  28.561  1.00  0.00
ATOM   1361  H4' U      43      38.736  42.121  28.034  1.00  0.00
ATOM   1362  O4' U      43      37.592  43.171  29.429  1.00  0.00
ATOM   1363  C1' U      43      37.748  42.625  30.777  1.00  0.00
ATOM   1364  H1' U      43      38.423  43.231  31.381  1.00  0.00
ATOM   1365  N1  U      43      36.462  42.548  31.554  1.00  0.00
ATOM   1366  C6  U      43      35.892  43.787  31.808  1.00  0.00
ATOM   1367  H6  U      43      36.417  44.687  31.527  1.00  0.00
ATOM   1368  C5  U      43      34.761  43.980  32.526  1.00  0.00
ATOM   1369  H5  U      43      34.422  44.995  32.678  1.00  0.00
ATOM   1370  C4  U      43      34.223  42.828  33.184  1.00  0.00
ATOM   1371  O4  U      43      33.261  42.845  33.941  1.00  0.00
ATOM   1372  N3  U      43      34.818  41.617  32.939  1.00  0.00
ATOM   1373  H3  U      43      34.380  40.822  33.381  1.00  0.00
ATOM   1374  C2  U      43      35.907  41.403  32.129  1.00  0.00
ATOM   1375  O2  U      43      36.324  40.234  32.195  1.00  0.00
ATOM   1376  C3' U      43      37.892  40.773  29.438  1.00  0.00
ATOM   1377  H3' U      43      36.871  40.503  29.707  1.00  0.00
ATOM   1378  C2' U      43      38.588  41.339  30.666  1.00  0.00
ATOM   1379  H2' U      43      38.478  40.706  31.547  1.00  0.00
ATOM   1380  O2' U      43      39.951  41.664  30.456  1.00  0.00
ATOM   1381 HO2' U      43      40.522  40.943  30.730  1.00  0.00
ATOM   1382  O3' U      43      38.463  39.656  28.846  1.00  0.00
ATOM   1383  P   A      44      38.433  38.219  29.515  1.00  0.00
ATOM   1384  OP1 A      44      38.374  37.160  28.551  1.00  0.00
ATOM   1385  OP2 A      44      37.365  38.206  30.563  1.00  0.00
ATOM   1386  O5' A      44      39.921  38.131  30.207  1.00  0.00
ATOM   1387  C5' A      44      41.078  38.427  29.490  1.00  0.00
ATOM   1388  H5' A      44      40.854  39.323  28.910  1.00  0.00
ATOM   1389 H5'' A      44      41.320  37.630  28.786  1.00  0.00
ATOM   1390  C4' A      44      42.168  38.616  30.481  1.00  0.00
ATOM   1391  H4' A      44      43.075  38.825  29.914  1.00  0.00
ATOM   1392  O4' A      44      41.864  39.635  31.391  1.00  0.00
ATOM   1393  C1' A      44      41.772  39.075  32.725  1.00  0.00
ATOM   1394  H1' A      44      42.290  39.701  33.452  1.00  0.00
ATOM   1395  N9  A      44      40.370  38.943  33.145  1.00  0.00
ATOM   1396  C8  A      44      39.486  37.870  33.131  1.00  0.00
ATOM   1397  H8  A      44      39.678  36.897  32.704  1.00  0.00
ATOM   1398  N7  A      44      38.330  38.164  33.594  1.00  0.00
ATOM   1399  C5  A      44      38.466  39.500  34.100  1.00  0.00
ATOM   1400  C6  A      44      37.681  40.492  34.795  1.00  0.00
ATOM   1401  N6  A      44      36.628  40.114  35.492  1.00  0.00
ATOM   1402  H61 A      44      36.387  39.138  35.589  1.00  0.00
ATOM   1403  H62 A      44      36.089  40.855  35.918  1.00  0.00
ATOM   1404  N1  A      44      38.111  41.730  35.066  1.00  0.00
ATOM   1405  C2  A      44      39.251  42.078  34.583  1.00  0.00
ATOM   1406  H2  A      44      39.580  43.105  34.629  1.00  0.00
ATOM   1407  N3  A      44      40.106  41.346  33.854  1.00  0.00
ATOM   1408  C4  A      44      39.683  40.000  33.725  1.00  0.00
ATOM   1409  C3' A      44      42.450  37.272  31.228  1.00  0.00
ATOM   1410  H3' A      44      41.502  36.734  31.222  1.00  0.00
ATOM   1411  C2' A      44      42.498  37.739  32.649  1.00  0.00
ATOM   1412  H2' A      44      42.119  36.960  33.311  1.00  0.00
ATOM   1413  O2' A      44      43.875  38.116  32.879  1.00  0.00
ATOM   1414 HO2' A      44      44.290  37.844  32.058  1.00  0.00
ATOM   1415  O3' A      44      43.517  36.451  30.780  1.00  0.00
ATOM   1416  P   C      45      43.845  35.082  31.486  1.00  0.00
ATOM   1417  OP1 C      45      44.469  34.181  30.526  1.00  0.00
ATOM   1418  OP2 C      45      42.612  34.738  32.207  1.00  0.00
ATOM   1419  O5' C      45      44.956  35.409  32.563  1.00  0.00
ATOM   1420  C5' C      45      45.948  34.441  32.833  1.00  0.00
ATOM   1421  H5' C      45      46.910  34.600  32.347  1.00  0.00
ATOM   1422 H5'' C      45      45.552  33.462  32.565  1.00  0.00
ATOM   1423  C4' C      45      46.176  34.295  34.384  1.00  0.00
ATOM   1424  H4' C      45      47.012  33.636  34.617  1.00  0.00
ATOM   1425  O4' C      45      46.718  35.570  34.891  1.00  0.00
ATOM   1426  C1' C      45      46.380  35.622  36.255  1.00  0.00
ATOM   1427  H1' C      45      47.289  35.360  36.798  1.00  0.00
ATOM   1428  N1  C      45      45.930  37.015  36.616  1.00  0.00
ATOM   1429  C6  C      45      45.358  37.766  35.648  1.00  0.00
ATOM   1430  H6  C      45      45.129  37.255  34.725  1.00  0.00
ATOM   1431  C5  C      45      45.127  39.099  35.915  1.00  0.00
ATOM   1432  H5  C      45      44.855  39.746  35.094  1.00  0.00
ATOM   1433  C4  C      45      45.306  39.576  37.251  1.00  0.00
ATOM   1434  N4  C      45      44.928  40.745  37.516  1.00  0.00
ATOM   1435  H41 C      45      44.455  41.231  36.767  1.00  0.00
ATOM   1436  H42 C      45      44.892  41.094  38.463  1.00  0.00
ATOM   1437  N3  C      45      45.834  38.830  38.171  1.00  0.00
ATOM   1438  C2  C      45      46.217  37.568  37.867  1.00  0.00
ATOM   1439  O2  C      45      46.882  36.890  38.677  1.00  0.00
ATOM   1440  C3' C      45      44.938  34.022  35.155  1.00  0.00
ATOM   1441  H3' C      45      44.149  34.629  34.710  1.00  0.00
ATOM   1442  C2' C      45      45.208  34.680  36.549  1.00  0.00
ATOM   1443  H2' C      45      44.330  35.161  36.978  1.00  0.00
ATOM   1444  O2' C      45      45.774  33.758  37.444  1.00  0.00
ATOM   1445 HO2' C      45      45.407  33.884  38.322  1.00  0.00
ATOM   1446  O3' C      45      44.507  32.663  35.144  1.00  0.00
ATOM   1447  P   U      46      43.037  32.243  35.448  1.00  0.00
ATOM   1448  OP1 U      46      42.962  30.771  35.463  1.00  0.00
ATOM   1449  OP2 U      46      42.235  32.888  34.417  1.00  0.00
ATOM   1450  O5' U      46      42.713  32.797  36.870  1.00  0.00
ATOM   1451  C5' U      46      43.096  32.106  38.082  1.00  0.00
ATOM   1452  H5' U      46      44.151  31.841  38.154  1.00  0.00
ATOM   1453 H5'' U      46      42.620  31.131  38.181  1.00  0.00
ATOM   1454  C4' U      46      42.720  32.872  39.330  1.00  0.00
ATOM   1455  H4' U      46      43.146  32.565  40.285  1.00  0.00
ATOM   1456  O4' U      46      43.057  34.258  39.083  1.00  0.00
ATOM   1457  C1' U      46      41.854  34.999  39.262  1.00  0.00
ATOM   1458  H1' U      46      41.913  35.319  40.302  1.00  0.00
ATOM   1459  N1  U      46      41.854  36.201  38.445  1.00  0.00
ATOM   1460  C6  U      46      41.625  36.077  37.068  1.00  0.00
ATOM   1461  H6  U      46      41.585  35.087  36.638  1.00  0.00
ATOM   1462  C5  U      46      41.622  37.250  36.367  1.00  0.00
ATOM   1463  H5  U      46      41.561  37.208  35.290  1.00  0.00
ATOM   1464  C4  U      46      41.838  38.508  37.028  1.00  0.00
ATOM   1465  O4  U      46      41.745  39.596  36.358  1.00  0.00
ATOM   1466  N3  U      46      42.151  38.525  38.305  1.00  0.00
ATOM   1467  H3  U      46      42.375  39.392  38.771  1.00  0.00
ATOM   1468  C2  U      46      41.910  37.434  39.139  1.00  0.00
ATOM   1469  O2  U      46      41.720  37.595  40.289  1.00  0.00
ATOM   1470  C3' U      46      41.217  32.783  39.684  1.00  0.00
ATOM   1471  H3' U      46      40.772  31.937  39.161  1.00  0.00
ATOM   1472  C2' U      46      40.661  34.132  39.094  1.00  0.00
ATOM   1473  H2' U      46      40.438  33.884  38.056  1.00  0.00
ATOM   1474  O2' U      46      39.431  34.592  39.642  1.00  0.00
ATOM   1475 HO2' U      46      38.673  34.015  39.523  1.00  0.00
ATOM   1476  O3' U      46      41.036  32.851  41.085  1.00  0.00
ATOM   1477  P   G      47      41.462  31.675  42.092  1.00  0.00
ATOM   1478  OP1 G      47      42.308  32.144  43.203  1.00  0.00
ATOM   1479  OP2 G      47      41.884  30.526  41.262  1.00  0.00
ATOM   1480  O5' G      47      40.042  31.271  42.830  1.00  0.00
ATOM   1481  C5' G      47      39.545  32.145  43.869  1.00  0.00
ATOM   1482  H5' G      47      39.561  33.193  43.568  1.00  0.00
ATOM   1483 H5'' G      47      40.075  31.886  44.786  1.00  0.00
ATOM   1484  C4' G      47      38.012  31.789  43.850  1.00  0.00
ATOM   1485  H4' G      47      37.574  32.365  44.665  1.00  0.00
ATOM   1486  O4' G      47      37.335  32.263  42.608  1.00  0.00
ATOM   1487  C1' G      47      36.544  31.280  42.197  1.00  0.00
ATOM   1488  H1' G      47      35.608  31.654  41.783  1.00  0.00
ATOM   1489  N9  G      47      37.169  30.497  41.087  1.00  0.00
ATOM   1490  C8  G      47      38.245  30.904  40.385  1.00  0.00
ATOM   1491  H8  G      47      38.753  31.818  40.655  1.00  0.00
ATOM   1492  N7  G      47      38.651  30.118  39.441  1.00  0.00
ATOM   1493  C5  G      47      37.694  29.060  39.554  1.00  0.00
ATOM   1494  C6  G      47      37.554  27.886  38.793  1.00  0.00
ATOM   1495  O6  G      47      38.295  27.373  37.933  1.00  0.00
ATOM   1496  N1  G      47      36.497  27.129  39.219  1.00  0.00
ATOM   1497  H1  G      47      36.418  26.226  38.774  1.00  0.00
ATOM   1498  C2  G      47      35.612  27.507  40.127  1.00  0.00
ATOM   1499  N2  G      47      34.474  26.866  40.144  1.00  0.00
ATOM   1500  H21 G      47      33.774  27.136  40.820  1.00  0.00
ATOM   1501  H22 G      47      34.286  26.343  39.301  1.00  0.00
ATOM   1502  N3  G      47      35.676  28.628  40.854  1.00  0.00
ATOM   1503  C4  G      47      36.786  29.333  40.524  1.00  0.00
ATOM   1504  C3' G      47      37.585  30.409  44.153  1.00  0.00
ATOM   1505  H3' G      47      38.320  29.675  43.821  1.00  0.00
ATOM   1506  C2' G      47      36.265  30.391  43.400  1.00  0.00
ATOM   1507  H2' G      47      35.958  29.378  43.142  1.00  0.00
ATOM   1508  O2' G      47      35.223  31.018  44.198  1.00  0.00
ATOM   1509 HO2' G      47      35.616  31.814  44.562  1.00  0.00
ATOM   1510  O3' G      47      37.377  30.180  45.564  1.00  0.00
ATOM   1511  P   A      48      38.099  28.996  46.406  1.00  0.00
ATOM   1512  OP1 A      48      37.683  29.111  47.857  1.00  0.00
ATOM   1513  OP2 A      48      39.538  29.069  46.025  1.00  0.00
ATOM   1514  O5' A      48      37.410  27.649  45.779  1.00  0.00
ATOM   1515  C5' A      48      35.996  27.552  45.881  1.00  0.00
ATOM   1516  H5' A      48      35.588  28.447  45.411  1.00  0.00
ATOM   1517 H5'' A      48      35.626  27.590  46.906  1.00  0.00
ATOM   1518  C4' A      48      35.273  26.334  45.247  1.00  0.00
ATOM   1519  H4' A      48      34.252  26.235  45.615  1.00  0.00
ATOM   1520  O4' A      48      35.170  26.478  43.842  1.00  0.00
ATOM   1521  C1' A      48      35.553  25.270  43.219  1.00  0.00
ATOM   1522  H1' A      48      34.939  24.976  42.368  1.00  0.00
ATOM   1523  N9  A      48      36.865  25.576  42.594  1.00  0.00
ATOM   1524  C8  A      48      37.556  26.793  42.568  1.00  0.00
ATOM   1525  H8  A      48      37.184  27.666  43.085  1.00  0.00
ATOM   1526  N7  A      48      38.548  26.877  41.729  1.00  0.00
ATOM   1527  C5  A      48      38.572  25.541  41.192  1.00  0.00
ATOM   1528  C6  A      48      39.436  24.933  40.277  1.00  0.00
ATOM   1529  N6  A      48      40.403  25.543  39.621  1.00  0.00
ATOM   1530  H61 A      48      40.454  26.550  39.560  1.00  0.00
ATOM   1531  H62 A      48      40.900  24.988  38.939  1.00  0.00
ATOM   1532  N1  A      48      39.253  23.650  39.961  1.00  0.00
ATOM   1533  C2  A      48      38.213  23.050  40.555  1.00  0.00
ATOM   1534  H2  A      48      38.050  22.023  40.262  1.00  0.00
ATOM   1535  N3  A      48      37.464  23.470  41.513  1.00  0.00
ATOM   1536  C4  A      48      37.649  24.754  41.806  1.00  0.00
ATOM   1537  C3' A      48      35.897  24.982  45.618  1.00  0.00
ATOM   1538  H3' A      48      36.974  25.127  45.701  1.00  0.00
ATOM   1539  C2' A      48      35.516  24.246  44.323  1.00  0.00
ATOM   1540  H2' A      48      36.327  23.535  44.166  1.00  0.00
ATOM   1541  O2' A      48      34.190  23.636  44.312  1.00  0.00
ATOM   1542 HO2' A      48      33.675  23.992  45.040  1.00  0.00
ATOM   1543  O3' A      48      35.262  24.395  46.725  1.00  0.00
ATOM   1544  P   A      49      36.076  23.472  47.784  1.00  0.00
ATOM   1545  OP1 A      49      34.991  22.846  48.549  1.00  0.00
ATOM   1546  OP2 A      49      37.114  24.239  48.507  1.00  0.00
ATOM   1547  O5' A      49      36.762  22.313  46.868  1.00  0.00
ATOM   1548  C5' A      49      35.916  21.429  46.197  1.00  0.00
ATOM   1549  H5' A      49      35.225  21.870  45.479  1.00  0.00
ATOM   1550 H5'' A      49      35.301  20.865  46.898  1.00  0.00
ATOM   1551  C4' A      49      36.698  20.357  45.486  1.00  0.00
ATOM   1552  H4' A      49      36.098  19.602  44.979  1.00  0.00
ATOM   1553  O4' A      49      37.387  20.892  44.353  1.00  0.00
ATOM   1554  C1' A      49      38.809  20.782  44.470  1.00  0.00
ATOM   1555  H1' A      49      38.978  19.843  43.944  1.00  0.00
ATOM   1556  N9  A      49      39.609  21.820  43.706  1.00  0.00
ATOM   1557  C8  A      49      40.503  21.557  42.706  1.00  0.00
ATOM   1558  H8  A      49      40.682  20.529  42.425  1.00  0.00
ATOM   1559  N7  A      49      41.203  22.603  42.307  1.00  0.00
ATOM   1560  C5  A      49      40.718  23.621  43.194  1.00  0.00
ATOM   1561  C6  A      49      41.021  25.011  43.386  1.00  0.00
ATOM   1562  N6  A      49      41.926  25.581  42.530  1.00  0.00
ATOM   1563  H61 A      49      42.305  25.070  41.746  1.00  0.00
ATOM   1564  H62 A      49      41.896  26.585  42.631  1.00  0.00
ATOM   1565  N1  A      49      40.526  25.773  44.321  1.00  0.00
ATOM   1566  C2  A      49      39.683  25.117  45.082  1.00  0.00
ATOM   1567  H2  A      49      39.171  25.651  45.869  1.00  0.00
ATOM   1568  N3  A      49      39.132  23.871  44.971  1.00  0.00
ATOM   1569  C4  A      49      39.739  23.158  44.022  1.00  0.00
ATOM   1570  C3' A      49      37.811  19.795  46.387  1.00  0.00
ATOM   1571  H3' A      49      37.686  19.863  47.468  1.00  0.00
ATOM   1572  C2' A      49      39.051  20.521  45.987  1.00  0.00
ATOM   1573  H2' A      49      39.180  21.480  46.489  1.00  0.00
ATOM   1574  O2' A      49      40.235  19.783  46.101  1.00  0.00
ATOM   1575 HO2' A      49      39.988  18.886  46.337  1.00  0.00
ATOM   1576  O3' A      49      38.125  18.413  46.076  1.00  0.00
ATOM   1577  P   C      50      37.253  17.244  46.625  1.00  0.00
ATOM   1578  OP1 C      50      36.809  17.550  48.024  1.00  0.00
ATOM   1579  OP2 C      50      38.039  15.970  46.361  1.00  0.00
ATOM   1580  O5' C      50      35.957  17.144  45.727  1.00  0.00
ATOM   1581  C5' C      50      34.650  17.462  46.152  1.00  0.00
ATOM   1582  H5' C      50      34.525  18.329  46.800  1.00  0.00
ATOM   1583 H5'' C      50      34.284  16.659  46.791  1.00  0.00
ATOM   1584  C4' C      50      33.779  17.491  44.898  1.00  0.00
ATOM   1585  H4' C      50      32.820  17.721  45.361  1.00  0.00
ATOM   1586  O4' C      50      34.298  18.427  44.041  1.00  0.00
ATOM   1587  C1' C      50      34.607  17.715  42.845  1.00  0.00
ATOM   1588  H1' C      50      33.720  17.853  42.226  1.00  0.00
ATOM   1589  N1  C      50      35.847  18.254  42.195  1.00  0.00
ATOM   1590  C6  C      50      37.083  17.946  42.633  1.00  0.00
ATOM   1591  H6  C      50      37.257  17.255  43.446  1.00  0.00
ATOM   1592  C5  C      50      38.162  18.465  41.961  1.00  0.00
ATOM   1593  H5  C      50      39.181  18.278  42.264  1.00  0.00
ATOM   1594  C4  C      50      37.958  19.321  40.873  1.00  0.00
ATOM   1595  N4  C      50      38.987  19.850  40.267  1.00  0.00
ATOM   1596  H41 C      50      39.957  19.667  40.483  1.00  0.00
ATOM   1597  H42 C      50      38.893  20.434  39.448  1.00  0.00
ATOM   1598  N3  C      50      36.795  19.784  40.544  1.00  0.00
ATOM   1599  C2  C      50      35.748  19.262  41.175  1.00  0.00
ATOM   1600  O2  C      50      34.655  19.707  40.739  1.00  0.00
ATOM   1601  C3' C      50      33.552  16.148  44.187  1.00  0.00
ATOM   1602  H3' C      50      33.793  15.336  44.874  1.00  0.00
ATOM   1603  C2' C      50      34.682  16.219  43.131  1.00  0.00
ATOM   1604  H2' C      50      35.595  15.896  43.630  1.00  0.00
ATOM   1605  O2' C      50      34.448  15.443  41.955  1.00  0.00
ATOM   1606 HO2' C      50      34.046  14.655  42.328  1.00  0.00
ATOM   1607  O3' C      50      32.232  15.983  43.698  1.00  0.00
ATOM   1608  P   C      51      31.135  15.261  44.637  1.00  0.00
ATOM   1609  OP1 C      51      31.582  13.914  45.001  1.00  0.00
ATOM   1610  OP2 C      51      29.837  15.458  43.928  1.00  0.00
ATOM   1611  O5' C      51      31.103  16.085  45.926  1.00  0.00
ATOM   1612  C5' C      51      31.394  15.524  47.178  1.00  0.00
ATOM   1613  H5' C      51      32.450  15.262  47.239  1.00  0.00
ATOM   1614 H5'' C      51      30.776  14.626  47.192  1.00  0.00
ATOM   1615  C4' C      51      30.977  16.493  48.257  1.00  0.00
ATOM   1616  H4' C      51      31.064  15.808  49.101  1.00  0.00
ATOM   1617  O4' C      51      31.902  17.554  48.356  1.00  0.00
ATOM   1618  C1' C      51      31.222  18.813  48.535  1.00  0.00
ATOM   1619  H1' C      51      31.735  19.427  49.276  1.00  0.00
ATOM   1620  N1  C      51      31.397  19.565  47.223  1.00  0.00
ATOM   1621  C6  C      51      30.761  19.240  46.005  1.00  0.00
ATOM   1622  H6  C      51      29.958  18.524  45.908  1.00  0.00
ATOM   1623  C5  C      51      31.129  19.880  44.838  1.00  0.00
ATOM   1624  H5  C      51      30.683  19.526  43.921  1.00  0.00
ATOM   1625  C4  C      51      32.109  20.870  44.919  1.00  0.00
ATOM   1626  N4  C      51      32.480  21.446  43.851  1.00  0.00
ATOM   1627  H41 C      51      31.753  21.362  43.155  1.00  0.00
ATOM   1628  H42 C      51      33.201  22.143  43.970  1.00  0.00
ATOM   1629  N3  C      51      32.558  21.336  46.057  1.00  0.00
ATOM   1630  C2  C      51      32.175  20.739  47.234  1.00  0.00
ATOM   1631  O2  C      51      32.664  21.211  48.281  1.00  0.00
ATOM   1632  C3' C      51      29.591  17.010  48.296  1.00  0.00
ATOM   1633  H3' C      51      29.178  17.103  47.291  1.00  0.00
ATOM   1634  C2' C      51      29.739  18.490  48.815  1.00  0.00
ATOM   1635  H2' C      51      29.118  19.130  48.188  1.00  0.00
ATOM   1636  O2' C      51      29.539  18.670  50.195  1.00  0.00
ATOM   1637 HO2' C      51      28.588  18.615  50.316  1.00  0.00
ATOM   1638  O3' C      51      28.689  16.373  49.114  1.00  0.00
ATOM   1639  P   U      52      28.188  14.920  48.698  1.00  0.00
ATOM   1640  OP1 U      52      29.207  13.987  48.954  1.00  0.00
ATOM   1641  OP2 U      52      27.571  14.936  47.331  1.00  0.00
ATOM   1642  O5' U      52      26.958  14.791  49.702  1.00  0.00
ATOM   1643  C5' U      52      27.123  14.248  50.994  1.00  0.00
ATOM   1644  H5' U      52      27.632  13.284  51.019  1.00  0.00
ATOM   1645 H5'' U      52      26.183  13.983  51.477  1.00  0.00
ATOM   1646  C4' U      52      27.782  15.238  51.956  1.00  0.00
ATOM   1647  H4' U      52      28.835  15.357  51.702  1.00  0.00
ATOM   1648  O4' U      52      27.144  16.551  51.928  1.00  0.00
ATOM   1649  C1' U      52      27.190  17.181  53.227  1.00  0.00
ATOM   1650  H1' U      52      27.823  18.065  53.161  1.00  0.00
ATOM   1651  N1  U      52      25.882  17.530  53.821  1.00  0.00
ATOM   1652  C6  U      52      24.699  17.057  53.339  1.00  0.00
ATOM   1653  H6  U      52      24.751  16.325  52.547  1.00  0.00
ATOM   1654  C5  U      52      23.465  17.481  53.829  1.00  0.00
ATOM   1655  H5  U      52      22.531  17.170  53.385  1.00  0.00
ATOM   1656  C4  U      52      23.416  18.321  54.957  1.00  0.00
ATOM   1657  O4  U      52      22.364  18.759  55.385  1.00  0.00
ATOM   1658  N3  U      52      24.615  18.547  55.610  1.00  0.00
ATOM   1659  H3  U      52      24.697  18.926  56.542  1.00  0.00
ATOM   1660  C2  U      52      25.863  18.275  55.014  1.00  0.00
ATOM   1661  O2  U      52      26.911  18.620  55.601  1.00  0.00
ATOM   1662  C3' U      52      27.641  14.832  53.409  1.00  0.00
ATOM   1663  H3' U      52      26.642  14.455  53.627  1.00  0.00
ATOM   1664  C2' U      52      27.818  16.172  54.176  1.00  0.00
ATOM   1665  H2' U      52      27.332  16.263  55.147  1.00  0.00
ATOM   1666  O2' U      52      29.228  16.435  54.294  1.00  0.00
ATOM   1667 HO2' U      52      29.507  15.669  54.801  1.00  0.00
ATOM   1668  O3' U      52      28.596  13.863  53.740  1.00  0.00
ATOM   1669  P   G      53      28.377  12.913  55.000  1.00  0.00
ATOM   1670  OP1 G      53      29.423  11.874  55.039  1.00  0.00
ATOM   1671  OP2 G      53      26.966  12.479  55.062  1.00  0.00
ATOM   1672  O5' G      53      28.691  13.947  56.166  1.00  0.00
ATOM   1673  C5' G      53      30.091  14.141  56.532  1.00  0.00
ATOM   1674  H5' G      53      30.494  14.669  55.667  1.00  0.00
ATOM   1675 H5'' G      53      30.607  13.221  56.806  1.00  0.00
ATOM   1676  C4' G      53      30.252  15.169  57.676  1.00  0.00
ATOM   1677  H4' G      53      31.316  15.332  57.850  1.00  0.00
ATOM   1678  O4' G      53      29.531  16.370  57.367  1.00  0.00
ATOM   1679  C1' G      53      29.168  17.003  58.594  1.00  0.00
ATOM   1680  H1' G      53      29.650  17.971  58.724  1.00  0.00
ATOM   1681  N9  G      53      27.727  16.940  58.607  1.00  0.00
ATOM   1682  C8  G      53      26.818  16.287  57.773  1.00  0.00
ATOM   1683  H8  G      53      27.126  15.476  57.129  1.00  0.00
ATOM   1684  N7  G      53      25.568  16.587  58.008  1.00  0.00
ATOM   1685  C5  G      53      25.615  17.556  58.959  1.00  0.00
ATOM   1686  C6  G      53      24.586  18.334  59.552  1.00  0.00
ATOM   1687  O6  G      53      23.340  18.215  59.372  1.00  0.00
ATOM   1688  N1  G      53      25.008  19.237  60.579  1.00  0.00
ATOM   1689  H1  G      53      24.404  19.744  61.211  1.00  0.00
ATOM   1690  C2  G      53      26.384  19.241  60.959  1.00  0.00
ATOM   1691  N2  G      53      26.686  20.041  61.941  1.00  0.00
ATOM   1692  H21 G      53      25.961  20.688  62.218  1.00  0.00
ATOM   1693  H22 G      53      27.672  20.138  62.135  1.00  0.00
ATOM   1694  N3  G      53      27.326  18.541  60.378  1.00  0.00
ATOM   1695  C4  G      53      26.895  17.696  59.393  1.00  0.00
ATOM   1696  C3' G      53      29.635  14.752  58.979  1.00  0.00
ATOM   1697  H3' G      53      28.601  14.411  58.943  1.00  0.00
ATOM   1698  C2' G      53      29.734  16.091  59.657  1.00  0.00
ATOM   1699  H2' G      53      29.156  16.088  60.581  1.00  0.00
ATOM   1700  O2' G      53      31.030  16.464  59.947  1.00  0.00
ATOM   1701 HO2' G      53      30.882  17.295  60.405  1.00  0.00
ATOM   1702  O3' G      53      30.209  13.814  59.912  1.00  0.00
ATOM   1703  P   A      54      29.397  13.196  61.145  1.00  0.00
ATOM   1704  OP1 A      54      30.320  12.335  61.854  1.00  0.00
ATOM   1705  OP2 A      54      28.072  12.740  60.664  1.00  0.00
ATOM   1706  O5' A      54      29.123  14.314  62.251  1.00  0.00
ATOM   1707  C5' A      54      30.247  14.889  62.905  1.00  0.00
ATOM   1708  H5' A      54      30.937  15.314  62.176  1.00  0.00
ATOM   1709 H5'' A      54      30.803  14.136  63.464  1.00  0.00
ATOM   1710  C4' A      54      29.672  15.987  63.837  1.00  0.00
ATOM   1711  H4' A      54      30.490  16.441  64.396  1.00  0.00
ATOM   1712  O4' A      54      28.834  16.883  63.196  1.00  0.00
ATOM   1713  C1' A      54      27.717  17.220  64.043  1.00  0.00
ATOM   1714  H1' A      54      27.792  18.267  64.336  1.00  0.00
ATOM   1715  N9  A      54      26.436  17.050  63.334  1.00  0.00
ATOM   1716  C8  A      54      26.266  16.238  62.255  1.00  0.00
ATOM   1717  H8  A      54      26.971  15.589  61.757  1.00  0.00
ATOM   1718  N7  A      54      25.062  16.349  61.753  1.00  0.00
ATOM   1719  C5  A      54      24.358  17.083  62.732  1.00  0.00
ATOM   1720  C6  A      54      23.047  17.529  62.895  1.00  0.00
ATOM   1721  N6  A      54      22.049  17.260  62.029  1.00  0.00
ATOM   1722  H61 A      54      22.340  16.694  61.244  1.00  0.00
ATOM   1723  H62 A      54      21.114  17.617  62.163  1.00  0.00
ATOM   1724  N1  A      54      22.728  18.448  63.782  1.00  0.00
ATOM   1725  C2  A      54      23.619  18.773  64.738  1.00  0.00
ATOM   1726  H2  A      54      23.116  19.268  65.556  1.00  0.00
ATOM   1727  N3  A      54      24.898  18.300  64.846  1.00  0.00
ATOM   1728  C4  A      54      25.187  17.531  63.731  1.00  0.00
ATOM   1729  C3' A      54      28.769  15.346  64.909  1.00  0.00
ATOM   1730  H3' A      54      28.191  14.567  64.413  1.00  0.00
ATOM   1731  C2' A      54      27.865  16.446  65.339  1.00  0.00
ATOM   1732  H2' A      54      26.915  16.022  65.663  1.00  0.00
ATOM   1733  O2' A      54      28.478  17.287  66.346  1.00  0.00
ATOM   1734 HO2' A      54      29.220  16.776  66.677  1.00  0.00
ATOM   1735  O3' A      54      29.542  14.873  66.007  1.00  0.00
ATOM   1736  P   G      55      29.065  13.574  66.762  1.00  0.00
ATOM   1737  OP1 G      55      30.136  13.316  67.695  1.00  0.00
ATOM   1738  OP2 G      55      28.626  12.523  65.795  1.00  0.00
ATOM   1739  O5' G      55      27.811  14.316  67.528  1.00  0.00
ATOM   1740  C5' G      55      27.949  14.764  68.925  1.00  0.00
ATOM   1741  H5' G      55      28.660  15.566  69.124  1.00  0.00
ATOM   1742 H5'' G      55      28.228  13.892  69.518  1.00  0.00
ATOM   1743  C4' G      55      26.542  15.230  69.386  1.00  0.00
ATOM   1744  H4' G      55      26.609  15.532  70.431  1.00  0.00
ATOM   1745  O4' G      55      25.837  16.171  68.627  1.00  0.00
ATOM   1746  C1' G      55      24.440  15.984  68.676  1.00  0.00
ATOM   1747  H1' G      55      23.948  16.833  69.150  1.00  0.00
ATOM   1748  N9  G      55      23.864  15.905  67.344  1.00  0.00
ATOM   1749  C8  G      55      24.218  15.126  66.254  1.00  0.00
ATOM   1750  H8  G      55      25.195  14.666  66.287  1.00  0.00
ATOM   1751  N7  G      55      23.285  14.991  65.332  1.00  0.00
ATOM   1752  C5  G      55      22.185  15.762  65.858  1.00  0.00
ATOM   1753  C6  G      55      20.838  16.033  65.410  1.00  0.00
ATOM   1754  O6  G      55      20.248  15.591  64.382  1.00  0.00
ATOM   1755  N1  G      55      20.077  16.768  66.304  1.00  0.00
ATOM   1756  H1  G      55      19.303  17.281  65.907  1.00  0.00
ATOM   1757  C2  G      55      20.570  17.188  67.459  1.00  0.00
ATOM   1758  N2  G      55      19.890  18.026  68.213  1.00  0.00
ATOM   1759  H21 G      55      20.372  18.489  68.970  1.00  0.00
ATOM   1760  H22 G      55      19.011  18.407  67.895  1.00  0.00
ATOM   1761  N3  G      55      21.778  16.941  68.019  1.00  0.00
ATOM   1762  C4  G      55      22.547  16.272  67.109  1.00  0.00
ATOM   1763  C3' G      55      25.582  14.032  69.210  1.00  0.00
ATOM   1764  H3' G      55      25.514  13.657  68.190  1.00  0.00
ATOM   1765  C2' G      55      24.155  14.657  69.492  1.00  0.00
ATOM   1766  H2' G      55      23.312  14.091  69.096  1.00  0.00
ATOM   1767  O2' G      55      23.956  15.097  70.852  1.00  0.00
ATOM   1768 HO2' G      55      23.849  14.307  71.387  1.00  0.00
ATOM   1769  O3' G      55      25.707  13.018  70.179  1.00  0.00
ATOM   1770  P   C      56      25.867  11.474  69.831  1.00  0.00
ATOM   1771  OP1 C      56      25.611  10.773  71.061  1.00  0.00
ATOM   1772  OP2 C      56      27.152  11.323  69.083  1.00  0.00
ATOM   1773  O5' C      56      24.660  11.233  68.828  1.00  0.00
ATOM   1774  C5' C      56      23.411  11.075  69.363  1.00  0.00
ATOM   1775  H5' C      56      23.174  11.946  69.974  1.00  0.00
ATOM   1776 H5'' C      56      23.255  10.212  70.010  1.00  0.00
ATOM   1777  C4' C      56      22.405  10.959  68.312  1.00  0.00
ATOM   1778  H4' C      56      21.376  10.987  68.671  1.00  0.00
ATOM   1779  O4' C      56      22.524  12.056  67.409  1.00  0.00
ATOM   1780  C1' C      56      22.125  11.638  66.118  1.00  0.00
ATOM   1781  H1' C      56      21.184  12.067  65.773  1.00  0.00
ATOM   1782  N1  C      56      23.158  11.944  65.043  1.00  0.00
ATOM   1783  C6  C      56      24.478  11.768  65.377  1.00  0.00
ATOM   1784  H6  C      56      24.836  11.364  66.312  1.00  0.00
ATOM   1785  C5  C      56      25.354  12.196  64.477  1.00  0.00
ATOM   1786  H5  C      56      26.408  12.084  64.682  1.00  0.00
ATOM   1787  C4  C      56      24.911  12.668  63.229  1.00  0.00
ATOM   1788  N4  C      56      25.757  13.219  62.384  1.00  0.00
ATOM   1789  H41 C      56      26.752  13.075  62.485  1.00  0.00
ATOM   1790  H42 C      56      25.376  13.607  61.533  1.00  0.00
ATOM   1791  N3  C      56      23.683  12.678  62.838  1.00  0.00
ATOM   1792  C2  C      56      22.756  12.273  63.758  1.00  0.00
ATOM   1793  O2  C      56      21.632  12.178  63.405  1.00  0.00
ATOM   1794  C3' C      56      22.658   9.659  67.531  1.00  0.00
ATOM   1795  H3' C      56      23.717   9.437  67.400  1.00  0.00
ATOM   1796  C2' C      56      22.054  10.083  66.127  1.00  0.00
ATOM   1797  H2' C      56      22.554   9.504  65.350  1.00  0.00
ATOM   1798  O2' C      56      20.692   9.741  66.237  1.00  0.00
ATOM   1799 HO2' C      56      20.627   8.816  66.483  1.00  0.00
ATOM   1800  O3' C      56      22.131   8.455  68.130  1.00  0.00
ATOM   1801  P   A      57      22.057   6.983  67.514  1.00  0.00
ATOM   1802  OP1 A      57      22.252   6.059  68.667  1.00  0.00
ATOM   1803  OP2 A      57      22.975   6.897  66.333  1.00  0.00
ATOM   1804  O5' A      57      20.525   6.917  67.077  1.00  0.00
ATOM   1805  C5' A      57      19.557   7.206  68.071  1.00  0.00
ATOM   1806  H5' A      57      19.593   8.153  68.609  1.00  0.00
ATOM   1807 H5'' A      57      19.673   6.450  68.848  1.00  0.00
ATOM   1808  C4' A      57      18.133   7.016  67.461  1.00  0.00
ATOM   1809  H4' A      57      17.410   7.409  68.176  1.00  0.00
ATOM   1810  O4' A      57      17.981   7.676  66.205  1.00  0.00
ATOM   1811  C1' A      57      17.100   6.937  65.338  1.00  0.00
ATOM   1812  H1' A      57      16.151   7.453  65.194  1.00  0.00
ATOM   1813  N9  A      57      17.715   6.600  64.029  1.00  0.00
ATOM   1814  C8  A      57      19.040   6.723  63.641  1.00  0.00
ATOM   1815  H8  A      57      19.812   6.778  64.395  1.00  0.00
ATOM   1816  N7  A      57      19.271   6.642  62.357  1.00  0.00
ATOM   1817  C5  A      57      17.985   6.635  61.832  1.00  0.00
ATOM   1818  C6  A      57      17.440   6.704  60.481  1.00  0.00
ATOM   1819  N6  A      57      18.105   6.529  59.384  1.00  0.00
ATOM   1820  H61 A      57      19.101   6.392  59.484  1.00  0.00
ATOM   1821  H62 A      57      17.585   6.777  58.554  1.00  0.00
ATOM   1822  N1  A      57      16.085   6.813  60.321  1.00  0.00
ATOM   1823  C2  A      57      15.353   7.035  61.391  1.00  0.00
ATOM   1824  H2  A      57      14.311   7.311  61.314  1.00  0.00
ATOM   1825  N3  A      57      15.687   6.918  62.685  1.00  0.00
ATOM   1826  C4  A      57      17.039   6.687  62.835  1.00  0.00
ATOM   1827  C3' A      57      17.693   5.518  67.118  1.00  0.00
ATOM   1828  H3' A      57      18.605   5.022  66.784  1.00  0.00
ATOM   1829  C2' A      57      16.723   5.580  65.933  1.00  0.00
ATOM   1830  H2' A      57      16.994   4.780  65.245  1.00  0.00
ATOM   1831  O2' A      57      15.346   5.607  66.151  1.00  0.00
ATOM   1832 HO2' A      57      15.182   4.999  66.875  1.00  0.00
ATOM   1833  O3' A      57      17.039   4.868  68.189  1.00  0.00
ATOM   1834  P   U3     58      17.737   3.551  68.835  1.00  0.00
ATOM   1835  OP1 U3     58      16.766   2.846  69.632  1.00  0.00
ATOM   1836  OP2 U3     58      18.839   4.030  69.653  1.00  0.00
ATOM   1837  O5' U3     58      18.190   2.630  67.537  1.00  0.00
ATOM   1838  C5' U3     58      17.211   1.896  66.823  1.00  0.00
ATOM   1839  H5' U3     58      16.407   2.631  66.814  1.00  0.00
ATOM   1840 H5'' U3     58      17.015   1.013  67.432  1.00  0.00
ATOM   1841  C4' U3     58      17.543   1.445  65.392  1.00  0.00
ATOM   1842  H4' U3     58      16.744   0.880  64.913  1.00  0.00
ATOM   1843  O4' U3     58      17.761   2.624  64.589  1.00  0.00
ATOM   1844  C1' U3     58      18.777   2.322  63.620  1.00  0.00
ATOM   1845  H1' U3     58      18.330   2.425  62.631  1.00  0.00
ATOM   1846  N1  U3     58      19.927   3.213  63.924  1.00  0.00
ATOM   1847  C6  U3     58      20.488   3.415  65.169  1.00  0.00
ATOM   1848  H6  U3     58      19.959   3.164  66.077  1.00  0.00
ATOM   1849  C5  U3     58      21.679   3.997  65.327  1.00  0.00
ATOM   1850  H5  U3     58      21.949   4.163  66.359  1.00  0.00
ATOM   1851  C4  U3     58      22.451   4.510  64.243  1.00  0.00
ATOM   1852  O4  U3     58      23.482   5.094  64.418  1.00  0.00
ATOM   1853  N3  U3     58      21.928   4.202  63.014  1.00  0.00
ATOM   1854  H3  U3     58      22.398   4.569  62.198  1.00  0.00
ATOM   1855  C2  U3     58      20.687   3.559  62.812  1.00  0.00
ATOM   1856  O2  U3     58      20.308   3.360  61.703  1.00  0.00
ATOM   1857  C3' U3     58      18.854   0.687  65.378  1.00  0.00
ATOM   1858  H3' U3     58      19.573   1.158  66.048  1.00  0.00
ATOM   1859  C2' U3     58      19.140   0.853  63.860  1.00  0.00
ATOM   1860  H2' U3     58      20.219   0.705  63.818  1.00  0.00
ATOM   1861  O2' U3     58      18.350   0.047  62.904  1.00  0.00
ATOM   1862 HO2' U3     58      18.919  -0.518  62.376  1.00  0.00
ATOM   1863  O3' U3     58      18.648  -0.722  65.754  1.00  0.00
ATOM   1864 HO3' U3     58      18.192  -1.240  65.086  1.00  0.00
TER   
ATOM   1865 MG   MG     59      21.680  47.517  44.993  1.00  0.00
TER   
ATOM   1866 MG   MG     60      23.119  29.545  35.432  1.00  0.00
TER   
ATOM   1867 MG   MG     61      13.088  26.576  51.408  1.00  0.00
TER   
ATOM   1868 MG   MG     62      36.433  37.895  32.156  1.00  0.00
TER   
ATOM   1869 MG   MG     63      41.331  33.247  32.762  1.00  0.00
TER   
ATOM   1870 MG   MG     64      24.535   6.498  65.355  1.00  0.00
TER   
END   
