# Supplementary material for: Modelling the structures of frameshift-stimulatory pseudoknots from representative bat coronaviruses
Source: PLoS Comput Biol. 2023 May 19;19(5):e1011124. doi: 10.1371/journal.pcbi.1011124 (PMC10234561; doi:10.1371/journal.pcbi.1011124)
Supplement: S3 Data — PDB files for the top 3 representative clusters from each conformer (threaded/unthreaded) of each pseudoknot described in the main text, along with PDB files for the representative clusters shown in S8–S18 Figs. (ZIP) [file pcbi.1011124.s003.zip › SI_Model_PDB_files/Neixiang-64_threaded_Mg_cluster3.pdb]

ATOM      1 HO5' A5      1      35.988  18.011  33.396  1.00  0.00
ATOM      2  O5' A5      1      36.275  18.421  32.577  1.00  0.00
ATOM      3  C5' A5      1      35.710  17.681  31.578  1.00  0.00
ATOM      4  H5' A5      1      35.958  16.648  31.824  1.00  0.00
ATOM      5 H5'' A5      1      36.191  17.896  30.625  1.00  0.00
ATOM      6  C4' A5      1      34.169  18.007  31.638  1.00  0.00
ATOM      7  H4' A5      1      33.704  17.776  30.679  1.00  0.00
ATOM      8  O4' A5      1      33.518  17.183  32.615  1.00  0.00
ATOM      9  C1' A5      1      32.905  18.170  33.583  1.00  0.00
ATOM     10  H1' A5      1      31.837  18.106  33.371  1.00  0.00
ATOM     11  N9  A5      1      33.220  17.778  35.020  1.00  0.00
ATOM     12  C8  A5      1      32.309  17.326  35.959  1.00  0.00
ATOM     13  H8  A5      1      31.256  17.489  35.781  1.00  0.00
ATOM     14  N7  A5      1      32.760  16.973  37.151  1.00  0.00
ATOM     15  C5  A5      1      34.166  17.083  36.917  1.00  0.00
ATOM     16  C6  A5      1      35.387  16.819  37.660  1.00  0.00
ATOM     17  N6  A5      1      35.495  16.257  38.823  1.00  0.00
ATOM     18  H61 A5      1      34.694  15.879  39.308  1.00  0.00
ATOM     19  H62 A5      1      36.415  16.021  39.168  1.00  0.00
ATOM     20  N1  A5      1      36.562  17.147  37.210  1.00  0.00
ATOM     21  C2  A5      1      36.635  17.615  35.996  1.00  0.00
ATOM     22  H2  A5      1      37.590  17.947  35.615  1.00  0.00
ATOM     23  N3  A5      1      35.688  17.775  35.093  1.00  0.00
ATOM     24  C4  A5      1      34.465  17.541  35.633  1.00  0.00
ATOM     25  C3' A5      1      33.757  19.482  31.822  1.00  0.00
ATOM     26  H3' A5      1      34.642  20.068  31.573  1.00  0.00
ATOM     27  C2' A5      1      33.356  19.607  33.264  1.00  0.00
ATOM     28  H2' A5      1      34.161  19.763  33.982  1.00  0.00
ATOM     29  O2' A5      1      32.381  20.596  33.501  1.00  0.00
ATOM     30 HO2' A5      1      32.861  21.427  33.478  1.00  0.00
ATOM     31  O3' A5      1      32.699  19.646  30.811  1.00  0.00
ATOM     32  P   G       2      33.015  20.363  29.473  1.00  0.00
ATOM     33  OP1 G       2      34.238  19.740  29.017  1.00  0.00
ATOM     34  OP2 G       2      31.837  20.169  28.682  1.00  0.00
ATOM     35  O5' G       2      33.280  21.898  29.934  1.00  0.00
ATOM     36  C5' G       2      32.238  22.601  30.576  1.00  0.00
ATOM     37  H5' G       2      31.742  23.198  29.811  1.00  0.00
ATOM     38 H5'' G       2      31.498  21.976  31.077  1.00  0.00
ATOM     39  C4' G       2      32.864  23.618  31.547  1.00  0.00
ATOM     40  H4' G       2      32.034  24.143  32.020  1.00  0.00
ATOM     41  O4' G       2      33.723  23.002  32.437  1.00  0.00
ATOM     42  C1' G       2      34.947  23.793  32.519  1.00  0.00
ATOM     43  H1' G       2      34.802  24.732  33.054  1.00  0.00
ATOM     44  N9  G       2      36.026  23.090  33.273  1.00  0.00
ATOM     45  C8  G       2      37.378  22.880  32.950  1.00  0.00
ATOM     46  H8  G       2      37.887  23.290  32.089  1.00  0.00
ATOM     47  N7  G       2      38.082  22.333  33.889  1.00  0.00
ATOM     48  C5  G       2      37.120  22.011  34.900  1.00  0.00
ATOM     49  C6  G       2      37.261  21.268  36.132  1.00  0.00
ATOM     50  O6  G       2      38.285  20.904  36.681  1.00  0.00
ATOM     51  N1  G       2      36.020  21.020  36.745  1.00  0.00
ATOM     52  H1  G       2      36.113  20.416  37.549  1.00  0.00
ATOM     53  C2  G       2      34.858  21.533  36.257  1.00  0.00
ATOM     54  N2  G       2      33.773  21.364  36.966  1.00  0.00
ATOM     55  H21 G       2      33.726  20.854  37.836  1.00  0.00
ATOM     56  H22 G       2      32.897  21.665  36.562  1.00  0.00
ATOM     57  N3  G       2      34.712  22.257  35.163  1.00  0.00
ATOM     58  C4  G       2      35.906  22.376  34.467  1.00  0.00
ATOM     59  C3' G       2      33.741  24.636  30.724  1.00  0.00
ATOM     60  H3' G       2      33.684  24.428  29.655  1.00  0.00
ATOM     61  C2' G       2      35.184  24.198  31.027  1.00  0.00
ATOM     62  H2' G       2      35.532  23.386  30.390  1.00  0.00
ATOM     63  O2' G       2      36.198  25.196  30.835  1.00  0.00
ATOM     64 HO2' G       2      35.767  26.041  30.685  1.00  0.00
ATOM     65  O3' G       2      33.395  25.945  31.195  1.00  0.00
ATOM     66  P   U       3      33.470  27.276  30.337  1.00  0.00
ATOM     67  OP1 U       3      33.318  26.845  28.933  1.00  0.00
ATOM     68  OP2 U       3      32.518  28.256  30.859  1.00  0.00
ATOM     69  O5' U       3      34.987  27.743  30.496  1.00  0.00
ATOM     70  C5' U       3      35.400  28.569  31.520  1.00  0.00
ATOM     71  H5' U       3      36.487  28.551  31.439  1.00  0.00
ATOM     72 H5'' U       3      35.011  29.582  31.422  1.00  0.00
ATOM     73  C4' U       3      35.027  28.164  32.947  1.00  0.00
ATOM     74  H4' U       3      33.964  28.197  33.189  1.00  0.00
ATOM     75  O4' U       3      35.531  26.883  33.117  1.00  0.00
ATOM     76  C1' U       3      35.915  26.769  34.498  1.00  0.00
ATOM     77  H1' U       3      35.170  26.215  35.069  1.00  0.00
ATOM     78  N1  U       3      37.231  26.090  34.606  1.00  0.00
ATOM     79  C6  U       3      38.117  26.141  33.568  1.00  0.00
ATOM     80  H6  U       3      37.965  26.680  32.645  1.00  0.00
ATOM     81  C5  U       3      39.252  25.412  33.647  1.00  0.00
ATOM     82  H5  U       3      39.932  25.396  32.808  1.00  0.00
ATOM     83  C4  U       3      39.696  24.829  34.872  1.00  0.00
ATOM     84  O4  U       3      40.758  24.302  35.003  1.00  0.00
ATOM     85  N3  U       3      38.793  24.890  35.893  1.00  0.00
ATOM     86  H3  U       3      39.107  24.390  36.713  1.00  0.00
ATOM     87  C2  U       3      37.496  25.456  35.815  1.00  0.00
ATOM     88  O2  U       3      36.694  25.323  36.733  1.00  0.00
ATOM     89  C3' U       3      35.805  29.064  33.921  1.00  0.00
ATOM     90  H3' U       3      35.132  29.864  34.231  1.00  0.00
ATOM     91  C2' U       3      35.883  28.161  35.085  1.00  0.00
ATOM     92  H2' U       3      36.823  28.332  35.609  1.00  0.00
ATOM     93  O2' U       3      34.808  28.344  36.039  1.00  0.00
ATOM     94 HO2' U       3      34.912  29.192  36.476  1.00  0.00
ATOM     95  O3' U       3      37.151  29.464  33.684  1.00  0.00
ATOM     96  P   G       4      37.733  30.909  34.210  1.00  0.00
ATOM     97  OP1 G       4      39.169  30.927  33.956  1.00  0.00
ATOM     98  OP2 G       4      37.191  31.167  35.556  1.00  0.00
ATOM     99  O5' G       4      37.023  31.904  33.181  1.00  0.00
ATOM    100  C5' G       4      37.453  32.062  31.784  1.00  0.00
ATOM    101  H5' G       4      36.856  31.473  31.087  1.00  0.00
ATOM    102 H5'' G       4      38.489  31.781  31.597  1.00  0.00
ATOM    103  C4' G       4      37.296  33.504  31.411  1.00  0.00
ATOM    104  H4' G       4      37.748  33.559  30.421  1.00  0.00
ATOM    105  O4' G       4      35.936  33.779  31.259  1.00  0.00
ATOM    106  C1' G       4      35.930  35.177  31.028  1.00  0.00
ATOM    107  H1' G       4      36.334  35.411  30.043  1.00  0.00
ATOM    108  N9  G       4      34.563  35.608  31.134  1.00  0.00
ATOM    109  C8  G       4      33.435  34.892  31.470  1.00  0.00
ATOM    110  H8  G       4      33.421  33.944  31.987  1.00  0.00
ATOM    111  N7  G       4      32.310  35.433  31.118  1.00  0.00
ATOM    112  C5  G       4      32.692  36.678  30.602  1.00  0.00
ATOM    113  C6  G       4      31.862  37.782  30.176  1.00  0.00
ATOM    114  O6  G       4      30.656  37.988  30.216  1.00  0.00
ATOM    115  N1  G       4      32.691  38.808  29.735  1.00  0.00
ATOM    116  H1  G       4      32.205  39.603  29.348  1.00  0.00
ATOM    117  C2  G       4      34.065  38.913  29.828  1.00  0.00
ATOM    118  N2  G       4      34.649  40.047  29.313  1.00  0.00
ATOM    119  H21 G       4      34.104  40.655  28.718  1.00  0.00
ATOM    120  H22 G       4      35.650  39.999  29.188  1.00  0.00
ATOM    121  N3  G       4      34.850  37.985  30.376  1.00  0.00
ATOM    122  C4  G       4      34.058  36.860  30.713  1.00  0.00
ATOM    123  C3' G       4      37.885  34.646  32.261  1.00  0.00
ATOM    124  H3' G       4      38.841  34.898  31.803  1.00  0.00
ATOM    125  C2' G       4      36.854  35.741  32.060  1.00  0.00
ATOM    126  H2' G       4      36.171  35.932  32.888  1.00  0.00
ATOM    127  O2' G       4      37.464  36.968  31.639  1.00  0.00
ATOM    128 HO2' G       4      38.187  36.805  31.029  1.00  0.00
ATOM    129  O3' G       4      38.052  34.436  33.703  1.00  0.00
ATOM    130  P   C       5      39.378  34.907  34.547  1.00  0.00
ATOM    131  OP1 C       5      40.514  35.267  33.621  1.00  0.00
ATOM    132  OP2 C       5      39.651  33.874  35.550  1.00  0.00
ATOM    133  O5' C       5      38.793  36.267  35.072  1.00  0.00
ATOM    134  C5' C       5      38.285  36.451  36.329  1.00  0.00
ATOM    135  H5' C       5      38.325  37.532  36.458  1.00  0.00
ATOM    136 H5'' C       5      38.897  35.996  37.108  1.00  0.00
ATOM    137  C4' C       5      36.797  36.077  36.562  1.00  0.00
ATOM    138  H4' C       5      36.678  36.198  37.639  1.00  0.00
ATOM    139  O4' C       5      35.882  36.917  35.813  1.00  0.00
ATOM    140  C1' C       5      34.690  36.208  35.694  1.00  0.00
ATOM    141  H1' C       5      34.259  36.180  36.695  1.00  0.00
ATOM    142  N1  C       5      33.709  36.721  34.738  1.00  0.00
ATOM    143  C6  C       5      32.408  36.576  35.230  1.00  0.00
ATOM    144  H6  C       5      32.370  35.991  36.137  1.00  0.00
ATOM    145  C5  C       5      31.390  37.365  34.752  1.00  0.00
ATOM    146  H5  C       5      30.415  37.325  35.216  1.00  0.00
ATOM    147  C4  C       5      31.681  38.243  33.684  1.00  0.00
ATOM    148  N4  C       5      30.667  39.049  33.247  1.00  0.00
ATOM    149  H41 C       5      29.725  38.729  33.421  1.00  0.00
ATOM    150  H42 C       5      30.818  39.626  32.433  1.00  0.00
ATOM    151  N3  C       5      32.896  38.476  33.208  1.00  0.00
ATOM    152  C2  C       5      33.906  37.703  33.758  1.00  0.00
ATOM    153  O2  C       5      35.089  37.933  33.329  1.00  0.00
ATOM    154  C3' C       5      36.319  34.597  36.389  1.00  0.00
ATOM    155  H3' C       5      37.008  33.831  36.034  1.00  0.00
ATOM    156  C2' C       5      35.154  34.743  35.426  1.00  0.00
ATOM    157  H2' C       5      35.473  34.725  34.384  1.00  0.00
ATOM    158  O2' C       5      34.018  33.894  35.747  1.00  0.00
ATOM    159 HO2' C       5      34.378  33.389  36.481  1.00  0.00
ATOM    160  O3' C       5      35.855  34.123  37.618  1.00  0.00
ATOM    161  P   G       6      36.716  33.623  38.802  1.00  0.00
ATOM    162  OP1 G       6      37.995  33.258  38.167  1.00  0.00
ATOM    163  OP2 G       6      35.792  32.684  39.470  1.00  0.00
ATOM    164  O5' G       6      36.882  34.862  39.758  1.00  0.00
ATOM    165  C5' G       6      36.077  35.064  40.883  1.00  0.00
ATOM    166  H5' G       6      36.044  34.115  41.420  1.00  0.00
ATOM    167 H5'' G       6      35.101  35.330  40.478  1.00  0.00
ATOM    168  C4' G       6      36.634  36.078  41.870  1.00  0.00
ATOM    169  H4' G       6      37.668  35.765  42.012  1.00  0.00
ATOM    170  O4' G       6      36.572  37.403  41.339  1.00  0.00
ATOM    171  C1' G       6      36.529  38.352  42.423  1.00  0.00
ATOM    172  H1' G       6      37.337  39.083  42.415  1.00  0.00
ATOM    173  N9  G       6      35.186  39.026  42.445  1.00  0.00
ATOM    174  C8  G       6      34.076  38.810  41.608  1.00  0.00
ATOM    175  H8  G       6      34.143  38.194  40.724  1.00  0.00
ATOM    176  N7  G       6      33.084  39.599  41.939  1.00  0.00
ATOM    177  C5  G       6      33.491  40.281  43.075  1.00  0.00
ATOM    178  C6  G       6      32.872  41.204  43.976  1.00  0.00
ATOM    179  O6  G       6      31.651  41.520  44.109  1.00  0.00
ATOM    180  N1  G       6      33.689  41.763  44.896  1.00  0.00
ATOM    181  H1  G       6      33.329  42.488  45.500  1.00  0.00
ATOM    182  C2  G       6      35.035  41.553  44.987  1.00  0.00
ATOM    183  N2  G       6      35.557  42.055  46.018  1.00  0.00
ATOM    184  H21 G       6      36.521  41.818  46.205  1.00  0.00
ATOM    185  H22 G       6      34.966  42.505  46.701  1.00  0.00
ATOM    186  N3  G       6      35.626  40.596  44.277  1.00  0.00
ATOM    187  C4  G       6      34.848  40.036  43.321  1.00  0.00
ATOM    188  C3' G       6      36.000  36.116  43.191  1.00  0.00
ATOM    189  H3' G       6      34.943  36.164  42.932  1.00  0.00
ATOM    190  C2' G       6      36.556  37.475  43.676  1.00  0.00
ATOM    191  H2' G       6      35.992  37.825  44.541  1.00  0.00
ATOM    192  O2' G       6      37.957  37.329  43.942  1.00  0.00
ATOM    193 HO2' G       6      38.063  36.397  44.148  1.00  0.00
ATOM    194  O3' G       6      36.529  35.031  43.946  1.00  0.00
ATOM    195  P   G       7      35.685  34.406  45.108  1.00  0.00
ATOM    196  OP1 G       7      36.371  33.261  45.627  1.00  0.00
ATOM    197  OP2 G       7      34.242  34.321  44.759  1.00  0.00
ATOM    198  O5' G       7      35.771  35.589  46.131  1.00  0.00
ATOM    199  C5' G       7      36.903  35.801  46.976  1.00  0.00
ATOM    200  H5' G       7      37.725  36.158  46.356  1.00  0.00
ATOM    201 H5'' G       7      37.139  34.866  47.483  1.00  0.00
ATOM    202  C4' G       7      36.710  36.875  48.023  1.00  0.00
ATOM    203  H4' G       7      37.627  37.092  48.571  1.00  0.00
ATOM    204  O4' G       7      36.284  38.053  47.382  1.00  0.00
ATOM    205  C1' G       7      35.228  38.731  48.028  1.00  0.00
ATOM    206  H1' G       7      35.573  39.735  48.273  1.00  0.00
ATOM    207  N9  G       7      34.005  38.852  47.235  1.00  0.00
ATOM    208  C8  G       7      33.560  38.223  46.122  1.00  0.00
ATOM    209  H8  G       7      34.182  37.613  45.484  1.00  0.00
ATOM    210  N7  G       7      32.332  38.519  45.760  1.00  0.00
ATOM    211  C5  G       7      31.915  39.498  46.691  1.00  0.00
ATOM    212  C6  G       7      30.718  40.277  46.865  1.00  0.00
ATOM    213  O6  G       7      29.635  40.273  46.237  1.00  0.00
ATOM    214  N1  G       7      30.824  41.181  47.921  1.00  0.00
ATOM    215  H1  G       7      30.042  41.766  48.179  1.00  0.00
ATOM    216  C2  G       7      31.940  41.250  48.768  1.00  0.00
ATOM    217  N2  G       7      31.831  42.141  49.690  1.00  0.00
ATOM    218  H21 G       7      32.658  42.133  50.270  1.00  0.00
ATOM    219  H22 G       7      31.081  42.816  49.724  1.00  0.00
ATOM    220  N3  G       7      33.025  40.498  48.664  1.00  0.00
ATOM    221  C4  G       7      32.993  39.715  47.544  1.00  0.00
ATOM    222  C3' G       7      35.512  36.619  48.896  1.00  0.00
ATOM    223  H3' G       7      34.804  36.183  48.191  1.00  0.00
ATOM    224  C2' G       7      34.939  38.005  49.382  1.00  0.00
ATOM    225  H2' G       7      33.949  37.827  49.802  1.00  0.00
ATOM    226  O2' G       7      35.667  38.611  50.475  1.00  0.00
ATOM    227 HO2' G       7      36.385  38.019  50.711  1.00  0.00
ATOM    228  O3' G       7      35.653  35.643  49.921  1.00  0.00
ATOM    229  P   G       8      34.434  35.003  50.675  1.00  0.00
ATOM    230  OP1 G       8      35.064  34.014  51.596  1.00  0.00
ATOM    231  OP2 G       8      33.321  34.599  49.773  1.00  0.00
ATOM    232  O5' G       8      33.771  36.099  51.585  1.00  0.00
ATOM    233  C5' G       8      34.489  36.648  52.741  1.00  0.00
ATOM    234  H5' G       8      35.427  37.027  52.334  1.00  0.00
ATOM    235 H5'' G       8      34.700  35.973  53.571  1.00  0.00
ATOM    236  C4' G       8      33.704  37.819  53.381  1.00  0.00
ATOM    237  H4' G       8      34.165  38.271  54.259  1.00  0.00
ATOM    238  O4' G       8      33.339  38.792  52.410  1.00  0.00
ATOM    239  C1' G       8      32.039  39.312  52.783  1.00  0.00
ATOM    240  H1' G       8      32.089  40.387  52.960  1.00  0.00
ATOM    241  N9  G       8      31.101  39.162  51.565  1.00  0.00
ATOM    242  C8  G       8      31.089  38.277  50.461  1.00  0.00
ATOM    243  H8  G       8      31.918  37.589  50.382  1.00  0.00
ATOM    244  N7  G       8      30.086  38.475  49.655  1.00  0.00
ATOM    245  C5  G       8      29.329  39.484  50.191  1.00  0.00
ATOM    246  C6  G       8      28.168  40.208  49.757  1.00  0.00
ATOM    247  O6  G       8      27.483  40.186  48.749  1.00  0.00
ATOM    248  N1  G       8      27.764  41.243  50.602  1.00  0.00
ATOM    249  H1  G       8      27.043  41.867  50.269  1.00  0.00
ATOM    250  C2  G       8      28.313  41.507  51.811  1.00  0.00
ATOM    251  N2  G       8      27.793  42.496  52.554  1.00  0.00
ATOM    252  H21 G       8      28.281  42.548  53.436  1.00  0.00
ATOM    253  H22 G       8      27.003  43.027  52.215  1.00  0.00
ATOM    254  N3  G       8      29.353  40.854  52.290  1.00  0.00
ATOM    255  C4  G       8      29.920  39.927  51.409  1.00  0.00
ATOM    256  C3' G       8      32.259  37.286  53.835  1.00  0.00
ATOM    257  H3' G       8      31.769  36.729  53.037  1.00  0.00
ATOM    258  C2' G       8      31.510  38.580  54.030  1.00  0.00
ATOM    259  H2' G       8      30.425  38.495  54.082  1.00  0.00
ATOM    260  O2' G       8      32.069  39.273  55.154  1.00  0.00
ATOM    261 HO2' G       8      31.714  40.164  55.098  1.00  0.00
ATOM    262  O3' G       8      32.316  36.457  54.972  1.00  0.00
ATOM    263  P   G       9      31.249  35.400  55.105  1.00  0.00
ATOM    264  OP1 G       9      31.521  34.875  56.485  1.00  0.00
ATOM    265  OP2 G       9      31.398  34.555  53.892  1.00  0.00
ATOM    266  O5' G       9      29.878  36.090  55.098  1.00  0.00
ATOM    267  C5' G       9      29.570  36.910  56.208  1.00  0.00
ATOM    268  H5' G       9      30.349  37.666  56.310  1.00  0.00
ATOM    269 H5'' G       9      29.496  36.339  57.133  1.00  0.00
ATOM    270  C4' G       9      28.214  37.715  56.082  1.00  0.00
ATOM    271  H4' G       9      28.171  38.309  56.995  1.00  0.00
ATOM    272  O4' G       9      28.213  38.630  54.997  1.00  0.00
ATOM    273  C1' G       9      26.884  38.837  54.516  1.00  0.00
ATOM    274  H1' G       9      26.676  39.906  54.549  1.00  0.00
ATOM    275  N9  G       9      26.743  38.240  53.200  1.00  0.00
ATOM    276  C8  G       9      27.588  37.418  52.462  1.00  0.00
ATOM    277  H8  G       9      28.445  36.999  52.968  1.00  0.00
ATOM    278  N7  G       9      27.284  37.193  51.249  1.00  0.00
ATOM    279  C5  G       9      26.131  37.909  51.075  1.00  0.00
ATOM    280  C6  G       9      25.253  38.107  49.960  1.00  0.00
ATOM    281  O6  G       9      25.454  37.747  48.872  1.00  0.00
ATOM    282  N1  G       9      24.119  38.876  50.097  1.00  0.00
ATOM    283  H1  G       9      23.540  39.078  49.294  1.00  0.00
ATOM    284  C2  G       9      23.821  39.411  51.345  1.00  0.00
ATOM    285  N2  G       9      22.724  39.984  51.592  1.00  0.00
ATOM    286  H21 G       9      22.617  40.324  52.537  1.00  0.00
ATOM    287  H22 G       9      22.012  40.039  50.878  1.00  0.00
ATOM    288  N3  G       9      24.706  39.349  52.434  1.00  0.00
ATOM    289  C4  G       9      25.749  38.532  52.235  1.00  0.00
ATOM    290  C3' G       9      26.819  37.000  55.999  1.00  0.00
ATOM    291  H3' G       9      26.883  36.172  55.293  1.00  0.00
ATOM    292  C2' G       9      25.930  38.190  55.524  1.00  0.00
ATOM    293  H2' G       9      25.037  37.856  54.996  1.00  0.00
ATOM    294  O2' G       9      25.625  39.030  56.575  1.00  0.00
ATOM    295 HO2' G       9      25.343  38.477  57.307  1.00  0.00
ATOM    296  O3' G       9      26.359  36.526  57.271  1.00  0.00
ATOM    297  P   C      10      25.364  35.281  57.455  1.00  0.00
ATOM    298  OP1 C      10      25.131  35.138  58.957  1.00  0.00
ATOM    299  OP2 C      10      26.006  34.227  56.661  1.00  0.00
ATOM    300  O5' C      10      23.954  35.737  56.769  1.00  0.00
ATOM    301  C5' C      10      23.170  36.708  57.344  1.00  0.00
ATOM    302  H5' C      10      23.791  37.568  57.597  1.00  0.00
ATOM    303 H5'' C      10      22.783  36.203  58.229  1.00  0.00
ATOM    304  C4' C      10      22.037  37.244  56.549  1.00  0.00
ATOM    305  H4' C      10      21.608  38.052  57.141  1.00  0.00
ATOM    306  O4' C      10      22.412  37.906  55.348  1.00  0.00
ATOM    307  C1' C      10      21.438  37.720  54.316  1.00  0.00
ATOM    308  H1' C      10      21.222  38.694  53.877  1.00  0.00
ATOM    309  N1  C      10      22.037  36.963  53.122  1.00  0.00
ATOM    310  C6  C      10      23.193  36.182  53.191  1.00  0.00
ATOM    311  H6  C      10      23.597  35.934  54.162  1.00  0.00
ATOM    312  C5  C      10      23.714  35.738  52.003  1.00  0.00
ATOM    313  H5  C      10      24.578  35.094  51.929  1.00  0.00
ATOM    314  C4  C      10      22.898  35.943  50.839  1.00  0.00
ATOM    315  N4  C      10      23.295  35.474  49.728  1.00  0.00
ATOM    316  H41 C      10      24.108  34.904  49.545  1.00  0.00
ATOM    317  H42 C      10      22.703  35.567  48.915  1.00  0.00
ATOM    318  N3  C      10      21.751  36.541  50.793  1.00  0.00
ATOM    319  C2  C      10      21.326  37.097  51.904  1.00  0.00
ATOM    320  O2  C      10      20.275  37.763  51.818  1.00  0.00
ATOM    321  C3' C      10      20.890  36.309  56.037  1.00  0.00
ATOM    322  H3' C      10      21.434  35.467  55.609  1.00  0.00
ATOM    323  C2' C      10      20.210  37.172  54.926  1.00  0.00
ATOM    324  H2' C      10      19.750  36.491  54.210  1.00  0.00
ATOM    325  O2' C      10      19.315  38.166  55.439  1.00  0.00
ATOM    326 HO2' C      10      18.912  37.829  56.243  1.00  0.00
ATOM    327  O3' C      10      19.885  35.875  56.906  1.00  0.00
ATOM    328  P   U      11      19.325  34.463  56.699  1.00  0.00
ATOM    329  OP1 U      11      18.449  34.277  57.878  1.00  0.00
ATOM    330  OP2 U      11      20.428  33.523  56.399  1.00  0.00
ATOM    331  O5' U      11      18.494  34.664  55.352  1.00  0.00
ATOM    332  C5' U      11      17.192  35.146  55.388  1.00  0.00
ATOM    333  H5' U      11      17.351  36.193  55.645  1.00  0.00
ATOM    334 H5'' U      11      16.457  34.654  56.024  1.00  0.00
ATOM    335  C4' U      11      16.629  35.183  53.966  1.00  0.00
ATOM    336  H4' U      11      15.698  35.702  54.193  1.00  0.00
ATOM    337  O4' U      11      17.491  35.845  52.930  1.00  0.00
ATOM    338  C1' U      11      17.154  35.219  51.689  1.00  0.00
ATOM    339  H1' U      11      16.629  35.967  51.094  1.00  0.00
ATOM    340  N1  U      11      18.285  34.675  50.907  1.00  0.00
ATOM    341  C6  U      11      19.259  34.023  51.600  1.00  0.00
ATOM    342  H6  U      11      19.256  34.108  52.676  1.00  0.00
ATOM    343  C5  U      11      20.383  33.447  51.043  1.00  0.00
ATOM    344  H5  U      11      21.171  33.043  51.661  1.00  0.00
ATOM    345  C4  U      11      20.526  33.533  49.620  1.00  0.00
ATOM    346  O4  U      11      21.561  33.276  49.014  1.00  0.00
ATOM    347  N3  U      11      19.427  33.955  48.963  1.00  0.00
ATOM    348  H3  U      11      19.466  33.820  47.962  1.00  0.00
ATOM    349  C2  U      11      18.283  34.483  49.523  1.00  0.00
ATOM    350  O2  U      11      17.292  34.772  48.799  1.00  0.00
ATOM    351  C3' U      11      16.334  33.775  53.452  1.00  0.00
ATOM    352  H3' U      11      17.197  33.117  53.543  1.00  0.00
ATOM    353  C2' U      11      16.128  34.134  52.013  1.00  0.00
ATOM    354  H2' U      11      16.277  33.203  51.466  1.00  0.00
ATOM    355  O2' U      11      14.901  34.730  51.614  1.00  0.00
ATOM    356 HO2' U      11      14.602  34.056  50.999  1.00  0.00
ATOM    357  O3' U      11      15.302  33.066  54.152  1.00  0.00
ATOM    358  P   C      12      15.090  31.500  53.801  1.00  0.00
ATOM    359  OP1 C      12      14.125  30.934  54.768  1.00  0.00
ATOM    360  OP2 C      12      16.476  30.953  53.717  1.00  0.00
ATOM    361  O5' C      12      14.601  31.463  52.362  1.00  0.00
ATOM    362  C5' C      12      13.377  32.002  51.942  1.00  0.00
ATOM    363  H5' C      12      13.317  33.053  52.222  1.00  0.00
ATOM    364 H5'' C      12      12.607  31.404  52.431  1.00  0.00
ATOM    365  C4' C      12      13.281  31.939  50.437  1.00  0.00
ATOM    366  H4' C      12      12.374  32.508  50.234  1.00  0.00
ATOM    367  O4' C      12      14.460  32.615  49.855  1.00  0.00
ATOM    368  C1' C      12      14.811  31.997  48.581  1.00  0.00
ATOM    369  H1' C      12      14.687  32.776  47.829  1.00  0.00
ATOM    370  N1  C      12      16.150  31.388  48.458  1.00  0.00
ATOM    371  C6  C      12      16.848  31.048  49.557  1.00  0.00
ATOM    372  H6  C      12      16.306  31.052  50.491  1.00  0.00
ATOM    373  C5  C      12      18.096  30.519  49.534  1.00  0.00
ATOM    374  H5  C      12      18.536  30.184  50.461  1.00  0.00
ATOM    375  C4  C      12      18.783  30.598  48.260  1.00  0.00
ATOM    376  N4  C      12      19.959  30.164  48.261  1.00  0.00
ATOM    377  H41 C      12      20.405  29.869  49.118  1.00  0.00
ATOM    378  H42 C      12      20.414  30.084  47.363  1.00  0.00
ATOM    379  N3  C      12      18.096  30.964  47.148  1.00  0.00
ATOM    380  C2  C      12      16.824  31.520  47.250  1.00  0.00
ATOM    381  O2  C      12      16.256  32.006  46.293  1.00  0.00
ATOM    382  C3' C      12      13.214  30.616  49.736  1.00  0.00
ATOM    383  H3' C      12      13.955  29.958  50.189  1.00  0.00
ATOM    384  C2' C      12      13.733  30.916  48.264  1.00  0.00
ATOM    385  H2' C      12      14.172  29.978  47.925  1.00  0.00
ATOM    386  O2' C      12      12.643  31.388  47.472  1.00  0.00
ATOM    387 HO2' C      12      12.999  31.580  46.601  1.00  0.00
ATOM    388  O3' C      12      11.827  30.056  49.954  1.00  0.00
ATOM    389  P   U      13      11.318  28.668  49.216  1.00  0.00
ATOM    390  OP1 U      13       9.830  28.589  49.313  1.00  0.00
ATOM    391  OP2 U      13      12.093  27.513  49.762  1.00  0.00
ATOM    392  O5' U      13      11.678  28.753  47.675  1.00  0.00
ATOM    393  C5' U      13      10.755  28.865  46.559  1.00  0.00
ATOM    394  H5' U      13      10.684  29.910  46.259  1.00  0.00
ATOM    395 H5'' U      13       9.745  28.612  46.881  1.00  0.00
ATOM    396  C4' U      13      11.153  28.061  45.312  1.00  0.00
ATOM    397  H4' U      13      10.245  28.098  44.710  1.00  0.00
ATOM    398  O4' U      13      12.170  28.597  44.457  1.00  0.00
ATOM    399  C1' U      13      13.007  27.539  43.929  1.00  0.00
ATOM    400  H1' U      13      13.014  27.605  42.841  1.00  0.00
ATOM    401  N1  U      13      14.449  27.607  44.502  1.00  0.00
ATOM    402  C6  U      13      14.637  28.070  45.784  1.00  0.00
ATOM    403  H6  U      13      13.862  28.684  46.220  1.00  0.00
ATOM    404  C5  U      13      15.810  28.193  46.321  1.00  0.00
ATOM    405  H5  U      13      15.903  28.767  47.231  1.00  0.00
ATOM    406  C4  U      13      16.977  27.609  45.774  1.00  0.00
ATOM    407  O4  U      13      18.124  27.600  46.287  1.00  0.00
ATOM    408  N3  U      13      16.748  26.939  44.545  1.00  0.00
ATOM    409  H3  U      13      17.514  26.603  43.979  1.00  0.00
ATOM    410  C2  U      13      15.548  26.975  43.839  1.00  0.00
ATOM    411  O2  U      13      15.419  26.525  42.712  1.00  0.00
ATOM    412  C3' U      13      11.591  26.605  45.702  1.00  0.00
ATOM    413  H3' U      13      12.280  26.554  46.546  1.00  0.00
ATOM    414  C2' U      13      12.345  26.255  44.392  1.00  0.00
ATOM    415  H2' U      13      13.178  25.585  44.600  1.00  0.00
ATOM    416  O2' U      13      11.434  25.696  43.411  1.00  0.00
ATOM    417 HO2' U      13      10.684  25.411  43.937  1.00  0.00
ATOM    418  O3' U      13      10.463  25.806  46.033  1.00  0.00
ATOM    419  P   A      14      10.720  24.591  47.135  1.00  0.00
ATOM    420  OP1 A      14       9.415  24.013  47.472  1.00  0.00
ATOM    421  OP2 A      14      11.555  25.136  48.278  1.00  0.00
ATOM    422  O5' A      14      11.693  23.595  46.384  1.00  0.00
ATOM    423  C5' A      14      11.218  22.526  45.487  1.00  0.00
ATOM    424  H5' A      14      10.430  22.906  44.837  1.00  0.00
ATOM    425 H5'' A      14      10.740  21.699  46.012  1.00  0.00
ATOM    426  C4' A      14      12.379  21.938  44.657  1.00  0.00
ATOM    427  H4' A      14      11.974  21.446  43.773  1.00  0.00
ATOM    428  O4' A      14      13.427  22.891  44.305  1.00  0.00
ATOM    429  C1' A      14      14.746  22.198  44.343  1.00  0.00
ATOM    430  H1' A      14      15.204  22.195  43.353  1.00  0.00
ATOM    431  N9  A      14      15.646  22.962  45.270  1.00  0.00
ATOM    432  C8  A      14      15.214  23.945  46.165  1.00  0.00
ATOM    433  H8  A      14      14.153  24.128  46.253  1.00  0.00
ATOM    434  N7  A      14      16.174  24.531  46.844  1.00  0.00
ATOM    435  C5  A      14      17.296  23.960  46.292  1.00  0.00
ATOM    436  C6  A      14      18.663  24.231  46.439  1.00  0.00
ATOM    437  N6  A      14      19.182  24.855  47.401  1.00  0.00
ATOM    438  H61 A      14      18.582  25.236  48.119  1.00  0.00
ATOM    439  H62 A      14      20.167  24.944  47.609  1.00  0.00
ATOM    440  N1  A      14      19.604  23.615  45.744  1.00  0.00
ATOM    441  C2  A      14      19.173  22.732  44.861  1.00  0.00
ATOM    442  H2  A      14      19.959  22.312  44.251  1.00  0.00
ATOM    443  N3  A      14      17.902  22.374  44.537  1.00  0.00
ATOM    444  C4  A      14      16.991  23.081  45.249  1.00  0.00
ATOM    445  C3' A      14      13.135  20.933  45.586  1.00  0.00
ATOM    446  H3' A      14      13.355  21.361  46.564  1.00  0.00
ATOM    447  C2' A      14      14.518  20.751  44.788  1.00  0.00
ATOM    448  H2' A      14      15.396  20.431  45.349  1.00  0.00
ATOM    449  O2' A      14      14.294  19.967  43.583  1.00  0.00
ATOM    450 HO2' A      14      14.075  19.079  43.875  1.00  0.00
ATOM    451  O3' A      14      12.377  19.737  45.671  1.00  0.00
ATOM    452  P   G      15      12.614  18.827  46.907  1.00  0.00
ATOM    453  OP1 G      15      11.658  17.724  46.682  1.00  0.00
ATOM    454  OP2 G      15      12.382  19.707  48.043  1.00  0.00
ATOM    455  O5' G      15      14.118  18.243  46.786  1.00  0.00
ATOM    456  C5' G      15      14.443  17.265  45.868  1.00  0.00
ATOM    457  H5' G      15      13.920  17.507  44.943  1.00  0.00
ATOM    458 H5'' G      15      14.096  16.282  46.187  1.00  0.00
ATOM    459  C4' G      15      15.939  17.152  45.560  1.00  0.00
ATOM    460  H4' G      15      16.143  16.523  44.694  1.00  0.00
ATOM    461  O4' G      15      16.492  18.457  45.379  1.00  0.00
ATOM    462  C1' G      15      17.806  18.546  45.830  1.00  0.00
ATOM    463  H1' G      15      18.484  18.456  44.982  1.00  0.00
ATOM    464  N9  G      15      18.056  19.692  46.647  1.00  0.00
ATOM    465  C8  G      15      17.091  20.307  47.388  1.00  0.00
ATOM    466  H8  G      15      16.047  20.035  47.335  1.00  0.00
ATOM    467  N7  G      15      17.550  21.190  48.155  1.00  0.00
ATOM    468  C5  G      15      18.925  21.226  47.985  1.00  0.00
ATOM    469  C6  G      15      20.088  22.033  48.490  1.00  0.00
ATOM    470  O6  G      15      20.030  22.982  49.338  1.00  0.00
ATOM    471  N1  G      15      21.271  21.721  47.990  1.00  0.00
ATOM    472  H1  G      15      22.128  22.194  48.236  1.00  0.00
ATOM    473  C2  G      15      21.447  20.604  47.107  1.00  0.00
ATOM    474  N2  G      15      22.595  20.207  46.787  1.00  0.00
ATOM    475  H21 G      15      22.670  19.390  46.199  1.00  0.00
ATOM    476  H22 G      15      23.428  20.665  47.128  1.00  0.00
ATOM    477  N3  G      15      20.490  19.874  46.630  1.00  0.00
ATOM    478  C4  G      15      19.238  20.228  47.062  1.00  0.00
ATOM    479  C3' G      15      16.645  16.622  46.783  1.00  0.00
ATOM    480  H3' G      15      16.221  17.009  47.709  1.00  0.00
ATOM    481  C2' G      15      18.056  17.281  46.654  1.00  0.00
ATOM    482  H2' G      15      18.341  17.554  47.670  1.00  0.00
ATOM    483  O2' G      15      19.066  16.648  45.904  1.00  0.00
ATOM    484 HO2' G      15      19.553  16.043  46.468  1.00  0.00
ATOM    485  O3' G      15      16.632  15.169  46.953  1.00  0.00
ATOM    486  P   U      16      17.082  14.531  48.347  1.00  0.00
ATOM    487  OP1 U      16      16.739  13.076  48.106  1.00  0.00
ATOM    488  OP2 U      16      16.491  15.271  49.519  1.00  0.00
ATOM    489  O5' U      16      18.665  14.820  48.338  1.00  0.00
ATOM    490  C5' U      16      19.640  13.908  47.964  1.00  0.00
ATOM    491  H5' U      16      19.618  13.851  46.876  1.00  0.00
ATOM    492 H5'' U      16      19.424  12.944  48.426  1.00  0.00
ATOM    493  C4' U      16      21.078  14.240  48.337  1.00  0.00
ATOM    494  H4' U      16      21.684  13.483  47.838  1.00  0.00
ATOM    495  O4' U      16      21.442  15.581  47.781  1.00  0.00
ATOM    496  C1' U      16      22.399  16.157  48.631  1.00  0.00
ATOM    497  H1' U      16      23.317  16.258  48.052  1.00  0.00
ATOM    498  N1  U      16      21.921  17.471  49.140  1.00  0.00
ATOM    499  C6  U      16      20.558  17.658  49.357  1.00  0.00
ATOM    500  H6  U      16      19.830  16.865  49.274  1.00  0.00
ATOM    501  C5  U      16      20.212  18.793  49.995  1.00  0.00
ATOM    502  H5  U      16      19.171  18.914  50.258  1.00  0.00
ATOM    503  C4  U      16      21.160  19.787  50.394  1.00  0.00
ATOM    504  O4  U      16      20.809  20.780  50.991  1.00  0.00
ATOM    505  N3  U      16      22.485  19.507  50.162  1.00  0.00
ATOM    506  H3  U      16      23.152  20.188  50.495  1.00  0.00
ATOM    507  C2  U      16      22.911  18.334  49.614  1.00  0.00
ATOM    508  O2  U      16      24.067  18.129  49.497  1.00  0.00
ATOM    509  C3' U      16      21.333  14.351  49.838  1.00  0.00
ATOM    510  H3' U      16      20.570  14.980  50.296  1.00  0.00
ATOM    511  C2' U      16      22.607  15.140  49.828  1.00  0.00
ATOM    512  H2' U      16      22.732  15.600  50.808  1.00  0.00
ATOM    513  O2' U      16      23.788  14.417  49.636  1.00  0.00
ATOM    514 HO2' U      16      24.507  14.960  49.306  1.00  0.00
ATOM    515  O3' U      16      21.415  12.996  50.366  1.00  0.00
ATOM    516  P   G      17      20.595  12.449  51.603  1.00  0.00
ATOM    517  OP1 G      17      20.583  10.988  51.636  1.00  0.00
ATOM    518  OP2 G      17      19.312  13.135  51.537  1.00  0.00
ATOM    519  O5' G      17      21.390  12.888  52.908  1.00  0.00
ATOM    520  C5' G      17      22.760  12.504  53.202  1.00  0.00
ATOM    521  H5' G      17      23.440  13.050  52.547  1.00  0.00
ATOM    522 H5'' G      17      22.922  11.453  52.964  1.00  0.00
ATOM    523  C4' G      17      22.953  12.657  54.687  1.00  0.00
ATOM    524  H4' G      17      24.008  12.435  54.843  1.00  0.00
ATOM    525  O4' G      17      22.712  13.930  55.107  1.00  0.00
ATOM    526  C1' G      17      22.091  14.007  56.382  1.00  0.00
ATOM    527  H1' G      17      22.796  14.568  56.995  1.00  0.00
ATOM    528  N9  G      17      20.829  14.768  56.282  1.00  0.00
ATOM    529  C8  G      17      19.691  14.494  55.538  1.00  0.00
ATOM    530  H8  G      17      19.507  13.591  54.974  1.00  0.00
ATOM    531  N7  G      17      18.675  15.367  55.553  1.00  0.00
ATOM    532  C5  G      17      19.294  16.425  56.257  1.00  0.00
ATOM    533  C6  G      17      18.859  17.762  56.592  1.00  0.00
ATOM    534  O6  G      17      17.830  18.348  56.216  1.00  0.00
ATOM    535  N1  G      17      19.800  18.570  57.192  1.00  0.00
ATOM    536  H1  G      17      19.687  19.574  57.165  1.00  0.00
ATOM    537  C2  G      17      21.016  18.158  57.494  1.00  0.00
ATOM    538  N2  G      17      21.722  19.003  58.117  1.00  0.00
ATOM    539  H21 G      17      22.705  18.795  58.225  1.00  0.00
ATOM    540  H22 G      17      21.387  19.886  58.476  1.00  0.00
ATOM    541  N3  G      17      21.494  16.886  57.406  1.00  0.00
ATOM    542  C4  G      17      20.578  16.067  56.729  1.00  0.00
ATOM    543  C3' G      17      22.063  11.801  55.558  1.00  0.00
ATOM    544  H3' G      17      21.098  11.914  55.063  1.00  0.00
ATOM    545  C2' G      17      21.961  12.619  56.866  1.00  0.00
ATOM    546  H2' G      17      21.038  12.418  57.411  1.00  0.00
ATOM    547  O2' G      17      23.159  12.489  57.686  1.00  0.00
ATOM    548 HO2' G      17      23.863  12.195  57.103  1.00  0.00
ATOM    549  O3' G      17      22.519  10.458  55.707  1.00  0.00
ATOM    550  P   C      18      21.512   9.355  56.359  1.00  0.00
ATOM    551  OP1 C      18      22.242   8.078  56.014  1.00  0.00
ATOM    552  OP2 C      18      20.186   9.538  55.791  1.00  0.00
ATOM    553  O5' C      18      21.444   9.479  57.893  1.00  0.00
ATOM    554  C5' C      18      20.697   8.498  58.647  1.00  0.00
ATOM    555  H5' C      18      21.097   7.515  58.399  1.00  0.00
ATOM    556 H5'' C      18      19.646   8.617  58.384  1.00  0.00
ATOM    557  C4' C      18      20.791   8.782  60.112  1.00  0.00
ATOM    558  H4' C      18      19.915   8.310  60.557  1.00  0.00
ATOM    559  O4' C      18      22.033   8.234  60.554  1.00  0.00
ATOM    560  C1' C      18      22.304   8.942  61.763  1.00  0.00
ATOM    561  H1' C      18      22.077   8.314  62.624  1.00  0.00
ATOM    562  N1  C      18      23.761   9.319  61.776  1.00  0.00
ATOM    563  C6  C      18      24.411   9.883  60.658  1.00  0.00
ATOM    564  H6  C      18      23.846  10.137  59.774  1.00  0.00
ATOM    565  C5  C      18      25.709  10.198  60.755  1.00  0.00
ATOM    566  H5  C      18      26.212  10.754  59.978  1.00  0.00
ATOM    567  C4  C      18      26.402   9.891  62.036  1.00  0.00
ATOM    568  N4  C      18      27.601  10.233  62.204  1.00  0.00
ATOM    569  H41 C      18      28.023  10.727  61.430  1.00  0.00
ATOM    570  H42 C      18      28.094  10.013  63.057  1.00  0.00
ATOM    571  N3  C      18      25.727   9.409  63.138  1.00  0.00
ATOM    572  C2  C      18      24.400   9.130  62.986  1.00  0.00
ATOM    573  O2  C      18      23.792   8.810  64.043  1.00  0.00
ATOM    574  C3' C      18      20.689  10.201  60.554  1.00  0.00
ATOM    575  H3' C      18      21.228  10.793  59.814  1.00  0.00
ATOM    576  C2' C      18      21.460  10.187  61.871  1.00  0.00
ATOM    577  H2' C      18      22.107  11.063  61.815  1.00  0.00
ATOM    578  O2' C      18      20.684  10.155  63.138  1.00  0.00
ATOM    579 HO2' C      18      19.892   9.622  63.036  1.00  0.00
ATOM    580  O3' C      18      19.417  10.696  60.558  1.00  0.00
ATOM    581  P   A      19      19.035  12.179  60.372  1.00  0.00
ATOM    582  OP1 A      19      19.194  12.470  58.938  1.00  0.00
ATOM    583  OP2 A      19      19.841  12.960  61.332  1.00  0.00
ATOM    584  O5' A      19      17.551  12.356  60.766  1.00  0.00
ATOM    585  C5' A      19      16.445  11.964  59.938  1.00  0.00
ATOM    586  H5' A      19      16.597  11.082  59.316  1.00  0.00
ATOM    587 H5'' A      19      16.282  12.804  59.264  1.00  0.00
ATOM    588  C4' A      19      15.213  11.655  60.762  1.00  0.00
ATOM    589  H4' A      19      14.382  11.399  60.106  1.00  0.00
ATOM    590  O4' A      19      15.334  10.440  61.567  1.00  0.00
ATOM    591  C1' A      19      14.740  10.639  62.856  1.00  0.00
ATOM    592  H1' A      19      14.123   9.820  63.227  1.00  0.00
ATOM    593  N9  A      19      15.901  10.914  63.823  1.00  0.00
ATOM    594  C8  A      19      17.207  10.943  63.533  1.00  0.00
ATOM    595  H8  A      19      17.502  10.665  62.532  1.00  0.00
ATOM    596  N7  A      19      17.955  11.190  64.562  1.00  0.00
ATOM    597  C5  A      19      16.996  11.407  65.618  1.00  0.00
ATOM    598  C6  A      19      17.062  11.706  67.007  1.00  0.00
ATOM    599  N6  A      19      18.138  12.129  67.696  1.00  0.00
ATOM    600  H61 A      19      19.067  12.039  67.310  1.00  0.00
ATOM    601  H62 A      19      18.021  12.470  68.639  1.00  0.00
ATOM    602  N1  A      19      15.955  11.685  67.743  1.00  0.00
ATOM    603  C2  A      19      14.778  11.559  67.069  1.00  0.00
ATOM    604  H2  A      19      13.936  11.723  67.725  1.00  0.00
ATOM    605  N3  A      19      14.541  11.304  65.794  1.00  0.00
ATOM    606  C4  A      19      15.747  11.162  65.178  1.00  0.00
ATOM    607  C3' A      19      14.731  12.793  61.648  1.00  0.00
ATOM    608  H3' A      19      15.514  13.294  62.217  1.00  0.00
ATOM    609  C2' A      19      13.865  11.927  62.643  1.00  0.00
ATOM    610  H2' A      19      13.643  12.397  63.601  1.00  0.00
ATOM    611  O2' A      19      12.719  11.450  62.178  1.00  0.00
ATOM    612 HO2' A      19      12.445  11.985  61.428  1.00  0.00
ATOM    613  O3' A      19      13.834  13.683  60.974  1.00  0.00
ATOM    614  P   G      20      13.672  15.261  61.360  1.00  0.00
ATOM    615  OP1 G      20      12.619  15.895  60.507  1.00  0.00
ATOM    616  OP2 G      20      15.013  15.894  61.378  1.00  0.00
ATOM    617  O5' G      20      13.214  15.292  62.849  1.00  0.00
ATOM    618  C5' G      20      11.829  15.174  63.176  1.00  0.00
ATOM    619  H5' G      20      11.615  14.112  63.056  1.00  0.00
ATOM    620 H5'' G      20      11.290  15.814  62.478  1.00  0.00
ATOM    621  C4' G      20      11.693  15.566  64.608  1.00  0.00
ATOM    622  H4' G      20      10.634  15.447  64.839  1.00  0.00
ATOM    623  O4' G      20      12.326  14.645  65.580  1.00  0.00
ATOM    624  C1' G      20      12.955  15.336  66.657  1.00  0.00
ATOM    625  H1' G      20      12.840  14.852  67.627  1.00  0.00
ATOM    626  N9  G      20      14.384  15.245  66.398  1.00  0.00
ATOM    627  C8  G      20      15.017  14.627  65.369  1.00  0.00
ATOM    628  H8  G      20      14.595  14.178  64.481  1.00  0.00
ATOM    629  N7  G      20      16.357  14.562  65.583  1.00  0.00
ATOM    630  C5  G      20      16.563  15.260  66.804  1.00  0.00
ATOM    631  C6  G      20      17.790  15.408  67.588  1.00  0.00
ATOM    632  O6  G      20      18.920  15.056  67.387  1.00  0.00
ATOM    633  N1  G      20      17.534  16.090  68.711  1.00  0.00
ATOM    634  H1  G      20      18.370  16.469  69.133  1.00  0.00
ATOM    635  C2  G      20      16.344  16.545  69.099  1.00  0.00
ATOM    636  N2  G      20      16.439  17.399  70.107  1.00  0.00
ATOM    637  H21 G      20      17.291  17.660  70.584  1.00  0.00
ATOM    638  H22 G      20      15.541  17.809  70.320  1.00  0.00
ATOM    639  N3  G      20      15.211  16.473  68.451  1.00  0.00
ATOM    640  C4  G      20      15.361  15.756  67.277  1.00  0.00
ATOM    641  C3' G      20      12.121  16.923  65.066  1.00  0.00
ATOM    642  H3' G      20      13.033  17.135  64.508  1.00  0.00
ATOM    643  C2' G      20      12.404  16.807  66.556  1.00  0.00
ATOM    644  H2' G      20      13.173  17.515  66.868  1.00  0.00
ATOM    645  O2' G      20      11.256  17.010  67.367  1.00  0.00
ATOM    646 HO2' G      20      10.555  17.061  66.713  1.00  0.00
ATOM    647  O3' G      20      11.121  17.918  64.731  1.00  0.00
ATOM    648  P   C      21      11.550  19.317  64.396  1.00  0.00
ATOM    649  OP1 C      21      10.288  20.137  64.525  1.00  0.00
ATOM    650  OP2 C      21      12.210  19.278  63.057  1.00  0.00
ATOM    651  O5' C      21      12.627  19.876  65.373  1.00  0.00
ATOM    652  C5' C      21      12.309  20.288  66.675  1.00  0.00
ATOM    653  H5' C      21      11.759  19.573  67.285  1.00  0.00
ATOM    654 H5'' C      21      11.726  21.209  66.683  1.00  0.00
ATOM    655  C4' C      21      13.571  20.610  67.494  1.00  0.00
ATOM    656  H4' C      21      13.243  21.094  68.414  1.00  0.00
ATOM    657  O4' C      21      14.439  19.415  67.602  1.00  0.00
ATOM    658  C1' C      21      15.763  19.880  67.687  1.00  0.00
ATOM    659  H1' C      21      16.248  19.508  68.590  1.00  0.00
ATOM    660  N1  C      21      16.520  19.419  66.460  1.00  0.00
ATOM    661  C6  C      21      15.924  18.849  65.400  1.00  0.00
ATOM    662  H6  C      21      14.877  19.077  65.265  1.00  0.00
ATOM    663  C5  C      21      16.639  17.960  64.601  1.00  0.00
ATOM    664  H5  C      21      16.025  17.463  63.864  1.00  0.00
ATOM    665  C4  C      21      17.998  17.818  64.864  1.00  0.00
ATOM    666  N4  C      21      18.641  16.900  64.222  1.00  0.00
ATOM    667  H41 C      21      18.161  16.504  63.427  1.00  0.00
ATOM    668  H42 C      21      19.631  16.873  64.418  1.00  0.00
ATOM    669  N3  C      21      18.646  18.410  65.890  1.00  0.00
ATOM    670  C2  C      21      17.890  19.215  66.667  1.00  0.00
ATOM    671  O2  C      21      18.557  19.718  67.545  1.00  0.00
ATOM    672  C3' C      21      14.514  21.718  66.881  1.00  0.00
ATOM    673  H3' C      21      14.736  21.491  65.838  1.00  0.00
ATOM    674  C2' C      21      15.797  21.448  67.628  1.00  0.00
ATOM    675  H2' C      21      16.633  21.801  67.025  1.00  0.00
ATOM    676  O2' C      21      15.792  21.991  68.946  1.00  0.00
ATOM    677 HO2' C      21      16.708  21.987  69.232  1.00  0.00
ATOM    678  O3' C      21      14.032  23.073  67.010  1.00  0.00
ATOM    679  P   U      22      14.447  24.300  66.065  1.00  0.00
ATOM    680  OP1 U      22      13.750  25.481  66.610  1.00  0.00
ATOM    681  OP2 U      22      14.163  23.901  64.663  1.00  0.00
ATOM    682  O5' U      22      15.989  24.404  66.274  1.00  0.00
ATOM    683  C5' U      22      16.419  25.168  67.351  1.00  0.00
ATOM    684  H5' U      22      15.863  24.916  68.254  1.00  0.00
ATOM    685 H5'' U      22      15.990  26.155  67.175  1.00  0.00
ATOM    686  C4' U      22      17.950  25.120  67.584  1.00  0.00
ATOM    687  H4' U      22      18.196  25.689  68.481  1.00  0.00
ATOM    688  O4' U      22      18.428  23.778  67.593  1.00  0.00
ATOM    689  C1' U      22      19.550  23.623  66.814  1.00  0.00
ATOM    690  H1' U      22      20.380  23.266  67.425  1.00  0.00
ATOM    691  N1  U      22      19.428  22.510  65.765  1.00  0.00
ATOM    692  C6  U      22      18.329  22.255  64.973  1.00  0.00
ATOM    693  H6  U      22      17.364  22.593  65.321  1.00  0.00
ATOM    694  C5  U      22      18.352  21.432  63.875  1.00  0.00
ATOM    695  H5  U      22      17.456  21.311  63.283  1.00  0.00
ATOM    696  C4  U      22      19.568  20.678  63.627  1.00  0.00
ATOM    697  O4  U      22      19.583  19.711  62.907  1.00  0.00
ATOM    698  N3  U      22      20.613  20.910  64.436  1.00  0.00
ATOM    699  H3  U      22      21.493  20.452  64.247  1.00  0.00
ATOM    700  C2  U      22      20.641  21.838  65.443  1.00  0.00
ATOM    701  O2  U      22      21.728  22.127  65.956  1.00  0.00
ATOM    702  C3' U      22      18.613  25.723  66.334  1.00  0.00
ATOM    703  H3' U      22      18.049  25.472  65.436  1.00  0.00
ATOM    704  C2' U      22      19.946  25.035  66.216  1.00  0.00
ATOM    705  H2' U      22      20.296  25.086  65.185  1.00  0.00
ATOM    706  O2' U      22      20.930  25.547  67.126  1.00  0.00
ATOM    707 HO2' U      22      21.606  26.023  66.638  1.00  0.00
ATOM    708  O3' U      22      18.765  27.120  66.540  1.00  0.00
ATOM    709  P   C      23      19.448  28.055  65.471  1.00  0.00
ATOM    710  OP1 C      23      19.300  29.340  65.981  1.00  0.00
ATOM    711  OP2 C      23      18.851  27.807  64.146  1.00  0.00
ATOM    712  O5' C      23      21.030  27.727  65.488  1.00  0.00
ATOM    713  C5' C      23      21.777  27.716  64.332  1.00  0.00
ATOM    714  H5' C      23      21.774  28.682  63.827  1.00  0.00
ATOM    715 H5'' C      23      21.329  27.027  63.616  1.00  0.00
ATOM    716  C4' C      23      23.160  27.206  64.617  1.00  0.00
ATOM    717  H4' C      23      23.654  27.790  65.394  1.00  0.00
ATOM    718  O4' C      23      23.015  25.835  65.039  1.00  0.00
ATOM    719  C1' C      23      24.052  25.025  64.546  1.00  0.00
ATOM    720  H1' C      23      24.439  24.404  65.354  1.00  0.00
ATOM    721  N1  C      23      23.494  24.030  63.444  1.00  0.00
ATOM    722  C6  C      23      22.181  24.100  62.962  1.00  0.00
ATOM    723  H6  C      23      21.568  24.955  63.204  1.00  0.00
ATOM    724  C5  C      23      21.733  23.110  62.161  1.00  0.00
ATOM    725  H5  C      23      20.712  23.134  61.809  1.00  0.00
ATOM    726  C4  C      23      22.683  22.095  61.771  1.00  0.00
ATOM    727  N4  C      23      22.399  21.195  60.881  1.00  0.00
ATOM    728  H41 C      23      21.499  21.206  60.423  1.00  0.00
ATOM    729  H42 C      23      23.009  20.391  60.836  1.00  0.00
ATOM    730  N3  C      23      23.972  22.066  62.157  1.00  0.00
ATOM    731  C2  C      23      24.416  23.025  62.964  1.00  0.00
ATOM    732  O2  C      23      25.574  22.956  63.335  1.00  0.00
ATOM    733  C3' C      23      24.134  27.188  63.520  1.00  0.00
ATOM    734  H3' C      23      23.663  26.765  62.633  1.00  0.00
ATOM    735  C2' C      23      25.071  26.106  64.090  1.00  0.00
ATOM    736  H2' C      23      25.662  25.703  63.267  1.00  0.00
ATOM    737  O2' C      23      25.880  26.592  65.161  1.00  0.00
ATOM    738 HO2' C      23      26.688  27.024  64.875  1.00  0.00
ATOM    739  O3' C      23      25.008  28.355  63.218  1.00  0.00
ATOM    740  P   G      24      25.656  28.486  61.728  1.00  0.00
ATOM    741  OP1 G      24      26.627  29.621  61.688  1.00  0.00
ATOM    742  OP2 G      24      24.525  28.534  60.755  1.00  0.00
ATOM    743  O5' G      24      26.495  27.182  61.386  1.00  0.00
ATOM    744  C5' G      24      27.833  26.956  61.942  1.00  0.00
ATOM    745  H5' G      24      27.878  26.912  63.030  1.00  0.00
ATOM    746 H5'' G      24      28.568  27.730  61.723  1.00  0.00
ATOM    747  C4' G      24      28.428  25.687  61.347  1.00  0.00
ATOM    748  H4' G      24      29.400  25.376  61.732  1.00  0.00
ATOM    749  O4' G      24      27.451  24.606  61.452  1.00  0.00
ATOM    750  C1' G      24      27.597  23.700  60.350  1.00  0.00
ATOM    751  H1' G      24      27.778  22.670  60.658  1.00  0.00
ATOM    752  N9  G      24      26.209  23.669  59.735  1.00  0.00
ATOM    753  C8  G      24      25.025  24.351  60.107  1.00  0.00
ATOM    754  H8  G      24      25.073  25.195  60.779  1.00  0.00
ATOM    755  N7  G      24      23.923  23.928  59.484  1.00  0.00
ATOM    756  C5  G      24      24.467  22.881  58.754  1.00  0.00
ATOM    757  C6  G      24      23.835  21.988  57.850  1.00  0.00
ATOM    758  O6  G      24      22.635  21.850  57.586  1.00  0.00
ATOM    759  N1  G      24      24.677  21.074  57.122  1.00  0.00
ATOM    760  H1  G      24      24.294  20.176  56.865  1.00  0.00
ATOM    761  C2  G      24      25.999  21.018  57.386  1.00  0.00
ATOM    762  N2  G      24      26.617  19.931  56.990  1.00  0.00
ATOM    763  H21 G      24      27.503  19.728  57.430  1.00  0.00
ATOM    764  H22 G      24      26.138  19.229  56.443  1.00  0.00
ATOM    765  N3  G      24      26.629  21.768  58.354  1.00  0.00
ATOM    766  C4  G      24      25.831  22.703  58.909  1.00  0.00
ATOM    767  C3' G      24      28.656  25.753  59.815  1.00  0.00
ATOM    768  H3' G      24      27.791  26.299  59.436  1.00  0.00
ATOM    769  C2' G      24      28.566  24.317  59.341  1.00  0.00
ATOM    770  H2' G      24      28.213  24.276  58.310  1.00  0.00
ATOM    771  O2' G      24      29.840  23.690  59.539  1.00  0.00
ATOM    772 HO2' G      24      30.434  24.002  58.852  1.00  0.00
ATOM    773  O3' G      24      29.769  26.526  59.530  1.00  0.00
ATOM    774  P   A      25      29.933  27.120  58.072  1.00  0.00
ATOM    775  OP1 A      25      31.224  27.855  58.175  1.00  0.00
ATOM    776  OP2 A      25      28.678  27.778  57.613  1.00  0.00
ATOM    777  O5' A      25      30.208  25.869  57.082  1.00  0.00
ATOM    778  C5' A      25      29.683  25.735  55.776  1.00  0.00
ATOM    779  H5' A      25      30.141  26.491  55.137  1.00  0.00
ATOM    780 H5'' A      25      28.599  25.805  55.690  1.00  0.00
ATOM    781  C4' A      25      29.878  24.308  55.310  1.00  0.00
ATOM    782  H4' A      25      30.828  23.914  55.672  1.00  0.00
ATOM    783  O4' A      25      28.872  23.452  55.831  1.00  0.00
ATOM    784  C1' A      25      28.501  22.341  54.959  1.00  0.00
ATOM    785  H1' A      25      28.719  21.374  55.414  1.00  0.00
ATOM    786  N9  A      25      27.053  22.414  54.653  1.00  0.00
ATOM    787  C8  A      25      26.137  23.255  55.256  1.00  0.00
ATOM    788  H8  A      25      26.448  23.934  56.037  1.00  0.00
ATOM    789  N7  A      25      24.914  23.184  54.686  1.00  0.00
ATOM    790  C5  A      25      25.035  22.127  53.787  1.00  0.00
ATOM    791  C6  A      25      24.138  21.381  52.923  1.00  0.00
ATOM    792  N6  A      25      22.863  21.695  52.821  1.00  0.00
ATOM    793  H61 A      25      22.496  22.394  53.452  1.00  0.00
ATOM    794  H62 A      25      22.265  21.170  52.199  1.00  0.00
ATOM    795  N1  A      25      24.624  20.478  52.053  1.00  0.00
ATOM    796  C2  A      25      25.886  20.140  52.124  1.00  0.00
ATOM    797  H2  A      25      26.194  19.389  51.412  1.00  0.00
ATOM    798  N3  A      25      26.838  20.725  52.898  1.00  0.00
ATOM    799  C4  A      25      26.305  21.618  53.774  1.00  0.00
ATOM    800  C3' A      25      29.755  24.070  53.808  1.00  0.00
ATOM    801  H3' A      25      28.870  24.589  53.438  1.00  0.00
ATOM    802  C2' A      25      29.364  22.541  53.712  1.00  0.00
ATOM    803  H2' A      25      28.753  22.382  52.824  1.00  0.00
ATOM    804  O2' A      25      30.518  21.662  53.715  1.00  0.00
ATOM    805 HO2' A      25      31.202  21.985  54.307  1.00  0.00
ATOM    806  O3' A      25      31.029  24.321  53.350  1.00  0.00
ATOM    807  P   C      26      31.149  25.164  51.957  1.00  0.00
ATOM    808  OP1 C      26      32.577  25.148  51.543  1.00  0.00
ATOM    809  OP2 C      26      30.462  26.496  52.082  1.00  0.00
ATOM    810  O5' C      26      30.373  24.326  50.839  1.00  0.00
ATOM    811  C5' C      26      30.757  23.063  50.497  1.00  0.00
ATOM    812  H5' C      26      30.877  22.388  51.345  1.00  0.00
ATOM    813 H5'' C      26      31.746  23.188  50.056  1.00  0.00
ATOM    814  C4' C      26      29.808  22.417  49.496  1.00  0.00
ATOM    815  H4' C      26      30.251  21.526  49.050  1.00  0.00
ATOM    816  O4' C      26      28.502  22.127  50.072  1.00  0.00
ATOM    817  C1' C      26      27.487  22.045  49.091  1.00  0.00
ATOM    818  H1' C      26      27.268  20.996  48.892  1.00  0.00
ATOM    819  N1  C      26      26.118  22.674  49.385  1.00  0.00
ATOM    820  C6  C      26      25.946  23.704  50.284  1.00  0.00
ATOM    821  H6  C      26      26.766  24.268  50.703  1.00  0.00
ATOM    822  C5  C      26      24.693  24.096  50.618  1.00  0.00
ATOM    823  H5  C      26      24.537  24.908  51.313  1.00  0.00
ATOM    824  C4  C      26      23.596  23.419  50.014  1.00  0.00
ATOM    825  N4  C      26      22.385  23.696  50.332  1.00  0.00
ATOM    826  H41 C      26      22.210  24.520  50.890  1.00  0.00
ATOM    827  H42 C      26      21.579  23.184  50.004  1.00  0.00
ATOM    828  N3  C      26      23.760  22.435  49.167  1.00  0.00
ATOM    829  C2  C      26      25.012  22.026  48.887  1.00  0.00
ATOM    830  O2  C      26      24.991  21.163  47.997  1.00  0.00
ATOM    831  C3' C      26      29.338  23.368  48.369  1.00  0.00
ATOM    832  H3' C      26      29.063  24.378  48.673  1.00  0.00
ATOM    833  C2' C      26      28.110  22.580  47.814  1.00  0.00
ATOM    834  H2' C      26      27.486  23.253  47.226  1.00  0.00
ATOM    835  O2' C      26      28.555  21.507  46.999  1.00  0.00
ATOM    836 HO2' C      26      29.341  21.757  46.509  1.00  0.00
ATOM    837  O3' C      26      30.291  23.604  47.291  1.00  0.00
ATOM    838  P   U      27      30.255  24.799  46.236  1.00  0.00
ATOM    839  OP1 U      27      31.546  24.797  45.454  1.00  0.00
ATOM    840  OP2 U      27      29.920  26.067  46.940  1.00  0.00
ATOM    841  O5' U      27      29.069  24.331  45.264  1.00  0.00
ATOM    842  C5' U      27      29.225  23.296  44.347  1.00  0.00
ATOM    843  H5' U      27      29.656  22.369  44.726  1.00  0.00
ATOM    844 H5'' U      27      29.832  23.527  43.471  1.00  0.00
ATOM    845  C4' U      27      27.875  22.837  43.673  1.00  0.00
ATOM    846  H4' U      27      27.895  21.962  43.024  1.00  0.00
ATOM    847  O4' U      27      26.937  22.615  44.762  1.00  0.00
ATOM    848  C1' U      27      25.716  22.788  44.105  1.00  0.00
ATOM    849  H1' U      27      25.207  21.838  43.940  1.00  0.00
ATOM    850  N1  U      27      24.816  23.442  45.062  1.00  0.00
ATOM    851  C6  U      27      25.309  24.555  45.721  1.00  0.00
ATOM    852  H6  U      27      26.328  24.911  45.672  1.00  0.00
ATOM    853  C5  U      27      24.520  25.162  46.629  1.00  0.00
ATOM    854  H5  U      27      24.930  25.970  47.216  1.00  0.00
ATOM    855  C4  U      27      23.157  24.781  46.818  1.00  0.00
ATOM    856  O4  U      27      22.435  25.200  47.692  1.00  0.00
ATOM    857  N3  U      27      22.698  23.979  45.869  1.00  0.00
ATOM    858  H3  U      27      21.717  23.742  45.827  1.00  0.00
ATOM    859  C2  U      27      23.406  23.299  44.921  1.00  0.00
ATOM    860  O2  U      27      22.924  22.451  44.184  1.00  0.00
ATOM    861  C3' U      27      27.373  23.984  42.839  1.00  0.00
ATOM    862  H3' U      27      27.487  24.909  43.405  1.00  0.00
ATOM    863  C2' U      27      25.828  23.578  42.812  1.00  0.00
ATOM    864  H2' U      27      25.271  24.514  42.855  1.00  0.00
ATOM    865  O2' U      27      25.479  22.737  41.681  1.00  0.00
ATOM    866 HO2' U      27      25.468  23.256  40.874  1.00  0.00
ATOM    867  O3' U      27      27.778  24.221  41.576  1.00  0.00
ATOM    868  P   A      28      27.507  25.535  40.765  1.00  0.00
ATOM    869  OP1 A      28      28.516  25.488  39.632  1.00  0.00
ATOM    870  OP2 A      28      27.397  26.686  41.721  1.00  0.00
ATOM    871  O5' A      28      26.016  25.274  40.187  1.00  0.00
ATOM    872  C5' A      28      25.799  24.689  38.915  1.00  0.00
ATOM    873  H5' A      28      26.222  23.688  39.007  1.00  0.00
ATOM    874 H5'' A      28      26.304  25.240  38.121  1.00  0.00
ATOM    875  C4' A      28      24.304  24.546  38.483  1.00  0.00
ATOM    876  H4' A      28      24.366  24.053  37.513  1.00  0.00
ATOM    877  O4' A      28      23.607  23.623  39.350  1.00  0.00
ATOM    878  C1' A      28      22.310  24.102  39.628  1.00  0.00
ATOM    879  H1' A      28      21.553  23.330  39.491  1.00  0.00
ATOM    880  N9  A      28      22.170  24.602  41.045  1.00  0.00
ATOM    881  C8  A      28      23.163  25.216  41.778  1.00  0.00
ATOM    882  H8  A      28      24.176  25.358  41.434  1.00  0.00
ATOM    883  N7  A      28      22.698  25.889  42.796  1.00  0.00
ATOM    884  C5  A      28      21.275  25.557  42.744  1.00  0.00
ATOM    885  C6  A      28      20.103  25.919  43.480  1.00  0.00
ATOM    886  N6  A      28      20.068  26.558  44.685  1.00  0.00
ATOM    887  H61 A      28      20.940  26.817  45.123  1.00  0.00
ATOM    888  H62 A      28      19.214  26.713  45.201  1.00  0.00
ATOM    889  N1  A      28      18.860  25.501  43.125  1.00  0.00
ATOM    890  C2  A      28      18.745  24.958  41.939  1.00  0.00
ATOM    891  H2  A      28      17.759  24.702  41.580  1.00  0.00
ATOM    892  N3  A      28      19.759  24.571  41.183  1.00  0.00
ATOM    893  C4  A      28      20.974  24.880  41.596  1.00  0.00
ATOM    894  C3' A      28      23.413  25.803  38.514  1.00  0.00
ATOM    895  H3' A      28      23.651  26.401  39.395  1.00  0.00
ATOM    896  C2' A      28      22.040  25.302  38.734  1.00  0.00
ATOM    897  H2' A      28      21.363  26.035  39.173  1.00  0.00
ATOM    898  O2' A      28      21.596  24.865  37.486  1.00  0.00
ATOM    899 HO2' A      28      22.143  25.276  36.813  1.00  0.00
ATOM    900  O3' A      28      23.557  26.518  37.276  1.00  0.00
ATOM    901  P   G      29      23.407  28.082  37.354  1.00  0.00
ATOM    902  OP1 G      29      23.792  28.738  36.101  1.00  0.00
ATOM    903  OP2 G      29      24.192  28.595  38.485  1.00  0.00
ATOM    904  O5' G      29      21.879  28.284  37.732  1.00  0.00
ATOM    905  C5' G      29      20.926  27.966  36.785  1.00  0.00
ATOM    906  H5' G      29      20.740  26.892  36.788  1.00  0.00
ATOM    907 H5'' G      29      21.311  28.244  35.804  1.00  0.00
ATOM    908  C4' G      29      19.624  28.746  37.127  1.00  0.00
ATOM    909  H4' G      29      18.897  28.585  36.330  1.00  0.00
ATOM    910  O4' G      29      19.098  28.052  38.267  1.00  0.00
ATOM    911  C1' G      29      18.753  29.008  39.300  1.00  0.00
ATOM    912  H1' G      29      17.762  28.746  39.673  1.00  0.00
ATOM    913  N9  G      29      19.605  29.004  40.590  1.00  0.00
ATOM    914  C8  G      29      20.897  28.709  40.785  1.00  0.00
ATOM    915  H8  G      29      21.617  28.598  39.988  1.00  0.00
ATOM    916  N7  G      29      21.257  28.925  42.021  1.00  0.00
ATOM    917  C5  G      29      20.190  29.527  42.650  1.00  0.00
ATOM    918  C6  G      29      19.939  29.869  44.034  1.00  0.00
ATOM    919  O6  G      29      20.637  29.740  45.049  1.00  0.00
ATOM    920  N1  G      29      18.626  30.393  44.260  1.00  0.00
ATOM    921  H1  G      29      18.405  30.734  45.185  1.00  0.00
ATOM    922  C2  G      29      17.652  30.226  43.271  1.00  0.00
ATOM    923  N2  G      29      16.513  30.667  43.706  1.00  0.00
ATOM    924  H21 G      29      15.825  30.782  42.975  1.00  0.00
ATOM    925  H22 G      29      16.334  31.105  44.598  1.00  0.00
ATOM    926  N3  G      29      17.857  29.951  42.007  1.00  0.00
ATOM    927  C4  G      29      19.117  29.570  41.741  1.00  0.00
ATOM    928  C3' G      29      19.774  30.172  37.714  1.00  0.00
ATOM    929  H3' G      29      20.704  30.293  38.269  1.00  0.00
ATOM    930  C2' G      29      18.608  30.340  38.647  1.00  0.00
ATOM    931  H2' G      29      18.864  31.104  39.381  1.00  0.00
ATOM    932  O2' G      29      17.367  30.553  38.054  1.00  0.00
ATOM    933 HO2' G      29      17.135  31.457  37.828  1.00  0.00
ATOM    934  O3' G      29      19.820  31.175  36.699  1.00  0.00
ATOM    935  P   A      30      21.222  31.728  36.194  1.00  0.00
ATOM    936  OP1 A      30      20.832  32.823  35.198  1.00  0.00
ATOM    937  OP2 A      30      22.080  30.639  35.643  1.00  0.00
ATOM    938  O5' A      30      22.019  32.378  37.476  1.00  0.00
ATOM    939  C5' A      30      21.674  33.718  37.989  1.00  0.00
ATOM    940  H5' A      30      21.788  34.513  37.252  1.00  0.00
ATOM    941 H5'' A      30      22.452  33.953  38.716  1.00  0.00
ATOM    942  C4' A      30      20.404  33.935  38.739  1.00  0.00
ATOM    943  H4' A      30      19.480  33.962  38.161  1.00  0.00
ATOM    944  O4' A      30      20.189  32.936  39.782  1.00  0.00
ATOM    945  C1' A      30      19.506  33.543  40.844  1.00  0.00
ATOM    946  H1' A      30      18.644  33.043  41.285  1.00  0.00
ATOM    947  N9  A      30      20.426  33.445  41.948  1.00  0.00
ATOM    948  C8  A      30      21.740  33.025  42.048  1.00  0.00
ATOM    949  H8  A      30      22.456  32.925  41.245  1.00  0.00
ATOM    950  N7  A      30      22.195  32.779  43.224  1.00  0.00
ATOM    951  C5  A      30      21.125  33.072  44.009  1.00  0.00
ATOM    952  C6  A      30      20.889  33.095  45.388  1.00  0.00
ATOM    953  N6  A      30      21.697  32.605  46.311  1.00  0.00
ATOM    954  H61 A      30      22.540  32.089  46.104  1.00  0.00
ATOM    955  H62 A      30      21.393  32.807  47.253  1.00  0.00
ATOM    956  N1  A      30      19.744  33.530  45.912  1.00  0.00
ATOM    957  C2  A      30      18.825  33.908  44.996  1.00  0.00
ATOM    958  H2  A      30      17.939  34.292  45.478  1.00  0.00
ATOM    959  N3  A      30      18.861  34.025  43.696  1.00  0.00
ATOM    960  C4  A      30      20.047  33.545  43.275  1.00  0.00
ATOM    961  C3' A      30      20.367  35.268  39.455  1.00  0.00
ATOM    962  H3' A      30      21.326  35.478  39.928  1.00  0.00
ATOM    963  C2' A      30      19.252  35.044  40.519  1.00  0.00
ATOM    964  H2' A      30      19.488  35.592  41.430  1.00  0.00
ATOM    965  O2' A      30      17.952  35.275  39.940  1.00  0.00
ATOM    966 HO2' A      30      18.155  35.897  39.238  1.00  0.00
ATOM    967  O3' A      30      19.994  36.340  38.591  1.00  0.00
ATOM    968  P   G      31      20.196  37.843  38.850  1.00  0.00
ATOM    969  OP1 G      31      19.629  38.579  37.699  1.00  0.00
ATOM    970  OP2 G      31      21.618  38.032  39.177  1.00  0.00
ATOM    971  O5' G      31      19.435  38.261  40.121  1.00  0.00
ATOM    972  C5' G      31      18.096  38.637  40.092  1.00  0.00
ATOM    973  H5' G      31      17.608  37.763  39.660  1.00  0.00
ATOM    974 H5'' G      31      17.884  39.496  39.455  1.00  0.00
ATOM    975  C4' G      31      17.659  38.832  41.571  1.00  0.00
ATOM    976  H4' G      31      16.587  39.020  41.515  1.00  0.00
ATOM    977  O4' G      31      17.855  37.652  42.402  1.00  0.00
ATOM    978  C1' G      31      18.037  38.183  43.744  1.00  0.00
ATOM    979  H1' G      31      17.134  37.917  44.294  1.00  0.00
ATOM    980  N9  G      31      19.263  37.596  44.258  1.00  0.00
ATOM    981  C8  G      31      20.399  37.272  43.587  1.00  0.00
ATOM    982  H8  G      31      20.386  37.389  42.514  1.00  0.00
ATOM    983  N7  G      31      21.335  36.718  44.287  1.00  0.00
ATOM    984  C5  G      31      20.774  36.741  45.582  1.00  0.00
ATOM    985  C6  G      31      21.361  36.291  46.851  1.00  0.00
ATOM    986  O6  G      31      22.385  35.588  47.003  1.00  0.00
ATOM    987  N1  G      31      20.562  36.621  47.950  1.00  0.00
ATOM    988  H1  G      31      20.900  36.285  48.841  1.00  0.00
ATOM    989  C2  G      31      19.526  37.384  47.924  1.00  0.00
ATOM    990  N2  G      31      18.953  37.626  49.073  1.00  0.00
ATOM    991  H21 G      31      18.075  38.124  49.060  1.00  0.00
ATOM    992  H22 G      31      19.455  37.461  49.934  1.00  0.00
ATOM    993  N3  G      31      18.867  37.745  46.812  1.00  0.00
ATOM    994  C4  G      31      19.573  37.415  45.586  1.00  0.00
ATOM    995  C3' G      31      18.399  40.026  42.192  1.00  0.00
ATOM    996  H3' G      31      19.481  39.896  42.202  1.00  0.00
ATOM    997  C2' G      31      18.093  39.714  43.640  1.00  0.00
ATOM    998  H2' G      31      18.966  40.136  44.138  1.00  0.00
ATOM    999  O2' G      31      16.828  40.153  44.176  1.00  0.00
ATOM   1000 HO2' G      31      16.967  40.233  45.123  1.00  0.00
ATOM   1001  O3' G      31      17.980  41.372  41.732  1.00  0.00
ATOM   1002  P   C      32      18.948  42.611  41.996  1.00  0.00
ATOM   1003  OP1 C      32      18.386  43.839  41.429  1.00  0.00
ATOM   1004  OP2 C      32      20.298  42.296  41.411  1.00  0.00
ATOM   1005  O5' C      32      19.079  42.786  43.514  1.00  0.00
ATOM   1006  C5' C      32      17.989  43.259  44.279  1.00  0.00
ATOM   1007  H5' C      32      17.146  42.670  43.917  1.00  0.00
ATOM   1008 H5'' C      32      17.803  44.320  44.112  1.00  0.00
ATOM   1009  C4' C      32      18.200  42.958  45.790  1.00  0.00
ATOM   1010  H4' C      32      17.220  43.236  46.178  1.00  0.00
ATOM   1011  O4' C      32      18.475  41.578  46.190  1.00  0.00
ATOM   1012  C1' C      32      19.211  41.547  47.378  1.00  0.00
ATOM   1013  H1' C      32      18.522  41.243  48.165  1.00  0.00
ATOM   1014  N1  C      32      20.442  40.779  47.111  1.00  0.00
ATOM   1015  C6  C      32      20.923  40.580  45.814  1.00  0.00
ATOM   1016  H6  C      32      20.472  40.993  44.924  1.00  0.00
ATOM   1017  C5  C      32      21.972  39.761  45.635  1.00  0.00
ATOM   1018  H5  C      32      22.397  39.543  44.667  1.00  0.00
ATOM   1019  C4  C      32      22.584  39.279  46.820  1.00  0.00
ATOM   1020  N4  C      32      23.590  38.471  46.681  1.00  0.00
ATOM   1021  H41 C      32      23.888  38.170  45.765  1.00  0.00
ATOM   1022  H42 C      32      24.178  38.263  47.475  1.00  0.00
ATOM   1023  N3  C      32      22.247  39.557  48.049  1.00  0.00
ATOM   1024  C2  C      32      21.151  40.323  48.232  1.00  0.00
ATOM   1025  O2  C      32      20.842  40.553  49.411  1.00  0.00
ATOM   1026  C3' C      32      19.279  43.856  46.491  1.00  0.00
ATOM   1027  H3' C      32      20.222  43.940  45.952  1.00  0.00
ATOM   1028  C2' C      32      19.468  43.014  47.750  1.00  0.00
ATOM   1029  H2' C      32      20.514  43.149  48.024  1.00  0.00
ATOM   1030  O2' C      32      18.620  43.433  48.730  1.00  0.00
ATOM   1031 HO2' C      32      18.437  44.350  48.513  1.00  0.00
ATOM   1032  O3' C      32      18.847  45.151  46.776  1.00  0.00
ATOM   1033  P   C      33      19.725  46.350  47.434  1.00  0.00
ATOM   1034  OP1 C      33      18.945  47.612  47.527  1.00  0.00
ATOM   1035  OP2 C      33      21.050  46.446  46.806  1.00  0.00
ATOM   1036  O5' C      33      19.907  45.782  48.947  1.00  0.00
ATOM   1037  C5' C      33      19.963  46.652  50.099  1.00  0.00
ATOM   1038  H5' C      33      19.141  46.393  50.768  1.00  0.00
ATOM   1039 H5'' C      33      19.835  47.702  49.837  1.00  0.00
ATOM   1040  C4' C      33      21.241  46.602  50.922  1.00  0.00
ATOM   1041  H4' C      33      21.202  47.300  51.759  1.00  0.00
ATOM   1042  O4' C      33      21.504  45.343  51.460  1.00  0.00
ATOM   1043  C1' C      33      22.909  45.102  51.544  1.00  0.00
ATOM   1044  H1' C      33      23.225  44.841  52.554  1.00  0.00
ATOM   1045  N1  C      33      23.399  44.122  50.589  1.00  0.00
ATOM   1046  C6  C      33      22.625  43.660  49.535  1.00  0.00
ATOM   1047  H6  C      33      21.586  43.951  49.504  1.00  0.00
ATOM   1048  C5  C      33      23.230  42.867  48.631  1.00  0.00
ATOM   1049  H5  C      33      22.651  42.506  47.794  1.00  0.00
ATOM   1050  C4  C      33      24.521  42.348  48.903  1.00  0.00
ATOM   1051  N4  C      33      24.988  41.439  48.072  1.00  0.00
ATOM   1052  H41 C      33      24.448  41.254  47.239  1.00  0.00
ATOM   1053  H42 C      33      25.914  41.060  48.211  1.00  0.00
ATOM   1054  N3  C      33      25.230  42.666  49.959  1.00  0.00
ATOM   1055  C2  C      33      24.697  43.571  50.836  1.00  0.00
ATOM   1056  O2  C      33      25.353  43.755  51.862  1.00  0.00
ATOM   1057  C3' C      33      22.473  47.015  50.102  1.00  0.00
ATOM   1058  H3' C      33      22.558  46.428  49.187  1.00  0.00
ATOM   1059  C2' C      33      23.456  46.541  51.137  1.00  0.00
ATOM   1060  H2' C      33      24.427  46.380  50.669  1.00  0.00
ATOM   1061  O2' C      33      23.504  47.311  52.338  1.00  0.00
ATOM   1062 HO2' C      33      24.173  46.938  52.917  1.00  0.00
ATOM   1063  O3' C      33      22.569  48.419  49.843  1.00  0.00
ATOM   1064  P   C      34      23.479  48.898  48.622  1.00  0.00
ATOM   1065  OP1 C      34      23.340  50.363  48.693  1.00  0.00
ATOM   1066  OP2 C      34      23.135  48.187  47.432  1.00  0.00
ATOM   1067  O5' C      34      25.015  48.484  49.026  1.00  0.00
ATOM   1068  C5' C      34      25.610  49.069  50.130  1.00  0.00
ATOM   1069  H5' C      34      24.922  49.177  50.969  1.00  0.00
ATOM   1070 H5'' C      34      25.897  50.107  49.958  1.00  0.00
ATOM   1071  C4' C      34      26.978  48.366  50.560  1.00  0.00
ATOM   1072  H4' C      34      27.159  48.846  51.522  1.00  0.00
ATOM   1073  O4' C      34      26.831  46.892  50.592  1.00  0.00
ATOM   1074  C1' C      34      28.059  46.203  50.276  1.00  0.00
ATOM   1075  H1' C      34      28.478  45.692  51.143  1.00  0.00
ATOM   1076  N1  C      34      27.938  45.253  49.122  1.00  0.00
ATOM   1077  C6  C      34      26.842  45.088  48.336  1.00  0.00
ATOM   1078  H6  C      34      26.066  45.824  48.487  1.00  0.00
ATOM   1079  C5  C      34      26.835  44.253  47.266  1.00  0.00
ATOM   1080  H5  C      34      26.050  44.160  46.530  1.00  0.00
ATOM   1081  C4  C      34      27.997  43.420  47.039  1.00  0.00
ATOM   1082  N4  C      34      27.897  42.416  46.192  1.00  0.00
ATOM   1083  H41 C      34      27.015  42.157  45.773  1.00  0.00
ATOM   1084  H42 C      34      28.647  41.740  46.167  1.00  0.00
ATOM   1085  N3  C      34      28.975  43.390  47.972  1.00  0.00
ATOM   1086  C2  C      34      28.994  44.363  48.962  1.00  0.00
ATOM   1087  O2  C      34      29.938  44.245  49.775  1.00  0.00
ATOM   1088  C3' C      34      28.090  48.538  49.504  1.00  0.00
ATOM   1089  H3' C      34      27.644  48.271  48.546  1.00  0.00
ATOM   1090  C2' C      34      29.006  47.332  49.929  1.00  0.00
ATOM   1091  H2' C      34      29.702  47.068  49.133  1.00  0.00
ATOM   1092  O2' C      34      29.692  47.615  51.127  1.00  0.00
ATOM   1093 HO2' C      34      29.369  48.456  51.459  1.00  0.00
ATOM   1094  O3' C      34      28.718  49.749  49.424  1.00  0.00
ATOM   1095  P   U      35      29.333  50.237  48.057  1.00  0.00
ATOM   1096  OP1 U      35      29.778  51.577  48.379  1.00  0.00
ATOM   1097  OP2 U      35      28.345  49.959  47.006  1.00  0.00
ATOM   1098  O5' U      35      30.613  49.403  47.735  1.00  0.00
ATOM   1099  C5' U      35      31.754  49.447  48.619  1.00  0.00
ATOM   1100  H5' U      35      31.442  49.490  49.662  1.00  0.00
ATOM   1101 H5'' U      35      32.331  50.358  48.462  1.00  0.00
ATOM   1102  C4' U      35      32.768  48.221  48.493  1.00  0.00
ATOM   1103  H4' U      35      33.573  48.337  49.219  1.00  0.00
ATOM   1104  O4' U      35      32.117  46.999  48.653  1.00  0.00
ATOM   1105  C1' U      35      32.636  46.111  47.720  1.00  0.00
ATOM   1106  H1' U      35      33.069  45.316  48.329  1.00  0.00
ATOM   1107  N1  U      35      31.461  45.628  46.923  1.00  0.00
ATOM   1108  C6  U      35      30.468  46.375  46.431  1.00  0.00
ATOM   1109  H6  U      35      30.358  47.371  46.833  1.00  0.00
ATOM   1110  C5  U      35      29.600  46.032  45.504  1.00  0.00
ATOM   1111  H5  U      35      28.793  46.680  45.196  1.00  0.00
ATOM   1112  C4  U      35      29.812  44.736  44.841  1.00  0.00
ATOM   1113  O4  U      35      29.064  44.230  44.033  1.00  0.00
ATOM   1114  N3  U      35      30.816  43.975  45.415  1.00  0.00
ATOM   1115  H3  U      35      30.902  43.075  44.965  1.00  0.00
ATOM   1116  C2  U      35      31.663  44.384  46.366  1.00  0.00
ATOM   1117  O2  U      35      32.628  43.610  46.628  1.00  0.00
ATOM   1118  C3' U      35      33.364  48.151  46.997  1.00  0.00
ATOM   1119  H3' U      35      32.484  48.465  46.436  1.00  0.00
ATOM   1120  C2' U      35      33.662  46.657  46.759  1.00  0.00
ATOM   1121  H2' U      35      33.443  46.273  45.762  1.00  0.00
ATOM   1122  O2' U      35      35.022  46.365  47.223  1.00  0.00
ATOM   1123 HO2' U      35      35.616  46.800  46.607  1.00  0.00
ATOM   1124  O3' U      35      34.417  49.039  46.612  1.00  0.00
ATOM   1125  P   G      36      34.840  49.212  45.142  1.00  0.00
ATOM   1126  OP1 G      36      35.349  50.588  45.043  1.00  0.00
ATOM   1127  OP2 G      36      33.679  48.878  44.225  1.00  0.00
ATOM   1128  O5' G      36      35.997  48.186  44.950  1.00  0.00
ATOM   1129  C5' G      36      37.195  48.194  45.742  1.00  0.00
ATOM   1130  H5' G      36      36.970  48.132  46.806  1.00  0.00
ATOM   1131 H5'' G      36      37.616  49.190  45.611  1.00  0.00
ATOM   1132  C4' G      36      38.124  47.039  45.405  1.00  0.00
ATOM   1133  H4' G      36      38.970  47.183  46.078  1.00  0.00
ATOM   1134  O4' G      36      37.502  45.766  45.493  1.00  0.00
ATOM   1135  C1' G      36      37.792  44.891  44.338  1.00  0.00
ATOM   1136  H1' G      36      38.246  43.979  44.725  1.00  0.00
ATOM   1137  N9  G      36      36.577  44.682  43.477  1.00  0.00
ATOM   1138  C8  G      36      35.312  45.289  43.509  1.00  0.00
ATOM   1139  H8  G      36      35.004  46.013  44.248  1.00  0.00
ATOM   1140  N7  G      36      34.475  44.686  42.686  1.00  0.00
ATOM   1141  C5  G      36      35.237  43.687  42.083  1.00  0.00
ATOM   1142  C6  G      36      34.867  42.830  40.952  1.00  0.00
ATOM   1143  O6  G      36      33.807  42.645  40.401  1.00  0.00
ATOM   1144  N1  G      36      35.886  42.045  40.529  1.00  0.00
ATOM   1145  H1  G      36      35.617  41.432  39.772  1.00  0.00
ATOM   1146  C2  G      36      37.060  41.949  41.154  1.00  0.00
ATOM   1147  N2  G      36      37.987  41.179  40.639  1.00  0.00
ATOM   1148  H21 G      36      38.917  41.295  41.015  1.00  0.00
ATOM   1149  H22 G      36      37.893  40.635  39.793  1.00  0.00
ATOM   1150  N3  G      36      37.421  42.729  42.171  1.00  0.00
ATOM   1151  C4  G      36      36.486  43.662  42.540  1.00  0.00
ATOM   1152  C3' G      36      38.561  47.147  43.926  1.00  0.00
ATOM   1153  H3' G      36      37.761  47.600  43.340  1.00  0.00
ATOM   1154  C2' G      36      38.850  45.708  43.559  1.00  0.00
ATOM   1155  H2' G      36      38.693  45.509  42.499  1.00  0.00
ATOM   1156  O2' G      36      40.129  45.190  44.095  1.00  0.00
ATOM   1157 HO2' G      36      40.394  45.853  44.738  1.00  0.00
ATOM   1158  O3' G      36      39.788  47.896  43.884  1.00  0.00
ATOM   1159  P   U      37      40.102  49.029  42.819  1.00  0.00
ATOM   1160  OP1 U      37      41.533  49.325  43.049  1.00  0.00
ATOM   1161  OP2 U      37      39.168  50.191  42.776  1.00  0.00
ATOM   1162  O5' U      37      39.951  48.138  41.579  1.00  0.00
ATOM   1163  C5' U      37      40.997  47.469  41.001  1.00  0.00
ATOM   1164  H5' U      37      41.462  46.734  41.657  1.00  0.00
ATOM   1165 H5'' U      37      41.805  48.124  40.675  1.00  0.00
ATOM   1166  C4' U      37      40.612  46.652  39.772  1.00  0.00
ATOM   1167  H4' U      37      41.451  45.976  39.607  1.00  0.00
ATOM   1168  O4' U      37      39.488  45.822  39.946  1.00  0.00
ATOM   1169  C1' U      37      38.531  45.851  38.856  1.00  0.00
ATOM   1170  H1' U      37      38.560  44.839  38.452  1.00  0.00
ATOM   1171  N1  U      37      37.158  46.261  39.267  1.00  0.00
ATOM   1172  C6  U      37      37.001  47.384  40.106  1.00  0.00
ATOM   1173  H6  U      37      37.814  47.999  40.461  1.00  0.00
ATOM   1174  C5  U      37      35.735  47.682  40.542  1.00  0.00
ATOM   1175  H5  U      37      35.555  48.439  41.291  1.00  0.00
ATOM   1176  C4  U      37      34.622  46.770  40.207  1.00  0.00
ATOM   1177  O4  U      37      33.475  47.026  40.546  1.00  0.00
ATOM   1178  N3  U      37      34.900  45.728  39.376  1.00  0.00
ATOM   1179  H3  U      37      34.111  45.192  39.045  1.00  0.00
ATOM   1180  C2  U      37      36.062  45.442  38.899  1.00  0.00
ATOM   1181  O2  U      37      36.193  44.470  38.211  1.00  0.00
ATOM   1182  C3' U      37      40.285  47.617  38.680  1.00  0.00
ATOM   1183  H3' U      37      39.760  48.461  39.128  1.00  0.00
ATOM   1184  C2' U      37      39.192  46.825  37.897  1.00  0.00
ATOM   1185  H2' U      37      38.498  47.612  37.602  1.00  0.00
ATOM   1186  O2' U      37      39.718  45.961  36.876  1.00  0.00
ATOM   1187 HO2' U      37      39.723  46.429  36.038  1.00  0.00
ATOM   1188  O3' U      37      41.369  48.101  37.855  1.00  0.00
ATOM   1189  P   A      38      41.137  49.401  36.950  1.00  0.00
ATOM   1190  OP1 A      38      42.487  49.872  36.527  1.00  0.00
ATOM   1191  OP2 A      38      40.258  50.275  37.739  1.00  0.00
ATOM   1192  O5' A      38      40.248  48.874  35.673  1.00  0.00
ATOM   1193  C5' A      38      40.886  48.183  34.684  1.00  0.00
ATOM   1194  H5' A      38      41.599  47.451  35.064  1.00  0.00
ATOM   1195 H5'' A      38      41.412  48.986  34.168  1.00  0.00
ATOM   1196  C4' A      38      40.123  47.457  33.605  1.00  0.00
ATOM   1197  H4' A      38      40.901  47.017  32.981  1.00  0.00
ATOM   1198  O4' A      38      39.220  46.581  34.361  1.00  0.00
ATOM   1199  C1' A      38      37.966  46.743  33.865  1.00  0.00
ATOM   1200  H1' A      38      37.693  45.744  33.524  1.00  0.00
ATOM   1201  N9  A      38      36.969  47.324  34.865  1.00  0.00
ATOM   1202  C8  A      38      37.079  48.474  35.636  1.00  0.00
ATOM   1203  H8  A      38      37.892  49.176  35.522  1.00  0.00
ATOM   1204  N7  A      38      36.100  48.628  36.439  1.00  0.00
ATOM   1205  C5  A      38      35.197  47.576  36.111  1.00  0.00
ATOM   1206  C6  A      38      33.924  47.239  36.502  1.00  0.00
ATOM   1207  N6  A      38      33.195  47.910  37.393  1.00  0.00
ATOM   1208  H61 A      38      33.529  48.828  37.651  1.00  0.00
ATOM   1209  H62 A      38      32.320  47.485  37.664  1.00  0.00
ATOM   1210  N1  A      38      33.358  46.078  36.083  1.00  0.00
ATOM   1211  C2  A      38      33.956  45.373  35.158  1.00  0.00
ATOM   1212  H2  A      38      33.456  44.491  34.787  1.00  0.00
ATOM   1213  N3  A      38      35.146  45.628  34.637  1.00  0.00
ATOM   1214  C4  A      38      35.721  46.771  35.142  1.00  0.00
ATOM   1215  C3' A      38      39.286  48.418  32.748  1.00  0.00
ATOM   1216  H3' A      38      39.124  49.360  33.272  1.00  0.00
ATOM   1217  C2' A      38      37.971  47.644  32.557  1.00  0.00
ATOM   1218  H2' A      38      37.144  48.351  32.495  1.00  0.00
ATOM   1219  O2' A      38      38.098  46.775  31.461  1.00  0.00
ATOM   1220 HO2' A      38      37.930  47.326  30.693  1.00  0.00
ATOM   1221  O3' A      38      39.878  48.695  31.504  1.00  0.00
ATOM   1222  P   A      39      39.484  49.992  30.639  1.00  0.00
ATOM   1223  OP1 A      39      40.528  50.248  29.639  1.00  0.00
ATOM   1224  OP2 A      39      39.067  51.082  31.524  1.00  0.00
ATOM   1225  O5' A      39      38.301  49.571  29.751  1.00  0.00
ATOM   1226  C5' A      39      38.510  48.658  28.676  1.00  0.00
ATOM   1227  H5' A      39      39.176  47.839  28.946  1.00  0.00
ATOM   1228 H5'' A      39      38.935  49.311  27.914  1.00  0.00
ATOM   1229  C4' A      39      37.153  48.252  28.282  1.00  0.00
ATOM   1230  H4' A      39      37.245  47.496  27.501  1.00  0.00
ATOM   1231  O4' A      39      36.465  47.617  29.317  1.00  0.00
ATOM   1232  C1' A      39      35.107  48.008  29.396  1.00  0.00
ATOM   1233  H1' A      39      34.494  47.107  29.430  1.00  0.00
ATOM   1234  N9  A      39      35.007  48.674  30.763  1.00  0.00
ATOM   1235  C8  A      39      35.625  49.803  31.211  1.00  0.00
ATOM   1236  H8  A      39      36.451  50.198  30.637  1.00  0.00
ATOM   1237  N7  A      39      35.141  50.266  32.334  1.00  0.00
ATOM   1238  C5  A      39      34.201  49.358  32.639  1.00  0.00
ATOM   1239  C6  A      39      33.201  49.183  33.655  1.00  0.00
ATOM   1240  N6  A      39      33.091  49.930  34.670  1.00  0.00
ATOM   1241  H61 A      39      33.585  50.796  34.829  1.00  0.00
ATOM   1242  H62 A      39      32.230  49.877  35.195  1.00  0.00
ATOM   1243  N1  A      39      32.343  48.143  33.655  1.00  0.00
ATOM   1244  C2  A      39      32.401  47.304  32.648  1.00  0.00
ATOM   1245  H2  A      39      31.619  46.614  32.367  1.00  0.00
ATOM   1246  N3  A      39      33.242  47.382  31.605  1.00  0.00
ATOM   1247  C4  A      39      34.115  48.370  31.681  1.00  0.00
ATOM   1248  C3' A      39      36.239  49.371  27.769  1.00  0.00
ATOM   1249  H3' A      39      36.487  50.358  28.159  1.00  0.00
ATOM   1250  C2' A      39      34.826  48.921  28.212  1.00  0.00
ATOM   1251  H2' A      39      34.271  49.818  28.485  1.00  0.00
ATOM   1252  O2' A      39      34.193  48.133  27.266  1.00  0.00
ATOM   1253 HO2' A      39      34.103  48.750  26.536  1.00  0.00
ATOM   1254  O3' A      39      36.348  49.513  26.333  1.00  0.00
ATOM   1255  P   U      40      35.815  50.793  25.617  1.00  0.00
ATOM   1256  OP1 U      40      36.365  50.955  24.291  1.00  0.00
ATOM   1257  OP2 U      40      35.833  51.929  26.541  1.00  0.00
ATOM   1258  O5' U      40      34.272  50.454  25.418  1.00  0.00
ATOM   1259  C5' U      40      33.918  49.600  24.321  1.00  0.00
ATOM   1260  H5' U      40      34.375  48.611  24.368  1.00  0.00
ATOM   1261 H5'' U      40      34.343  49.991  23.397  1.00  0.00
ATOM   1262  C4' U      40      32.464  49.283  24.238  1.00  0.00
ATOM   1263  H4' U      40      32.348  48.487  23.502  1.00  0.00
ATOM   1264  O4' U      40      32.003  48.858  25.455  1.00  0.00
ATOM   1265  C1' U      40      31.017  49.739  25.842  1.00  0.00
ATOM   1266  H1' U      40      30.048  49.292  25.620  1.00  0.00
ATOM   1267  N1  U      40      31.138  49.876  27.305  1.00  0.00
ATOM   1268  C6  U      40      31.861  50.889  27.939  1.00  0.00
ATOM   1269  H6  U      40      32.403  51.594  27.325  1.00  0.00
ATOM   1270  C5  U      40      31.829  51.027  29.303  1.00  0.00
ATOM   1271  H5  U      40      32.301  51.904  29.721  1.00  0.00
ATOM   1272  C4  U      40      31.212  50.082  30.155  1.00  0.00
ATOM   1273  O4  U      40      31.079  50.193  31.370  1.00  0.00
ATOM   1274  N3  U      40      30.561  49.061  29.440  1.00  0.00
ATOM   1275  H3  U      40      30.096  48.435  30.082  1.00  0.00
ATOM   1276  C2  U      40      30.322  49.016  28.104  1.00  0.00
ATOM   1277  O2  U      40      29.398  48.319  27.650  1.00  0.00
ATOM   1278  C3' U      40      31.574  50.457  23.763  1.00  0.00
ATOM   1279  H3' U      40      32.265  51.099  23.217  1.00  0.00
ATOM   1280  C2' U      40      31.082  51.113  25.053  1.00  0.00
ATOM   1281  H2' U      40      31.852  51.810  25.381  1.00  0.00
ATOM   1282  O2' U      40      29.841  51.644  24.955  1.00  0.00
ATOM   1283 HO2' U      40      29.334  51.114  24.335  1.00  0.00
ATOM   1284  O3' U      40      30.469  50.075  22.880  1.00  0.00
ATOM   1285  P   G      41      30.623  49.503  21.345  1.00  0.00
ATOM   1286  OP1 G      41      31.984  49.859  20.900  1.00  0.00
ATOM   1287  OP2 G      41      29.437  49.883  20.498  1.00  0.00
ATOM   1288  O5' G      41      30.484  47.857  21.431  1.00  0.00
ATOM   1289  C5' G      41      29.350  47.393  22.117  1.00  0.00
ATOM   1290  H5' G      41      28.493  48.033  21.908  1.00  0.00
ATOM   1291 H5'' G      41      29.483  47.254  23.190  1.00  0.00
ATOM   1292  C4' G      41      29.108  45.984  21.579  1.00  0.00
ATOM   1293  H4' G      41      28.147  45.681  21.996  1.00  0.00
ATOM   1294  O4' G      41      29.018  45.937  20.135  1.00  0.00
ATOM   1295  C1' G      41      29.636  44.771  19.650  1.00  0.00
ATOM   1296  H1' G      41      28.953  44.130  19.093  1.00  0.00
ATOM   1297  N9  G      41      30.777  45.060  18.753  1.00  0.00
ATOM   1298  C8  G      41      31.759  46.010  18.824  1.00  0.00
ATOM   1299  H8  G      41      31.690  46.780  19.579  1.00  0.00
ATOM   1300  N7  G      41      32.692  45.877  17.887  1.00  0.00
ATOM   1301  C5  G      41      32.438  44.667  17.245  1.00  0.00
ATOM   1302  C6  G      41      33.036  43.961  16.184  1.00  0.00
ATOM   1303  O6  G      41      34.009  44.201  15.462  1.00  0.00
ATOM   1304  N1  G      41      32.287  42.867  15.771  1.00  0.00
ATOM   1305  H1  G      41      32.618  42.305  15.000  1.00  0.00
ATOM   1306  C2  G      41      31.065  42.599  16.277  1.00  0.00
ATOM   1307  N2  G      41      30.643  41.408  15.998  1.00  0.00
ATOM   1308  H21 G      41      29.855  40.958  16.443  1.00  0.00
ATOM   1309  H22 G      41      31.257  40.856  15.417  1.00  0.00
ATOM   1310  N3  G      41      30.442  43.282  17.243  1.00  0.00
ATOM   1311  C4  G      41      31.166  44.317  17.671  1.00  0.00
ATOM   1312  C3' G      41      30.000  44.927  22.102  1.00  0.00
ATOM   1313  H3' G      41      30.958  45.357  22.397  1.00  0.00
ATOM   1314  C2' G      41      30.150  44.043  20.869  1.00  0.00
ATOM   1315  H2' G      41      31.236  43.971  20.823  1.00  0.00
ATOM   1316  O2' G      41      29.457  42.812  20.855  1.00  0.00
ATOM   1317 HO2' G      41      28.622  42.889  21.322  1.00  0.00
ATOM   1318  O3' G      41      29.371  44.189  23.075  1.00  0.00
ATOM   1319  P   G      42      30.183  43.288  24.095  1.00  0.00
ATOM   1320  OP1 G      42      31.442  42.805  23.527  1.00  0.00
ATOM   1321  OP2 G      42      29.289  42.216  24.475  1.00  0.00
ATOM   1322  O5' G      42      30.368  44.240  25.302  1.00  0.00
ATOM   1323  C5' G      42      31.316  45.277  25.420  1.00  0.00
ATOM   1324  H5' G      42      30.861  46.206  25.076  1.00  0.00
ATOM   1325 H5'' G      42      32.136  45.055  24.736  1.00  0.00
ATOM   1326  C4' G      42      31.895  45.428  26.825  1.00  0.00
ATOM   1327  H4' G      42      32.540  46.306  26.779  1.00  0.00
ATOM   1328  O4' G      42      30.865  45.801  27.720  1.00  0.00
ATOM   1329  C1' G      42      31.267  45.444  29.055  1.00  0.00
ATOM   1330  H1' G      42      31.607  46.326  29.598  1.00  0.00
ATOM   1331  N9  G      42      30.046  44.951  29.766  1.00  0.00
ATOM   1332  C8  G      42      29.455  43.726  29.568  1.00  0.00
ATOM   1333  H8  G      42      29.875  42.959  28.935  1.00  0.00
ATOM   1334  N7  G      42      28.391  43.589  30.342  1.00  0.00
ATOM   1335  C5  G      42      28.221  44.790  30.993  1.00  0.00
ATOM   1336  C6  G      42      27.277  45.276  32.028  1.00  0.00
ATOM   1337  O6  G      42      26.322  44.709  32.566  1.00  0.00
ATOM   1338  N1  G      42      27.573  46.552  32.499  1.00  0.00
ATOM   1339  H1  G      42      27.087  46.766  33.358  1.00  0.00
ATOM   1340  C2  G      42      28.636  47.280  32.080  1.00  0.00
ATOM   1341  N2  G      42      28.746  48.417  32.628  1.00  0.00
ATOM   1342  H21 G      42      29.604  48.897  32.396  1.00  0.00
ATOM   1343  H22 G      42      28.121  48.706  33.367  1.00  0.00
ATOM   1344  N3  G      42      29.425  46.912  31.072  1.00  0.00
ATOM   1345  C4  G      42      29.246  45.681  30.636  1.00  0.00
ATOM   1346  C3' G      42      32.410  44.123  27.319  1.00  0.00
ATOM   1347  H3' G      42      31.794  43.270  27.038  1.00  0.00
ATOM   1348  C2' G      42      32.399  44.390  28.879  1.00  0.00
ATOM   1349  H2' G      42      32.182  43.494  29.461  1.00  0.00
ATOM   1350  O2' G      42      33.567  44.930  29.346  1.00  0.00
ATOM   1351 HO2' G      42      34.298  44.312  29.278  1.00  0.00
ATOM   1352  O3' G      42      33.742  43.906  26.816  1.00  0.00
ATOM   1353  P   U      43      34.521  42.518  26.829  1.00  0.00
ATOM   1354  OP1 U      43      35.453  42.486  25.716  1.00  0.00
ATOM   1355  OP2 U      43      33.539  41.402  26.967  1.00  0.00
ATOM   1356  O5' U      43      35.403  42.711  28.083  1.00  0.00
ATOM   1357  C5' U      43      36.494  43.622  28.111  1.00  0.00
ATOM   1358  H5' U      43      36.150  44.644  27.951  1.00  0.00
ATOM   1359 H5'' U      43      37.302  43.387  27.417  1.00  0.00
ATOM   1360  C4' U      43      37.150  43.618  29.514  1.00  0.00
ATOM   1361  H4' U      43      38.155  44.038  29.483  1.00  0.00
ATOM   1362  O4' U      43      36.387  44.218  30.593  1.00  0.00
ATOM   1363  C1' U      43      36.370  43.401  31.778  1.00  0.00
ATOM   1364  H1' U      43      36.643  43.963  32.671  1.00  0.00
ATOM   1365  N1  U      43      34.976  42.813  32.022  1.00  0.00
ATOM   1366  C6  U      43      33.982  43.766  32.238  1.00  0.00
ATOM   1367  H6  U      43      34.235  44.793  32.456  1.00  0.00
ATOM   1368  C5  U      43      32.681  43.409  32.248  1.00  0.00
ATOM   1369  H5  U      43      31.876  44.129  32.272  1.00  0.00
ATOM   1370  C4  U      43      32.271  42.066  32.151  1.00  0.00
ATOM   1371  O4  U      43      31.052  41.740  32.151  1.00  0.00
ATOM   1372  N3  U      43      33.261  41.137  32.187  1.00  0.00
ATOM   1373  H3  U      43      32.997  40.175  32.345  1.00  0.00
ATOM   1374  C2  U      43      34.655  41.444  32.099  1.00  0.00
ATOM   1375  O2  U      43      35.387  40.468  32.091  1.00  0.00
ATOM   1376  C3' U      43      37.319  42.211  30.062  1.00  0.00
ATOM   1377  H3' U      43      36.409  41.635  29.894  1.00  0.00
ATOM   1378  C2' U      43      37.528  42.465  31.559  1.00  0.00
ATOM   1379  H2' U      43      37.419  41.504  32.062  1.00  0.00
ATOM   1380  O2' U      43      38.678  43.152  31.879  1.00  0.00
ATOM   1381 HO2' U      43      38.597  44.063  31.589  1.00  0.00
ATOM   1382  O3' U      43      38.351  41.442  29.406  1.00  0.00
ATOM   1383  P   A      44      38.678  39.958  29.926  1.00  0.00
ATOM   1384  OP1 A      44      39.294  39.215  28.743  1.00  0.00
ATOM   1385  OP2 A      44      37.418  39.489  30.546  1.00  0.00
ATOM   1386  O5' A      44      39.743  40.161  31.170  1.00  0.00
ATOM   1387  C5' A      44      40.960  40.821  30.941  1.00  0.00
ATOM   1388  H5' A      44      40.821  41.885  31.134  1.00  0.00
ATOM   1389 H5'' A      44      41.372  40.642  29.948  1.00  0.00
ATOM   1390  C4' A      44      41.974  40.499  32.150  1.00  0.00
ATOM   1391  H4' A      44      42.914  40.959  31.846  1.00  0.00
ATOM   1392  O4' A      44      41.570  41.155  33.361  1.00  0.00
ATOM   1393  C1' A      44      41.139  40.173  34.339  1.00  0.00
ATOM   1394  H1' A      44      41.419  40.606  35.299  1.00  0.00
ATOM   1395  N9  A      44      39.679  39.984  34.294  1.00  0.00
ATOM   1396  C8  A      44      38.984  38.891  33.714  1.00  0.00
ATOM   1397  H8  A      44      39.437  38.078  33.165  1.00  0.00
ATOM   1398  N7  A      44      37.680  39.130  33.663  1.00  0.00
ATOM   1399  C5  A      44      37.528  40.230  34.540  1.00  0.00
ATOM   1400  C6  A      44      36.425  40.932  35.013  1.00  0.00
ATOM   1401  N6  A      44      35.160  40.620  34.953  1.00  0.00
ATOM   1402  H61 A      44      34.917  39.685  34.658  1.00  0.00
ATOM   1403  H62 A      44      34.507  41.113  35.546  1.00  0.00
ATOM   1404  N1  A      44      36.569  42.100  35.658  1.00  0.00
ATOM   1405  C2  A      44      37.767  42.614  35.861  1.00  0.00
ATOM   1406  H2  A      44      37.775  43.501  36.478  1.00  0.00
ATOM   1407  N3  A      44      38.886  42.100  35.434  1.00  0.00
ATOM   1408  C4  A      44      38.744  40.858  34.783  1.00  0.00
ATOM   1409  C3' A      44      42.217  39.052  32.432  1.00  0.00
ATOM   1410  H3' A      44      41.510  38.391  31.931  1.00  0.00
ATOM   1411  C2' A      44      42.138  39.009  33.950  1.00  0.00
ATOM   1412  H2' A      44      41.762  38.048  34.300  1.00  0.00
ATOM   1413  O2' A      44      43.390  39.268  34.566  1.00  0.00
ATOM   1414 HO2' A      44      44.021  38.589  34.314  1.00  0.00
ATOM   1415  O3' A      44      43.547  38.729  31.909  1.00  0.00
ATOM   1416  P   C      45      44.164  37.299  31.924  1.00  0.00
ATOM   1417  OP1 C      45      44.920  37.123  30.741  1.00  0.00
ATOM   1418  OP2 C      45      43.014  36.363  32.258  1.00  0.00
ATOM   1419  O5' C      45      45.099  37.374  33.308  1.00  0.00
ATOM   1420  C5' C      45      46.321  36.621  33.457  1.00  0.00
ATOM   1421  H5' C      45      47.188  37.212  33.162  1.00  0.00
ATOM   1422 H5'' C      45      46.291  35.739  32.817  1.00  0.00
ATOM   1423  C4' C      45      46.648  36.263  34.928  1.00  0.00
ATOM   1424  H4' C      45      47.545  35.647  34.860  1.00  0.00
ATOM   1425  O4' C      45      47.025  37.322  35.679  1.00  0.00
ATOM   1426  C1' C      45      46.638  37.154  37.070  1.00  0.00
ATOM   1427  H1' C      45      47.562  37.151  37.648  1.00  0.00
ATOM   1428  N1  C      45      45.906  38.311  37.757  1.00  0.00
ATOM   1429  C6  C      45      45.404  39.371  36.961  1.00  0.00
ATOM   1430  H6  C      45      45.252  39.343  35.892  1.00  0.00
ATOM   1431  C5  C      45      44.877  40.404  37.633  1.00  0.00
ATOM   1432  H5  C      45      44.495  41.258  37.093  1.00  0.00
ATOM   1433  C4  C      45      44.768  40.325  39.064  1.00  0.00
ATOM   1434  N4  C      45      44.273  41.315  39.812  1.00  0.00
ATOM   1435  H41 C      45      44.148  42.219  39.379  1.00  0.00
ATOM   1436  H42 C      45      44.078  41.276  40.802  1.00  0.00
ATOM   1437  N3  C      45      45.323  39.382  39.790  1.00  0.00
ATOM   1438  C2  C      45      45.943  38.409  39.161  1.00  0.00
ATOM   1439  O2  C      45      46.559  37.618  39.893  1.00  0.00
ATOM   1440  C3' C      45      45.605  35.553  35.741  1.00  0.00
ATOM   1441  H3' C      45      44.693  36.150  35.773  1.00  0.00
ATOM   1442  C2' C      45      45.999  35.779  37.174  1.00  0.00
ATOM   1443  H2' C      45      45.166  35.772  37.877  1.00  0.00
ATOM   1444  O2' C      45      47.019  34.873  37.585  1.00  0.00
ATOM   1445 HO2' C      45      46.829  34.098  37.052  1.00  0.00
ATOM   1446  O3' C      45      45.422  34.207  35.414  1.00  0.00
ATOM   1447  P   U      46      43.839  33.660  35.303  1.00  0.00
ATOM   1448  OP1 U      46      44.058  32.192  35.143  1.00  0.00
ATOM   1449  OP2 U      46      43.100  34.442  34.263  1.00  0.00
ATOM   1450  O5' U      46      43.180  33.848  36.708  1.00  0.00
ATOM   1451  C5' U      46      43.763  33.111  37.789  1.00  0.00
ATOM   1452  H5' U      46      44.851  33.145  37.835  1.00  0.00
ATOM   1453 H5'' U      46      43.498  32.063  37.646  1.00  0.00
ATOM   1454  C4' U      46      43.330  33.489  39.203  1.00  0.00
ATOM   1455  H4' U      46      43.999  33.030  39.930  1.00  0.00
ATOM   1456  O4' U      46      43.458  34.860  39.282  1.00  0.00
ATOM   1457  C1' U      46      42.204  35.404  39.442  1.00  0.00
ATOM   1458  H1' U      46      42.227  35.558  40.521  1.00  0.00
ATOM   1459  N1  U      46      42.121  36.712  38.770  1.00  0.00
ATOM   1460  C6  U      46      41.462  36.900  37.560  1.00  0.00
ATOM   1461  H6  U      46      41.371  36.096  36.844  1.00  0.00
ATOM   1462  C5  U      46      40.979  38.078  37.254  1.00  0.00
ATOM   1463  H5  U      46      40.567  38.137  36.257  1.00  0.00
ATOM   1464  C4  U      46      41.310  39.220  38.041  1.00  0.00
ATOM   1465  O4  U      46      41.031  40.359  37.585  1.00  0.00
ATOM   1466  N3  U      46      42.078  39.003  39.153  1.00  0.00
ATOM   1467  H3  U      46      42.305  39.837  39.676  1.00  0.00
ATOM   1468  C2  U      46      42.324  37.745  39.660  1.00  0.00
ATOM   1469  O2  U      46      42.821  37.679  40.773  1.00  0.00
ATOM   1470  C3' U      46      41.903  33.144  39.454  1.00  0.00
ATOM   1471  H3' U      46      41.443  32.337  38.884  1.00  0.00
ATOM   1472  C2' U      46      41.174  34.348  39.026  1.00  0.00
ATOM   1473  H2' U      46      41.118  34.320  37.938  1.00  0.00
ATOM   1474  O2' U      46      39.846  34.648  39.493  1.00  0.00
ATOM   1475 HO2' U      46      39.223  34.024  39.115  1.00  0.00
ATOM   1476  O3' U      46      41.776  32.912  40.872  1.00  0.00
ATOM   1477  P   G      47      42.393  31.570  41.539  1.00  0.00
ATOM   1478  OP1 G      47      43.489  31.925  42.402  1.00  0.00
ATOM   1479  OP2 G      47      42.629  30.585  40.488  1.00  0.00
ATOM   1480  O5' G      47      41.174  31.021  42.450  1.00  0.00
ATOM   1481  C5' G      47      40.707  31.670  43.644  1.00  0.00
ATOM   1482  H5' G      47      40.796  32.746  43.496  1.00  0.00
ATOM   1483 H5'' G      47      41.085  31.262  44.582  1.00  0.00
ATOM   1484  C4' G      47      39.135  31.570  43.655  1.00  0.00
ATOM   1485  H4' G      47      38.679  32.207  44.413  1.00  0.00
ATOM   1486  O4' G      47      38.598  32.080  42.404  1.00  0.00
ATOM   1487  C1' G      47      37.571  31.209  41.936  1.00  0.00
ATOM   1488  H1' G      47      36.660  31.736  41.654  1.00  0.00
ATOM   1489  N9  G      47      38.073  30.469  40.769  1.00  0.00
ATOM   1490  C8  G      47      39.064  30.926  39.929  1.00  0.00
ATOM   1491  H8  G      47      39.530  31.878  40.135  1.00  0.00
ATOM   1492  N7  G      47      39.302  30.271  38.828  1.00  0.00
ATOM   1493  C5  G      47      38.345  29.232  39.010  1.00  0.00
ATOM   1494  C6  G      47      38.166  28.091  38.185  1.00  0.00
ATOM   1495  O6  G      47      38.720  27.703  37.177  1.00  0.00
ATOM   1496  N1  G      47      37.044  27.318  38.533  1.00  0.00
ATOM   1497  H1  G      47      36.761  26.542  37.952  1.00  0.00
ATOM   1498  C2  G      47      36.244  27.675  39.569  1.00  0.00
ATOM   1499  N2  G      47      35.236  26.907  39.718  1.00  0.00
ATOM   1500  H21 G      47      34.584  27.152  40.449  1.00  0.00
ATOM   1501  H22 G      47      34.970  26.182  39.067  1.00  0.00
ATOM   1502  N3  G      47      36.393  28.730  40.402  1.00  0.00
ATOM   1503  C4  G      47      37.492  29.442  40.067  1.00  0.00
ATOM   1504  C3' G      47      38.623  30.157  43.980  1.00  0.00
ATOM   1505  H3' G      47      39.229  29.375  43.522  1.00  0.00
ATOM   1506  C2' G      47      37.342  30.352  43.190  1.00  0.00
ATOM   1507  H2' G      47      36.964  29.386  42.856  1.00  0.00
ATOM   1508  O2' G      47      36.365  31.044  43.922  1.00  0.00
ATOM   1509 HO2' G      47      36.651  31.756  44.498  1.00  0.00
ATOM   1510  O3' G      47      38.326  29.854  45.373  1.00  0.00
ATOM   1511  P   A      48      38.275  28.334  45.837  1.00  0.00
ATOM   1512  OP1 A      48      37.862  28.352  47.272  1.00  0.00
ATOM   1513  OP2 A      48      39.591  27.734  45.424  1.00  0.00
ATOM   1514  O5' A      48      37.294  27.626  44.879  1.00  0.00
ATOM   1515  C5' A      48      35.941  27.607  45.193  1.00  0.00
ATOM   1516  H5' A      48      35.464  28.542  44.901  1.00  0.00
ATOM   1517 H5'' A      48      35.702  27.456  46.246  1.00  0.00
ATOM   1518  C4' A      48      35.368  26.328  44.498  1.00  0.00
ATOM   1519  H4' A      48      34.297  26.274  44.693  1.00  0.00
ATOM   1520  O4' A      48      35.409  26.410  43.064  1.00  0.00
ATOM   1521  C1' A      48      35.970  25.233  42.363  1.00  0.00
ATOM   1522  H1' A      48      35.303  25.002  41.533  1.00  0.00
ATOM   1523  N9  A      48      37.341  25.408  41.873  1.00  0.00
ATOM   1524  C8  A      48      38.060  26.556  41.971  1.00  0.00
ATOM   1525  H8  A      48      37.671  27.243  42.707  1.00  0.00
ATOM   1526  N7  A      48      39.236  26.557  41.337  1.00  0.00
ATOM   1527  C5  A      48      39.054  25.446  40.514  1.00  0.00
ATOM   1528  C6  A      48      39.712  24.992  39.331  1.00  0.00
ATOM   1529  N6  A      48      40.609  25.768  38.756  1.00  0.00
ATOM   1530  H61 A      48      40.954  26.658  39.087  1.00  0.00
ATOM   1531  H62 A      48      40.795  25.598  37.778  1.00  0.00
ATOM   1532  N1  A      48      39.295  23.897  38.663  1.00  0.00
ATOM   1533  C2  A      48      38.190  23.265  39.207  1.00  0.00
ATOM   1534  H2  A      48      37.817  22.354  38.762  1.00  0.00
ATOM   1535  N3  A      48      37.588  23.610  40.296  1.00  0.00
ATOM   1536  C4  A      48      38.004  24.748  40.862  1.00  0.00
ATOM   1537  C3' A      48      36.074  25.082  44.754  1.00  0.00
ATOM   1538  H3' A      48      37.131  25.101  45.019  1.00  0.00
ATOM   1539  C2' A      48      35.875  24.161  43.471  1.00  0.00
ATOM   1540  H2' A      48      36.680  23.427  43.447  1.00  0.00
ATOM   1541  O2' A      48      34.606  23.495  43.275  1.00  0.00
ATOM   1542 HO2' A      48      34.880  22.613  43.015  1.00  0.00
ATOM   1543  O3' A      48      35.341  24.408  45.713  1.00  0.00
ATOM   1544  P   A      49      36.105  23.228  46.610  1.00  0.00
ATOM   1545  OP1 A      49      35.044  22.657  47.388  1.00  0.00
ATOM   1546  OP2 A      49      37.206  23.866  47.295  1.00  0.00
ATOM   1547  O5' A      49      36.770  22.080  45.596  1.00  0.00
ATOM   1548  C5' A      49      35.950  20.997  45.202  1.00  0.00
ATOM   1549  H5' A      49      35.096  21.331  44.613  1.00  0.00
ATOM   1550 H5'' A      49      35.500  20.519  46.072  1.00  0.00
ATOM   1551  C4' A      49      36.843  19.956  44.428  1.00  0.00
ATOM   1552  H4' A      49      36.196  19.189  44.002  1.00  0.00
ATOM   1553  O4' A      49      37.506  20.559  43.252  1.00  0.00
ATOM   1554  C1' A      49      38.881  20.293  43.448  1.00  0.00
ATOM   1555  H1' A      49      38.980  19.362  42.889  1.00  0.00
ATOM   1556  N9  A      49      39.695  21.465  42.840  1.00  0.00
ATOM   1557  C8  A      49      40.422  21.352  41.725  1.00  0.00
ATOM   1558  H8  A      49      40.543  20.445  41.150  1.00  0.00
ATOM   1559  N7  A      49      41.095  22.455  41.351  1.00  0.00
ATOM   1560  C5  A      49      40.860  23.323  42.447  1.00  0.00
ATOM   1561  C6  A      49      41.322  24.554  42.827  1.00  0.00
ATOM   1562  N6  A      49      42.185  25.248  42.078  1.00  0.00
ATOM   1563  H61 A      49      42.698  24.820  41.321  1.00  0.00
ATOM   1564  H62 A      49      42.473  26.156  42.412  1.00  0.00
ATOM   1565  N1  A      49      41.048  25.107  44.016  1.00  0.00
ATOM   1566  C2  A      49      40.371  24.397  44.870  1.00  0.00
ATOM   1567  H2  A      49      40.130  24.902  45.794  1.00  0.00
ATOM   1568  N3  A      49      39.881  23.170  44.680  1.00  0.00
ATOM   1569  C4  A      49      40.052  22.689  43.402  1.00  0.00
ATOM   1570  C3' A      49      37.850  19.320  45.333  1.00  0.00
ATOM   1571  H3' A      49      37.664  19.616  46.365  1.00  0.00
ATOM   1572  C2' A      49      39.149  19.967  44.869  1.00  0.00
ATOM   1573  H2' A      49      39.233  20.950  45.333  1.00  0.00
ATOM   1574  O2' A      49      40.307  19.215  45.173  1.00  0.00
ATOM   1575 HO2' A      49      40.156  18.276  45.037  1.00  0.00
ATOM   1576  O3' A      49      37.963  17.913  45.087  1.00  0.00
ATOM   1577  P   C      50      36.849  16.874  45.585  1.00  0.00
ATOM   1578  OP1 C      50      36.470  17.261  46.979  1.00  0.00
ATOM   1579  OP2 C      50      37.339  15.536  45.387  1.00  0.00
ATOM   1580  O5' C      50      35.607  16.989  44.677  1.00  0.00
ATOM   1581  C5' C      50      34.380  17.485  45.090  1.00  0.00
ATOM   1582  H5' C      50      34.567  18.452  45.556  1.00  0.00
ATOM   1583 H5'' C      50      33.893  16.817  45.801  1.00  0.00
ATOM   1584  C4' C      50      33.429  17.649  43.952  1.00  0.00
ATOM   1585  H4' C      50      32.498  18.021  44.378  1.00  0.00
ATOM   1586  O4' C      50      34.045  18.588  42.988  1.00  0.00
ATOM   1587  C1' C      50      34.190  18.046  41.633  1.00  0.00
ATOM   1588  H1' C      50      33.377  18.460  41.037  1.00  0.00
ATOM   1589  N1  C      50      35.434  18.533  41.021  1.00  0.00
ATOM   1590  C6  C      50      36.574  18.009  41.442  1.00  0.00
ATOM   1591  H6  C      50      36.613  17.362  42.306  1.00  0.00
ATOM   1592  C5  C      50      37.704  18.316  40.822  1.00  0.00
ATOM   1593  H5  C      50      38.663  17.915  41.116  1.00  0.00
ATOM   1594  C4  C      50      37.654  19.237  39.717  1.00  0.00
ATOM   1595  N4  C      50      38.709  19.465  38.991  1.00  0.00
ATOM   1596  H41 C      50      39.602  19.024  39.158  1.00  0.00
ATOM   1597  H42 C      50      38.640  20.163  38.265  1.00  0.00
ATOM   1598  N3  C      50      36.578  19.846  39.348  1.00  0.00
ATOM   1599  C2  C      50      35.492  19.496  39.995  1.00  0.00
ATOM   1600  O2  C      50      34.457  20.047  39.606  1.00  0.00
ATOM   1601  C3' C      50      33.117  16.395  43.135  1.00  0.00
ATOM   1602  H3' C      50      33.570  15.507  43.575  1.00  0.00
ATOM   1603  C2' C      50      33.976  16.524  41.796  1.00  0.00
ATOM   1604  H2' C      50      34.933  16.057  42.026  1.00  0.00
ATOM   1605  O2' C      50      33.369  15.891  40.734  1.00  0.00
ATOM   1606 HO2' C      50      32.865  15.148  41.074  1.00  0.00
ATOM   1607  O3' C      50      31.719  16.334  42.926  1.00  0.00
ATOM   1608  P   C      51      30.816  15.451  43.883  1.00  0.00
ATOM   1609  OP1 C      51      31.431  14.115  43.928  1.00  0.00
ATOM   1610  OP2 C      51      29.452  15.565  43.234  1.00  0.00
ATOM   1611  O5' C      51      30.815  16.190  45.306  1.00  0.00
ATOM   1612  C5' C      51      31.421  15.630  46.500  1.00  0.00
ATOM   1613  H5' C      51      32.476  15.370  46.409  1.00  0.00
ATOM   1614 H5'' C      51      30.944  14.687  46.769  1.00  0.00
ATOM   1615  C4' C      51      31.390  16.481  47.840  1.00  0.00
ATOM   1616  H4' C      51      31.785  15.909  48.679  1.00  0.00
ATOM   1617  O4' C      51      32.147  17.665  47.738  1.00  0.00
ATOM   1618  C1' C      51      31.276  18.749  47.776  1.00  0.00
ATOM   1619  H1' C      51      31.649  19.241  48.674  1.00  0.00
ATOM   1620  N1  C      51      31.358  19.619  46.590  1.00  0.00
ATOM   1621  C6  C      51      30.577  19.414  45.479  1.00  0.00
ATOM   1622  H6  C      51      30.040  18.488  45.339  1.00  0.00
ATOM   1623  C5  C      51      30.775  20.141  44.356  1.00  0.00
ATOM   1624  H5  C      51      30.178  19.974  43.471  1.00  0.00
ATOM   1625  C4  C      51      31.731  21.216  44.406  1.00  0.00
ATOM   1626  N4  C      51      32.153  21.838  43.361  1.00  0.00
ATOM   1627  H41 C      51      31.947  21.484  42.438  1.00  0.00
ATOM   1628  H42 C      51      32.904  22.493  43.528  1.00  0.00
ATOM   1629  N3  C      51      32.319  21.563  45.540  1.00  0.00
ATOM   1630  C2  C      51      32.178  20.800  46.664  1.00  0.00
ATOM   1631  O2  C      51      32.618  21.260  47.694  1.00  0.00
ATOM   1632  C3' C      51      29.946  16.736  48.198  1.00  0.00
ATOM   1633  H3' C      51      29.272  16.348  47.434  1.00  0.00
ATOM   1634  C2' C      51      29.898  18.231  48.251  1.00  0.00
ATOM   1635  H2' C      51      29.121  18.522  47.545  1.00  0.00
ATOM   1636  O2' C      51      29.580  18.752  49.524  1.00  0.00
ATOM   1637 HO2' C      51      28.660  18.568  49.725  1.00  0.00
ATOM   1638  O3' C      51      29.516  16.196  49.443  1.00  0.00
ATOM   1639  P   U      52      29.256  14.706  49.819  1.00  0.00
ATOM   1640  OP1 U      52      30.598  14.100  49.899  1.00  0.00
ATOM   1641  OP2 U      52      28.219  14.079  48.948  1.00  0.00
ATOM   1642  O5' U      52      28.707  14.746  51.272  1.00  0.00
ATOM   1643  C5' U      52      27.489  15.436  51.519  1.00  0.00
ATOM   1644  H5' U      52      26.635  14.766  51.417  1.00  0.00
ATOM   1645 H5'' U      52      27.354  16.234  50.789  1.00  0.00
ATOM   1646  C4' U      52      27.521  15.973  52.952  1.00  0.00
ATOM   1647  H4' U      52      28.417  16.591  53.005  1.00  0.00
ATOM   1648  O4' U      52      26.372  16.679  53.202  1.00  0.00
ATOM   1649  C1' U      52      25.623  16.304  54.366  1.00  0.00
ATOM   1650  H1' U      52      25.994  16.805  55.259  1.00  0.00
ATOM   1651  N1  U      52      24.280  16.668  54.151  1.00  0.00
ATOM   1652  C6  U      52      23.388  15.966  53.418  1.00  0.00
ATOM   1653  H6  U      52      23.709  15.016  53.018  1.00  0.00
ATOM   1654  C5  U      52      22.094  16.327  53.272  1.00  0.00
ATOM   1655  H5  U      52      21.389  15.766  52.676  1.00  0.00
ATOM   1656  C4  U      52      21.642  17.589  53.822  1.00  0.00
ATOM   1657  O4  U      52      20.454  17.842  53.761  1.00  0.00
ATOM   1658  N3  U      52      22.586  18.230  54.529  1.00  0.00
ATOM   1659  H3  U      52      22.329  19.132  54.906  1.00  0.00
ATOM   1660  C2  U      52      23.890  17.850  54.719  1.00  0.00
ATOM   1661  O2  U      52      24.600  18.559  55.399  1.00  0.00
ATOM   1662  C3' U      52      27.477  14.763  53.998  1.00  0.00
ATOM   1663  H3' U      52      27.577  13.796  53.506  1.00  0.00
ATOM   1664  C2' U      52      26.027  14.810  54.546  1.00  0.00
ATOM   1665  H2' U      52      25.490  14.154  53.861  1.00  0.00
ATOM   1666  O2' U      52      26.055  14.260  55.823  1.00  0.00
ATOM   1667 HO2' U      52      26.905  13.878  56.055  1.00  0.00
ATOM   1668  O3' U      52      28.462  15.038  54.995  1.00  0.00
ATOM   1669  P   G      53      29.405  13.950  55.444  1.00  0.00
ATOM   1670  OP1 G      53      30.544  13.903  54.498  1.00  0.00
ATOM   1671  OP2 G      53      28.572  12.741  55.760  1.00  0.00
ATOM   1672  O5' G      53      29.912  14.518  56.866  1.00  0.00
ATOM   1673  C5' G      53      31.063  15.304  57.008  1.00  0.00
ATOM   1674  H5' G      53      30.989  16.104  56.272  1.00  0.00
ATOM   1675 H5'' G      53      31.959  14.695  56.891  1.00  0.00
ATOM   1676  C4' G      53      31.224  15.815  58.403  1.00  0.00
ATOM   1677  H4' G      53      32.271  16.069  58.564  1.00  0.00
ATOM   1678  O4' G      53      30.495  17.044  58.593  1.00  0.00
ATOM   1679  C1' G      53      29.495  16.810  59.576  1.00  0.00
ATOM   1680  H1' G      53      29.870  17.197  60.523  1.00  0.00
ATOM   1681  N9  G      53      28.152  17.392  59.274  1.00  0.00
ATOM   1682  C8  G      53      27.295  16.857  58.337  1.00  0.00
ATOM   1683  H8  G      53      27.660  16.037  57.736  1.00  0.00
ATOM   1684  N7  G      53      26.063  17.285  58.561  1.00  0.00
ATOM   1685  C5  G      53      26.140  18.241  59.542  1.00  0.00
ATOM   1686  C6  G      53      25.131  19.155  60.039  1.00  0.00
ATOM   1687  O6  G      53      23.983  19.361  59.702  1.00  0.00
ATOM   1688  N1  G      53      25.626  20.010  61.012  1.00  0.00
ATOM   1689  H1  G      53      25.082  20.772  61.391  1.00  0.00
ATOM   1690  C2  G      53      26.862  20.012  61.428  1.00  0.00
ATOM   1691  N2  G      53      27.181  20.858  62.368  1.00  0.00
ATOM   1692  H21 G      53      26.497  21.533  62.678  1.00  0.00
ATOM   1693  H22 G      53      28.080  20.638  62.774  1.00  0.00
ATOM   1694  N3  G      53      27.866  19.214  60.979  1.00  0.00
ATOM   1695  C4  G      53      27.447  18.304  59.994  1.00  0.00
ATOM   1696  C3' G      53      30.830  14.853  59.537  1.00  0.00
ATOM   1697  H3' G      53      30.801  13.805  59.236  1.00  0.00
ATOM   1698  C2' G      53      29.423  15.313  59.799  1.00  0.00
ATOM   1699  H2' G      53      28.758  14.917  59.031  1.00  0.00
ATOM   1700  O2' G      53      28.801  14.910  61.003  1.00  0.00
ATOM   1701 HO2' G      53      29.244  15.329  61.745  1.00  0.00
ATOM   1702  O3' G      53      31.658  15.174  60.682  1.00  0.00
ATOM   1703  P   A      54      31.756  14.366  62.025  1.00  0.00
ATOM   1704  OP1 A      54      33.050  14.578  62.700  1.00  0.00
ATOM   1705  OP2 A      54      31.176  13.041  61.809  1.00  0.00
ATOM   1706  O5' A      54      30.719  15.142  62.984  1.00  0.00
ATOM   1707  C5' A      54      31.127  16.297  63.720  1.00  0.00
ATOM   1708  H5' A      54      31.496  17.067  63.044  1.00  0.00
ATOM   1709 H5'' A      54      31.907  16.069  64.446  1.00  0.00
ATOM   1710  C4' A      54      29.889  16.886  64.359  1.00  0.00
ATOM   1711  H4' A      54      30.137  17.815  64.873  1.00  0.00
ATOM   1712  O4' A      54      28.890  17.287  63.501  1.00  0.00
ATOM   1713  C1' A      54      27.686  17.416  64.240  1.00  0.00
ATOM   1714  H1' A      54      27.684  18.377  64.754  1.00  0.00
ATOM   1715  N9  A      54      26.336  17.348  63.567  1.00  0.00
ATOM   1716  C8  A      54      25.961  16.466  62.592  1.00  0.00
ATOM   1717  H8  A      54      26.619  15.685  62.241  1.00  0.00
ATOM   1718  N7  A      54      24.754  16.691  62.130  1.00  0.00
ATOM   1719  C5  A      54      24.321  17.781  62.845  1.00  0.00
ATOM   1720  C6  A      54      23.143  18.459  62.994  1.00  0.00
ATOM   1721  N6  A      54      22.120  18.218  62.218  1.00  0.00
ATOM   1722  H61 A      54      22.267  17.397  61.647  1.00  0.00
ATOM   1723  H62 A      54      21.271  18.652  62.550  1.00  0.00
ATOM   1724  N1  A      54      22.953  19.403  63.917  1.00  0.00
ATOM   1725  C2  A      54      23.980  19.706  64.705  1.00  0.00
ATOM   1726  H2  A      54      23.732  20.383  65.509  1.00  0.00
ATOM   1727  N3  A      54      25.173  19.161  64.653  1.00  0.00
ATOM   1728  C4  A      54      25.275  18.171  63.777  1.00  0.00
ATOM   1729  C3' A      54      29.120  15.863  65.251  1.00  0.00
ATOM   1730  H3' A      54      29.052  14.934  64.684  1.00  0.00
ATOM   1731  C2' A      54      27.688  16.381  65.348  1.00  0.00
ATOM   1732  H2' A      54      26.962  15.593  65.149  1.00  0.00
ATOM   1733  O2' A      54      27.438  17.061  66.586  1.00  0.00
ATOM   1734 HO2' A      54      27.437  16.482  67.351  1.00  0.00
ATOM   1735  O3' A      54      29.851  15.490  66.487  1.00  0.00
ATOM   1736  P   G      55      29.769  14.144  67.273  1.00  0.00
ATOM   1737  OP1 G      55      30.848  14.246  68.242  1.00  0.00
ATOM   1738  OP2 G      55      29.898  13.058  66.293  1.00  0.00
ATOM   1739  O5' G      55      28.323  13.986  68.011  1.00  0.00
ATOM   1740  C5' G      55      28.350  14.290  69.409  1.00  0.00
ATOM   1741  H5' G      55      29.016  15.132  69.594  1.00  0.00
ATOM   1742 H5'' G      55      28.715  13.423  69.959  1.00  0.00
ATOM   1743  C4' G      55      27.049  14.744  70.014  1.00  0.00
ATOM   1744  H4' G      55      27.213  14.962  71.069  1.00  0.00
ATOM   1745  O4' G      55      26.721  15.960  69.300  1.00  0.00
ATOM   1746  C1' G      55      25.323  16.131  69.325  1.00  0.00
ATOM   1747  H1' G      55      25.043  17.013  69.902  1.00  0.00
ATOM   1748  N9  G      55      24.716  16.041  67.945  1.00  0.00
ATOM   1749  C8  G      55      25.056  15.162  66.892  1.00  0.00
ATOM   1750  H8  G      55      26.010  14.662  66.816  1.00  0.00
ATOM   1751  N7  G      55      24.261  15.351  65.823  1.00  0.00
ATOM   1752  C5  G      55      23.256  16.213  66.250  1.00  0.00
ATOM   1753  C6  G      55      22.045  16.616  65.678  1.00  0.00
ATOM   1754  O6  G      55      21.538  16.245  64.620  1.00  0.00
ATOM   1755  N1  G      55      21.410  17.593  66.365  1.00  0.00
ATOM   1756  H1  G      55      20.516  17.863  65.979  1.00  0.00
ATOM   1757  C2  G      55      21.857  18.116  67.508  1.00  0.00
ATOM   1758  N2  G      55      21.194  19.172  67.976  1.00  0.00
ATOM   1759  H21 G      55      21.548  19.524  68.854  1.00  0.00
ATOM   1760  H22 G      55      20.241  19.303  67.668  1.00  0.00
ATOM   1761  N3  G      55      22.927  17.815  68.143  1.00  0.00
ATOM   1762  C4  G      55      23.620  16.791  67.467  1.00  0.00
ATOM   1763  C3' G      55      25.887  13.875  69.942  1.00  0.00
ATOM   1764  H3' G      55      25.902  13.446  68.940  1.00  0.00
ATOM   1765  C2' G      55      24.717  14.903  70.060  1.00  0.00
ATOM   1766  H2' G      55      23.853  14.492  69.537  1.00  0.00
ATOM   1767  O2' G      55      24.407  15.382  71.427  1.00  0.00
ATOM   1768 HO2' G      55      23.550  15.106  71.762  1.00  0.00
ATOM   1769  O3' G      55      25.735  12.876  70.917  1.00  0.00
ATOM   1770  P   C      56      25.518  11.341  70.440  1.00  0.00
ATOM   1771  OP1 C      56      25.036  10.524  71.652  1.00  0.00
ATOM   1772  OP2 C      56      26.699  10.932  69.753  1.00  0.00
ATOM   1773  O5' C      56      24.311  11.225  69.388  1.00  0.00
ATOM   1774  C5' C      56      22.948  11.516  69.689  1.00  0.00
ATOM   1775  H5' C      56      22.830  12.419  70.289  1.00  0.00
ATOM   1776 H5'' C      56      22.528  10.630  70.163  1.00  0.00
ATOM   1777  C4' C      56      22.186  11.696  68.340  1.00  0.00
ATOM   1778  H4' C      56      21.160  11.994  68.552  1.00  0.00
ATOM   1779  O4' C      56      22.806  12.661  67.563  1.00  0.00
ATOM   1780  C1' C      56      22.447  12.606  66.236  1.00  0.00
ATOM   1781  H1' C      56      21.730  13.389  65.988  1.00  0.00
ATOM   1782  N1  C      56      23.555  12.549  65.260  1.00  0.00
ATOM   1783  C6  C      56      24.816  12.099  65.622  1.00  0.00
ATOM   1784  H6  C      56      25.015  11.876  66.660  1.00  0.00
ATOM   1785  C5  C      56      25.770  12.397  64.714  1.00  0.00
ATOM   1786  H5  C      56      26.770  12.397  65.124  1.00  0.00
ATOM   1787  C4  C      56      25.451  12.887  63.443  1.00  0.00
ATOM   1788  N4  C      56      26.391  13.177  62.624  1.00  0.00
ATOM   1789  H41 C      56      27.346  13.038  62.922  1.00  0.00
ATOM   1790  H42 C      56      26.171  13.479  61.686  1.00  0.00
ATOM   1791  N3  C      56      24.240  13.163  63.053  1.00  0.00
ATOM   1792  C2  C      56      23.234  12.931  63.935  1.00  0.00
ATOM   1793  O2  C      56      22.078  13.123  63.641  1.00  0.00
ATOM   1794  C3' C      56      22.320  10.466  67.462  1.00  0.00
ATOM   1795  H3' C      56      23.378  10.224  67.363  1.00  0.00
ATOM   1796  C2' C      56      21.889  11.149  66.145  1.00  0.00
ATOM   1797  H2' C      56      22.359  10.641  65.302  1.00  0.00
ATOM   1798  O2' C      56      20.476  11.225  66.092  1.00  0.00
ATOM   1799 HO2' C      56      20.090  10.368  66.286  1.00  0.00
ATOM   1800  O3' C      56      21.401   9.442  67.825  1.00  0.00
ATOM   1801  P   A      57      21.696   7.866  67.494  1.00  0.00
ATOM   1802  OP1 A      57      22.139   7.329  68.770  1.00  0.00
ATOM   1803  OP2 A      57      22.567   7.838  66.315  1.00  0.00
ATOM   1804  O5' A      57      20.115   7.631  67.195  1.00  0.00
ATOM   1805  C5' A      57      19.080   7.521  68.206  1.00  0.00
ATOM   1806  H5' A      57      18.928   8.433  68.784  1.00  0.00
ATOM   1807 H5'' A      57      19.442   6.773  68.912  1.00  0.00
ATOM   1808  C4' A      57      17.697   7.096  67.650  1.00  0.00
ATOM   1809  H4' A      57      17.003   6.943  68.476  1.00  0.00
ATOM   1810  O4' A      57      17.333   8.162  66.759  1.00  0.00
ATOM   1811  C1' A      57      16.479   7.613  65.779  1.00  0.00
ATOM   1812  H1' A      57      15.550   8.183  65.803  1.00  0.00
ATOM   1813  N9  A      57      17.112   7.685  64.454  1.00  0.00
ATOM   1814  C8  A      57      18.440   7.859  64.086  1.00  0.00
ATOM   1815  H8  A      57      19.254   8.061  64.765  1.00  0.00
ATOM   1816  N7  A      57      18.596   8.021  62.799  1.00  0.00
ATOM   1817  C5  A      57      17.334   7.825  62.258  1.00  0.00
ATOM   1818  C6  A      57      16.770   7.830  60.976  1.00  0.00
ATOM   1819  N6  A      57      17.281   8.301  59.864  1.00  0.00
ATOM   1820  H61 A      57      17.980   9.027  59.930  1.00  0.00
ATOM   1821  H62 A      57      16.677   8.298  59.055  1.00  0.00
ATOM   1822  N1  A      57      15.541   7.317  60.784  1.00  0.00
ATOM   1823  C2  A      57      14.798   7.104  61.786  1.00  0.00
ATOM   1824  H2  A      57      13.836   6.680  61.537  1.00  0.00
ATOM   1825  N3  A      57      15.111   7.196  63.088  1.00  0.00
ATOM   1826  C4  A      57      16.455   7.578  63.252  1.00  0.00
ATOM   1827  C3' A      57      17.591   5.842  66.765  1.00  0.00
ATOM   1828  H3' A      57      18.383   5.804  66.016  1.00  0.00
ATOM   1829  C2' A      57      16.247   6.195  66.131  1.00  0.00
ATOM   1830  H2' A      57      16.125   5.645  65.198  1.00  0.00
ATOM   1831  O2' A      57      15.072   6.080  66.972  1.00  0.00
ATOM   1832 HO2' A      57      15.110   5.199  67.352  1.00  0.00
ATOM   1833  O3' A      57      17.698   4.645  67.605  1.00  0.00
ATOM   1834  P   U3     58      16.835   3.331  67.569  1.00  0.00
ATOM   1835  OP1 U3     58      15.465   3.747  67.904  1.00  0.00
ATOM   1836  OP2 U3     58      17.469   2.296  68.419  1.00  0.00
ATOM   1837  O5' U3     58      16.892   2.854  66.024  1.00  0.00
ATOM   1838  C5' U3     58      15.739   2.794  65.188  1.00  0.00
ATOM   1839  H5' U3     58      15.209   3.730  65.366  1.00  0.00
ATOM   1840 H5'' U3     58      15.080   2.002  65.542  1.00  0.00
ATOM   1841  C4' U3     58      16.201   2.676  63.701  1.00  0.00
ATOM   1842  H4' U3     58      15.296   2.537  63.109  1.00  0.00
ATOM   1843  O4' U3     58      16.693   3.967  63.268  1.00  0.00
ATOM   1844  C1' U3     58      17.674   3.894  62.250  1.00  0.00
ATOM   1845  H1' U3     58      17.477   4.358  61.283  1.00  0.00
ATOM   1846  N1  U3     58      18.970   4.477  62.698  1.00  0.00
ATOM   1847  C6  U3     58      19.361   4.313  64.018  1.00  0.00
ATOM   1848  H6  U3     58      18.750   3.759  64.716  1.00  0.00
ATOM   1849  C5  U3     58      20.459   5.046  64.455  1.00  0.00
ATOM   1850  H5  U3     58      20.825   5.019  65.471  1.00  0.00
ATOM   1851  C4  U3     58      21.267   5.823  63.541  1.00  0.00
ATOM   1852  O4  U3     58      22.248   6.508  63.887  1.00  0.00
ATOM   1853  N3  U3     58      20.876   5.782  62.250  1.00  0.00
ATOM   1854  H3  U3     58      21.404   6.407  61.658  1.00  0.00
ATOM   1855  C2  U3     58      19.690   5.258  61.823  1.00  0.00
ATOM   1856  O2  U3     58      19.392   5.460  60.642  1.00  0.00
ATOM   1857  C3' U3     58      17.384   1.762  63.398  1.00  0.00
ATOM   1858  H3' U3     58      18.083   1.897  64.224  1.00  0.00
ATOM   1859  C2' U3     58      18.001   2.429  62.095  1.00  0.00
ATOM   1860  H2' U3     58      19.033   2.128  61.914  1.00  0.00
ATOM   1861  O2' U3     58      17.338   2.010  60.955  1.00  0.00
ATOM   1862 HO2' U3     58      16.558   1.486  61.151  1.00  0.00
ATOM   1863  O3' U3     58      17.077   0.406  63.194  1.00  0.00
ATOM   1864 HO3' U3     58      17.862  -0.134  63.078  1.00  0.00
TER   
ATOM   1865 MG   MG     59      22.383  47.432  45.801  1.00  0.00
TER   
ATOM   1866 MG   MG     60      23.693  29.973  34.718  1.00  0.00
TER   
ATOM   1867 MG   MG     61      12.520  25.593  49.903  1.00  0.00
TER   
ATOM   1868 MG   MG     62      36.294  38.603  31.884  1.00  0.00
TER   
ATOM   1869 MG   MG     63      42.069  34.649  32.664  1.00  0.00
TER   
ATOM   1870 MG   MG     64      23.892   7.079  65.167  1.00  0.00
TER   
END   
