# Supplementary material for: Modelling the structures of frameshift-stimulatory pseudoknots from representative bat coronaviruses
Source: PLoS Comput Biol. 2023 May 19;19(5):e1011124. doi: 10.1371/journal.pcbi.1011124 (PMC10234561; doi:10.1371/journal.pcbi.1011124)
Supplement: S3 Data — PDB files for the top 3 representative clusters from each conformer (threaded/unthreaded) of each pseudoknot described in the main text, along with PDB files for the representative clusters shown in S8–S18 Figs. (ZIP) [file pcbi.1011124.s003.zip › SI_Model_PDB_files/Neixiang-64_threaded_noMg_cluster1.pdb]

ATOM      1 HO5' A5      1      46.320  33.450  50.701  1.00  0.00
ATOM      2  O5' A5      1      45.625  34.047  50.987  1.00  0.00
ATOM      3  C5' A5      1      46.235  35.362  51.027  1.00  0.00
ATOM      4  H5' A5      1      46.509  35.479  52.076  1.00  0.00
ATOM      5 H5'' A5      1      45.470  36.055  50.679  1.00  0.00
ATOM      6  C4' A5      1      47.452  35.465  50.163  1.00  0.00
ATOM      7  H4' A5      1      47.927  36.446  50.169  1.00  0.00
ATOM      8  O4' A5      1      48.483  34.537  50.520  1.00  0.00
ATOM      9  C1' A5      1      49.069  34.074  49.319  1.00  0.00
ATOM     10  H1' A5      1      49.869  34.730  48.979  1.00  0.00
ATOM     11  N9  A5      1      49.695  32.789  49.566  1.00  0.00
ATOM     12  C8  A5      1      51.046  32.489  49.483  1.00  0.00
ATOM     13  H8  A5      1      51.827  33.203  49.268  1.00  0.00
ATOM     14  N7  A5      1      51.304  31.224  49.566  1.00  0.00
ATOM     15  C5  A5      1      50.014  30.654  49.881  1.00  0.00
ATOM     16  C6  A5      1      49.597  29.370  50.184  1.00  0.00
ATOM     17  N6  A5      1      50.386  28.311  50.470  1.00  0.00
ATOM     18  H61 A5      1      51.380  28.399  50.311  1.00  0.00
ATOM     19  H62 A5      1      50.018  27.445  50.836  1.00  0.00
ATOM     20  N1  A5      1      48.372  29.112  50.586  1.00  0.00
ATOM     21  C2  A5      1      47.538  30.120  50.456  1.00  0.00
ATOM     22  H2  A5      1      46.499  29.842  50.560  1.00  0.00
ATOM     23  N3  A5      1      47.792  31.383  50.232  1.00  0.00
ATOM     24  C4  A5      1      49.097  31.618  49.903  1.00  0.00
ATOM     25  C3' A5      1      47.062  35.200  48.683  1.00  0.00
ATOM     26  H3' A5      1      46.026  34.863  48.649  1.00  0.00
ATOM     27  C2' A5      1      48.066  34.130  48.167  1.00  0.00
ATOM     28  H2' A5      1      47.551  33.171  48.108  1.00  0.00
ATOM     29  O2' A5      1      48.671  34.382  46.909  1.00  0.00
ATOM     30 HO2' A5      1      48.431  35.300  46.769  1.00  0.00
ATOM     31  O3' A5      1      47.216  36.415  47.992  1.00  0.00
ATOM     32  P   G       2      46.112  37.545  47.907  1.00  0.00
ATOM     33  OP1 G       2      45.940  38.116  49.248  1.00  0.00
ATOM     34  OP2 G       2      46.426  38.432  46.790  1.00  0.00
ATOM     35  O5' G       2      44.701  36.777  47.646  1.00  0.00
ATOM     36  C5' G       2      44.311  36.422  46.325  1.00  0.00
ATOM     37  H5' G       2      44.166  37.342  45.759  1.00  0.00
ATOM     38 H5'' G       2      45.114  35.747  46.030  1.00  0.00
ATOM     39  C4' G       2      43.078  35.664  46.308  1.00  0.00
ATOM     40  H4' G       2      42.775  35.356  45.307  1.00  0.00
ATOM     41  O4' G       2      43.203  34.384  46.884  1.00  0.00
ATOM     42  C1' G       2      41.965  33.910  47.357  1.00  0.00
ATOM     43  H1' G       2      41.555  33.124  46.722  1.00  0.00
ATOM     44  N9  G       2      42.032  33.516  48.788  1.00  0.00
ATOM     45  C8  G       2      42.597  34.204  49.817  1.00  0.00
ATOM     46  H8  G       2      43.256  35.051  49.702  1.00  0.00
ATOM     47  N7  G       2      42.189  33.748  50.949  1.00  0.00
ATOM     48  C5  G       2      41.247  32.717  50.669  1.00  0.00
ATOM     49  C6  G       2      40.569  31.878  51.567  1.00  0.00
ATOM     50  O6  G       2      40.804  31.821  52.785  1.00  0.00
ATOM     51  N1  G       2      39.835  30.900  50.907  1.00  0.00
ATOM     52  H1  G       2      39.535  30.226  51.596  1.00  0.00
ATOM     53  C2  G       2      39.720  30.787  49.552  1.00  0.00
ATOM     54  N2  G       2      38.933  29.897  49.023  1.00  0.00
ATOM     55  H21 G       2      38.425  29.425  49.757  1.00  0.00
ATOM     56  H22 G       2      38.775  29.683  48.048  1.00  0.00
ATOM     57  N3  G       2      40.391  31.583  48.663  1.00  0.00
ATOM     58  C4  G       2      41.163  32.528  49.321  1.00  0.00
ATOM     59  C3' G       2      41.897  36.314  46.927  1.00  0.00
ATOM     60  H3' G       2      42.126  36.794  47.878  1.00  0.00
ATOM     61  C2' G       2      41.045  35.096  47.267  1.00  0.00
ATOM     62  H2' G       2      40.568  35.358  48.211  1.00  0.00
ATOM     63  O2' G       2      40.136  34.861  46.202  1.00  0.00
ATOM     64 HO2' G       2      40.114  35.696  45.728  1.00  0.00
ATOM     65  O3' G       2      41.212  37.094  45.984  1.00  0.00
ATOM     66  P   U       3      40.230  38.288  46.374  1.00  0.00
ATOM     67  OP1 U       3      40.573  38.795  47.735  1.00  0.00
ATOM     68  OP2 U       3      40.297  39.170  45.207  1.00  0.00
ATOM     69  O5' U       3      38.787  37.629  46.439  1.00  0.00
ATOM     70  C5' U       3      38.257  36.972  47.606  1.00  0.00
ATOM     71  H5' U       3      38.590  35.951  47.797  1.00  0.00
ATOM     72 H5'' U       3      38.300  37.513  48.552  1.00  0.00
ATOM     73  C4' U       3      36.790  36.718  47.507  1.00  0.00
ATOM     74  H4' U       3      36.335  37.686  47.298  1.00  0.00
ATOM     75  O4' U       3      36.485  35.782  46.506  1.00  0.00
ATOM     76  C1' U       3      35.055  35.623  46.630  1.00  0.00
ATOM     77  H1' U       3      34.610  36.488  46.138  1.00  0.00
ATOM     78  N1  U       3      34.557  34.380  45.937  1.00  0.00
ATOM     79  C6  U       3      34.871  33.135  46.515  1.00  0.00
ATOM     80  H6  U       3      35.588  33.070  47.321  1.00  0.00
ATOM     81  C5  U       3      34.444  31.982  45.923  1.00  0.00
ATOM     82  H5  U       3      34.802  31.055  46.346  1.00  0.00
ATOM     83  C4  U       3      33.610  31.985  44.773  1.00  0.00
ATOM     84  O4  U       3      33.136  30.997  44.249  1.00  0.00
ATOM     85  N3  U       3      33.335  33.258  44.266  1.00  0.00
ATOM     86  H3  U       3      32.963  33.345  43.331  1.00  0.00
ATOM     87  C2  U       3      33.797  34.436  44.773  1.00  0.00
ATOM     88  O2  U       3      33.355  35.467  44.260  1.00  0.00
ATOM     89  C3' U       3      36.007  36.230  48.784  1.00  0.00
ATOM     90  H3' U       3      35.780  37.046  49.470  1.00  0.00
ATOM     91  C2' U       3      34.788  35.563  48.169  1.00  0.00
ATOM     92  H2' U       3      34.687  34.574  48.616  1.00  0.00
ATOM     93  O2' U       3      33.591  36.200  48.339  1.00  0.00
ATOM     94 HO2' U       3      32.831  35.716  48.008  1.00  0.00
ATOM     95  O3' U       3      36.781  35.218  49.426  1.00  0.00
ATOM     96  P   G       4      36.428  34.685  50.880  1.00  0.00
ATOM     97  OP1 G       4      35.292  35.421  51.316  1.00  0.00
ATOM     98  OP2 G       4      37.668  34.744  51.730  1.00  0.00
ATOM     99  O5' G       4      35.938  33.197  50.804  1.00  0.00
ATOM    100  C5' G       4      36.628  32.242  49.978  1.00  0.00
ATOM    101  H5' G       4      37.563  32.008  50.486  1.00  0.00
ATOM    102 H5'' G       4      36.883  32.546  48.963  1.00  0.00
ATOM    103  C4' G       4      35.654  31.101  49.788  1.00  0.00
ATOM    104  H4' G       4      34.706  31.582  49.545  1.00  0.00
ATOM    105  O4' G       4      35.897  30.240  48.667  1.00  0.00
ATOM    106  C1' G       4      34.989  29.154  48.739  1.00  0.00
ATOM    107  H1' G       4      34.054  29.529  48.322  1.00  0.00
ATOM    108  N9  G       4      35.447  27.980  48.005  1.00  0.00
ATOM    109  C8  G       4      36.579  27.240  48.323  1.00  0.00
ATOM    110  H8  G       4      37.227  27.283  49.186  1.00  0.00
ATOM    111  N7  G       4      36.877  26.424  47.329  1.00  0.00
ATOM    112  C5  G       4      35.974  26.666  46.252  1.00  0.00
ATOM    113  C6  G       4      36.006  26.211  44.906  1.00  0.00
ATOM    114  O6  G       4      36.720  25.368  44.410  1.00  0.00
ATOM    115  N1  G       4      34.983  26.793  44.223  1.00  0.00
ATOM    116  H1  G       4      35.059  26.629  43.229  1.00  0.00
ATOM    117  C2  G       4      34.182  27.781  44.696  1.00  0.00
ATOM    118  N2  G       4      33.278  28.176  43.831  1.00  0.00
ATOM    119  H21 G       4      33.131  27.814  42.900  1.00  0.00
ATOM    120  H22 G       4      32.601  28.809  44.233  1.00  0.00
ATOM    121  N3  G       4      34.116  28.302  45.960  1.00  0.00
ATOM    122  C4  G       4      35.111  27.680  46.672  1.00  0.00
ATOM    123  C3' G       4      35.524  30.079  50.928  1.00  0.00
ATOM    124  H3' G       4      35.045  30.401  51.853  1.00  0.00
ATOM    125  C2' G       4      34.706  29.001  50.182  1.00  0.00
ATOM    126  H2' G       4      35.056  28.015  50.487  1.00  0.00
ATOM    127  O2' G       4      33.257  29.170  50.313  1.00  0.00
ATOM    128 HO2' G       4      32.936  28.288  50.111  1.00  0.00
ATOM    129  O3' G       4      36.860  29.591  51.326  1.00  0.00
ATOM    130  P   C       5      37.109  29.264  52.833  1.00  0.00
ATOM    131  OP1 C       5      36.682  30.380  53.689  1.00  0.00
ATOM    132  OP2 C       5      38.530  28.849  52.836  1.00  0.00
ATOM    133  O5' C       5      36.119  27.954  53.009  1.00  0.00
ATOM    134  C5' C       5      36.525  26.776  52.413  1.00  0.00
ATOM    135  H5' C       5      37.538  26.423  52.606  1.00  0.00
ATOM    136 H5'' C       5      36.596  26.911  51.334  1.00  0.00
ATOM    137  C4' C       5      35.674  25.601  52.887  1.00  0.00
ATOM    138  H4' C       5      36.088  24.617  52.668  1.00  0.00
ATOM    139  O4' C       5      35.705  25.687  54.319  1.00  0.00
ATOM    140  C1' C       5      34.510  25.175  54.891  1.00  0.00
ATOM    141  H1' C       5      34.623  24.321  55.558  1.00  0.00
ATOM    142  N1  C       5      33.809  26.205  55.705  1.00  0.00
ATOM    143  C6  C       5      33.858  27.546  55.399  1.00  0.00
ATOM    144  H6  C       5      34.409  27.933  54.555  1.00  0.00
ATOM    145  C5  C       5      33.372  28.480  56.301  1.00  0.00
ATOM    146  H5  C       5      33.371  29.540  56.095  1.00  0.00
ATOM    147  C4  C       5      32.786  28.015  57.535  1.00  0.00
ATOM    148  N4  C       5      32.390  28.810  58.484  1.00  0.00
ATOM    149  H41 C       5      32.489  29.812  58.400  1.00  0.00
ATOM    150  H42 C       5      31.973  28.373  59.294  1.00  0.00
ATOM    151  N3  C       5      32.669  26.704  57.792  1.00  0.00
ATOM    152  C2  C       5      33.080  25.880  56.845  1.00  0.00
ATOM    153  O2  C       5      32.685  24.722  56.939  1.00  0.00
ATOM    154  C3' C       5      34.221  25.597  52.479  1.00  0.00
ATOM    155  H3' C       5      33.834  26.598  52.287  1.00  0.00
ATOM    156  C2' C       5      33.671  24.735  53.646  1.00  0.00
ATOM    157  H2' C       5      32.626  24.999  53.806  1.00  0.00
ATOM    158  O2' C       5      33.760  23.317  53.485  1.00  0.00
ATOM    159 HO2' C       5      33.223  23.200  52.698  1.00  0.00
ATOM    160  O3' C       5      34.140  24.886  51.265  1.00  0.00
ATOM    161  P   G       6      32.819  24.984  50.436  1.00  0.00
ATOM    162  OP1 G       6      32.623  26.376  49.986  1.00  0.00
ATOM    163  OP2 G       6      31.822  24.295  51.189  1.00  0.00
ATOM    164  O5' G       6      33.261  24.068  49.216  1.00  0.00
ATOM    165  C5' G       6      34.301  24.433  48.301  1.00  0.00
ATOM    166  H5' G       6      35.139  24.853  48.858  1.00  0.00
ATOM    167 H5'' G       6      33.942  25.174  47.586  1.00  0.00
ATOM    168  C4' G       6      34.845  23.276  47.554  1.00  0.00
ATOM    169  H4' G       6      35.616  23.771  46.964  1.00  0.00
ATOM    170  O4' G       6      35.460  22.204  48.240  1.00  0.00
ATOM    171  C1' G       6      34.710  21.048  48.078  1.00  0.00
ATOM    172  H1' G       6      35.422  20.224  48.123  1.00  0.00
ATOM    173  N9  G       6      33.703  20.775  49.199  1.00  0.00
ATOM    174  C8  G       6      33.507  21.394  50.413  1.00  0.00
ATOM    175  H8  G       6      33.956  22.361  50.588  1.00  0.00
ATOM    176  N7  G       6      32.644  20.831  51.248  1.00  0.00
ATOM    177  C5  G       6      32.350  19.702  50.533  1.00  0.00
ATOM    178  C6  G       6      31.347  18.652  50.811  1.00  0.00
ATOM    179  O6  G       6      30.510  18.642  51.704  1.00  0.00
ATOM    180  N1  G       6      31.246  17.724  49.783  1.00  0.00
ATOM    181  H1  G       6      30.473  17.075  49.824  1.00  0.00
ATOM    182  C2  G       6      31.958  17.722  48.624  1.00  0.00
ATOM    183  N2  G       6      31.867  16.784  47.738  1.00  0.00
ATOM    184  H21 G       6      32.496  16.784  46.947  1.00  0.00
ATOM    185  H22 G       6      31.133  16.091  47.765  1.00  0.00
ATOM    186  N3  G       6      32.866  18.615  48.314  1.00  0.00
ATOM    187  C4  G       6      33.031  19.555  49.334  1.00  0.00
ATOM    188  C3' G       6      33.712  22.678  46.721  1.00  0.00
ATOM    189  H3' G       6      32.691  22.867  47.053  1.00  0.00
ATOM    190  C2' G       6      34.114  21.255  46.679  1.00  0.00
ATOM    191  H2' G       6      33.280  20.574  46.512  1.00  0.00
ATOM    192  O2' G       6      35.125  20.973  45.765  1.00  0.00
ATOM    193 HO2' G       6      35.572  21.782  45.505  1.00  0.00
ATOM    194  O3' G       6      33.854  23.294  45.460  1.00  0.00
ATOM    195  P   G       7      32.599  23.849  44.743  1.00  0.00
ATOM    196  OP1 G       7      33.065  24.070  43.371  1.00  0.00
ATOM    197  OP2 G       7      31.975  24.960  45.552  1.00  0.00
ATOM    198  O5' G       7      31.698  22.489  44.781  1.00  0.00
ATOM    199  C5' G       7      32.101  21.410  43.895  1.00  0.00
ATOM    200  H5' G       7      33.131  21.207  44.189  1.00  0.00
ATOM    201 H5'' G       7      32.110  21.708  42.846  1.00  0.00
ATOM    202  C4' G       7      31.239  20.153  43.979  1.00  0.00
ATOM    203  H4' G       7      31.492  19.479  43.160  1.00  0.00
ATOM    204  O4' G       7      31.422  19.467  45.173  1.00  0.00
ATOM    205  C1' G       7      30.148  18.999  45.603  1.00  0.00
ATOM    206  H1' G       7      30.110  17.910  45.651  1.00  0.00
ATOM    207  N9  G       7      29.735  19.564  46.951  1.00  0.00
ATOM    208  C8  G       7      30.017  20.766  47.567  1.00  0.00
ATOM    209  H8  G       7      30.745  21.455  47.163  1.00  0.00
ATOM    210  N7  G       7      29.336  20.962  48.658  1.00  0.00
ATOM    211  C5  G       7      28.536  19.758  48.842  1.00  0.00
ATOM    212  C6  G       7      27.608  19.353  49.831  1.00  0.00
ATOM    213  O6  G       7      27.383  19.925  50.890  1.00  0.00
ATOM    214  N1  G       7      27.041  18.138  49.479  1.00  0.00
ATOM    215  H1  G       7      26.428  17.670  50.131  1.00  0.00
ATOM    216  C2  G       7      27.443  17.350  48.428  1.00  0.00
ATOM    217  N2  G       7      26.831  16.251  48.247  1.00  0.00
ATOM    218  H21 G       7      27.099  15.693  47.450  1.00  0.00
ATOM    219  H22 G       7      26.192  15.861  48.925  1.00  0.00
ATOM    220  N3  G       7      28.308  17.666  47.563  1.00  0.00
ATOM    221  C4  G       7      28.881  18.901  47.774  1.00  0.00
ATOM    222  C3' G       7      29.751  20.489  43.834  1.00  0.00
ATOM    223  H3' G       7      29.481  21.428  44.318  1.00  0.00
ATOM    224  C2' G       7      29.142  19.339  44.570  1.00  0.00
ATOM    225  H2' G       7      28.207  19.601  45.066  1.00  0.00
ATOM    226  O2' G       7      29.093  18.185  43.804  1.00  0.00
ATOM    227 HO2' G       7      29.784  18.346  43.157  1.00  0.00
ATOM    228  O3' G       7      29.198  20.439  42.529  1.00  0.00
ATOM    229  P   G       8      27.904  21.238  42.088  1.00  0.00
ATOM    230  OP1 G       8      27.725  21.030  40.634  1.00  0.00
ATOM    231  OP2 G       8      28.091  22.593  42.573  1.00  0.00
ATOM    232  O5' G       8      26.725  20.568  42.956  1.00  0.00
ATOM    233  C5' G       8      26.117  19.329  42.403  1.00  0.00
ATOM    234  H5' G       8      26.879  18.562  42.261  1.00  0.00
ATOM    235 H5'' G       8      25.634  19.518  41.444  1.00  0.00
ATOM    236  C4' G       8      25.018  18.854  43.340  1.00  0.00
ATOM    237  H4' G       8      24.607  18.049  42.731  1.00  0.00
ATOM    238  O4' G       8      25.454  18.316  44.502  1.00  0.00
ATOM    239  C1' G       8      24.318  18.360  45.392  1.00  0.00
ATOM    240  H1' G       8      23.956  17.377  45.691  1.00  0.00
ATOM    241  N9  G       8      24.590  19.192  46.548  1.00  0.00
ATOM    242  C8  G       8      25.572  20.121  46.756  1.00  0.00
ATOM    243  H8  G       8      26.237  20.368  45.942  1.00  0.00
ATOM    244  N7  G       8      25.556  20.694  47.939  1.00  0.00
ATOM    245  C5  G       8      24.523  20.027  48.581  1.00  0.00
ATOM    246  C6  G       8      24.118  20.048  49.917  1.00  0.00
ATOM    247  O6  G       8      24.559  20.765  50.851  1.00  0.00
ATOM    248  N1  G       8      23.185  19.060  50.219  1.00  0.00
ATOM    249  H1  G       8      22.752  19.085  51.131  1.00  0.00
ATOM    250  C2  G       8      22.610  18.228  49.324  1.00  0.00
ATOM    251  N2  G       8      21.702  17.430  49.639  1.00  0.00
ATOM    252  H21 G       8      21.199  17.028  48.861  1.00  0.00
ATOM    253  H22 G       8      21.447  17.307  50.609  1.00  0.00
ATOM    254  N3  G       8      23.013  18.151  48.053  1.00  0.00
ATOM    255  C4  G       8      23.961  19.097  47.728  1.00  0.00
ATOM    256  C3' G       8      23.932  19.873  43.629  1.00  0.00
ATOM    257  H3' G       8      24.329  20.708  44.207  1.00  0.00
ATOM    258  C2' G       8      23.149  18.944  44.555  1.00  0.00
ATOM    259  H2' G       8      22.587  19.533  45.279  1.00  0.00
ATOM    260  O2' G       8      22.399  17.878  43.921  1.00  0.00
ATOM    261 HO2' G       8      21.812  17.543  44.603  1.00  0.00
ATOM    262  O3' G       8      23.204  20.287  42.538  1.00  0.00
ATOM    263  P   G       9      22.062  21.431  42.615  1.00  0.00
ATOM    264  OP1 G       9      21.485  21.544  41.217  1.00  0.00
ATOM    265  OP2 G       9      22.701  22.543  43.262  1.00  0.00
ATOM    266  O5' G       9      20.918  21.021  43.632  1.00  0.00
ATOM    267  C5' G       9      20.017  19.982  43.383  1.00  0.00
ATOM    268  H5' G       9      20.559  19.124  42.987  1.00  0.00
ATOM    269 H5'' G       9      19.219  20.232  42.684  1.00  0.00
ATOM    270  C4' G       9      19.216  19.700  44.686  1.00  0.00
ATOM    271  H4' G       9      18.438  18.996  44.390  1.00  0.00
ATOM    272  O4' G       9      20.067  19.224  45.778  1.00  0.00
ATOM    273  C1' G       9      19.401  19.641  47.019  1.00  0.00
ATOM    274  H1' G       9      18.997  18.770  47.534  1.00  0.00
ATOM    275  N9  G       9      20.246  20.609  47.855  1.00  0.00
ATOM    276  C8  G       9      21.100  21.566  47.502  1.00  0.00
ATOM    277  H8  G       9      21.362  21.674  46.460  1.00  0.00
ATOM    278  N7  G       9      21.806  22.092  48.511  1.00  0.00
ATOM    279  C5  G       9      21.151  21.566  49.654  1.00  0.00
ATOM    280  C6  G       9      21.339  21.810  51.068  1.00  0.00
ATOM    281  O6  G       9      22.243  22.532  51.610  1.00  0.00
ATOM    282  N1  G       9      20.297  21.355  51.844  1.00  0.00
ATOM    283  H1  G       9      20.089  21.724  52.761  1.00  0.00
ATOM    284  C2  G       9      19.380  20.449  51.400  1.00  0.00
ATOM    285  N2  G       9      18.554  19.921  52.290  1.00  0.00
ATOM    286  H21 G       9      17.935  19.182  51.989  1.00  0.00
ATOM    287  H22 G       9      18.540  20.229  53.252  1.00  0.00
ATOM    288  N3  G       9      19.316  20.061  50.107  1.00  0.00
ATOM    289  C4  G       9      20.210  20.704  49.243  1.00  0.00
ATOM    290  C3' G       9      18.474  20.927  45.131  1.00  0.00
ATOM    291  H3' G       9      18.998  21.881  45.106  1.00  0.00
ATOM    292  C2' G       9      18.110  20.388  46.495  1.00  0.00
ATOM    293  H2' G       9      17.822  21.283  47.046  1.00  0.00
ATOM    294  O2' G       9      16.975  19.493  46.409  1.00  0.00
ATOM    295 HO2' G       9      16.387  19.894  45.764  1.00  0.00
ATOM    296  O3' G       9      17.425  21.236  44.178  1.00  0.00
ATOM    297  P   C      10      16.365  22.437  44.324  1.00  0.00
ATOM    298  OP1 C      10      15.262  22.360  43.336  1.00  0.00
ATOM    299  OP2 C      10      17.197  23.649  44.429  1.00  0.00
ATOM    300  O5' C      10      15.691  22.339  45.722  1.00  0.00
ATOM    301  C5' C      10      14.407  21.707  45.946  1.00  0.00
ATOM    302  H5' C      10      14.485  20.721  45.489  1.00  0.00
ATOM    303 H5'' C      10      13.723  22.229  45.276  1.00  0.00
ATOM    304  C4' C      10      14.014  21.670  47.466  1.00  0.00
ATOM    305  H4' C      10      13.156  21.009  47.595  1.00  0.00
ATOM    306  O4' C      10      15.054  21.289  48.418  1.00  0.00
ATOM    307  C1' C      10      15.042  22.129  49.558  1.00  0.00
ATOM    308  H1' C      10      15.059  21.473  50.429  1.00  0.00
ATOM    309  N1  C      10      16.208  22.922  49.792  1.00  0.00
ATOM    310  C6  C      10      17.098  23.148  48.821  1.00  0.00
ATOM    311  H6  C      10      16.833  22.894  47.805  1.00  0.00
ATOM    312  C5  C      10      18.169  23.901  49.090  1.00  0.00
ATOM    313  H5  C      10      18.895  24.152  48.332  1.00  0.00
ATOM    314  C4  C      10      18.382  24.418  50.390  1.00  0.00
ATOM    315  N4  C      10      19.647  24.742  50.625  1.00  0.00
ATOM    316  H41 C      10      20.257  24.736  49.820  1.00  0.00
ATOM    317  H42 C      10      19.955  25.056  51.535  1.00  0.00
ATOM    318  N3  C      10      17.629  24.144  51.392  1.00  0.00
ATOM    319  C2  C      10      16.453  23.445  51.098  1.00  0.00
ATOM    320  O2  C      10      15.719  23.207  52.050  1.00  0.00
ATOM    321  C3' C      10      13.544  23.083  47.938  1.00  0.00
ATOM    322  H3' C      10      14.270  23.774  47.510  1.00  0.00
ATOM    323  C2' C      10      13.760  22.923  49.439  1.00  0.00
ATOM    324  H2' C      10      13.783  23.929  49.858  1.00  0.00
ATOM    325  O2' C      10      12.732  22.181  50.023  1.00  0.00
ATOM    326 HO2' C      10      11.952  22.593  49.643  1.00  0.00
ATOM    327  O3' C      10      12.142  23.341  47.649  1.00  0.00
ATOM    328  P   U      11      11.577  24.811  47.366  1.00  0.00
ATOM    329  OP1 U      11      10.118  24.712  47.244  1.00  0.00
ATOM    330  OP2 U      11      12.285  25.352  46.170  1.00  0.00
ATOM    331  O5' U      11      11.858  25.695  48.628  1.00  0.00
ATOM    332  C5' U      11      11.097  25.658  49.797  1.00  0.00
ATOM    333  H5' U      11      10.963  24.609  50.061  1.00  0.00
ATOM    334 H5'' U      11      10.089  26.062  49.712  1.00  0.00
ATOM    335  C4' U      11      11.835  26.427  50.901  1.00  0.00
ATOM    336  H4' U      11      11.301  26.305  51.844  1.00  0.00
ATOM    337  O4' U      11      13.178  26.013  51.072  1.00  0.00
ATOM    338  C1' U      11      13.810  27.123  51.721  1.00  0.00
ATOM    339  H1' U      11      13.791  26.812  52.766  1.00  0.00
ATOM    340  N1  U      11      15.222  27.251  51.226  1.00  0.00
ATOM    341  C6  U      11      15.528  26.900  49.902  1.00  0.00
ATOM    342  H6  U      11      14.830  26.412  49.237  1.00  0.00
ATOM    343  C5  U      11      16.797  27.010  49.461  1.00  0.00
ATOM    344  H5  U      11      17.038  26.797  48.430  1.00  0.00
ATOM    345  C4  U      11      17.831  27.715  50.291  1.00  0.00
ATOM    346  O4  U      11      18.998  28.003  49.903  1.00  0.00
ATOM    347  N3  U      11      17.449  28.036  51.586  1.00  0.00
ATOM    348  H3  U      11      17.998  28.703  52.110  1.00  0.00
ATOM    349  C2  U      11      16.194  27.869  52.040  1.00  0.00
ATOM    350  O2  U      11      15.837  28.176  53.136  1.00  0.00
ATOM    351  C3' U      11      11.880  27.889  50.656  1.00  0.00
ATOM    352  H3' U      11      12.198  27.999  49.619  1.00  0.00
ATOM    353  C2' U      11      12.977  28.393  51.616  1.00  0.00
ATOM    354  H2' U      11      13.369  29.217  51.020  1.00  0.00
ATOM    355  O2' U      11      12.482  28.732  52.945  1.00  0.00
ATOM    356 HO2' U      11      12.242  29.662  52.934  1.00  0.00
ATOM    357  O3' U      11      10.676  28.395  50.820  1.00  0.00
ATOM    358  P   C      12      10.392  29.920  50.312  1.00  0.00
ATOM    359  OP1 C      12       8.922  30.223  50.510  1.00  0.00
ATOM    360  OP2 C      12      10.935  30.020  48.906  1.00  0.00
ATOM    361  O5' C      12      11.262  30.858  51.261  1.00  0.00
ATOM    362  C5' C      12      10.747  31.299  52.561  1.00  0.00
ATOM    363  H5' C      12      10.412  30.495  53.216  1.00  0.00
ATOM    364 H5'' C      12       9.839  31.880  52.402  1.00  0.00
ATOM    365  C4' C      12      11.819  32.140  53.252  1.00  0.00
ATOM    366  H4' C      12      11.595  32.285  54.309  1.00  0.00
ATOM    367  O4' C      12      13.042  31.445  53.119  1.00  0.00
ATOM    368  C1' C      12      14.133  32.279  53.386  1.00  0.00
ATOM    369  H1' C      12      14.580  32.143  54.370  1.00  0.00
ATOM    370  N1  C      12      15.186  32.149  52.327  1.00  0.00
ATOM    371  C6  C      12      14.971  31.559  51.131  1.00  0.00
ATOM    372  H6  C      12      13.986  31.235  50.828  1.00  0.00
ATOM    373  C5  C      12      16.033  31.228  50.381  1.00  0.00
ATOM    374  H5  C      12      15.953  30.631  49.485  1.00  0.00
ATOM    375  C4  C      12      17.295  31.582  50.868  1.00  0.00
ATOM    376  N4  C      12      18.333  31.242  50.190  1.00  0.00
ATOM    377  H41 C      12      18.182  31.079  49.205  1.00  0.00
ATOM    378  H42 C      12      19.248  31.567  50.469  1.00  0.00
ATOM    379  N3  C      12      17.507  32.264  51.922  1.00  0.00
ATOM    380  C2  C      12      16.462  32.541  52.741  1.00  0.00
ATOM    381  O2  C      12      16.693  33.245  53.712  1.00  0.00
ATOM    382  C3' C      12      12.057  33.518  52.645  1.00  0.00
ATOM    383  H3' C      12      12.172  33.327  51.577  1.00  0.00
ATOM    384  C2' C      12      13.469  33.688  53.338  1.00  0.00
ATOM    385  H2' C      12      14.116  34.327  52.736  1.00  0.00
ATOM    386  O2' C      12      13.420  34.260  54.610  1.00  0.00
ATOM    387 HO2' C      12      12.498  34.507  54.715  1.00  0.00
ATOM    388  O3' C      12      11.147  34.542  53.002  1.00  0.00
ATOM    389  P   U      13      11.075  35.819  52.076  1.00  0.00
ATOM    390  OP1 U      13      10.094  36.644  52.767  1.00  0.00
ATOM    391  OP2 U      13      10.838  35.410  50.687  1.00  0.00
ATOM    392  O5' U      13      12.523  36.399  52.192  1.00  0.00
ATOM    393  C5' U      13      13.008  37.061  53.366  1.00  0.00
ATOM    394  H5' U      13      12.977  36.554  54.331  1.00  0.00
ATOM    395 H5'' U      13      12.323  37.902  53.471  1.00  0.00
ATOM    396  C4' U      13      14.385  37.678  53.244  1.00  0.00
ATOM    397  H4' U      13      14.687  38.350  54.047  1.00  0.00
ATOM    398  O4' U      13      15.328  36.572  53.229  1.00  0.00
ATOM    399  C1' U      13      16.516  36.961  52.579  1.00  0.00
ATOM    400  H1' U      13      17.219  37.144  53.391  1.00  0.00
ATOM    401  N1  U      13      17.049  36.033  51.535  1.00  0.00
ATOM    402  C6  U      13      16.182  35.175  50.757  1.00  0.00
ATOM    403  H6  U      13      15.140  35.265  51.026  1.00  0.00
ATOM    404  C5  U      13      16.664  34.549  49.629  1.00  0.00
ATOM    405  H5  U      13      16.049  33.877  49.050  1.00  0.00
ATOM    406  C4  U      13      18.100  34.582  49.291  1.00  0.00
ATOM    407  O4  U      13      18.676  33.898  48.401  1.00  0.00
ATOM    408  N3  U      13      18.805  35.492  50.017  1.00  0.00
ATOM    409  H3  U      13      19.791  35.630  49.843  1.00  0.00
ATOM    410  C2  U      13      18.321  36.249  51.056  1.00  0.00
ATOM    411  O2  U      13      19.082  37.142  51.447  1.00  0.00
ATOM    412  C3' U      13      14.690  38.422  51.964  1.00  0.00
ATOM    413  H3' U      13      14.341  37.918  51.062  1.00  0.00
ATOM    414  C2' U      13      16.201  38.324  51.892  1.00  0.00
ATOM    415  H2' U      13      16.542  38.333  50.857  1.00  0.00
ATOM    416  O2' U      13      16.732  39.352  52.668  1.00  0.00
ATOM    417 HO2' U      13      17.596  39.603  52.333  1.00  0.00
ATOM    418  O3' U      13      14.110  39.775  51.959  1.00  0.00
ATOM    419  P   A      14      14.091  40.667  50.593  1.00  0.00
ATOM    420  OP1 A      14      13.273  41.880  50.878  1.00  0.00
ATOM    421  OP2 A      14      13.827  39.866  49.344  1.00  0.00
ATOM    422  O5' A      14      15.629  41.119  50.461  1.00  0.00
ATOM    423  C5' A      14      16.141  42.197  51.374  1.00  0.00
ATOM    424  H5' A      14      15.940  41.946  52.415  1.00  0.00
ATOM    425 H5'' A      14      15.596  43.115  51.154  1.00  0.00
ATOM    426  C4' A      14      17.648  42.373  51.097  1.00  0.00
ATOM    427  H4' A      14      18.056  42.975  51.910  1.00  0.00
ATOM    428  O4' A      14      18.126  41.087  51.165  1.00  0.00
ATOM    429  C1' A      14      19.319  40.928  50.305  1.00  0.00
ATOM    430  H1' A      14      20.125  40.645  50.982  1.00  0.00
ATOM    431  N9  A      14      19.167  40.006  49.153  1.00  0.00
ATOM    432  C8  A      14      18.030  39.229  48.865  1.00  0.00
ATOM    433  H8  A      14      17.011  39.394  49.184  1.00  0.00
ATOM    434  N7  A      14      18.292  38.342  47.931  1.00  0.00
ATOM    435  C5  A      14      19.654  38.489  47.728  1.00  0.00
ATOM    436  C6  A      14      20.659  37.680  47.074  1.00  0.00
ATOM    437  N6  A      14      20.462  36.572  46.373  1.00  0.00
ATOM    438  H61 A      14      19.514  36.225  46.345  1.00  0.00
ATOM    439  H62 A      14      21.222  35.956  46.121  1.00  0.00
ATOM    440  N1  A      14      21.942  37.964  47.154  1.00  0.00
ATOM    441  C2  A      14      22.335  39.028  47.901  1.00  0.00
ATOM    442  H2  A      14      23.392  39.244  47.855  1.00  0.00
ATOM    443  N3  A      14      21.570  39.778  48.683  1.00  0.00
ATOM    444  C4  A      14      20.247  39.499  48.491  1.00  0.00
ATOM    445  C3' A      14      18.178  42.962  49.844  1.00  0.00
ATOM    446  H3' A      14      17.609  42.734  48.942  1.00  0.00
ATOM    447  C2' A      14      19.577  42.366  49.891  1.00  0.00
ATOM    448  H2' A      14      19.967  42.233  48.882  1.00  0.00
ATOM    449  O2' A      14      20.420  42.948  50.844  1.00  0.00
ATOM    450 HO2' A      14      21.253  42.473  50.888  1.00  0.00
ATOM    451  O3' A      14      18.224  44.403  49.906  1.00  0.00
ATOM    452  P   G      15      18.580  45.364  48.705  1.00  0.00
ATOM    453  OP1 G      15      18.774  46.740  49.259  1.00  0.00
ATOM    454  OP2 G      15      17.609  45.185  47.603  1.00  0.00
ATOM    455  O5' G      15      19.966  44.895  48.086  1.00  0.00
ATOM    456  C5' G      15      21.182  45.424  48.599  1.00  0.00
ATOM    457  H5' G      15      21.271  45.261  49.673  1.00  0.00
ATOM    458 H5'' G      15      21.211  46.499  48.419  1.00  0.00
ATOM    459  C4' G      15      22.420  44.794  47.958  1.00  0.00
ATOM    460  H4' G      15      23.357  45.026  48.463  1.00  0.00
ATOM    461  O4' G      15      22.212  43.427  48.050  1.00  0.00
ATOM    462  C1' G      15      22.848  42.707  46.986  1.00  0.00
ATOM    463  H1' G      15      23.624  42.079  47.425  1.00  0.00
ATOM    464  N9  G      15      21.882  41.982  46.125  1.00  0.00
ATOM    465  C8  G      15      20.488  41.890  46.205  1.00  0.00
ATOM    466  H8  G      15      19.886  42.607  46.744  1.00  0.00
ATOM    467  N7  G      15      19.981  40.910  45.536  1.00  0.00
ATOM    468  C5  G      15      21.135  40.359  44.884  1.00  0.00
ATOM    469  C6  G      15      21.229  39.211  43.933  1.00  0.00
ATOM    470  O6  G      15      20.392  38.459  43.420  1.00  0.00
ATOM    471  N1  G      15      22.491  39.190  43.350  1.00  0.00
ATOM    472  H1  G      15      22.626  38.396  42.740  1.00  0.00
ATOM    473  C2  G      15      23.590  39.975  43.648  1.00  0.00
ATOM    474  N2  G      15      24.642  39.788  42.970  1.00  0.00
ATOM    475  H21 G      15      25.434  40.385  43.163  1.00  0.00
ATOM    476  H22 G      15      24.604  39.254  42.114  1.00  0.00
ATOM    477  N3  G      15      23.501  40.904  44.597  1.00  0.00
ATOM    478  C4  G      15      22.288  41.054  45.190  1.00  0.00
ATOM    479  C3' G      15      22.826  45.050  46.477  1.00  0.00
ATOM    480  H3' G      15      21.885  44.930  45.940  1.00  0.00
ATOM    481  C2' G      15      23.620  43.774  46.167  1.00  0.00
ATOM    482  H2' G      15      23.488  43.653  45.092  1.00  0.00
ATOM    483  O2' G      15      24.983  43.773  46.640  1.00  0.00
ATOM    484 HO2' G      15      25.330  44.666  46.577  1.00  0.00
ATOM    485  O3' G      15      23.602  46.283  46.325  1.00  0.00
ATOM    486  P   U      16      23.481  47.074  44.909  1.00  0.00
ATOM    487  OP1 U      16      24.558  48.076  44.925  1.00  0.00
ATOM    488  OP2 U      16      22.033  47.474  44.786  1.00  0.00
ATOM    489  O5' U      16      23.873  45.989  43.844  1.00  0.00
ATOM    490  C5' U      16      25.202  45.705  43.452  1.00  0.00
ATOM    491  H5' U      16      25.684  45.163  44.266  1.00  0.00
ATOM    492 H5'' U      16      25.718  46.645  43.259  1.00  0.00
ATOM    493  C4' U      16      25.208  44.854  42.126  1.00  0.00
ATOM    494  H4' U      16      26.237  44.692  41.806  1.00  0.00
ATOM    495  O4' U      16      24.690  43.560  42.284  1.00  0.00
ATOM    496  C1' U      16      24.317  43.018  41.016  1.00  0.00
ATOM    497  H1' U      16      25.121  42.389  40.634  1.00  0.00
ATOM    498  N1  U      16      23.060  42.258  41.192  1.00  0.00
ATOM    499  C6  U      16      22.086  42.762  41.991  1.00  0.00
ATOM    500  H6  U      16      22.286  43.669  42.543  1.00  0.00
ATOM    501  C5  U      16      20.825  42.243  41.980  1.00  0.00
ATOM    502  H5  U      16      20.067  42.721  42.584  1.00  0.00
ATOM    503  C4  U      16      20.441  41.154  41.099  1.00  0.00
ATOM    504  O4  U      16      19.323  40.652  40.991  1.00  0.00
ATOM    505  N3  U      16      21.533  40.650  40.391  1.00  0.00
ATOM    506  H3  U      16      21.239  39.824  39.889  1.00  0.00
ATOM    507  C2  U      16      22.843  41.097  40.457  1.00  0.00
ATOM    508  O2  U      16      23.834  40.561  39.891  1.00  0.00
ATOM    509  C3' U      16      24.456  45.539  41.072  1.00  0.00
ATOM    510  H3' U      16      23.547  45.975  41.485  1.00  0.00
ATOM    511  C2' U      16      24.170  44.301  40.140  1.00  0.00
ATOM    512  H2' U      16      23.137  44.446  39.822  1.00  0.00
ATOM    513  O2' U      16      25.104  44.148  39.073  1.00  0.00
ATOM    514 HO2' U      16      24.859  44.792  38.404  1.00  0.00
ATOM    515  O3' U      16      25.184  46.487  40.293  1.00  0.00
ATOM    516  P   G      17      24.358  47.618  39.533  1.00  0.00
ATOM    517  OP1 G      17      25.231  48.776  39.390  1.00  0.00
ATOM    518  OP2 G      17      23.055  47.873  40.100  1.00  0.00
ATOM    519  O5' G      17      24.149  46.891  38.166  1.00  0.00
ATOM    520  C5' G      17      25.028  47.007  37.078  1.00  0.00
ATOM    521  H5' G      17      25.969  46.581  37.427  1.00  0.00
ATOM    522 H5'' G      17      24.911  48.068  36.856  1.00  0.00
ATOM    523  C4' G      17      24.412  46.140  35.988  1.00  0.00
ATOM    524  H4' G      17      25.024  45.927  35.111  1.00  0.00
ATOM    525  O4' G      17      24.047  44.823  36.455  1.00  0.00
ATOM    526  C1' G      17      22.751  44.479  36.072  1.00  0.00
ATOM    527  H1' G      17      22.857  43.546  35.517  1.00  0.00
ATOM    528  N9  G      17      21.765  44.267  37.151  1.00  0.00
ATOM    529  C8  G      17      21.238  45.195  37.935  1.00  0.00
ATOM    530  H8  G      17      21.470  46.242  37.804  1.00  0.00
ATOM    531  N7  G      17      20.209  44.781  38.632  1.00  0.00
ATOM    532  C5  G      17      20.070  43.460  38.325  1.00  0.00
ATOM    533  C6  G      17      19.045  42.504  38.534  1.00  0.00
ATOM    534  O6  G      17      17.992  42.711  39.174  1.00  0.00
ATOM    535  N1  G      17      19.252  41.279  37.910  1.00  0.00
ATOM    536  H1  G      17      18.497  40.610  37.866  1.00  0.00
ATOM    537  C2  G      17      20.294  41.067  37.053  1.00  0.00
ATOM    538  N2  G      17      20.321  39.921  36.444  1.00  0.00
ATOM    539  H21 G      17      21.146  39.763  35.883  1.00  0.00
ATOM    540  H22 G      17      19.555  39.263  36.452  1.00  0.00
ATOM    541  N3  G      17      21.206  41.995  36.656  1.00  0.00
ATOM    542  C4  G      17      21.030  43.140  37.365  1.00  0.00
ATOM    543  C3' G      17      23.127  46.806  35.481  1.00  0.00
ATOM    544  H3' G      17      22.600  47.384  36.240  1.00  0.00
ATOM    545  C2' G      17      22.265  45.527  35.094  1.00  0.00
ATOM    546  H2' G      17      21.183  45.620  35.179  1.00  0.00
ATOM    547  O2' G      17      22.566  45.056  33.784  1.00  0.00
ATOM    548 HO2' G      17      22.162  45.718  33.218  1.00  0.00
ATOM    549  O3' G      17      23.285  47.654  34.349  1.00  0.00
ATOM    550  P   C      18      22.048  48.466  33.696  1.00  0.00
ATOM    551  OP1 C      18      22.579  49.564  32.793  1.00  0.00
ATOM    552  OP2 C      18      21.147  48.821  34.753  1.00  0.00
ATOM    553  O5' C      18      21.419  47.329  32.789  1.00  0.00
ATOM    554  C5' C      18      21.489  47.427  31.407  1.00  0.00
ATOM    555  H5' C      18      22.536  47.312  31.124  1.00  0.00
ATOM    556 H5'' C      18      21.069  48.365  31.043  1.00  0.00
ATOM    557  C4' C      18      20.785  46.282  30.645  1.00  0.00
ATOM    558  H4' C      18      21.279  46.290  29.673  1.00  0.00
ATOM    559  O4' C      18      20.926  44.982  31.190  1.00  0.00
ATOM    560  C1' C      18      20.002  44.177  30.535  1.00  0.00
ATOM    561  H1' C      18      20.333  43.800  29.567  1.00  0.00
ATOM    562  N1  C      18      19.574  43.125  31.529  1.00  0.00
ATOM    563  C6  C      18      19.285  43.413  32.806  1.00  0.00
ATOM    564  H6  C      18      19.558  44.352  33.264  1.00  0.00
ATOM    565  C5  C      18      18.534  42.533  33.544  1.00  0.00
ATOM    566  H5  C      18      18.200  42.729  34.552  1.00  0.00
ATOM    567  C4  C      18      18.163  41.349  32.966  1.00  0.00
ATOM    568  N4  C      18      17.524  40.436  33.628  1.00  0.00
ATOM    569  H41 C      18      16.951  40.703  34.416  1.00  0.00
ATOM    570  H42 C      18      17.213  39.626  33.111  1.00  0.00
ATOM    571  N3  C      18      18.516  41.042  31.708  1.00  0.00
ATOM    572  C2  C      18      19.231  41.919  30.983  1.00  0.00
ATOM    573  O2  C      18      19.491  41.572  29.818  1.00  0.00
ATOM    574  C3' C      18      19.322  46.574  30.455  1.00  0.00
ATOM    575  H3' C      18      18.949  47.038  31.368  1.00  0.00
ATOM    576  C2' C      18      18.861  45.139  30.287  1.00  0.00
ATOM    577  H2' C      18      18.023  44.964  30.960  1.00  0.00
ATOM    578  O2' C      18      18.341  44.976  28.962  1.00  0.00
ATOM    579 HO2' C      18      17.918  45.827  28.828  1.00  0.00
ATOM    580  O3' C      18      19.211  47.560  29.443  1.00  0.00
ATOM    581  P   A      19      17.833  48.311  29.204  1.00  0.00
ATOM    582  OP1 A      19      16.866  47.235  28.987  1.00  0.00
ATOM    583  OP2 A      19      18.160  49.296  28.115  1.00  0.00
ATOM    584  O5' A      19      17.299  49.104  30.473  1.00  0.00
ATOM    585  C5' A      19      18.031  50.135  31.040  1.00  0.00
ATOM    586  H5' A      19      18.885  50.463  30.448  1.00  0.00
ATOM    587 H5'' A      19      18.375  49.878  32.042  1.00  0.00
ATOM    588  C4' A      19      17.137  51.353  31.220  1.00  0.00
ATOM    589  H4' A      19      17.849  52.083  31.604  1.00  0.00
ATOM    590  O4' A      19      16.563  51.762  30.023  1.00  0.00
ATOM    591  C1' A      19      15.210  52.038  30.194  1.00  0.00
ATOM    592  H1' A      19      15.015  52.953  29.635  1.00  0.00
ATOM    593  N9  A      19      14.290  51.032  29.626  1.00  0.00
ATOM    594  C8  A      19      14.643  50.135  28.751  1.00  0.00
ATOM    595  H8  A      19      15.676  49.845  28.626  1.00  0.00
ATOM    596  N7  A      19      13.563  49.454  28.244  1.00  0.00
ATOM    597  C5  A      19      12.477  50.238  28.651  1.00  0.00
ATOM    598  C6  A      19      11.052  50.207  28.551  1.00  0.00
ATOM    599  N6  A      19      10.267  49.339  27.999  1.00  0.00
ATOM    600  H61 A      19      10.699  48.590  27.477  1.00  0.00
ATOM    601  H62 A      19       9.266  49.382  28.132  1.00  0.00
ATOM    602  N1  A      19      10.304  51.071  29.178  1.00  0.00
ATOM    603  C2  A      19      10.871  52.028  29.848  1.00  0.00
ATOM    604  H2  A      19      10.173  52.752  30.242  1.00  0.00
ATOM    605  N3  A      19      12.156  52.207  30.077  1.00  0.00
ATOM    606  C4  A      19      12.927  51.255  29.444  1.00  0.00
ATOM    607  C3' A      19      16.008  51.176  32.192  1.00  0.00
ATOM    608  H3' A      19      15.542  50.210  31.995  1.00  0.00
ATOM    609  C2' A      19      15.010  52.263  31.749  1.00  0.00
ATOM    610  H2' A      19      14.021  51.960  32.094  1.00  0.00
ATOM    611  O2' A      19      15.171  53.587  32.253  1.00  0.00
ATOM    612 HO2' A      19      16.061  53.883  32.046  1.00  0.00
ATOM    613  O3' A      19      16.378  51.491  33.513  1.00  0.00
ATOM    614  P   G      20      15.631  50.726  34.731  1.00  0.00
ATOM    615  OP1 G      20      15.842  51.412  35.985  1.00  0.00
ATOM    616  OP2 G      20      15.950  49.294  34.646  1.00  0.00
ATOM    617  O5' G      20      14.089  50.845  34.470  1.00  0.00
ATOM    618  C5' G      20      13.294  51.853  35.036  1.00  0.00
ATOM    619  H5' G      20      13.606  52.817  34.633  1.00  0.00
ATOM    620 H5'' G      20      13.584  51.840  36.087  1.00  0.00
ATOM    621  C4' G      20      11.841  51.537  34.769  1.00  0.00
ATOM    622  H4' G      20      11.215  52.310  35.214  1.00  0.00
ATOM    623  O4' G      20      11.439  51.429  33.382  1.00  0.00
ATOM    624  C1' G      20      10.613  50.316  33.186  1.00  0.00
ATOM    625  H1' G      20       9.643  50.467  32.712  1.00  0.00
ATOM    626  N9  G      20      11.307  49.292  32.404  1.00  0.00
ATOM    627  C8  G      20      12.636  49.367  32.044  1.00  0.00
ATOM    628  H8  G      20      13.321  50.058  32.513  1.00  0.00
ATOM    629  N7  G      20      12.985  48.423  31.295  1.00  0.00
ATOM    630  C5  G      20      11.720  47.838  30.917  1.00  0.00
ATOM    631  C6  G      20      11.459  46.753  30.018  1.00  0.00
ATOM    632  O6  G      20      12.208  46.206  29.183  1.00  0.00
ATOM    633  N1  G      20      10.125  46.340  30.043  1.00  0.00
ATOM    634  H1  G      20       9.848  45.519  29.525  1.00  0.00
ATOM    635  C2  G      20       9.172  46.898  30.813  1.00  0.00
ATOM    636  N2  G      20       7.957  46.378  30.883  1.00  0.00
ATOM    637  H21 G      20       7.739  45.525  30.388  1.00  0.00
ATOM    638  H22 G      20       7.179  46.980  31.109  1.00  0.00
ATOM    639  N3  G      20       9.409  47.871  31.635  1.00  0.00
ATOM    640  C4  G      20      10.694  48.309  31.678  1.00  0.00
ATOM    641  C3' G      20      11.558  50.160  35.374  1.00  0.00
ATOM    642  H3' G      20      12.382  49.480  35.153  1.00  0.00
ATOM    643  C2' G      20      10.273  49.766  34.567  1.00  0.00
ATOM    644  H2' G      20      10.183  48.680  34.609  1.00  0.00
ATOM    645  O2' G      20       9.084  50.444  35.017  1.00  0.00
ATOM    646 HO2' G      20       9.118  50.608  35.962  1.00  0.00
ATOM    647  O3' G      20      11.249  50.351  36.699  1.00  0.00
ATOM    648  P   C      21      11.401  49.077  37.615  1.00  0.00
ATOM    649  OP1 C      21      10.953  49.559  38.935  1.00  0.00
ATOM    650  OP2 C      21      12.794  48.561  37.477  1.00  0.00
ATOM    651  O5' C      21      10.404  48.060  37.025  1.00  0.00
ATOM    652  C5' C      21       9.087  47.908  37.504  1.00  0.00
ATOM    653  H5' C      21       8.483  48.762  37.201  1.00  0.00
ATOM    654 H5'' C      21       9.181  47.826  38.587  1.00  0.00
ATOM    655  C4' C      21       8.432  46.662  36.849  1.00  0.00
ATOM    656  H4' C      21       7.362  46.588  37.043  1.00  0.00
ATOM    657  O4' C      21       8.644  46.615  35.450  1.00  0.00
ATOM    658  C1' C      21       8.654  45.294  34.973  1.00  0.00
ATOM    659  H1' C      21       7.687  45.157  34.489  1.00  0.00
ATOM    660  N1  C      21       9.748  44.911  33.965  1.00  0.00
ATOM    661  C6  C      21      10.866  45.614  33.893  1.00  0.00
ATOM    662  H6  C      21      11.071  46.510  34.459  1.00  0.00
ATOM    663  C5  C      21      11.807  45.382  32.970  1.00  0.00
ATOM    664  H5  C      21      12.701  45.976  32.850  1.00  0.00
ATOM    665  C4  C      21      11.661  44.226  32.157  1.00  0.00
ATOM    666  N4  C      21      12.656  43.883  31.333  1.00  0.00
ATOM    667  H41 C      21      13.519  44.401  31.413  1.00  0.00
ATOM    668  H42 C      21      12.661  42.994  30.854  1.00  0.00
ATOM    669  N3  C      21      10.585  43.449  32.250  1.00  0.00
ATOM    670  C2  C      21       9.551  43.901  33.021  1.00  0.00
ATOM    671  O2  C      21       8.447  43.358  32.944  1.00  0.00
ATOM    672  C3' C      21       9.084  45.371  37.371  1.00  0.00
ATOM    673  H3' C      21      10.165  45.349  37.238  1.00  0.00
ATOM    674  C2' C      21       8.673  44.316  36.242  1.00  0.00
ATOM    675  H2' C      21       9.516  43.637  36.112  1.00  0.00
ATOM    676  O2' C      21       7.452  43.617  36.381  1.00  0.00
ATOM    677 HO2' C      21       7.617  42.714  36.661  1.00  0.00
ATOM    678  O3' C      21       8.852  44.956  38.739  1.00  0.00
ATOM    679  P   U      22       9.627  43.727  39.364  1.00  0.00
ATOM    680  OP1 U      22       9.263  43.581  40.849  1.00  0.00
ATOM    681  OP2 U      22      11.113  43.851  39.063  1.00  0.00
ATOM    682  O5' U      22       9.108  42.465  38.591  1.00  0.00
ATOM    683  C5' U      22       8.050  41.709  39.041  1.00  0.00
ATOM    684  H5' U      22       7.224  42.411  38.924  1.00  0.00
ATOM    685 H5'' U      22       8.220  41.329  40.049  1.00  0.00
ATOM    686  C4' U      22       7.826  40.456  38.144  1.00  0.00
ATOM    687  H4' U      22       6.829  40.043  38.302  1.00  0.00
ATOM    688  O4' U      22       7.909  40.889  36.799  1.00  0.00
ATOM    689  C1' U      22       8.451  39.757  36.073  1.00  0.00
ATOM    690  H1' U      22       7.751  39.389  35.323  1.00  0.00
ATOM    691  N1  U      22       9.676  40.107  35.344  1.00  0.00
ATOM    692  C6  U      22      10.514  41.141  35.712  1.00  0.00
ATOM    693  H6  U      22      10.222  41.850  36.474  1.00  0.00
ATOM    694  C5  U      22      11.619  41.458  34.932  1.00  0.00
ATOM    695  H5  U      22      12.359  42.195  35.210  1.00  0.00
ATOM    696  C4  U      22      11.880  40.861  33.650  1.00  0.00
ATOM    697  O4  U      22      12.809  41.225  32.902  1.00  0.00
ATOM    698  N3  U      22      11.092  39.792  33.392  1.00  0.00
ATOM    699  H3  U      22      11.194  39.270  32.533  1.00  0.00
ATOM    700  C2  U      22       9.993  39.383  34.177  1.00  0.00
ATOM    701  O2  U      22       9.301  38.445  33.787  1.00  0.00
ATOM    702  C3' U      22       8.842  39.352  38.374  1.00  0.00
ATOM    703  H3' U      22       9.835  39.793  38.289  1.00  0.00
ATOM    704  C2' U      22       8.709  38.641  37.056  1.00  0.00
ATOM    705  H2' U      22       9.657  38.143  36.851  1.00  0.00
ATOM    706  O2' U      22       7.618  37.727  37.045  1.00  0.00
ATOM    707 HO2' U      22       7.790  37.150  36.297  1.00  0.00
ATOM    708  O3' U      22       8.610  38.703  39.554  1.00  0.00
ATOM    709  P   C      23       9.837  38.303  40.465  1.00  0.00
ATOM    710  OP1 C      23       9.316  37.792  41.737  1.00  0.00
ATOM    711  OP2 C      23      10.794  39.403  40.570  1.00  0.00
ATOM    712  O5' C      23      10.592  37.149  39.709  1.00  0.00
ATOM    713  C5' C      23       9.960  35.858  39.608  1.00  0.00
ATOM    714  H5' C      23       8.902  36.081  39.469  1.00  0.00
ATOM    715 H5'' C      23      10.221  35.309  40.513  1.00  0.00
ATOM    716  C4' C      23      10.231  34.958  38.413  1.00  0.00
ATOM    717  H4' C      23       9.494  34.154  38.406  1.00  0.00
ATOM    718  O4' C      23      10.176  35.748  37.248  1.00  0.00
ATOM    719  C1' C      23      11.015  35.164  36.291  1.00  0.00
ATOM    720  H1' C      23      10.528  34.838  35.372  1.00  0.00
ATOM    721  N1  C      23      12.065  36.149  35.829  1.00  0.00
ATOM    722  C6  C      23      12.103  37.412  36.402  1.00  0.00
ATOM    723  H6  C      23      11.503  37.587  37.283  1.00  0.00
ATOM    724  C5  C      23      12.942  38.349  35.880  1.00  0.00
ATOM    725  H5  C      23      13.018  39.361  36.249  1.00  0.00
ATOM    726  C4  C      23      13.618  37.992  34.723  1.00  0.00
ATOM    727  N4  C      23      14.462  38.825  34.197  1.00  0.00
ATOM    728  H41 C      23      14.421  39.789  34.496  1.00  0.00
ATOM    729  H42 C      23      14.906  38.608  33.316  1.00  0.00
ATOM    730  N3  C      23      13.508  36.830  34.153  1.00  0.00
ATOM    731  C2  C      23      12.722  35.868  34.677  1.00  0.00
ATOM    732  O2  C      23      12.835  34.776  34.122  1.00  0.00
ATOM    733  C3' C      23      11.635  34.300  38.365  1.00  0.00
ATOM    734  H3' C      23      12.370  35.102  38.438  1.00  0.00
ATOM    735  C2' C      23      11.670  33.930  36.889  1.00  0.00
ATOM    736  H2' C      23      12.694  33.815  36.533  1.00  0.00
ATOM    737  O2' C      23      10.896  32.794  36.514  1.00  0.00
ATOM    738 HO2' C      23       9.994  32.917  36.819  1.00  0.00
ATOM    739  O3' C      23      11.755  33.142  39.229  1.00  0.00
ATOM    740  P   G      24      13.178  32.850  39.777  1.00  0.00
ATOM    741  OP1 G      24      13.220  31.719  40.732  1.00  0.00
ATOM    742  OP2 G      24      13.712  34.184  40.196  1.00  0.00
ATOM    743  O5' G      24      13.992  32.403  38.483  1.00  0.00
ATOM    744  C5' G      24      13.911  31.132  37.965  1.00  0.00
ATOM    745  H5' G      24      12.889  31.023  37.604  1.00  0.00
ATOM    746 H5'' G      24      14.055  30.393  38.754  1.00  0.00
ATOM    747  C4' G      24      14.887  30.814  36.792  1.00  0.00
ATOM    748  H4' G      24      14.791  29.755  36.552  1.00  0.00
ATOM    749  O4' G      24      14.656  31.681  35.696  1.00  0.00
ATOM    750  C1' G      24      15.875  32.202  35.124  1.00  0.00
ATOM    751  H1' G      24      15.855  32.160  34.035  1.00  0.00
ATOM    752  N9  G      24      16.112  33.596  35.557  1.00  0.00
ATOM    753  C8  G      24      15.556  34.444  36.488  1.00  0.00
ATOM    754  H8  G      24      14.679  34.204  37.071  1.00  0.00
ATOM    755  N7  G      24      16.117  35.546  36.632  1.00  0.00
ATOM    756  C5  G      24      17.180  35.544  35.763  1.00  0.00
ATOM    757  C6  G      24      18.379  36.374  35.645  1.00  0.00
ATOM    758  O6  G      24      18.649  37.436  36.269  1.00  0.00
ATOM    759  N1  G      24      19.290  35.963  34.688  1.00  0.00
ATOM    760  H1  G      24      20.206  36.388  34.674  1.00  0.00
ATOM    761  C2  G      24      19.197  34.739  34.086  1.00  0.00
ATOM    762  N2  G      24      20.206  34.361  33.398  1.00  0.00
ATOM    763  H21 G      24      20.225  33.388  33.128  1.00  0.00
ATOM    764  H22 G      24      21.086  34.786  33.652  1.00  0.00
ATOM    765  N3  G      24      18.189  33.959  34.260  1.00  0.00
ATOM    766  C4  G      24      17.205  34.346  35.111  1.00  0.00
ATOM    767  C3' G      24      16.388  31.059  37.146  1.00  0.00
ATOM    768  H3' G      24      16.651  31.914  37.770  1.00  0.00
ATOM    769  C2' G      24      16.924  31.269  35.725  1.00  0.00
ATOM    770  H2' G      24      17.874  31.803  35.699  1.00  0.00
ATOM    771  O2' G      24      17.065  30.108  34.906  1.00  0.00
ATOM    772 HO2' G      24      17.546  30.388  34.124  1.00  0.00
ATOM    773  O3' G      24      16.995  29.894  37.620  1.00  0.00
ATOM    774  P   A      25      18.266  29.903  38.554  1.00  0.00
ATOM    775  OP1 A      25      18.732  28.518  38.754  1.00  0.00
ATOM    776  OP2 A      25      17.998  30.603  39.800  1.00  0.00
ATOM    777  O5' A      25      19.409  30.769  37.801  1.00  0.00
ATOM    778  C5' A      25      20.275  30.303  36.805  1.00  0.00
ATOM    779  H5' A      25      19.648  29.935  35.993  1.00  0.00
ATOM    780 H5'' A      25      20.851  29.486  37.238  1.00  0.00
ATOM    781  C4' A      25      21.310  31.373  36.292  1.00  0.00
ATOM    782  H4' A      25      21.749  30.880  35.424  1.00  0.00
ATOM    783  O4' A      25      20.785  32.655  35.880  1.00  0.00
ATOM    784  C1' A      25      21.557  33.677  36.684  1.00  0.00
ATOM    785  H1' A      25      21.733  34.424  35.910  1.00  0.00
ATOM    786  N9  A      25      20.724  34.350  37.788  1.00  0.00
ATOM    787  C8  A      25      19.482  34.018  38.343  1.00  0.00
ATOM    788  H8  A      25      18.925  33.101  38.222  1.00  0.00
ATOM    789  N7  A      25      19.037  35.008  39.073  1.00  0.00
ATOM    790  C5  A      25      19.953  36.077  38.961  1.00  0.00
ATOM    791  C6  A      25      20.057  37.401  39.515  1.00  0.00
ATOM    792  N6  A      25      19.236  37.983  40.301  1.00  0.00
ATOM    793  H61 A      25      18.383  37.482  40.504  1.00  0.00
ATOM    794  H62 A      25      19.360  38.935  40.617  1.00  0.00
ATOM    795  N1  A      25      21.159  38.125  39.157  1.00  0.00
ATOM    796  C2  A      25      22.142  37.591  38.451  1.00  0.00
ATOM    797  H2  A      25      22.961  38.259  38.231  1.00  0.00
ATOM    798  N3  A      25      22.205  36.362  37.999  1.00  0.00
ATOM    799  C4  A      25      21.041  35.642  38.187  1.00  0.00
ATOM    800  C3' A      25      22.410  31.602  37.259  1.00  0.00
ATOM    801  H3' A      25      21.830  31.575  38.180  1.00  0.00
ATOM    802  C2' A      25      22.829  33.065  37.087  1.00  0.00
ATOM    803  H2' A      25      23.147  33.419  38.068  1.00  0.00
ATOM    804  O2' A      25      23.807  33.464  36.146  1.00  0.00
ATOM    805 HO2' A      25      24.560  33.552  36.735  1.00  0.00
ATOM    806  O3' A      25      23.504  30.668  37.216  1.00  0.00
ATOM    807  P   C      26      24.102  30.240  38.652  1.00  0.00
ATOM    808  OP1 C      26      25.113  29.233  38.363  1.00  0.00
ATOM    809  OP2 C      26      23.030  29.934  39.550  1.00  0.00
ATOM    810  O5' C      26      24.858  31.556  39.078  1.00  0.00
ATOM    811  C5' C      26      26.088  32.028  38.415  1.00  0.00
ATOM    812  H5' C      26      25.956  31.876  37.343  1.00  0.00
ATOM    813 H5'' C      26      26.915  31.373  38.690  1.00  0.00
ATOM    814  C4' C      26      26.467  33.480  38.690  1.00  0.00
ATOM    815  H4' C      26      27.378  33.764  38.164  1.00  0.00
ATOM    816  O4' C      26      25.387  34.376  38.523  1.00  0.00
ATOM    817  C1' C      26      25.449  35.423  39.491  1.00  0.00
ATOM    818  H1' C      26      25.452  36.421  39.053  1.00  0.00
ATOM    819  N1  C      26      24.298  35.396  40.440  1.00  0.00
ATOM    820  C6  C      26      23.524  34.310  40.643  1.00  0.00
ATOM    821  H6  C      26      23.852  33.375  40.214  1.00  0.00
ATOM    822  C5  C      26      22.331  34.397  41.287  1.00  0.00
ATOM    823  H5  C      26      21.631  33.576  41.246  1.00  0.00
ATOM    824  C4  C      26      21.955  35.755  41.710  1.00  0.00
ATOM    825  N4  C      26      20.817  36.024  42.244  1.00  0.00
ATOM    826  H41 C      26      20.116  35.301  42.317  1.00  0.00
ATOM    827  H42 C      26      20.682  36.963  42.590  1.00  0.00
ATOM    828  N3  C      26      22.737  36.815  41.595  1.00  0.00
ATOM    829  C2  C      26      23.926  36.638  40.993  1.00  0.00
ATOM    830  O2  C      26      24.651  37.584  40.970  1.00  0.00
ATOM    831  C3' C      26      26.928  33.695  40.099  1.00  0.00
ATOM    832  H3' C      26      26.229  33.085  40.671  1.00  0.00
ATOM    833  C2' C      26      26.698  35.207  40.256  1.00  0.00
ATOM    834  H2' C      26      26.585  35.591  41.270  1.00  0.00
ATOM    835  O2' C      26      27.714  36.003  39.616  1.00  0.00
ATOM    836 HO2' C      26      28.464  35.403  39.592  1.00  0.00
ATOM    837  O3' C      26      28.344  33.362  40.253  1.00  0.00
ATOM    838  P   U      27      28.826  33.029  41.665  1.00  0.00
ATOM    839  OP1 U      27      30.251  32.620  41.773  1.00  0.00
ATOM    840  OP2 U      27      27.787  32.104  42.197  1.00  0.00
ATOM    841  O5' U      27      28.647  34.320  42.501  1.00  0.00
ATOM    842  C5' U      27      29.573  35.407  42.346  1.00  0.00
ATOM    843  H5' U      27      29.568  35.793  41.326  1.00  0.00
ATOM    844 H5'' U      27      30.575  35.107  42.652  1.00  0.00
ATOM    845  C4' U      27      29.112  36.525  43.240  1.00  0.00
ATOM    846  H4' U      27      29.744  37.412  43.210  1.00  0.00
ATOM    847  O4' U      27      27.773  36.915  42.849  1.00  0.00
ATOM    848  C1' U      27      27.187  37.350  44.066  1.00  0.00
ATOM    849  H1' U      27      26.937  38.400  43.909  1.00  0.00
ATOM    850  N1  U      27      25.956  36.630  44.434  1.00  0.00
ATOM    851  C6  U      27      25.667  35.411  43.873  1.00  0.00
ATOM    852  H6  U      27      26.397  34.935  43.234  1.00  0.00
ATOM    853  C5  U      27      24.581  34.701  44.052  1.00  0.00
ATOM    854  H5  U      27      24.504  33.729  43.587  1.00  0.00
ATOM    855  C4  U      27      23.530  35.266  44.910  1.00  0.00
ATOM    856  O4  U      27      22.479  34.645  45.075  1.00  0.00
ATOM    857  N3  U      27      23.745  36.508  45.392  1.00  0.00
ATOM    858  H3  U      27      23.094  36.959  46.018  1.00  0.00
ATOM    859  C2  U      27      24.895  37.281  45.172  1.00  0.00
ATOM    860  O2  U      27      25.080  38.228  45.859  1.00  0.00
ATOM    861  C3' U      27      28.977  36.091  44.692  1.00  0.00
ATOM    862  H3' U      27      28.445  35.140  44.705  1.00  0.00
ATOM    863  C2' U      27      28.186  37.279  45.147  1.00  0.00
ATOM    864  H2' U      27      27.817  37.097  46.157  1.00  0.00
ATOM    865  O2' U      27      28.942  38.474  45.212  1.00  0.00
ATOM    866 HO2' U      27      29.772  38.248  45.639  1.00  0.00
ATOM    867  O3' U      27      30.164  35.879  45.436  1.00  0.00
ATOM    868  P   A      28      30.250  34.951  46.741  1.00  0.00
ATOM    869  OP1 A      28      31.652  35.141  47.236  1.00  0.00
ATOM    870  OP2 A      28      29.725  33.610  46.445  1.00  0.00
ATOM    871  O5' A      28      29.339  35.624  47.773  1.00  0.00
ATOM    872  C5' A      28      29.799  36.810  48.430  1.00  0.00
ATOM    873  H5' A      28      29.978  37.651  47.761  1.00  0.00
ATOM    874 H5'' A      28      30.720  36.677  48.997  1.00  0.00
ATOM    875  C4' A      28      28.640  37.253  49.384  1.00  0.00
ATOM    876  H4' A      28      28.717  38.279  49.744  1.00  0.00
ATOM    877  O4' A      28      27.482  37.257  48.582  1.00  0.00
ATOM    878  C1' A      28      26.436  37.157  49.480  1.00  0.00
ATOM    879  H1' A      28      25.841  38.062  49.358  1.00  0.00
ATOM    880  N9  A      28      25.530  36.160  48.862  1.00  0.00
ATOM    881  C8  A      28      25.861  35.215  47.884  1.00  0.00
ATOM    882  H8  A      28      26.829  35.191  47.407  1.00  0.00
ATOM    883  N7  A      28      24.930  34.326  47.715  1.00  0.00
ATOM    884  C5  A      28      23.879  34.841  48.547  1.00  0.00
ATOM    885  C6  A      28      22.464  34.577  48.670  1.00  0.00
ATOM    886  N6  A      28      21.747  33.678  48.077  1.00  0.00
ATOM    887  H61 A      28      22.259  32.873  47.744  1.00  0.00
ATOM    888  H62 A      28      20.822  33.501  48.441  1.00  0.00
ATOM    889  N1  A      28      21.702  35.288  49.409  1.00  0.00
ATOM    890  C2  A      28      22.231  36.252  50.119  1.00  0.00
ATOM    891  H2  A      28      21.500  36.882  50.603  1.00  0.00
ATOM    892  N3  A      28      23.479  36.694  50.026  1.00  0.00
ATOM    893  C4  A      28      24.249  35.894  49.242  1.00  0.00
ATOM    894  C3' A      28      28.346  36.419  50.578  1.00  0.00
ATOM    895  H3' A      28      28.147  35.397  50.253  1.00  0.00
ATOM    896  C2' A      28      26.890  36.849  50.922  1.00  0.00
ATOM    897  H2' A      28      26.296  36.012  51.289  1.00  0.00
ATOM    898  O2' A      28      26.913  38.019  51.774  1.00  0.00
ATOM    899 HO2' A      28      26.269  37.984  52.485  1.00  0.00
ATOM    900  O3' A      28      29.320  36.456  51.562  1.00  0.00
ATOM    901  P   G      29      29.466  35.296  52.698  1.00  0.00
ATOM    902  OP1 G      29      30.470  35.694  53.669  1.00  0.00
ATOM    903  OP2 G      29      29.532  33.999  52.071  1.00  0.00
ATOM    904  O5' G      29      28.057  35.372  53.469  1.00  0.00
ATOM    905  C5' G      29      27.835  36.458  54.381  1.00  0.00
ATOM    906  H5' G      29      28.205  37.340  53.858  1.00  0.00
ATOM    907 H5'' G      29      28.519  36.309  55.217  1.00  0.00
ATOM    908  C4' G      29      26.447  36.545  54.834  1.00  0.00
ATOM    909  H4' G      29      26.412  37.431  55.467  1.00  0.00
ATOM    910  O4' G      29      25.534  36.791  53.778  1.00  0.00
ATOM    911  C1' G      29      24.276  36.115  54.102  1.00  0.00
ATOM    912  H1' G      29      23.450  36.823  54.165  1.00  0.00
ATOM    913  N9  G      29      23.797  35.062  53.122  1.00  0.00
ATOM    914  C8  G      29      24.594  34.212  52.426  1.00  0.00
ATOM    915  H8  G      29      25.661  34.360  52.342  1.00  0.00
ATOM    916  N7  G      29      23.879  33.304  51.696  1.00  0.00
ATOM    917  C5  G      29      22.596  33.542  52.192  1.00  0.00
ATOM    918  C6  G      29      21.357  32.887  51.877  1.00  0.00
ATOM    919  O6  G      29      21.106  32.038  51.059  1.00  0.00
ATOM    920  N1  G      29      20.209  33.411  52.486  1.00  0.00
ATOM    921  H1  G      29      19.392  33.125  51.966  1.00  0.00
ATOM    922  C2  G      29      20.281  34.360  53.463  1.00  0.00
ATOM    923  N2  G      29      19.176  34.665  54.017  1.00  0.00
ATOM    924  H21 G      29      19.182  35.467  54.630  1.00  0.00
ATOM    925  H22 G      29      18.288  34.194  53.918  1.00  0.00
ATOM    926  N3  G      29      21.414  35.038  53.662  1.00  0.00
ATOM    927  C4  G      29      22.540  34.557  53.081  1.00  0.00
ATOM    928  C3' G      29      25.931  35.260  55.600  1.00  0.00
ATOM    929  H3' G      29      26.361  34.510  54.936  1.00  0.00
ATOM    930  C2' G      29      24.459  35.427  55.465  1.00  0.00
ATOM    931  H2' G      29      23.893  34.496  55.426  1.00  0.00
ATOM    932  O2' G      29      23.919  36.235  56.455  1.00  0.00
ATOM    933 HO2' G      29      23.698  35.738  57.246  1.00  0.00
ATOM    934  O3' G      29      26.433  35.167  56.974  1.00  0.00
ATOM    935  P   A      30      26.272  33.844  57.867  1.00  0.00
ATOM    936  OP1 A      30      26.776  34.299  59.178  1.00  0.00
ATOM    937  OP2 A      30      26.998  32.868  57.081  1.00  0.00
ATOM    938  O5' A      30      24.694  33.412  57.955  1.00  0.00
ATOM    939  C5' A      30      23.848  33.944  58.981  1.00  0.00
ATOM    940  H5' A      30      23.916  35.032  58.942  1.00  0.00
ATOM    941 H5'' A      30      24.239  33.567  59.926  1.00  0.00
ATOM    942  C4' A      30      22.441  33.327  58.826  1.00  0.00
ATOM    943  H4' A      30      21.921  33.811  59.653  1.00  0.00
ATOM    944  O4' A      30      21.781  33.547  57.566  1.00  0.00
ATOM    945  C1' A      30      20.872  32.527  57.335  1.00  0.00
ATOM    946  H1' A      30      19.838  32.869  57.396  1.00  0.00
ATOM    947  N9  A      30      21.284  31.953  56.003  1.00  0.00
ATOM    948  C8  A      30      22.549  31.689  55.546  1.00  0.00
ATOM    949  H8  A      30      23.439  32.127  55.973  1.00  0.00
ATOM    950  N7  A      30      22.616  30.975  54.454  1.00  0.00
ATOM    951  C5  A      30      21.268  30.649  54.253  1.00  0.00
ATOM    952  C6  A      30      20.596  29.722  53.459  1.00  0.00
ATOM    953  N6  A      30      21.075  28.980  52.512  1.00  0.00
ATOM    954  H61 A      30      22.055  28.921  52.274  1.00  0.00
ATOM    955  H62 A      30      20.512  28.210  52.179  1.00  0.00
ATOM    956  N1  A      30      19.252  29.619  53.489  1.00  0.00
ATOM    957  C2  A      30      18.572  30.389  54.319  1.00  0.00
ATOM    958  H2  A      30      17.500  30.262  54.295  1.00  0.00
ATOM    959  N3  A      30      19.112  31.179  55.286  1.00  0.00
ATOM    960  C4  A      30      20.492  31.251  55.161  1.00  0.00
ATOM    961  C3' A      30      22.433  31.804  58.909  1.00  0.00
ATOM    962  H3' A      30      23.084  31.333  58.173  1.00  0.00
ATOM    963  C2' A      30      20.998  31.541  58.480  1.00  0.00
ATOM    964  H2' A      30      20.862  30.502  58.180  1.00  0.00
ATOM    965  O2' A      30      20.010  31.710  59.471  1.00  0.00
ATOM    966 HO2' A      30      20.378  31.627  60.354  1.00  0.00
ATOM    967  O3' A      30      22.708  31.249  60.221  1.00  0.00
ATOM    968  P   G      31      22.894  29.689  60.329  1.00  0.00
ATOM    969  OP1 G      31      23.390  29.566  61.751  1.00  0.00
ATOM    970  OP2 G      31      23.770  29.185  59.288  1.00  0.00
ATOM    971  O5' G      31      21.506  28.958  60.129  1.00  0.00
ATOM    972  C5' G      31      20.473  28.939  61.087  1.00  0.00
ATOM    973  H5' G      31      20.164  29.951  61.350  1.00  0.00
ATOM    974 H5'' G      31      20.897  28.434  61.955  1.00  0.00
ATOM    975  C4' G      31      19.214  28.241  60.618  1.00  0.00
ATOM    976  H4' G      31      18.418  28.360  61.353  1.00  0.00
ATOM    977  O4' G      31      18.623  28.795  59.424  1.00  0.00
ATOM    978  C1' G      31      18.246  27.770  58.582  1.00  0.00
ATOM    979  H1' G      31      17.246  28.063  58.260  1.00  0.00
ATOM    980  N9  G      31      19.054  27.557  57.331  1.00  0.00
ATOM    981  C8  G      31      20.374  27.832  57.071  1.00  0.00
ATOM    982  H8  G      31      21.011  28.327  57.789  1.00  0.00
ATOM    983  N7  G      31      20.787  27.528  55.799  1.00  0.00
ATOM    984  C5  G      31      19.643  26.902  55.255  1.00  0.00
ATOM    985  C6  G      31      19.412  26.319  53.974  1.00  0.00
ATOM    986  O6  G      31      20.199  26.195  53.062  1.00  0.00
ATOM    987  N1  G      31      18.234  25.627  53.951  1.00  0.00
ATOM    988  H1  G      31      18.026  25.070  53.134  1.00  0.00
ATOM    989  C2  G      31      17.316  25.596  55.015  1.00  0.00
ATOM    990  N2  G      31      16.314  24.756  54.750  1.00  0.00
ATOM    991  H21 G      31      15.647  24.512  55.469  1.00  0.00
ATOM    992  H22 G      31      16.269  24.302  53.849  1.00  0.00
ATOM    993  N3  G      31      17.447  26.200  56.143  1.00  0.00
ATOM    994  C4  G      31      18.624  26.842  56.214  1.00  0.00
ATOM    995  C3' G      31      19.261  26.767  60.385  1.00  0.00
ATOM    996  H3' G      31      20.239  26.468  60.009  1.00  0.00
ATOM    997  C2' G      31      18.177  26.514  59.348  1.00  0.00
ATOM    998  H2' G      31      18.532  25.712  58.701  1.00  0.00
ATOM    999  O2' G      31      16.822  26.357  59.822  1.00  0.00
ATOM   1000 HO2' G      31      16.945  25.845  60.624  1.00  0.00
ATOM   1001  O3' G      31      18.941  26.017  61.608  1.00  0.00
ATOM   1002  P   C      32      19.429  24.519  61.815  1.00  0.00
ATOM   1003  OP1 C      32      18.911  24.037  63.126  1.00  0.00
ATOM   1004  OP2 C      32      20.902  24.500  61.631  1.00  0.00
ATOM   1005  O5' C      32      18.804  23.720  60.595  1.00  0.00
ATOM   1006  C5' C      32      17.630  22.867  60.705  1.00  0.00
ATOM   1007  H5' C      32      16.753  23.434  61.016  1.00  0.00
ATOM   1008 H5'' C      32      17.762  22.115  61.482  1.00  0.00
ATOM   1009  C4' C      32      17.383  22.108  59.448  1.00  0.00
ATOM   1010  H4' C      32      16.491  21.486  59.528  1.00  0.00
ATOM   1011  O4' C      32      17.200  22.917  58.290  1.00  0.00
ATOM   1012  C1' C      32      17.613  22.101  57.190  1.00  0.00
ATOM   1013  H1' C      32      16.761  21.904  56.539  1.00  0.00
ATOM   1014  N1  C      32      18.849  22.634  56.475  1.00  0.00
ATOM   1015  C6  C      32      19.714  23.503  57.089  1.00  0.00
ATOM   1016  H6  C      32      19.509  23.928  58.060  1.00  0.00
ATOM   1017  C5  C      32      20.835  23.869  56.385  1.00  0.00
ATOM   1018  H5  C      32      21.530  24.487  56.935  1.00  0.00
ATOM   1019  C4  C      32      21.065  23.295  55.046  1.00  0.00
ATOM   1020  N4  C      32      22.187  23.625  54.480  1.00  0.00
ATOM   1021  H41 C      32      22.950  23.944  55.059  1.00  0.00
ATOM   1022  H42 C      32      22.332  23.253  53.552  1.00  0.00
ATOM   1023  N3  C      32      20.172  22.521  54.526  1.00  0.00
ATOM   1024  C2  C      32      19.049  22.189  55.162  1.00  0.00
ATOM   1025  O2  C      32      18.265  21.453  54.627  1.00  0.00
ATOM   1026  C3' C      32      18.556  21.174  59.094  1.00  0.00
ATOM   1027  H3' C      32      19.470  21.761  58.997  1.00  0.00
ATOM   1028  C2' C      32      18.088  20.742  57.728  1.00  0.00
ATOM   1029  H2' C      32      18.932  20.431  57.112  1.00  0.00
ATOM   1030  O2' C      32      17.007  19.901  57.790  1.00  0.00
ATOM   1031 HO2' C      32      17.125  19.387  58.592  1.00  0.00
ATOM   1032  O3' C      32      18.698  20.123  59.982  1.00  0.00
ATOM   1033  P   C      33      19.916  19.090  59.884  1.00  0.00
ATOM   1034  OP1 C      33      19.782  18.157  61.007  1.00  0.00
ATOM   1035  OP2 C      33      21.120  19.903  59.887  1.00  0.00
ATOM   1036  O5' C      33      19.910  18.312  58.541  1.00  0.00
ATOM   1037  C5' C      33      18.931  17.338  58.323  1.00  0.00
ATOM   1038  H5' C      33      17.931  17.616  58.656  1.00  0.00
ATOM   1039 H5'' C      33      19.132  16.473  58.955  1.00  0.00
ATOM   1040  C4' C      33      18.817  16.783  56.887  1.00  0.00
ATOM   1041  H4' C      33      17.980  16.109  56.702  1.00  0.00
ATOM   1042  O4' C      33      18.681  17.923  55.977  1.00  0.00
ATOM   1043  C1' C      33      19.481  17.568  54.787  1.00  0.00
ATOM   1044  H1' C      33      18.988  17.559  53.815  1.00  0.00
ATOM   1045  N1  C      33      20.768  18.335  54.659  1.00  0.00
ATOM   1046  C6  C      33      21.228  19.354  55.480  1.00  0.00
ATOM   1047  H6  C      33      20.754  19.381  56.449  1.00  0.00
ATOM   1048  C5  C      33      22.249  20.107  55.232  1.00  0.00
ATOM   1049  H5  C      33      22.648  20.706  56.037  1.00  0.00
ATOM   1050  C4  C      33      22.879  19.978  53.932  1.00  0.00
ATOM   1051  N4  C      33      23.908  20.724  53.617  1.00  0.00
ATOM   1052  H41 C      33      23.974  21.484  54.280  1.00  0.00
ATOM   1053  H42 C      33      24.098  20.874  52.637  1.00  0.00
ATOM   1054  N3  C      33      22.538  19.135  53.034  1.00  0.00
ATOM   1055  C2  C      33      21.549  18.246  53.393  1.00  0.00
ATOM   1056  O2  C      33      21.211  17.410  52.521  1.00  0.00
ATOM   1057  C3' C      33      20.111  16.040  56.500  1.00  0.00
ATOM   1058  H3' C      33      20.986  16.611  56.813  1.00  0.00
ATOM   1059  C2' C      33      19.947  16.053  55.000  1.00  0.00
ATOM   1060  H2' C      33      20.841  15.868  54.406  1.00  0.00
ATOM   1061  O2' C      33      18.887  15.324  54.471  1.00  0.00
ATOM   1062 HO2' C      33      18.506  14.637  55.023  1.00  0.00
ATOM   1063  O3' C      33      20.225  14.656  57.052  1.00  0.00
ATOM   1064  P   C      34      21.651  13.974  57.080  1.00  0.00
ATOM   1065  OP1 C      34      21.557  12.764  57.867  1.00  0.00
ATOM   1066  OP2 C      34      22.572  15.100  57.560  1.00  0.00
ATOM   1067  O5' C      34      22.110  13.667  55.631  1.00  0.00
ATOM   1068  C5' C      34      21.382  12.758  54.810  1.00  0.00
ATOM   1069  H5' C      34      20.356  13.126  54.824  1.00  0.00
ATOM   1070 H5'' C      34      21.301  11.740  55.191  1.00  0.00
ATOM   1071  C4' C      34      21.926  12.743  53.447  1.00  0.00
ATOM   1072  H4' C      34      21.291  12.015  52.943  1.00  0.00
ATOM   1073  O4' C      34      21.791  13.932  52.824  1.00  0.00
ATOM   1074  C1' C      34      22.901  14.124  51.923  1.00  0.00
ATOM   1075  H1' C      34      22.642  14.298  50.879  1.00  0.00
ATOM   1076  N1  C      34      23.807  15.270  52.326  1.00  0.00
ATOM   1077  C6  C      34      23.941  15.733  53.641  1.00  0.00
ATOM   1078  H6  C      34      23.497  15.171  54.449  1.00  0.00
ATOM   1079  C5  C      34      24.761  16.741  53.986  1.00  0.00
ATOM   1080  H5  C      34      25.025  16.981  55.006  1.00  0.00
ATOM   1081  C4  C      34      25.525  17.254  52.911  1.00  0.00
ATOM   1082  N4  C      34      26.361  18.219  53.127  1.00  0.00
ATOM   1083  H41 C      34      26.263  18.698  54.011  1.00  0.00
ATOM   1084  H42 C      34      26.646  18.710  52.292  1.00  0.00
ATOM   1085  N3  C      34      25.476  16.868  51.648  1.00  0.00
ATOM   1086  C2  C      34      24.609  15.850  51.298  1.00  0.00
ATOM   1087  O2  C      34      24.626  15.470  50.133  1.00  0.00
ATOM   1088  C3' C      34      23.380  12.343  53.393  1.00  0.00
ATOM   1089  H3' C      34      23.950  12.714  54.245  1.00  0.00
ATOM   1090  C2' C      34      23.824  12.852  51.952  1.00  0.00
ATOM   1091  H2' C      34      24.876  13.083  51.787  1.00  0.00
ATOM   1092  O2' C      34      23.414  11.978  50.911  1.00  0.00
ATOM   1093 HO2' C      34      23.168  11.108  51.233  1.00  0.00
ATOM   1094  O3' C      34      23.623  10.922  53.463  1.00  0.00
ATOM   1095  P   U      35      24.951  10.308  53.906  1.00  0.00
ATOM   1096  OP1 U      35      24.879   8.871  53.581  1.00  0.00
ATOM   1097  OP2 U      35      25.087  10.730  55.282  1.00  0.00
ATOM   1098  O5' U      35      26.074  11.000  52.999  1.00  0.00
ATOM   1099  C5' U      35      26.514  10.352  51.823  1.00  0.00
ATOM   1100  H5' U      35      25.626  10.192  51.212  1.00  0.00
ATOM   1101 H5'' U      35      26.923   9.372  52.067  1.00  0.00
ATOM   1102  C4' U      35      27.527  11.205  51.056  1.00  0.00
ATOM   1103  H4' U      35      27.624  10.805  50.046  1.00  0.00
ATOM   1104  O4' U      35      26.920  12.544  50.827  1.00  0.00
ATOM   1105  C1' U      35      28.010  13.467  50.745  1.00  0.00
ATOM   1106  H1' U      35      27.872  13.933  49.769  1.00  0.00
ATOM   1107  N1  U      35      28.020  14.531  51.855  1.00  0.00
ATOM   1108  C6  U      35      27.468  14.326  53.057  1.00  0.00
ATOM   1109  H6  U      35      26.781  13.507  53.211  1.00  0.00
ATOM   1110  C5  U      35      27.752  15.202  54.113  1.00  0.00
ATOM   1111  H5  U      35      27.306  15.000  55.076  1.00  0.00
ATOM   1112  C4  U      35      28.723  16.260  53.989  1.00  0.00
ATOM   1113  O4  U      35      29.145  16.962  54.883  1.00  0.00
ATOM   1114  N3  U      35      29.102  16.438  52.694  1.00  0.00
ATOM   1115  H3  U      35      29.815  17.146  52.596  1.00  0.00
ATOM   1116  C2  U      35      28.791  15.644  51.599  1.00  0.00
ATOM   1117  O2  U      35      29.274  15.923  50.507  1.00  0.00
ATOM   1118  C3' U      35      28.950  11.387  51.603  1.00  0.00
ATOM   1119  H3' U      35      28.928  11.539  52.682  1.00  0.00
ATOM   1120  C2' U      35      29.331  12.661  50.848  1.00  0.00
ATOM   1121  H2' U      35      30.085  13.096  51.503  1.00  0.00
ATOM   1122  O2' U      35      29.877  12.411  49.575  1.00  0.00
ATOM   1123 HO2' U      35      30.702  11.937  49.704  1.00  0.00
ATOM   1124  O3' U      35      29.696  10.270  51.213  1.00  0.00
ATOM   1125  P   G      36      31.244  10.014  51.516  1.00  0.00
ATOM   1126  OP1 G      36      31.574   8.604  51.361  1.00  0.00
ATOM   1127  OP2 G      36      31.514  10.549  52.851  1.00  0.00
ATOM   1128  O5' G      36      31.998  10.880  50.446  1.00  0.00
ATOM   1129  C5' G      36      32.424  10.244  49.245  1.00  0.00
ATOM   1130  H5' G      36      31.677   9.759  48.617  1.00  0.00
ATOM   1131 H5'' G      36      33.117   9.433  49.474  1.00  0.00
ATOM   1132  C4' G      36      33.222  11.018  48.238  1.00  0.00
ATOM   1133  H4' G      36      33.394  10.433  47.335  1.00  0.00
ATOM   1134  O4' G      36      32.632  12.353  48.075  1.00  0.00
ATOM   1135  C1' G      36      33.711  13.313  48.075  1.00  0.00
ATOM   1136  H1' G      36      33.692  13.965  47.201  1.00  0.00
ATOM   1137  N9  G      36      33.659  14.246  49.222  1.00  0.00
ATOM   1138  C8  G      36      32.914  14.205  50.404  1.00  0.00
ATOM   1139  H8  G      36      32.198  13.427  50.622  1.00  0.00
ATOM   1140  N7  G      36      33.241  15.197  51.223  1.00  0.00
ATOM   1141  C5  G      36      34.069  16.025  50.480  1.00  0.00
ATOM   1142  C6  G      36      34.651  17.315  50.811  1.00  0.00
ATOM   1143  O6  G      36      34.472  18.073  51.764  1.00  0.00
ATOM   1144  N1  G      36      35.716  17.666  49.981  1.00  0.00
ATOM   1145  H1  G      36      36.237  18.516  50.144  1.00  0.00
ATOM   1146  C2  G      36      35.999  16.952  48.852  1.00  0.00
ATOM   1147  N2  G      36      36.843  17.574  48.025  1.00  0.00
ATOM   1148  H21 G      36      36.901  17.097  47.136  1.00  0.00
ATOM   1149  H22 G      36      37.088  18.553  48.042  1.00  0.00
ATOM   1150  N3  G      36      35.572  15.709  48.525  1.00  0.00
ATOM   1151  C4  G      36      34.606  15.314  49.383  1.00  0.00
ATOM   1152  C3' G      36      34.579  11.314  48.870  1.00  0.00
ATOM   1153  H3' G      36      34.424  11.547  49.924  1.00  0.00
ATOM   1154  C2' G      36      35.022  12.573  48.152  1.00  0.00
ATOM   1155  H2' G      36      35.753  13.109  48.757  1.00  0.00
ATOM   1156  O2' G      36      35.514  12.447  46.820  1.00  0.00
ATOM   1157 HO2' G      36      35.969  11.602  46.832  1.00  0.00
ATOM   1158  O3' G      36      35.443  10.218  48.873  1.00  0.00
ATOM   1159  P   U      37      36.537  10.086  50.021  1.00  0.00
ATOM   1160  OP1 U      37      37.607   9.103  49.747  1.00  0.00
ATOM   1161  OP2 U      37      35.883   9.948  51.300  1.00  0.00
ATOM   1162  O5' U      37      37.235  11.545  50.079  1.00  0.00
ATOM   1163  C5' U      37      38.338  11.885  49.224  1.00  0.00
ATOM   1164  H5' U      37      37.794  12.224  48.342  1.00  0.00
ATOM   1165 H5'' U      37      38.970  11.042  48.945  1.00  0.00
ATOM   1166  C4' U      37      39.179  13.030  49.638  1.00  0.00
ATOM   1167  H4' U      37      39.903  13.112  48.827  1.00  0.00
ATOM   1168  O4' U      37      38.525  14.289  49.783  1.00  0.00
ATOM   1169  C1' U      37      39.126  15.016  50.863  1.00  0.00
ATOM   1170  H1' U      37      39.395  16.015  50.518  1.00  0.00
ATOM   1171  N1  U      37      38.299  15.059  52.073  1.00  0.00
ATOM   1172  C6  U      37      37.235  14.144  52.222  1.00  0.00
ATOM   1173  H6  U      37      37.188  13.236  51.638  1.00  0.00
ATOM   1174  C5  U      37      36.249  14.422  53.126  1.00  0.00
ATOM   1175  H5  U      37      35.365  13.812  53.241  1.00  0.00
ATOM   1176  C4  U      37      36.266  15.579  53.930  1.00  0.00
ATOM   1177  O4  U      37      35.385  15.860  54.799  1.00  0.00
ATOM   1178  N3  U      37      37.400  16.431  53.716  1.00  0.00
ATOM   1179  H3  U      37      37.467  17.228  54.333  1.00  0.00
ATOM   1180  C2  U      37      38.456  16.173  52.921  1.00  0.00
ATOM   1181  O2  U      37      39.463  16.868  52.968  1.00  0.00
ATOM   1182  C3' U      37      39.963  12.787  50.933  1.00  0.00
ATOM   1183  H3' U      37      39.290  12.375  51.685  1.00  0.00
ATOM   1184  C2' U      37      40.364  14.237  51.252  1.00  0.00
ATOM   1185  H2' U      37      40.694  14.317  52.288  1.00  0.00
ATOM   1186  O2' U      37      41.265  14.811  50.326  1.00  0.00
ATOM   1187 HO2' U      37      41.774  14.080  49.966  1.00  0.00
ATOM   1188  O3' U      37      41.082  12.005  50.822  1.00  0.00
ATOM   1189  P   A      38      41.650  11.225  52.096  1.00  0.00
ATOM   1190  OP1 A      38      42.915  10.551  51.672  1.00  0.00
ATOM   1191  OP2 A      38      40.488  10.428  52.659  1.00  0.00
ATOM   1192  O5' A      38      42.068  12.279  53.202  1.00  0.00
ATOM   1193  C5' A      38      43.182  13.114  53.152  1.00  0.00
ATOM   1194  H5' A      38      43.114  13.660  52.211  1.00  0.00
ATOM   1195 H5'' A      38      44.052  12.466  53.254  1.00  0.00
ATOM   1196  C4' A      38      43.097  14.084  54.279  1.00  0.00
ATOM   1197  H4' A      38      44.039  14.632  54.249  1.00  0.00
ATOM   1198  O4' A      38      42.052  15.099  54.070  1.00  0.00
ATOM   1199  C1' A      38      41.567  15.409  55.384  1.00  0.00
ATOM   1200  H1' A      38      41.438  16.484  55.510  1.00  0.00
ATOM   1201  N9  A      38      40.228  14.884  55.638  1.00  0.00
ATOM   1202  C8  A      38      39.574  13.799  55.036  1.00  0.00
ATOM   1203  H8  A      38      39.948  13.201  54.218  1.00  0.00
ATOM   1204  N7  A      38      38.377  13.528  55.462  1.00  0.00
ATOM   1205  C5  A      38      38.242  14.446  56.492  1.00  0.00
ATOM   1206  C6  A      38      37.248  14.761  57.444  1.00  0.00
ATOM   1207  N6  A      38      36.035  14.290  57.506  1.00  0.00
ATOM   1208  H61 A      38      35.827  13.454  56.979  1.00  0.00
ATOM   1209  H62 A      38      35.521  14.634  58.304  1.00  0.00
ATOM   1210  N1  A      38      37.371  15.721  58.361  1.00  0.00
ATOM   1211  C2  A      38      38.472  16.467  58.294  1.00  0.00
ATOM   1212  H2  A      38      38.535  17.216  59.069  1.00  0.00
ATOM   1213  N3  A      38      39.462  16.415  57.355  1.00  0.00
ATOM   1214  C4  A      38      39.296  15.371  56.499  1.00  0.00
ATOM   1215  C3' A      38      42.937  13.522  55.680  1.00  0.00
ATOM   1216  H3' A      38      42.083  12.849  55.600  1.00  0.00
ATOM   1217  C2' A      38      42.530  14.770  56.484  1.00  0.00
ATOM   1218  H2' A      38      41.889  14.372  57.270  1.00  0.00
ATOM   1219  O2' A      38      43.621  15.643  56.673  1.00  0.00
ATOM   1220 HO2' A      38      43.388  16.453  57.134  1.00  0.00
ATOM   1221  O3' A      38      44.007  12.853  56.150  1.00  0.00
ATOM   1222  P   A      39      43.726  11.675  57.248  1.00  0.00
ATOM   1223  OP1 A      39      45.018  11.145  57.568  1.00  0.00
ATOM   1224  OP2 A      39      42.706  10.813  56.576  1.00  0.00
ATOM   1225  O5' A      39      43.083  12.303  58.489  1.00  0.00
ATOM   1226  C5' A      39      43.848  13.181  59.272  1.00  0.00
ATOM   1227  H5' A      39      44.316  13.985  58.704  1.00  0.00
ATOM   1228 H5'' A      39      44.639  12.683  59.833  1.00  0.00
ATOM   1229  C4' A      39      42.808  13.824  60.271  1.00  0.00
ATOM   1230  H4' A      39      43.374  14.576  60.822  1.00  0.00
ATOM   1231  O4' A      39      41.643  14.462  59.680  1.00  0.00
ATOM   1232  C1' A      39      40.469  13.946  60.348  1.00  0.00
ATOM   1233  H1' A      39      39.838  14.791  60.623  1.00  0.00
ATOM   1234  N9  A      39      39.530  13.095  59.564  1.00  0.00
ATOM   1235  C8  A      39      39.685  12.286  58.426  1.00  0.00
ATOM   1236  H8  A      39      40.587  12.222  57.837  1.00  0.00
ATOM   1237  N7  A      39      38.609  11.622  58.093  1.00  0.00
ATOM   1238  C5  A      39      37.686  11.928  59.133  1.00  0.00
ATOM   1239  C6  A      39      36.343  11.564  59.411  1.00  0.00
ATOM   1240  N6  A      39      35.615  10.714  58.744  1.00  0.00
ATOM   1241  H61 A      39      35.940  10.326  57.870  1.00  0.00
ATOM   1242  H62 A      39      34.653  10.617  59.035  1.00  0.00
ATOM   1243  N1  A      39      35.682  12.118  60.460  1.00  0.00
ATOM   1244  C2  A      39      36.356  12.958  61.270  1.00  0.00
ATOM   1245  H2  A      39      35.800  13.287  62.135  1.00  0.00
ATOM   1246  N3  A      39      37.612  13.319  61.125  1.00  0.00
ATOM   1247  C4  A      39      38.240  12.777  60.014  1.00  0.00
ATOM   1248  C3' A      39      42.304  12.788  61.245  1.00  0.00
ATOM   1249  H3' A      39      42.275  11.798  60.791  1.00  0.00
ATOM   1250  C2' A      39      40.970  13.234  61.601  1.00  0.00
ATOM   1251  H2' A      39      40.371  12.348  61.814  1.00  0.00
ATOM   1252  O2' A      39      41.053  14.102  62.706  1.00  0.00
ATOM   1253 HO2' A      39      41.862  14.606  62.585  1.00  0.00
ATOM   1254  O3' A      39      43.232  12.693  62.376  1.00  0.00
ATOM   1255  P   U      40      43.349  11.302  63.045  1.00  0.00
ATOM   1256  OP1 U      40      43.915  11.533  64.399  1.00  0.00
ATOM   1257  OP2 U      40      44.080  10.325  62.194  1.00  0.00
ATOM   1258  O5' U      40      41.968  10.687  63.334  1.00  0.00
ATOM   1259  C5' U      40      41.135  11.041  64.467  1.00  0.00
ATOM   1260  H5' U      40      40.811  12.082  64.480  1.00  0.00
ATOM   1261 H5'' U      40      41.684  10.925  65.401  1.00  0.00
ATOM   1262  C4' U      40      39.902  10.235  64.439  1.00  0.00
ATOM   1263  H4' U      40      39.102  10.587  65.091  1.00  0.00
ATOM   1264  O4' U      40      39.283  10.408  63.161  1.00  0.00
ATOM   1265  C1' U      40      38.490   9.262  62.922  1.00  0.00
ATOM   1266  H1' U      40      37.424   9.482  62.972  1.00  0.00
ATOM   1267  N1  U      40      38.757   8.866  61.546  1.00  0.00
ATOM   1268  C6  U      40      40.038   8.943  60.998  1.00  0.00
ATOM   1269  H6  U      40      40.844   9.386  61.565  1.00  0.00
ATOM   1270  C5  U      40      40.245   8.535  59.722  1.00  0.00
ATOM   1271  H5  U      40      41.202   8.761  59.276  1.00  0.00
ATOM   1272  C4  U      40      39.171   7.875  58.991  1.00  0.00
ATOM   1273  O4  U      40      39.256   7.533  57.756  1.00  0.00
ATOM   1274  N3  U      40      37.950   7.688  59.632  1.00  0.00
ATOM   1275  H3  U      40      37.205   7.167  59.191  1.00  0.00
ATOM   1276  C2  U      40      37.670   8.168  60.872  1.00  0.00
ATOM   1277  O2  U      40      36.602   7.983  61.377  1.00  0.00
ATOM   1278  C3' U      40      40.096   8.691  64.768  1.00  0.00
ATOM   1279  H3' U      40      40.990   8.241  64.336  1.00  0.00
ATOM   1280  C2' U      40      38.947   8.153  63.935  1.00  0.00
ATOM   1281  H2' U      40      39.269   7.313  63.321  1.00  0.00
ATOM   1282  O2' U      40      37.823   7.712  64.676  1.00  0.00
ATOM   1283 HO2' U      40      37.930   7.792  65.627  1.00  0.00
ATOM   1284  O3' U      40      39.867   8.238  66.119  1.00  0.00
ATOM   1285  P   G      41      40.861   8.700  67.307  1.00  0.00
ATOM   1286  OP1 G      41      42.195   8.886  66.699  1.00  0.00
ATOM   1287  OP2 G      41      40.704   7.798  68.446  1.00  0.00
ATOM   1288  O5' G      41      40.324  10.133  67.513  1.00  0.00
ATOM   1289  C5' G      41      39.072  10.360  68.167  1.00  0.00
ATOM   1290  H5' G      41      38.982   9.689  69.021  1.00  0.00
ATOM   1291 H5'' G      41      38.283  10.099  67.461  1.00  0.00
ATOM   1292  C4' G      41      38.972  11.797  68.575  1.00  0.00
ATOM   1293  H4' G      41      39.373  12.369  67.739  1.00  0.00
ATOM   1294  O4' G      41      37.599  12.132  68.877  1.00  0.00
ATOM   1295  C1' G      41      37.632  13.134  69.848  1.00  0.00
ATOM   1296  H1' G      41      37.342  14.112  69.462  1.00  0.00
ATOM   1297  N9  G      41      36.676  12.654  70.893  1.00  0.00
ATOM   1298  C8  G      41      36.546  11.406  71.498  1.00  0.00
ATOM   1299  H8  G      41      36.987  10.484  71.147  1.00  0.00
ATOM   1300  N7  G      41      35.742  11.478  72.535  1.00  0.00
ATOM   1301  C5  G      41      35.349  12.818  72.684  1.00  0.00
ATOM   1302  C6  G      41      34.527  13.554  73.604  1.00  0.00
ATOM   1303  O6  G      41      34.034  13.102  74.638  1.00  0.00
ATOM   1304  N1  G      41      34.556  14.886  73.503  1.00  0.00
ATOM   1305  H1  G      41      33.828  15.398  73.979  1.00  0.00
ATOM   1306  C2  G      41      35.162  15.485  72.406  1.00  0.00
ATOM   1307  N2  G      41      35.057  16.768  72.459  1.00  0.00
ATOM   1308  H21 G      41      35.274  17.315  71.639  1.00  0.00
ATOM   1309  H22 G      41      34.446  17.149  73.167  1.00  0.00
ATOM   1310  N3  G      41      35.875  14.882  71.477  1.00  0.00
ATOM   1311  C4  G      41      35.951  13.542  71.643  1.00  0.00
ATOM   1312  C3' G      41      39.721  12.084  69.908  1.00  0.00
ATOM   1313  H3' G      41      39.531  11.245  70.577  1.00  0.00
ATOM   1314  C2' G      41      39.007  13.321  70.445  1.00  0.00
ATOM   1315  H2' G      41      39.066  13.286  71.533  1.00  0.00
ATOM   1316  O2' G      41      39.471  14.542  69.921  1.00  0.00
ATOM   1317 HO2' G      41      40.132  14.878  70.531  1.00  0.00
ATOM   1318  O3' G      41      41.172  12.296  69.678  1.00  0.00
ATOM   1319  P   G      42      42.155  12.503  70.938  1.00  0.00
ATOM   1320  OP1 G      42      43.491  12.047  70.492  1.00  0.00
ATOM   1321  OP2 G      42      41.557  11.830  72.109  1.00  0.00
ATOM   1322  O5' G      42      42.312  14.075  71.218  1.00  0.00
ATOM   1323  C5' G      42      42.538  14.962  70.134  1.00  0.00
ATOM   1324  H5' G      42      41.858  14.762  69.306  1.00  0.00
ATOM   1325 H5'' G      42      43.583  14.792  69.874  1.00  0.00
ATOM   1326  C4' G      42      42.346  16.473  70.326  1.00  0.00
ATOM   1327  H4' G      42      42.400  16.825  69.295  1.00  0.00
ATOM   1328  O4' G      42      41.006  16.788  70.726  1.00  0.00
ATOM   1329  C1' G      42      41.094  17.744  71.746  1.00  0.00
ATOM   1330  H1' G      42      41.161  18.722  71.270  1.00  0.00
ATOM   1331  N9  G      42      39.967  17.766  72.771  1.00  0.00
ATOM   1332  C8  G      42      39.283  18.867  73.177  1.00  0.00
ATOM   1333  H8  G      42      39.543  19.874  72.887  1.00  0.00
ATOM   1334  N7  G      42      38.371  18.600  74.113  1.00  0.00
ATOM   1335  C5  G      42      38.396  17.239  74.256  1.00  0.00
ATOM   1336  C6  G      42      37.594  16.320  75.007  1.00  0.00
ATOM   1337  O6  G      42      36.702  16.551  75.818  1.00  0.00
ATOM   1338  N1  G      42      37.961  15.051  74.892  1.00  0.00
ATOM   1339  H1  G      42      37.453  14.310  75.352  1.00  0.00
ATOM   1340  C2  G      42      39.036  14.640  74.092  1.00  0.00
ATOM   1341  N2  G      42      39.478  13.373  74.121  1.00  0.00
ATOM   1342  H21 G      42      40.268  13.136  73.539  1.00  0.00
ATOM   1343  H22 G      42      39.018  12.681  74.695  1.00  0.00
ATOM   1344  N3  G      42      39.792  15.406  73.349  1.00  0.00
ATOM   1345  C4  G      42      39.371  16.703  73.390  1.00  0.00
ATOM   1346  C3' G      42      43.321  17.212  71.251  1.00  0.00
ATOM   1347  H3' G      42      44.240  16.699  71.534  1.00  0.00
ATOM   1348  C2' G      42      42.467  17.530  72.502  1.00  0.00
ATOM   1349  H2' G      42      42.394  16.602  73.068  1.00  0.00
ATOM   1350  O2' G      42      42.847  18.627  73.363  1.00  0.00
ATOM   1351 HO2' G      42      42.345  18.556  74.178  1.00  0.00
ATOM   1352  O3' G      42      43.748  18.432  70.489  1.00  0.00
ATOM   1353  P   U      43      44.857  18.485  69.434  1.00  0.00
ATOM   1354  OP1 U      43      46.097  17.837  69.956  1.00  0.00
ATOM   1355  OP2 U      43      44.910  19.885  68.952  1.00  0.00
ATOM   1356  O5' U      43      44.281  17.530  68.225  1.00  0.00
ATOM   1357  C5' U      43      45.171  16.437  67.772  1.00  0.00
ATOM   1358  H5' U      43      45.140  15.559  68.417  1.00  0.00
ATOM   1359 H5'' U      43      46.177  16.847  67.682  1.00  0.00
ATOM   1360  C4' U      43      44.605  15.976  66.412  1.00  0.00
ATOM   1361  H4' U      43      45.370  15.302  66.026  1.00  0.00
ATOM   1362  O4' U      43      43.428  15.310  66.481  1.00  0.00
ATOM   1363  C1' U      43      42.587  15.645  65.361  1.00  0.00
ATOM   1364  H1' U      43      42.253  14.785  64.780  1.00  0.00
ATOM   1365  N1  U      43      41.385  16.033  66.128  1.00  0.00
ATOM   1366  C6  U      43      41.196  17.299  66.603  1.00  0.00
ATOM   1367  H6  U      43      42.030  17.981  66.677  1.00  0.00
ATOM   1368  C5  U      43      40.031  17.692  67.097  1.00  0.00
ATOM   1369  H5  U      43      39.911  18.710  67.437  1.00  0.00
ATOM   1370  C4  U      43      38.809  16.913  67.080  1.00  0.00
ATOM   1371  O4  U      43      37.650  17.198  67.389  1.00  0.00
ATOM   1372  N3  U      43      39.102  15.592  66.764  1.00  0.00
ATOM   1373  H3  U      43      38.393  14.887  66.909  1.00  0.00
ATOM   1374  C2  U      43      40.351  15.096  66.350  1.00  0.00
ATOM   1375  O2  U      43      40.553  13.889  66.213  1.00  0.00
ATOM   1376  C3' U      43      44.479  17.122  65.353  1.00  0.00
ATOM   1377  H3' U      43      44.158  17.967  65.962  1.00  0.00
ATOM   1378  C2' U      43      43.322  16.664  64.451  1.00  0.00
ATOM   1379  H2' U      43      42.674  17.480  64.130  1.00  0.00
ATOM   1380  O2' U      43      43.616  15.857  63.357  1.00  0.00
ATOM   1381 HO2' U      43      43.882  16.442  62.644  1.00  0.00
ATOM   1382  O3' U      43      45.693  17.339  64.685  1.00  0.00
ATOM   1383  P   A      44      45.904  18.663  63.820  1.00  0.00
ATOM   1384  OP1 A      44      47.340  18.679  63.489  1.00  0.00
ATOM   1385  OP2 A      44      45.284  19.805  64.572  1.00  0.00
ATOM   1386  O5' A      44      44.968  18.463  62.494  1.00  0.00
ATOM   1387  C5' A      44      45.522  17.814  61.397  1.00  0.00
ATOM   1388  H5' A      44      45.993  16.908  61.777  1.00  0.00
ATOM   1389 H5'' A      44      46.231  18.536  60.993  1.00  0.00
ATOM   1390  C4' A      44      44.645  17.550  60.222  1.00  0.00
ATOM   1391  H4' A      44      45.199  16.838  59.610  1.00  0.00
ATOM   1392  O4' A      44      43.430  16.954  60.726  1.00  0.00
ATOM   1393  C1' A      44      42.355  17.622  60.162  1.00  0.00
ATOM   1394  H1' A      44      41.710  16.884  59.685  1.00  0.00
ATOM   1395  N9  A      44      41.689  18.241  61.237  1.00  0.00
ATOM   1396  C8  A      44      42.035  19.361  61.976  1.00  0.00
ATOM   1397  H8  A      44      42.995  19.841  61.855  1.00  0.00
ATOM   1398  N7  A      44      41.241  19.694  62.933  1.00  0.00
ATOM   1399  C5  A      44      40.251  18.703  62.784  1.00  0.00
ATOM   1400  C6  A      44      39.074  18.468  63.513  1.00  0.00
ATOM   1401  N6  A      44      38.547  19.122  64.550  1.00  0.00
ATOM   1402  H61 A      44      39.038  19.908  64.951  1.00  0.00
ATOM   1403  H62 A      44      37.659  18.810  64.918  1.00  0.00
ATOM   1404  N1  A      44      38.345  17.461  63.167  1.00  0.00
ATOM   1405  C2  A      44      38.652  16.793  62.078  1.00  0.00
ATOM   1406  H2  A      44      37.929  16.052  61.771  1.00  0.00
ATOM   1407  N3  A      44      39.725  16.831  61.346  1.00  0.00
ATOM   1408  C4  A      44      40.445  17.857  61.797  1.00  0.00
ATOM   1409  C3' A      44      44.289  18.796  59.429  1.00  0.00
ATOM   1410  H3' A      44      44.311  19.646  60.111  1.00  0.00
ATOM   1411  C2' A      44      42.839  18.544  59.105  1.00  0.00
ATOM   1412  H2' A      44      42.288  19.484  59.114  1.00  0.00
ATOM   1413  O2' A      44      42.632  17.946  57.868  1.00  0.00
ATOM   1414 HO2' A      44      42.926  18.508  57.147  1.00  0.00
ATOM   1415  O3' A      44      45.154  18.978  58.355  1.00  0.00
ATOM   1416  P   C      45      45.268  20.285  57.535  1.00  0.00
ATOM   1417  OP1 C      45      46.422  20.053  56.694  1.00  0.00
ATOM   1418  OP2 C      45      45.189  21.500  58.431  1.00  0.00
ATOM   1419  O5' C      45      44.038  20.309  56.478  1.00  0.00
ATOM   1420  C5' C      45      43.979  19.511  55.308  1.00  0.00
ATOM   1421  H5' C      45      44.196  18.495  55.641  1.00  0.00
ATOM   1422 H5'' C      45      44.704  19.716  54.521  1.00  0.00
ATOM   1423  C4' C      45      42.573  19.639  54.646  1.00  0.00
ATOM   1424  H4' C      45      42.640  19.283  53.618  1.00  0.00
ATOM   1425  O4' C      45      41.642  18.971  55.448  1.00  0.00
ATOM   1426  C1' C      45      40.316  19.440  55.146  1.00  0.00
ATOM   1427  H1' C      45      39.765  18.771  54.485  1.00  0.00
ATOM   1428  N1  C      45      39.555  19.872  56.386  1.00  0.00
ATOM   1429  C6  C      45      40.312  20.484  57.421  1.00  0.00
ATOM   1430  H6  C      45      41.365  20.677  57.278  1.00  0.00
ATOM   1431  C5  C      45      39.663  20.707  58.581  1.00  0.00
ATOM   1432  H5  C      45      40.226  21.053  59.435  1.00  0.00
ATOM   1433  C4  C      45      38.330  20.239  58.712  1.00  0.00
ATOM   1434  N4  C      45      37.718  20.317  59.843  1.00  0.00
ATOM   1435  H41 C      45      38.149  20.817  60.608  1.00  0.00
ATOM   1436  H42 C      45      36.713  20.372  59.752  1.00  0.00
ATOM   1437  N3  C      45      37.677  19.576  57.765  1.00  0.00
ATOM   1438  C2  C      45      38.214  19.460  56.540  1.00  0.00
ATOM   1439  O2  C      45      37.638  18.969  55.602  1.00  0.00
ATOM   1440  C3' C      45      42.047  21.047  54.584  1.00  0.00
ATOM   1441  H3' C      45      42.214  21.596  55.510  1.00  0.00
ATOM   1442  C2' C      45      40.559  20.760  54.333  1.00  0.00
ATOM   1443  H2' C      45      39.981  21.654  54.567  1.00  0.00
ATOM   1444  O2' C      45      40.359  20.323  52.952  1.00  0.00
ATOM   1445 HO2' C      45      40.909  20.886  52.402  1.00  0.00
ATOM   1446  O3' C      45      42.625  21.707  53.536  1.00  0.00
ATOM   1447  P   U      46      42.182  23.148  52.990  1.00  0.00
ATOM   1448  OP1 U      46      43.318  23.735  52.298  1.00  0.00
ATOM   1449  OP2 U      46      41.543  23.938  54.070  1.00  0.00
ATOM   1450  O5' U      46      41.144  22.716  51.912  1.00  0.00
ATOM   1451  C5' U      46      41.511  22.168  50.628  1.00  0.00
ATOM   1452  H5' U      46      41.871  21.165  50.853  1.00  0.00
ATOM   1453 H5'' U      46      42.291  22.832  50.256  1.00  0.00
ATOM   1454  C4' U      46      40.312  22.137  49.666  1.00  0.00
ATOM   1455  H4' U      46      40.577  21.682  48.712  1.00  0.00
ATOM   1456  O4' U      46      39.215  21.651  50.281  1.00  0.00
ATOM   1457  C1' U      46      38.123  22.472  50.455  1.00  0.00
ATOM   1458  H1' U      46      37.380  22.369  49.664  1.00  0.00
ATOM   1459  N1  U      46      37.472  22.272  51.805  1.00  0.00
ATOM   1460  C6  U      46      37.826  22.881  52.978  1.00  0.00
ATOM   1461  H6  U      46      38.610  23.616  53.089  1.00  0.00
ATOM   1462  C5  U      46      37.152  22.610  54.104  1.00  0.00
ATOM   1463  H5  U      46      37.400  22.976  55.089  1.00  0.00
ATOM   1464  C4  U      46      36.164  21.593  54.240  1.00  0.00
ATOM   1465  O4  U      46      35.668  21.256  55.325  1.00  0.00
ATOM   1466  N3  U      46      35.969  20.893  53.063  1.00  0.00
ATOM   1467  H3  U      46      35.380  20.073  53.096  1.00  0.00
ATOM   1468  C2  U      46      36.549  21.222  51.819  1.00  0.00
ATOM   1469  O2  U      46      36.376  20.531  50.857  1.00  0.00
ATOM   1470  C3' U      46      39.941  23.661  49.338  1.00  0.00
ATOM   1471  H3' U      46      40.686  24.417  49.587  1.00  0.00
ATOM   1472  C2' U      46      38.671  23.882  50.241  1.00  0.00
ATOM   1473  H2' U      46      39.124  24.299  51.141  1.00  0.00
ATOM   1474  O2' U      46      37.759  24.862  49.654  1.00  0.00
ATOM   1475 HO2' U      46      37.790  24.690  48.710  1.00  0.00
ATOM   1476  O3' U      46      39.570  23.773  47.990  1.00  0.00
ATOM   1477  P   G      47      40.567  23.748  46.787  1.00  0.00
ATOM   1478  OP1 G      47      39.810  23.212  45.652  1.00  0.00
ATOM   1479  OP2 G      47      41.876  23.141  46.997  1.00  0.00
ATOM   1480  O5' G      47      40.916  25.270  46.554  1.00  0.00
ATOM   1481  C5' G      47      40.027  26.122  45.856  1.00  0.00
ATOM   1482  H5' G      47      39.120  26.281  46.439  1.00  0.00
ATOM   1483 H5'' G      47      39.832  25.607  44.915  1.00  0.00
ATOM   1484  C4' G      47      40.612  27.454  45.574  1.00  0.00
ATOM   1485  H4' G      47      39.984  27.860  44.781  1.00  0.00
ATOM   1486  O4' G      47      40.382  28.255  46.744  1.00  0.00
ATOM   1487  C1' G      47      41.651  28.582  47.300  1.00  0.00
ATOM   1488  H1' G      47      41.730  29.667  47.360  1.00  0.00
ATOM   1489  N9  G      47      41.657  28.117  48.679  1.00  0.00
ATOM   1490  C8  G      47      40.854  27.212  49.255  1.00  0.00
ATOM   1491  H8  G      47      40.230  26.509  48.723  1.00  0.00
ATOM   1492  N7  G      47      40.946  27.137  50.518  1.00  0.00
ATOM   1493  C5  G      47      41.851  28.127  50.897  1.00  0.00
ATOM   1494  C6  G      47      42.390  28.522  52.171  1.00  0.00
ATOM   1495  O6  G      47      41.989  28.167  53.319  1.00  0.00
ATOM   1496  N1  G      47      43.306  29.535  52.066  1.00  0.00
ATOM   1497  H1  G      47      43.619  29.979  52.917  1.00  0.00
ATOM   1498  C2  G      47      43.718  30.124  50.946  1.00  0.00
ATOM   1499  N2  G      47      44.531  31.112  51.027  1.00  0.00
ATOM   1500  H21 G      47      44.708  31.668  50.203  1.00  0.00
ATOM   1501  H22 G      47      44.935  31.398  51.908  1.00  0.00
ATOM   1502  N3  G      47      43.249  29.784  49.752  1.00  0.00
ATOM   1503  C4  G      47      42.308  28.755  49.740  1.00  0.00
ATOM   1504  C3' G      47      42.117  27.560  45.216  1.00  0.00
ATOM   1505  H3' G      47      42.611  26.621  44.967  1.00  0.00
ATOM   1506  C2' G      47      42.770  27.842  46.618  1.00  0.00
ATOM   1507  H2' G      47      43.008  26.898  47.109  1.00  0.00
ATOM   1508  O2' G      47      44.010  28.648  46.532  1.00  0.00
ATOM   1509 HO2' G      47      43.819  29.493  46.119  1.00  0.00
ATOM   1510  O3' G      47      42.356  28.510  44.182  1.00  0.00
ATOM   1511  P   A      48      42.112  28.129  42.614  1.00  0.00
ATOM   1512  OP1 A      48      40.931  27.204  42.573  1.00  0.00
ATOM   1513  OP2 A      48      43.431  27.774  42.075  1.00  0.00
ATOM   1514  O5' A      48      41.595  29.511  41.985  1.00  0.00
ATOM   1515  C5' A      48      40.175  29.792  41.926  1.00  0.00
ATOM   1516  H5' A      48      39.683  29.580  42.875  1.00  0.00
ATOM   1517 H5'' A      48      39.774  29.169  41.127  1.00  0.00
ATOM   1518  C4' A      48      39.783  31.286  41.659  1.00  0.00
ATOM   1519  H4' A      48      38.714  31.425  41.499  1.00  0.00
ATOM   1520  O4' A      48      40.202  31.986  42.817  1.00  0.00
ATOM   1521  C1' A      48      41.337  32.846  42.602  1.00  0.00
ATOM   1522  H1' A      48      41.009  33.877  42.735  1.00  0.00
ATOM   1523  N9  A      48      42.431  32.489  43.569  1.00  0.00
ATOM   1524  C8  A      48      42.490  31.525  44.583  1.00  0.00
ATOM   1525  H8  A      48      41.628  30.935  44.858  1.00  0.00
ATOM   1526  N7  A      48      43.599  31.588  45.297  1.00  0.00
ATOM   1527  C5  A      48      44.350  32.582  44.639  1.00  0.00
ATOM   1528  C6  A      48      45.605  33.177  44.911  1.00  0.00
ATOM   1529  N6  A      48      46.532  32.752  45.740  1.00  0.00
ATOM   1530  H61 A      48      46.356  32.013  46.406  1.00  0.00
ATOM   1531  H62 A      48      47.433  33.203  45.671  1.00  0.00
ATOM   1532  N1  A      48      46.024  34.224  44.214  1.00  0.00
ATOM   1533  C2  A      48      45.253  34.727  43.265  1.00  0.00
ATOM   1534  H2  A      48      45.660  35.535  42.675  1.00  0.00
ATOM   1535  N3  A      48      44.004  34.246  42.865  1.00  0.00
ATOM   1536  C4  A      48      43.613  33.132  43.618  1.00  0.00
ATOM   1537  C3' A      48      40.556  31.965  40.480  1.00  0.00
ATOM   1538  H3' A      48      40.841  31.117  39.857  1.00  0.00
ATOM   1539  C2' A      48      41.694  32.756  41.088  1.00  0.00
ATOM   1540  H2' A      48      42.634  32.212  40.997  1.00  0.00
ATOM   1541  O2' A      48      41.948  34.053  40.602  1.00  0.00
ATOM   1542 HO2' A      48      42.702  34.418  41.071  1.00  0.00
ATOM   1543  O3' A      48      39.710  32.929  39.779  1.00  0.00
ATOM   1544  P   A      49      38.855  32.593  38.485  1.00  0.00
ATOM   1545  OP1 A      49      39.801  31.981  37.571  1.00  0.00
ATOM   1546  OP2 A      49      38.107  33.772  38.073  1.00  0.00
ATOM   1547  O5' A      49      37.650  31.644  39.101  1.00  0.00
ATOM   1548  C5' A      49      37.739  30.284  38.954  1.00  0.00
ATOM   1549  H5' A      49      38.727  29.923  39.242  1.00  0.00
ATOM   1550 H5'' A      49      37.711  30.089  37.882  1.00  0.00
ATOM   1551  C4' A      49      36.684  29.415  39.662  1.00  0.00
ATOM   1552  H4' A      49      36.802  28.382  39.333  1.00  0.00
ATOM   1553  O4' A      49      36.725  29.605  41.038  1.00  0.00
ATOM   1554  C1' A      49      35.560  30.255  41.593  1.00  0.00
ATOM   1555  H1' A      49      34.942  29.511  42.095  1.00  0.00
ATOM   1556  N9  A      49      36.138  31.163  42.623  1.00  0.00
ATOM   1557  C8  A      49      36.311  32.523  42.600  1.00  0.00
ATOM   1558  H8  A      49      35.834  33.078  41.806  1.00  0.00
ATOM   1559  N7  A      49      37.069  32.951  43.563  1.00  0.00
ATOM   1560  C5  A      49      37.354  31.845  44.318  1.00  0.00
ATOM   1561  C6  A      49      38.055  31.605  45.552  1.00  0.00
ATOM   1562  N6  A      49      38.697  32.479  46.302  1.00  0.00
ATOM   1563  H61 A      49      38.873  33.403  45.933  1.00  0.00
ATOM   1564  H62 A      49      39.188  32.097  47.097  1.00  0.00
ATOM   1565  N1  A      49      38.114  30.385  46.037  1.00  0.00
ATOM   1566  C2  A      49      37.541  29.393  45.376  1.00  0.00
ATOM   1567  H2  A      49      37.653  28.398  45.779  1.00  0.00
ATOM   1568  N3  A      49      36.832  29.456  44.202  1.00  0.00
ATOM   1569  C4  A      49      36.814  30.734  43.723  1.00  0.00
ATOM   1570  C3' A      49      35.227  29.770  39.253  1.00  0.00
ATOM   1571  H3' A      49      35.139  30.172  38.244  1.00  0.00
ATOM   1572  C2' A      49      34.856  30.847  40.316  1.00  0.00
ATOM   1573  H2' A      49      35.287  31.797  39.999  1.00  0.00
ATOM   1574  O2' A      49      33.500  30.996  40.590  1.00  0.00
ATOM   1575 HO2' A      49      32.947  30.468  40.010  1.00  0.00
ATOM   1576  O3' A      49      34.423  28.642  39.471  1.00  0.00
ATOM   1577  P   C      50      33.862  27.797  38.199  1.00  0.00
ATOM   1578  OP1 C      50      33.361  26.530  38.737  1.00  0.00
ATOM   1579  OP2 C      50      34.760  27.756  37.024  1.00  0.00
ATOM   1580  O5' C      50      32.598  28.654  37.740  1.00  0.00
ATOM   1581  C5' C      50      31.419  28.495  38.438  1.00  0.00
ATOM   1582  H5' C      50      31.580  28.394  39.511  1.00  0.00
ATOM   1583 H5'' C      50      30.807  27.670  38.076  1.00  0.00
ATOM   1584  C4' C      50      30.614  29.769  38.234  1.00  0.00
ATOM   1585  H4' C      50      29.689  29.719  38.808  1.00  0.00
ATOM   1586  O4' C      50      31.431  30.887  38.564  1.00  0.00
ATOM   1587  C1' C      50      31.368  31.812  37.565  1.00  0.00
ATOM   1588  H1' C      50      30.995  32.755  37.964  1.00  0.00
ATOM   1589  N1  C      50      32.770  31.958  36.986  1.00  0.00
ATOM   1590  C6  C      50      33.160  31.338  35.859  1.00  0.00
ATOM   1591  H6  C      50      32.456  30.722  35.319  1.00  0.00
ATOM   1592  C5  C      50      34.389  31.628  35.365  1.00  0.00
ATOM   1593  H5  C      50      34.713  31.135  34.461  1.00  0.00
ATOM   1594  C4  C      50      35.309  32.437  36.177  1.00  0.00
ATOM   1595  N4  C      50      36.546  32.408  35.778  1.00  0.00
ATOM   1596  H41 C      50      36.920  31.805  35.059  1.00  0.00
ATOM   1597  H42 C      50      37.153  32.893  36.424  1.00  0.00
ATOM   1598  N3  C      50      34.909  33.038  37.244  1.00  0.00
ATOM   1599  C2  C      50      33.655  32.828  37.627  1.00  0.00
ATOM   1600  O2  C      50      33.227  33.462  38.529  1.00  0.00
ATOM   1601  C3' C      50      30.219  29.945  36.754  1.00  0.00
ATOM   1602  H3' C      50      31.035  29.538  36.158  1.00  0.00
ATOM   1603  C2' C      50      30.223  31.435  36.650  1.00  0.00
ATOM   1604  H2' C      50      30.523  31.644  35.623  1.00  0.00
ATOM   1605  O2' C      50      28.970  32.056  36.924  1.00  0.00
ATOM   1606 HO2' C      50      28.477  32.135  36.104  1.00  0.00
ATOM   1607  O3' C      50      29.044  29.250  36.594  1.00  0.00
ATOM   1608  P   C      51      28.515  28.942  35.158  1.00  0.00
ATOM   1609  OP1 C      51      27.512  27.904  35.311  1.00  0.00
ATOM   1610  OP2 C      51      29.695  28.632  34.281  1.00  0.00
ATOM   1611  O5' C      51      27.845  30.289  34.550  1.00  0.00
ATOM   1612  C5' C      51      26.567  30.746  34.803  1.00  0.00
ATOM   1613  H5' C      51      26.393  30.545  35.860  1.00  0.00
ATOM   1614 H5'' C      51      25.918  30.087  34.227  1.00  0.00
ATOM   1615  C4' C      51      26.329  32.201  34.485  1.00  0.00
ATOM   1616  H4' C      51      25.264  32.346  34.668  1.00  0.00
ATOM   1617  O4' C      51      27.180  32.992  35.298  1.00  0.00
ATOM   1618  C1' C      51      27.410  34.211  34.606  1.00  0.00
ATOM   1619  H1' C      51      26.803  34.923  35.167  1.00  0.00
ATOM   1620  N1  C      51      28.860  34.570  34.777  1.00  0.00
ATOM   1621  C6  C      51      29.824  34.041  33.997  1.00  0.00
ATOM   1622  H6  C      51      29.474  33.448  33.166  1.00  0.00
ATOM   1623  C5  C      51      31.131  34.193  34.223  1.00  0.00
ATOM   1624  H5  C      51      31.826  33.637  33.611  1.00  0.00
ATOM   1625  C4  C      51      31.446  34.951  35.469  1.00  0.00
ATOM   1626  N4  C      51      32.658  35.169  35.916  1.00  0.00
ATOM   1627  H41 C      51      33.418  35.101  35.254  1.00  0.00
ATOM   1628  H42 C      51      32.886  35.529  36.832  1.00  0.00
ATOM   1629  N3  C      51      30.481  35.450  36.245  1.00  0.00
ATOM   1630  C2  C      51      29.195  35.374  35.901  1.00  0.00
ATOM   1631  O2  C      51      28.320  35.921  36.622  1.00  0.00
ATOM   1632  C3' C      51      26.683  32.654  33.064  1.00  0.00
ATOM   1633  H3' C      51      27.630  32.189  32.792  1.00  0.00
ATOM   1634  C2' C      51      26.887  34.124  33.227  1.00  0.00
ATOM   1635  H2' C      51      27.669  34.506  32.570  1.00  0.00
ATOM   1636  O2' C      51      25.710  34.947  33.139  1.00  0.00
ATOM   1637 HO2' C      51      25.392  34.844  32.239  1.00  0.00
ATOM   1638  O3' C      51      25.767  32.295  32.059  1.00  0.00
ATOM   1639  P   U      52      26.019  32.808  30.555  1.00  0.00
ATOM   1640  OP1 U      52      25.462  31.735  29.702  1.00  0.00
ATOM   1641  OP2 U      52      27.421  33.170  30.320  1.00  0.00
ATOM   1642  O5' U      52      25.232  34.114  30.338  1.00  0.00
ATOM   1643  C5' U      52      23.879  34.015  29.841  1.00  0.00
ATOM   1644  H5' U      52      23.233  33.271  30.307  1.00  0.00
ATOM   1645 H5'' U      52      23.795  33.848  28.767  1.00  0.00
ATOM   1646  C4' U      52      23.197  35.357  30.210  1.00  0.00
ATOM   1647  H4' U      52      22.171  35.286  29.850  1.00  0.00
ATOM   1648  O4' U      52      23.252  35.577  31.617  1.00  0.00
ATOM   1649  C1' U      52      23.525  37.007  31.809  1.00  0.00
ATOM   1650  H1' U      52      22.559  37.499  31.699  1.00  0.00
ATOM   1651  N1  U      52      24.005  37.331  33.221  1.00  0.00
ATOM   1652  C6  U      52      25.184  38.034  33.397  1.00  0.00
ATOM   1653  H6  U      52      25.654  38.515  32.552  1.00  0.00
ATOM   1654  C5  U      52      25.715  38.195  34.614  1.00  0.00
ATOM   1655  H5  U      52      26.540  38.891  34.614  1.00  0.00
ATOM   1656  C4  U      52      25.059  37.596  35.812  1.00  0.00
ATOM   1657  O4  U      52      25.427  37.615  37.006  1.00  0.00
ATOM   1658  N3  U      52      23.843  36.932  35.542  1.00  0.00
ATOM   1659  H3  U      52      23.297  36.808  36.383  1.00  0.00
ATOM   1660  C2  U      52      23.255  36.815  34.341  1.00  0.00
ATOM   1661  O2  U      52      22.202  36.141  34.194  1.00  0.00
ATOM   1662  C3' U      52      23.809  36.561  29.562  1.00  0.00
ATOM   1663  H3' U      52      24.626  36.303  28.889  1.00  0.00
ATOM   1664  C2' U      52      24.418  37.418  30.686  1.00  0.00
ATOM   1665  H2' U      52      25.386  37.003  30.967  1.00  0.00
ATOM   1666  O2' U      52      24.433  38.814  30.437  1.00  0.00
ATOM   1667 HO2' U      52      23.913  38.898  29.634  1.00  0.00
ATOM   1668  O3' U      52      22.929  37.317  28.754  1.00  0.00
ATOM   1669  P   G      53      22.504  36.867  27.270  1.00  0.00
ATOM   1670  OP1 G      53      23.637  36.321  26.533  1.00  0.00
ATOM   1671  OP2 G      53      21.821  38.039  26.629  1.00  0.00
ATOM   1672  O5' G      53      21.416  35.821  27.444  1.00  0.00
ATOM   1673  C5' G      53      21.532  34.458  26.946  1.00  0.00
ATOM   1674  H5' G      53      22.535  34.130  27.219  1.00  0.00
ATOM   1675 H5'' G      53      21.365  34.480  25.869  1.00  0.00
ATOM   1676  C4' G      53      20.499  33.499  27.631  1.00  0.00
ATOM   1677  H4' G      53      20.686  32.487  27.271  1.00  0.00
ATOM   1678  O4' G      53      20.562  33.547  29.056  1.00  0.00
ATOM   1679  C1' G      53      19.257  33.426  29.564  1.00  0.00
ATOM   1680  H1' G      53      19.186  32.595  30.266  1.00  0.00
ATOM   1681  N9  G      53      18.865  34.745  30.192  1.00  0.00
ATOM   1682  C8  G      53      19.447  35.983  30.041  1.00  0.00
ATOM   1683  H8  G      53      20.257  36.128  29.341  1.00  0.00
ATOM   1684  N7  G      53      18.868  36.880  30.735  1.00  0.00
ATOM   1685  C5  G      53      17.811  36.281  31.352  1.00  0.00
ATOM   1686  C6  G      53      16.716  36.824  32.128  1.00  0.00
ATOM   1687  O6  G      53      16.522  37.973  32.463  1.00  0.00
ATOM   1688  N1  G      53      15.837  35.847  32.542  1.00  0.00
ATOM   1689  H1  G      53      15.024  36.135  33.066  1.00  0.00
ATOM   1690  C2  G      53      15.826  34.588  32.087  1.00  0.00
ATOM   1691  N2  G      53      14.782  33.881  32.349  1.00  0.00
ATOM   1692  H21 G      53      14.022  34.257  32.898  1.00  0.00
ATOM   1693  H22 G      53      14.646  33.022  31.836  1.00  0.00
ATOM   1694  N3  G      53      16.709  34.112  31.182  1.00  0.00
ATOM   1695  C4  G      53      17.714  35.018  30.916  1.00  0.00
ATOM   1696  C3' G      53      19.074  33.852  27.216  1.00  0.00
ATOM   1697  H3' G      53      18.936  34.922  27.372  1.00  0.00
ATOM   1698  C2' G      53      18.343  33.178  28.325  1.00  0.00
ATOM   1699  H2' G      53      17.325  33.555  28.420  1.00  0.00
ATOM   1700  O2' G      53      18.193  31.796  27.999  1.00  0.00
ATOM   1701 HO2' G      53      18.414  31.663  27.075  1.00  0.00
ATOM   1702  O3' G      53      18.826  33.470  25.858  1.00  0.00
ATOM   1703  P   A      54      17.690  34.176  24.954  1.00  0.00
ATOM   1704  OP1 A      54      17.544  33.460  23.690  1.00  0.00
ATOM   1705  OP2 A      54      18.007  35.610  24.964  1.00  0.00
ATOM   1706  O5' A      54      16.324  34.056  25.726  1.00  0.00
ATOM   1707  C5' A      54      15.612  32.890  25.723  1.00  0.00
ATOM   1708  H5' A      54      16.201  32.046  26.081  1.00  0.00
ATOM   1709 H5'' A      54      15.291  32.608  24.720  1.00  0.00
ATOM   1710  C4' A      54      14.383  32.934  26.664  1.00  0.00
ATOM   1711  H4' A      54      13.924  31.958  26.818  1.00  0.00
ATOM   1712  O4' A      54      14.779  33.184  28.037  1.00  0.00
ATOM   1713  C1' A      54      13.720  33.862  28.733  1.00  0.00
ATOM   1714  H1' A      54      13.334  33.381  29.631  1.00  0.00
ATOM   1715  N9  A      54      14.125  35.209  29.156  1.00  0.00
ATOM   1716  C8  A      54      15.189  35.941  28.715  1.00  0.00
ATOM   1717  H8  A      54      16.031  35.647  28.106  1.00  0.00
ATOM   1718  N7  A      54      15.073  37.180  29.124  1.00  0.00
ATOM   1719  C5  A      54      13.988  37.172  29.973  1.00  0.00
ATOM   1720  C6  A      54      13.355  38.151  30.806  1.00  0.00
ATOM   1721  N6  A      54      13.954  39.291  31.073  1.00  0.00
ATOM   1722  H61 A      54      14.888  39.454  30.726  1.00  0.00
ATOM   1723  H62 A      54      13.550  40.075  31.565  1.00  0.00
ATOM   1724  N1  A      54      12.241  37.816  31.510  1.00  0.00
ATOM   1725  C2  A      54      11.800  36.613  31.476  1.00  0.00
ATOM   1726  H2  A      54      10.891  36.515  32.050  1.00  0.00
ATOM   1727  N3  A      54      12.328  35.544  30.797  1.00  0.00
ATOM   1728  C4  A      54      13.422  35.956  30.060  1.00  0.00
ATOM   1729  C3' A      54      13.292  33.948  26.404  1.00  0.00
ATOM   1730  H3' A      54      13.732  34.933  26.247  1.00  0.00
ATOM   1731  C2' A      54      12.547  33.967  27.731  1.00  0.00
ATOM   1732  H2' A      54      12.013  34.907  27.869  1.00  0.00
ATOM   1733  O2' A      54      11.573  32.958  28.052  1.00  0.00
ATOM   1734 HO2' A      54      11.086  33.275  28.816  1.00  0.00
ATOM   1735  O3' A      54      12.447  33.515  25.303  1.00  0.00
ATOM   1736  P   G      55      11.785  34.600  24.351  1.00  0.00
ATOM   1737  OP1 G      55      11.165  33.794  23.278  1.00  0.00
ATOM   1738  OP2 G      55      12.880  35.611  24.062  1.00  0.00
ATOM   1739  O5' G      55      10.700  35.317  25.089  1.00  0.00
ATOM   1740  C5' G      55       9.375  34.739  25.483  1.00  0.00
ATOM   1741  H5' G      55       9.540  33.716  25.820  1.00  0.00
ATOM   1742 H5'' G      55       8.671  34.641  24.656  1.00  0.00
ATOM   1743  C4' G      55       8.690  35.442  26.660  1.00  0.00
ATOM   1744  H4' G      55       7.805  34.867  26.935  1.00  0.00
ATOM   1745  O4' G      55       9.579  35.577  27.769  1.00  0.00
ATOM   1746  C1' G      55       9.222  36.750  28.526  1.00  0.00
ATOM   1747  H1' G      55       8.966  36.462  29.546  1.00  0.00
ATOM   1748  N9  G      55      10.354  37.650  28.558  1.00  0.00
ATOM   1749  C8  G      55      11.383  37.729  27.598  1.00  0.00
ATOM   1750  H8  G      55      11.640  36.949  26.898  1.00  0.00
ATOM   1751  N7  G      55      12.146  38.804  27.767  1.00  0.00
ATOM   1752  C5  G      55      11.503  39.522  28.754  1.00  0.00
ATOM   1753  C6  G      55      11.819  40.768  29.388  1.00  0.00
ATOM   1754  O6  G      55      12.683  41.543  29.053  1.00  0.00
ATOM   1755  N1  G      55      10.828  41.208  30.322  1.00  0.00
ATOM   1756  H1  G      55      11.002  42.067  30.824  1.00  0.00
ATOM   1757  C2  G      55       9.755  40.492  30.659  1.00  0.00
ATOM   1758  N2  G      55       8.872  40.985  31.433  1.00  0.00
ATOM   1759  H21 G      55       7.962  40.546  31.460  1.00  0.00
ATOM   1760  H22 G      55       9.152  41.847  31.880  1.00  0.00
ATOM   1761  N3  G      55       9.403  39.345  30.014  1.00  0.00
ATOM   1762  C4  G      55      10.318  38.910  29.153  1.00  0.00
ATOM   1763  C3' G      55       8.255  36.852  26.412  1.00  0.00
ATOM   1764  H3' G      55       9.034  37.401  25.883  1.00  0.00
ATOM   1765  C2' G      55       7.967  37.315  27.854  1.00  0.00
ATOM   1766  H2' G      55       7.946  38.404  27.805  1.00  0.00
ATOM   1767  O2' G      55       6.767  36.815  28.447  1.00  0.00
ATOM   1768 HO2' G      55       6.265  36.163  27.954  1.00  0.00
ATOM   1769  O3' G      55       7.058  36.963  25.654  1.00  0.00
ATOM   1770  P   C      56       6.876  38.250  24.694  1.00  0.00
ATOM   1771  OP1 C      56       5.784  37.920  23.719  1.00  0.00
ATOM   1772  OP2 C      56       8.165  38.497  24.071  1.00  0.00
ATOM   1773  O5' C      56       6.477  39.399  25.693  1.00  0.00
ATOM   1774  C5' C      56       5.246  39.241  26.397  1.00  0.00
ATOM   1775  H5' C      56       5.301  38.322  26.980  1.00  0.00
ATOM   1776 H5'' C      56       4.329  39.278  25.810  1.00  0.00
ATOM   1777  C4' C      56       5.096  40.316  27.408  1.00  0.00
ATOM   1778  H4' C      56       4.138  40.101  27.882  1.00  0.00
ATOM   1779  O4' C      56       6.150  40.339  28.367  1.00  0.00
ATOM   1780  C1' C      56       6.564  41.637  28.714  1.00  0.00
ATOM   1781  H1' C      56       6.540  41.825  29.788  1.00  0.00
ATOM   1782  N1  C      56       7.872  42.123  28.254  1.00  0.00
ATOM   1783  C6  C      56       8.741  41.528  27.327  1.00  0.00
ATOM   1784  H6  C      56       8.495  40.547  26.948  1.00  0.00
ATOM   1785  C5  C      56       9.887  42.210  26.926  1.00  0.00
ATOM   1786  H5  C      56      10.535  41.641  26.275  1.00  0.00
ATOM   1787  C4  C      56      10.229  43.360  27.645  1.00  0.00
ATOM   1788  N4  C      56      11.416  43.859  27.461  1.00  0.00
ATOM   1789  H41 C      56      12.104  43.405  26.878  1.00  0.00
ATOM   1790  H42 C      56      11.629  44.500  28.213  1.00  0.00
ATOM   1791  N3  C      56       9.545  43.823  28.634  1.00  0.00
ATOM   1792  C2  C      56       8.310  43.263  28.908  1.00  0.00
ATOM   1793  O2  C      56       7.709  43.822  29.793  1.00  0.00
ATOM   1794  C3' C      56       5.082  41.795  26.911  1.00  0.00
ATOM   1795  H3' C      56       5.863  42.016  26.183  1.00  0.00
ATOM   1796  C2' C      56       5.405  42.565  28.219  1.00  0.00
ATOM   1797  H2' C      56       5.739  43.570  27.963  1.00  0.00
ATOM   1798  O2' C      56       4.249  42.532  28.983  1.00  0.00
ATOM   1799 HO2' C      56       3.478  42.927  28.568  1.00  0.00
ATOM   1800  O3' C      56       3.780  42.254  26.433  1.00  0.00
ATOM   1801  P   A      57       3.643  43.514  25.439  1.00  0.00
ATOM   1802  OP1 A      57       2.274  43.987  25.421  1.00  0.00
ATOM   1803  OP2 A      57       4.354  43.059  24.200  1.00  0.00
ATOM   1804  O5' A      57       4.650  44.630  26.023  1.00  0.00
ATOM   1805  C5' A      57       4.167  45.542  26.943  1.00  0.00
ATOM   1806  H5' A      57       3.912  45.105  27.908  1.00  0.00
ATOM   1807 H5'' A      57       3.260  46.006  26.555  1.00  0.00
ATOM   1808  C4' A      57       5.302  46.537  27.193  1.00  0.00
ATOM   1809  H4' A      57       4.995  47.110  28.067  1.00  0.00
ATOM   1810  O4' A      57       6.569  45.940  27.513  1.00  0.00
ATOM   1811  C1' A      57       7.653  46.750  26.982  1.00  0.00
ATOM   1812  H1' A      57       8.399  46.964  27.748  1.00  0.00
ATOM   1813  N9  A      57       8.359  46.041  25.925  1.00  0.00
ATOM   1814  C8  A      57       7.982  45.047  25.082  1.00  0.00
ATOM   1815  H8  A      57       6.980  44.644  25.093  1.00  0.00
ATOM   1816  N7  A      57       8.970  44.624  24.330  1.00  0.00
ATOM   1817  C5  A      57      10.116  45.386  24.740  1.00  0.00
ATOM   1818  C6  A      57      11.450  45.337  24.414  1.00  0.00
ATOM   1819  N6  A      57      12.065  44.501  23.575  1.00  0.00
ATOM   1820  H61 A      57      11.475  43.816  23.125  1.00  0.00
ATOM   1821  H62 A      57      13.055  44.555  23.385  1.00  0.00
ATOM   1822  N1  A      57      12.287  46.178  25.015  1.00  0.00
ATOM   1823  C2  A      57      11.787  46.855  26.041  1.00  0.00
ATOM   1824  H2  A      57      12.564  47.522  26.382  1.00  0.00
ATOM   1825  N3  A      57      10.601  46.933  26.483  1.00  0.00
ATOM   1826  C4  A      57       9.689  46.214  25.725  1.00  0.00
ATOM   1827  C3' A      57       5.583  47.647  26.179  1.00  0.00
ATOM   1828  H3' A      57       5.374  47.171  25.221  1.00  0.00
ATOM   1829  C2' A      57       7.055  48.064  26.486  1.00  0.00
ATOM   1830  H2' A      57       7.611  48.424  25.621  1.00  0.00
ATOM   1831  O2' A      57       7.088  48.928  27.596  1.00  0.00
ATOM   1832 HO2' A      57       6.574  49.725  27.441  1.00  0.00
ATOM   1833  O3' A      57       4.646  48.702  26.178  1.00  0.00
ATOM   1834  P   U3     58       4.510  49.761  24.933  1.00  0.00
ATOM   1835  OP1 U3     58       3.043  50.107  24.837  1.00  0.00
ATOM   1836  OP2 U3     58       5.240  49.276  23.709  1.00  0.00
ATOM   1837  O5' U3     58       5.411  51.021  25.398  1.00  0.00
ATOM   1838  C5' U3     58       4.815  51.936  26.325  1.00  0.00
ATOM   1839  H5' U3     58       4.355  51.413  27.164  1.00  0.00
ATOM   1840 H5'' U3     58       4.067  52.560  25.837  1.00  0.00
ATOM   1841  C4' U3     58       5.872  52.897  26.782  1.00  0.00
ATOM   1842  H4' U3     58       5.458  53.466  27.615  1.00  0.00
ATOM   1843  O4' U3     58       7.021  52.148  27.263  1.00  0.00
ATOM   1844  C1' U3     58       8.193  52.896  26.946  1.00  0.00
ATOM   1845  H1' U3     58       8.790  53.088  27.837  1.00  0.00
ATOM   1846  N1  U3     58       9.185  52.174  26.118  1.00  0.00
ATOM   1847  C6  U3     58       8.859  51.058  25.296  1.00  0.00
ATOM   1848  H6  U3     58       7.859  50.654  25.226  1.00  0.00
ATOM   1849  C5  U3     58       9.851  50.381  24.773  1.00  0.00
ATOM   1850  H5  U3     58       9.648  49.464  24.239  1.00  0.00
ATOM   1851  C4  U3     58      11.224  50.775  24.817  1.00  0.00
ATOM   1852  O4  U3     58      12.186  50.374  24.203  1.00  0.00
ATOM   1853  N3  U3     58      11.459  51.902  25.568  1.00  0.00
ATOM   1854  H3  U3     58      12.429  52.067  25.797  1.00  0.00
ATOM   1855  C2  U3     58      10.532  52.580  26.263  1.00  0.00
ATOM   1856  O2  U3     58      10.899  53.590  26.880  1.00  0.00
ATOM   1857  C3' U3     58       6.398  53.851  25.705  1.00  0.00
ATOM   1858  H3' U3     58       6.479  53.227  24.815  1.00  0.00
ATOM   1859  C2' U3     58       7.667  54.246  26.313  1.00  0.00
ATOM   1860  H2' U3     58       8.399  54.538  25.559  1.00  0.00
ATOM   1861  O2' U3     58       7.468  55.169  27.359  1.00  0.00
ATOM   1862 HO2' U3     58       8.302  55.566  27.622  1.00  0.00
ATOM   1863  O3' U3     58       5.488  54.873  25.378  1.00  0.00
ATOM   1864 HO3' U3     58       6.087  55.563  25.085  1.00  0.00
TER   
END   
