# Supplementary material for: Modelling the structures of frameshift-stimulatory pseudoknots from representative bat coronaviruses
Source: PLoS Comput Biol. 2023 May 19;19(5):e1011124. doi: 10.1371/journal.pcbi.1011124 (PMC10234561; doi:10.1371/journal.pcbi.1011124)
Supplement: S3 Data — PDB files for the top 3 representative clusters from each conformer (threaded/unthreaded) of each pseudoknot described in the main text, along with PDB files for the representative clusters shown in S8–S18 Figs. (ZIP) [file pcbi.1011124.s003.zip › SI_Model_PDB_files/Neixiang-64_threaded_noMg_cluster2.pdb]

ATOM      1 HO5' A5      1      47.248  30.802  43.581  1.00  0.00
ATOM      2  O5' A5      1      46.916  31.566  44.058  1.00  0.00
ATOM      3  C5' A5      1      47.436  32.827  43.573  1.00  0.00
ATOM      4  H5' A5      1      47.792  33.293  44.492  1.00  0.00
ATOM      5 H5'' A5      1      46.547  33.293  43.148  1.00  0.00
ATOM      6  C4' A5      1      48.568  32.523  42.538  1.00  0.00
ATOM      7  H4' A5      1      49.219  33.394  42.475  1.00  0.00
ATOM      8  O4' A5      1      49.347  31.408  42.947  1.00  0.00
ATOM      9  C1' A5      1      49.710  30.607  41.852  1.00  0.00
ATOM     10  H1' A5      1      50.795  30.617  41.744  1.00  0.00
ATOM     11  N9  A5      1      49.449  29.162  42.089  1.00  0.00
ATOM     12  C8  A5      1      50.371  28.158  42.209  1.00  0.00
ATOM     13  H8  A5      1      51.427  28.373  42.144  1.00  0.00
ATOM     14  N7  A5      1      49.901  27.017  42.573  1.00  0.00
ATOM     15  C5  A5      1      48.507  27.312  42.810  1.00  0.00
ATOM     16  C6  A5      1      47.338  26.575  43.302  1.00  0.00
ATOM     17  N6  A5      1      47.347  25.407  43.856  1.00  0.00
ATOM     18  H61 A5      1      48.099  24.748  44.003  1.00  0.00
ATOM     19  H62 A5      1      46.430  24.988  43.795  1.00  0.00
ATOM     20  N1  A5      1      46.171  27.219  43.368  1.00  0.00
ATOM     21  C2  A5      1      46.159  28.508  43.005  1.00  0.00
ATOM     22  H2  A5      1      45.157  28.894  42.887  1.00  0.00
ATOM     23  N3  A5      1      47.116  29.212  42.502  1.00  0.00
ATOM     24  C4  A5      1      48.285  28.586  42.413  1.00  0.00
ATOM     25  C3' A5      1      47.912  32.162  41.138  1.00  0.00
ATOM     26  H3' A5      1      46.969  31.632  41.276  1.00  0.00
ATOM     27  C2' A5      1      49.076  31.254  40.602  1.00  0.00
ATOM     28  H2' A5      1      48.657  30.482  39.956  1.00  0.00
ATOM     29  O2' A5      1      50.093  31.913  39.770  1.00  0.00
ATOM     30 HO2' A5      1      49.935  32.859  39.731  1.00  0.00
ATOM     31  O3' A5      1      47.813  33.409  40.461  1.00  0.00
ATOM     32  P   G       2      47.069  33.360  39.102  1.00  0.00
ATOM     33  OP1 G       2      47.103  34.729  38.605  1.00  0.00
ATOM     34  OP2 G       2      47.710  32.326  38.212  1.00  0.00
ATOM     35  O5' G       2      45.641  32.855  39.445  1.00  0.00
ATOM     36  C5' G       2      44.860  33.509  40.378  1.00  0.00
ATOM     37  H5' G       2      45.383  33.428  41.331  1.00  0.00
ATOM     38 H5'' G       2      44.678  34.575  40.242  1.00  0.00
ATOM     39  C4' G       2      43.559  32.668  40.565  1.00  0.00
ATOM     40  H4' G       2      43.088  32.562  39.588  1.00  0.00
ATOM     41  O4' G       2      43.747  31.369  41.073  1.00  0.00
ATOM     42  C1' G       2      42.694  30.965  42.010  1.00  0.00
ATOM     43  H1' G       2      42.190  30.143  41.500  1.00  0.00
ATOM     44  N9  G       2      43.140  30.456  43.367  1.00  0.00
ATOM     45  C8  G       2      43.985  30.990  44.243  1.00  0.00
ATOM     46  H8  G       2      44.544  31.883  44.004  1.00  0.00
ATOM     47  N7  G       2      44.186  30.256  45.358  1.00  0.00
ATOM     48  C5  G       2      43.163  29.306  45.226  1.00  0.00
ATOM     49  C6  G       2      42.652  28.310  46.137  1.00  0.00
ATOM     50  O6  G       2      43.158  27.942  47.210  1.00  0.00
ATOM     51  N1  G       2      41.596  27.605  45.719  1.00  0.00
ATOM     52  H1  G       2      41.078  27.181  46.475  1.00  0.00
ATOM     53  C2  G       2      40.927  28.000  44.652  1.00  0.00
ATOM     54  N2  G       2      39.830  27.373  44.453  1.00  0.00
ATOM     55  H21 G       2      39.323  26.885  45.178  1.00  0.00
ATOM     56  H22 G       2      39.477  27.477  43.512  1.00  0.00
ATOM     57  N3  G       2      41.318  28.815  43.676  1.00  0.00
ATOM     58  C4  G       2      42.484  29.485  44.015  1.00  0.00
ATOM     59  C3' G       2      42.610  33.284  41.616  1.00  0.00
ATOM     60  H3' G       2      43.270  33.612  42.419  1.00  0.00
ATOM     61  C2' G       2      41.714  32.088  42.039  1.00  0.00
ATOM     62  H2' G       2      41.195  32.235  42.986  1.00  0.00
ATOM     63  O2' G       2      40.688  31.817  41.057  1.00  0.00
ATOM     64 HO2' G       2      41.017  31.381  40.267  1.00  0.00
ATOM     65  O3' G       2      41.812  34.397  41.144  1.00  0.00
ATOM     66  P   U       3      41.367  35.688  41.991  1.00  0.00
ATOM     67  OP1 U       3      42.329  35.978  43.117  1.00  0.00
ATOM     68  OP2 U       3      41.013  36.834  41.195  1.00  0.00
ATOM     69  O5' U       3      39.968  35.152  42.642  1.00  0.00
ATOM     70  C5' U       3      38.967  34.660  41.860  1.00  0.00
ATOM     71  H5' U       3      38.729  35.342  41.044  1.00  0.00
ATOM     72 H5'' U       3      39.350  33.757  41.383  1.00  0.00
ATOM     73  C4' U       3      37.677  34.593  42.689  1.00  0.00
ATOM     74  H4' U       3      37.306  35.617  42.640  1.00  0.00
ATOM     75  O4' U       3      36.724  33.798  42.069  1.00  0.00
ATOM     76  C1' U       3      35.737  33.519  42.999  1.00  0.00
ATOM     77  H1' U       3      35.066  34.373  43.081  1.00  0.00
ATOM     78  N1  U       3      34.989  32.285  42.572  1.00  0.00
ATOM     79  C6  U       3      35.484  30.962  42.626  1.00  0.00
ATOM     80  H6  U       3      36.465  30.709  43.001  1.00  0.00
ATOM     81  C5  U       3      34.793  29.889  42.186  1.00  0.00
ATOM     82  H5  U       3      35.195  28.892  42.086  1.00  0.00
ATOM     83  C4  U       3      33.413  30.068  41.657  1.00  0.00
ATOM     84  O4  U       3      32.679  29.180  41.161  1.00  0.00
ATOM     85  N3  U       3      32.941  31.353  41.832  1.00  0.00
ATOM     86  H3  U       3      32.024  31.492  41.431  1.00  0.00
ATOM     87  C2  U       3      33.719  32.454  42.092  1.00  0.00
ATOM     88  O2  U       3      33.253  33.578  41.986  1.00  0.00
ATOM     89  C3' U       3      37.861  34.009  44.131  1.00  0.00
ATOM     90  H3' U       3      37.910  34.862  44.808  1.00  0.00
ATOM     91  C2' U       3      36.506  33.383  44.296  1.00  0.00
ATOM     92  H2' U       3      36.761  32.330  44.412  1.00  0.00
ATOM     93  O2' U       3      35.890  33.820  45.473  1.00  0.00
ATOM     94 HO2' U       3      34.947  33.652  45.536  1.00  0.00
ATOM     95  O3' U       3      38.847  33.084  44.302  1.00  0.00
ATOM     96  P   G       4      39.477  32.901  45.664  1.00  0.00
ATOM     97  OP1 G       4      39.244  34.091  46.591  1.00  0.00
ATOM     98  OP2 G       4      40.865  32.400  45.477  1.00  0.00
ATOM     99  O5' G       4      38.563  31.727  46.267  1.00  0.00
ATOM    100  C5' G       4      38.715  30.473  45.578  1.00  0.00
ATOM    101  H5' G       4      39.564  29.984  46.055  1.00  0.00
ATOM    102 H5'' G       4      38.904  30.542  44.506  1.00  0.00
ATOM    103  C4' G       4      37.395  29.746  45.759  1.00  0.00
ATOM    104  H4' G       4      36.623  30.501  45.905  1.00  0.00
ATOM    105  O4' G       4      37.105  28.726  44.751  1.00  0.00
ATOM    106  C1' G       4      36.118  27.815  45.273  1.00  0.00
ATOM    107  H1' G       4      35.144  28.199  44.970  1.00  0.00
ATOM    108  N9  G       4      36.296  26.509  44.589  1.00  0.00
ATOM    109  C8  G       4      37.145  25.418  44.816  1.00  0.00
ATOM    110  H8  G       4      37.670  25.345  45.756  1.00  0.00
ATOM    111  N7  G       4      37.008  24.432  44.006  1.00  0.00
ATOM    112  C5  G       4      35.909  24.823  43.185  1.00  0.00
ATOM    113  C6  G       4      35.200  24.037  42.190  1.00  0.00
ATOM    114  O6  G       4      35.298  22.871  41.848  1.00  0.00
ATOM    115  N1  G       4      34.213  24.777  41.613  1.00  0.00
ATOM    116  H1  G       4      33.726  24.229  40.918  1.00  0.00
ATOM    117  C2  G       4      33.812  26.056  41.900  1.00  0.00
ATOM    118  N2  G       4      32.723  26.473  41.321  1.00  0.00
ATOM    119  H21 G       4      32.082  25.934  40.756  1.00  0.00
ATOM    120  H22 G       4      32.541  27.452  41.491  1.00  0.00
ATOM    121  N3  G       4      34.389  26.760  42.907  1.00  0.00
ATOM    122  C4  G       4      35.465  26.063  43.542  1.00  0.00
ATOM    123  C3' G       4      37.435  28.846  47.006  1.00  0.00
ATOM    124  H3' G       4      37.277  29.375  47.945  1.00  0.00
ATOM    125  C2' G       4      36.272  27.824  46.809  1.00  0.00
ATOM    126  H2' G       4      36.442  26.846  47.259  1.00  0.00
ATOM    127  O2' G       4      35.107  28.257  47.507  1.00  0.00
ATOM    128 HO2' G       4      34.784  27.439  47.892  1.00  0.00
ATOM    129  O3' G       4      38.665  28.122  47.122  1.00  0.00
ATOM    130  P   C       5      39.491  28.057  48.479  1.00  0.00
ATOM    131  OP1 C       5      39.922  29.483  48.758  1.00  0.00
ATOM    132  OP2 C       5      40.497  27.035  48.160  1.00  0.00
ATOM    133  O5' C       5      38.592  27.499  49.694  1.00  0.00
ATOM    134  C5' C       5      38.621  26.069  50.037  1.00  0.00
ATOM    135  H5' C       5      39.632  25.900  50.406  1.00  0.00
ATOM    136 H5'' C       5      38.561  25.472  49.126  1.00  0.00
ATOM    137  C4' C       5      37.455  25.754  50.931  1.00  0.00
ATOM    138  H4' C       5      37.504  24.841  51.524  1.00  0.00
ATOM    139  O4' C       5      37.421  26.921  51.846  1.00  0.00
ATOM    140  C1' C       5      36.109  26.971  52.407  1.00  0.00
ATOM    141  H1' C       5      36.187  26.467  53.371  1.00  0.00
ATOM    142  N1  C       5      35.592  28.337  52.407  1.00  0.00
ATOM    143  C6  C       5      35.548  29.091  51.283  1.00  0.00
ATOM    144  H6  C       5      36.028  28.675  50.409  1.00  0.00
ATOM    145  C5  C       5      35.226  30.405  51.305  1.00  0.00
ATOM    146  H5  C       5      35.157  31.049  50.441  1.00  0.00
ATOM    147  C4  C       5      34.791  30.875  52.574  1.00  0.00
ATOM    148  N4  C       5      34.414  32.070  52.632  1.00  0.00
ATOM    149  H41 C       5      34.570  32.657  51.825  1.00  0.00
ATOM    150  H42 C       5      33.805  32.401  53.367  1.00  0.00
ATOM    151  N3  C       5      34.715  30.196  53.681  1.00  0.00
ATOM    152  C2  C       5      35.065  28.928  53.610  1.00  0.00
ATOM    153  O2  C       5      34.820  28.275  54.642  1.00  0.00
ATOM    154  C3' C       5      36.074  25.910  50.284  1.00  0.00
ATOM    155  H3' C       5      36.113  26.693  49.527  1.00  0.00
ATOM    156  C2' C       5      35.140  26.159  51.460  1.00  0.00
ATOM    157  H2' C       5      34.256  26.750  51.226  1.00  0.00
ATOM    158  O2' C       5      34.775  24.996  52.230  1.00  0.00
ATOM    159 HO2' C       5      34.413  24.477  51.509  1.00  0.00
ATOM    160  O3' C       5      35.763  24.805  49.566  1.00  0.00
ATOM    161  P   G       6      34.374  24.679  48.805  1.00  0.00
ATOM    162  OP1 G       6      34.075  25.875  48.031  1.00  0.00
ATOM    163  OP2 G       6      33.377  24.347  49.866  1.00  0.00
ATOM    164  O5' G       6      34.682  23.393  47.848  1.00  0.00
ATOM    165  C5' G       6      35.271  23.508  46.583  1.00  0.00
ATOM    166  H5' G       6      36.343  23.615  46.747  1.00  0.00
ATOM    167 H5'' G       6      34.976  24.390  46.015  1.00  0.00
ATOM    168  C4' G       6      35.087  22.285  45.723  1.00  0.00
ATOM    169  H4' G       6      35.565  22.497  44.767  1.00  0.00
ATOM    170  O4' G       6      35.582  21.089  46.316  1.00  0.00
ATOM    171  C1' G       6      34.671  20.047  46.246  1.00  0.00
ATOM    172  H1' G       6      35.175  19.108  46.017  1.00  0.00
ATOM    173  N9  G       6      33.860  19.857  47.512  1.00  0.00
ATOM    174  C8  G       6      33.997  20.597  48.659  1.00  0.00
ATOM    175  H8  G       6      34.763  21.355  48.738  1.00  0.00
ATOM    176  N7  G       6      33.170  20.318  49.638  1.00  0.00
ATOM    177  C5  G       6      32.445  19.291  49.032  1.00  0.00
ATOM    178  C6  G       6      31.389  18.499  49.571  1.00  0.00
ATOM    179  O6  G       6      30.833  18.514  50.713  1.00  0.00
ATOM    180  N1  G       6      30.929  17.501  48.711  1.00  0.00
ATOM    181  H1  G       6      30.328  16.804  49.128  1.00  0.00
ATOM    182  C2  G       6      31.485  17.214  47.481  1.00  0.00
ATOM    183  N2  G       6      31.037  16.139  46.891  1.00  0.00
ATOM    184  H21 G       6      31.402  15.942  45.969  1.00  0.00
ATOM    185  H22 G       6      30.274  15.600  47.273  1.00  0.00
ATOM    186  N3  G       6      32.495  17.930  47.017  1.00  0.00
ATOM    187  C4  G       6      32.897  18.960  47.764  1.00  0.00
ATOM    188  C3' G       6      33.601  21.993  45.467  1.00  0.00
ATOM    189  H3' G       6      33.012  22.159  46.369  1.00  0.00
ATOM    190  C2' G       6      33.648  20.416  45.153  1.00  0.00
ATOM    191  H2' G       6      32.658  19.999  45.340  1.00  0.00
ATOM    192  O2' G       6      34.083  20.074  43.927  1.00  0.00
ATOM    193 HO2' G       6      34.208  19.123  43.880  1.00  0.00
ATOM    194  O3' G       6      33.136  22.750  44.382  1.00  0.00
ATOM    195  P   G       7      31.578  23.037  44.245  1.00  0.00
ATOM    196  OP1 G       7      31.241  23.726  42.945  1.00  0.00
ATOM    197  OP2 G       7      31.080  23.679  45.424  1.00  0.00
ATOM    198  O5' G       7      30.815  21.615  44.267  1.00  0.00
ATOM    199  C5' G       7      30.676  20.793  43.132  1.00  0.00
ATOM    200  H5' G       7      31.635  20.514  42.696  1.00  0.00
ATOM    201 H5'' G       7      30.201  21.357  42.329  1.00  0.00
ATOM    202  C4' G       7      29.760  19.606  43.312  1.00  0.00
ATOM    203  H4' G       7      29.813  19.063  42.368  1.00  0.00
ATOM    204  O4' G       7      30.212  18.737  44.350  1.00  0.00
ATOM    205  C1' G       7      29.088  18.383  45.133  1.00  0.00
ATOM    206  H1' G       7      29.204  17.322  45.352  1.00  0.00
ATOM    207  N9  G       7      28.905  19.112  46.408  1.00  0.00
ATOM    208  C8  G       7      29.586  20.123  47.017  1.00  0.00
ATOM    209  H8  G       7      30.476  20.555  46.585  1.00  0.00
ATOM    210  N7  G       7      29.140  20.496  48.227  1.00  0.00
ATOM    211  C5  G       7      28.065  19.615  48.393  1.00  0.00
ATOM    212  C6  G       7      27.151  19.475  49.510  1.00  0.00
ATOM    213  O6  G       7      26.973  20.079  50.578  1.00  0.00
ATOM    214  N1  G       7      26.279  18.382  49.347  1.00  0.00
ATOM    215  H1  G       7      25.667  18.067  50.086  1.00  0.00
ATOM    216  C2  G       7      26.289  17.588  48.312  1.00  0.00
ATOM    217  N2  G       7      25.523  16.549  48.365  1.00  0.00
ATOM    218  H21 G       7      25.545  15.982  47.530  1.00  0.00
ATOM    219  H22 G       7      24.966  16.393  49.193  1.00  0.00
ATOM    220  N3  G       7      27.037  17.798  47.228  1.00  0.00
ATOM    221  C4  G       7      27.980  18.730  47.355  1.00  0.00
ATOM    222  C3' G       7      28.319  20.002  43.621  1.00  0.00
ATOM    223  H3' G       7      28.375  20.736  44.425  1.00  0.00
ATOM    224  C2' G       7      27.880  18.665  44.231  1.00  0.00
ATOM    225  H2' G       7      26.986  18.655  44.855  1.00  0.00
ATOM    226  O2' G       7      27.716  17.640  43.272  1.00  0.00
ATOM    227 HO2' G       7      27.246  17.992  42.513  1.00  0.00
ATOM    228  O3' G       7      27.569  20.438  42.525  1.00  0.00
ATOM    229  P   G       8      26.351  21.426  42.726  1.00  0.00
ATOM    230  OP1 G       8      25.900  21.986  41.471  1.00  0.00
ATOM    231  OP2 G       8      26.789  22.343  43.817  1.00  0.00
ATOM    232  O5' G       8      25.173  20.551  43.264  1.00  0.00
ATOM    233  C5' G       8      24.605  19.463  42.569  1.00  0.00
ATOM    234  H5' G       8      25.352  18.787  42.154  1.00  0.00
ATOM    235 H5'' G       8      24.057  19.869  41.719  1.00  0.00
ATOM    236  C4' G       8      23.668  18.632  43.400  1.00  0.00
ATOM    237  H4' G       8      23.351  17.690  42.954  1.00  0.00
ATOM    238  O4' G       8      24.300  18.301  44.639  1.00  0.00
ATOM    239  C1' G       8      23.409  18.381  45.711  1.00  0.00
ATOM    240  H1' G       8      23.449  17.443  46.265  1.00  0.00
ATOM    241  N9  G       8      23.671  19.483  46.642  1.00  0.00
ATOM    242  C8  G       8      24.531  20.535  46.540  1.00  0.00
ATOM    243  H8  G       8      25.118  20.597  45.635  1.00  0.00
ATOM    244  N7  G       8      24.648  21.228  47.664  1.00  0.00
ATOM    245  C5  G       8      23.864  20.611  48.598  1.00  0.00
ATOM    246  C6  G       8      23.526  20.943  49.963  1.00  0.00
ATOM    247  O6  G       8      24.058  21.768  50.703  1.00  0.00
ATOM    248  N1  G       8      22.481  20.176  50.403  1.00  0.00
ATOM    249  H1  G       8      22.299  20.252  51.394  1.00  0.00
ATOM    250  C2  G       8      21.908  19.200  49.707  1.00  0.00
ATOM    251  N2  G       8      20.847  18.643  50.286  1.00  0.00
ATOM    252  H21 G       8      20.229  18.016  49.791  1.00  0.00
ATOM    253  H22 G       8      20.726  18.875  51.262  1.00  0.00
ATOM    254  N3  G       8      22.296  18.766  48.540  1.00  0.00
ATOM    255  C4  G       8      23.185  19.545  47.953  1.00  0.00
ATOM    256  C3' G       8      22.507  19.488  43.870  1.00  0.00
ATOM    257  H3' G       8      22.941  20.456  44.119  1.00  0.00
ATOM    258  C2' G       8      22.077  18.648  45.016  1.00  0.00
ATOM    259  H2' G       8      21.573  19.357  45.673  1.00  0.00
ATOM    260  O2' G       8      21.225  17.496  44.703  1.00  0.00
ATOM    261 HO2' G       8      20.632  17.339  45.441  1.00  0.00
ATOM    262  O3' G       8      21.469  19.705  42.855  1.00  0.00
ATOM    263  P   G       9      20.567  20.991  43.056  1.00  0.00
ATOM    264  OP1 G       9      19.784  21.107  41.814  1.00  0.00
ATOM    265  OP2 G       9      21.476  22.106  43.335  1.00  0.00
ATOM    266  O5' G       9      19.642  20.822  44.354  1.00  0.00
ATOM    267  C5' G       9      18.678  19.783  44.388  1.00  0.00
ATOM    268  H5' G       9      19.153  18.843  44.109  1.00  0.00
ATOM    269 H5'' G       9      18.052  19.967  43.515  1.00  0.00
ATOM    270  C4' G       9      17.925  19.589  45.783  1.00  0.00
ATOM    271  H4' G       9      17.391  18.640  45.756  1.00  0.00
ATOM    272  O4' G       9      18.877  19.567  46.874  1.00  0.00
ATOM    273  C1' G       9      18.321  20.056  48.081  1.00  0.00
ATOM    274  H1' G       9      18.288  19.365  48.923  1.00  0.00
ATOM    275  N9  G       9      19.273  21.062  48.584  1.00  0.00
ATOM    276  C8  G       9      20.373  21.624  47.885  1.00  0.00
ATOM    277  H8  G       9      20.736  21.260  46.935  1.00  0.00
ATOM    278  N7  G       9      21.178  22.287  48.674  1.00  0.00
ATOM    279  C5  G       9      20.446  22.419  49.851  1.00  0.00
ATOM    280  C6  G       9      20.750  22.979  51.146  1.00  0.00
ATOM    281  O6  G       9      21.789  23.485  51.506  1.00  0.00
ATOM    282  N1  G       9      19.768  22.822  52.084  1.00  0.00
ATOM    283  H1  G       9      19.952  23.116  53.032  1.00  0.00
ATOM    284  C2  G       9      18.626  22.167  51.849  1.00  0.00
ATOM    285  N2  G       9      17.802  22.153  52.821  1.00  0.00
ATOM    286  H21 G       9      16.892  21.716  52.800  1.00  0.00
ATOM    287  H22 G       9      17.933  22.799  53.587  1.00  0.00
ATOM    288  N3  G       9      18.365  21.457  50.754  1.00  0.00
ATOM    289  C4  G       9      19.305  21.656  49.798  1.00  0.00
ATOM    290  C3' G       9      17.025  20.814  46.172  1.00  0.00
ATOM    291  H3' G       9      17.549  21.726  45.887  1.00  0.00
ATOM    292  C2' G       9      17.024  20.733  47.764  1.00  0.00
ATOM    293  H2' G       9      16.975  21.713  48.240  1.00  0.00
ATOM    294  O2' G       9      16.026  19.725  48.079  1.00  0.00
ATOM    295 HO2' G       9      16.018  19.633  49.035  1.00  0.00
ATOM    296  O3' G       9      15.751  20.878  45.568  1.00  0.00
ATOM    297  P   C      10      14.996  22.304  45.435  1.00  0.00
ATOM    298  OP1 C      10      13.704  22.082  44.726  1.00  0.00
ATOM    299  OP2 C      10      15.993  23.188  44.812  1.00  0.00
ATOM    300  O5' C      10      14.633  22.957  46.809  1.00  0.00
ATOM    301  C5' C      10      13.722  22.349  47.684  1.00  0.00
ATOM    302  H5' C      10      13.902  21.299  47.917  1.00  0.00
ATOM    303 H5'' C      10      12.729  22.251  47.246  1.00  0.00
ATOM    304  C4' C      10      13.777  23.132  49.041  1.00  0.00
ATOM    305  H4' C      10      13.166  22.605  49.774  1.00  0.00
ATOM    306  O4' C      10      15.030  23.036  49.503  1.00  0.00
ATOM    307  C1' C      10      15.171  24.019  50.485  1.00  0.00
ATOM    308  H1' C      10      14.983  23.538  51.445  1.00  0.00
ATOM    309  N1  C      10      16.560  24.646  50.578  1.00  0.00
ATOM    310  C6  C      10      17.415  24.529  49.523  1.00  0.00
ATOM    311  H6  C      10      17.120  23.963  48.652  1.00  0.00
ATOM    312  C5  C      10      18.664  25.135  49.635  1.00  0.00
ATOM    313  H5  C      10      19.457  24.965  48.922  1.00  0.00
ATOM    314  C4  C      10      18.940  25.731  50.842  1.00  0.00
ATOM    315  N4  C      10      20.068  26.297  51.181  1.00  0.00
ATOM    316  H41 C      10      20.889  26.386  50.599  1.00  0.00
ATOM    317  H42 C      10      20.119  26.822  52.042  1.00  0.00
ATOM    318  N3  C      10      18.104  25.948  51.861  1.00  0.00
ATOM    319  C2  C      10      16.947  25.275  51.761  1.00  0.00
ATOM    320  O2  C      10      16.225  25.363  52.754  1.00  0.00
ATOM    321  C3' C      10      13.411  24.578  48.965  1.00  0.00
ATOM    322  H3' C      10      13.967  25.117  48.198  1.00  0.00
ATOM    323  C2' C      10      14.053  25.059  50.320  1.00  0.00
ATOM    324  H2' C      10      14.407  26.067  50.103  1.00  0.00
ATOM    325  O2' C      10      13.200  24.969  51.520  1.00  0.00
ATOM    326 HO2' C      10      13.433  25.750  52.027  1.00  0.00
ATOM    327  O3' C      10      12.056  24.844  48.924  1.00  0.00
ATOM    328  P   U      11      11.479  26.246  48.625  1.00  0.00
ATOM    329  OP1 U      11      10.064  26.105  48.438  1.00  0.00
ATOM    330  OP2 U      11      12.329  26.756  47.557  1.00  0.00
ATOM    331  O5' U      11      11.721  27.078  49.968  1.00  0.00
ATOM    332  C5' U      11      10.879  27.064  51.114  1.00  0.00
ATOM    333  H5' U      11      10.816  26.075  51.569  1.00  0.00
ATOM    334 H5'' U      11       9.873  27.425  50.904  1.00  0.00
ATOM    335  C4' U      11      11.523  27.949  52.157  1.00  0.00
ATOM    336  H4' U      11      10.958  27.775  53.072  1.00  0.00
ATOM    337  O4' U      11      12.862  27.480  52.513  1.00  0.00
ATOM    338  C1' U      11      13.582  28.483  53.228  1.00  0.00
ATOM    339  H1' U      11      13.690  28.251  54.288  1.00  0.00
ATOM    340  N1  U      11      14.953  28.658  52.683  1.00  0.00
ATOM    341  C6  U      11      15.227  28.506  51.345  1.00  0.00
ATOM    342  H6  U      11      14.361  28.423  50.705  1.00  0.00
ATOM    343  C5  U      11      16.466  28.539  50.899  1.00  0.00
ATOM    344  H5  U      11      16.632  28.370  49.845  1.00  0.00
ATOM    345  C4  U      11      17.568  28.887  51.741  1.00  0.00
ATOM    346  O4  U      11      18.739  29.114  51.481  1.00  0.00
ATOM    347  N3  U      11      17.191  29.255  53.046  1.00  0.00
ATOM    348  H3  U      11      17.851  29.722  53.651  1.00  0.00
ATOM    349  C2  U      11      15.932  29.139  53.555  1.00  0.00
ATOM    350  O2  U      11      15.709  29.441  54.722  1.00  0.00
ATOM    351  C3' U      11      11.727  29.389  51.930  1.00  0.00
ATOM    352  H3' U      11      12.226  29.377  50.961  1.00  0.00
ATOM    353  C2' U      11      12.740  29.723  53.100  1.00  0.00
ATOM    354  H2' U      11      13.254  30.610  52.728  1.00  0.00
ATOM    355  O2' U      11      12.122  29.910  54.324  1.00  0.00
ATOM    356 HO2' U      11      12.728  30.398  54.887  1.00  0.00
ATOM    357  O3' U      11      10.639  30.235  51.861  1.00  0.00
ATOM    358  P   C      12      10.630  31.684  51.095  1.00  0.00
ATOM    359  OP1 C      12       9.257  32.315  51.213  1.00  0.00
ATOM    360  OP2 C      12      11.174  31.484  49.749  1.00  0.00
ATOM    361  O5' C      12      11.588  32.598  51.996  1.00  0.00
ATOM    362  C5' C      12      11.191  32.979  53.268  1.00  0.00
ATOM    363  H5' C      12      11.075  32.142  53.957  1.00  0.00
ATOM    364 H5'' C      12      10.257  33.536  53.199  1.00  0.00
ATOM    365  C4' C      12      12.299  33.853  53.889  1.00  0.00
ATOM    366  H4' C      12      11.916  34.205  54.847  1.00  0.00
ATOM    367  O4' C      12      13.474  33.034  54.235  1.00  0.00
ATOM    368  C1' C      12      14.666  33.923  54.312  1.00  0.00
ATOM    369  H1' C      12      15.200  33.814  55.256  1.00  0.00
ATOM    370  N1  C      12      15.670  33.599  53.205  1.00  0.00
ATOM    371  C6  C      12      15.439  32.637  52.223  1.00  0.00
ATOM    372  H6  C      12      14.415  32.319  52.097  1.00  0.00
ATOM    373  C5  C      12      16.402  32.157  51.400  1.00  0.00
ATOM    374  H5  C      12      16.088  31.437  50.659  1.00  0.00
ATOM    375  C4  C      12      17.663  32.746  51.589  1.00  0.00
ATOM    376  N4  C      12      18.554  32.461  50.725  1.00  0.00
ATOM    377  H41 C      12      18.474  31.698  50.069  1.00  0.00
ATOM    378  H42 C      12      19.448  32.893  50.914  1.00  0.00
ATOM    379  N3  C      12      17.938  33.624  52.470  1.00  0.00
ATOM    380  C2  C      12      16.981  34.106  53.286  1.00  0.00
ATOM    381  O2  C      12      17.391  34.907  54.152  1.00  0.00
ATOM    382  C3' C      12      12.743  35.042  53.131  1.00  0.00
ATOM    383  H3' C      12      12.949  34.698  52.117  1.00  0.00
ATOM    384  C2' C      12      14.069  35.280  53.899  1.00  0.00
ATOM    385  H2' C      12      14.786  35.891  53.351  1.00  0.00
ATOM    386  O2' C      12      13.756  36.016  55.093  1.00  0.00
ATOM    387 HO2' C      12      12.978  36.541  54.888  1.00  0.00
ATOM    388  O3' C      12      11.854  36.142  53.138  1.00  0.00
ATOM    389  P   U      13      11.912  37.128  51.933  1.00  0.00
ATOM    390  OP1 U      13      10.857  38.077  52.109  1.00  0.00
ATOM    391  OP2 U      13      11.856  36.311  50.676  1.00  0.00
ATOM    392  O5' U      13      13.331  37.856  52.111  1.00  0.00
ATOM    393  C5' U      13      13.673  38.629  53.250  1.00  0.00
ATOM    394  H5' U      13      13.479  38.114  54.191  1.00  0.00
ATOM    395 H5'' U      13      12.932  39.428  53.265  1.00  0.00
ATOM    396  C4' U      13      15.151  39.153  53.300  1.00  0.00
ATOM    397  H4' U      13      15.211  39.748  54.211  1.00  0.00
ATOM    398  O4' U      13      16.049  38.100  53.238  1.00  0.00
ATOM    399  C1' U      13      17.258  38.550  52.674  1.00  0.00
ATOM    400  H1' U      13      17.958  38.588  53.509  1.00  0.00
ATOM    401  N1  U      13      17.667  37.654  51.639  1.00  0.00
ATOM    402  C6  U      13      16.718  36.939  50.900  1.00  0.00
ATOM    403  H6  U      13      15.659  36.926  51.115  1.00  0.00
ATOM    404  C5  U      13      17.159  36.014  50.027  1.00  0.00
ATOM    405  H5  U      13      16.444  35.442  49.456  1.00  0.00
ATOM    406  C4  U      13      18.574  35.918  49.701  1.00  0.00
ATOM    407  O4  U      13      19.007  35.117  48.868  1.00  0.00
ATOM    408  N3  U      13      19.431  36.665  50.430  1.00  0.00
ATOM    409  H3  U      13      20.378  36.546  50.100  1.00  0.00
ATOM    410  C2  U      13      19.033  37.585  51.359  1.00  0.00
ATOM    411  O2  U      13      19.914  38.180  52.017  1.00  0.00
ATOM    412  C3' U      13      15.548  39.849  51.959  1.00  0.00
ATOM    413  H3' U      13      15.136  39.233  51.159  1.00  0.00
ATOM    414  C2' U      13      17.058  39.956  52.063  1.00  0.00
ATOM    415  H2' U      13      17.476  40.132  51.072  1.00  0.00
ATOM    416  O2' U      13      17.502  40.915  53.123  1.00  0.00
ATOM    417 HO2' U      13      18.292  41.383  52.842  1.00  0.00
ATOM    418  O3' U      13      14.966  41.131  51.877  1.00  0.00
ATOM    419  P   A      14      15.209  42.112  50.576  1.00  0.00
ATOM    420  OP1 A      14      14.751  43.434  50.969  1.00  0.00
ATOM    421  OP2 A      14      14.655  41.426  49.420  1.00  0.00
ATOM    422  O5' A      14      16.749  42.232  50.202  1.00  0.00
ATOM    423  C5' A      14      17.566  43.198  50.903  1.00  0.00
ATOM    424  H5' A      14      17.502  43.106  51.987  1.00  0.00
ATOM    425 H5'' A      14      17.256  44.187  50.564  1.00  0.00
ATOM    426  C4' A      14      19.028  43.119  50.407  1.00  0.00
ATOM    427  H4' A      14      19.594  43.873  50.954  1.00  0.00
ATOM    428  O4' A      14      19.494  41.806  50.582  1.00  0.00
ATOM    429  C1' A      14      20.493  41.547  49.618  1.00  0.00
ATOM    430  H1' A      14      21.388  41.320  50.198  1.00  0.00
ATOM    431  N9  A      14      20.128  40.386  48.804  1.00  0.00
ATOM    432  C8  A      14      18.867  39.753  48.702  1.00  0.00
ATOM    433  H8  A      14      18.001  40.276  49.078  1.00  0.00
ATOM    434  N7  A      14      18.929  38.646  48.026  1.00  0.00
ATOM    435  C5  A      14      20.232  38.593  47.641  1.00  0.00
ATOM    436  C6  A      14      20.999  37.619  46.938  1.00  0.00
ATOM    437  N6  A      14      20.631  36.435  46.560  1.00  0.00
ATOM    438  H61 A      14      19.691  36.073  46.639  1.00  0.00
ATOM    439  H62 A      14      21.348  35.870  46.128  1.00  0.00
ATOM    440  N1  A      14      22.298  37.848  46.705  1.00  0.00
ATOM    441  C2  A      14      22.830  38.978  47.197  1.00  0.00
ATOM    442  H2  A      14      23.905  39.002  47.096  1.00  0.00
ATOM    443  N3  A      14      22.294  39.917  47.905  1.00  0.00
ATOM    444  C4  A      14      20.968  39.676  48.040  1.00  0.00
ATOM    445  C3' A      14      19.315  43.526  48.942  1.00  0.00
ATOM    446  H3' A      14      18.504  43.063  48.379  1.00  0.00
ATOM    447  C2' A      14      20.647  42.812  48.780  1.00  0.00
ATOM    448  H2' A      14      20.778  42.523  47.738  1.00  0.00
ATOM    449  O2' A      14      21.736  43.543  49.348  1.00  0.00
ATOM    450 HO2' A      14      21.583  44.490  49.340  1.00  0.00
ATOM    451  O3' A      14      19.290  44.949  48.613  1.00  0.00
ATOM    452  P   G      15      18.884  45.460  47.218  1.00  0.00
ATOM    453  OP1 G      15      18.764  46.900  47.318  1.00  0.00
ATOM    454  OP2 G      15      17.774  44.691  46.831  1.00  0.00
ATOM    455  O5' G      15      20.106  45.138  46.338  1.00  0.00
ATOM    456  C5' G      15      21.374  45.626  46.627  1.00  0.00
ATOM    457  H5' G      15      21.474  45.531  47.708  1.00  0.00
ATOM    458 H5'' G      15      21.571  46.671  46.386  1.00  0.00
ATOM    459  C4' G      15      22.617  44.892  46.051  1.00  0.00
ATOM    460  H4' G      15      23.456  45.414  46.511  1.00  0.00
ATOM    461  O4' G      15      22.670  43.546  46.414  1.00  0.00
ATOM    462  C1' G      15      23.239  42.734  45.426  1.00  0.00
ATOM    463  H1' G      15      24.233  42.453  45.774  1.00  0.00
ATOM    464  N9  G      15      22.342  41.688  44.904  1.00  0.00
ATOM    465  C8  G      15      21.008  41.598  44.948  1.00  0.00
ATOM    466  H8  G      15      20.357  42.361  45.348  1.00  0.00
ATOM    467  N7  G      15      20.448  40.572  44.315  1.00  0.00
ATOM    468  C5  G      15      21.608  39.882  43.878  1.00  0.00
ATOM    469  C6  G      15      21.785  38.663  43.179  1.00  0.00
ATOM    470  O6  G      15      20.949  37.788  42.800  1.00  0.00
ATOM    471  N1  G      15      23.040  38.368  42.982  1.00  0.00
ATOM    472  H1  G      15      23.209  37.590  42.360  1.00  0.00
ATOM    473  C2  G      15      24.066  39.085  43.336  1.00  0.00
ATOM    474  N2  G      15      25.230  38.640  42.817  1.00  0.00
ATOM    475  H21 G      15      25.965  39.325  42.919  1.00  0.00
ATOM    476  H22 G      15      25.327  37.823  42.232  1.00  0.00
ATOM    477  N3  G      15      24.068  40.318  43.877  1.00  0.00
ATOM    478  C4  G      15      22.756  40.611  44.142  1.00  0.00
ATOM    479  C3' G      15      22.658  44.949  44.546  1.00  0.00
ATOM    480  H3' G      15      21.667  44.751  44.138  1.00  0.00
ATOM    481  C2' G      15      23.504  43.685  44.207  1.00  0.00
ATOM    482  H2' G      15      23.208  43.250  43.252  1.00  0.00
ATOM    483  O2' G      15      24.933  43.967  44.283  1.00  0.00
ATOM    484 HO2' G      15      25.185  44.374  43.451  1.00  0.00
ATOM    485  O3' G      15      23.147  46.166  44.058  1.00  0.00
ATOM    486  P   U      16      22.632  46.605  42.605  1.00  0.00
ATOM    487  OP1 U      16      23.210  47.949  42.293  1.00  0.00
ATOM    488  OP2 U      16      21.139  46.395  42.572  1.00  0.00
ATOM    489  O5' U      16      23.249  45.586  41.562  1.00  0.00
ATOM    490  C5' U      16      24.649  45.744  41.243  1.00  0.00
ATOM    491  H5' U      16      25.238  45.630  42.153  1.00  0.00
ATOM    492 H5'' U      16      24.798  46.726  40.794  1.00  0.00
ATOM    493  C4' U      16      25.226  44.711  40.229  1.00  0.00
ATOM    494  H4' U      16      26.290  44.939  40.179  1.00  0.00
ATOM    495  O4' U      16      25.294  43.461  40.865  1.00  0.00
ATOM    496  C1' U      16      25.233  42.382  39.969  1.00  0.00
ATOM    497  H1' U      16      26.046  41.658  40.015  1.00  0.00
ATOM    498  N1  U      16      24.046  41.603  40.074  1.00  0.00
ATOM    499  C6  U      16      22.887  42.216  40.561  1.00  0.00
ATOM    500  H6  U      16      22.965  43.260  40.825  1.00  0.00
ATOM    501  C5  U      16      21.721  41.532  40.715  1.00  0.00
ATOM    502  H5  U      16      20.808  42.042  40.983  1.00  0.00
ATOM    503  C4  U      16      21.623  40.160  40.213  1.00  0.00
ATOM    504  O4  U      16      20.580  39.557  40.066  1.00  0.00
ATOM    505  N3  U      16      22.818  39.588  39.951  1.00  0.00
ATOM    506  H3  U      16      22.815  38.617  39.673  1.00  0.00
ATOM    507  C2  U      16      24.016  40.225  39.822  1.00  0.00
ATOM    508  O2  U      16      24.984  39.565  39.425  1.00  0.00
ATOM    509  C3' U      16      24.597  44.497  38.905  1.00  0.00
ATOM    510  H3' U      16      23.537  44.247  38.908  1.00  0.00
ATOM    511  C2' U      16      25.236  43.121  38.651  1.00  0.00
ATOM    512  H2' U      16      24.623  42.580  37.931  1.00  0.00
ATOM    513  O2' U      16      26.527  43.179  38.126  1.00  0.00
ATOM    514 HO2' U      16      26.623  43.501  37.227  1.00  0.00
ATOM    515  O3' U      16      25.099  45.371  37.881  1.00  0.00
ATOM    516  P   G      17      24.539  45.353  36.399  1.00  0.00
ATOM    517  OP1 G      17      24.771  44.011  35.853  1.00  0.00
ATOM    518  OP2 G      17      25.143  46.492  35.614  1.00  0.00
ATOM    519  O5' G      17      22.957  45.798  36.519  1.00  0.00
ATOM    520  C5' G      17      21.867  44.873  36.512  1.00  0.00
ATOM    521  H5' G      17      22.001  43.989  37.135  1.00  0.00
ATOM    522 H5'' G      17      21.679  44.548  35.488  1.00  0.00
ATOM    523  C4' G      17      20.535  45.433  36.967  1.00  0.00
ATOM    524  H4' G      17      19.830  44.615  36.819  1.00  0.00
ATOM    525  O4' G      17      20.514  45.745  38.306  1.00  0.00
ATOM    526  C1' G      17      20.187  47.119  38.310  1.00  0.00
ATOM    527  H1' G      17      19.496  47.309  39.131  1.00  0.00
ATOM    528  N9  G      17      21.367  48.049  38.502  1.00  0.00
ATOM    529  C8  G      17      22.657  47.709  38.857  1.00  0.00
ATOM    530  H8  G      17      22.909  46.682  39.074  1.00  0.00
ATOM    531  N7  G      17      23.476  48.688  38.926  1.00  0.00
ATOM    532  C5  G      17      22.731  49.832  38.634  1.00  0.00
ATOM    533  C6  G      17      23.132  51.199  38.548  1.00  0.00
ATOM    534  O6  G      17      24.238  51.711  38.607  1.00  0.00
ATOM    535  N1  G      17      22.109  52.026  38.187  1.00  0.00
ATOM    536  H1  G      17      22.245  53.016  38.333  1.00  0.00
ATOM    537  C2  G      17      20.812  51.576  38.055  1.00  0.00
ATOM    538  N2  G      17      19.894  52.533  37.719  1.00  0.00
ATOM    539  H21 G      17      18.927  52.241  37.707  1.00  0.00
ATOM    540  H22 G      17      20.188  53.467  37.474  1.00  0.00
ATOM    541  N3  G      17      20.401  50.314  38.107  1.00  0.00
ATOM    542  C4  G      17      21.437  49.446  38.370  1.00  0.00
ATOM    543  C3' G      17      19.995  46.585  36.057  1.00  0.00
ATOM    544  H3' G      17      20.794  47.101  35.523  1.00  0.00
ATOM    545  C2' G      17      19.380  47.481  37.071  1.00  0.00
ATOM    546  H2' G      17      19.346  48.541  36.817  1.00  0.00
ATOM    547  O2' G      17      18.078  47.194  37.318  1.00  0.00
ATOM    548 HO2' G      17      17.993  46.303  36.971  1.00  0.00
ATOM    549  O3' G      17      19.122  45.890  35.212  1.00  0.00
ATOM    550  P   C      18      19.152  46.064  33.692  1.00  0.00
ATOM    551  OP1 C      18      18.079  45.240  33.106  1.00  0.00
ATOM    552  OP2 C      18      20.552  45.825  33.241  1.00  0.00
ATOM    553  O5' C      18      18.844  47.616  33.506  1.00  0.00
ATOM    554  C5' C      18      17.587  48.200  33.708  1.00  0.00
ATOM    555  H5' C      18      17.115  47.999  34.669  1.00  0.00
ATOM    556 H5'' C      18      16.883  48.022  32.895  1.00  0.00
ATOM    557  C4' C      18      17.785  49.674  33.623  1.00  0.00
ATOM    558  H4' C      18      16.882  50.164  33.989  1.00  0.00
ATOM    559  O4' C      18      18.714  50.072  34.572  1.00  0.00
ATOM    560  C1' C      18      19.535  51.062  33.952  1.00  0.00
ATOM    561  H1' C      18      19.261  52.115  34.017  1.00  0.00
ATOM    562  N1  C      18      20.943  50.989  34.368  1.00  0.00
ATOM    563  C6  C      18      21.508  49.739  34.676  1.00  0.00
ATOM    564  H6  C      18      21.010  48.839  34.345  1.00  0.00
ATOM    565  C5  C      18      22.797  49.698  34.994  1.00  0.00
ATOM    566  H5  C      18      23.311  48.780  35.239  1.00  0.00
ATOM    567  C4  C      18      23.534  50.886  35.135  1.00  0.00
ATOM    568  N4  C      18      24.828  50.903  35.342  1.00  0.00
ATOM    569  H41 C      18      25.358  50.087  35.070  1.00  0.00
ATOM    570  H42 C      18      25.328  51.726  35.645  1.00  0.00
ATOM    571  N3  C      18      22.975  52.049  34.914  1.00  0.00
ATOM    572  C2  C      18      21.712  52.158  34.511  1.00  0.00
ATOM    573  O2  C      18      21.281  53.272  34.271  1.00  0.00
ATOM    574  C3' C      18      18.149  50.238  32.255  1.00  0.00
ATOM    575  H3' C      18      18.197  49.463  31.490  1.00  0.00
ATOM    576  C2' C      18      19.550  50.798  32.469  1.00  0.00
ATOM    577  H2' C      18      20.162  49.951  32.162  1.00  0.00
ATOM    578  O2' C      18      19.980  51.946  31.666  1.00  0.00
ATOM    579 HO2' C      18      19.699  51.746  30.771  1.00  0.00
ATOM    580  O3' C      18      17.277  51.420  32.008  1.00  0.00
ATOM    581  P   A      19      15.729  51.319  31.504  1.00  0.00
ATOM    582  OP1 A      19      15.594  50.125  30.655  1.00  0.00
ATOM    583  OP2 A      19      15.453  52.714  31.003  1.00  0.00
ATOM    584  O5' A      19      14.810  51.223  32.838  1.00  0.00
ATOM    585  C5' A      19      15.033  52.227  33.819  1.00  0.00
ATOM    586  H5' A      19      15.601  53.089  33.471  1.00  0.00
ATOM    587 H5'' A      19      15.396  51.733  34.721  1.00  0.00
ATOM    588  C4' A      19      13.582  52.790  34.107  1.00  0.00
ATOM    589  H4' A      19      13.615  53.560  34.878  1.00  0.00
ATOM    590  O4' A      19      12.851  53.185  32.981  1.00  0.00
ATOM    591  C1' A      19      11.447  52.931  33.023  1.00  0.00
ATOM    592  H1' A      19      10.928  53.888  32.963  1.00  0.00
ATOM    593  N9  A      19      11.010  51.948  32.039  1.00  0.00
ATOM    594  C8  A      19      11.717  51.097  31.269  1.00  0.00
ATOM    595  H8  A      19      12.785  51.196  31.136  1.00  0.00
ATOM    596  N7  A      19      11.064  50.112  30.697  1.00  0.00
ATOM    597  C5  A      19       9.776  50.414  31.037  1.00  0.00
ATOM    598  C6  A      19       8.523  49.816  30.855  1.00  0.00
ATOM    599  N6  A      19       8.189  48.823  30.014  1.00  0.00
ATOM    600  H61 A      19       8.767  48.422  29.289  1.00  0.00
ATOM    601  H62 A      19       7.197  48.670  29.905  1.00  0.00
ATOM    602  N1  A      19       7.440  50.232  31.563  1.00  0.00
ATOM    603  C2  A      19       7.630  51.208  32.436  1.00  0.00
ATOM    604  H2  A      19       6.714  51.484  32.937  1.00  0.00
ATOM    605  N3  A      19       8.728  51.846  32.780  1.00  0.00
ATOM    606  C4  A      19       9.755  51.474  31.986  1.00  0.00
ATOM    607  C3' A      19      12.694  51.781  34.851  1.00  0.00
ATOM    608  H3' A      19      12.844  50.747  34.541  1.00  0.00
ATOM    609  C2' A      19      11.311  52.341  34.490  1.00  0.00
ATOM    610  H2' A      19      10.611  51.505  34.518  1.00  0.00
ATOM    611  O2' A      19      10.873  53.321  35.404  1.00  0.00
ATOM    612 HO2' A      19      11.086  54.187  35.047  1.00  0.00
ATOM    613  O3' A      19      12.993  51.694  36.191  1.00  0.00
ATOM    614  P   G      20      12.911  50.384  37.003  1.00  0.00
ATOM    615  OP1 G      20      13.008  50.743  38.465  1.00  0.00
ATOM    616  OP2 G      20      13.891  49.346  36.642  1.00  0.00
ATOM    617  O5' G      20      11.479  49.718  36.828  1.00  0.00
ATOM    618  C5' G      20      10.302  50.267  37.428  1.00  0.00
ATOM    619  H5' G      20      10.191  51.293  37.079  1.00  0.00
ATOM    620 H5'' G      20      10.351  50.221  38.516  1.00  0.00
ATOM    621  C4' G      20       9.028  49.605  36.764  1.00  0.00
ATOM    622  H4' G      20       8.109  50.022  37.176  1.00  0.00
ATOM    623  O4' G      20       9.052  49.826  35.352  1.00  0.00
ATOM    624  C1' G      20       8.419  48.674  34.694  1.00  0.00
ATOM    625  H1' G      20       7.582  48.902  34.033  1.00  0.00
ATOM    626  N9  G      20       9.453  47.986  33.861  1.00  0.00
ATOM    627  C8  G      20      10.779  48.224  33.812  1.00  0.00
ATOM    628  H8  G      20      11.255  49.033  34.346  1.00  0.00
ATOM    629  N7  G      20      11.415  47.551  32.936  1.00  0.00
ATOM    630  C5  G      20      10.441  46.725  32.322  1.00  0.00
ATOM    631  C6  G      20      10.580  45.717  31.347  1.00  0.00
ATOM    632  O6  G      20      11.658  45.189  30.865  1.00  0.00
ATOM    633  N1  G      20       9.383  45.000  31.122  1.00  0.00
ATOM    634  H1  G      20       9.446  44.118  30.633  1.00  0.00
ATOM    635  C2  G      20       8.247  45.322  31.764  1.00  0.00
ATOM    636  N2  G      20       7.197  44.455  31.609  1.00  0.00
ATOM    637  H21 G      20       7.272  43.645  31.009  1.00  0.00
ATOM    638  H22 G      20       6.347  44.707  32.091  1.00  0.00
ATOM    639  N3  G      20       8.095  46.188  32.782  1.00  0.00
ATOM    640  C4  G      20       9.229  46.923  32.956  1.00  0.00
ATOM    641  C3' G      20       9.061  48.103  36.843  1.00  0.00
ATOM    642  H3' G      20       9.945  47.596  36.457  1.00  0.00
ATOM    643  C2' G      20       7.922  47.792  35.816  1.00  0.00
ATOM    644  H2' G      20       7.944  46.743  35.520  1.00  0.00
ATOM    645  O2' G      20       6.602  48.106  36.282  1.00  0.00
ATOM    646 HO2' G      20       6.573  48.249  37.230  1.00  0.00
ATOM    647  O3' G      20       8.849  47.777  38.135  1.00  0.00
ATOM    648  P   C      21       9.287  46.331  38.730  1.00  0.00
ATOM    649  OP1 C      21       8.861  46.158  40.151  1.00  0.00
ATOM    650  OP2 C      21      10.674  46.176  38.359  1.00  0.00
ATOM    651  O5' C      21       8.488  45.292  37.879  1.00  0.00
ATOM    652  C5' C      21       7.082  45.189  38.048  1.00  0.00
ATOM    653  H5' C      21       6.512  46.078  37.778  1.00  0.00
ATOM    654 H5'' C      21       6.941  44.983  39.109  1.00  0.00
ATOM    655  C4' C      21       6.590  44.002  37.232  1.00  0.00
ATOM    656  H4' C      21       5.575  43.732  37.524  1.00  0.00
ATOM    657  O4' C      21       6.763  44.259  35.870  1.00  0.00
ATOM    658  C1' C      21       7.182  43.083  35.198  1.00  0.00
ATOM    659  H1' C      21       6.411  42.775  34.491  1.00  0.00
ATOM    660  N1  C      21       8.569  43.250  34.551  1.00  0.00
ATOM    661  C6  C      21       9.545  44.109  35.006  1.00  0.00
ATOM    662  H6  C      21       9.229  44.836  35.739  1.00  0.00
ATOM    663  C5  C      21      10.819  44.100  34.534  1.00  0.00
ATOM    664  H5  C      21      11.483  44.885  34.862  1.00  0.00
ATOM    665  C4  C      21      11.109  43.080  33.608  1.00  0.00
ATOM    666  N4  C      21      12.203  43.078  32.982  1.00  0.00
ATOM    667  H41 C      21      12.918  43.771  33.149  1.00  0.00
ATOM    668  H42 C      21      12.299  42.408  32.233  1.00  0.00
ATOM    669  N3  C      21      10.216  42.236  33.144  1.00  0.00
ATOM    670  C2  C      21       8.926  42.200  33.697  1.00  0.00
ATOM    671  O2  C      21       8.155  41.317  33.369  1.00  0.00
ATOM    672  C3' C      21       7.403  42.732  37.568  1.00  0.00
ATOM    673  H3' C      21       8.482  42.878  37.620  1.00  0.00
ATOM    674  C2' C      21       7.254  41.941  36.252  1.00  0.00
ATOM    675  H2' C      21       8.187  41.381  36.205  1.00  0.00
ATOM    676  O2' C      21       6.031  41.227  35.959  1.00  0.00
ATOM    677 HO2' C      21       6.174  40.562  35.282  1.00  0.00
ATOM    678  O3' C      21       6.985  41.988  38.734  1.00  0.00
ATOM    679  P   U      22       7.937  40.951  39.422  1.00  0.00
ATOM    680  OP1 U      22       7.426  40.389  40.666  1.00  0.00
ATOM    681  OP2 U      22       9.281  41.530  39.484  1.00  0.00
ATOM    682  O5' U      22       7.945  39.793  38.436  1.00  0.00
ATOM    683  C5' U      22       6.818  38.927  38.325  1.00  0.00
ATOM    684  H5' U      22       5.941  39.467  37.969  1.00  0.00
ATOM    685 H5'' U      22       6.671  38.325  39.222  1.00  0.00
ATOM    686  C4' U      22       7.151  37.907  37.195  1.00  0.00
ATOM    687  H4' U      22       6.188  37.505  36.879  1.00  0.00
ATOM    688  O4' U      22       7.703  38.700  36.072  1.00  0.00
ATOM    689  C1' U      22       8.523  37.820  35.247  1.00  0.00
ATOM    690  H1' U      22       8.031  37.542  34.315  1.00  0.00
ATOM    691  N1  U      22       9.856  38.493  34.984  1.00  0.00
ATOM    692  C6  U      22      10.241  39.683  35.603  1.00  0.00
ATOM    693  H6  U      22       9.586  40.025  36.390  1.00  0.00
ATOM    694  C5  U      22      11.380  40.287  35.222  1.00  0.00
ATOM    695  H5  U      22      11.635  41.262  35.610  1.00  0.00
ATOM    696  C4  U      22      12.205  39.710  34.120  1.00  0.00
ATOM    697  O4  U      22      13.250  40.257  33.739  1.00  0.00
ATOM    698  N3  U      22      11.732  38.485  33.639  1.00  0.00
ATOM    699  H3  U      22      12.256  38.029  32.905  1.00  0.00
ATOM    700  C2  U      22      10.508  37.928  33.896  1.00  0.00
ATOM    701  O2  U      22      10.119  36.964  33.190  1.00  0.00
ATOM    702  C3' U      22       8.351  37.092  37.508  1.00  0.00
ATOM    703  H3' U      22       9.226  37.650  37.841  1.00  0.00
ATOM    704  C2' U      22       8.687  36.561  36.116  1.00  0.00
ATOM    705  H2' U      22       9.708  36.207  35.975  1.00  0.00
ATOM    706  O2' U      22       7.790  35.524  35.779  1.00  0.00
ATOM    707 HO2' U      22       8.229  34.767  36.173  1.00  0.00
ATOM    708  O3' U      22       8.204  36.019  38.408  1.00  0.00
ATOM    709  P   C      23       9.528  35.409  39.147  1.00  0.00
ATOM    710  OP1 C      23       8.944  34.506  40.161  1.00  0.00
ATOM    711  OP2 C      23      10.544  36.390  39.533  1.00  0.00
ATOM    712  O5' C      23      10.262  34.501  38.089  1.00  0.00
ATOM    713  C5' C      23       9.629  33.265  37.654  1.00  0.00
ATOM    714  H5' C      23       8.574  33.497  37.505  1.00  0.00
ATOM    715 H5'' C      23       9.511  32.511  38.433  1.00  0.00
ATOM    716  C4' C      23      10.287  32.672  36.360  1.00  0.00
ATOM    717  H4' C      23       9.623  31.900  35.972  1.00  0.00
ATOM    718  O4' C      23      10.462  33.752  35.449  1.00  0.00
ATOM    719  C1' C      23      11.655  33.617  34.774  1.00  0.00
ATOM    720  H1' C      23      11.494  33.432  33.712  1.00  0.00
ATOM    721  N1  C      23      12.553  34.827  34.884  1.00  0.00
ATOM    722  C6  C      23      12.566  35.600  36.028  1.00  0.00
ATOM    723  H6  C      23      11.892  35.337  36.829  1.00  0.00
ATOM    724  C5  C      23      13.340  36.670  36.152  1.00  0.00
ATOM    725  H5  C      23      13.320  37.232  37.074  1.00  0.00
ATOM    726  C4  C      23      14.241  36.922  35.061  1.00  0.00
ATOM    727  N4  C      23      14.988  38.018  35.055  1.00  0.00
ATOM    728  H41 C      23      14.842  38.628  35.846  1.00  0.00
ATOM    729  H42 C      23      15.687  38.159  34.340  1.00  0.00
ATOM    730  N3  C      23      14.296  36.164  33.972  1.00  0.00
ATOM    731  C2  C      23      13.468  35.099  33.888  1.00  0.00
ATOM    732  O2  C      23      13.554  34.459  32.863  1.00  0.00
ATOM    733  C3' C      23      11.685  32.179  36.690  1.00  0.00
ATOM    734  H3' C      23      12.222  32.845  37.365  1.00  0.00
ATOM    735  C2' C      23      12.331  32.350  35.307  1.00  0.00
ATOM    736  H2' C      23      13.403  32.491  35.446  1.00  0.00
ATOM    737  O2' C      23      12.010  31.304  34.428  1.00  0.00
ATOM    738 HO2' C      23      12.538  30.557  34.720  1.00  0.00
ATOM    739  O3' C      23      11.830  30.863  37.243  1.00  0.00
ATOM    740  P   G      24      12.836  30.651  38.419  1.00  0.00
ATOM    741  OP1 G      24      12.557  29.311  39.029  1.00  0.00
ATOM    742  OP2 G      24      12.812  31.795  39.325  1.00  0.00
ATOM    743  O5' G      24      14.322  30.622  37.818  1.00  0.00
ATOM    744  C5' G      24      14.692  29.476  37.024  1.00  0.00
ATOM    745  H5' G      24      13.824  29.091  36.488  1.00  0.00
ATOM    746 H5'' G      24      14.926  28.676  37.727  1.00  0.00
ATOM    747  C4' G      24      15.733  29.873  36.004  1.00  0.00
ATOM    748  H4' G      24      15.603  29.177  35.176  1.00  0.00
ATOM    749  O4' G      24      15.446  31.209  35.490  1.00  0.00
ATOM    750  C1' G      24      16.700  31.842  35.120  1.00  0.00
ATOM    751  H1' G      24      16.722  31.931  34.034  1.00  0.00
ATOM    752  N9  G      24      16.903  33.071  35.729  1.00  0.00
ATOM    753  C8  G      24      16.007  33.630  36.621  1.00  0.00
ATOM    754  H8  G      24      15.113  33.156  36.997  1.00  0.00
ATOM    755  N7  G      24      16.302  34.836  36.968  1.00  0.00
ATOM    756  C5  G      24      17.539  35.074  36.321  1.00  0.00
ATOM    757  C6  G      24      18.401  36.226  36.265  1.00  0.00
ATOM    758  O6  G      24      18.261  37.320  36.848  1.00  0.00
ATOM    759  N1  G      24      19.417  36.076  35.381  1.00  0.00
ATOM    760  H1  G      24      20.123  36.796  35.315  1.00  0.00
ATOM    761  C2  G      24      19.729  34.939  34.729  1.00  0.00
ATOM    762  N2  G      24      20.785  35.039  33.969  1.00  0.00
ATOM    763  H21 G      24      21.128  34.203  33.518  1.00  0.00
ATOM    764  H22 G      24      21.416  35.827  34.003  1.00  0.00
ATOM    765  N3  G      24      18.980  33.830  34.747  1.00  0.00
ATOM    766  C4  G      24      17.903  33.962  35.542  1.00  0.00
ATOM    767  C3' G      24      17.126  30.048  36.523  1.00  0.00
ATOM    768  H3' G      24      17.087  30.739  37.365  1.00  0.00
ATOM    769  C2' G      24      17.824  30.795  35.433  1.00  0.00
ATOM    770  H2' G      24      18.732  31.300  35.764  1.00  0.00
ATOM    771  O2' G      24      18.008  29.976  34.324  1.00  0.00
ATOM    772 HO2' G      24      18.457  30.496  33.654  1.00  0.00
ATOM    773  O3' G      24      17.769  28.894  37.069  1.00  0.00
ATOM    774  P   A      25      18.885  29.038  38.217  1.00  0.00
ATOM    775  OP1 A      25      19.253  27.729  38.834  1.00  0.00
ATOM    776  OP2 A      25      18.298  30.059  39.058  1.00  0.00
ATOM    777  O5' A      25      20.224  29.702  37.574  1.00  0.00
ATOM    778  C5' A      25      21.067  28.999  36.665  1.00  0.00
ATOM    779  H5' A      25      20.457  28.656  35.830  1.00  0.00
ATOM    780 H5'' A      25      21.585  28.140  37.091  1.00  0.00
ATOM    781  C4' A      25      22.126  30.039  36.169  1.00  0.00
ATOM    782  H4' A      25      22.740  29.665  35.350  1.00  0.00
ATOM    783  O4' A      25      21.638  31.374  35.744  1.00  0.00
ATOM    784  C1' A      25      22.415  32.451  36.253  1.00  0.00
ATOM    785  H1' A      25      22.809  33.075  35.451  1.00  0.00
ATOM    786  N9  A      25      21.594  33.214  37.251  1.00  0.00
ATOM    787  C8  A      25      20.393  32.932  37.828  1.00  0.00
ATOM    788  H8  A      25      19.909  31.973  37.722  1.00  0.00
ATOM    789  N7  A      25      19.992  33.883  38.610  1.00  0.00
ATOM    790  C5  A      25      20.978  34.901  38.444  1.00  0.00
ATOM    791  C6  A      25      21.239  36.201  38.905  1.00  0.00
ATOM    792  N6  A      25      20.488  36.770  39.832  1.00  0.00
ATOM    793  H61 A      25      19.733  36.230  40.229  1.00  0.00
ATOM    794  H62 A      25      20.859  37.633  40.204  1.00  0.00
ATOM    795  N1  A      25      22.329  36.900  38.498  1.00  0.00
ATOM    796  C2  A      25      23.185  36.300  37.779  1.00  0.00
ATOM    797  H2  A      25      24.061  36.903  37.591  1.00  0.00
ATOM    798  N3  A      25      23.132  35.029  37.257  1.00  0.00
ATOM    799  C4  A      25      21.926  34.467  37.622  1.00  0.00
ATOM    800  C3' A      25      23.161  30.486  37.356  1.00  0.00
ATOM    801  H3' A      25      22.533  30.645  38.232  1.00  0.00
ATOM    802  C2' A      25      23.636  31.761  36.895  1.00  0.00
ATOM    803  H2' A      25      24.199  32.282  37.669  1.00  0.00
ATOM    804  O2' A      25      24.549  31.605  35.826  1.00  0.00
ATOM    805 HO2' A      25      24.930  32.433  35.524  1.00  0.00
ATOM    806  O3' A      25      24.133  29.484  37.648  1.00  0.00
ATOM    807  P   C      26      24.844  29.416  39.030  1.00  0.00
ATOM    808  OP1 C      26      25.802  28.301  38.951  1.00  0.00
ATOM    809  OP2 C      26      23.793  29.350  40.131  1.00  0.00
ATOM    810  O5' C      26      25.603  30.694  39.294  1.00  0.00
ATOM    811  C5' C      26      26.710  31.062  38.495  1.00  0.00
ATOM    812  H5' C      26      26.447  30.930  37.445  1.00  0.00
ATOM    813 H5'' C      26      27.432  30.327  38.851  1.00  0.00
ATOM    814  C4' C      26      27.182  32.500  38.796  1.00  0.00
ATOM    815  H4' C      26      28.147  32.587  38.296  1.00  0.00
ATOM    816  O4' C      26      26.342  33.594  38.375  1.00  0.00
ATOM    817  C1' C      26      26.354  34.587  39.372  1.00  0.00
ATOM    818  H1' C      26      26.390  35.567  38.895  1.00  0.00
ATOM    819  N1  C      26      25.033  34.650  40.135  1.00  0.00
ATOM    820  C6  C      26      24.176  33.587  40.177  1.00  0.00
ATOM    821  H6  C      26      24.380  32.640  39.699  1.00  0.00
ATOM    822  C5  C      26      23.007  33.694  40.911  1.00  0.00
ATOM    823  H5  C      26      22.410  32.806  41.058  1.00  0.00
ATOM    824  C4  C      26      22.766  34.906  41.550  1.00  0.00
ATOM    825  N4  C      26      21.767  35.065  42.384  1.00  0.00
ATOM    826  H41 C      26      21.011  34.412  42.532  1.00  0.00
ATOM    827  H42 C      26      21.589  36.028  42.632  1.00  0.00
ATOM    828  N3  C      26      23.632  36.002  41.513  1.00  0.00
ATOM    829  C2  C      26      24.756  35.842  40.765  1.00  0.00
ATOM    830  O2  C      26      25.496  36.784  40.698  1.00  0.00
ATOM    831  C3' C      26      27.478  32.727  40.272  1.00  0.00
ATOM    832  H3' C      26      26.572  32.468  40.822  1.00  0.00
ATOM    833  C2' C      26      27.532  34.245  40.335  1.00  0.00
ATOM    834  H2' C      26      27.342  34.493  41.379  1.00  0.00
ATOM    835  O2' C      26      28.716  34.814  39.799  1.00  0.00
ATOM    836 HO2' C      26      28.705  34.461  38.906  1.00  0.00
ATOM    837  O3' C      26      28.648  32.121  40.700  1.00  0.00
ATOM    838  P   U      27      28.845  31.485  42.215  1.00  0.00
ATOM    839  OP1 U      27      30.103  30.791  42.165  1.00  0.00
ATOM    840  OP2 U      27      27.672  30.678  42.559  1.00  0.00
ATOM    841  O5' U      27      29.011  32.784  43.141  1.00  0.00
ATOM    842  C5' U      27      30.044  33.679  42.797  1.00  0.00
ATOM    843  H5' U      27      30.124  33.882  41.729  1.00  0.00
ATOM    844 H5'' U      27      30.960  33.308  43.257  1.00  0.00
ATOM    845  C4' U      27      29.672  34.968  43.536  1.00  0.00
ATOM    846  H4' U      27      30.568  35.553  43.327  1.00  0.00
ATOM    847  O4' U      27      28.493  35.515  43.015  1.00  0.00
ATOM    848  C1' U      27      27.848  36.280  44.048  1.00  0.00
ATOM    849  H1' U      27      27.670  37.336  43.842  1.00  0.00
ATOM    850  N1  U      27      26.558  35.610  44.477  1.00  0.00
ATOM    851  C6  U      27      26.034  34.443  44.057  1.00  0.00
ATOM    852  H6  U      27      26.615  33.883  43.339  1.00  0.00
ATOM    853  C5  U      27      24.757  34.096  44.257  1.00  0.00
ATOM    854  H5  U      27      24.345  33.210  43.797  1.00  0.00
ATOM    855  C4  U      27      23.867  34.893  45.129  1.00  0.00
ATOM    856  O4  U      27      22.700  34.538  45.336  1.00  0.00
ATOM    857  N3  U      27      24.397  36.063  45.541  1.00  0.00
ATOM    858  H3  U      27      23.738  36.704  45.958  1.00  0.00
ATOM    859  C2  U      27      25.690  36.471  45.239  1.00  0.00
ATOM    860  O2  U      27      26.010  37.502  45.858  1.00  0.00
ATOM    861  C3' U      27      29.499  34.987  45.027  1.00  0.00
ATOM    862  H3' U      27      28.763  34.216  45.254  1.00  0.00
ATOM    863  C2' U      27      28.811  36.261  45.234  1.00  0.00
ATOM    864  H2' U      27      28.308  36.261  46.201  1.00  0.00
ATOM    865  O2' U      27      29.622  37.446  45.248  1.00  0.00
ATOM    866 HO2' U      27      30.451  37.198  45.665  1.00  0.00
ATOM    867  O3' U      27      30.714  34.915  45.843  1.00  0.00
ATOM    868  P   A      28      30.586  34.251  47.258  1.00  0.00
ATOM    869  OP1 A      28      31.949  34.079  47.797  1.00  0.00
ATOM    870  OP2 A      28      29.713  33.096  47.196  1.00  0.00
ATOM    871  O5' A      28      29.790  35.354  48.118  1.00  0.00
ATOM    872  C5' A      28      30.438  36.571  48.513  1.00  0.00
ATOM    873  H5' A      28      30.797  37.118  47.641  1.00  0.00
ATOM    874 H5'' A      28      31.339  36.349  49.083  1.00  0.00
ATOM    875  C4' A      28      29.474  37.378  49.404  1.00  0.00
ATOM    876  H4' A      28      30.038  38.229  49.785  1.00  0.00
ATOM    877  O4' A      28      28.273  37.776  48.786  1.00  0.00
ATOM    878  C1' A      28      27.219  37.753  49.704  1.00  0.00
ATOM    879  H1' A      28      26.740  38.729  49.790  1.00  0.00
ATOM    880  N9  A      28      26.181  36.783  49.363  1.00  0.00
ATOM    881  C8  A      28      26.259  35.608  48.695  1.00  0.00
ATOM    882  H8  A      28      27.174  35.325  48.197  1.00  0.00
ATOM    883  N7  A      28      25.180  34.868  48.711  1.00  0.00
ATOM    884  C5  A      28      24.282  35.652  49.367  1.00  0.00
ATOM    885  C6  A      28      22.878  35.636  49.505  1.00  0.00
ATOM    886  N6  A      28      22.116  34.682  49.154  1.00  0.00
ATOM    887  H61 A      28      22.505  33.843  48.749  1.00  0.00
ATOM    888  H62 A      28      21.147  34.691  49.439  1.00  0.00
ATOM    889  N1  A      28      22.242  36.677  50.057  1.00  0.00
ATOM    890  C2  A      28      22.959  37.777  50.535  1.00  0.00
ATOM    891  H2  A      28      22.426  38.593  50.999  1.00  0.00
ATOM    892  N3  A      28      24.262  37.954  50.254  1.00  0.00
ATOM    893  C4  A      28      24.859  36.878  49.694  1.00  0.00
ATOM    894  C3' A      28      29.110  36.627  50.662  1.00  0.00
ATOM    895  H3' A      28      28.820  35.608  50.408  1.00  0.00
ATOM    896  C2' A      28      27.791  37.282  51.056  1.00  0.00
ATOM    897  H2' A      28      27.122  36.578  51.551  1.00  0.00
ATOM    898  O2' A      28      28.025  38.485  51.843  1.00  0.00
ATOM    899 HO2' A      28      28.739  38.315  52.462  1.00  0.00
ATOM    900  O3' A      28      30.031  36.542  51.765  1.00  0.00
ATOM    901  P   G      29      29.934  35.296  52.824  1.00  0.00
ATOM    902  OP1 G      29      31.129  35.556  53.675  1.00  0.00
ATOM    903  OP2 G      29      29.896  33.998  52.072  1.00  0.00
ATOM    904  O5' G      29      28.602  35.506  53.693  1.00  0.00
ATOM    905  C5' G      29      28.526  36.556  54.684  1.00  0.00
ATOM    906  H5' G      29      28.847  37.503  54.250  1.00  0.00
ATOM    907 H5'' G      29      29.263  36.352  55.461  1.00  0.00
ATOM    908  C4' G      29      27.185  36.799  55.276  1.00  0.00
ATOM    909  H4' G      29      27.375  37.583  56.009  1.00  0.00
ATOM    910  O4' G      29      26.288  37.335  54.331  1.00  0.00
ATOM    911  C1' G      29      24.966  37.011  54.814  1.00  0.00
ATOM    912  H1' G      29      24.397  37.940  54.819  1.00  0.00
ATOM    913  N9  G      29      24.324  36.077  53.810  1.00  0.00
ATOM    914  C8  G      29      24.963  35.354  52.793  1.00  0.00
ATOM    915  H8  G      29      26.004  35.302  52.509  1.00  0.00
ATOM    916  N7  G      29      24.118  34.523  52.212  1.00  0.00
ATOM    917  C5  G      29      22.866  34.852  52.733  1.00  0.00
ATOM    918  C6  G      29      21.534  34.481  52.390  1.00  0.00
ATOM    919  O6  G      29      21.145  33.553  51.618  1.00  0.00
ATOM    920  N1  G      29      20.525  35.039  53.137  1.00  0.00
ATOM    921  H1  G      29      19.544  34.906  52.937  1.00  0.00
ATOM    922  C2  G      29      20.831  35.749  54.281  1.00  0.00
ATOM    923  N2  G      29      19.910  36.011  55.149  1.00  0.00
ATOM    924  H21 G      29      20.189  36.525  55.972  1.00  0.00
ATOM    925  H22 G      29      18.993  35.612  55.004  1.00  0.00
ATOM    926  N3  G      29      22.069  36.257  54.490  1.00  0.00
ATOM    927  C4  G      29      22.994  35.726  53.717  1.00  0.00
ATOM    928  C3' G      29      26.354  35.735  56.046  1.00  0.00
ATOM    929  H3' G      29      26.386  34.894  55.353  1.00  0.00
ATOM    930  C2' G      29      25.018  36.443  56.290  1.00  0.00
ATOM    931  H2' G      29      24.186  35.764  56.474  1.00  0.00
ATOM    932  O2' G      29      25.221  37.591  57.160  1.00  0.00
ATOM    933 HO2' G      29      25.860  37.370  57.842  1.00  0.00
ATOM    934  O3' G      29      27.070  35.392  57.200  1.00  0.00
ATOM    935  P   A      30      26.631  34.078  57.966  1.00  0.00
ATOM    936  OP1 A      30      27.352  34.088  59.218  1.00  0.00
ATOM    937  OP2 A      30      26.901  32.919  57.027  1.00  0.00
ATOM    938  O5' A      30      25.061  34.032  58.250  1.00  0.00
ATOM    939  C5' A      30      24.497  34.958  59.111  1.00  0.00
ATOM    940  H5' A      30      24.630  36.015  58.880  1.00  0.00
ATOM    941 H5'' A      30      24.922  34.942  60.114  1.00  0.00
ATOM    942  C4' A      30      23.018  34.544  59.194  1.00  0.00
ATOM    943  H4' A      30      22.797  35.025  60.147  1.00  0.00
ATOM    944  O4' A      30      22.136  34.968  58.114  1.00  0.00
ATOM    945  C1' A      30      21.117  34.037  58.039  1.00  0.00
ATOM    946  H1' A      30      20.178  34.579  58.154  1.00  0.00
ATOM    947  N9  A      30      21.245  33.467  56.707  1.00  0.00
ATOM    948  C8  A      30      22.361  33.359  55.920  1.00  0.00
ATOM    949  H8  A      30      23.237  33.972  56.076  1.00  0.00
ATOM    950  N7  A      30      22.196  32.689  54.864  1.00  0.00
ATOM    951  C5  A      30      20.875  32.203  54.951  1.00  0.00
ATOM    952  C6  A      30      19.999  31.355  54.192  1.00  0.00
ATOM    953  N6  A      30      20.308  30.817  53.014  1.00  0.00
ATOM    954  H61 A      30      21.100  31.175  52.500  1.00  0.00
ATOM    955  H62 A      30      19.611  30.267  52.533  1.00  0.00
ATOM    956  N1  A      30      18.759  31.100  54.706  1.00  0.00
ATOM    957  C2  A      30      18.422  31.460  55.899  1.00  0.00
ATOM    958  H2  A      30      17.398  31.229  56.151  1.00  0.00
ATOM    959  N3  A      30      19.128  32.284  56.630  1.00  0.00
ATOM    960  C4  A      30      20.355  32.635  56.182  1.00  0.00
ATOM    961  C3' A      30      22.676  33.052  59.447  1.00  0.00
ATOM    962  H3' A      30      23.032  32.407  58.644  1.00  0.00
ATOM    963  C2' A      30      21.187  33.093  59.283  1.00  0.00
ATOM    964  H2' A      30      20.625  32.204  58.995  1.00  0.00
ATOM    965  O2' A      30      20.544  33.785  60.385  1.00  0.00
ATOM    966 HO2' A      30      19.634  33.491  60.477  1.00  0.00
ATOM    967  O3' A      30      23.250  32.581  60.592  1.00  0.00
ATOM    968  P   G      31      23.663  31.039  60.644  1.00  0.00
ATOM    969  OP1 G      31      24.217  30.734  61.948  1.00  0.00
ATOM    970  OP2 G      31      24.494  30.756  59.390  1.00  0.00
ATOM    971  O5' G      31      22.374  30.324  60.573  1.00  0.00
ATOM    972  C5' G      31      21.305  30.407  61.570  1.00  0.00
ATOM    973  H5' G      31      20.966  31.438  61.677  1.00  0.00
ATOM    974 H5'' G      31      21.734  30.098  62.523  1.00  0.00
ATOM    975  C4' G      31      20.062  29.689  61.232  1.00  0.00
ATOM    976  H4' G      31      19.403  29.794  62.094  1.00  0.00
ATOM    977  O4' G      31      19.390  30.118  60.086  1.00  0.00
ATOM    978  C1' G      31      18.898  28.991  59.298  1.00  0.00
ATOM    979  H1' G      31      17.831  29.116  59.113  1.00  0.00
ATOM    980  N9  G      31      19.607  28.805  58.063  1.00  0.00
ATOM    981  C8  G      31      20.813  29.336  57.719  1.00  0.00
ATOM    982  H8  G      31      21.399  29.989  58.349  1.00  0.00
ATOM    983  N7  G      31      21.223  28.994  56.513  1.00  0.00
ATOM    984  C5  G      31      20.153  28.179  56.031  1.00  0.00
ATOM    985  C6  G      31      19.973  27.526  54.773  1.00  0.00
ATOM    986  O6  G      31      20.722  27.513  53.788  1.00  0.00
ATOM    987  N1  G      31      18.655  26.874  54.693  1.00  0.00
ATOM    988  H1  G      31      18.299  26.488  53.830  1.00  0.00
ATOM    989  C2  G      31      17.771  26.912  55.678  1.00  0.00
ATOM    990  N2  G      31      16.625  26.331  55.404  1.00  0.00
ATOM    991  H21 G      31      15.986  26.107  56.153  1.00  0.00
ATOM    992  H22 G      31      16.281  26.063  54.493  1.00  0.00
ATOM    993  N3  G      31      17.893  27.502  56.889  1.00  0.00
ATOM    994  C4  G      31      19.112  28.112  56.971  1.00  0.00
ATOM    995  C3' G      31      20.378  28.200  60.995  1.00  0.00
ATOM    996  H3' G      31      21.189  28.100  60.273  1.00  0.00
ATOM    997  C2' G      31      19.114  27.733  60.182  1.00  0.00
ATOM    998  H2' G      31      19.332  27.004  59.402  1.00  0.00
ATOM    999  O2' G      31      17.908  27.652  60.928  1.00  0.00
ATOM   1000 HO2' G      31      18.088  27.914  61.834  1.00  0.00
ATOM   1001  O3' G      31      20.500  27.495  62.220  1.00  0.00
ATOM   1002  P   C      32      21.313  26.138  62.231  1.00  0.00
ATOM   1003  OP1 C      32      21.174  25.486  63.520  1.00  0.00
ATOM   1004  OP2 C      32      22.676  26.450  61.694  1.00  0.00
ATOM   1005  O5' C      32      20.504  25.210  61.180  1.00  0.00
ATOM   1006  C5' C      32      19.254  24.538  61.549  1.00  0.00
ATOM   1007  H5' C      32      18.585  25.330  61.885  1.00  0.00
ATOM   1008 H5'' C      32      19.293  23.891  62.425  1.00  0.00
ATOM   1009  C4' C      32      18.647  23.806  60.426  1.00  0.00
ATOM   1010  H4' C      32      17.605  23.611  60.678  1.00  0.00
ATOM   1011  O4' C      32      18.554  24.549  59.238  1.00  0.00
ATOM   1012  C1' C      32      18.460  23.679  58.118  1.00  0.00
ATOM   1013  H1' C      32      17.473  23.652  57.658  1.00  0.00
ATOM   1014  N1  C      32      19.350  24.157  57.009  1.00  0.00
ATOM   1015  C6  C      32      20.551  24.674  57.316  1.00  0.00
ATOM   1016  H6  C      32      20.783  25.067  58.295  1.00  0.00
ATOM   1017  C5  C      32      21.567  24.784  56.412  1.00  0.00
ATOM   1018  H5  C      32      22.471  25.306  56.689  1.00  0.00
ATOM   1019  C4  C      32      21.220  24.382  55.154  1.00  0.00
ATOM   1020  N4  C      32      22.046  24.531  54.226  1.00  0.00
ATOM   1021  H41 C      32      22.992  24.744  54.510  1.00  0.00
ATOM   1022  H42 C      32      21.810  24.218  53.295  1.00  0.00
ATOM   1023  N3  C      32      20.032  23.923  54.750  1.00  0.00
ATOM   1024  C2  C      32      19.037  23.843  55.658  1.00  0.00
ATOM   1025  O2  C      32      17.934  23.496  55.287  1.00  0.00
ATOM   1026  C3' C      32      19.457  22.498  60.025  1.00  0.00
ATOM   1027  H3' C      32      20.453  22.791  59.693  1.00  0.00
ATOM   1028  C2' C      32      18.755  22.235  58.618  1.00  0.00
ATOM   1029  H2' C      32      19.421  21.644  57.989  1.00  0.00
ATOM   1030  O2' C      32      17.514  21.588  58.850  1.00  0.00
ATOM   1031 HO2' C      32      17.626  20.924  58.166  1.00  0.00
ATOM   1032  O3' C      32      19.500  21.490  61.054  1.00  0.00
ATOM   1033  P   C      33      20.529  20.268  61.013  1.00  0.00
ATOM   1034  OP1 C      33      20.198  19.391  62.149  1.00  0.00
ATOM   1035  OP2 C      33      21.861  20.882  60.898  1.00  0.00
ATOM   1036  O5' C      33      20.290  19.479  59.646  1.00  0.00
ATOM   1037  C5' C      33      19.139  18.582  59.433  1.00  0.00
ATOM   1038  H5' C      33      18.202  19.050  59.735  1.00  0.00
ATOM   1039 H5'' C      33      19.181  17.642  59.983  1.00  0.00
ATOM   1040  C4' C      33      18.895  18.155  58.020  1.00  0.00
ATOM   1041  H4' C      33      17.951  17.611  58.043  1.00  0.00
ATOM   1042  O4' C      33      18.779  19.214  57.128  1.00  0.00
ATOM   1043  C1' C      33      19.299  18.775  55.883  1.00  0.00
ATOM   1044  H1' C      33      18.434  18.872  55.228  1.00  0.00
ATOM   1045  N1  C      33      20.387  19.610  55.302  1.00  0.00
ATOM   1046  C6  C      33      21.191  20.412  56.037  1.00  0.00
ATOM   1047  H6  C      33      21.156  20.431  57.116  1.00  0.00
ATOM   1048  C5  C      33      22.006  21.263  55.486  1.00  0.00
ATOM   1049  H5  C      33      22.632  21.875  56.119  1.00  0.00
ATOM   1050  C4  C      33      22.211  21.177  54.088  1.00  0.00
ATOM   1051  N4  C      33      23.146  21.894  53.529  1.00  0.00
ATOM   1052  H41 C      33      23.514  22.638  54.104  1.00  0.00
ATOM   1053  H42 C      33      23.159  22.010  52.526  1.00  0.00
ATOM   1054  N3  C      33      21.514  20.414  53.259  1.00  0.00
ATOM   1055  C2  C      33      20.674  19.569  53.877  1.00  0.00
ATOM   1056  O2  C      33      20.135  18.714  53.179  1.00  0.00
ATOM   1057  C3' C      33      20.045  17.315  57.464  1.00  0.00
ATOM   1058  H3' C      33      20.912  17.911  57.748  1.00  0.00
ATOM   1059  C2' C      33      19.739  17.350  55.962  1.00  0.00
ATOM   1060  H2' C      33      20.671  17.111  55.449  1.00  0.00
ATOM   1061  O2' C      33      18.631  16.589  55.504  1.00  0.00
ATOM   1062 HO2' C      33      18.583  16.609  54.545  1.00  0.00
ATOM   1063  O3' C      33      20.153  16.091  58.026  1.00  0.00
ATOM   1064  P   C      34      21.423  15.128  57.881  1.00  0.00
ATOM   1065  OP1 C      34      21.158  13.774  58.429  1.00  0.00
ATOM   1066  OP2 C      34      22.557  15.904  58.291  1.00  0.00
ATOM   1067  O5' C      34      21.527  14.878  56.356  1.00  0.00
ATOM   1068  C5' C      34      20.782  13.959  55.673  1.00  0.00
ATOM   1069  H5' C      34      19.714  14.061  55.868  1.00  0.00
ATOM   1070 H5'' C      34      21.073  12.995  56.088  1.00  0.00
ATOM   1071  C4' C      34      21.107  13.745  54.174  1.00  0.00
ATOM   1072  H4' C      34      20.412  12.975  53.840  1.00  0.00
ATOM   1073  O4' C      34      21.057  14.987  53.455  1.00  0.00
ATOM   1074  C1' C      34      22.123  14.926  52.451  1.00  0.00
ATOM   1075  H1' C      34      21.688  15.044  51.458  1.00  0.00
ATOM   1076  N1  C      34      23.069  16.031  52.589  1.00  0.00
ATOM   1077  C6  C      34      23.310  16.663  53.800  1.00  0.00
ATOM   1078  H6  C      34      22.928  16.192  54.694  1.00  0.00
ATOM   1079  C5  C      34      24.094  17.745  53.909  1.00  0.00
ATOM   1080  H5  C      34      24.392  18.234  54.825  1.00  0.00
ATOM   1081  C4  C      34      24.617  18.160  52.666  1.00  0.00
ATOM   1082  N4  C      34      25.565  19.015  52.772  1.00  0.00
ATOM   1083  H41 C      34      25.741  19.352  53.708  1.00  0.00
ATOM   1084  H42 C      34      26.111  19.260  51.958  1.00  0.00
ATOM   1085  N3  C      34      24.457  17.561  51.474  1.00  0.00
ATOM   1086  C2  C      34      23.647  16.524  51.421  1.00  0.00
ATOM   1087  O2  C      34      23.436  15.922  50.354  1.00  0.00
ATOM   1088  C3' C      34      22.569  13.264  54.080  1.00  0.00
ATOM   1089  H3' C      34      23.198  13.873  54.730  1.00  0.00
ATOM   1090  C2' C      34      22.749  13.586  52.593  1.00  0.00
ATOM   1091  H2' C      34      23.745  13.540  52.153  1.00  0.00
ATOM   1092  O2' C      34      21.825  12.747  51.788  1.00  0.00
ATOM   1093 HO2' C      34      21.698  11.937  52.287  1.00  0.00
ATOM   1094  O3' C      34      22.818  11.924  54.380  1.00  0.00
ATOM   1095  P   U      35      24.290  11.633  54.701  1.00  0.00
ATOM   1096  OP1 U      35      24.395  10.155  55.039  1.00  0.00
ATOM   1097  OP2 U      35      24.581  12.609  55.764  1.00  0.00
ATOM   1098  O5' U      35      25.250  12.005  53.466  1.00  0.00
ATOM   1099  C5' U      35      25.259  11.376  52.177  1.00  0.00
ATOM   1100  H5' U      35      24.247  11.279  51.785  1.00  0.00
ATOM   1101 H5'' U      35      25.568  10.352  52.388  1.00  0.00
ATOM   1102  C4' U      35      26.193  11.981  51.129  1.00  0.00
ATOM   1103  H4' U      35      26.168  11.322  50.261  1.00  0.00
ATOM   1104  O4' U      35      25.839  13.316  50.768  1.00  0.00
ATOM   1105  C1' U      35      27.034  14.052  50.468  1.00  0.00
ATOM   1106  H1' U      35      26.984  14.394  49.434  1.00  0.00
ATOM   1107  N1  U      35      27.382  15.177  51.338  1.00  0.00
ATOM   1108  C6  U      35      26.743  15.285  52.575  1.00  0.00
ATOM   1109  H6  U      35      25.961  14.549  52.687  1.00  0.00
ATOM   1110  C5  U      35      27.190  16.205  53.500  1.00  0.00
ATOM   1111  H5  U      35      26.743  16.285  54.480  1.00  0.00
ATOM   1112  C4  U      35      28.268  17.090  53.250  1.00  0.00
ATOM   1113  O4  U      35      28.821  17.815  54.035  1.00  0.00
ATOM   1114  N3  U      35      28.668  16.999  51.961  1.00  0.00
ATOM   1115  H3  U      35      29.474  17.526  51.657  1.00  0.00
ATOM   1116  C2  U      35      28.370  16.095  50.983  1.00  0.00
ATOM   1117  O2  U      35      28.753  16.276  49.851  1.00  0.00
ATOM   1118  C3' U      35      27.631  11.928  51.490  1.00  0.00
ATOM   1119  H3' U      35      27.722  12.223  52.535  1.00  0.00
ATOM   1120  C2' U      35      28.189  12.989  50.522  1.00  0.00
ATOM   1121  H2' U      35      29.140  13.290  50.961  1.00  0.00
ATOM   1122  O2' U      35      28.369  12.528  49.165  1.00  0.00
ATOM   1123 HO2' U      35      28.646  13.224  48.565  1.00  0.00
ATOM   1124  O3' U      35      28.160  10.598  51.302  1.00  0.00
ATOM   1125  P   G      36      29.593  10.226  51.843  1.00  0.00
ATOM   1126  OP1 G      36      29.663   8.738  51.898  1.00  0.00
ATOM   1127  OP2 G      36      29.738  11.011  53.067  1.00  0.00
ATOM   1128  O5' G      36      30.594  10.750  50.705  1.00  0.00
ATOM   1129  C5' G      36      30.788  10.060  49.437  1.00  0.00
ATOM   1130  H5' G      36      29.844  10.292  48.944  1.00  0.00
ATOM   1131 H5'' G      36      30.962   8.992  49.573  1.00  0.00
ATOM   1132  C4' G      36      31.883  10.659  48.525  1.00  0.00
ATOM   1133  H4' G      36      31.910  10.128  47.573  1.00  0.00
ATOM   1134  O4' G      36      31.506  11.879  48.080  1.00  0.00
ATOM   1135  C1' G      36      32.715  12.728  47.772  1.00  0.00
ATOM   1136  H1' G      36      32.828  12.858  46.696  1.00  0.00
ATOM   1137  N9  G      36      32.736  14.030  48.640  1.00  0.00
ATOM   1138  C8  G      36      31.781  14.420  49.611  1.00  0.00
ATOM   1139  H8  G      36      30.882  13.853  49.802  1.00  0.00
ATOM   1140  N7  G      36      32.272  15.469  50.289  1.00  0.00
ATOM   1141  C5  G      36      33.486  15.794  49.712  1.00  0.00
ATOM   1142  C6  G      36      34.491  16.759  49.982  1.00  0.00
ATOM   1143  O6  G      36      34.528  17.664  50.792  1.00  0.00
ATOM   1144  N1  G      36      35.500  16.772  49.114  1.00  0.00
ATOM   1145  H1  G      36      36.087  17.593  49.167  1.00  0.00
ATOM   1146  C2  G      36      35.589  15.936  48.055  1.00  0.00
ATOM   1147  N2  G      36      36.709  16.021  47.340  1.00  0.00
ATOM   1148  H21 G      36      36.927  15.377  46.593  1.00  0.00
ATOM   1149  H22 G      36      37.421  16.615  47.740  1.00  0.00
ATOM   1150  N3  G      36      34.745  14.948  47.818  1.00  0.00
ATOM   1151  C4  G      36      33.719  14.928  48.677  1.00  0.00
ATOM   1152  C3' G      36      33.277  10.834  49.034  1.00  0.00
ATOM   1153  H3' G      36      33.328  11.322  50.007  1.00  0.00
ATOM   1154  C2' G      36      33.896  11.835  48.064  1.00  0.00
ATOM   1155  H2' G      36      34.663  12.435  48.554  1.00  0.00
ATOM   1156  O2' G      36      34.445  11.289  46.855  1.00  0.00
ATOM   1157 HO2' G      36      34.150  10.386  46.713  1.00  0.00
ATOM   1158  O3' G      36      33.952   9.698  49.268  1.00  0.00
ATOM   1159  P   U      37      35.060   9.356  50.383  1.00  0.00
ATOM   1160  OP1 U      37      35.457   8.013  50.057  1.00  0.00
ATOM   1161  OP2 U      37      34.518   9.647  51.726  1.00  0.00
ATOM   1162  O5' U      37      36.287  10.330  50.147  1.00  0.00
ATOM   1163  C5' U      37      37.161  10.193  48.991  1.00  0.00
ATOM   1164  H5' U      37      36.721  10.045  48.005  1.00  0.00
ATOM   1165 H5'' U      37      37.820   9.355  49.219  1.00  0.00
ATOM   1166  C4' U      37      38.108  11.388  48.924  1.00  0.00
ATOM   1167  H4' U      37      38.642  11.293  47.978  1.00  0.00
ATOM   1168  O4' U      37      37.411  12.605  48.817  1.00  0.00
ATOM   1169  C1' U      37      38.140  13.607  49.526  1.00  0.00
ATOM   1170  H1' U      37      38.391  14.406  48.829  1.00  0.00
ATOM   1171  N1  U      37      37.331  14.162  50.715  1.00  0.00
ATOM   1172  C6  U      37      36.133  13.605  51.039  1.00  0.00
ATOM   1173  H6  U      37      35.860  12.714  50.494  1.00  0.00
ATOM   1174  C5  U      37      35.315  14.086  51.960  1.00  0.00
ATOM   1175  H5  U      37      34.385  13.568  52.140  1.00  0.00
ATOM   1176  C4  U      37      35.681  15.313  52.672  1.00  0.00
ATOM   1177  O4  U      37      34.953  15.909  53.472  1.00  0.00
ATOM   1178  N3  U      37      36.980  15.738  52.523  1.00  0.00
ATOM   1179  H3  U      37      37.245  16.617  52.944  1.00  0.00
ATOM   1180  C2  U      37      37.793  15.266  51.512  1.00  0.00
ATOM   1181  O2  U      37      38.926  15.733  51.307  1.00  0.00
ATOM   1182  C3' U      37      39.005  11.509  50.137  1.00  0.00
ATOM   1183  H3' U      37      38.390  11.270  51.006  1.00  0.00
ATOM   1184  C2' U      37      39.454  12.962  50.023  1.00  0.00
ATOM   1185  H2' U      37      39.755  13.392  50.978  1.00  0.00
ATOM   1186  O2' U      37      40.425  13.124  48.956  1.00  0.00
ATOM   1187 HO2' U      37      40.625  14.060  49.024  1.00  0.00
ATOM   1188  O3' U      37      40.126  10.669  50.067  1.00  0.00
ATOM   1189  P   A      38      40.669  10.072  51.347  1.00  0.00
ATOM   1190  OP1 A      38      41.846   9.124  51.054  1.00  0.00
ATOM   1191  OP2 A      38      39.530   9.527  52.147  1.00  0.00
ATOM   1192  O5' A      38      41.321  11.305  52.087  1.00  0.00
ATOM   1193  C5' A      38      42.584  11.847  51.657  1.00  0.00
ATOM   1194  H5' A      38      42.588  12.172  50.617  1.00  0.00
ATOM   1195 H5'' A      38      43.352  11.075  51.712  1.00  0.00
ATOM   1196  C4' A      38      42.901  13.083  52.532  1.00  0.00
ATOM   1197  H4' A      38      43.935  13.390  52.374  1.00  0.00
ATOM   1198  O4' A      38      41.959  14.119  52.403  1.00  0.00
ATOM   1199  C1' A      38      41.845  14.819  53.650  1.00  0.00
ATOM   1200  H1' A      38      41.959  15.895  53.520  1.00  0.00
ATOM   1201  N9  A      38      40.468  14.671  54.182  1.00  0.00
ATOM   1202  C8  A      38      39.583  13.602  53.942  1.00  0.00
ATOM   1203  H8  A      38      39.823  12.781  53.284  1.00  0.00
ATOM   1204  N7  A      38      38.484  13.644  54.660  1.00  0.00
ATOM   1205  C5  A      38      38.602  14.897  55.312  1.00  0.00
ATOM   1206  C6  A      38      37.772  15.580  56.249  1.00  0.00
ATOM   1207  N6  A      38      36.573  15.040  56.515  1.00  0.00
ATOM   1208  H61 A      38      36.196  14.297  55.944  1.00  0.00
ATOM   1209  H62 A      38      35.904  15.563  57.062  1.00  0.00
ATOM   1210  N1  A      38      38.240  16.727  56.826  1.00  0.00
ATOM   1211  C2  A      38      39.400  17.150  56.472  1.00  0.00
ATOM   1212  H2  A      38      39.653  18.137  56.831  1.00  0.00
ATOM   1213  N3  A      38      40.213  16.648  55.580  1.00  0.00
ATOM   1214  C4  A      38      39.819  15.468  55.066  1.00  0.00
ATOM   1215  C3' A      38      42.956  12.797  54.033  1.00  0.00
ATOM   1216  H3' A      38      41.980  12.334  54.181  1.00  0.00
ATOM   1217  C2' A      38      42.794  14.180  54.605  1.00  0.00
ATOM   1218  H2' A      38      42.407  14.093  55.620  1.00  0.00
ATOM   1219  O2' A      38      43.976  14.917  54.643  1.00  0.00
ATOM   1220 HO2' A      38      43.656  15.750  54.998  1.00  0.00
ATOM   1221  O3' A      38      43.923  11.950  54.575  1.00  0.00
ATOM   1222  P   A      39      43.613  10.793  55.591  1.00  0.00
ATOM   1223  OP1 A      39      44.877  10.097  55.980  1.00  0.00
ATOM   1224  OP2 A      39      42.467  10.091  55.077  1.00  0.00
ATOM   1225  O5' A      39      43.140  11.704  56.829  1.00  0.00
ATOM   1226  C5' A      39      44.065  12.643  57.475  1.00  0.00
ATOM   1227  H5' A      39      44.253  13.421  56.734  1.00  0.00
ATOM   1228 H5'' A      39      45.056  12.273  57.738  1.00  0.00
ATOM   1229  C4' A      39      43.504  13.331  58.699  1.00  0.00
ATOM   1230  H4' A      39      44.314  13.886  59.173  1.00  0.00
ATOM   1231  O4' A      39      42.488  14.316  58.337  1.00  0.00
ATOM   1232  C1' A      39      41.398  14.296  59.266  1.00  0.00
ATOM   1233  H1' A      39      41.086  15.308  59.523  1.00  0.00
ATOM   1234  N9  A      39      40.224  13.547  58.788  1.00  0.00
ATOM   1235  C8  A      39      40.040  12.823  57.604  1.00  0.00
ATOM   1236  H8  A      39      40.858  12.727  56.905  1.00  0.00
ATOM   1237  N7  A      39      38.814  12.312  57.455  1.00  0.00
ATOM   1238  C5  A      39      38.148  12.817  58.658  1.00  0.00
ATOM   1239  C6  A      39      36.889  12.660  59.285  1.00  0.00
ATOM   1240  N6  A      39      35.945  11.800  58.930  1.00  0.00
ATOM   1241  H61 A      39      36.062  11.116  58.196  1.00  0.00
ATOM   1242  H62 A      39      35.153  11.754  59.555  1.00  0.00
ATOM   1243  N1  A      39      36.532  13.241  60.436  1.00  0.00
ATOM   1244  C2  A      39      37.483  13.912  61.029  1.00  0.00
ATOM   1245  H2  A      39      37.252  14.420  61.954  1.00  0.00
ATOM   1246  N3  A      39      38.771  14.076  60.664  1.00  0.00
ATOM   1247  C4  A      39      39.001  13.585  59.393  1.00  0.00
ATOM   1248  C3' A      39      42.892  12.401  59.733  1.00  0.00
ATOM   1249  H3' A      39      42.298  11.570  59.353  1.00  0.00
ATOM   1250  C2' A      39      41.927  13.380  60.391  1.00  0.00
ATOM   1251  H2' A      39      41.118  12.948  60.980  1.00  0.00
ATOM   1252  O2' A      39      42.609  14.334  61.216  1.00  0.00
ATOM   1253 HO2' A      39      42.901  13.889  62.015  1.00  0.00
ATOM   1254  O3' A      39      43.848  11.961  60.652  1.00  0.00
ATOM   1255  P   U      40      43.869  10.377  60.965  1.00  0.00
ATOM   1256  OP1 U      40      45.091  10.008  61.725  1.00  0.00
ATOM   1257  OP2 U      40      43.650   9.648  59.712  1.00  0.00
ATOM   1258  O5' U      40      42.588  10.206  61.873  1.00  0.00
ATOM   1259  C5' U      40      42.364  10.919  63.018  1.00  0.00
ATOM   1260  H5' U      40      42.356  11.967  62.715  1.00  0.00
ATOM   1261 H5'' U      40      43.217  10.882  63.695  1.00  0.00
ATOM   1262  C4' U      40      41.059  10.454  63.586  1.00  0.00
ATOM   1263  H4' U      40      40.859  11.036  64.486  1.00  0.00
ATOM   1264  O4' U      40      39.925  10.619  62.724  1.00  0.00
ATOM   1265  C1' U      40      39.213   9.418  62.708  1.00  0.00
ATOM   1266  H1' U      40      38.572   9.275  63.578  1.00  0.00
ATOM   1267  N1  U      40      38.410   9.196  61.545  1.00  0.00
ATOM   1268  C6  U      40      39.037   9.342  60.351  1.00  0.00
ATOM   1269  H6  U      40      40.075   9.641  60.367  1.00  0.00
ATOM   1270  C5  U      40      38.386   9.055  59.185  1.00  0.00
ATOM   1271  H5  U      40      38.851   9.171  58.217  1.00  0.00
ATOM   1272  C4  U      40      37.079   8.497  59.209  1.00  0.00
ATOM   1273  O4  U      40      36.469   8.048  58.257  1.00  0.00
ATOM   1274  N3  U      40      36.522   8.478  60.472  1.00  0.00
ATOM   1275  H3  U      40      35.590   8.089  60.480  1.00  0.00
ATOM   1276  C2  U      40      37.162   8.606  61.640  1.00  0.00
ATOM   1277  O2  U      40      36.562   8.363  62.696  1.00  0.00
ATOM   1278  C3' U      40      41.144   9.045  64.040  1.00  0.00
ATOM   1279  H3' U      40      42.120   8.575  64.164  1.00  0.00
ATOM   1280  C2' U      40      40.324   8.372  62.869  1.00  0.00
ATOM   1281  H2' U      40      40.911   8.358  61.951  1.00  0.00
ATOM   1282  O2' U      40      39.851   7.175  63.300  1.00  0.00
ATOM   1283 HO2' U      40      39.688   7.277  64.241  1.00  0.00
ATOM   1284  O3' U      40      40.389   8.831  65.148  1.00  0.00
ATOM   1285  P   G      41      40.869   8.984  66.622  1.00  0.00
ATOM   1286  OP1 G      41      42.192   8.392  66.795  1.00  0.00
ATOM   1287  OP2 G      41      39.774   8.392  67.418  1.00  0.00
ATOM   1288  O5' G      41      40.978  10.535  66.993  1.00  0.00
ATOM   1289  C5' G      41      42.044  11.096  67.775  1.00  0.00
ATOM   1290  H5' G      41      42.893  10.746  67.188  1.00  0.00
ATOM   1291 H5'' G      41      42.127  10.749  68.805  1.00  0.00
ATOM   1292  C4' G      41      41.975  12.568  67.728  1.00  0.00
ATOM   1293  H4' G      41      42.104  12.963  66.721  1.00  0.00
ATOM   1294  O4' G      41      40.743  12.941  68.092  1.00  0.00
ATOM   1295  C1' G      41      40.750  14.185  68.793  1.00  0.00
ATOM   1296  H1' G      41      40.043  14.853  68.301  1.00  0.00
ATOM   1297  N9  G      41      40.255  14.216  70.153  1.00  0.00
ATOM   1298  C8  G      41      40.315  13.284  71.108  1.00  0.00
ATOM   1299  H8  G      41      40.844  12.351  70.984  1.00  0.00
ATOM   1300  N7  G      41      39.841  13.753  72.226  1.00  0.00
ATOM   1301  C5  G      41      39.220  14.962  71.992  1.00  0.00
ATOM   1302  C6  G      41      38.382  15.859  72.748  1.00  0.00
ATOM   1303  O6  G      41      37.947  15.790  73.938  1.00  0.00
ATOM   1304  N1  G      41      37.920  16.916  71.998  1.00  0.00
ATOM   1305  H1  G      41      37.418  17.625  72.512  1.00  0.00
ATOM   1306  C2  G      41      38.122  16.985  70.661  1.00  0.00
ATOM   1307  N2  G      41      37.865  18.167  70.173  1.00  0.00
ATOM   1308  H21 G      41      38.142  18.316  69.213  1.00  0.00
ATOM   1309  H22 G      41      37.323  18.833  70.705  1.00  0.00
ATOM   1310  N3  G      41      39.059  16.282  69.909  1.00  0.00
ATOM   1311  C4  G      41      39.469  15.229  70.638  1.00  0.00
ATOM   1312  C3' G      41      42.923  13.318  68.686  1.00  0.00
ATOM   1313  H3' G      41      42.914  12.840  69.666  1.00  0.00
ATOM   1314  C2' G      41      42.168  14.652  68.677  1.00  0.00
ATOM   1315  H2' G      41      42.400  15.262  69.551  1.00  0.00
ATOM   1316  O2' G      41      42.363  15.538  67.530  1.00  0.00
ATOM   1317 HO2' G      41      43.229  15.932  67.655  1.00  0.00
ATOM   1318  O3' G      41      44.244  13.453  68.227  1.00  0.00
ATOM   1319  P   G      42      45.375  14.136  69.046  1.00  0.00
ATOM   1320  OP1 G      42      46.654  13.669  68.494  1.00  0.00
ATOM   1321  OP2 G      42      45.073  14.041  70.468  1.00  0.00
ATOM   1322  O5' G      42      45.297  15.686  68.670  1.00  0.00
ATOM   1323  C5' G      42      45.452  16.127  67.366  1.00  0.00
ATOM   1324  H5' G      42      44.826  15.571  66.668  1.00  0.00
ATOM   1325 H5'' G      42      46.516  16.078  67.135  1.00  0.00
ATOM   1326  C4' G      42      45.164  17.576  67.340  1.00  0.00
ATOM   1327  H4' G      42      45.087  17.780  66.272  1.00  0.00
ATOM   1328  O4' G      42      43.916  17.754  67.911  1.00  0.00
ATOM   1329  C1' G      42      44.026  18.955  68.776  1.00  0.00
ATOM   1330  H1' G      42      43.980  19.813  68.105  1.00  0.00
ATOM   1331  N9  G      42      42.888  19.139  69.771  1.00  0.00
ATOM   1332  C8  G      42      42.046  20.140  69.854  1.00  0.00
ATOM   1333  H8  G      42      42.131  20.891  69.083  1.00  0.00
ATOM   1334  N7  G      42      41.167  20.136  70.822  1.00  0.00
ATOM   1335  C5  G      42      41.460  18.834  71.390  1.00  0.00
ATOM   1336  C6  G      42      40.904  18.142  72.547  1.00  0.00
ATOM   1337  O6  G      42      40.004  18.516  73.264  1.00  0.00
ATOM   1338  N1  G      42      41.537  17.003  72.908  1.00  0.00
ATOM   1339  H1  G      42      41.023  16.379  73.513  1.00  0.00
ATOM   1340  C2  G      42      42.693  16.618  72.280  1.00  0.00
ATOM   1341  N2  G      42      43.137  15.477  72.751  1.00  0.00
ATOM   1342  H21 G      42      43.673  14.870  72.148  1.00  0.00
ATOM   1343  H22 G      42      42.951  15.157  73.691  1.00  0.00
ATOM   1344  N3  G      42      43.165  17.152  71.187  1.00  0.00
ATOM   1345  C4  G      42      42.617  18.362  70.840  1.00  0.00
ATOM   1346  C3' G      42      46.175  18.493  68.075  1.00  0.00
ATOM   1347  H3' G      42      47.062  17.979  68.444  1.00  0.00
ATOM   1348  C2' G      42      45.446  18.890  69.369  1.00  0.00
ATOM   1349  H2' G      42      45.540  18.053  70.060  1.00  0.00
ATOM   1350  O2' G      42      45.801  20.159  69.746  1.00  0.00
ATOM   1351 HO2' G      42      46.371  20.509  69.058  1.00  0.00
ATOM   1352  O3' G      42      46.468  19.635  67.310  1.00  0.00
ATOM   1353  P   U      43      47.602  19.658  66.182  1.00  0.00
ATOM   1354  OP1 U      43      48.894  19.192  66.647  1.00  0.00
ATOM   1355  OP2 U      43      47.556  21.010  65.658  1.00  0.00
ATOM   1356  O5' U      43      47.020  18.745  65.136  1.00  0.00
ATOM   1357  C5' U      43      47.730  17.713  64.498  1.00  0.00
ATOM   1358  H5' U      43      48.060  17.129  65.357  1.00  0.00
ATOM   1359 H5'' U      43      48.576  18.097  63.929  1.00  0.00
ATOM   1360  C4' U      43      46.961  17.026  63.400  1.00  0.00
ATOM   1361  H4' U      43      47.556  16.136  63.192  1.00  0.00
ATOM   1362  O4' U      43      45.697  16.588  63.819  1.00  0.00
ATOM   1363  C1' U      43      44.678  17.031  62.896  1.00  0.00
ATOM   1364  H1' U      43      44.055  16.180  62.619  1.00  0.00
ATOM   1365  N1  U      43      43.789  18.069  63.512  1.00  0.00
ATOM   1366  C6  U      43      44.028  19.502  63.351  1.00  0.00
ATOM   1367  H6  U      43      44.743  19.922  62.658  1.00  0.00
ATOM   1368  C5  U      43      43.341  20.400  64.142  1.00  0.00
ATOM   1369  H5  U      43      43.622  21.443  64.104  1.00  0.00
ATOM   1370  C4  U      43      42.351  19.904  65.124  1.00  0.00
ATOM   1371  O4  U      43      41.602  20.583  65.862  1.00  0.00
ATOM   1372  N3  U      43      42.223  18.564  65.083  1.00  0.00
ATOM   1373  H3  U      43      41.490  18.093  65.595  1.00  0.00
ATOM   1374  C2  U      43      42.834  17.608  64.316  1.00  0.00
ATOM   1375  O2  U      43      42.612  16.443  64.553  1.00  0.00
ATOM   1376  C3' U      43      46.859  17.773  62.028  1.00  0.00
ATOM   1377  H3' U      43      46.766  18.835  62.258  1.00  0.00
ATOM   1378  C2' U      43      45.425  17.402  61.612  1.00  0.00
ATOM   1379  H2' U      43      44.883  18.235  61.164  1.00  0.00
ATOM   1380  O2' U      43      45.230  16.272  60.774  1.00  0.00
ATOM   1381 HO2' U      43      45.271  16.554  59.857  1.00  0.00
ATOM   1382  O3' U      43      47.854  17.429  61.135  1.00  0.00
ATOM   1383  P   A      44      48.191  18.190  59.877  1.00  0.00
ATOM   1384  OP1 A      44      49.510  17.742  59.363  1.00  0.00
ATOM   1385  OP2 A      44      48.097  19.564  60.372  1.00  0.00
ATOM   1386  O5' A      44      47.019  18.007  58.837  1.00  0.00
ATOM   1387  C5' A      44      47.042  16.978  57.835  1.00  0.00
ATOM   1388  H5' A      44      47.121  15.974  58.253  1.00  0.00
ATOM   1389 H5'' A      44      47.848  17.183  57.131  1.00  0.00
ATOM   1390  C4' A      44      45.771  16.864  56.967  1.00  0.00
ATOM   1391  H4' A      44      45.868  15.990  56.323  1.00  0.00
ATOM   1392  O4' A      44      44.750  16.691  57.846  1.00  0.00
ATOM   1393  C1' A      44      43.676  17.521  57.503  1.00  0.00
ATOM   1394  H1' A      44      42.801  16.911  57.281  1.00  0.00
ATOM   1395  N9  A      44      43.318  18.553  58.531  1.00  0.00
ATOM   1396  C8  A      44      44.170  19.485  59.126  1.00  0.00
ATOM   1397  H8  A      44      45.200  19.611  58.827  1.00  0.00
ATOM   1398  N7  A      44      43.597  20.336  59.945  1.00  0.00
ATOM   1399  C5  A      44      42.330  19.781  60.010  1.00  0.00
ATOM   1400  C6  A      44      41.222  19.979  60.813  1.00  0.00
ATOM   1401  N6  A      44      41.214  20.869  61.787  1.00  0.00
ATOM   1402  H61 A      44      42.016  21.454  61.972  1.00  0.00
ATOM   1403  H62 A      44      40.424  20.837  62.415  1.00  0.00
ATOM   1404  N1  A      44      40.069  19.232  60.770  1.00  0.00
ATOM   1405  C2  A      44      40.065  18.182  59.922  1.00  0.00
ATOM   1406  H2  A      44      39.156  17.600  59.872  1.00  0.00
ATOM   1407  N3  A      44      41.031  17.900  59.046  1.00  0.00
ATOM   1408  C4  A      44      42.152  18.727  59.151  1.00  0.00
ATOM   1409  C3' A      44      45.517  18.082  56.079  1.00  0.00
ATOM   1410  H3' A      44      45.944  18.978  56.528  1.00  0.00
ATOM   1411  C2' A      44      43.994  18.201  56.207  1.00  0.00
ATOM   1412  H2' A      44      43.747  19.262  56.239  1.00  0.00
ATOM   1413  O2' A      44      43.364  17.537  55.130  1.00  0.00
ATOM   1414 HO2' A      44      43.280  18.167  54.411  1.00  0.00
ATOM   1415  O3' A      44      45.964  17.961  54.740  1.00  0.00
ATOM   1416  P   C      45      45.858  19.172  53.671  1.00  0.00
ATOM   1417  OP1 C      45      46.933  19.035  52.662  1.00  0.00
ATOM   1418  OP2 C      45      45.810  20.412  54.486  1.00  0.00
ATOM   1419  O5' C      45      44.361  19.063  53.095  1.00  0.00
ATOM   1420  C5' C      45      44.055  18.194  52.076  1.00  0.00
ATOM   1421  H5' C      45      44.164  17.218  52.548  1.00  0.00
ATOM   1422 H5'' C      45      44.624  18.332  51.157  1.00  0.00
ATOM   1423  C4' C      45      42.542  18.322  51.703  1.00  0.00
ATOM   1424  H4' C      45      42.379  17.668  50.846  1.00  0.00
ATOM   1425  O4' C      45      41.633  18.203  52.710  1.00  0.00
ATOM   1426  C1' C      45      40.382  18.805  52.232  1.00  0.00
ATOM   1427  H1' C      45      39.707  18.056  51.819  1.00  0.00
ATOM   1428  N1  C      45      39.682  19.601  53.288  1.00  0.00
ATOM   1429  C6  C      45      40.410  20.568  54.035  1.00  0.00
ATOM   1430  H6  C      45      41.412  20.849  53.744  1.00  0.00
ATOM   1431  C5  C      45      39.852  21.079  55.125  1.00  0.00
ATOM   1432  H5  C      45      40.417  21.765  55.739  1.00  0.00
ATOM   1433  C4  C      45      38.514  20.662  55.464  1.00  0.00
ATOM   1434  N4  C      45      38.018  21.122  56.547  1.00  0.00
ATOM   1435  H41 C      45      38.548  21.669  57.210  1.00  0.00
ATOM   1436  H42 C      45      37.113  20.720  56.744  1.00  0.00
ATOM   1437  N3  C      45      37.808  19.821  54.737  1.00  0.00
ATOM   1438  C2  C      45      38.388  19.265  53.676  1.00  0.00
ATOM   1439  O2  C      45      37.688  18.405  53.143  1.00  0.00
ATOM   1440  C3' C      45      42.377  19.725  51.126  1.00  0.00
ATOM   1441  H3' C      45      42.989  20.408  51.714  1.00  0.00
ATOM   1442  C2' C      45      40.827  19.847  51.149  1.00  0.00
ATOM   1443  H2' C      45      40.419  20.852  51.255  1.00  0.00
ATOM   1444  O2' C      45      40.269  19.156  50.039  1.00  0.00
ATOM   1445 HO2' C      45      40.615  19.511  49.217  1.00  0.00
ATOM   1446  O3' C      45      43.018  19.713  49.960  1.00  0.00
ATOM   1447  P   U      46      43.150  20.965  48.941  1.00  0.00
ATOM   1448  OP1 U      46      44.524  20.922  48.285  1.00  0.00
ATOM   1449  OP2 U      46      42.881  22.167  49.801  1.00  0.00
ATOM   1450  O5' U      46      41.957  20.851  47.957  1.00  0.00
ATOM   1451  C5' U      46      42.099  19.888  46.928  1.00  0.00
ATOM   1452  H5' U      46      42.324  18.898  47.324  1.00  0.00
ATOM   1453 H5'' U      46      42.900  20.271  46.295  1.00  0.00
ATOM   1454  C4' U      46      40.820  19.951  46.079  1.00  0.00
ATOM   1455  H4' U      46      40.933  19.343  45.181  1.00  0.00
ATOM   1456  O4' U      46      39.674  19.374  46.778  1.00  0.00
ATOM   1457  C1' U      46      38.625  20.372  46.727  1.00  0.00
ATOM   1458  H1' U      46      37.705  19.868  46.431  1.00  0.00
ATOM   1459  N1  U      46      38.300  20.871  48.149  1.00  0.00
ATOM   1460  C6  U      46      39.024  21.924  48.701  1.00  0.00
ATOM   1461  H6  U      46      39.742  22.487  48.125  1.00  0.00
ATOM   1462  C5  U      46      38.859  22.322  50.029  1.00  0.00
ATOM   1463  H5  U      46      39.422  23.161  50.410  1.00  0.00
ATOM   1464  C4  U      46      37.836  21.680  50.776  1.00  0.00
ATOM   1465  O4  U      46      37.552  21.875  51.940  1.00  0.00
ATOM   1466  N3  U      46      37.140  20.714  50.152  1.00  0.00
ATOM   1467  H3  U      46      36.407  20.375  50.758  1.00  0.00
ATOM   1468  C2  U      46      37.453  20.079  48.953  1.00  0.00
ATOM   1469  O2  U      46      36.924  19.059  48.692  1.00  0.00
ATOM   1470  C3' U      46      40.439  21.415  45.594  1.00  0.00
ATOM   1471  H3' U      46      40.774  22.125  46.350  1.00  0.00
ATOM   1472  C2' U      46      38.931  21.376  45.613  1.00  0.00
ATOM   1473  H2' U      46      38.449  22.337  45.794  1.00  0.00
ATOM   1474  O2' U      46      38.512  20.951  44.324  1.00  0.00
ATOM   1475 HO2' U      46      38.825  21.489  43.593  1.00  0.00
ATOM   1476  O3' U      46      41.104  21.864  44.365  1.00  0.00
ATOM   1477  P   G      47      42.517  22.527  44.331  1.00  0.00
ATOM   1478  OP1 G      47      43.447  21.468  43.887  1.00  0.00
ATOM   1479  OP2 G      47      42.684  23.325  45.571  1.00  0.00
ATOM   1480  O5' G      47      42.227  23.564  43.126  1.00  0.00
ATOM   1481  C5' G      47      41.262  24.591  43.193  1.00  0.00
ATOM   1482  H5' G      47      41.348  25.099  44.153  1.00  0.00
ATOM   1483 H5'' G      47      40.236  24.224  43.173  1.00  0.00
ATOM   1484  C4' G      47      41.577  25.694  42.200  1.00  0.00
ATOM   1485  H4' G      47      40.839  26.493  42.276  1.00  0.00
ATOM   1486  O4' G      47      42.933  26.225  42.339  1.00  0.00
ATOM   1487  C1' G      47      43.327  26.707  41.118  1.00  0.00
ATOM   1488  H1' G      47      43.272  27.796  41.109  1.00  0.00
ATOM   1489  N9  G      47      44.756  26.385  40.702  1.00  0.00
ATOM   1490  C8  G      47      45.492  25.224  40.795  1.00  0.00
ATOM   1491  H8  G      47      45.086  24.337  41.258  1.00  0.00
ATOM   1492  N7  G      47      46.662  25.317  40.316  1.00  0.00
ATOM   1493  C5  G      47      46.667  26.582  39.731  1.00  0.00
ATOM   1494  C6  G      47      47.647  27.227  38.874  1.00  0.00
ATOM   1495  O6  G      47      48.747  26.813  38.546  1.00  0.00
ATOM   1496  N1  G      47      47.293  28.473  38.478  1.00  0.00
ATOM   1497  H1  G      47      48.016  28.973  37.980  1.00  0.00
ATOM   1498  C2  G      47      46.168  29.056  38.925  1.00  0.00
ATOM   1499  N2  G      47      45.964  30.240  38.516  1.00  0.00
ATOM   1500  H21 G      47      45.098  30.660  38.821  1.00  0.00
ATOM   1501  H22 G      47      46.630  30.885  38.116  1.00  0.00
ATOM   1502  N3  G      47      45.205  28.523  39.674  1.00  0.00
ATOM   1503  C4  G      47      45.516  27.180  39.984  1.00  0.00
ATOM   1504  C3' G      47      41.556  25.237  40.789  1.00  0.00
ATOM   1505  H3' G      47      42.144  24.343  40.582  1.00  0.00
ATOM   1506  C2' G      47      42.395  26.263  40.069  1.00  0.00
ATOM   1507  H2' G      47      42.920  25.797  39.235  1.00  0.00
ATOM   1508  O2' G      47      41.685  27.396  39.709  1.00  0.00
ATOM   1509 HO2' G      47      41.198  27.097  38.938  1.00  0.00
ATOM   1510  O3' G      47      40.265  25.152  40.276  1.00  0.00
ATOM   1511  P   A      48      39.912  24.543  38.836  1.00  0.00
ATOM   1512  OP1 A      48      38.520  24.012  38.859  1.00  0.00
ATOM   1513  OP2 A      48      41.040  23.724  38.347  1.00  0.00
ATOM   1514  O5' A      48      39.902  25.729  37.827  1.00  0.00
ATOM   1515  C5' A      48      39.081  26.863  37.934  1.00  0.00
ATOM   1516  H5' A      48      39.300  27.316  38.901  1.00  0.00
ATOM   1517 H5'' A      48      38.022  26.605  37.908  1.00  0.00
ATOM   1518  C4' A      48      39.448  27.865  36.823  1.00  0.00
ATOM   1519  H4' A      48      39.038  28.860  36.997  1.00  0.00
ATOM   1520  O4' A      48      40.849  28.077  36.980  1.00  0.00
ATOM   1521  C1' A      48      41.439  27.731  35.711  1.00  0.00
ATOM   1522  H1' A      48      41.594  28.679  35.196  1.00  0.00
ATOM   1523  N9  A      48      42.753  27.076  36.083  1.00  0.00
ATOM   1524  C8  A      48      42.953  25.845  36.627  1.00  0.00
ATOM   1525  H8  A      48      42.237  25.242  37.166  1.00  0.00
ATOM   1526  N7  A      48      44.203  25.503  36.583  1.00  0.00
ATOM   1527  C5  A      48      44.858  26.520  35.898  1.00  0.00
ATOM   1528  C6  A      48      46.202  26.760  35.645  1.00  0.00
ATOM   1529  N6  A      48      47.239  26.051  36.094  1.00  0.00
ATOM   1530  H61 A      48      47.009  25.226  36.630  1.00  0.00
ATOM   1531  H62 A      48      48.189  26.316  35.879  1.00  0.00
ATOM   1532  N1  A      48      46.542  27.926  35.206  1.00  0.00
ATOM   1533  C2  A      48      45.603  28.834  34.857  1.00  0.00
ATOM   1534  H2  A      48      45.841  29.823  34.495  1.00  0.00
ATOM   1535  N3  A      48      44.239  28.708  35.069  1.00  0.00
ATOM   1536  C4  A      48      43.959  27.497  35.568  1.00  0.00
ATOM   1537  C3' A      48      39.175  27.495  35.365  1.00  0.00
ATOM   1538  H3' A      48      38.376  26.762  35.248  1.00  0.00
ATOM   1539  C2' A      48      40.441  26.815  34.970  1.00  0.00
ATOM   1540  H2' A      48      40.550  25.795  35.339  1.00  0.00
ATOM   1541  O2' A      48      40.571  26.788  33.567  1.00  0.00
ATOM   1542 HO2' A      48      40.251  27.661  33.326  1.00  0.00
ATOM   1543  O3' A      48      38.841  28.579  34.414  1.00  0.00
ATOM   1544  P   A      49      37.721  29.731  34.660  1.00  0.00
ATOM   1545  OP1 A      49      37.179  29.985  33.333  1.00  0.00
ATOM   1546  OP2 A      49      38.405  30.811  35.410  1.00  0.00
ATOM   1547  O5' A      49      36.554  29.214  35.600  1.00  0.00
ATOM   1548  C5' A      49      35.740  28.216  35.135  1.00  0.00
ATOM   1549  H5' A      49      36.310  27.409  34.675  1.00  0.00
ATOM   1550 H5'' A      49      35.018  28.681  34.464  1.00  0.00
ATOM   1551  C4' A      49      34.809  27.579  36.143  1.00  0.00
ATOM   1552  H4' A      49      34.281  26.724  35.720  1.00  0.00
ATOM   1553  O4' A      49      35.546  27.055  37.247  1.00  0.00
ATOM   1554  C1' A      49      34.885  27.385  38.505  1.00  0.00
ATOM   1555  H1' A      49      34.701  26.552  39.184  1.00  0.00
ATOM   1556  N9  A      49      35.863  28.306  39.155  1.00  0.00
ATOM   1557  C8  A      49      36.006  29.675  38.999  1.00  0.00
ATOM   1558  H8  A      49      35.410  30.374  38.431  1.00  0.00
ATOM   1559  N7  A      49      37.130  30.189  39.560  1.00  0.00
ATOM   1560  C5  A      49      37.562  29.107  40.367  1.00  0.00
ATOM   1561  C6  A      49      38.437  28.947  41.452  1.00  0.00
ATOM   1562  N6  A      49      39.067  29.862  42.044  1.00  0.00
ATOM   1563  H61 A      49      38.994  30.806  41.694  1.00  0.00
ATOM   1564  H62 A      49      39.891  29.454  42.463  1.00  0.00
ATOM   1565  N1  A      49      38.762  27.707  41.861  1.00  0.00
ATOM   1566  C2  A      49      38.055  26.687  41.482  1.00  0.00
ATOM   1567  H2  A      49      38.348  25.729  41.884  1.00  0.00
ATOM   1568  N3  A      49      37.035  26.703  40.629  1.00  0.00
ATOM   1569  C4  A      49      36.901  27.946  40.018  1.00  0.00
ATOM   1570  C3' A      49      33.776  28.630  36.745  1.00  0.00
ATOM   1571  H3' A      49      34.228  29.621  36.789  1.00  0.00
ATOM   1572  C2' A      49      33.569  28.027  38.155  1.00  0.00
ATOM   1573  H2' A      49      33.375  28.820  38.878  1.00  0.00
ATOM   1574  O2' A      49      32.586  27.034  38.346  1.00  0.00
ATOM   1575 HO2' A      49      31.946  27.111  37.635  1.00  0.00
ATOM   1576  O3' A      49      32.498  28.540  36.196  1.00  0.00
ATOM   1577  P   C      50      31.815  29.736  35.433  1.00  0.00
ATOM   1578  OP1 C      50      30.370  29.396  35.263  1.00  0.00
ATOM   1579  OP2 C      50      32.704  30.053  34.317  1.00  0.00
ATOM   1580  O5' C      50      31.850  30.906  36.422  1.00  0.00
ATOM   1581  C5' C      50      31.134  30.966  37.601  1.00  0.00
ATOM   1582  H5' C      50      31.334  30.110  38.246  1.00  0.00
ATOM   1583 H5'' C      50      30.079  31.045  37.339  1.00  0.00
ATOM   1584  C4' C      50      31.473  32.225  38.343  1.00  0.00
ATOM   1585  H4' C      50      30.795  32.217  39.196  1.00  0.00
ATOM   1586  O4' C      50      32.831  32.204  38.680  1.00  0.00
ATOM   1587  C1' C      50      33.336  33.557  38.702  1.00  0.00
ATOM   1588  H1' C      50      33.541  33.931  39.705  1.00  0.00
ATOM   1589  N1  C      50      34.621  33.704  37.890  1.00  0.00
ATOM   1590  C6  C      50      34.943  32.798  36.883  1.00  0.00
ATOM   1591  H6  C      50      34.277  31.960  36.742  1.00  0.00
ATOM   1592  C5  C      50      36.023  33.026  36.088  1.00  0.00
ATOM   1593  H5  C      50      36.254  32.307  35.316  1.00  0.00
ATOM   1594  C4  C      50      36.862  34.093  36.520  1.00  0.00
ATOM   1595  N4  C      50      38.012  34.168  35.879  1.00  0.00
ATOM   1596  H41 C      50      38.310  33.429  35.257  1.00  0.00
ATOM   1597  H42 C      50      38.610  34.969  36.020  1.00  0.00
ATOM   1598  N3  C      50      36.547  34.952  37.447  1.00  0.00
ATOM   1599  C2  C      50      35.408  34.774  38.238  1.00  0.00
ATOM   1600  O2  C      50      35.266  35.542  39.186  1.00  0.00
ATOM   1601  C3' C      50      31.183  33.471  37.469  1.00  0.00
ATOM   1602  H3' C      50      31.431  33.248  36.432  1.00  0.00
ATOM   1603  C2' C      50      32.251  34.436  38.035  1.00  0.00
ATOM   1604  H2' C      50      32.660  35.003  37.199  1.00  0.00
ATOM   1605  O2' C      50      31.708  35.439  39.005  1.00  0.00
ATOM   1606 HO2' C      50      30.897  35.765  38.607  1.00  0.00
ATOM   1607  O3' C      50      29.812  33.973  37.425  1.00  0.00
ATOM   1608  P   C      51      29.219  34.837  36.217  1.00  0.00
ATOM   1609  OP1 C      51      27.891  35.338  36.583  1.00  0.00
ATOM   1610  OP2 C      51      29.363  34.026  34.989  1.00  0.00
ATOM   1611  O5' C      51      30.251  36.129  36.229  1.00  0.00
ATOM   1612  C5' C      51      29.878  37.407  36.727  1.00  0.00
ATOM   1613  H5' C      51      29.994  37.403  37.810  1.00  0.00
ATOM   1614 H5'' C      51      28.907  37.810  36.441  1.00  0.00
ATOM   1615  C4' C      51      30.962  38.274  36.133  1.00  0.00
ATOM   1616  H4' C      51      30.882  39.223  36.663  1.00  0.00
ATOM   1617  O4' C      51      32.282  37.739  36.287  1.00  0.00
ATOM   1618  C1' C      51      33.108  38.093  35.157  1.00  0.00
ATOM   1619  H1' C      51      33.883  38.762  35.530  1.00  0.00
ATOM   1620  N1  C      51      33.725  37.005  34.426  1.00  0.00
ATOM   1621  C6  C      51      33.159  35.800  34.272  1.00  0.00
ATOM   1622  H6  C      51      32.137  35.576  34.539  1.00  0.00
ATOM   1623  C5  C      51      33.909  34.710  33.875  1.00  0.00
ATOM   1624  H5  C      51      33.427  33.747  33.793  1.00  0.00
ATOM   1625  C4  C      51      35.262  34.960  33.508  1.00  0.00
ATOM   1626  N4  C      51      36.053  33.994  33.194  1.00  0.00
ATOM   1627  H41 C      51      35.737  33.040  33.290  1.00  0.00
ATOM   1628  H42 C      51      37.034  34.210  33.086  1.00  0.00
ATOM   1629  N3  C      51      35.783  36.161  33.598  1.00  0.00
ATOM   1630  C2  C      51      35.067  37.181  34.082  1.00  0.00
ATOM   1631  O2  C      51      35.519  38.331  34.208  1.00  0.00
ATOM   1632  C3' C      51      30.885  38.583  34.648  1.00  0.00
ATOM   1633  H3' C      51      30.510  37.675  34.177  1.00  0.00
ATOM   1634  C2' C      51      32.314  38.970  34.174  1.00  0.00
ATOM   1635  H2' C      51      32.504  38.620  33.160  1.00  0.00
ATOM   1636  O2' C      51      32.509  40.373  34.247  1.00  0.00
ATOM   1637 HO2' C      51      31.635  40.727  34.426  1.00  0.00
ATOM   1638  O3' C      51      29.949  39.577  34.457  1.00  0.00
ATOM   1639  P   U      52      29.246  39.725  33.045  1.00  0.00
ATOM   1640  OP1 U      52      30.196  39.214  32.024  1.00  0.00
ATOM   1641  OP2 U      52      28.871  41.158  33.012  1.00  0.00
ATOM   1642  O5' U      52      27.910  38.820  33.144  1.00  0.00
ATOM   1643  C5' U      52      27.851  37.424  32.850  1.00  0.00
ATOM   1644  H5' U      52      28.392  36.869  33.616  1.00  0.00
ATOM   1645 H5'' U      52      28.373  37.197  31.921  1.00  0.00
ATOM   1646  C4' U      52      26.406  36.881  32.813  1.00  0.00
ATOM   1647  H4' U      52      26.379  35.817  32.582  1.00  0.00
ATOM   1648  O4' U      52      25.873  36.950  34.130  1.00  0.00
ATOM   1649  C1' U      52      24.370  37.043  34.040  1.00  0.00
ATOM   1650  H1' U      52      23.882  36.174  34.482  1.00  0.00
ATOM   1651  N1  U      52      23.975  38.251  34.903  1.00  0.00
ATOM   1652  C6  U      52      24.782  39.365  35.081  1.00  0.00
ATOM   1653  H6  U      52      25.741  39.435  34.589  1.00  0.00
ATOM   1654  C5  U      52      24.496  40.403  35.927  1.00  0.00
ATOM   1655  H5  U      52      25.103  41.291  36.023  1.00  0.00
ATOM   1656  C4  U      52      23.167  40.408  36.564  1.00  0.00
ATOM   1657  O4  U      52      22.788  41.329  37.299  1.00  0.00
ATOM   1658  N3  U      52      22.359  39.337  36.196  1.00  0.00
ATOM   1659  H3  U      52      21.423  39.364  36.573  1.00  0.00
ATOM   1660  C2  U      52      22.702  38.276  35.389  1.00  0.00
ATOM   1661  O2  U      52      21.843  37.448  35.135  1.00  0.00
ATOM   1662  C3' U      52      25.442  37.671  31.885  1.00  0.00
ATOM   1663  H3' U      52      25.713  38.727  31.883  1.00  0.00
ATOM   1664  C2' U      52      24.139  37.309  32.517  1.00  0.00
ATOM   1665  H2' U      52      23.402  38.089  32.327  1.00  0.00
ATOM   1666  O2' U      52      23.518  36.095  32.029  1.00  0.00
ATOM   1667 HO2' U      52      23.544  36.032  31.071  1.00  0.00
ATOM   1668  O3' U      52      25.559  37.103  30.551  1.00  0.00
ATOM   1669  P   G      53      24.900  37.605  29.196  1.00  0.00
ATOM   1670  OP1 G      53      25.851  37.361  28.085  1.00  0.00
ATOM   1671  OP2 G      53      24.393  38.953  29.554  1.00  0.00
ATOM   1672  O5' G      53      23.611  36.735  29.137  1.00  0.00
ATOM   1673  C5' G      53      23.723  35.489  28.465  1.00  0.00
ATOM   1674  H5' G      53      24.544  34.917  28.898  1.00  0.00
ATOM   1675 H5'' G      53      23.823  35.891  27.457  1.00  0.00
ATOM   1676  C4' G      53      22.522  34.559  28.406  1.00  0.00
ATOM   1677  H4' G      53      22.902  33.654  27.933  1.00  0.00
ATOM   1678  O4' G      53      22.156  34.318  29.750  1.00  0.00
ATOM   1679  C1' G      53      20.736  34.232  29.801  1.00  0.00
ATOM   1680  H1' G      53      20.436  33.313  30.304  1.00  0.00
ATOM   1681  N9  G      53      20.212  35.330  30.555  1.00  0.00
ATOM   1682  C8  G      53      20.719  36.606  30.833  1.00  0.00
ATOM   1683  H8  G      53      21.643  37.000  30.437  1.00  0.00
ATOM   1684  N7  G      53      19.901  37.305  31.659  1.00  0.00
ATOM   1685  C5  G      53      18.778  36.507  31.911  1.00  0.00
ATOM   1686  C6  G      53      17.683  36.718  32.738  1.00  0.00
ATOM   1687  O6  G      53      17.413  37.745  33.428  1.00  0.00
ATOM   1688  N1  G      53      16.781  35.681  32.587  1.00  0.00
ATOM   1689  H1  G      53      15.896  35.818  33.053  1.00  0.00
ATOM   1690  C2  G      53      17.019  34.515  31.867  1.00  0.00
ATOM   1691  N2  G      53      15.977  33.657  31.827  1.00  0.00
ATOM   1692  H21 G      53      15.041  33.967  32.043  1.00  0.00
ATOM   1693  H22 G      53      16.163  32.778  31.365  1.00  0.00
ATOM   1694  N3  G      53      18.082  34.250  31.176  1.00  0.00
ATOM   1695  C4  G      53      18.942  35.339  31.179  1.00  0.00
ATOM   1696  C3' G      53      21.234  35.146  27.721  1.00  0.00
ATOM   1697  H3' G      53      21.168  36.204  27.978  1.00  0.00
ATOM   1698  C2' G      53      20.128  34.362  28.403  1.00  0.00
ATOM   1699  H2' G      53      19.148  34.840  28.415  1.00  0.00
ATOM   1700  O2' G      53      19.961  33.077  27.902  1.00  0.00
ATOM   1701 HO2' G      53      20.403  32.934  27.062  1.00  0.00
ATOM   1702  O3' G      53      21.175  34.901  26.280  1.00  0.00
ATOM   1703  P   A      54      20.412  35.898  25.303  1.00  0.00
ATOM   1704  OP1 A      54      20.623  35.662  23.873  1.00  0.00
ATOM   1705  OP2 A      54      20.673  37.251  25.714  1.00  0.00
ATOM   1706  O5' A      54      18.905  35.644  25.680  1.00  0.00
ATOM   1707  C5' A      54      18.258  34.481  25.315  1.00  0.00
ATOM   1708  H5' A      54      18.805  33.629  25.718  1.00  0.00
ATOM   1709 H5'' A      54      18.296  34.354  24.233  1.00  0.00
ATOM   1710  C4' A      54      16.845  34.199  25.806  1.00  0.00
ATOM   1711  H4' A      54      16.492  33.243  25.419  1.00  0.00
ATOM   1712  O4' A      54      16.828  34.156  27.235  1.00  0.00
ATOM   1713  C1' A      54      15.598  34.597  27.663  1.00  0.00
ATOM   1714  H1' A      54      15.071  33.866  28.276  1.00  0.00
ATOM   1715  N9  A      54      15.703  35.822  28.526  1.00  0.00
ATOM   1716  C8  A      54      16.771  36.706  28.536  1.00  0.00
ATOM   1717  H8  A      54      17.560  36.674  27.800  1.00  0.00
ATOM   1718  N7  A      54      16.717  37.570  29.521  1.00  0.00
ATOM   1719  C5  A      54      15.442  37.429  30.073  1.00  0.00
ATOM   1720  C6  A      54      14.649  38.037  31.068  1.00  0.00
ATOM   1721  N6  A      54      14.889  39.122  31.739  1.00  0.00
ATOM   1722  H61 A      54      15.819  39.513  31.778  1.00  0.00
ATOM   1723  H62 A      54      14.286  39.393  32.503  1.00  0.00
ATOM   1724  N1  A      54      13.392  37.595  31.292  1.00  0.00
ATOM   1725  C2  A      54      12.975  36.552  30.596  1.00  0.00
ATOM   1726  H2  A      54      11.972  36.294  30.904  1.00  0.00
ATOM   1727  N3  A      54      13.576  35.804  29.716  1.00  0.00
ATOM   1728  C4  A      54      14.886  36.259  29.517  1.00  0.00
ATOM   1729  C3' A      54      15.841  35.292  25.399  1.00  0.00
ATOM   1730  H3' A      54      16.234  36.299  25.538  1.00  0.00
ATOM   1731  C2' A      54      14.798  34.837  26.374  1.00  0.00
ATOM   1732  H2' A      54      14.063  35.637  26.467  1.00  0.00
ATOM   1733  O2' A      54      14.147  33.603  25.964  1.00  0.00
ATOM   1734 HO2' A      54      13.965  33.796  25.042  1.00  0.00
ATOM   1735  O3' A      54      15.239  35.043  24.099  1.00  0.00
ATOM   1736  P   G      55      14.414  36.167  23.275  1.00  0.00
ATOM   1737  OP1 G      55      13.957  35.390  22.116  1.00  0.00
ATOM   1738  OP2 G      55      15.260  37.323  23.124  1.00  0.00
ATOM   1739  O5' G      55      13.127  36.553  24.148  1.00  0.00
ATOM   1740  C5' G      55      12.094  35.568  24.164  1.00  0.00
ATOM   1741  H5' G      55      12.417  34.584  24.504  1.00  0.00
ATOM   1742 H5'' G      55      11.601  35.364  23.213  1.00  0.00
ATOM   1743  C4' G      55      10.968  35.915  25.145  1.00  0.00
ATOM   1744  H4' G      55      10.148  35.201  25.069  1.00  0.00
ATOM   1745  O4' G      55      11.510  35.932  26.522  1.00  0.00
ATOM   1746  C1' G      55      10.655  36.868  27.140  1.00  0.00
ATOM   1747  H1' G      55      10.048  36.236  27.788  1.00  0.00
ATOM   1748  N9  G      55      11.449  37.987  27.856  1.00  0.00
ATOM   1749  C8  G      55      12.658  38.450  27.508  1.00  0.00
ATOM   1750  H8  G      55      13.231  38.019  26.701  1.00  0.00
ATOM   1751  N7  G      55      13.066  39.417  28.334  1.00  0.00
ATOM   1752  C5  G      55      12.062  39.623  29.236  1.00  0.00
ATOM   1753  C6  G      55      11.929  40.544  30.323  1.00  0.00
ATOM   1754  O6  G      55      12.724  41.400  30.695  1.00  0.00
ATOM   1755  N1  G      55      10.701  40.359  30.985  1.00  0.00
ATOM   1756  H1  G      55      10.524  40.980  31.762  1.00  0.00
ATOM   1757  C2  G      55       9.653  39.525  30.516  1.00  0.00
ATOM   1758  N2  G      55       8.569  39.527  31.260  1.00  0.00
ATOM   1759  H21 G      55       7.858  38.809  31.274  1.00  0.00
ATOM   1760  H22 G      55       8.524  40.206  32.005  1.00  0.00
ATOM   1761  N3  G      55       9.834  38.573  29.591  1.00  0.00
ATOM   1762  C4  G      55      11.053  38.661  28.936  1.00  0.00
ATOM   1763  C3' G      55      10.415  37.308  24.791  1.00  0.00
ATOM   1764  H3' G      55      11.214  38.045  24.872  1.00  0.00
ATOM   1765  C2' G      55       9.694  37.529  26.099  1.00  0.00
ATOM   1766  H2' G      55       9.626  38.612  26.210  1.00  0.00
ATOM   1767  O2' G      55       8.527  36.822  26.428  1.00  0.00
ATOM   1768 HO2' G      55       7.883  37.503  26.636  1.00  0.00
ATOM   1769  O3' G      55       9.587  37.418  23.620  1.00  0.00
ATOM   1770  P   C      56       8.884  38.788  23.207  1.00  0.00
ATOM   1771  OP1 C      56       8.004  38.599  21.983  1.00  0.00
ATOM   1772  OP2 C      56      10.003  39.736  23.107  1.00  0.00
ATOM   1773  O5' C      56       7.911  39.358  24.423  1.00  0.00
ATOM   1774  C5' C      56       6.606  38.745  24.702  1.00  0.00
ATOM   1775  H5' C      56       6.640  37.658  24.622  1.00  0.00
ATOM   1776 H5'' C      56       6.045  39.161  23.865  1.00  0.00
ATOM   1777  C4' C      56       5.988  39.379  25.944  1.00  0.00
ATOM   1778  H4' C      56       5.099  38.795  26.183  1.00  0.00
ATOM   1779  O4' C      56       7.037  39.365  26.990  1.00  0.00
ATOM   1780  C1' C      56       6.790  40.469  27.880  1.00  0.00
ATOM   1781  H1' C      56       6.605  40.047  28.868  1.00  0.00
ATOM   1782  N1  C      56       7.943  41.392  27.916  1.00  0.00
ATOM   1783  C6  C      56       8.980  41.263  26.963  1.00  0.00
ATOM   1784  H6  C      56       8.810  40.714  26.049  1.00  0.00
ATOM   1785  C5  C      56      10.130  41.953  27.180  1.00  0.00
ATOM   1786  H5  C      56      10.893  41.811  26.429  1.00  0.00
ATOM   1787  C4  C      56      10.322  42.776  28.310  1.00  0.00
ATOM   1788  N4  C      56      11.419  43.345  28.608  1.00  0.00
ATOM   1789  H41 C      56      12.186  43.280  27.954  1.00  0.00
ATOM   1790  H42 C      56      11.435  43.756  29.531  1.00  0.00
ATOM   1791  N3  C      56       9.304  42.990  29.177  1.00  0.00
ATOM   1792  C2  C      56       8.119  42.326  28.905  1.00  0.00
ATOM   1793  O2  C      56       7.158  42.672  29.565  1.00  0.00
ATOM   1794  C3' C      56       5.647  40.885  25.869  1.00  0.00
ATOM   1795  H3' C      56       6.500  41.428  25.463  1.00  0.00
ATOM   1796  C2' C      56       5.483  41.083  27.400  1.00  0.00
ATOM   1797  H2' C      56       5.499  42.158  27.580  1.00  0.00
ATOM   1798  O2' C      56       4.485  40.374  28.095  1.00  0.00
ATOM   1799 HO2' C      56       3.675  40.884  28.027  1.00  0.00
ATOM   1800  O3' C      56       4.435  41.070  25.210  1.00  0.00
ATOM   1801  P   A      57       4.199  42.398  24.351  1.00  0.00
ATOM   1802  OP1 A      57       2.740  42.458  24.202  1.00  0.00
ATOM   1803  OP2 A      57       5.002  42.350  23.178  1.00  0.00
ATOM   1804  O5' A      57       4.820  43.574  25.255  1.00  0.00
ATOM   1805  C5' A      57       4.033  44.200  26.336  1.00  0.00
ATOM   1806  H5' A      57       3.836  43.440  27.093  1.00  0.00
ATOM   1807 H5'' A      57       3.146  44.640  25.880  1.00  0.00
ATOM   1808  C4' A      57       4.813  45.365  27.046  1.00  0.00
ATOM   1809  H4' A      57       4.254  45.710  27.916  1.00  0.00
ATOM   1810  O4' A      57       6.022  44.911  27.562  1.00  0.00
ATOM   1811  C1' A      57       6.929  46.002  27.692  1.00  0.00
ATOM   1812  H1' A      57       7.123  46.297  28.723  1.00  0.00
ATOM   1813  N9  A      57       8.212  45.638  27.018  1.00  0.00
ATOM   1814  C8  A      57       8.378  44.698  26.064  1.00  0.00
ATOM   1815  H8  A      57       7.615  43.963  25.855  1.00  0.00
ATOM   1816  N7  A      57       9.578  44.655  25.537  1.00  0.00
ATOM   1817  C5  A      57      10.226  45.639  26.346  1.00  0.00
ATOM   1818  C6  A      57      11.561  46.000  26.637  1.00  0.00
ATOM   1819  N6  A      57      12.674  45.622  26.087  1.00  0.00
ATOM   1820  H61 A      57      12.516  44.843  25.464  1.00  0.00
ATOM   1821  H62 A      57      13.576  45.786  26.511  1.00  0.00
ATOM   1822  N1  A      57      11.912  46.790  27.554  1.00  0.00
ATOM   1823  C2  A      57      10.974  47.410  28.296  1.00  0.00
ATOM   1824  H2  A      57      11.293  48.094  29.069  1.00  0.00
ATOM   1825  N3  A      57       9.702  47.138  28.227  1.00  0.00
ATOM   1826  C4  A      57       9.412  46.212  27.287  1.00  0.00
ATOM   1827  C3' A      57       5.275  46.501  26.128  1.00  0.00
ATOM   1828  H3' A      57       5.662  46.218  25.149  1.00  0.00
ATOM   1829  C2' A      57       6.322  47.174  27.001  1.00  0.00
ATOM   1830  H2' A      57       7.050  47.656  26.349  1.00  0.00
ATOM   1831  O2' A      57       5.816  48.082  27.982  1.00  0.00
ATOM   1832 HO2' A      57       5.917  48.960  27.606  1.00  0.00
ATOM   1833  O3' A      57       4.180  47.392  25.931  1.00  0.00
ATOM   1834  P   U3     58       4.083  48.486  24.749  1.00  0.00
ATOM   1835  OP1 U3     58       2.681  48.891  24.634  1.00  0.00
ATOM   1836  OP2 U3     58       4.922  47.926  23.630  1.00  0.00
ATOM   1837  O5' U3     58       4.968  49.653  25.479  1.00  0.00
ATOM   1838  C5' U3     58       4.333  50.595  26.344  1.00  0.00
ATOM   1839  H5' U3     58       3.804  50.105  27.162  1.00  0.00
ATOM   1840 H5'' U3     58       3.737  51.225  25.684  1.00  0.00
ATOM   1841  C4' U3     58       5.176  51.625  27.090  1.00  0.00
ATOM   1842  H4' U3     58       4.482  52.165  27.734  1.00  0.00
ATOM   1843  O4' U3     58       6.097  50.882  27.837  1.00  0.00
ATOM   1844  C1' U3     58       7.260  51.706  27.830  1.00  0.00
ATOM   1845  H1' U3     58       7.367  52.129  28.829  1.00  0.00
ATOM   1846  N1  U3     58       8.531  51.077  27.539  1.00  0.00
ATOM   1847  C6  U3     58       8.607  50.176  26.527  1.00  0.00
ATOM   1848  H6  U3     58       7.702  49.828  26.051  1.00  0.00
ATOM   1849  C5  U3     58       9.841  49.724  26.052  1.00  0.00
ATOM   1850  H5  U3     58       9.984  48.991  25.272  1.00  0.00
ATOM   1851  C4  U3     58      11.113  50.246  26.623  1.00  0.00
ATOM   1852  O4  U3     58      12.257  49.857  26.346  1.00  0.00
ATOM   1853  N3  U3     58      10.900  51.120  27.629  1.00  0.00
ATOM   1854  H3  U3     58      11.696  51.559  28.069  1.00  0.00
ATOM   1855  C2  U3     58       9.720  51.584  28.049  1.00  0.00
ATOM   1856  O2  U3     58       9.697  52.495  28.878  1.00  0.00
ATOM   1857  C3' U3     58       5.868  52.711  26.219  1.00  0.00
ATOM   1858  H3' U3     58       6.105  52.095  25.352  1.00  0.00
ATOM   1859  C2' U3     58       7.096  52.966  26.988  1.00  0.00
ATOM   1860  H2' U3     58       7.945  53.196  26.345  1.00  0.00
ATOM   1861  O2' U3     58       6.945  54.135  27.798  1.00  0.00
ATOM   1862 HO2' U3     58       6.939  54.910  27.232  1.00  0.00
ATOM   1863  O3' U3     58       5.091  53.862  25.911  1.00  0.00
ATOM   1864 HO3' U3     58       4.351  53.417  25.491  1.00  0.00
TER   
END   
