# Supplementary material for: Modelling the structures of frameshift-stimulatory pseudoknots from representative bat coronaviruses
Source: PLoS Comput Biol. 2023 May 19;19(5):e1011124. doi: 10.1371/journal.pcbi.1011124 (PMC10234561; doi:10.1371/journal.pcbi.1011124)
Supplement: S3 Data — PDB files for the top 3 representative clusters from each conformer (threaded/unthreaded) of each pseudoknot described in the main text, along with PDB files for the representative clusters shown in S8–S18 Figs. (ZIP) [file pcbi.1011124.s003.zip › SI_Model_PDB_files/Neixiang-64_threaded_noMg_cluster3.pdb]

ATOM      1 HO5' A5      1      56.531  29.309  54.276  1.00  0.00
ATOM      2  O5' A5      1      56.105  30.002  54.785  1.00  0.00
ATOM      3  C5' A5      1      55.986  31.152  53.999  1.00  0.00
ATOM      4  H5' A5      1      57.017  31.386  53.734  1.00  0.00
ATOM      5 H5'' A5      1      55.562  32.017  54.508  1.00  0.00
ATOM      6  C4' A5      1      55.157  31.060  52.679  1.00  0.00
ATOM      7  H4' A5      1      55.160  32.060  52.245  1.00  0.00
ATOM      8  O4' A5      1      55.668  30.053  51.906  1.00  0.00
ATOM      9  C1' A5      1      54.603  29.045  51.730  1.00  0.00
ATOM     10  H1' A5      1      54.073  29.327  50.821  1.00  0.00
ATOM     11  N9  A5      1      55.158  27.696  51.657  1.00  0.00
ATOM     12  C8  A5      1      54.943  26.870  50.553  1.00  0.00
ATOM     13  H8  A5      1      54.331  27.094  49.691  1.00  0.00
ATOM     14  N7  A5      1      55.566  25.715  50.710  1.00  0.00
ATOM     15  C5  A5      1      56.323  25.832  51.882  1.00  0.00
ATOM     16  C6  A5      1      57.262  25.074  52.641  1.00  0.00
ATOM     17  N6  A5      1      57.688  23.874  52.284  1.00  0.00
ATOM     18  H61 A5      1      57.481  23.587  51.338  1.00  0.00
ATOM     19  H62 A5      1      58.363  23.355  52.827  1.00  0.00
ATOM     20  N1  A5      1      57.815  25.554  53.761  1.00  0.00
ATOM     21  C2  A5      1      57.510  26.792  54.119  1.00  0.00
ATOM     22  H2  A5      1      57.956  27.263  54.982  1.00  0.00
ATOM     23  N3  A5      1      56.678  27.623  53.566  1.00  0.00
ATOM     24  C4  A5      1      56.153  27.055  52.427  1.00  0.00
ATOM     25  C3' A5      1      53.652  30.742  53.002  1.00  0.00
ATOM     26  H3' A5      1      53.377  31.016  54.021  1.00  0.00
ATOM     27  C2' A5      1      53.682  29.250  52.875  1.00  0.00
ATOM     28  H2' A5      1      53.997  28.758  53.795  1.00  0.00
ATOM     29  O2' A5      1      52.328  28.828  52.728  1.00  0.00
ATOM     30 HO2' A5      1      51.839  28.955  51.911  1.00  0.00
ATOM     31  O3' A5      1      52.792  31.344  52.023  1.00  0.00
ATOM     32  P   G       2      52.356  32.856  52.255  1.00  0.00
ATOM     33  OP1 G       2      53.283  33.456  53.232  1.00  0.00
ATOM     34  OP2 G       2      52.087  33.467  50.940  1.00  0.00
ATOM     35  O5' G       2      50.980  32.688  52.933  1.00  0.00
ATOM     36  C5' G       2      50.216  33.731  53.382  1.00  0.00
ATOM     37  H5' G       2      50.734  34.334  54.128  1.00  0.00
ATOM     38 H5'' G       2      50.072  34.465  52.590  1.00  0.00
ATOM     39  C4' G       2      48.919  33.206  54.029  1.00  0.00
ATOM     40  H4' G       2      48.263  34.038  54.288  1.00  0.00
ATOM     41  O4' G       2      48.196  32.303  53.206  1.00  0.00
ATOM     42  C1' G       2      47.443  31.325  53.998  1.00  0.00
ATOM     43  H1' G       2      46.363  31.264  53.866  1.00  0.00
ATOM     44  N9  G       2      47.919  30.027  53.550  1.00  0.00
ATOM     45  C8  G       2      49.159  29.640  53.191  1.00  0.00
ATOM     46  H8  G       2      50.032  30.272  53.269  1.00  0.00
ATOM     47  N7  G       2      49.313  28.351  52.982  1.00  0.00
ATOM     48  C5  G       2      48.042  27.899  53.092  1.00  0.00
ATOM     49  C6  G       2      47.562  26.568  52.892  1.00  0.00
ATOM     50  O6  G       2      48.159  25.518  52.669  1.00  0.00
ATOM     51  N1  G       2      46.201  26.465  53.096  1.00  0.00
ATOM     52  H1  G       2      45.808  25.549  52.933  1.00  0.00
ATOM     53  C2  G       2      45.405  27.509  53.326  1.00  0.00
ATOM     54  N2  G       2      44.157  27.280  53.619  1.00  0.00
ATOM     55  H21 G       2      43.870  26.325  53.776  1.00  0.00
ATOM     56  H22 G       2      43.491  28.010  53.826  1.00  0.00
ATOM     57  N3  G       2      45.811  28.782  53.521  1.00  0.00
ATOM     58  C4  G       2      47.171  28.878  53.450  1.00  0.00
ATOM     59  C3' G       2      49.163  32.378  55.226  1.00  0.00
ATOM     60  H3' G       2      49.933  31.616  55.107  1.00  0.00
ATOM     61  C2' G       2      47.823  31.694  55.430  1.00  0.00
ATOM     62  H2' G       2      47.974  30.843  56.095  1.00  0.00
ATOM     63  O2' G       2      46.866  32.517  55.982  1.00  0.00
ATOM     64 HO2' G       2      47.054  32.447  56.920  1.00  0.00
ATOM     65  O3' G       2      49.484  33.104  56.352  1.00  0.00
ATOM     66  P   U       3      49.726  32.445  57.742  1.00  0.00
ATOM     67  OP1 U       3      50.036  30.976  57.583  1.00  0.00
ATOM     68  OP2 U       3      50.678  33.351  58.469  1.00  0.00
ATOM     69  O5' U       3      48.317  32.577  58.469  1.00  0.00
ATOM     70  C5' U       3      47.650  31.353  58.975  1.00  0.00
ATOM     71  H5' U       3      47.416  30.747  58.100  1.00  0.00
ATOM     72 H5'' U       3      48.274  30.820  59.693  1.00  0.00
ATOM     73  C4' U       3      46.314  31.877  59.559  1.00  0.00
ATOM     74  H4' U       3      46.703  32.404  60.430  1.00  0.00
ATOM     75  O4' U       3      45.752  32.855  58.708  1.00  0.00
ATOM     76  C1' U       3      44.376  33.002  59.088  1.00  0.00
ATOM     77  H1' U       3      44.158  33.957  59.566  1.00  0.00
ATOM     78  N1  U       3      43.431  32.888  57.950  1.00  0.00
ATOM     79  C6  U       3      43.731  32.164  56.828  1.00  0.00
ATOM     80  H6  U       3      44.604  31.529  56.870  1.00  0.00
ATOM     81  C5  U       3      42.886  32.085  55.791  1.00  0.00
ATOM     82  H5  U       3      43.266  31.476  54.984  1.00  0.00
ATOM     83  C4  U       3      41.562  32.684  55.815  1.00  0.00
ATOM     84  O4  U       3      40.772  32.677  54.867  1.00  0.00
ATOM     85  N3  U       3      41.279  33.294  57.009  1.00  0.00
ATOM     86  H3  U       3      40.402  33.791  57.068  1.00  0.00
ATOM     87  C2  U       3      42.154  33.508  58.018  1.00  0.00
ATOM     88  O2  U       3      41.836  34.242  59.051  1.00  0.00
ATOM     89  C3' U       3      45.219  30.905  59.950  1.00  0.00
ATOM     90  H3' U       3      45.506  30.349  60.843  1.00  0.00
ATOM     91  C2' U       3      43.967  31.850  60.074  1.00  0.00
ATOM     92  H2' U       3      43.102  31.256  59.780  1.00  0.00
ATOM     93  O2' U       3      43.899  32.313  61.362  1.00  0.00
ATOM     94 HO2' U       3      43.439  31.615  61.834  1.00  0.00
ATOM     95  O3' U       3      44.972  30.040  58.892  1.00  0.00
ATOM     96  P   G       4      44.178  28.679  59.072  1.00  0.00
ATOM     97  OP1 G       4      43.707  28.494  60.466  1.00  0.00
ATOM     98  OP2 G       4      44.935  27.594  58.465  1.00  0.00
ATOM     99  O5' G       4      42.884  28.787  58.078  1.00  0.00
ATOM    100  C5' G       4      42.971  28.638  56.672  1.00  0.00
ATOM    101  H5' G       4      43.280  27.599  56.557  1.00  0.00
ATOM    102 H5'' G       4      43.785  29.250  56.283  1.00  0.00
ATOM    103  C4' G       4      41.651  28.958  55.997  1.00  0.00
ATOM    104  H4' G       4      41.405  30.013  56.119  1.00  0.00
ATOM    105  O4' G       4      41.866  28.722  54.660  1.00  0.00
ATOM    106  C1' G       4      40.570  28.510  54.022  1.00  0.00
ATOM    107  H1' G       4      40.143  29.469  53.728  1.00  0.00
ATOM    108  N9  G       4      40.675  27.415  53.064  1.00  0.00
ATOM    109  C8  G       4      41.051  26.125  53.264  1.00  0.00
ATOM    110  H8  G       4      41.417  25.773  54.218  1.00  0.00
ATOM    111  N7  G       4      40.917  25.341  52.298  1.00  0.00
ATOM    112  C5  G       4      40.361  26.172  51.318  1.00  0.00
ATOM    113  C6  G       4      39.930  25.818  50.073  1.00  0.00
ATOM    114  O6  G       4      39.990  24.788  49.381  1.00  0.00
ATOM    115  N1  G       4      39.211  26.870  49.483  1.00  0.00
ATOM    116  H1  G       4      38.864  26.652  48.560  1.00  0.00
ATOM    117  C2  G       4      39.083  28.122  49.913  1.00  0.00
ATOM    118  N2  G       4      38.461  29.047  49.188  1.00  0.00
ATOM    119  H21 G       4      38.230  28.921  48.213  1.00  0.00
ATOM    120  H22 G       4      38.409  29.963  49.610  1.00  0.00
ATOM    121  N3  G       4      39.537  28.462  51.090  1.00  0.00
ATOM    122  C4  G       4      40.177  27.422  51.795  1.00  0.00
ATOM    123  C3' G       4      40.459  28.020  56.394  1.00  0.00
ATOM    124  H3' G       4      39.911  28.385  57.263  1.00  0.00
ATOM    125  C2' G       4      39.646  28.194  55.147  1.00  0.00
ATOM    126  H2' G       4      39.047  27.301  54.962  1.00  0.00
ATOM    127  O2' G       4      38.740  29.284  55.328  1.00  0.00
ATOM    128 HO2' G       4      37.812  29.042  55.286  1.00  0.00
ATOM    129  O3' G       4      40.940  26.661  56.597  1.00  0.00
ATOM    130  P   C       5      40.162  25.750  57.575  1.00  0.00
ATOM    131  OP1 C       5      39.771  26.634  58.661  1.00  0.00
ATOM    132  OP2 C       5      40.972  24.549  57.916  1.00  0.00
ATOM    133  O5' C       5      38.835  25.297  56.835  1.00  0.00
ATOM    134  C5' C       5      38.660  24.409  55.763  1.00  0.00
ATOM    135  H5' C       5      39.394  23.609  55.866  1.00  0.00
ATOM    136 H5'' C       5      38.969  24.872  54.826  1.00  0.00
ATOM    137  C4' C       5      37.147  23.987  55.696  1.00  0.00
ATOM    138  H4' C       5      36.888  23.520  54.746  1.00  0.00
ATOM    139  O4' C       5      36.846  23.017  56.664  1.00  0.00
ATOM    140  C1' C       5      35.781  23.378  57.531  1.00  0.00
ATOM    141  H1' C       5      34.841  22.998  57.130  1.00  0.00
ATOM    142  N1  C       5      35.822  23.095  58.918  1.00  0.00
ATOM    143  C6  C       5      37.065  23.142  59.420  1.00  0.00
ATOM    144  H6  C       5      37.880  23.490  58.802  1.00  0.00
ATOM    145  C5  C       5      37.353  22.793  60.701  1.00  0.00
ATOM    146  H5  C       5      38.326  22.756  61.169  1.00  0.00
ATOM    147  C4  C       5      36.162  22.409  61.457  1.00  0.00
ATOM    148  N4  C       5      36.213  21.901  62.644  1.00  0.00
ATOM    149  H41 C       5      37.110  21.732  63.077  1.00  0.00
ATOM    150  H42 C       5      35.366  21.494  63.012  1.00  0.00
ATOM    151  N3  C       5      34.951  22.210  60.927  1.00  0.00
ATOM    152  C2  C       5      34.731  22.628  59.661  1.00  0.00
ATOM    153  O2  C       5      33.542  22.616  59.260  1.00  0.00
ATOM    154  C3' C       5      36.197  25.087  55.884  1.00  0.00
ATOM    155  H3' C       5      36.684  26.062  55.893  1.00  0.00
ATOM    156  C2' C       5      35.720  24.922  57.350  1.00  0.00
ATOM    157  H2' C       5      36.499  25.322  58.000  1.00  0.00
ATOM    158  O2' C       5      34.397  25.338  57.511  1.00  0.00
ATOM    159 HO2' C       5      34.075  25.335  56.606  1.00  0.00
ATOM    160  O3' C       5      35.135  25.204  54.968  1.00  0.00
ATOM    161  P   G       6      35.275  25.735  53.412  1.00  0.00
ATOM    162  OP1 G       6      36.430  26.642  53.478  1.00  0.00
ATOM    163  OP2 G       6      33.933  26.204  52.915  1.00  0.00
ATOM    164  O5' G       6      35.669  24.384  52.729  1.00  0.00
ATOM    165  C5' G       6      36.817  24.361  51.913  1.00  0.00
ATOM    166  H5' G       6      37.612  24.167  52.633  1.00  0.00
ATOM    167 H5'' G       6      36.984  25.342  51.467  1.00  0.00
ATOM    168  C4' G       6      36.786  23.279  50.813  1.00  0.00
ATOM    169  H4' G       6      37.696  23.516  50.263  1.00  0.00
ATOM    170  O4' G       6      36.875  21.937  51.300  1.00  0.00
ATOM    171  C1' G       6      36.019  21.305  50.472  1.00  0.00
ATOM    172  H1' G       6      36.488  20.405  50.076  1.00  0.00
ATOM    173  N9  G       6      34.928  20.787  51.419  1.00  0.00
ATOM    174  C8  G       6      34.511  21.321  52.632  1.00  0.00
ATOM    175  H8  G       6      35.043  22.039  53.238  1.00  0.00
ATOM    176  N7  G       6      33.400  20.780  53.084  1.00  0.00
ATOM    177  C5  G       6      33.001  19.877  52.059  1.00  0.00
ATOM    178  C6  G       6      31.861  18.999  51.917  1.00  0.00
ATOM    179  O6  G       6      30.860  18.984  52.634  1.00  0.00
ATOM    180  N1  G       6      31.963  18.075  50.927  1.00  0.00
ATOM    181  H1  G       6      31.181  17.462  50.745  1.00  0.00
ATOM    182  C2  G       6      32.860  18.208  49.906  1.00  0.00
ATOM    183  N2  G       6      32.742  17.392  48.934  1.00  0.00
ATOM    184  H21 G       6      33.381  17.384  48.152  1.00  0.00
ATOM    185  H22 G       6      32.187  16.571  49.128  1.00  0.00
ATOM    186  N3  G       6      33.835  19.160  49.910  1.00  0.00
ATOM    187  C4  G       6      33.960  19.834  51.080  1.00  0.00
ATOM    188  C3' G       6      35.573  23.518  49.937  1.00  0.00
ATOM    189  H3' G       6      34.673  23.698  50.525  1.00  0.00
ATOM    190  C2' G       6      35.581  22.129  49.320  1.00  0.00
ATOM    191  H2' G       6      34.603  21.859  48.922  1.00  0.00
ATOM    192  O2' G       6      36.627  21.963  48.376  1.00  0.00
ATOM    193 HO2' G       6      36.420  22.531  47.630  1.00  0.00
ATOM    194  O3' G       6      35.702  24.508  48.864  1.00  0.00
ATOM    195  P   G       7      34.411  25.152  48.247  1.00  0.00
ATOM    196  OP1 G       7      34.963  26.199  47.338  1.00  0.00
ATOM    197  OP2 G       7      33.522  25.473  49.385  1.00  0.00
ATOM    198  O5' G       7      33.604  24.058  47.361  1.00  0.00
ATOM    199  C5' G       7      34.184  23.463  46.166  1.00  0.00
ATOM    200  H5' G       7      35.238  23.234  46.321  1.00  0.00
ATOM    201 H5'' G       7      34.239  24.266  45.431  1.00  0.00
ATOM    202  C4' G       7      33.468  22.166  45.707  1.00  0.00
ATOM    203  H4' G       7      33.908  21.790  44.784  1.00  0.00
ATOM    204  O4' G       7      33.427  21.129  46.699  1.00  0.00
ATOM    205  C1' G       7      32.229  20.372  46.617  1.00  0.00
ATOM    206  H1' G       7      32.515  19.320  46.631  1.00  0.00
ATOM    207  N9  G       7      31.383  20.631  47.779  1.00  0.00
ATOM    208  C8  G       7      31.577  21.622  48.667  1.00  0.00
ATOM    209  H8  G       7      32.439  22.271  48.615  1.00  0.00
ATOM    210  N7  G       7      30.631  21.685  49.637  1.00  0.00
ATOM    211  C5  G       7      29.874  20.517  49.434  1.00  0.00
ATOM    212  C6  G       7      28.781  19.875  50.126  1.00  0.00
ATOM    213  O6  G       7      28.335  20.177  51.207  1.00  0.00
ATOM    214  N1  G       7      28.207  18.815  49.445  1.00  0.00
ATOM    215  H1  G       7      27.495  18.225  49.852  1.00  0.00
ATOM    216  C2  G       7      28.569  18.397  48.204  1.00  0.00
ATOM    217  N2  G       7      27.852  17.425  47.626  1.00  0.00
ATOM    218  H21 G       7      28.234  17.062  46.765  1.00  0.00
ATOM    219  H22 G       7      27.108  16.927  48.095  1.00  0.00
ATOM    220  N3  G       7      29.621  18.931  47.566  1.00  0.00
ATOM    221  C4  G       7      30.292  19.946  48.245  1.00  0.00
ATOM    222  C3' G       7      32.005  22.355  45.394  1.00  0.00
ATOM    223  H3' G       7      31.698  22.959  46.248  1.00  0.00
ATOM    224  C2' G       7      31.402  20.894  45.359  1.00  0.00
ATOM    225  H2' G       7      30.351  20.972  45.641  1.00  0.00
ATOM    226  O2' G       7      31.722  20.063  44.246  1.00  0.00
ATOM    227 HO2' G       7      32.034  20.639  43.545  1.00  0.00
ATOM    228  O3' G       7      31.717  23.014  44.185  1.00  0.00
ATOM    229  P   G       8      30.381  23.966  43.957  1.00  0.00
ATOM    230  OP1 G       8      30.600  24.573  42.650  1.00  0.00
ATOM    231  OP2 G       8      30.145  24.823  45.178  1.00  0.00
ATOM    232  O5' G       8      29.121  22.954  43.817  1.00  0.00
ATOM    233  C5' G       8      29.075  21.894  42.883  1.00  0.00
ATOM    234  H5' G       8      30.062  21.445  43.000  1.00  0.00
ATOM    235 H5'' G       8      29.072  22.274  41.862  1.00  0.00
ATOM    236  C4' G       8      27.982  20.895  43.108  1.00  0.00
ATOM    237  H4' G       8      27.990  20.104  42.358  1.00  0.00
ATOM    238  O4' G       8      28.277  20.390  44.373  1.00  0.00
ATOM    239  C1' G       8      27.035  20.133  45.129  1.00  0.00
ATOM    240  H1' G       8      27.091  19.102  45.479  1.00  0.00
ATOM    241  N9  G       8      27.002  21.107  46.254  1.00  0.00
ATOM    242  C8  G       8      27.827  22.143  46.632  1.00  0.00
ATOM    243  H8  G       8      28.688  22.446  46.054  1.00  0.00
ATOM    244  N7  G       8      27.587  22.501  47.879  1.00  0.00
ATOM    245  C5  G       8      26.508  21.750  48.263  1.00  0.00
ATOM    246  C6  G       8      25.860  21.623  49.535  1.00  0.00
ATOM    247  O6  G       8      26.087  22.270  50.557  1.00  0.00
ATOM    248  N1  G       8      24.719  20.871  49.495  1.00  0.00
ATOM    249  H1  G       8      24.191  20.841  50.355  1.00  0.00
ATOM    250  C2  G       8      24.466  19.995  48.495  1.00  0.00
ATOM    251  N2  G       8      23.430  19.258  48.659  1.00  0.00
ATOM    252  H21 G       8      23.087  18.748  47.857  1.00  0.00
ATOM    253  H22 G       8      22.977  19.160  49.556  1.00  0.00
ATOM    254  N3  G       8      25.069  19.983  47.306  1.00  0.00
ATOM    255  C4  G       8      26.097  20.865  47.286  1.00  0.00
ATOM    256  C3' G       8      26.557  21.474  43.291  1.00  0.00
ATOM    257  H3' G       8      26.695  22.437  43.782  1.00  0.00
ATOM    258  C2' G       8      25.845  20.469  44.229  1.00  0.00
ATOM    259  H2' G       8      25.020  20.967  44.738  1.00  0.00
ATOM    260  O2' G       8      25.586  19.225  43.682  1.00  0.00
ATOM    261 HO2' G       8      25.509  19.270  42.726  1.00  0.00
ATOM    262  O3' G       8      25.878  21.656  42.033  1.00  0.00
ATOM    263  P   G       9      24.510  22.525  41.909  1.00  0.00
ATOM    264  OP1 G       9      23.921  22.292  40.631  1.00  0.00
ATOM    265  OP2 G       9      24.770  23.878  42.414  1.00  0.00
ATOM    266  O5' G       9      23.434  21.880  42.906  1.00  0.00
ATOM    267  C5' G       9      22.519  20.880  42.513  1.00  0.00
ATOM    268  H5' G       9      23.038  19.931  42.377  1.00  0.00
ATOM    269 H5'' G       9      22.041  21.159  41.575  1.00  0.00
ATOM    270  C4' G       9      21.522  20.707  43.642  1.00  0.00
ATOM    271  H4' G       9      20.919  19.835  43.387  1.00  0.00
ATOM    272  O4' G       9      22.259  20.477  44.865  1.00  0.00
ATOM    273  C1' G       9      21.367  20.866  45.922  1.00  0.00
ATOM    274  H1' G       9      21.078  20.023  46.549  1.00  0.00
ATOM    275  N9  G       9      21.956  21.823  46.856  1.00  0.00
ATOM    276  C8  G       9      23.062  22.600  46.638  1.00  0.00
ATOM    277  H8  G       9      23.394  22.783  45.626  1.00  0.00
ATOM    278  N7  G       9      23.541  23.216  47.666  1.00  0.00
ATOM    279  C5  G       9      22.626  22.862  48.635  1.00  0.00
ATOM    280  C6  G       9      22.485  23.380  50.012  1.00  0.00
ATOM    281  O6  G       9      23.289  23.998  50.664  1.00  0.00
ATOM    282  N1  G       9      21.365  22.856  50.647  1.00  0.00
ATOM    283  H1  G       9      21.104  22.922  51.620  1.00  0.00
ATOM    284  C2  G       9      20.444  22.088  50.038  1.00  0.00
ATOM    285  N2  G       9      19.389  21.773  50.692  1.00  0.00
ATOM    286  H21 G       9      18.659  21.354  50.133  1.00  0.00
ATOM    287  H22 G       9      19.176  22.362  51.484  1.00  0.00
ATOM    288  N3  G       9      20.531  21.539  48.829  1.00  0.00
ATOM    289  C4  G       9      21.645  21.999  48.181  1.00  0.00
ATOM    290  C3' G       9      20.544  21.859  43.912  1.00  0.00
ATOM    291  H3' G       9      21.055  22.821  43.873  1.00  0.00
ATOM    292  C2' G       9      20.113  21.440  45.367  1.00  0.00
ATOM    293  H2' G       9      19.848  22.378  45.854  1.00  0.00
ATOM    294  O2' G       9      19.030  20.462  45.418  1.00  0.00
ATOM    295 HO2' G       9      18.214  20.943  45.577  1.00  0.00
ATOM    296  O3' G       9      19.388  21.876  43.074  1.00  0.00
ATOM    297  P   C      10      18.404  23.148  42.772  1.00  0.00
ATOM    298  OP1 C      10      17.326  22.856  41.797  1.00  0.00
ATOM    299  OP2 C      10      19.036  24.464  42.714  1.00  0.00
ATOM    300  O5' C      10      17.668  23.088  44.220  1.00  0.00
ATOM    301  C5' C      10      16.561  22.187  44.517  1.00  0.00
ATOM    302  H5' C      10      16.864  21.140  44.522  1.00  0.00
ATOM    303 H5'' C      10      15.905  22.345  43.660  1.00  0.00
ATOM    304  C4' C      10      15.832  22.540  45.767  1.00  0.00
ATOM    305  H4' C      10      15.001  21.840  45.850  1.00  0.00
ATOM    306  O4' C      10      16.725  22.213  46.901  1.00  0.00
ATOM    307  C1' C      10      16.547  23.340  47.813  1.00  0.00
ATOM    308  H1' C      10      16.281  22.836  48.742  1.00  0.00
ATOM    309  N1  C      10      17.732  24.167  48.115  1.00  0.00
ATOM    310  C6  C      10      18.698  24.570  47.127  1.00  0.00
ATOM    311  H6  C      10      18.622  24.215  46.110  1.00  0.00
ATOM    312  C5  C      10      19.822  25.287  47.557  1.00  0.00
ATOM    313  H5  C      10      20.626  25.443  46.854  1.00  0.00
ATOM    314  C4  C      10      19.912  25.646  48.923  1.00  0.00
ATOM    315  N4  C      10      20.863  26.404  49.336  1.00  0.00
ATOM    316  H41 C      10      21.672  26.484  48.737  1.00  0.00
ATOM    317  H42 C      10      20.811  26.762  50.279  1.00  0.00
ATOM    318  N3  C      10      19.039  25.263  49.900  1.00  0.00
ATOM    319  C2  C      10      17.910  24.644  49.456  1.00  0.00
ATOM    320  O2  C      10      17.034  24.343  50.246  1.00  0.00
ATOM    321  C3' C      10      15.489  24.017  45.897  1.00  0.00
ATOM    322  H3' C      10      16.365  24.629  45.683  1.00  0.00
ATOM    323  C2' C      10      15.323  24.110  47.425  1.00  0.00
ATOM    324  H2' C      10      15.295  25.114  47.848  1.00  0.00
ATOM    325  O2' C      10      14.088  23.456  47.858  1.00  0.00
ATOM    326 HO2' C      10      13.400  23.630  47.211  1.00  0.00
ATOM    327  O3' C      10      14.362  24.454  45.221  1.00  0.00
ATOM    328  P   U      11      13.945  26.004  44.927  1.00  0.00
ATOM    329  OP1 U      11      12.619  25.853  44.265  1.00  0.00
ATOM    330  OP2 U      11      15.097  26.593  44.193  1.00  0.00
ATOM    331  O5' U      11      13.954  26.589  46.431  1.00  0.00
ATOM    332  C5' U      11      12.697  26.604  47.087  1.00  0.00
ATOM    333  H5' U      11      12.334  25.582  46.988  1.00  0.00
ATOM    334 H5'' U      11      11.963  27.166  46.510  1.00  0.00
ATOM    335  C4' U      11      12.735  27.082  48.547  1.00  0.00
ATOM    336  H4' U      11      11.885  26.623  49.052  1.00  0.00
ATOM    337  O4' U      11      13.918  26.620  49.339  1.00  0.00
ATOM    338  C1' U      11      14.346  27.656  50.224  1.00  0.00
ATOM    339  H1' U      11      14.280  27.283  51.246  1.00  0.00
ATOM    340  N1  U      11      15.725  28.084  49.894  1.00  0.00
ATOM    341  C6  U      11      16.294  28.075  48.683  1.00  0.00
ATOM    342  H6  U      11      15.718  27.629  47.885  1.00  0.00
ATOM    343  C5  U      11      17.544  28.458  48.462  1.00  0.00
ATOM    344  H5  U      11      17.935  28.309  47.466  1.00  0.00
ATOM    345  C4  U      11      18.349  28.988  49.569  1.00  0.00
ATOM    346  O4  U      11      19.486  29.446  49.386  1.00  0.00
ATOM    347  N3  U      11      17.734  29.030  50.816  1.00  0.00
ATOM    348  H3  U      11      18.209  29.507  51.569  1.00  0.00
ATOM    349  C2  U      11      16.465  28.705  50.948  1.00  0.00
ATOM    350  O2  U      11      15.986  29.030  52.012  1.00  0.00
ATOM    351  C3' U      11      12.676  28.545  48.736  1.00  0.00
ATOM    352  H3' U      11      13.371  28.920  47.985  1.00  0.00
ATOM    353  C2' U      11      13.228  28.745  50.129  1.00  0.00
ATOM    354  H2' U      11      13.800  29.668  50.216  1.00  0.00
ATOM    355  O2' U      11      12.279  28.458  51.084  1.00  0.00
ATOM    356 HO2' U      11      11.413  28.436  50.670  1.00  0.00
ATOM    357  O3' U      11      11.419  29.113  48.472  1.00  0.00
ATOM    358  P   C      12      11.280  30.612  47.894  1.00  0.00
ATOM    359  OP1 C      12       9.820  30.870  47.635  1.00  0.00
ATOM    360  OP2 C      12      12.175  30.703  46.756  1.00  0.00
ATOM    361  O5' C      12      11.995  31.485  49.028  1.00  0.00
ATOM    362  C5' C      12      11.244  31.838  50.169  1.00  0.00
ATOM    363  H5' C      12      10.825  30.914  50.568  1.00  0.00
ATOM    364 H5'' C      12      10.424  32.500  49.890  1.00  0.00
ATOM    365  C4' C      12      12.059  32.441  51.334  1.00  0.00
ATOM    366  H4' C      12      11.498  32.525  52.265  1.00  0.00
ATOM    367  O4' C      12      13.171  31.679  51.553  1.00  0.00
ATOM    368  C1' C      12      14.242  32.417  52.122  1.00  0.00
ATOM    369  H1' C      12      14.414  32.073  53.142  1.00  0.00
ATOM    370  N1  C      12      15.511  32.298  51.352  1.00  0.00
ATOM    371  C6  C      12      15.411  32.164  49.986  1.00  0.00
ATOM    372  H6  C      12      14.477  31.829  49.560  1.00  0.00
ATOM    373  C5  C      12      16.487  32.282  49.186  1.00  0.00
ATOM    374  H5  C      12      16.472  32.083  48.124  1.00  0.00
ATOM    375  C4  C      12      17.776  32.435  49.819  1.00  0.00
ATOM    376  N4  C      12      18.930  32.438  49.126  1.00  0.00
ATOM    377  H41 C      12      18.781  32.516  48.130  1.00  0.00
ATOM    378  H42 C      12      19.828  32.397  49.587  1.00  0.00
ATOM    379  N3  C      12      17.895  32.637  51.111  1.00  0.00
ATOM    380  C2  C      12      16.761  32.611  51.855  1.00  0.00
ATOM    381  O2  C      12      16.909  32.684  53.075  1.00  0.00
ATOM    382  C3' C      12      12.657  33.816  51.041  1.00  0.00
ATOM    383  H3' C      12      13.029  33.862  50.017  1.00  0.00
ATOM    384  C2' C      12      13.772  33.890  52.111  1.00  0.00
ATOM    385  H2' C      12      14.560  34.558  51.764  1.00  0.00
ATOM    386  O2' C      12      13.228  34.207  53.384  1.00  0.00
ATOM    387 HO2' C      12      13.994  34.286  53.958  1.00  0.00
ATOM    388  O3' C      12      11.653  34.850  51.136  1.00  0.00
ATOM    389  P   U      13      11.905  36.270  50.418  1.00  0.00
ATOM    390  OP1 U      13      10.697  37.108  50.631  1.00  0.00
ATOM    391  OP2 U      13      12.359  36.028  49.028  1.00  0.00
ATOM    392  O5' U      13      13.058  37.086  51.156  1.00  0.00
ATOM    393  C5' U      13      12.772  37.546  52.516  1.00  0.00
ATOM    394  H5' U      13      12.454  36.642  53.035  1.00  0.00
ATOM    395 H5'' U      13      12.066  38.372  52.432  1.00  0.00
ATOM    396  C4' U      13      14.119  38.095  53.052  1.00  0.00
ATOM    397  H4' U      13      14.045  38.484  54.067  1.00  0.00
ATOM    398  O4' U      13      15.101  37.108  53.092  1.00  0.00
ATOM    399  C1' U      13      16.422  37.660  52.724  1.00  0.00
ATOM    400  H1' U      13      17.147  37.477  53.518  1.00  0.00
ATOM    401  N1  U      13      17.045  37.097  51.495  1.00  0.00
ATOM    402  C6  U      13      16.291  36.337  50.612  1.00  0.00
ATOM    403  H6  U      13      15.230  36.149  50.687  1.00  0.00
ATOM    404  C5  U      13      16.796  35.744  49.504  1.00  0.00
ATOM    405  H5  U      13      16.241  35.186  48.765  1.00  0.00
ATOM    406  C4  U      13      18.189  36.019  49.180  1.00  0.00
ATOM    407  O4  U      13      18.744  35.757  48.177  1.00  0.00
ATOM    408  N3  U      13      18.798  36.858  50.070  1.00  0.00
ATOM    409  H3  U      13      19.662  37.188  49.664  1.00  0.00
ATOM    410  C2  U      13      18.385  37.356  51.270  1.00  0.00
ATOM    411  O2  U      13      19.136  38.074  51.959  1.00  0.00
ATOM    412  C3' U      13      14.680  39.152  52.145  1.00  0.00
ATOM    413  H3' U      13      14.641  38.834  51.103  1.00  0.00
ATOM    414  C2' U      13      16.156  39.128  52.619  1.00  0.00
ATOM    415  H2' U      13      16.785  39.527  51.823  1.00  0.00
ATOM    416  O2' U      13      16.363  39.760  53.888  1.00  0.00
ATOM    417 HO2' U      13      16.105  39.218  54.637  1.00  0.00
ATOM    418  O3' U      13      13.994  40.342  52.223  1.00  0.00
ATOM    419  P   A      14      14.220  41.554  51.137  1.00  0.00
ATOM    420  OP1 A      14      13.433  42.629  51.624  1.00  0.00
ATOM    421  OP2 A      14      13.985  41.007  49.743  1.00  0.00
ATOM    422  O5' A      14      15.741  42.027  51.198  1.00  0.00
ATOM    423  C5' A      14      16.097  43.215  51.953  1.00  0.00
ATOM    424  H5' A      14      16.325  42.890  52.968  1.00  0.00
ATOM    425 H5'' A      14      15.473  44.081  51.733  1.00  0.00
ATOM    426  C4' A      14      17.487  43.586  51.416  1.00  0.00
ATOM    427  H4' A      14      17.825  44.471  51.954  1.00  0.00
ATOM    428  O4' A      14      18.484  42.550  51.559  1.00  0.00
ATOM    429  C1' A      14      19.387  42.597  50.475  1.00  0.00
ATOM    430  H1' A      14      20.412  42.717  50.825  1.00  0.00
ATOM    431  N9  A      14      19.201  41.350  49.621  1.00  0.00
ATOM    432  C8  A      14      18.108  40.619  49.345  1.00  0.00
ATOM    433  H8  A      14      17.136  40.793  49.782  1.00  0.00
ATOM    434  N7  A      14      18.212  39.630  48.503  1.00  0.00
ATOM    435  C5  A      14      19.552  39.766  48.120  1.00  0.00
ATOM    436  C6  A      14      20.443  39.124  47.243  1.00  0.00
ATOM    437  N6  A      14      20.076  38.122  46.480  1.00  0.00
ATOM    438  H61 A      14      19.300  37.532  46.746  1.00  0.00
ATOM    439  H62 A      14      20.702  37.733  45.789  1.00  0.00
ATOM    440  N1  A      14      21.682  39.591  47.044  1.00  0.00
ATOM    441  C2  A      14      22.075  40.679  47.745  1.00  0.00
ATOM    442  H2  A      14      23.114  40.950  47.633  1.00  0.00
ATOM    443  N3  A      14      21.425  41.303  48.670  1.00  0.00
ATOM    444  C4  A      14      20.136  40.779  48.823  1.00  0.00
ATOM    445  C3' A      14      17.402  44.015  49.963  1.00  0.00
ATOM    446  H3' A      14      16.791  43.315  49.393  1.00  0.00
ATOM    447  C2' A      14      18.929  43.817  49.747  1.00  0.00
ATOM    448  H2' A      14      19.176  43.705  48.691  1.00  0.00
ATOM    449  O2' A      14      19.590  44.925  50.244  1.00  0.00
ATOM    450 HO2' A      14      20.487  44.892  49.904  1.00  0.00
ATOM    451  O3' A      14      17.006  45.325  49.787  1.00  0.00
ATOM    452  P   G      15      16.471  45.852  48.370  1.00  0.00
ATOM    453  OP1 G      15      16.176  47.330  48.306  1.00  0.00
ATOM    454  OP2 G      15      15.399  44.896  48.005  1.00  0.00
ATOM    455  O5' G      15      17.774  45.542  47.468  1.00  0.00
ATOM    456  C5' G      15      18.836  46.447  47.347  1.00  0.00
ATOM    457  H5' G      15      19.063  46.791  48.356  1.00  0.00
ATOM    458 H5'' G      15      18.453  47.311  46.804  1.00  0.00
ATOM    459  C4' G      15      20.182  45.898  46.753  1.00  0.00
ATOM    460  H4' G      15      20.996  46.546  47.077  1.00  0.00
ATOM    461  O4' G      15      20.460  44.571  47.014  1.00  0.00
ATOM    462  C1' G      15      21.190  43.968  45.945  1.00  0.00
ATOM    463  H1' G      15      22.181  43.763  46.350  1.00  0.00
ATOM    464  N9  G      15      20.507  42.795  45.440  1.00  0.00
ATOM    465  C8  G      15      19.284  42.210  45.863  1.00  0.00
ATOM    466  H8  G      15      18.576  42.712  46.507  1.00  0.00
ATOM    467  N7  G      15      18.956  41.136  45.205  1.00  0.00
ATOM    468  C5  G      15      20.128  40.853  44.368  1.00  0.00
ATOM    469  C6  G      15      20.449  39.762  43.545  1.00  0.00
ATOM    470  O6  G      15      19.845  38.705  43.308  1.00  0.00
ATOM    471  N1  G      15      21.669  39.842  42.996  1.00  0.00
ATOM    472  H1  G      15      22.009  39.094  42.409  1.00  0.00
ATOM    473  C2  G      15      22.552  40.781  43.284  1.00  0.00
ATOM    474  N2  G      15      23.710  40.670  42.730  1.00  0.00
ATOM    475  H21 G      15      24.253  41.518  42.808  1.00  0.00
ATOM    476  H22 G      15      23.966  39.924  42.099  1.00  0.00
ATOM    477  N3  G      15      22.298  41.854  44.058  1.00  0.00
ATOM    478  C4  G      15      21.036  41.856  44.576  1.00  0.00
ATOM    479  C3' G      15      20.111  45.928  45.275  1.00  0.00
ATOM    480  H3' G      15      19.221  45.449  44.867  1.00  0.00
ATOM    481  C2' G      15      21.220  44.966  44.788  1.00  0.00
ATOM    482  H2' G      15      20.926  44.483  43.856  1.00  0.00
ATOM    483  O2' G      15      22.485  45.638  44.803  1.00  0.00
ATOM    484 HO2' G      15      22.270  46.572  44.857  1.00  0.00
ATOM    485  O3' G      15      20.382  47.185  44.747  1.00  0.00
ATOM    486  P   U      16      19.569  47.766  43.575  1.00  0.00
ATOM    487  OP1 U      16      19.861  49.211  43.452  1.00  0.00
ATOM    488  OP2 U      16      18.142  47.430  43.691  1.00  0.00
ATOM    489  O5' U      16      20.162  47.049  42.332  1.00  0.00
ATOM    490  C5' U      16      21.493  47.228  41.907  1.00  0.00
ATOM    491  H5' U      16      22.238  47.071  42.686  1.00  0.00
ATOM    492 H5'' U      16      21.622  48.264  41.593  1.00  0.00
ATOM    493  C4' U      16      21.819  46.300  40.805  1.00  0.00
ATOM    494  H4' U      16      22.758  46.673  40.397  1.00  0.00
ATOM    495  O4' U      16      22.012  44.983  41.244  1.00  0.00
ATOM    496  C1' U      16      21.659  44.045  40.272  1.00  0.00
ATOM    497  H1' U      16      22.580  43.533  39.994  1.00  0.00
ATOM    498  N1  U      16      20.684  42.996  40.728  1.00  0.00
ATOM    499  C6  U      16      19.640  43.380  41.494  1.00  0.00
ATOM    500  H6  U      16      19.609  44.416  41.797  1.00  0.00
ATOM    501  C5  U      16      18.574  42.478  41.746  1.00  0.00
ATOM    502  H5  U      16      17.737  42.924  42.264  1.00  0.00
ATOM    503  C4  U      16      18.592  41.156  41.281  1.00  0.00
ATOM    504  O4  U      16      17.761  40.294  41.659  1.00  0.00
ATOM    505  N3  U      16      19.642  40.820  40.448  1.00  0.00
ATOM    506  H3  U      16      19.659  39.931  39.969  1.00  0.00
ATOM    507  C2  U      16      20.653  41.759  40.100  1.00  0.00
ATOM    508  O2  U      16      21.528  41.420  39.327  1.00  0.00
ATOM    509  C3' U      16      20.793  46.269  39.671  1.00  0.00
ATOM    510  H3' U      16      19.772  46.433  40.015  1.00  0.00
ATOM    511  C2' U      16      21.060  44.890  39.149  1.00  0.00
ATOM    512  H2' U      16      20.150  44.478  38.714  1.00  0.00
ATOM    513  O2' U      16      22.036  44.946  38.133  1.00  0.00
ATOM    514 HO2' U      16      21.829  45.558  37.423  1.00  0.00
ATOM    515  O3' U      16      21.106  47.360  38.800  1.00  0.00
ATOM    516  P   G      17      20.147  47.914  37.717  1.00  0.00
ATOM    517  OP1 G      17      20.409  49.383  37.581  1.00  0.00
ATOM    518  OP2 G      17      18.832  47.450  38.046  1.00  0.00
ATOM    519  O5' G      17      20.536  47.205  36.319  1.00  0.00
ATOM    520  C5' G      17      21.740  47.519  35.791  1.00  0.00
ATOM    521  H5' G      17      22.450  47.377  36.606  1.00  0.00
ATOM    522 H5'' G      17      21.771  48.577  35.530  1.00  0.00
ATOM    523  C4' G      17      21.936  46.654  34.513  1.00  0.00
ATOM    524  H4' G      17      22.843  47.010  34.024  1.00  0.00
ATOM    525  O4' G      17      22.114  45.274  34.742  1.00  0.00
ATOM    526  C1' G      17      21.094  44.502  34.097  1.00  0.00
ATOM    527  H1' G      17      21.494  43.587  33.659  1.00  0.00
ATOM    528  N9  G      17      19.992  43.977  35.054  1.00  0.00
ATOM    529  C8  G      17      18.988  44.561  35.735  1.00  0.00
ATOM    530  H8  G      17      18.784  45.622  35.718  1.00  0.00
ATOM    531  N7  G      17      18.266  43.748  36.439  1.00  0.00
ATOM    532  C5  G      17      18.843  42.531  36.226  1.00  0.00
ATOM    533  C6  G      17      18.652  41.227  36.778  1.00  0.00
ATOM    534  O6  G      17      17.801  40.904  37.630  1.00  0.00
ATOM    535  N1  G      17      19.546  40.271  36.347  1.00  0.00
ATOM    536  H1  G      17      19.361  39.301  36.559  1.00  0.00
ATOM    537  C2  G      17      20.540  40.489  35.393  1.00  0.00
ATOM    538  N2  G      17      21.289  39.525  35.026  1.00  0.00
ATOM    539  H21 G      17      21.482  39.637  34.041  1.00  0.00
ATOM    540  H22 G      17      21.024  38.628  35.407  1.00  0.00
ATOM    541  N3  G      17      20.766  41.690  34.925  1.00  0.00
ATOM    542  C4  G      17      19.888  42.650  35.313  1.00  0.00
ATOM    543  C3' G      17      20.795  46.846  33.534  1.00  0.00
ATOM    544  H3' G      17      19.961  47.130  34.176  1.00  0.00
ATOM    545  C2' G      17      20.570  45.421  32.960  1.00  0.00
ATOM    546  H2' G      17      19.529  45.162  32.767  1.00  0.00
ATOM    547  O2' G      17      21.412  45.265  31.860  1.00  0.00
ATOM    548 HO2' G      17      21.149  45.988  31.285  1.00  0.00
ATOM    549  O3' G      17      21.116  47.798  32.509  1.00  0.00
ATOM    550  P   C      18      20.138  48.864  32.019  1.00  0.00
ATOM    551  OP1 C      18      20.942  50.036  31.675  1.00  0.00
ATOM    552  OP2 C      18      19.071  49.038  32.986  1.00  0.00
ATOM    553  O5' C      18      19.514  48.045  30.759  1.00  0.00
ATOM    554  C5' C      18      20.128  47.871  29.438  1.00  0.00
ATOM    555  H5' C      18      21.203  47.790  29.594  1.00  0.00
ATOM    556 H5'' C      18      19.789  48.741  28.876  1.00  0.00
ATOM    557  C4' C      18      19.801  46.563  28.783  1.00  0.00
ATOM    558  H4' C      18      20.472  46.614  27.926  1.00  0.00
ATOM    559  O4' C      18      20.159  45.465  29.634  1.00  0.00
ATOM    560  C1' C      18      19.324  44.288  29.254  1.00  0.00
ATOM    561  H1' C      18      20.038  43.636  28.751  1.00  0.00
ATOM    562  N1  C      18      18.820  43.538  30.351  1.00  0.00
ATOM    563  C6  C      18      17.617  43.853  31.013  1.00  0.00
ATOM    564  H6  C      18      17.116  44.770  30.739  1.00  0.00
ATOM    565  C5  C      18      17.247  43.045  32.032  1.00  0.00
ATOM    566  H5  C      18      16.434  43.378  32.660  1.00  0.00
ATOM    567  C4  C      18      17.901  41.888  32.272  1.00  0.00
ATOM    568  N4  C      18      17.609  41.168  33.316  1.00  0.00
ATOM    569  H41 C      18      16.646  41.250  33.612  1.00  0.00
ATOM    570  H42 C      18      18.207  40.403  33.593  1.00  0.00
ATOM    571  N3  C      18      19.083  41.599  31.732  1.00  0.00
ATOM    572  C2  C      18      19.502  42.329  30.661  1.00  0.00
ATOM    573  O2  C      18      20.473  41.850  30.106  1.00  0.00
ATOM    574  C3' C      18      18.335  46.294  28.391  1.00  0.00
ATOM    575  H3' C      18      17.706  46.662  29.202  1.00  0.00
ATOM    576  C2' C      18      18.322  44.772  28.266  1.00  0.00
ATOM    577  H2' C      18      17.366  44.255  28.336  1.00  0.00
ATOM    578  O2' C      18      18.905  44.419  26.992  1.00  0.00
ATOM    579 HO2' C      18      18.436  44.878  26.291  1.00  0.00
ATOM    580  O3' C      18      17.846  47.086  27.236  1.00  0.00
ATOM    581  P   A      19      16.285  47.318  26.877  1.00  0.00
ATOM    582  OP1 A      19      15.483  46.321  27.547  1.00  0.00
ATOM    583  OP2 A      19      16.056  47.489  25.382  1.00  0.00
ATOM    584  O5' A      19      15.882  48.727  27.594  1.00  0.00
ATOM    585  C5' A      19      16.573  49.908  27.329  1.00  0.00
ATOM    586  H5' A      19      16.917  50.024  26.301  1.00  0.00
ATOM    587 H5'' A      19      17.472  50.017  27.935  1.00  0.00
ATOM    588  C4' A      19      15.663  51.140  27.580  1.00  0.00
ATOM    589  H4' A      19      16.239  52.062  27.490  1.00  0.00
ATOM    590  O4' A      19      14.574  51.191  26.642  1.00  0.00
ATOM    591  C1' A      19      13.376  51.452  27.419  1.00  0.00
ATOM    592  H1' A      19      12.826  52.276  26.967  1.00  0.00
ATOM    593  N9  A      19      12.491  50.184  27.421  1.00  0.00
ATOM    594  C8  A      19      12.671  48.982  26.846  1.00  0.00
ATOM    595  H8  A      19      13.584  48.755  26.315  1.00  0.00
ATOM    596  N7  A      19      11.660  48.148  26.934  1.00  0.00
ATOM    597  C5  A      19      10.682  48.925  27.577  1.00  0.00
ATOM    598  C6  A      19       9.335  48.705  27.898  1.00  0.00
ATOM    599  N6  A      19       8.674  47.568  27.766  1.00  0.00
ATOM    600  H61 A      19       9.143  46.718  27.487  1.00  0.00
ATOM    601  H62 A      19       7.723  47.482  28.093  1.00  0.00
ATOM    602  N1  A      19       8.547  49.717  28.376  1.00  0.00
ATOM    603  C2  A      19       9.159  50.876  28.529  1.00  0.00
ATOM    604  H2  A      19       8.579  51.659  28.996  1.00  0.00
ATOM    605  N3  A      19      10.413  51.181  28.351  1.00  0.00
ATOM    606  C4  A      19      11.154  50.170  27.877  1.00  0.00
ATOM    607  C3' A      19      15.058  51.162  28.962  1.00  0.00
ATOM    608  H3' A      19      14.951  50.130  29.296  1.00  0.00
ATOM    609  C2' A      19      13.720  51.937  28.804  1.00  0.00
ATOM    610  H2' A      19      12.922  51.588  29.458  1.00  0.00
ATOM    611  O2' A      19      13.839  53.364  28.899  1.00  0.00
ATOM    612 HO2' A      19      14.786  53.419  29.045  1.00  0.00
ATOM    613  O3' A      19      15.920  51.804  29.888  1.00  0.00
ATOM    614  P   G      20      15.962  51.453  31.383  1.00  0.00
ATOM    615  OP1 G      20      16.299  52.710  32.100  1.00  0.00
ATOM    616  OP2 G      20      16.863  50.357  31.564  1.00  0.00
ATOM    617  O5' G      20      14.536  51.008  31.890  1.00  0.00
ATOM    618  C5' G      20      13.561  51.988  32.267  1.00  0.00
ATOM    619  H5' G      20      13.419  52.605  31.380  1.00  0.00
ATOM    620 H5'' G      20      13.816  52.630  33.110  1.00  0.00
ATOM    621  C4' G      20      12.174  51.423  32.635  1.00  0.00
ATOM    622  H4' G      20      11.669  52.251  33.132  1.00  0.00
ATOM    623  O4' G      20      11.361  50.999  31.502  1.00  0.00
ATOM    624  C1' G      20      10.666  49.761  31.806  1.00  0.00
ATOM    625  H1' G      20       9.617  49.834  31.522  1.00  0.00
ATOM    626  N9  G      20      11.274  48.577  31.128  1.00  0.00
ATOM    627  C8  G      20      12.480  48.486  30.529  1.00  0.00
ATOM    628  H8  G      20      13.249  49.244  30.502  1.00  0.00
ATOM    629  N7  G      20      12.789  47.282  30.200  1.00  0.00
ATOM    630  C5  G      20      11.588  46.620  30.368  1.00  0.00
ATOM    631  C6  G      20      11.153  45.273  30.025  1.00  0.00
ATOM    632  O6  G      20      11.731  44.378  29.426  1.00  0.00
ATOM    633  N1  G      20       9.990  44.884  30.601  1.00  0.00
ATOM    634  H1  G      20       9.872  43.913  30.852  1.00  0.00
ATOM    635  C2  G      20       9.144  45.708  31.238  1.00  0.00
ATOM    636  N2  G      20       7.916  45.197  31.485  1.00  0.00
ATOM    637  H21 G      20       7.736  44.205  31.440  1.00  0.00
ATOM    638  H22 G      20       7.291  45.756  32.049  1.00  0.00
ATOM    639  N3  G      20       9.408  47.002  31.418  1.00  0.00
ATOM    640  C4  G      20      10.667  47.393  31.014  1.00  0.00
ATOM    641  C3' G      20      12.183  50.197  33.587  1.00  0.00
ATOM    642  H3' G      20      12.974  49.478  33.374  1.00  0.00
ATOM    643  C2' G      20      10.852  49.553  33.290  1.00  0.00
ATOM    644  H2' G      20      10.825  48.496  33.554  1.00  0.00
ATOM    645  O2' G      20       9.851  50.320  33.987  1.00  0.00
ATOM    646 HO2' G      20      10.172  50.494  34.875  1.00  0.00
ATOM    647  O3' G      20      12.252  50.546  34.997  1.00  0.00
ATOM    648  P   C      21      12.644  49.513  36.100  1.00  0.00
ATOM    649  OP1 C      21      12.554  50.097  37.443  1.00  0.00
ATOM    650  OP2 C      21      13.955  48.842  35.750  1.00  0.00
ATOM    651  O5' C      21      11.480  48.460  35.904  1.00  0.00
ATOM    652  C5' C      21      10.275  48.489  36.643  1.00  0.00
ATOM    653  H5' C      21       9.715  49.343  36.262  1.00  0.00
ATOM    654 H5'' C      21      10.456  48.672  37.702  1.00  0.00
ATOM    655  C4' C      21       9.490  47.149  36.479  1.00  0.00
ATOM    656  H4' C      21       8.515  47.236  36.958  1.00  0.00
ATOM    657  O4' C      21       9.398  46.861  35.080  1.00  0.00
ATOM    658  C1' C      21       9.318  45.481  34.961  1.00  0.00
ATOM    659  H1' C      21       8.462  45.139  34.380  1.00  0.00
ATOM    660  N1  C      21      10.490  44.916  34.175  1.00  0.00
ATOM    661  C6  C      21      11.567  45.707  33.850  1.00  0.00
ATOM    662  H6  C      21      11.625  46.734  34.179  1.00  0.00
ATOM    663  C5  C      21      12.672  45.169  33.251  1.00  0.00
ATOM    664  H5  C      21      13.514  45.840  33.166  1.00  0.00
ATOM    665  C4  C      21      12.475  43.896  32.705  1.00  0.00
ATOM    666  N4  C      21      13.311  43.205  32.015  1.00  0.00
ATOM    667  H41 C      21      14.246  43.576  31.934  1.00  0.00
ATOM    668  H42 C      21      12.978  42.301  31.712  1.00  0.00
ATOM    669  N3  C      21      11.347  43.213  32.869  1.00  0.00
ATOM    670  C2  C      21      10.413  43.636  33.641  1.00  0.00
ATOM    671  O2  C      21       9.435  42.955  33.894  1.00  0.00
ATOM    672  C3' C      21      10.208  45.915  37.029  1.00  0.00
ATOM    673  H3' C      21      11.235  45.838  36.672  1.00  0.00
ATOM    674  C2' C      21       9.324  44.861  36.344  1.00  0.00
ATOM    675  H2' C      21       9.768  43.866  36.369  1.00  0.00
ATOM    676  O2' C      21       7.969  44.773  36.850  1.00  0.00
ATOM    677 HO2' C      21       7.802  43.827  36.834  1.00  0.00
ATOM    678  O3' C      21      10.098  45.935  38.397  1.00  0.00
ATOM    679  P   U      22      11.346  45.364  39.200  1.00  0.00
ATOM    680  OP1 U      22      11.178  45.617  40.637  1.00  0.00
ATOM    681  OP2 U      22      12.620  45.620  38.543  1.00  0.00
ATOM    682  O5' U      22      11.152  43.821  39.091  1.00  0.00
ATOM    683  C5' U      22       9.934  43.203  39.486  1.00  0.00
ATOM    684  H5' U      22       9.049  43.766  39.188  1.00  0.00
ATOM    685 H5'' U      22       9.947  43.131  40.573  1.00  0.00
ATOM    686  C4' U      22       9.809  41.768  38.950  1.00  0.00
ATOM    687  H4' U      22       8.793  41.520  39.254  1.00  0.00
ATOM    688  O4' U      22       9.955  41.753  37.567  1.00  0.00
ATOM    689  C1' U      22      10.611  40.503  37.272  1.00  0.00
ATOM    690  H1' U      22       9.864  40.033  36.632  1.00  0.00
ATOM    691  N1  U      22      11.848  40.709  36.553  1.00  0.00
ATOM    692  C6  U      22      12.776  41.688  36.872  1.00  0.00
ATOM    693  H6  U      22      12.602  42.339  37.717  1.00  0.00
ATOM    694  C5  U      22      13.874  41.848  36.029  1.00  0.00
ATOM    695  H5  U      22      14.694  42.526  36.215  1.00  0.00
ATOM    696  C4  U      22      14.004  41.019  34.841  1.00  0.00
ATOM    697  O4  U      22      14.977  41.091  34.117  1.00  0.00
ATOM    698  N3  U      22      13.052  40.069  34.654  1.00  0.00
ATOM    699  H3  U      22      13.167  39.453  33.862  1.00  0.00
ATOM    700  C2  U      22      12.070  39.777  35.555  1.00  0.00
ATOM    701  O2  U      22      11.460  38.726  35.392  1.00  0.00
ATOM    702  C3' U      22      10.658  40.648  39.661  1.00  0.00
ATOM    703  H3' U      22      11.590  41.100  40.001  1.00  0.00
ATOM    704  C2' U      22      10.766  39.597  38.546  1.00  0.00
ATOM    705  H2' U      22      11.794  39.237  38.543  1.00  0.00
ATOM    706  O2' U      22       9.775  38.493  38.514  1.00  0.00
ATOM    707 HO2' U      22      10.080  37.834  39.142  1.00  0.00
ATOM    708  O3' U      22      10.009  40.217  40.810  1.00  0.00
ATOM    709  P   C      23      10.736  39.542  42.064  1.00  0.00
ATOM    710  OP1 C      23       9.662  39.175  43.003  1.00  0.00
ATOM    711  OP2 C      23      11.807  40.460  42.453  1.00  0.00
ATOM    712  O5' C      23      11.461  38.140  41.621  1.00  0.00
ATOM    713  C5' C      23      10.721  36.935  41.641  1.00  0.00
ATOM    714  H5' C      23       9.706  37.013  41.252  1.00  0.00
ATOM    715 H5'' C      23      10.836  36.570  42.662  1.00  0.00
ATOM    716  C4' C      23      11.379  36.053  40.590  1.00  0.00
ATOM    717  H4' C      23      10.847  35.111  40.457  1.00  0.00
ATOM    718  O4' C      23      11.583  36.714  39.363  1.00  0.00
ATOM    719  C1' C      23      12.578  35.933  38.701  1.00  0.00
ATOM    720  H1' C      23      12.090  35.301  37.959  1.00  0.00
ATOM    721  N1  C      23      13.638  36.828  38.076  1.00  0.00
ATOM    722  C6  C      23      14.053  38.010  38.726  1.00  0.00
ATOM    723  H6  C      23      13.588  38.184  39.685  1.00  0.00
ATOM    724  C5  C      23      14.973  38.834  38.182  1.00  0.00
ATOM    725  H5  C      23      15.365  39.676  38.733  1.00  0.00
ATOM    726  C4  C      23      15.436  38.480  36.862  1.00  0.00
ATOM    727  N4  C      23      16.214  39.236  36.178  1.00  0.00
ATOM    728  H41 C      23      16.369  40.167  36.538  1.00  0.00
ATOM    729  H42 C      23      16.744  39.054  35.338  1.00  0.00
ATOM    730  N3  C      23      15.006  37.412  36.240  1.00  0.00
ATOM    731  C2  C      23      14.146  36.482  36.873  1.00  0.00
ATOM    732  O2  C      23      13.860  35.474  36.351  1.00  0.00
ATOM    733  C3' C      23      12.775  35.616  41.023  1.00  0.00
ATOM    734  H3' C      23      13.367  36.479  41.327  1.00  0.00
ATOM    735  C2' C      23      13.233  34.957  39.697  1.00  0.00
ATOM    736  H2' C      23      14.309  34.877  39.544  1.00  0.00
ATOM    737  O2' C      23      12.594  33.631  39.561  1.00  0.00
ATOM    738 HO2' C      23      12.927  33.259  38.741  1.00  0.00
ATOM    739  O3' C      23      12.807  34.742  42.161  1.00  0.00
ATOM    740  P   G      24      14.148  34.414  42.962  1.00  0.00
ATOM    741  OP1 G      24      13.739  33.440  43.974  1.00  0.00
ATOM    742  OP2 G      24      14.783  35.672  43.403  1.00  0.00
ATOM    743  O5' G      24      15.173  33.734  41.946  1.00  0.00
ATOM    744  C5' G      24      14.974  32.390  41.679  1.00  0.00
ATOM    745  H5' G      24      13.977  32.257  41.259  1.00  0.00
ATOM    746 H5'' G      24      15.081  31.796  42.587  1.00  0.00
ATOM    747  C4' G      24      16.068  32.143  40.541  1.00  0.00
ATOM    748  H4' G      24      15.977  31.077  40.334  1.00  0.00
ATOM    749  O4' G      24      15.686  32.833  39.267  1.00  0.00
ATOM    750  C1' G      24      16.852  32.819  38.490  1.00  0.00
ATOM    751  H1' G      24      16.648  32.181  37.630  1.00  0.00
ATOM    752  N9  G      24      17.283  34.240  38.080  1.00  0.00
ATOM    753  C8  G      24      16.988  35.468  38.665  1.00  0.00
ATOM    754  H8  G      24      16.240  35.673  39.417  1.00  0.00
ATOM    755  N7  G      24      17.778  36.392  38.158  1.00  0.00
ATOM    756  C5  G      24      18.553  35.821  37.191  1.00  0.00
ATOM    757  C6  G      24      19.575  36.293  36.307  1.00  0.00
ATOM    758  O6  G      24      20.004  37.476  36.249  1.00  0.00
ATOM    759  N1  G      24      20.090  35.286  35.479  1.00  0.00
ATOM    760  H1  G      24      20.782  35.548  34.791  1.00  0.00
ATOM    761  C2  G      24      19.865  33.978  35.706  1.00  0.00
ATOM    762  N2  G      24      20.433  33.103  34.949  1.00  0.00
ATOM    763  H21 G      24      20.086  32.180  35.164  1.00  0.00
ATOM    764  H22 G      24      21.192  33.380  34.343  1.00  0.00
ATOM    765  N3  G      24      18.989  33.565  36.571  1.00  0.00
ATOM    766  C4  G      24      18.290  34.498  37.206  1.00  0.00
ATOM    767  C3' G      24      17.540  32.463  40.785  1.00  0.00
ATOM    768  H3' G      24      17.686  33.529  40.963  1.00  0.00
ATOM    769  C2' G      24      18.022  32.148  39.300  1.00  0.00
ATOM    770  H2' G      24      18.961  32.670  39.114  1.00  0.00
ATOM    771  O2' G      24      18.132  30.743  39.154  1.00  0.00
ATOM    772 HO2' G      24      18.494  30.471  40.000  1.00  0.00
ATOM    773  O3' G      24      18.281  31.863  41.753  1.00  0.00
ATOM    774  P   A      25      19.642  32.439  42.386  1.00  0.00
ATOM    775  OP1 A      25      20.113  31.558  43.536  1.00  0.00
ATOM    776  OP2 A      25      19.491  33.935  42.516  1.00  0.00
ATOM    777  O5' A      25      20.710  32.229  41.182  1.00  0.00
ATOM    778  C5' A      25      20.973  30.975  40.614  1.00  0.00
ATOM    779  H5' A      25      20.103  30.318  40.587  1.00  0.00
ATOM    780 H5'' A      25      21.592  30.430  41.327  1.00  0.00
ATOM    781  C4' A      25      21.856  30.954  39.300  1.00  0.00
ATOM    782  H4' A      25      21.966  29.908  39.011  1.00  0.00
ATOM    783  O4' A      25      21.384  31.849  38.351  1.00  0.00
ATOM    784  C1' A      25      22.355  32.577  37.791  1.00  0.00
ATOM    785  H1' A      25      22.443  32.452  36.711  1.00  0.00
ATOM    786  N9  A      25      22.124  33.978  38.144  1.00  0.00
ATOM    787  C8  A      25      21.272  34.534  39.094  1.00  0.00
ATOM    788  H8  A      25      20.575  33.960  39.688  1.00  0.00
ATOM    789  N7  A      25      21.345  35.805  39.142  1.00  0.00
ATOM    790  C5  A      25      22.335  36.178  38.195  1.00  0.00
ATOM    791  C6  A      25      22.784  37.380  37.627  1.00  0.00
ATOM    792  N6  A      25      22.306  38.599  37.907  1.00  0.00
ATOM    793  H61 A      25      21.429  38.726  38.391  1.00  0.00
ATOM    794  H62 A      25      22.848  39.393  37.597  1.00  0.00
ATOM    795  N1  A      25      23.842  37.384  36.809  1.00  0.00
ATOM    796  C2  A      25      24.203  36.191  36.322  1.00  0.00
ATOM    797  H2  A      25      24.827  36.257  35.443  1.00  0.00
ATOM    798  N3  A      25      23.697  34.999  36.570  1.00  0.00
ATOM    799  C4  A      25      22.823  35.059  37.614  1.00  0.00
ATOM    800  C3' A      25      23.326  31.424  39.687  1.00  0.00
ATOM    801  H3' A      25      23.269  32.180  40.470  1.00  0.00
ATOM    802  C2' A      25      23.741  32.123  38.434  1.00  0.00
ATOM    803  H2' A      25      24.303  32.998  38.760  1.00  0.00
ATOM    804  O2' A      25      24.472  31.273  37.593  1.00  0.00
ATOM    805 HO2' A      25      24.366  30.416  38.013  1.00  0.00
ATOM    806  O3' A      25      24.194  30.431  40.038  1.00  0.00
ATOM    807  P   C      26      25.204  30.675  41.235  1.00  0.00
ATOM    808  OP1 C      26      26.317  29.727  41.118  1.00  0.00
ATOM    809  OP2 C      26      24.433  30.900  42.452  1.00  0.00
ATOM    810  O5' C      26      25.825  32.097  40.975  1.00  0.00
ATOM    811  C5' C      26      26.641  32.403  39.868  1.00  0.00
ATOM    812  H5' C      26      26.249  32.048  38.915  1.00  0.00
ATOM    813 H5'' C      26      27.548  31.817  40.017  1.00  0.00
ATOM    814  C4' C      26      27.005  33.968  39.813  1.00  0.00
ATOM    815  H4' C      26      27.776  34.061  39.048  1.00  0.00
ATOM    816  O4' C      26      25.887  34.729  39.337  1.00  0.00
ATOM    817  C1' C      26      25.783  35.885  40.102  1.00  0.00
ATOM    818  H1' C      26      25.795  36.756  39.447  1.00  0.00
ATOM    819  N1  C      26      24.521  35.932  40.901  1.00  0.00
ATOM    820  C6  C      26      23.897  34.813  41.434  1.00  0.00
ATOM    821  H6  C      26      24.314  33.850  41.180  1.00  0.00
ATOM    822  C5  C      26      22.670  34.926  41.979  1.00  0.00
ATOM    823  H5  C      26      22.212  34.008  42.318  1.00  0.00
ATOM    824  C4  C      26      22.070  36.219  41.985  1.00  0.00
ATOM    825  N4  C      26      20.777  36.297  42.298  1.00  0.00
ATOM    826  H41 C      26      20.282  35.423  42.404  1.00  0.00
ATOM    827  H42 C      26      20.366  37.174  42.584  1.00  0.00
ATOM    828  N3  C      26      22.817  37.293  41.868  1.00  0.00
ATOM    829  C2  C      26      24.051  37.188  41.305  1.00  0.00
ATOM    830  O2  C      26      24.690  38.259  41.261  1.00  0.00
ATOM    831  C3' C      26      27.424  34.537  41.144  1.00  0.00
ATOM    832  H3' C      26      26.778  34.103  41.907  1.00  0.00
ATOM    833  C2' C      26      26.995  36.000  41.012  1.00  0.00
ATOM    834  H2' C      26      26.722  36.515  41.933  1.00  0.00
ATOM    835  O2' C      26      27.958  36.820  40.364  1.00  0.00
ATOM    836 HO2' C      26      28.766  36.302  40.367  1.00  0.00
ATOM    837  O3' C      26      28.736  34.342  41.440  1.00  0.00
ATOM    838  P   U      27      29.269  34.281  42.920  1.00  0.00
ATOM    839  OP1 U      27      30.748  34.143  43.105  1.00  0.00
ATOM    840  OP2 U      27      28.399  33.435  43.739  1.00  0.00
ATOM    841  O5' U      27      28.746  35.717  43.544  1.00  0.00
ATOM    842  C5' U      27      29.550  36.840  43.255  1.00  0.00
ATOM    843  H5' U      27      29.530  36.907  42.167  1.00  0.00
ATOM    844 H5'' U      27      30.601  36.721  43.521  1.00  0.00
ATOM    845  C4' U      27      29.033  38.114  43.912  1.00  0.00
ATOM    846  H4' U      27      29.738  38.943  43.849  1.00  0.00
ATOM    847  O4' U      27      27.767  38.481  43.508  1.00  0.00
ATOM    848  C1' U      27      26.999  39.022  44.546  1.00  0.00
ATOM    849  H1' U      27      26.760  40.057  44.299  1.00  0.00
ATOM    850  N1  U      27      25.817  38.217  44.841  1.00  0.00
ATOM    851  C6  U      27      25.715  36.854  44.591  1.00  0.00
ATOM    852  H6  U      27      26.594  36.280  44.336  1.00  0.00
ATOM    853  C5  U      27      24.547  36.165  44.675  1.00  0.00
ATOM    854  H5  U      27      24.547  35.115  44.423  1.00  0.00
ATOM    855  C4  U      27      23.316  36.743  45.168  1.00  0.00
ATOM    856  O4  U      27      22.212  36.247  45.260  1.00  0.00
ATOM    857  N3  U      27      23.526  38.093  45.564  1.00  0.00
ATOM    858  H3  U      27      22.732  38.582  45.952  1.00  0.00
ATOM    859  C2  U      27      24.663  38.902  45.389  1.00  0.00
ATOM    860  O2  U      27      24.767  40.025  45.893  1.00  0.00
ATOM    861  C3' U      27      28.871  37.892  45.437  1.00  0.00
ATOM    862  H3' U      27      28.445  36.901  45.595  1.00  0.00
ATOM    863  C2' U      27      27.872  39.021  45.772  1.00  0.00
ATOM    864  H2' U      27      27.399  38.903  46.747  1.00  0.00
ATOM    865  O2' U      27      28.642  40.255  45.723  1.00  0.00
ATOM    866 HO2' U      27      29.550  40.072  45.974  1.00  0.00
ATOM    867  O3' U      27      30.174  37.976  45.996  1.00  0.00
ATOM    868  P   A      28      30.547  36.985  47.225  1.00  0.00
ATOM    869  OP1 A      28      31.955  37.114  47.594  1.00  0.00
ATOM    870  OP2 A      28      30.015  35.606  46.923  1.00  0.00
ATOM    871  O5' A      28      29.627  37.615  48.446  1.00  0.00
ATOM    872  C5' A      28      29.687  38.994  48.829  1.00  0.00
ATOM    873  H5' A      28      29.716  39.733  48.027  1.00  0.00
ATOM    874 H5'' A      28      30.623  39.175  49.357  1.00  0.00
ATOM    875  C4' A      28      28.555  39.368  49.741  1.00  0.00
ATOM    876  H4' A      28      28.822  40.295  50.249  1.00  0.00
ATOM    877  O4' A      28      27.302  39.541  49.007  1.00  0.00
ATOM    878  C1' A      28      26.232  39.188  49.951  1.00  0.00
ATOM    879  H1' A      28      25.598  40.038  50.204  1.00  0.00
ATOM    880  N9  A      28      25.438  38.117  49.369  1.00  0.00
ATOM    881  C8  A      28      25.803  37.141  48.466  1.00  0.00
ATOM    882  H8  A      28      26.815  36.953  48.140  1.00  0.00
ATOM    883  N7  A      28      24.828  36.434  48.037  1.00  0.00
ATOM    884  C5  A      28      23.710  36.844  48.824  1.00  0.00
ATOM    885  C6  A      28      22.347  36.490  48.946  1.00  0.00
ATOM    886  N6  A      28      21.720  35.463  48.360  1.00  0.00
ATOM    887  H61 A      28      22.371  34.749  48.067  1.00  0.00
ATOM    888  H62 A      28      20.832  35.270  48.801  1.00  0.00
ATOM    889  N1  A      28      21.564  37.095  49.845  1.00  0.00
ATOM    890  C2  A      28      22.111  38.073  50.559  1.00  0.00
ATOM    891  H2  A      28      21.408  38.563  51.217  1.00  0.00
ATOM    892  N3  A      28      23.330  38.505  50.487  1.00  0.00
ATOM    893  C4  A      28      24.127  37.880  49.617  1.00  0.00
ATOM    894  C3' A      28      28.198  38.293  50.776  1.00  0.00
ATOM    895  H3' A      28      28.123  37.292  50.351  1.00  0.00
ATOM    896  C2' A      28      26.841  38.769  51.269  1.00  0.00
ATOM    897  H2' A      28      26.246  37.972  51.715  1.00  0.00
ATOM    898  O2' A      28      26.999  39.879  52.082  1.00  0.00
ATOM    899 HO2' A      28      27.740  39.768  52.682  1.00  0.00
ATOM    900  O3' A      28      28.992  38.277  51.995  1.00  0.00
ATOM    901  P   G      29      28.850  37.034  53.053  1.00  0.00
ATOM    902  OP1 G      29      29.896  37.177  54.140  1.00  0.00
ATOM    903  OP2 G      29      28.890  35.775  52.202  1.00  0.00
ATOM    904  O5' G      29      27.427  37.006  53.748  1.00  0.00
ATOM    905  C5' G      29      27.171  37.688  54.942  1.00  0.00
ATOM    906  H5' G      29      27.452  38.725  54.755  1.00  0.00
ATOM    907 H5'' G      29      27.791  37.336  55.766  1.00  0.00
ATOM    908  C4' G      29      25.775  37.735  55.465  1.00  0.00
ATOM    909  H4' G      29      25.547  38.450  56.256  1.00  0.00
ATOM    910  O4' G      29      24.900  38.003  54.394  1.00  0.00
ATOM    911  C1' G      29      23.788  37.145  54.470  1.00  0.00
ATOM    912  H1' G      29      22.843  37.686  54.438  1.00  0.00
ATOM    913  N9  G      29      23.665  36.177  53.303  1.00  0.00
ATOM    914  C8  G      29      24.550  35.737  52.421  1.00  0.00
ATOM    915  H8  G      29      25.550  36.139  52.350  1.00  0.00
ATOM    916  N7  G      29      24.040  35.028  51.451  1.00  0.00
ATOM    917  C5  G      29      22.716  34.774  51.851  1.00  0.00
ATOM    918  C6  G      29      21.725  33.885  51.351  1.00  0.00
ATOM    919  O6  G      29      21.796  33.142  50.351  1.00  0.00
ATOM    920  N1  G      29      20.545  33.926  52.094  1.00  0.00
ATOM    921  H1  G      29      19.847  33.221  51.903  1.00  0.00
ATOM    922  C2  G      29      20.234  34.881  53.004  1.00  0.00
ATOM    923  N2  G      29      19.053  34.709  53.539  1.00  0.00
ATOM    924  H21 G      29      18.704  35.326  54.259  1.00  0.00
ATOM    925  H22 G      29      18.419  33.987  53.228  1.00  0.00
ATOM    926  N3  G      29      21.201  35.664  53.579  1.00  0.00
ATOM    927  C4  G      29      22.455  35.518  53.027  1.00  0.00
ATOM    928  C3' G      29      25.326  36.327  55.881  1.00  0.00
ATOM    929  H3' G      29      25.857  35.573  55.299  1.00  0.00
ATOM    930  C2' G      29      23.769  36.368  55.718  1.00  0.00
ATOM    931  H2' G      29      23.404  35.347  55.612  1.00  0.00
ATOM    932  O2' G      29      23.139  37.106  56.753  1.00  0.00
ATOM    933 HO2' G      29      22.196  37.122  56.573  1.00  0.00
ATOM    934  O3' G      29      25.614  36.003  57.243  1.00  0.00
ATOM    935  P   A      30      25.489  34.522  57.771  1.00  0.00
ATOM    936  OP1 A      30      25.996  34.472  59.146  1.00  0.00
ATOM    937  OP2 A      30      26.095  33.532  56.839  1.00  0.00
ATOM    938  O5' A      30      24.024  34.039  57.868  1.00  0.00
ATOM    939  C5' A      30      23.087  34.520  58.830  1.00  0.00
ATOM    940  H5' A      30      22.963  35.602  58.797  1.00  0.00
ATOM    941 H5'' A      30      23.354  34.214  59.842  1.00  0.00
ATOM    942  C4' A      30      21.702  33.894  58.718  1.00  0.00
ATOM    943  H4' A      30      21.032  34.117  59.548  1.00  0.00
ATOM    944  O4' A      30      20.897  34.244  57.524  1.00  0.00
ATOM    945  C1' A      30      20.320  33.058  56.972  1.00  0.00
ATOM    946  H1' A      30      19.278  33.191  56.683  1.00  0.00
ATOM    947  N9  A      30      21.037  32.558  55.792  1.00  0.00
ATOM    948  C8  A      30      22.233  32.858  55.263  1.00  0.00
ATOM    949  H8  A      30      22.934  33.507  55.767  1.00  0.00
ATOM    950  N7  A      30      22.498  32.262  54.153  1.00  0.00
ATOM    951  C5  A      30      21.293  31.570  53.894  1.00  0.00
ATOM    952  C6  A      30      20.763  30.749  52.831  1.00  0.00
ATOM    953  N6  A      30      21.379  30.496  51.649  1.00  0.00
ATOM    954  H61 A      30      22.304  30.883  51.535  1.00  0.00
ATOM    955  H62 A      30      20.795  30.000  50.990  1.00  0.00
ATOM    956  N1  A      30      19.494  30.384  52.837  1.00  0.00
ATOM    957  C2  A      30      18.786  30.640  53.900  1.00  0.00
ATOM    958  H2  A      30      17.780  30.246  53.904  1.00  0.00
ATOM    959  N3  A      30      19.120  31.281  55.036  1.00  0.00
ATOM    960  C4  A      30      20.411  31.785  54.877  1.00  0.00
ATOM    961  C3' A      30      21.808  32.354  58.585  1.00  0.00
ATOM    962  H3' A      30      22.516  32.103  57.796  1.00  0.00
ATOM    963  C2' A      30      20.361  32.066  58.062  1.00  0.00
ATOM    964  H2' A      30      20.223  31.069  57.643  1.00  0.00
ATOM    965  O2' A      30      19.254  32.262  58.946  1.00  0.00
ATOM    966 HO2' A      30      19.313  31.562  59.602  1.00  0.00
ATOM    967  O3' A      30      22.084  31.797  59.855  1.00  0.00
ATOM    968  P   G      31      22.581  30.315  59.991  1.00  0.00
ATOM    969  OP1 G      31      22.676  29.851  61.402  1.00  0.00
ATOM    970  OP2 G      31      23.746  30.271  59.142  1.00  0.00
ATOM    971  O5' G      31      21.425  29.363  59.394  1.00  0.00
ATOM    972  C5' G      31      20.202  29.220  60.127  1.00  0.00
ATOM    973  H5' G      31      19.834  30.179  60.493  1.00  0.00
ATOM    974 H5'' G      31      20.457  28.719  61.060  1.00  0.00
ATOM    975  C4' G      31      19.025  28.540  59.451  1.00  0.00
ATOM    976  H4' G      31      18.214  28.544  60.180  1.00  0.00
ATOM    977  O4' G      31      18.675  29.094  58.179  1.00  0.00
ATOM    978  C1' G      31      18.360  27.989  57.280  1.00  0.00
ATOM    979  H1' G      31      17.335  28.238  57.003  1.00  0.00
ATOM    980  N9  G      31      19.310  27.809  56.184  1.00  0.00
ATOM    981  C8  G      31      20.621  28.213  56.162  1.00  0.00
ATOM    982  H8  G      31      21.163  28.567  57.026  1.00  0.00
ATOM    983  N7  G      31      21.059  28.140  54.963  1.00  0.00
ATOM    984  C5  G      31      20.099  27.463  54.224  1.00  0.00
ATOM    985  C6  G      31      20.058  27.079  52.858  1.00  0.00
ATOM    986  O6  G      31      20.877  27.151  51.898  1.00  0.00
ATOM    987  N1  G      31      18.865  26.463  52.511  1.00  0.00
ATOM    988  H1  G      31      18.824  25.970  51.630  1.00  0.00
ATOM    989  C2  G      31      17.887  26.193  53.359  1.00  0.00
ATOM    990  N2  G      31      16.956  25.394  52.944  1.00  0.00
ATOM    991  H21 G      31      16.103  25.368  53.484  1.00  0.00
ATOM    992  H22 G      31      16.885  25.080  51.987  1.00  0.00
ATOM    993  N3  G      31      17.793  26.628  54.605  1.00  0.00
ATOM    994  C4  G      31      18.960  27.268  54.989  1.00  0.00
ATOM    995  C3' G      31      19.377  27.099  59.170  1.00  0.00
ATOM    996  H3' G      31      20.403  27.043  58.806  1.00  0.00
ATOM    997  C2' G      31      18.356  26.706  58.082  1.00  0.00
ATOM    998  H2' G      31      18.722  25.851  57.514  1.00  0.00
ATOM    999  O2' G      31      17.023  26.506  58.582  1.00  0.00
ATOM   1000 HO2' G      31      16.505  25.944  58.001  1.00  0.00
ATOM   1001  O3' G      31      19.300  26.311  60.351  1.00  0.00
ATOM   1002  P   C      32      20.077  24.948  60.505  1.00  0.00
ATOM   1003  OP1 C      32      19.751  24.423  61.836  1.00  0.00
ATOM   1004  OP2 C      32      21.517  25.109  60.235  1.00  0.00
ATOM   1005  O5' C      32      19.443  23.997  59.320  1.00  0.00
ATOM   1006  C5' C      32      18.203  23.363  59.432  1.00  0.00
ATOM   1007  H5' C      32      17.523  24.189  59.644  1.00  0.00
ATOM   1008 H5'' C      32      18.096  22.726  60.310  1.00  0.00
ATOM   1009  C4' C      32      17.650  22.700  58.135  1.00  0.00
ATOM   1010  H4' C      32      16.671  22.254  58.310  1.00  0.00
ATOM   1011  O4' C      32      17.613  23.637  57.053  1.00  0.00
ATOM   1012  C1' C      32      18.041  23.047  55.794  1.00  0.00
ATOM   1013  H1' C      32      17.267  23.221  55.047  1.00  0.00
ATOM   1014  N1  C      32      19.357  23.377  55.265  1.00  0.00
ATOM   1015  C6  C      32      20.218  24.215  55.951  1.00  0.00
ATOM   1016  H6  C      32      20.009  24.299  57.007  1.00  0.00
ATOM   1017  C5  C      32      21.342  24.607  55.363  1.00  0.00
ATOM   1018  H5  C      32      22.036  25.112  56.018  1.00  0.00
ATOM   1019  C4  C      32      21.560  24.147  54.028  1.00  0.00
ATOM   1020  N4  C      32      22.726  24.424  53.536  1.00  0.00
ATOM   1021  H41 C      32      23.182  25.163  54.053  1.00  0.00
ATOM   1022  H42 C      32      22.883  24.208  52.562  1.00  0.00
ATOM   1023  N3  C      32      20.723  23.434  53.302  1.00  0.00
ATOM   1024  C2  C      32      19.575  23.052  53.947  1.00  0.00
ATOM   1025  O2  C      32      18.792  22.409  53.219  1.00  0.00
ATOM   1026  C3' C      32      18.519  21.537  57.610  1.00  0.00
ATOM   1027  H3' C      32      19.570  21.750  57.802  1.00  0.00
ATOM   1028  C2' C      32      18.137  21.542  56.113  1.00  0.00
ATOM   1029  H2' C      32      18.883  21.063  55.480  1.00  0.00
ATOM   1030  O2' C      32      16.933  20.933  55.721  1.00  0.00
ATOM   1031 HO2' C      32      17.027  19.985  55.837  1.00  0.00
ATOM   1032  O3' C      32      18.215  20.248  58.199  1.00  0.00
ATOM   1033  P   C      33      19.112  18.943  57.982  1.00  0.00
ATOM   1034  OP1 C      33      18.386  17.944  58.662  1.00  0.00
ATOM   1035  OP2 C      33      20.546  19.151  58.356  1.00  0.00
ATOM   1036  O5' C      33      19.211  18.632  56.479  1.00  0.00
ATOM   1037  C5' C      33      18.309  17.785  55.835  1.00  0.00
ATOM   1038  H5' C      33      17.290  18.157  55.944  1.00  0.00
ATOM   1039 H5'' C      33      18.392  16.807  56.310  1.00  0.00
ATOM   1040  C4' C      33      18.564  17.630  54.314  1.00  0.00
ATOM   1041  H4' C      33      17.741  17.041  53.908  1.00  0.00
ATOM   1042  O4' C      33      18.703  18.886  53.634  1.00  0.00
ATOM   1043  C1' C      33      19.609  18.692  52.505  1.00  0.00
ATOM   1044  H1' C      33      19.087  18.883  51.567  1.00  0.00
ATOM   1045  N1  C      33      20.794  19.597  52.774  1.00  0.00
ATOM   1046  C6  C      33      21.148  20.025  54.072  1.00  0.00
ATOM   1047  H6  C      33      20.451  19.875  54.883  1.00  0.00
ATOM   1048  C5  C      33      22.264  20.760  54.197  1.00  0.00
ATOM   1049  H5  C      33      22.516  21.114  55.185  1.00  0.00
ATOM   1050  C4  C      33      23.089  21.056  53.077  1.00  0.00
ATOM   1051  N4  C      33      24.243  21.669  53.153  1.00  0.00
ATOM   1052  H41 C      33      24.442  22.270  53.939  1.00  0.00
ATOM   1053  H42 C      33      24.752  21.763  52.286  1.00  0.00
ATOM   1054  N3  C      33      22.875  20.557  51.881  1.00  0.00
ATOM   1055  C2  C      33      21.798  19.750  51.736  1.00  0.00
ATOM   1056  O2  C      33      21.826  18.985  50.756  1.00  0.00
ATOM   1057  C3' C      33      19.807  16.858  54.017  1.00  0.00
ATOM   1058  H3' C      33      20.705  17.120  54.576  1.00  0.00
ATOM   1059  C2' C      33      19.908  17.206  52.497  1.00  0.00
ATOM   1060  H2' C      33      20.928  17.103  52.128  1.00  0.00
ATOM   1061  O2' C      33      18.942  16.646  51.573  1.00  0.00
ATOM   1062 HO2' C      33      18.729  15.780  51.927  1.00  0.00
ATOM   1063  O3' C      33      19.497  15.477  54.154  1.00  0.00
ATOM   1064  P   C      34      20.609  14.423  54.529  1.00  0.00
ATOM   1065  OP1 C      34      19.975  13.131  54.871  1.00  0.00
ATOM   1066  OP2 C      34      21.582  15.008  55.481  1.00  0.00
ATOM   1067  O5' C      34      21.378  14.150  53.223  1.00  0.00
ATOM   1068  C5' C      34      20.793  13.620  52.014  1.00  0.00
ATOM   1069  H5' C      34      19.808  14.077  51.923  1.00  0.00
ATOM   1070 H5'' C      34      20.578  12.584  52.276  1.00  0.00
ATOM   1071  C4' C      34      21.581  13.843  50.722  1.00  0.00
ATOM   1072  H4' C      34      21.007  13.392  49.912  1.00  0.00
ATOM   1073  O4' C      34      21.808  15.248  50.449  1.00  0.00
ATOM   1074  C1' C      34      23.132  15.472  49.823  1.00  0.00
ATOM   1075  H1' C      34      22.964  15.960  48.863  1.00  0.00
ATOM   1076  N1  C      34      23.946  16.326  50.637  1.00  0.00
ATOM   1077  C6  C      34      23.728  16.630  51.944  1.00  0.00
ATOM   1078  H6  C      34      22.942  16.112  52.473  1.00  0.00
ATOM   1079  C5  C      34      24.530  17.496  52.628  1.00  0.00
ATOM   1080  H5  C      34      24.200  17.868  53.587  1.00  0.00
ATOM   1081  C4  C      34      25.515  18.129  51.900  1.00  0.00
ATOM   1082  N4  C      34      26.091  19.103  52.527  1.00  0.00
ATOM   1083  H41 C      34      25.761  19.334  53.453  1.00  0.00
ATOM   1084  H42 C      34      26.809  19.628  52.048  1.00  0.00
ATOM   1085  N3  C      34      25.824  17.790  50.672  1.00  0.00
ATOM   1086  C2  C      34      25.055  16.860  50.032  1.00  0.00
ATOM   1087  O2  C      34      25.419  16.577  48.912  1.00  0.00
ATOM   1088  C3' C      34      23.028  13.284  50.798  1.00  0.00
ATOM   1089  H3' C      34      23.498  13.709  51.685  1.00  0.00
ATOM   1090  C2' C      34      23.785  14.026  49.671  1.00  0.00
ATOM   1091  H2' C      34      24.836  14.120  49.943  1.00  0.00
ATOM   1092  O2' C      34      23.590  13.543  48.399  1.00  0.00
ATOM   1093 HO2' C      34      24.272  14.031  47.932  1.00  0.00
ATOM   1094  O3' C      34      23.175  11.908  50.941  1.00  0.00
ATOM   1095  P   U      35      24.363  11.337  51.785  1.00  0.00
ATOM   1096  OP1 U      35      24.218   9.836  51.669  1.00  0.00
ATOM   1097  OP2 U      35      24.390  11.996  53.076  1.00  0.00
ATOM   1098  O5' U      35      25.713  11.897  50.993  1.00  0.00
ATOM   1099  C5' U      35      26.019  11.430  49.718  1.00  0.00
ATOM   1100  H5' U      35      25.193  11.466  49.008  1.00  0.00
ATOM   1101 H5'' U      35      26.416  10.415  49.694  1.00  0.00
ATOM   1102  C4' U      35      27.253  12.155  49.223  1.00  0.00
ATOM   1103  H4' U      35      27.399  11.713  48.237  1.00  0.00
ATOM   1104  O4' U      35      27.131  13.560  49.175  1.00  0.00
ATOM   1105  C1' U      35      28.375  14.149  49.695  1.00  0.00
ATOM   1106  H1' U      35      28.642  14.817  48.876  1.00  0.00
ATOM   1107  N1  U      35      28.240  15.036  50.878  1.00  0.00
ATOM   1108  C6  U      35      27.414  14.663  51.950  1.00  0.00
ATOM   1109  H6  U      35      26.778  13.803  51.797  1.00  0.00
ATOM   1110  C5  U      35      27.545  15.240  53.202  1.00  0.00
ATOM   1111  H5  U      35      27.023  14.818  54.049  1.00  0.00
ATOM   1112  C4  U      35      28.483  16.290  53.444  1.00  0.00
ATOM   1113  O4  U      35      28.806  16.743  54.510  1.00  0.00
ATOM   1114  N3  U      35      29.145  16.693  52.290  1.00  0.00
ATOM   1115  H3  U      35      29.643  17.568  52.376  1.00  0.00
ATOM   1116  C2  U      35      29.023  16.175  51.042  1.00  0.00
ATOM   1117  O2  U      35      29.874  16.476  50.207  1.00  0.00
ATOM   1118  C3' U      35      28.447  11.791  50.054  1.00  0.00
ATOM   1119  H3' U      35      28.114  11.653  51.083  1.00  0.00
ATOM   1120  C2' U      35      29.379  12.980  49.919  1.00  0.00
ATOM   1121  H2' U      35      30.074  13.135  50.744  1.00  0.00
ATOM   1122  O2' U      35      30.223  12.963  48.792  1.00  0.00
ATOM   1123 HO2' U      35      30.854  12.239  48.813  1.00  0.00
ATOM   1124  O3' U      35      29.094  10.659  49.612  1.00  0.00
ATOM   1125  P   G      36      30.048   9.804  50.444  1.00  0.00
ATOM   1126  OP1 G      36      29.570   8.436  50.198  1.00  0.00
ATOM   1127  OP2 G      36      30.154  10.334  51.800  1.00  0.00
ATOM   1128  O5' G      36      31.555   9.954  49.841  1.00  0.00
ATOM   1129  C5' G      36      31.890   9.511  48.499  1.00  0.00
ATOM   1130  H5' G      36      31.025   9.595  47.841  1.00  0.00
ATOM   1131 H5'' G      36      32.190   8.463  48.500  1.00  0.00
ATOM   1132  C4' G      36      33.056  10.371  47.919  1.00  0.00
ATOM   1133  H4' G      36      33.089  10.139  46.854  1.00  0.00
ATOM   1134  O4' G      36      32.625  11.750  48.037  1.00  0.00
ATOM   1135  C1' G      36      33.851  12.474  48.177  1.00  0.00
ATOM   1136  H1' G      36      34.021  13.127  47.321  1.00  0.00
ATOM   1137  N9  G      36      34.058  13.263  49.410  1.00  0.00
ATOM   1138  C8  G      36      33.309  13.246  50.585  1.00  0.00
ATOM   1139  H8  G      36      32.535  12.522  50.791  1.00  0.00
ATOM   1140  N7  G      36      33.542  14.245  51.395  1.00  0.00
ATOM   1141  C5  G      36      34.678  14.895  50.813  1.00  0.00
ATOM   1142  C6  G      36      35.646  15.917  51.227  1.00  0.00
ATOM   1143  O6  G      36      35.510  16.679  52.188  1.00  0.00
ATOM   1144  N1  G      36      36.628  16.219  50.320  1.00  0.00
ATOM   1145  H1  G      36      37.155  17.030  50.611  1.00  0.00
ATOM   1146  C2  G      36      36.909  15.479  49.187  1.00  0.00
ATOM   1147  N2  G      36      37.832  15.916  48.359  1.00  0.00
ATOM   1148  H21 G      36      38.063  15.347  47.557  1.00  0.00
ATOM   1149  H22 G      36      38.315  16.790  48.511  1.00  0.00
ATOM   1150  N3  G      36      36.001  14.582  48.707  1.00  0.00
ATOM   1151  C4  G      36      34.926  14.289  49.546  1.00  0.00
ATOM   1152  C3' G      36      34.428  10.163  48.490  1.00  0.00
ATOM   1153  H3' G      36      34.219  10.238  49.557  1.00  0.00
ATOM   1154  C2' G      36      35.093  11.502  48.097  1.00  0.00
ATOM   1155  H2' G      36      35.921  11.729  48.768  1.00  0.00
ATOM   1156  O2' G      36      35.533  11.416  46.767  1.00  0.00
ATOM   1157 HO2' G      36      36.226  10.776  46.591  1.00  0.00
ATOM   1158  O3' G      36      35.175   8.953  48.134  1.00  0.00
ATOM   1159  P   U      37      36.174   8.253  49.184  1.00  0.00
ATOM   1160  OP1 U      37      36.844   7.076  48.591  1.00  0.00
ATOM   1161  OP2 U      37      35.417   8.049  50.426  1.00  0.00
ATOM   1162  O5' U      37      37.180   9.483  49.426  1.00  0.00
ATOM   1163  C5' U      37      38.225   9.797  48.445  1.00  0.00
ATOM   1164  H5' U      37      37.874  10.335  47.564  1.00  0.00
ATOM   1165 H5'' U      37      38.871   8.944  48.240  1.00  0.00
ATOM   1166  C4' U      37      39.103  10.887  49.120  1.00  0.00
ATOM   1167  H4' U      37      39.955  11.075  48.467  1.00  0.00
ATOM   1168  O4' U      37      38.418  12.067  49.351  1.00  0.00
ATOM   1169  C1' U      37      39.061  12.674  50.556  1.00  0.00
ATOM   1170  H1' U      37      39.537  13.618  50.293  1.00  0.00
ATOM   1171  N1  U      37      38.057  13.069  51.595  1.00  0.00
ATOM   1172  C6  U      37      37.048  12.177  51.848  1.00  0.00
ATOM   1173  H6  U      37      36.983  11.294  51.230  1.00  0.00
ATOM   1174  C5  U      37      36.269  12.354  52.937  1.00  0.00
ATOM   1175  H5  U      37      35.495  11.639  53.170  1.00  0.00
ATOM   1176  C4  U      37      36.392  13.492  53.813  1.00  0.00
ATOM   1177  O4  U      37      35.739  13.826  54.786  1.00  0.00
ATOM   1178  N3  U      37      37.410  14.348  53.412  1.00  0.00
ATOM   1179  H3  U      37      37.502  15.158  54.009  1.00  0.00
ATOM   1180  C2  U      37      38.258  14.205  52.376  1.00  0.00
ATOM   1181  O2  U      37      39.091  15.088  52.188  1.00  0.00
ATOM   1182  C3' U      37      39.743  10.461  50.435  1.00  0.00
ATOM   1183  H3' U      37      38.946  10.033  51.041  1.00  0.00
ATOM   1184  C2' U      37      40.232  11.765  51.056  1.00  0.00
ATOM   1185  H2' U      37      40.262  11.682  52.142  1.00  0.00
ATOM   1186  O2' U      37      41.538  12.124  50.616  1.00  0.00
ATOM   1187 HO2' U      37      41.926  12.772  51.209  1.00  0.00
ATOM   1188  O3' U      37      40.758   9.507  50.349  1.00  0.00
ATOM   1189  P   A      38      40.790   8.292  51.431  1.00  0.00
ATOM   1190  OP1 A      38      41.898   7.405  51.027  1.00  0.00
ATOM   1191  OP2 A      38      39.446   7.745  51.626  1.00  0.00
ATOM   1192  O5' A      38      41.150   8.968  52.848  1.00  0.00
ATOM   1193  C5' A      38      42.456   9.532  53.018  1.00  0.00
ATOM   1194  H5' A      38      42.807  10.127  52.175  1.00  0.00
ATOM   1195 H5'' A      38      43.138   8.725  53.286  1.00  0.00
ATOM   1196  C4' A      38      42.501  10.398  54.259  1.00  0.00
ATOM   1197  H4' A      38      43.454  10.918  54.351  1.00  0.00
ATOM   1198  O4' A      38      41.578  11.495  54.162  1.00  0.00
ATOM   1199  C1' A      38      41.036  11.784  55.454  1.00  0.00
ATOM   1200  H1' A      38      41.153  12.850  55.653  1.00  0.00
ATOM   1201  N9  A      38      39.585  11.371  55.551  1.00  0.00
ATOM   1202  C8  A      38      38.785  10.587  54.749  1.00  0.00
ATOM   1203  H8  A      38      39.096  10.198  53.790  1.00  0.00
ATOM   1204  N7  A      38      37.608  10.337  55.289  1.00  0.00
ATOM   1205  C5  A      38      37.536  11.203  56.318  1.00  0.00
ATOM   1206  C6  A      38      36.488  11.621  57.206  1.00  0.00
ATOM   1207  N6  A      38      35.294  11.049  57.207  1.00  0.00
ATOM   1208  H61 A      38      35.092  10.442  56.425  1.00  0.00
ATOM   1209  H62 A      38      34.613  11.252  57.925  1.00  0.00
ATOM   1210  N1  A      38      36.720  12.502  58.220  1.00  0.00
ATOM   1211  C2  A      38      37.974  13.015  58.294  1.00  0.00
ATOM   1212  H2  A      38      38.133  13.820  58.997  1.00  0.00
ATOM   1213  N3  A      38      39.041  12.739  57.542  1.00  0.00
ATOM   1214  C4  A      38      38.761  11.815  56.549  1.00  0.00
ATOM   1215  C3' A      38      42.109   9.667  55.568  1.00  0.00
ATOM   1216  H3' A      38      41.263   9.039  55.290  1.00  0.00
ATOM   1217  C2' A      38      41.589  10.768  56.489  1.00  0.00
ATOM   1218  H2' A      38      40.845  10.368  57.177  1.00  0.00
ATOM   1219  O2' A      38      42.707  11.486  57.175  1.00  0.00
ATOM   1220 HO2' A      38      42.421  12.252  57.678  1.00  0.00
ATOM   1221  O3' A      38      43.141   8.824  56.092  1.00  0.00
ATOM   1222  P   A      39      42.651   7.447  56.801  1.00  0.00
ATOM   1223  OP1 A      39      43.852   6.741  57.338  1.00  0.00
ATOM   1224  OP2 A      39      41.719   6.752  55.849  1.00  0.00
ATOM   1225  O5' A      39      41.738   7.888  58.101  1.00  0.00
ATOM   1226  C5' A      39      42.336   8.503  59.262  1.00  0.00
ATOM   1227  H5' A      39      43.112   9.164  58.875  1.00  0.00
ATOM   1228 H5'' A      39      42.915   7.773  59.827  1.00  0.00
ATOM   1229  C4' A      39      41.317   9.132  60.212  1.00  0.00
ATOM   1230  H4' A      39      41.854   9.823  60.861  1.00  0.00
ATOM   1231  O4' A      39      40.303   9.838  59.468  1.00  0.00
ATOM   1232  C1' A      39      39.086   9.524  60.022  1.00  0.00
ATOM   1233  H1' A      39      38.593  10.411  60.421  1.00  0.00
ATOM   1234  N9  A      39      38.130   8.758  59.100  1.00  0.00
ATOM   1235  C8  A      39      38.302   8.325  57.839  1.00  0.00
ATOM   1236  H8  A      39      39.270   8.245  57.366  1.00  0.00
ATOM   1237  N7  A      39      37.235   7.833  57.343  1.00  0.00
ATOM   1238  C5  A      39      36.219   7.960  58.322  1.00  0.00
ATOM   1239  C6  A      39      34.855   7.539  58.485  1.00  0.00
ATOM   1240  N6  A      39      34.055   7.016  57.561  1.00  0.00
ATOM   1241  H61 A      39      34.510   6.847  56.676  1.00  0.00
ATOM   1242  H62 A      39      33.137   6.670  57.801  1.00  0.00
ATOM   1243  N1  A      39      34.289   7.816  59.659  1.00  0.00
ATOM   1244  C2  A      39      34.948   8.402  60.637  1.00  0.00
ATOM   1245  H2  A      39      34.312   8.766  61.430  1.00  0.00
ATOM   1246  N3  A      39      36.182   8.883  60.604  1.00  0.00
ATOM   1247  C4  A      39      36.822   8.557  59.412  1.00  0.00
ATOM   1248  C3' A      39      40.686   8.011  60.963  1.00  0.00
ATOM   1249  H3' A      39      40.366   7.267  60.234  1.00  0.00
ATOM   1250  C2' A      39      39.392   8.657  61.262  1.00  0.00
ATOM   1251  H2' A      39      38.622   7.971  61.615  1.00  0.00
ATOM   1252  O2' A      39      39.664   9.644  62.351  1.00  0.00
ATOM   1253 HO2' A      39      40.610   9.798  62.300  1.00  0.00
ATOM   1254  O3' A      39      41.349   7.479  62.059  1.00  0.00
ATOM   1255  P   U      40      41.353   5.872  62.296  1.00  0.00
ATOM   1256  OP1 U      40      42.307   5.580  63.415  1.00  0.00
ATOM   1257  OP2 U      40      41.702   5.209  61.027  1.00  0.00
ATOM   1258  O5' U      40      39.814   5.588  62.711  1.00  0.00
ATOM   1259  C5' U      40      39.279   6.325  63.861  1.00  0.00
ATOM   1260  H5' U      40      39.277   7.409  63.752  1.00  0.00
ATOM   1261 H5'' U      40      39.791   6.081  64.792  1.00  0.00
ATOM   1262  C4' U      40      37.795   6.164  64.198  1.00  0.00
ATOM   1263  H4' U      40      37.491   6.916  64.928  1.00  0.00
ATOM   1264  O4' U      40      36.981   6.192  63.013  1.00  0.00
ATOM   1265  C1' U      40      36.317   4.944  62.783  1.00  0.00
ATOM   1266  H1' U      40      35.358   4.819  63.286  1.00  0.00
ATOM   1267  N1  U      40      36.176   4.760  61.276  1.00  0.00
ATOM   1268  C6  U      40      37.240   5.081  60.416  1.00  0.00
ATOM   1269  H6  U      40      38.177   5.393  60.855  1.00  0.00
ATOM   1270  C5  U      40      37.108   4.948  59.079  1.00  0.00
ATOM   1271  H5  U      40      37.928   5.222  58.431  1.00  0.00
ATOM   1272  C4  U      40      35.851   4.463  58.512  1.00  0.00
ATOM   1273  O4  U      40      35.657   4.406  57.312  1.00  0.00
ATOM   1274  N3  U      40      34.881   4.145  59.360  1.00  0.00
ATOM   1275  H3  U      40      34.021   3.908  58.888  1.00  0.00
ATOM   1276  C2  U      40      34.954   4.286  60.768  1.00  0.00
ATOM   1277  O2  U      40      33.929   4.343  61.459  1.00  0.00
ATOM   1278  C3' U      40      37.584   4.660  64.699  1.00  0.00
ATOM   1279  H3' U      40      38.490   4.358  65.224  1.00  0.00
ATOM   1280  C2' U      40      37.186   3.912  63.431  1.00  0.00
ATOM   1281  H2' U      40      37.961   3.782  62.674  1.00  0.00
ATOM   1282  O2' U      40      36.553   2.663  63.601  1.00  0.00
ATOM   1283 HO2' U      40      36.065   2.722  64.425  1.00  0.00
ATOM   1284  O3' U      40      36.474   4.558  65.512  1.00  0.00
ATOM   1285  P   G      41      36.282   3.523  66.704  1.00  0.00
ATOM   1286  OP1 G      41      37.651   3.104  67.180  1.00  0.00
ATOM   1287  OP2 G      41      35.422   2.509  66.161  1.00  0.00
ATOM   1288  O5' G      41      35.580   4.376  67.886  1.00  0.00
ATOM   1289  C5' G      41      36.319   5.383  68.636  1.00  0.00
ATOM   1290  H5' G      41      37.198   4.906  69.069  1.00  0.00
ATOM   1291 H5'' G      41      35.608   5.637  69.422  1.00  0.00
ATOM   1292  C4' G      41      36.843   6.617  67.815  1.00  0.00
ATOM   1293  H4' G      41      37.596   6.350  67.073  1.00  0.00
ATOM   1294  O4' G      41      35.883   7.330  67.094  1.00  0.00
ATOM   1295  C1' G      41      36.256   8.671  67.031  1.00  0.00
ATOM   1296  H1' G      41      36.350   9.114  66.040  1.00  0.00
ATOM   1297  N9  G      41      35.212   9.475  67.757  1.00  0.00
ATOM   1298  C8  G      41      34.485   9.128  68.860  1.00  0.00
ATOM   1299  H8  G      41      34.643   8.175  69.344  1.00  0.00
ATOM   1300  N7  G      41      33.547   9.994  69.167  1.00  0.00
ATOM   1301  C5  G      41      33.756  11.053  68.242  1.00  0.00
ATOM   1302  C6  G      41      32.963  12.276  68.014  1.00  0.00
ATOM   1303  O6  G      41      31.866  12.619  68.487  1.00  0.00
ATOM   1304  N1  G      41      33.410  12.978  66.920  1.00  0.00
ATOM   1305  H1  G      41      32.789  13.669  66.526  1.00  0.00
ATOM   1306  C2  G      41      34.472  12.659  66.155  1.00  0.00
ATOM   1307  N2  G      41      34.787  13.505  65.214  1.00  0.00
ATOM   1308  H21 G      41      35.645  13.342  64.707  1.00  0.00
ATOM   1309  H22 G      41      34.085  14.108  64.808  1.00  0.00
ATOM   1310  N3  G      41      35.222  11.598  66.351  1.00  0.00
ATOM   1311  C4  G      41      34.760  10.739  67.362  1.00  0.00
ATOM   1312  C3' G      41      37.595   7.554  68.730  1.00  0.00
ATOM   1313  H3' G      41      36.993   7.677  69.631  1.00  0.00
ATOM   1314  C2' G      41      37.601   8.800  67.820  1.00  0.00
ATOM   1315  H2' G      41      37.664   9.760  68.331  1.00  0.00
ATOM   1316  O2' G      41      38.615   8.671  66.791  1.00  0.00
ATOM   1317 HO2' G      41      38.500   9.448  66.238  1.00  0.00
ATOM   1318  O3' G      41      38.908   7.131  69.060  1.00  0.00
ATOM   1319  P   G      42      39.537   7.491  70.449  1.00  0.00
ATOM   1320  OP1 G      42      40.875   6.974  70.491  1.00  0.00
ATOM   1321  OP2 G      42      38.615   7.030  71.526  1.00  0.00
ATOM   1322  O5' G      42      39.685   9.114  70.419  1.00  0.00
ATOM   1323  C5' G      42      40.492   9.763  69.489  1.00  0.00
ATOM   1324  H5' G      42      40.336   9.320  68.505  1.00  0.00
ATOM   1325 H5'' G      42      41.490   9.476  69.823  1.00  0.00
ATOM   1326  C4' G      42      40.349  11.312  69.321  1.00  0.00
ATOM   1327  H4' G      42      40.931  11.563  68.434  1.00  0.00
ATOM   1328  O4' G      42      39.052  11.783  69.225  1.00  0.00
ATOM   1329  C1' G      42      38.738  12.680  70.299  1.00  0.00
ATOM   1330  H1' G      42      38.970  13.686  69.950  1.00  0.00
ATOM   1331  N9  G      42      37.287  12.648  70.659  1.00  0.00
ATOM   1332  C8  G      42      36.320  13.667  70.403  1.00  0.00
ATOM   1333  H8  G      42      36.631  14.630  70.024  1.00  0.00
ATOM   1334  N7  G      42      35.100  13.351  70.634  1.00  0.00
ATOM   1335  C5  G      42      35.230  12.066  71.237  1.00  0.00
ATOM   1336  C6  G      42      34.252  11.171  71.797  1.00  0.00
ATOM   1337  O6  G      42      33.044  11.306  71.875  1.00  0.00
ATOM   1338  N1  G      42      34.767  10.018  72.237  1.00  0.00
ATOM   1339  H1  G      42      34.201   9.313  72.687  1.00  0.00
ATOM   1340  C2  G      42      36.067   9.695  72.086  1.00  0.00
ATOM   1341  N2  G      42      36.364   8.450  72.096  1.00  0.00
ATOM   1342  H21 G      42      37.260   8.248  71.675  1.00  0.00
ATOM   1343  H22 G      42      35.628   7.766  72.198  1.00  0.00
ATOM   1344  N3  G      42      37.021  10.372  71.456  1.00  0.00
ATOM   1345  C4  G      42      36.563  11.643  71.191  1.00  0.00
ATOM   1346  C3' G      42      40.972  11.949  70.604  1.00  0.00
ATOM   1347  H3' G      42      41.515  11.217  71.202  1.00  0.00
ATOM   1348  C2' G      42      39.741  12.396  71.439  1.00  0.00
ATOM   1349  H2' G      42      39.314  11.579  72.022  1.00  0.00
ATOM   1350  O2' G      42      39.816  13.650  72.191  1.00  0.00
ATOM   1351 HO2' G      42      40.673  14.021  71.968  1.00  0.00
ATOM   1352  O3' G      42      41.822  13.002  70.303  1.00  0.00
ATOM   1353  P   U      43      43.245  12.818  69.633  1.00  0.00
ATOM   1354  OP1 U      43      44.045  11.817  70.400  1.00  0.00
ATOM   1355  OP2 U      43      43.875  14.157  69.535  1.00  0.00
ATOM   1356  O5' U      43      43.113  12.375  68.122  1.00  0.00
ATOM   1357  C5' U      43      43.600  11.046  67.741  1.00  0.00
ATOM   1358  H5' U      43      43.229  10.355  68.498  1.00  0.00
ATOM   1359 H5'' U      43      44.676  11.044  67.914  1.00  0.00
ATOM   1360  C4' U      43      43.167  10.657  66.339  1.00  0.00
ATOM   1361  H4' U      43      43.548   9.691  66.008  1.00  0.00
ATOM   1362  O4' U      43      41.772  10.455  66.413  1.00  0.00
ATOM   1363  C1' U      43      41.202  11.127  65.359  1.00  0.00
ATOM   1364  H1' U      43      40.655  10.408  64.749  1.00  0.00
ATOM   1365  N1  U      43      40.228  12.224  65.785  1.00  0.00
ATOM   1366  C6  U      43      40.656  13.479  66.281  1.00  0.00
ATOM   1367  H6  U      43      41.657  13.852  66.125  1.00  0.00
ATOM   1368  C5  U      43      39.741  14.210  66.965  1.00  0.00
ATOM   1369  H5  U      43      40.105  15.118  67.423  1.00  0.00
ATOM   1370  C4  U      43      38.386  13.811  67.155  1.00  0.00
ATOM   1371  O4  U      43      37.579  14.433  67.832  1.00  0.00
ATOM   1372  N3  U      43      38.075  12.620  66.516  1.00  0.00
ATOM   1373  H3  U      43      37.118  12.305  66.585  1.00  0.00
ATOM   1374  C2  U      43      38.877  11.868  65.780  1.00  0.00
ATOM   1375  O2  U      43      38.332  10.900  65.238  1.00  0.00
ATOM   1376  C3' U      43      43.483  11.759  65.347  1.00  0.00
ATOM   1377  H3' U      43      43.636  12.753  65.767  1.00  0.00
ATOM   1378  C2' U      43      42.292  11.614  64.459  1.00  0.00
ATOM   1379  H2' U      43      42.005  12.589  64.066  1.00  0.00
ATOM   1380  O2' U      43      42.483  10.568  63.402  1.00  0.00
ATOM   1381 HO2' U      43      42.855  10.990  62.624  1.00  0.00
ATOM   1382  O3' U      43      44.727  11.448  64.782  1.00  0.00
ATOM   1383  P   A      44      45.558  12.421  63.895  1.00  0.00
ATOM   1384  OP1 A      44      46.795  11.766  63.494  1.00  0.00
ATOM   1385  OP2 A      44      45.539  13.735  64.594  1.00  0.00
ATOM   1386  O5' A      44      44.764  12.750  62.573  1.00  0.00
ATOM   1387  C5' A      44      44.969  11.970  61.397  1.00  0.00
ATOM   1388  H5' A      44      44.943  10.922  61.695  1.00  0.00
ATOM   1389 H5'' A      44      45.983  12.214  61.078  1.00  0.00
ATOM   1390  C4' A      44      43.906  12.400  60.348  1.00  0.00
ATOM   1391  H4' A      44      44.002  11.787  59.452  1.00  0.00
ATOM   1392  O4' A      44      42.625  12.136  60.954  1.00  0.00
ATOM   1393  C1' A      44      41.716  13.133  60.446  1.00  0.00
ATOM   1394  H1' A      44      40.988  12.695  59.764  1.00  0.00
ATOM   1395  N9  A      44      41.086  13.743  61.613  1.00  0.00
ATOM   1396  C8  A      44      41.628  14.720  62.353  1.00  0.00
ATOM   1397  H8  A      44      42.627  15.098  62.199  1.00  0.00
ATOM   1398  N7  A      44      40.771  15.116  63.330  1.00  0.00
ATOM   1399  C5  A      44      39.655  14.414  63.031  1.00  0.00
ATOM   1400  C6  A      44      38.299  14.386  63.559  1.00  0.00
ATOM   1401  N6  A      44      37.813  15.292  64.385  1.00  0.00
ATOM   1402  H61 A      44      38.356  16.077  64.716  1.00  0.00
ATOM   1403  H62 A      44      36.809  15.351  64.472  1.00  0.00
ATOM   1404  N1  A      44      37.375  13.492  63.203  1.00  0.00
ATOM   1405  C2  A      44      37.831  12.713  62.195  1.00  0.00
ATOM   1406  H2  A      44      37.079  12.092  61.732  1.00  0.00
ATOM   1407  N3  A      44      38.975  12.675  61.497  1.00  0.00
ATOM   1408  C4  A      44      39.793  13.601  61.987  1.00  0.00
ATOM   1409  C3' A      44      43.918  13.900  60.098  1.00  0.00
ATOM   1410  H3' A      44      44.063  14.400  61.056  1.00  0.00
ATOM   1411  C2' A      44      42.461  14.162  59.601  1.00  0.00
ATOM   1412  H2' A      44      42.150  15.187  59.801  1.00  0.00
ATOM   1413  O2' A      44      42.188  13.838  58.247  1.00  0.00
ATOM   1414 HO2' A      44      42.720  14.395  57.674  1.00  0.00
ATOM   1415  O3' A      44      44.888  14.185  59.179  1.00  0.00
ATOM   1416  P   C      45      45.039  15.651  58.657  1.00  0.00
ATOM   1417  OP1 C      45      46.374  15.538  57.994  1.00  0.00
ATOM   1418  OP2 C      45      44.776  16.638  59.758  1.00  0.00
ATOM   1419  O5' C      45      44.020  15.909  57.561  1.00  0.00
ATOM   1420  C5' C      45      44.189  15.491  56.213  1.00  0.00
ATOM   1421  H5' C      45      44.322  14.410  56.167  1.00  0.00
ATOM   1422 H5'' C      45      45.098  15.962  55.839  1.00  0.00
ATOM   1423  C4' C      45      43.135  16.029  55.292  1.00  0.00
ATOM   1424  H4' C      45      43.554  15.762  54.322  1.00  0.00
ATOM   1425  O4' C      45      41.822  15.487  55.432  1.00  0.00
ATOM   1426  C1' C      45      40.836  16.444  55.240  1.00  0.00
ATOM   1427  H1' C      45      40.161  16.164  54.432  1.00  0.00
ATOM   1428  N1  C      45      39.992  16.518  56.482  1.00  0.00
ATOM   1429  C6  C      45      40.496  16.615  57.730  1.00  0.00
ATOM   1430  H6  C      45      41.557  16.677  57.923  1.00  0.00
ATOM   1431  C5  C      45      39.751  16.660  58.865  1.00  0.00
ATOM   1432  H5  C      45      40.169  16.816  59.849  1.00  0.00
ATOM   1433  C4  C      45      38.319  16.675  58.627  1.00  0.00
ATOM   1434  N4  C      45      37.549  16.897  59.627  1.00  0.00
ATOM   1435  H41 C      45      37.938  17.066  60.544  1.00  0.00
ATOM   1436  H42 C      45      36.598  16.568  59.538  1.00  0.00
ATOM   1437  N3  C      45      37.795  16.604  57.475  1.00  0.00
ATOM   1438  C2  C      45      38.571  16.543  56.389  1.00  0.00
ATOM   1439  O2  C      45      38.057  16.527  55.222  1.00  0.00
ATOM   1440  C3' C      45      42.889  17.531  55.383  1.00  0.00
ATOM   1441  H3' C      45      42.776  17.715  56.452  1.00  0.00
ATOM   1442  C2' C      45      41.483  17.731  54.848  1.00  0.00
ATOM   1443  H2' C      45      41.018  18.634  55.243  1.00  0.00
ATOM   1444  O2' C      45      41.555  17.746  53.438  1.00  0.00
ATOM   1445 HO2' C      45      41.729  18.665  53.222  1.00  0.00
ATOM   1446  O3' C      45      43.864  18.300  54.733  1.00  0.00
ATOM   1447  P   U      46      43.810  19.906  54.772  1.00  0.00
ATOM   1448  OP1 U      46      45.177  20.510  54.614  1.00  0.00
ATOM   1449  OP2 U      46      43.073  20.329  55.979  1.00  0.00
ATOM   1450  O5' U      46      42.973  20.316  53.519  1.00  0.00
ATOM   1451  C5' U      46      43.506  20.087  52.227  1.00  0.00
ATOM   1452  H5' U      46      43.652  19.017  52.083  1.00  0.00
ATOM   1453 H5'' U      46      44.469  20.575  52.076  1.00  0.00
ATOM   1454  C4' U      46      42.560  20.566  51.158  1.00  0.00
ATOM   1455  H4' U      46      43.041  20.448  50.187  1.00  0.00
ATOM   1456  O4' U      46      41.414  19.702  51.282  1.00  0.00
ATOM   1457  C1' U      46      40.211  20.419  51.303  1.00  0.00
ATOM   1458  H1' U      46      39.545  19.999  50.549  1.00  0.00
ATOM   1459  N1  U      46      39.417  20.183  52.494  1.00  0.00
ATOM   1460  C6  U      46      39.745  20.728  53.677  1.00  0.00
ATOM   1461  H6  U      46      40.686  21.229  53.850  1.00  0.00
ATOM   1462  C5  U      46      38.975  20.552  54.827  1.00  0.00
ATOM   1463  H5  U      46      39.306  20.977  55.763  1.00  0.00
ATOM   1464  C4  U      46      37.823  19.747  54.815  1.00  0.00
ATOM   1465  O4  U      46      36.964  19.507  55.703  1.00  0.00
ATOM   1466  N3  U      46      37.663  19.112  53.617  1.00  0.00
ATOM   1467  H3  U      46      36.905  18.447  53.674  1.00  0.00
ATOM   1468  C2  U      46      38.435  19.199  52.494  1.00  0.00
ATOM   1469  O2  U      46      38.258  18.406  51.594  1.00  0.00
ATOM   1470  C3' U      46      42.012  21.943  51.406  1.00  0.00
ATOM   1471  H3' U      46      42.110  22.165  52.468  1.00  0.00
ATOM   1472  C2' U      46      40.495  21.902  50.955  1.00  0.00
ATOM   1473  H2' U      46      39.987  22.630  51.587  1.00  0.00
ATOM   1474  O2' U      46      40.257  22.145  49.539  1.00  0.00
ATOM   1475 HO2' U      46      40.230  23.098  49.422  1.00  0.00
ATOM   1476  O3' U      46      42.683  22.896  50.594  1.00  0.00
ATOM   1477  P   G      47      44.250  23.294  50.777  1.00  0.00
ATOM   1478  OP1 G      47      45.047  22.357  49.950  1.00  0.00
ATOM   1479  OP2 G      47      44.556  23.355  52.217  1.00  0.00
ATOM   1480  O5' G      47      44.430  24.724  50.157  1.00  0.00
ATOM   1481  C5' G      47      43.629  25.796  50.629  1.00  0.00
ATOM   1482  H5' G      47      43.685  25.842  51.717  1.00  0.00
ATOM   1483 H5'' G      47      42.583  25.667  50.350  1.00  0.00
ATOM   1484  C4' G      47      43.992  27.185  50.021  1.00  0.00
ATOM   1485  H4' G      47      43.151  27.861  50.173  1.00  0.00
ATOM   1486  O4' G      47      45.178  27.783  50.588  1.00  0.00
ATOM   1487  C1' G      47      45.703  28.611  49.622  1.00  0.00
ATOM   1488  H1' G      47      45.535  29.628  49.976  1.00  0.00
ATOM   1489  N9  G      47      47.146  28.216  49.616  1.00  0.00
ATOM   1490  C8  G      47      47.702  26.986  49.281  1.00  0.00
ATOM   1491  H8  G      47      47.110  26.105  49.082  1.00  0.00
ATOM   1492  N7  G      47      49.007  26.965  49.268  1.00  0.00
ATOM   1493  C5  G      47      49.334  28.313  49.562  1.00  0.00
ATOM   1494  C6  G      47      50.609  28.978  49.622  1.00  0.00
ATOM   1495  O6  G      47      51.750  28.459  49.418  1.00  0.00
ATOM   1496  N1  G      47      50.522  30.321  49.768  1.00  0.00
ATOM   1497  H1  G      47      51.311  30.859  49.438  1.00  0.00
ATOM   1498  C2  G      47      49.349  31.004  49.922  1.00  0.00
ATOM   1499  N2  G      47      49.418  32.305  50.063  1.00  0.00
ATOM   1500  H21 G      47      48.577  32.779  50.359  1.00  0.00
ATOM   1501  H22 G      47      50.342  32.681  50.221  1.00  0.00
ATOM   1502  N3  G      47      48.141  30.468  49.880  1.00  0.00
ATOM   1503  C4  G      47      48.208  29.069  49.754  1.00  0.00
ATOM   1504  C3' G      47      44.255  27.136  48.512  1.00  0.00
ATOM   1505  H3' G      47      44.877  26.266  48.297  1.00  0.00
ATOM   1506  C2' G      47      44.999  28.465  48.250  1.00  0.00
ATOM   1507  H2' G      47      45.702  28.483  47.417  1.00  0.00
ATOM   1508  O2' G      47      44.132  29.571  48.164  1.00  0.00
ATOM   1509 HO2' G      47      43.388  29.299  47.621  1.00  0.00
ATOM   1510  O3' G      47      43.069  26.914  47.705  1.00  0.00
ATOM   1511  P   A      48      43.146  26.473  46.204  1.00  0.00
ATOM   1512  OP1 A      48      41.848  25.872  45.878  1.00  0.00
ATOM   1513  OP2 A      48      44.378  25.682  45.978  1.00  0.00
ATOM   1514  O5' A      48      43.288  27.899  45.475  1.00  0.00
ATOM   1515  C5' A      48      42.277  28.934  45.344  1.00  0.00
ATOM   1516  H5' A      48      42.043  29.184  46.379  1.00  0.00
ATOM   1517 H5'' A      48      41.415  28.509  44.831  1.00  0.00
ATOM   1518  C4' A      48      42.756  30.166  44.544  1.00  0.00
ATOM   1519  H4' A      48      41.928  30.873  44.517  1.00  0.00
ATOM   1520  O4' A      48      43.841  30.795  45.215  1.00  0.00
ATOM   1521  C1' A      48      44.984  30.901  44.395  1.00  0.00
ATOM   1522  H1' A      48      45.405  31.900  44.508  1.00  0.00
ATOM   1523  N9  A      48      46.095  29.941  44.679  1.00  0.00
ATOM   1524  C8  A      48      46.289  28.626  44.311  1.00  0.00
ATOM   1525  H8  A      48      45.523  28.046  43.816  1.00  0.00
ATOM   1526  N7  A      48      47.421  28.040  44.680  1.00  0.00
ATOM   1527  C5  A      48      47.969  29.111  45.451  1.00  0.00
ATOM   1528  C6  A      48      49.195  29.249  46.112  1.00  0.00
ATOM   1529  N6  A      48      50.172  28.292  46.126  1.00  0.00
ATOM   1530  H61 A      48      49.813  27.356  46.005  1.00  0.00
ATOM   1531  H62 A      48      51.058  28.437  46.590  1.00  0.00
ATOM   1532  N1  A      48      49.514  30.480  46.581  1.00  0.00
ATOM   1533  C2  A      48      48.672  31.505  46.560  1.00  0.00
ATOM   1534  H2  A      48      48.969  32.509  46.828  1.00  0.00
ATOM   1535  N3  A      48      47.396  31.399  46.095  1.00  0.00
ATOM   1536  C4  A      48      47.191  30.187  45.520  1.00  0.00
ATOM   1537  C3' A      48      43.234  29.841  43.148  1.00  0.00
ATOM   1538  H3' A      48      43.578  28.806  43.129  1.00  0.00
ATOM   1539  C2' A      48      44.531  30.662  42.982  1.00  0.00
ATOM   1540  H2' A      48      45.186  30.090  42.325  1.00  0.00
ATOM   1541  O2' A      48      44.256  31.958  42.373  1.00  0.00
ATOM   1542 HO2' A      48      43.504  31.769  41.807  1.00  0.00
ATOM   1543  O3' A      48      42.308  30.160  42.069  1.00  0.00
ATOM   1544  P   A      49      40.917  29.339  41.775  1.00  0.00
ATOM   1545  OP1 A      49      41.069  28.078  42.488  1.00  0.00
ATOM   1546  OP2 A      49      40.878  29.206  40.314  1.00  0.00
ATOM   1547  O5' A      49      39.716  30.149  42.372  1.00  0.00
ATOM   1548  C5' A      49      38.451  29.549  42.748  1.00  0.00
ATOM   1549  H5' A      49      38.612  29.059  43.708  1.00  0.00
ATOM   1550 H5'' A      49      38.096  28.836  42.004  1.00  0.00
ATOM   1551  C4' A      49      37.332  30.619  42.708  1.00  0.00
ATOM   1552  H4' A      49      36.425  30.060  42.938  1.00  0.00
ATOM   1553  O4' A      49      37.524  31.751  43.574  1.00  0.00
ATOM   1554  C1' A      49      37.233  32.946  42.873  1.00  0.00
ATOM   1555  H1' A      49      36.543  33.562  43.449  1.00  0.00
ATOM   1556  N9  A      49      38.526  33.673  42.618  1.00  0.00
ATOM   1557  C8  A      49      39.750  33.293  43.173  1.00  0.00
ATOM   1558  H8  A      49      39.986  32.345  43.634  1.00  0.00
ATOM   1559  N7  A      49      40.698  34.099  42.941  1.00  0.00
ATOM   1560  C5  A      49      40.092  35.208  42.342  1.00  0.00
ATOM   1561  C6  A      49      40.452  36.515  41.983  1.00  0.00
ATOM   1562  N6  A      49      41.678  36.973  42.112  1.00  0.00
ATOM   1563  H61 A      49      42.110  36.551  42.922  1.00  0.00
ATOM   1564  H62 A      49      41.769  37.978  42.075  1.00  0.00
ATOM   1565  N1  A      49      39.623  37.402  41.447  1.00  0.00
ATOM   1566  C2  A      49      38.308  37.042  41.377  1.00  0.00
ATOM   1567  H2  A      49      37.585  37.773  41.047  1.00  0.00
ATOM   1568  N3  A      49      37.802  35.841  41.716  1.00  0.00
ATOM   1569  C4  A      49      38.755  34.953  42.193  1.00  0.00
ATOM   1570  C3' A      49      37.235  31.115  41.324  1.00  0.00
ATOM   1571  H3' A      49      38.223  31.108  40.863  1.00  0.00
ATOM   1572  C2' A      49      36.658  32.541  41.532  1.00  0.00
ATOM   1573  H2' A      49      36.935  33.208  40.716  1.00  0.00
ATOM   1574  O2' A      49      35.258  32.643  41.720  1.00  0.00
ATOM   1575 HO2' A      49      34.778  32.197  41.018  1.00  0.00
ATOM   1576  O3' A      49      36.389  30.271  40.573  1.00  0.00
ATOM   1577  P   C      50      35.953  30.522  39.061  1.00  0.00
ATOM   1578  OP1 C      50      35.602  29.210  38.455  1.00  0.00
ATOM   1579  OP2 C      50      37.034  31.281  38.416  1.00  0.00
ATOM   1580  O5' C      50      34.635  31.378  39.226  1.00  0.00
ATOM   1581  C5' C      50      33.454  30.821  39.780  1.00  0.00
ATOM   1582  H5' C      50      33.565  30.678  40.855  1.00  0.00
ATOM   1583 H5'' C      50      33.158  29.851  39.382  1.00  0.00
ATOM   1584  C4' C      50      32.181  31.659  39.606  1.00  0.00
ATOM   1585  H4' C      50      31.353  31.108  40.052  1.00  0.00
ATOM   1586  O4' C      50      32.242  32.853  40.372  1.00  0.00
ATOM   1587  C1' C      50      31.536  33.914  39.681  1.00  0.00
ATOM   1588  H1' C      50      30.666  34.223  40.261  1.00  0.00
ATOM   1589  N1  C      50      32.433  35.085  39.481  1.00  0.00
ATOM   1590  C6  C      50      33.727  34.937  39.070  1.00  0.00
ATOM   1591  H6  C      50      34.182  33.995  38.801  1.00  0.00
ATOM   1592  C5  C      50      34.449  36.064  38.771  1.00  0.00
ATOM   1593  H5  C      50      35.460  35.970  38.402  1.00  0.00
ATOM   1594  C4  C      50      33.874  37.322  39.155  1.00  0.00
ATOM   1595  N4  C      50      34.517  38.418  38.909  1.00  0.00
ATOM   1596  H41 C      50      35.466  38.386  38.564  1.00  0.00
ATOM   1597  H42 C      50      34.182  39.334  39.173  1.00  0.00
ATOM   1598  N3  C      50      32.663  37.459  39.583  1.00  0.00
ATOM   1599  C2  C      50      31.903  36.371  39.632  1.00  0.00
ATOM   1600  O2  C      50      30.742  36.532  39.832  1.00  0.00
ATOM   1601  C3' C      50      31.934  32.068  38.135  1.00  0.00
ATOM   1602  H3' C      50      32.828  32.461  37.650  1.00  0.00
ATOM   1603  C2' C      50      31.048  33.251  38.332  1.00  0.00
ATOM   1604  H2' C      50      31.121  34.037  37.579  1.00  0.00
ATOM   1605  O2' C      50      29.764  32.822  38.507  1.00  0.00
ATOM   1606 HO2' C      50      29.314  32.705  37.667  1.00  0.00
ATOM   1607  O3' C      50      31.377  30.963  37.462  1.00  0.00
ATOM   1608  P   C      51      31.438  30.851  35.944  1.00  0.00
ATOM   1609  OP1 C      51      31.447  29.397  35.726  1.00  0.00
ATOM   1610  OP2 C      51      32.604  31.587  35.426  1.00  0.00
ATOM   1611  O5' C      51      30.043  31.388  35.340  1.00  0.00
ATOM   1612  C5' C      51      28.814  30.704  35.397  1.00  0.00
ATOM   1613  H5' C      51      28.608  30.087  36.271  1.00  0.00
ATOM   1614 H5'' C      51      28.876  30.072  34.511  1.00  0.00
ATOM   1615  C4' C      51      27.759  31.783  35.333  1.00  0.00
ATOM   1616  H4' C      51      26.805  31.299  35.542  1.00  0.00
ATOM   1617  O4' C      51      27.812  32.871  36.273  1.00  0.00
ATOM   1618  C1' C      51      27.456  34.099  35.713  1.00  0.00
ATOM   1619  H1' C      51      26.551  34.486  36.181  1.00  0.00
ATOM   1620  N1  C      51      28.603  35.067  35.856  1.00  0.00
ATOM   1621  C6  C      51      29.765  35.066  35.066  1.00  0.00
ATOM   1622  H6  C      51      29.891  34.306  34.309  1.00  0.00
ATOM   1623  C5  C      51      30.710  36.003  35.290  1.00  0.00
ATOM   1624  H5  C      51      31.690  35.980  34.836  1.00  0.00
ATOM   1625  C4  C      51      30.467  37.038  36.268  1.00  0.00
ATOM   1626  N4  C      51      31.472  37.803  36.613  1.00  0.00
ATOM   1627  H41 C      51      32.339  37.544  36.165  1.00  0.00
ATOM   1628  H42 C      51      31.373  38.283  37.496  1.00  0.00
ATOM   1629  N3  C      51      29.354  37.092  36.998  1.00  0.00
ATOM   1630  C2  C      51      28.404  36.166  36.733  1.00  0.00
ATOM   1631  O2  C      51      27.360  36.413  37.277  1.00  0.00
ATOM   1632  C3' C      51      27.730  32.427  33.951  1.00  0.00
ATOM   1633  H3' C      51      28.767  32.656  33.706  1.00  0.00
ATOM   1634  C2' C      51      27.086  33.810  34.196  1.00  0.00
ATOM   1635  H2' C      51      27.517  34.551  33.523  1.00  0.00
ATOM   1636  O2' C      51      25.638  33.806  34.142  1.00  0.00
ATOM   1637 HO2' C      51      25.314  33.717  33.243  1.00  0.00
ATOM   1638  O3' C      51      27.120  31.664  32.881  1.00  0.00
ATOM   1639  P   U      52      27.411  31.980  31.380  1.00  0.00
ATOM   1640  OP1 U      52      26.748  30.828  30.701  1.00  0.00
ATOM   1641  OP2 U      52      28.842  32.240  31.284  1.00  0.00
ATOM   1642  O5' U      52      26.597  33.331  31.003  1.00  0.00
ATOM   1643  C5' U      52      25.200  33.274  30.795  1.00  0.00
ATOM   1644  H5' U      52      24.646  32.867  31.641  1.00  0.00
ATOM   1645 H5'' U      52      24.887  32.670  29.944  1.00  0.00
ATOM   1646  C4' U      52      24.619  34.687  30.436  1.00  0.00
ATOM   1647  H4' U      52      23.535  34.603  30.360  1.00  0.00
ATOM   1648  O4' U      52      24.837  35.562  31.530  1.00  0.00
ATOM   1649  C1' U      52      25.575  36.715  31.119  1.00  0.00
ATOM   1650  H1' U      52      24.800  37.459  30.935  1.00  0.00
ATOM   1651  N1  U      52      26.385  37.259  32.213  1.00  0.00
ATOM   1652  C6  U      52      27.699  36.980  32.392  1.00  0.00
ATOM   1653  H6  U      52      28.125  36.330  31.643  1.00  0.00
ATOM   1654  C5  U      52      28.481  37.548  33.335  1.00  0.00
ATOM   1655  H5  U      52      29.553  37.445  33.419  1.00  0.00
ATOM   1656  C4  U      52      27.916  38.609  34.207  1.00  0.00
ATOM   1657  O4  U      52      28.544  39.323  35.068  1.00  0.00
ATOM   1658  N3  U      52      26.562  38.773  34.075  1.00  0.00
ATOM   1659  H3  U      52      26.022  39.333  34.720  1.00  0.00
ATOM   1660  C2  U      52      25.778  38.229  33.063  1.00  0.00
ATOM   1661  O2  U      52      24.575  38.550  32.932  1.00  0.00
ATOM   1662  C3' U      52      25.130  35.364  29.178  1.00  0.00
ATOM   1663  H3' U      52      25.610  34.659  28.499  1.00  0.00
ATOM   1664  C2' U      52      26.273  36.228  29.803  1.00  0.00
ATOM   1665  H2' U      52      27.102  35.527  29.901  1.00  0.00
ATOM   1666  O2' U      52      26.720  37.235  29.036  1.00  0.00
ATOM   1667 HO2' U      52      27.433  36.951  28.459  1.00  0.00
ATOM   1668  O3' U      52      24.119  36.038  28.515  1.00  0.00
ATOM   1669  P   G      53      23.110  35.466  27.369  1.00  0.00
ATOM   1670  OP1 G      53      23.966  34.486  26.665  1.00  0.00
ATOM   1671  OP2 G      53      22.477  36.550  26.621  1.00  0.00
ATOM   1672  O5' G      53      21.906  34.627  28.085  1.00  0.00
ATOM   1673  C5' G      53      22.025  33.249  28.293  1.00  0.00
ATOM   1674  H5' G      53      23.046  33.108  28.647  1.00  0.00
ATOM   1675 H5'' G      53      21.910  32.708  27.353  1.00  0.00
ATOM   1676  C4' G      53      21.003  32.794  29.297  1.00  0.00
ATOM   1677  H4' G      53      21.058  31.706  29.346  1.00  0.00
ATOM   1678  O4' G      53      21.259  33.358  30.583  1.00  0.00
ATOM   1679  C1' G      53      19.980  33.388  31.280  1.00  0.00
ATOM   1680  H1' G      53      20.053  32.696  32.119  1.00  0.00
ATOM   1681  N9  G      53      19.772  34.720  31.674  1.00  0.00
ATOM   1682  C8  G      53      20.281  35.920  31.182  1.00  0.00
ATOM   1683  H8  G      53      21.110  35.970  30.491  1.00  0.00
ATOM   1684  N7  G      53      19.817  37.027  31.739  1.00  0.00
ATOM   1685  C5  G      53      18.770  36.505  32.551  1.00  0.00
ATOM   1686  C6  G      53      17.878  37.195  33.504  1.00  0.00
ATOM   1687  O6  G      53      17.913  38.340  33.914  1.00  0.00
ATOM   1688  N1  G      53      16.921  36.334  34.000  1.00  0.00
ATOM   1689  H1  G      53      16.266  36.615  34.716  1.00  0.00
ATOM   1690  C2  G      53      17.023  34.974  33.922  1.00  0.00
ATOM   1691  N2  G      53      16.053  34.369  34.548  1.00  0.00
ATOM   1692  H21 G      53      15.238  34.911  34.797  1.00  0.00
ATOM   1693  H22 G      53      16.092  33.363  34.632  1.00  0.00
ATOM   1694  N3  G      53      17.795  34.308  33.081  1.00  0.00
ATOM   1695  C4  G      53      18.699  35.123  32.422  1.00  0.00
ATOM   1696  C3' G      53      19.490  33.096  28.957  1.00  0.00
ATOM   1697  H3' G      53      19.445  34.148  28.673  1.00  0.00
ATOM   1698  C2' G      53      18.816  32.972  30.369  1.00  0.00
ATOM   1699  H2' G      53      17.957  33.640  30.295  1.00  0.00
ATOM   1700  O2' G      53      18.430  31.642  30.722  1.00  0.00
ATOM   1701 HO2' G      53      17.631  31.530  30.202  1.00  0.00
ATOM   1702  O3' G      53      18.988  32.202  27.929  1.00  0.00
ATOM   1703  P   A      54      17.791  32.568  26.917  1.00  0.00
ATOM   1704  OP1 A      54      17.695  31.367  26.063  1.00  0.00
ATOM   1705  OP2 A      54      18.078  33.942  26.403  1.00  0.00
ATOM   1706  O5' A      54      16.496  32.629  27.789  1.00  0.00
ATOM   1707  C5' A      54      15.841  31.395  28.256  1.00  0.00
ATOM   1708  H5' A      54      16.604  30.835  28.796  1.00  0.00
ATOM   1709 H5'' A      54      15.495  30.887  27.355  1.00  0.00
ATOM   1710  C4' A      54      14.766  31.639  29.351  1.00  0.00
ATOM   1711  H4' A      54      14.422  30.643  29.631  1.00  0.00
ATOM   1712  O4' A      54      15.253  32.301  30.473  1.00  0.00
ATOM   1713  C1' A      54      14.329  33.195  30.965  1.00  0.00
ATOM   1714  H1' A      54      14.200  33.024  32.033  1.00  0.00
ATOM   1715  N9  A      54      14.826  34.585  30.797  1.00  0.00
ATOM   1716  C8  A      54      15.714  35.104  29.882  1.00  0.00
ATOM   1717  H8  A      54      16.299  34.519  29.188  1.00  0.00
ATOM   1718  N7  A      54      15.760  36.425  29.925  1.00  0.00
ATOM   1719  C5  A      54      14.995  36.808  31.035  1.00  0.00
ATOM   1720  C6  A      54      14.820  37.965  31.815  1.00  0.00
ATOM   1721  N6  A      54      15.356  39.159  31.666  1.00  0.00
ATOM   1722  H61 A      54      15.953  39.289  30.861  1.00  0.00
ATOM   1723  H62 A      54      15.186  39.850  32.383  1.00  0.00
ATOM   1724  N1  A      54      14.140  37.940  32.939  1.00  0.00
ATOM   1725  C2  A      54      13.623  36.741  33.362  1.00  0.00
ATOM   1726  H2  A      54      13.046  36.809  34.272  1.00  0.00
ATOM   1727  N3  A      54      13.765  35.516  32.735  1.00  0.00
ATOM   1728  C4  A      54      14.503  35.631  31.609  1.00  0.00
ATOM   1729  C3' A      54      13.636  32.521  28.843  1.00  0.00
ATOM   1730  H3' A      54      14.133  33.355  28.347  1.00  0.00
ATOM   1731  C2' A      54      13.015  32.958  30.185  1.00  0.00
ATOM   1732  H2' A      54      12.367  33.834  30.184  1.00  0.00
ATOM   1733  O2' A      54      12.404  31.829  30.794  1.00  0.00
ATOM   1734 HO2' A      54      11.588  31.692  30.308  1.00  0.00
ATOM   1735  O3' A      54      12.780  31.830  27.945  1.00  0.00
ATOM   1736  P   G      55      11.918  32.717  26.963  1.00  0.00
ATOM   1737  OP1 G      55      11.288  31.720  26.119  1.00  0.00
ATOM   1738  OP2 G      55      12.782  33.689  26.249  1.00  0.00
ATOM   1739  O5' G      55      10.814  33.586  27.801  1.00  0.00
ATOM   1740  C5' G      55       9.632  33.020  28.296  1.00  0.00
ATOM   1741  H5' G      55       9.800  32.049  28.762  1.00  0.00
ATOM   1742 H5'' G      55       8.955  32.954  27.445  1.00  0.00
ATOM   1743  C4' G      55       8.902  33.957  29.295  1.00  0.00
ATOM   1744  H4' G      55       8.145  33.354  29.797  1.00  0.00
ATOM   1745  O4' G      55       9.819  34.382  30.324  1.00  0.00
ATOM   1746  C1' G      55       9.344  35.615  30.896  1.00  0.00
ATOM   1747  H1' G      55       9.182  35.463  31.963  1.00  0.00
ATOM   1748  N9  G      55      10.189  36.712  30.546  1.00  0.00
ATOM   1749  C8  G      55      11.258  36.707  29.660  1.00  0.00
ATOM   1750  H8  G      55      11.354  35.960  28.885  1.00  0.00
ATOM   1751  N7  G      55      11.907  37.837  29.683  1.00  0.00
ATOM   1752  C5  G      55      11.353  38.591  30.691  1.00  0.00
ATOM   1753  C6  G      55      11.557  39.944  31.167  1.00  0.00
ATOM   1754  O6  G      55      12.413  40.760  30.802  1.00  0.00
ATOM   1755  N1  G      55      10.616  40.516  31.994  1.00  0.00
ATOM   1756  H1  G      55      10.854  41.346  32.519  1.00  0.00
ATOM   1757  C2  G      55       9.634  39.707  32.507  1.00  0.00
ATOM   1758  N2  G      55       8.806  40.276  33.356  1.00  0.00
ATOM   1759  H21 G      55       7.922  39.876  33.635  1.00  0.00
ATOM   1760  H22 G      55       9.017  41.214  33.666  1.00  0.00
ATOM   1761  N3  G      55       9.367  38.425  32.173  1.00  0.00
ATOM   1762  C4  G      55      10.256  37.947  31.237  1.00  0.00
ATOM   1763  C3' G      55       8.263  35.230  28.719  1.00  0.00
ATOM   1764  H3' G      55       8.960  35.805  28.108  1.00  0.00
ATOM   1765  C2' G      55       8.025  35.914  30.107  1.00  0.00
ATOM   1766  H2' G      55       7.885  36.980  29.928  1.00  0.00
ATOM   1767  O2' G      55       6.962  35.355  30.800  1.00  0.00
ATOM   1768 HO2' G      55       6.663  35.960  31.484  1.00  0.00
ATOM   1769  O3' G      55       7.002  35.056  28.151  1.00  0.00
ATOM   1770  P   C      56       6.345  36.177  27.210  1.00  0.00
ATOM   1771  OP1 C      56       5.109  35.688  26.572  1.00  0.00
ATOM   1772  OP2 C      56       7.359  36.624  26.252  1.00  0.00
ATOM   1773  O5' C      56       5.929  37.399  28.070  1.00  0.00
ATOM   1774  C5' C      56       4.858  37.334  28.957  1.00  0.00
ATOM   1775  H5' C      56       4.893  36.449  29.592  1.00  0.00
ATOM   1776 H5'' C      56       4.051  37.313  28.225  1.00  0.00
ATOM   1777  C4' C      56       4.725  38.652  29.786  1.00  0.00
ATOM   1778  H4' C      56       4.110  38.437  30.660  1.00  0.00
ATOM   1779  O4' C      56       6.010  38.882  30.368  1.00  0.00
ATOM   1780  C1' C      56       6.286  40.281  30.493  1.00  0.00
ATOM   1781  H1' C      56       6.420  40.534  31.544  1.00  0.00
ATOM   1782  N1  C      56       7.466  40.686  29.720  1.00  0.00
ATOM   1783  C6  C      56       8.065  39.941  28.715  1.00  0.00
ATOM   1784  H6  C      56       7.601  38.980  28.549  1.00  0.00
ATOM   1785  C5  C      56       9.183  40.335  28.073  1.00  0.00
ATOM   1786  H5  C      56       9.610  39.673  27.334  1.00  0.00
ATOM   1787  C4  C      56       9.825  41.477  28.610  1.00  0.00
ATOM   1788  N4  C      56      10.898  41.894  28.108  1.00  0.00
ATOM   1789  H41 C      56      11.425  41.262  27.522  1.00  0.00
ATOM   1790  H42 C      56      11.300  42.796  28.320  1.00  0.00
ATOM   1791  N3  C      56       9.298  42.199  29.564  1.00  0.00
ATOM   1792  C2  C      56       8.107  41.887  30.160  1.00  0.00
ATOM   1793  O2  C      56       7.538  42.615  30.975  1.00  0.00
ATOM   1794  C3' C      56       4.344  39.990  29.015  1.00  0.00
ATOM   1795  H3' C      56       4.917  39.934  28.089  1.00  0.00
ATOM   1796  C2' C      56       5.100  40.968  29.862  1.00  0.00
ATOM   1797  H2' C      56       5.477  41.836  29.322  1.00  0.00
ATOM   1798  O2' C      56       4.341  41.396  30.987  1.00  0.00
ATOM   1799 HO2' C      56       4.344  42.354  31.042  1.00  0.00
ATOM   1800  O3' C      56       2.998  40.274  28.693  1.00  0.00
ATOM   1801  P   A      57       2.706  41.033  27.377  1.00  0.00
ATOM   1802  OP1 A      57       1.217  41.197  27.358  1.00  0.00
ATOM   1803  OP2 A      57       3.321  40.274  26.284  1.00  0.00
ATOM   1804  O5' A      57       3.495  42.397  27.504  1.00  0.00
ATOM   1805  C5' A      57       3.084  43.326  28.495  1.00  0.00
ATOM   1806  H5' A      57       3.079  42.778  29.437  1.00  0.00
ATOM   1807 H5'' A      57       2.106  43.782  28.342  1.00  0.00
ATOM   1808  C4' A      57       4.129  44.460  28.638  1.00  0.00
ATOM   1809  H4' A      57       3.924  45.059  29.525  1.00  0.00
ATOM   1810  O4' A      57       5.466  44.054  28.647  1.00  0.00
ATOM   1811  C1' A      57       6.298  44.861  27.917  1.00  0.00
ATOM   1812  H1' A      57       7.026  45.254  28.626  1.00  0.00
ATOM   1813  N9  A      57       6.939  43.989  26.902  1.00  0.00
ATOM   1814  C8  A      57       6.408  42.859  26.302  1.00  0.00
ATOM   1815  H8  A      57       5.366  42.584  26.378  1.00  0.00
ATOM   1816  N7  A      57       7.222  42.192  25.496  1.00  0.00
ATOM   1817  C5  A      57       8.405  43.006  25.574  1.00  0.00
ATOM   1818  C6  A      57       9.738  42.802  25.116  1.00  0.00
ATOM   1819  N6  A      57      10.154  41.854  24.400  1.00  0.00
ATOM   1820  H61 A      57       9.480  41.187  24.053  1.00  0.00
ATOM   1821  H62 A      57      11.119  41.788  24.109  1.00  0.00
ATOM   1822  N1  A      57      10.662  43.719  25.335  1.00  0.00
ATOM   1823  C2  A      57      10.358  44.774  26.137  1.00  0.00
ATOM   1824  H2  A      57      11.091  45.401  26.624  1.00  0.00
ATOM   1825  N3  A      57       9.155  44.944  26.769  1.00  0.00
ATOM   1826  C4  A      57       8.222  44.067  26.432  1.00  0.00
ATOM   1827  C3' A      57       4.047  45.424  27.432  1.00  0.00
ATOM   1828  H3' A      57       3.763  44.871  26.537  1.00  0.00
ATOM   1829  C2' A      57       5.464  45.944  27.340  1.00  0.00
ATOM   1830  H2' A      57       5.761  46.113  26.305  1.00  0.00
ATOM   1831  O2' A      57       5.846  46.981  28.168  1.00  0.00
ATOM   1832 HO2' A      57       5.430  47.777  27.828  1.00  0.00
ATOM   1833  O3' A      57       3.017  46.430  27.498  1.00  0.00
ATOM   1834  P   U3     58       2.598  47.316  26.180  1.00  0.00
ATOM   1835  OP1 U3     58       1.238  47.774  26.301  1.00  0.00
ATOM   1836  OP2 U3     58       2.964  46.617  24.946  1.00  0.00
ATOM   1837  O5' U3     58       3.650  48.464  26.281  1.00  0.00
ATOM   1838  C5' U3     58       3.626  49.520  27.258  1.00  0.00
ATOM   1839  H5' U3     58       3.934  49.015  28.174  1.00  0.00
ATOM   1840 H5'' U3     58       2.602  49.872  27.382  1.00  0.00
ATOM   1841  C4' U3     58       4.618  50.719  27.114  1.00  0.00
ATOM   1842  H4' U3     58       4.573  51.305  28.032  1.00  0.00
ATOM   1843  O4' U3     58       5.907  50.136  26.975  1.00  0.00
ATOM   1844  C1' U3     58       6.447  50.585  25.757  1.00  0.00
ATOM   1845  H1' U3     58       7.041  51.463  26.009  1.00  0.00
ATOM   1846  N1  U3     58       7.398  49.589  25.225  1.00  0.00
ATOM   1847  C6  U3     58       6.974  48.297  25.059  1.00  0.00
ATOM   1848  H6  U3     58       5.925  48.095  25.219  1.00  0.00
ATOM   1849  C5  U3     58       7.906  47.335  24.661  1.00  0.00
ATOM   1850  H5  U3     58       7.707  46.292  24.462  1.00  0.00
ATOM   1851  C4  U3     58       9.289  47.710  24.301  1.00  0.00
ATOM   1852  O4  U3     58      10.102  46.909  23.863  1.00  0.00
ATOM   1853  N3  U3     58       9.584  49.050  24.516  1.00  0.00
ATOM   1854  H3  U3     58      10.526  49.404  24.432  1.00  0.00
ATOM   1855  C2  U3     58       8.674  50.003  24.812  1.00  0.00
ATOM   1856  O2  U3     58       9.064  51.168  25.026  1.00  0.00
ATOM   1857  C3' U3     58       4.284  51.551  25.835  1.00  0.00
ATOM   1858  H3' U3     58       3.245  51.393  25.547  1.00  0.00
ATOM   1859  C2' U3     58       5.330  51.078  24.776  1.00  0.00
ATOM   1860  H2' U3     58       5.013  50.248  24.145  1.00  0.00
ATOM   1861  O2' U3     58       5.917  52.191  24.127  1.00  0.00
ATOM   1862 HO2' U3     58       5.705  52.952  24.673  1.00  0.00
ATOM   1863  O3' U3     58       4.498  52.973  26.189  1.00  0.00
ATOM   1864 HO3' U3     58       3.882  53.152  26.903  1.00  0.00
TER   
END   
