# Supplementary material for: Modelling the structures of frameshift-stimulatory pseudoknots from representative bat coronaviruses
Source: PLoS Comput Biol. 2023 May 19;19(5):e1011124. doi: 10.1371/journal.pcbi.1011124 (PMC10234561; doi:10.1371/journal.pcbi.1011124)
Supplement: S3 Data — PDB files for the top 3 representative clusters from each conformer (threaded/unthreaded) of each pseudoknot described in the main text, along with PDB files for the representative clusters shown in S8–S18 Figs. (ZIP) [file pcbi.1011124.s003.zip › SI_Model_PDB_files/Neixiang-64_unthreaded_Mg_cluster1.pdb]

ATOM      1 HO5' A5      1      19.140  24.046  36.857  1.00  0.00
ATOM      2  O5' A5      1      19.071  23.127  37.125  1.00  0.00
ATOM      3  C5' A5      1      19.363  23.008  38.478  1.00  0.00
ATOM      4  H5' A5      1      20.372  23.340  38.719  1.00  0.00
ATOM      5 H5'' A5      1      19.369  21.942  38.708  1.00  0.00
ATOM      6  C4' A5      1      18.398  23.894  39.339  1.00  0.00
ATOM      7  H4' A5      1      18.692  23.681  40.367  1.00  0.00
ATOM      8  O4' A5      1      18.535  25.304  39.110  1.00  0.00
ATOM      9  C1' A5      1      17.407  25.892  39.744  1.00  0.00
ATOM     10  H1' A5      1      17.653  26.127  40.780  1.00  0.00
ATOM     11  N9  A5      1      16.976  27.164  39.051  1.00  0.00
ATOM     12  C8  A5      1      16.802  28.381  39.594  1.00  0.00
ATOM     13  H8  A5      1      17.001  28.732  40.595  1.00  0.00
ATOM     14  N7  A5      1      16.422  29.364  38.750  1.00  0.00
ATOM     15  C5  A5      1      16.440  28.632  37.542  1.00  0.00
ATOM     16  C6  A5      1      16.097  29.000  36.181  1.00  0.00
ATOM     17  N6  A5      1      15.539  30.157  35.823  1.00  0.00
ATOM     18  H61 A5      1      15.380  30.378  34.851  1.00  0.00
ATOM     19  H62 A5      1      15.461  30.894  36.509  1.00  0.00
ATOM     20  N1  A5      1      16.164  28.123  35.177  1.00  0.00
ATOM     21  C2  A5      1      16.407  26.843  35.554  1.00  0.00
ATOM     22  H2  A5      1      16.475  26.062  34.810  1.00  0.00
ATOM     23  N3  A5      1      16.713  26.366  36.782  1.00  0.00
ATOM     24  C4  A5      1      16.680  27.303  37.722  1.00  0.00
ATOM     25  C3' A5      1      16.869  23.549  39.235  1.00  0.00
ATOM     26  H3' A5      1      16.522  23.593  38.203  1.00  0.00
ATOM     27  C2' A5      1      16.265  24.829  39.881  1.00  0.00
ATOM     28  H2' A5      1      15.468  25.075  39.180  1.00  0.00
ATOM     29  O2' A5      1      15.847  24.634  41.221  1.00  0.00
ATOM     30 HO2' A5      1      15.263  23.873  41.212  1.00  0.00
ATOM     31  O3' A5      1      16.442  22.356  39.828  1.00  0.00
ATOM     32  P   G       2      15.055  21.611  39.578  1.00  0.00
ATOM     33  OP1 G       2      15.220  20.221  39.978  1.00  0.00
ATOM     34  OP2 G       2      14.481  21.981  38.297  1.00  0.00
ATOM     35  O5' G       2      14.055  22.353  40.552  1.00  0.00
ATOM     36  C5' G       2      13.774  21.842  41.812  1.00  0.00
ATOM     37  H5' G       2      14.748  21.692  42.276  1.00  0.00
ATOM     38 H5'' G       2      13.398  20.820  41.761  1.00  0.00
ATOM     39  C4' G       2      12.899  22.821  42.652  1.00  0.00
ATOM     40  H4' G       2      13.009  22.488  43.684  1.00  0.00
ATOM     41  O4' G       2      13.303  24.130  42.542  1.00  0.00
ATOM     42  C1' G       2      12.254  24.946  42.162  1.00  0.00
ATOM     43  H1' G       2      12.112  25.723  42.913  1.00  0.00
ATOM     44  N9  G       2      12.600  25.580  40.874  1.00  0.00
ATOM     45  C8  G       2      12.693  25.077  39.603  1.00  0.00
ATOM     46  H8  G       2      12.377  24.094  39.287  1.00  0.00
ATOM     47  N7  G       2      12.861  25.970  38.725  1.00  0.00
ATOM     48  C5  G       2      13.106  27.159  39.415  1.00  0.00
ATOM     49  C6  G       2      13.138  28.477  38.951  1.00  0.00
ATOM     50  O6  G       2      13.117  28.913  37.766  1.00  0.00
ATOM     51  N1  G       2      13.416  29.424  39.943  1.00  0.00
ATOM     52  H1  G       2      13.537  30.403  39.727  1.00  0.00
ATOM     53  C2  G       2      13.314  29.097  41.251  1.00  0.00
ATOM     54  N2  G       2      13.344  30.069  42.062  1.00  0.00
ATOM     55  H21 G       2      13.482  31.027  41.774  1.00  0.00
ATOM     56  H22 G       2      13.256  29.918  43.056  1.00  0.00
ATOM     57  N3  G       2      13.023  27.883  41.787  1.00  0.00
ATOM     58  C4  G       2      12.963  26.903  40.772  1.00  0.00
ATOM     59  C3' G       2      11.482  22.692  41.999  1.00  0.00
ATOM     60  H3' G       2      11.482  22.372  40.957  1.00  0.00
ATOM     61  C2' G       2      10.916  24.126  42.086  1.00  0.00
ATOM     62  H2' G       2      10.292  24.403  41.236  1.00  0.00
ATOM     63  O2' G       2      10.187  24.347  43.258  1.00  0.00
ATOM     64 HO2' G       2       9.674  23.536  43.281  1.00  0.00
ATOM     65  O3' G       2      10.619  21.856  42.837  1.00  0.00
ATOM     66  P   U       3       9.381  20.894  42.254  1.00  0.00
ATOM     67  OP1 U       3       9.517  19.557  42.958  1.00  0.00
ATOM     68  OP2 U       3       9.323  20.902  40.743  1.00  0.00
ATOM     69  O5' U       3       8.101  21.580  42.769  1.00  0.00
ATOM     70  C5' U       3       7.921  21.672  44.159  1.00  0.00
ATOM     71  H5' U       3       8.807  21.923  44.742  1.00  0.00
ATOM     72 H5'' U       3       7.562  20.696  44.486  1.00  0.00
ATOM     73  C4' U       3       6.790  22.614  44.608  1.00  0.00
ATOM     74  H4' U       3       6.670  22.565  45.690  1.00  0.00
ATOM     75  O4' U       3       7.147  23.966  44.214  1.00  0.00
ATOM     76  C1' U       3       6.112  24.540  43.522  1.00  0.00
ATOM     77  H1' U       3       5.790  25.395  44.116  1.00  0.00
ATOM     78  N1  U       3       6.715  25.028  42.289  1.00  0.00
ATOM     79  C6  U       3       7.217  24.128  41.358  1.00  0.00
ATOM     80  H6  U       3       6.983  23.074  41.395  1.00  0.00
ATOM     81  C5  U       3       7.931  24.584  40.276  1.00  0.00
ATOM     82  H5  U       3       8.097  23.910  39.448  1.00  0.00
ATOM     83  C4  U       3       8.078  25.999  40.132  1.00  0.00
ATOM     84  O4  U       3       8.550  26.522  39.117  1.00  0.00
ATOM     85  N3  U       3       7.669  26.803  41.159  1.00  0.00
ATOM     86  H3  U       3       8.167  27.672  41.287  1.00  0.00
ATOM     87  C2  U       3       6.856  26.390  42.160  1.00  0.00
ATOM     88  O2  U       3       6.330  27.244  42.844  1.00  0.00
ATOM     89  C3' U       3       5.508  22.229  43.935  1.00  0.00
ATOM     90  H3' U       3       5.633  21.681  43.001  1.00  0.00
ATOM     91  C2' U       3       4.896  23.588  43.462  1.00  0.00
ATOM     92  H2' U       3       4.569  23.462  42.430  1.00  0.00
ATOM     93  O2' U       3       3.836  24.048  44.344  1.00  0.00
ATOM     94 HO2' U       3       3.061  23.515  44.147  1.00  0.00
ATOM     95  O3' U       3       4.562  21.558  44.854  1.00  0.00
ATOM     96  P   G       4       4.667  20.179  45.555  1.00  0.00
ATOM     97  OP1 G       4       5.134  19.235  44.512  1.00  0.00
ATOM     98  OP2 G       4       3.446  19.793  46.279  1.00  0.00
ATOM     99  O5' G       4       5.746  20.352  46.589  1.00  0.00
ATOM    100  C5' G       4       6.828  19.372  46.716  1.00  0.00
ATOM    101  H5' G       4       7.226  19.076  45.746  1.00  0.00
ATOM    102 H5'' G       4       6.370  18.577  47.305  1.00  0.00
ATOM    103  C4' G       4       7.970  19.926  47.506  1.00  0.00
ATOM    104  H4' G       4       8.682  19.161  47.817  1.00  0.00
ATOM    105  O4' G       4       8.819  20.876  46.821  1.00  0.00
ATOM    106  C1' G       4       9.083  21.853  47.826  1.00  0.00
ATOM    107  H1' G       4       9.785  21.494  48.578  1.00  0.00
ATOM    108  N9  G       4       9.636  23.202  47.343  1.00  0.00
ATOM    109  C8  G       4       8.966  24.382  47.189  1.00  0.00
ATOM    110  H8  G       4       7.937  24.500  47.495  1.00  0.00
ATOM    111  N7  G       4       9.530  25.276  46.489  1.00  0.00
ATOM    112  C5  G       4      10.772  24.762  46.298  1.00  0.00
ATOM    113  C6  G       4      12.000  25.335  45.754  1.00  0.00
ATOM    114  O6  G       4      12.212  26.475  45.381  1.00  0.00
ATOM    115  N1  G       4      12.999  24.415  45.605  1.00  0.00
ATOM    116  H1  G       4      13.912  24.740  45.321  1.00  0.00
ATOM    117  C2  G       4      12.946  23.214  46.162  1.00  0.00
ATOM    118  N2  G       4      14.009  22.433  46.077  1.00  0.00
ATOM    119  H21 G       4      14.923  22.805  45.862  1.00  0.00
ATOM    120  H22 G       4      13.868  21.442  46.214  1.00  0.00
ATOM    121  N3  G       4      11.928  22.637  46.691  1.00  0.00
ATOM    122  C4  G       4      10.862  23.436  46.745  1.00  0.00
ATOM    123  C3' G       4       7.451  20.577  48.841  1.00  0.00
ATOM    124  H3' G       4       6.395  20.321  48.927  1.00  0.00
ATOM    125  C2' G       4       7.783  22.040  48.556  1.00  0.00
ATOM    126  H2' G       4       6.945  22.391  47.954  1.00  0.00
ATOM    127  O2' G       4       7.839  22.793  49.768  1.00  0.00
ATOM    128 HO2' G       4       8.780  22.892  49.929  1.00  0.00
ATOM    129  O3' G       4       8.167  19.942  49.919  1.00  0.00
ATOM    130  P   C       5       7.864  20.123  51.491  1.00  0.00
ATOM    131  OP1 C       5       7.726  18.742  52.079  1.00  0.00
ATOM    132  OP2 C       5       6.779  21.051  51.598  1.00  0.00
ATOM    133  O5' C       5       9.180  20.868  51.955  1.00  0.00
ATOM    134  C5' C       5       9.518  20.791  53.309  1.00  0.00
ATOM    135  H5' C       5       9.965  19.807  53.449  1.00  0.00
ATOM    136 H5'' C       5       8.696  20.838  54.024  1.00  0.00
ATOM    137  C4' C       5      10.497  21.890  53.665  1.00  0.00
ATOM    138  H4' C       5       9.982  22.843  53.549  1.00  0.00
ATOM    139  O4' C       5      11.027  21.786  54.980  1.00  0.00
ATOM    140  C1' C       5      12.267  22.497  54.788  1.00  0.00
ATOM    141  H1' C       5      11.961  23.483  54.441  1.00  0.00
ATOM    142  N1  C       5      13.141  22.596  56.027  1.00  0.00
ATOM    143  C6  C       5      13.436  21.486  56.822  1.00  0.00
ATOM    144  H6  C       5      12.956  20.534  56.652  1.00  0.00
ATOM    145  C5  C       5      14.472  21.586  57.714  1.00  0.00
ATOM    146  H5  C       5      14.676  20.701  58.300  1.00  0.00
ATOM    147  C4  C       5      15.167  22.811  57.764  1.00  0.00
ATOM    148  N4  C       5      16.039  22.959  58.712  1.00  0.00
ATOM    149  H41 C       5      16.344  23.911  58.853  1.00  0.00
ATOM    150  H42 C       5      16.312  22.254  59.382  1.00  0.00
ATOM    151  N3  C       5      14.881  23.867  56.975  1.00  0.00
ATOM    152  C2  C       5      13.783  23.798  56.238  1.00  0.00
ATOM    153  O2  C       5      13.303  24.827  55.818  1.00  0.00
ATOM    154  C3' C       5      11.777  21.839  52.735  1.00  0.00
ATOM    155  H3' C       5      11.719  20.982  52.064  1.00  0.00
ATOM    156  C2' C       5      12.927  21.790  53.721  1.00  0.00
ATOM    157  H2' C       5      13.122  20.720  53.794  1.00  0.00
ATOM    158  O2' C       5      14.183  22.339  53.281  1.00  0.00
ATOM    159 HO2' C       5      14.335  21.768  52.524  1.00  0.00
ATOM    160  O3' C       5      11.917  23.065  52.075  1.00  0.00
ATOM    161  P   G       6      11.489  23.147  50.600  1.00  0.00
ATOM    162  OP1 G       6      10.059  23.460  50.693  1.00  0.00
ATOM    163  OP2 G       6      11.951  21.937  49.881  1.00  0.00
ATOM    164  O5' G       6      12.312  24.544  50.153  1.00  0.00
ATOM    165  C5' G       6      13.623  24.468  49.734  1.00  0.00
ATOM    166  H5' G       6      13.870  23.740  48.961  1.00  0.00
ATOM    167 H5'' G       6      14.353  24.335  50.533  1.00  0.00
ATOM    168  C4' G       6      13.873  25.839  49.166  1.00  0.00
ATOM    169  H4' G       6      13.079  26.156  48.489  1.00  0.00
ATOM    170  O4' G       6      13.919  26.861  50.183  1.00  0.00
ATOM    171  C1' G       6      14.252  28.044  49.502  1.00  0.00
ATOM    172  H1' G       6      13.423  28.629  49.104  1.00  0.00
ATOM    173  N9  G       6      15.085  28.882  50.328  1.00  0.00
ATOM    174  C8  G       6      15.901  28.541  51.376  1.00  0.00
ATOM    175  H8  G       6      15.944  27.579  51.865  1.00  0.00
ATOM    176  N7  G       6      16.504  29.527  51.851  1.00  0.00
ATOM    177  C5  G       6      16.092  30.663  51.085  1.00  0.00
ATOM    178  C6  G       6      16.299  32.084  51.154  1.00  0.00
ATOM    179  O6  G       6      17.067  32.657  51.884  1.00  0.00
ATOM    180  N1  G       6      15.565  32.826  50.235  1.00  0.00
ATOM    181  H1  G       6      15.958  33.742  50.069  1.00  0.00
ATOM    182  C2  G       6      14.830  32.280  49.275  1.00  0.00
ATOM    183  N2  G       6      14.111  33.039  48.509  1.00  0.00
ATOM    184  H21 G       6      13.640  32.578  47.744  1.00  0.00
ATOM    185  H22 G       6      14.240  34.038  48.424  1.00  0.00
ATOM    186  N3  G       6      14.467  30.963  49.220  1.00  0.00
ATOM    187  C4  G       6      15.183  30.241  50.118  1.00  0.00
ATOM    188  C3' G       6      15.159  26.021  48.431  1.00  0.00
ATOM    189  H3' G       6      16.003  25.707  49.045  1.00  0.00
ATOM    190  C2' G       6      15.098  27.597  48.331  1.00  0.00
ATOM    191  H2' G       6      16.112  27.996  48.350  1.00  0.00
ATOM    192  O2' G       6      14.342  28.054  47.204  1.00  0.00
ATOM    193 HO2' G       6      14.843  27.779  46.432  1.00  0.00
ATOM    194  O3' G       6      15.020  25.381  47.153  1.00  0.00
ATOM    195  P   G       7      16.239  25.341  46.218  1.00  0.00
ATOM    196  OP1 G       7      15.984  24.173  45.285  1.00  0.00
ATOM    197  OP2 G       7      17.508  25.331  47.015  1.00  0.00
ATOM    198  O5' G       7      16.199  26.656  45.352  1.00  0.00
ATOM    199  C5' G       7      15.716  26.674  44.028  1.00  0.00
ATOM    200  H5' G       7      14.670  26.368  44.036  1.00  0.00
ATOM    201 H5'' G       7      16.271  25.887  43.518  1.00  0.00
ATOM    202  C4' G       7      15.981  28.102  43.456  1.00  0.00
ATOM    203  H4' G       7      15.509  28.190  42.477  1.00  0.00
ATOM    204  O4' G       7      15.480  29.131  44.334  1.00  0.00
ATOM    205  C1' G       7      16.198  30.360  44.039  1.00  0.00
ATOM    206  H1' G       7      15.610  30.929  43.319  1.00  0.00
ATOM    207  N9  G       7      16.402  31.179  45.213  1.00  0.00
ATOM    208  C8  G       7      16.686  30.820  46.506  1.00  0.00
ATOM    209  H8  G       7      16.567  29.847  46.960  1.00  0.00
ATOM    210  N7  G       7      17.185  31.797  47.192  1.00  0.00
ATOM    211  C5  G       7      17.189  32.898  46.390  1.00  0.00
ATOM    212  C6  G       7      17.613  34.274  46.530  1.00  0.00
ATOM    213  O6  G       7      18.223  34.791  47.480  1.00  0.00
ATOM    214  N1  G       7      17.442  35.090  45.442  1.00  0.00
ATOM    215  H1  G       7      17.728  36.053  45.547  1.00  0.00
ATOM    216  C2  G       7      16.959  34.626  44.297  1.00  0.00
ATOM    217  N2  G       7      17.043  35.381  43.254  1.00  0.00
ATOM    218  H21 G       7      17.007  34.994  42.322  1.00  0.00
ATOM    219  H22 G       7      17.171  36.380  43.323  1.00  0.00
ATOM    220  N3  G       7      16.620  33.360  44.037  1.00  0.00
ATOM    221  C4  G       7      16.704  32.522  45.144  1.00  0.00
ATOM    222  C3' G       7      17.424  28.431  43.433  1.00  0.00
ATOM    223  H3' G       7      17.854  28.193  44.407  1.00  0.00
ATOM    224  C2' G       7      17.490  29.949  43.313  1.00  0.00
ATOM    225  H2' G       7      18.435  30.261  43.757  1.00  0.00
ATOM    226  O2' G       7      17.357  30.480  41.991  1.00  0.00
ATOM    227 HO2' G       7      18.227  30.634  41.616  1.00  0.00
ATOM    228  O3' G       7      18.079  27.795  42.394  1.00  0.00
ATOM    229  P   G       8      19.629  27.923  42.209  1.00  0.00
ATOM    230  OP1 G       8      20.049  27.016  41.076  1.00  0.00
ATOM    231  OP2 G       8      20.070  27.726  43.620  1.00  0.00
ATOM    232  O5' G       8      19.934  29.461  41.850  1.00  0.00
ATOM    233  C5' G       8      21.127  30.091  42.274  1.00  0.00
ATOM    234  H5' G       8      22.016  29.480  42.120  1.00  0.00
ATOM    235 H5'' G       8      21.271  30.352  43.323  1.00  0.00
ATOM    236  C4' G       8      21.117  31.348  41.406  1.00  0.00
ATOM    237  H4' G       8      20.988  31.162  40.340  1.00  0.00
ATOM    238  O4' G       8      20.021  32.258  41.851  1.00  0.00
ATOM    239  C1' G       8      20.316  33.588  41.587  1.00  0.00
ATOM    240  H1' G       8      19.557  33.971  40.905  1.00  0.00
ATOM    241  N9  G       8      20.399  34.203  42.960  1.00  0.00
ATOM    242  C8  G       8      20.445  33.528  44.202  1.00  0.00
ATOM    243  H8  G       8      20.460  32.449  44.232  1.00  0.00
ATOM    244  N7  G       8      20.550  34.334  45.226  1.00  0.00
ATOM    245  C5  G       8      20.639  35.625  44.693  1.00  0.00
ATOM    246  C6  G       8      20.852  36.914  45.280  1.00  0.00
ATOM    247  O6  G       8      20.946  37.172  46.412  1.00  0.00
ATOM    248  N1  G       8      20.721  37.944  44.377  1.00  0.00
ATOM    249  H1  G       8      20.611  38.918  44.622  1.00  0.00
ATOM    250  C2  G       8      20.523  37.766  43.036  1.00  0.00
ATOM    251  N2  G       8      20.413  38.851  42.286  1.00  0.00
ATOM    252  H21 G       8      20.545  39.726  42.773  1.00  0.00
ATOM    253  H22 G       8      20.359  38.636  41.300  1.00  0.00
ATOM    254  N3  G       8      20.407  36.573  42.453  1.00  0.00
ATOM    255  C4  G       8      20.466  35.545  43.323  1.00  0.00
ATOM    256  C3' G       8      22.351  32.276  41.450  1.00  0.00
ATOM    257  H3' G       8      22.663  32.197  42.492  1.00  0.00
ATOM    258  C2' G       8      21.736  33.614  40.982  1.00  0.00
ATOM    259  H2' G       8      22.278  34.445  41.432  1.00  0.00
ATOM    260  O2' G       8      21.513  33.647  39.572  1.00  0.00
ATOM    261 HO2' G       8      21.303  34.563  39.373  1.00  0.00
ATOM    262  O3' G       8      23.412  31.913  40.590  1.00  0.00
ATOM    263  P   G       9      24.844  32.719  40.807  1.00  0.00
ATOM    264  OP1 G       9      25.881  32.233  39.808  1.00  0.00
ATOM    265  OP2 G       9      25.161  32.447  42.237  1.00  0.00
ATOM    266  O5' G       9      24.771  34.273  40.727  1.00  0.00
ATOM    267  C5' G       9      24.522  35.042  39.524  1.00  0.00
ATOM    268  H5' G       9      23.622  34.734  38.993  1.00  0.00
ATOM    269 H5'' G       9      25.333  34.859  38.819  1.00  0.00
ATOM    270  C4' G       9      24.493  36.545  39.685  1.00  0.00
ATOM    271  H4' G       9      24.308  36.969  38.698  1.00  0.00
ATOM    272  O4' G       9      23.346  36.800  40.534  1.00  0.00
ATOM    273  C1' G       9      23.629  37.994  41.309  1.00  0.00
ATOM    274  H1' G       9      22.880  38.779  41.207  1.00  0.00
ATOM    275  N9  G       9      23.815  37.577  42.734  1.00  0.00
ATOM    276  C8  G       9      23.912  36.284  43.203  1.00  0.00
ATOM    277  H8  G       9      24.005  35.439  42.537  1.00  0.00
ATOM    278  N7  G       9      24.134  36.222  44.517  1.00  0.00
ATOM    279  C5  G       9      24.084  37.510  44.935  1.00  0.00
ATOM    280  C6  G       9      24.050  38.067  46.258  1.00  0.00
ATOM    281  O6  G       9      24.117  37.602  47.327  1.00  0.00
ATOM    282  N1  G       9      23.899  39.444  46.231  1.00  0.00
ATOM    283  H1  G       9      23.738  39.902  47.116  1.00  0.00
ATOM    284  C2  G       9      23.902  40.230  45.110  1.00  0.00
ATOM    285  N2  G       9      23.816  41.531  45.171  1.00  0.00
ATOM    286  H21 G       9      23.681  41.993  44.283  1.00  0.00
ATOM    287  H22 G       9      23.916  41.942  46.088  1.00  0.00
ATOM    288  N3  G       9      23.792  39.672  43.944  1.00  0.00
ATOM    289  C4  G       9      23.919  38.341  43.874  1.00  0.00
ATOM    290  C3' G       9      25.593  37.288  40.322  1.00  0.00
ATOM    291  H3' G       9      25.898  36.754  41.222  1.00  0.00
ATOM    292  C2' G       9      24.909  38.548  40.799  1.00  0.00
ATOM    293  H2' G       9      25.448  39.058  41.598  1.00  0.00
ATOM    294  O2' G       9      24.618  39.451  39.729  1.00  0.00
ATOM    295 HO2' G       9      24.649  40.351  40.061  1.00  0.00
ATOM    296  O3' G       9      26.681  37.475  39.481  1.00  0.00
ATOM    297  P   C      10      28.196  37.617  40.005  1.00  0.00
ATOM    298  OP1 C      10      29.130  37.922  38.911  1.00  0.00
ATOM    299  OP2 C      10      28.490  36.418  40.870  1.00  0.00
ATOM    300  O5' C      10      28.222  38.887  40.889  1.00  0.00
ATOM    301  C5' C      10      28.223  40.218  40.275  1.00  0.00
ATOM    302  H5' C      10      27.433  40.259  39.526  1.00  0.00
ATOM    303 H5'' C      10      29.195  40.374  39.806  1.00  0.00
ATOM    304  C4' C      10      28.087  41.279  41.366  1.00  0.00
ATOM    305  H4' C      10      27.886  42.249  40.912  1.00  0.00
ATOM    306  O4' C      10      26.944  40.923  42.087  1.00  0.00
ATOM    307  C1' C      10      27.089  41.332  43.467  1.00  0.00
ATOM    308  H1' C      10      26.341  42.069  43.758  1.00  0.00
ATOM    309  N1  C      10      27.054  40.188  44.412  1.00  0.00
ATOM    310  C6  C      10      27.093  38.852  44.052  1.00  0.00
ATOM    311  H6  C      10      26.991  38.596  43.007  1.00  0.00
ATOM    312  C5  C      10      27.283  37.872  44.899  1.00  0.00
ATOM    313  H5  C      10      27.186  36.821  44.670  1.00  0.00
ATOM    314  C4  C      10      27.326  38.268  46.264  1.00  0.00
ATOM    315  N4  C      10      27.458  37.386  47.225  1.00  0.00
ATOM    316  H41 C      10      27.878  36.472  47.125  1.00  0.00
ATOM    317  H42 C      10      27.379  37.759  48.160  1.00  0.00
ATOM    318  N3  C      10      27.216  39.505  46.676  1.00  0.00
ATOM    319  C2  C      10      27.190  40.515  45.757  1.00  0.00
ATOM    320  O2  C      10      27.125  41.686  46.151  1.00  0.00
ATOM    321  C3' C      10      29.192  41.385  42.397  1.00  0.00
ATOM    322  H3' C      10      29.387  40.377  42.763  1.00  0.00
ATOM    323  C2' C      10      28.424  42.111  43.535  1.00  0.00
ATOM    324  H2' C      10      28.954  41.961  44.475  1.00  0.00
ATOM    325  O2' C      10      28.203  43.489  43.187  1.00  0.00
ATOM    326 HO2' C      10      29.025  43.957  43.027  1.00  0.00
ATOM    327  O3' C      10      30.429  42.097  42.029  1.00  0.00
ATOM    328  P   U      11      31.846  41.763  42.740  1.00  0.00
ATOM    329  OP1 U      11      32.916  42.311  41.978  1.00  0.00
ATOM    330  OP2 U      11      31.814  40.309  43.022  1.00  0.00
ATOM    331  O5' U      11      31.790  42.481  44.204  1.00  0.00
ATOM    332  C5' U      11      31.623  43.900  44.219  1.00  0.00
ATOM    333  H5' U      11      30.646  44.193  43.835  1.00  0.00
ATOM    334 H5'' U      11      32.392  44.356  43.596  1.00  0.00
ATOM    335  C4' U      11      31.609  44.454  45.679  1.00  0.00
ATOM    336  H4' U      11      31.628  45.543  45.711  1.00  0.00
ATOM    337  O4' U      11      30.444  43.895  46.313  1.00  0.00
ATOM    338  C1' U      11      30.730  43.610  47.699  1.00  0.00
ATOM    339  H1' U      11      30.012  44.110  48.349  1.00  0.00
ATOM    340  N1  U      11      30.681  42.185  47.980  1.00  0.00
ATOM    341  C6  U      11      30.401  41.249  47.046  1.00  0.00
ATOM    342  H6  U      11      30.266  41.562  46.021  1.00  0.00
ATOM    343  C5  U      11      30.219  39.881  47.277  1.00  0.00
ATOM    344  H5  U      11      29.945  39.192  46.491  1.00  0.00
ATOM    345  C4  U      11      30.390  39.389  48.623  1.00  0.00
ATOM    346  O4  U      11      30.412  38.218  48.966  1.00  0.00
ATOM    347  N3  U      11      30.622  40.419  49.518  1.00  0.00
ATOM    348  H3  U      11      30.662  40.029  50.449  1.00  0.00
ATOM    349  C2  U      11      30.750  41.766  49.293  1.00  0.00
ATOM    350  O2  U      11      30.832  42.481  50.294  1.00  0.00
ATOM    351  C3' U      11      32.786  44.024  46.645  1.00  0.00
ATOM    352  H3' U      11      32.892  42.953  46.470  1.00  0.00
ATOM    353  C2' U      11      32.078  44.296  47.979  1.00  0.00
ATOM    354  H2' U      11      32.437  43.714  48.827  1.00  0.00
ATOM    355  O2' U      11      31.898  45.666  48.297  1.00  0.00
ATOM    356 HO2' U      11      32.684  46.168  48.526  1.00  0.00
ATOM    357  O3' U      11      34.013  44.669  46.453  1.00  0.00
ATOM    358  P   C      12      35.376  43.930  46.732  1.00  0.00
ATOM    359  OP1 C      12      36.538  44.796  46.446  1.00  0.00
ATOM    360  OP2 C      12      35.304  42.676  45.972  1.00  0.00
ATOM    361  O5' C      12      35.414  43.563  48.278  1.00  0.00
ATOM    362  C5' C      12      35.373  44.567  49.185  1.00  0.00
ATOM    363  H5' C      12      34.350  44.940  49.233  1.00  0.00
ATOM    364 H5'' C      12      36.020  45.432  49.031  1.00  0.00
ATOM    365  C4' C      12      35.718  44.093  50.594  1.00  0.00
ATOM    366  H4' C      12      35.771  44.961  51.252  1.00  0.00
ATOM    367  O4' C      12      34.611  43.342  51.158  1.00  0.00
ATOM    368  C1' C      12      35.092  42.308  51.995  1.00  0.00
ATOM    369  H1' C      12      34.684  42.573  52.970  1.00  0.00
ATOM    370  N1  C      12      34.602  41.007  51.506  1.00  0.00
ATOM    371  C6  C      12      34.146  40.874  50.212  1.00  0.00
ATOM    372  H6  C      12      34.175  41.700  49.516  1.00  0.00
ATOM    373  C5  C      12      33.759  39.644  49.817  1.00  0.00
ATOM    374  H5  C      12      33.357  39.567  48.817  1.00  0.00
ATOM    375  C4  C      12      33.578  38.647  50.830  1.00  0.00
ATOM    376  N4  C      12      33.002  37.542  50.625  1.00  0.00
ATOM    377  H41 C      12      33.001  37.328  49.638  1.00  0.00
ATOM    378  H42 C      12      32.734  37.001  51.435  1.00  0.00
ATOM    379  N3  C      12      33.833  38.856  52.124  1.00  0.00
ATOM    380  C2  C      12      34.414  40.032  52.487  1.00  0.00
ATOM    381  O2  C      12      34.686  40.221  53.670  1.00  0.00
ATOM    382  C3' C      12      36.913  43.130  50.633  1.00  0.00
ATOM    383  H3' C      12      36.719  42.562  49.724  1.00  0.00
ATOM    384  C2' C      12      36.655  42.457  52.005  1.00  0.00
ATOM    385  H2' C      12      37.191  41.513  52.105  1.00  0.00
ATOM    386  O2' C      12      37.008  43.396  53.026  1.00  0.00
ATOM    387 HO2' C      12      37.963  43.484  53.003  1.00  0.00
ATOM    388  O3' C      12      38.236  43.744  50.636  1.00  0.00
ATOM    389  P   U      13      39.145  43.824  49.291  1.00  0.00
ATOM    390  OP1 U      13      38.590  44.832  48.370  1.00  0.00
ATOM    391  OP2 U      13      39.174  42.427  48.761  1.00  0.00
ATOM    392  O5' U      13      40.519  44.311  49.974  1.00  0.00
ATOM    393  C5' U      13      41.776  43.812  49.464  1.00  0.00
ATOM    394  H5' U      13      41.972  44.220  48.472  1.00  0.00
ATOM    395 H5'' U      13      41.912  42.737  49.351  1.00  0.00
ATOM    396  C4' U      13      43.002  44.267  50.333  1.00  0.00
ATOM    397  H4' U      13      43.951  43.798  50.073  1.00  0.00
ATOM    398  O4' U      13      43.009  45.680  49.967  1.00  0.00
ATOM    399  C1' U      13      42.810  46.404  51.234  1.00  0.00
ATOM    400  H1' U      13      43.758  46.839  51.549  1.00  0.00
ATOM    401  N1  U      13      41.929  47.646  51.049  1.00  0.00
ATOM    402  C6  U      13      40.878  47.540  50.251  1.00  0.00
ATOM    403  H6  U      13      40.568  46.632  49.755  1.00  0.00
ATOM    404  C5  U      13      40.100  48.661  50.044  1.00  0.00
ATOM    405  H5  U      13      39.284  48.600  49.339  1.00  0.00
ATOM    406  C4  U      13      40.349  49.956  50.723  1.00  0.00
ATOM    407  O4  U      13      39.733  50.989  50.618  1.00  0.00
ATOM    408  N3  U      13      41.396  49.904  51.611  1.00  0.00
ATOM    409  H3  U      13      41.499  50.522  52.403  1.00  0.00
ATOM    410  C2  U      13      42.231  48.807  51.731  1.00  0.00
ATOM    411  O2  U      13      43.155  48.943  52.465  1.00  0.00
ATOM    412  C3' U      13      42.763  44.062  51.826  1.00  0.00
ATOM    413  H3' U      13      41.972  43.314  51.870  1.00  0.00
ATOM    414  C2' U      13      42.293  45.483  52.251  1.00  0.00
ATOM    415  H2' U      13      41.207  45.506  52.166  1.00  0.00
ATOM    416  O2' U      13      42.537  45.799  53.595  1.00  0.00
ATOM    417 HO2' U      13      41.916  45.254  54.083  1.00  0.00
ATOM    418  O3' U      13      44.001  43.860  52.553  1.00  0.00
ATOM    419  P   A      14      44.449  42.341  52.829  1.00  0.00
ATOM    420  OP1 A      14      45.573  42.384  53.803  1.00  0.00
ATOM    421  OP2 A      14      44.558  41.581  51.657  1.00  0.00
ATOM    422  O5' A      14      43.069  41.928  53.588  1.00  0.00
ATOM    423  C5' A      14      42.827  42.344  54.925  1.00  0.00
ATOM    424  H5' A      14      42.754  43.431  54.961  1.00  0.00
ATOM    425 H5'' A      14      43.625  41.972  55.566  1.00  0.00
ATOM    426  C4' A      14      41.543  41.730  55.404  1.00  0.00
ATOM    427  H4' A      14      41.335  42.128  56.398  1.00  0.00
ATOM    428  O4' A      14      40.434  42.036  54.498  1.00  0.00
ATOM    429  C1' A      14      39.623  40.842  54.343  1.00  0.00
ATOM    430  H1' A      14      38.605  41.119  54.619  1.00  0.00
ATOM    431  N9  A      14      39.642  40.167  52.997  1.00  0.00
ATOM    432  C8  A      14      40.454  40.423  51.916  1.00  0.00
ATOM    433  H8  A      14      41.244  41.153  52.009  1.00  0.00
ATOM    434  N7  A      14      40.163  39.811  50.824  1.00  0.00
ATOM    435  C5  A      14      39.024  39.026  51.149  1.00  0.00
ATOM    436  C6  A      14      38.093  38.109  50.545  1.00  0.00
ATOM    437  N6  A      14      37.910  38.041  49.236  1.00  0.00
ATOM    438  H61 A      14      38.614  38.409  48.611  1.00  0.00
ATOM    439  H62 A      14      37.206  37.376  48.950  1.00  0.00
ATOM    440  N1  A      14      37.085  37.593  51.225  1.00  0.00
ATOM    441  C2  A      14      37.046  37.767  52.523  1.00  0.00
ATOM    442  H2  A      14      36.277  37.166  52.987  1.00  0.00
ATOM    443  N3  A      14      37.897  38.461  53.221  1.00  0.00
ATOM    444  C4  A      14      38.799  39.175  52.483  1.00  0.00
ATOM    445  C3' A      14      41.523  40.240  55.599  1.00  0.00
ATOM    446  H3' A      14      41.949  39.804  54.694  1.00  0.00
ATOM    447  C2' A      14      40.119  39.840  55.491  1.00  0.00
ATOM    448  H2' A      14      39.964  38.850  55.062  1.00  0.00
ATOM    449  O2' A      14      39.390  40.025  56.714  1.00  0.00
ATOM    450 HO2' A      14      40.015  39.938  57.437  1.00  0.00
ATOM    451  O3' A      14      42.175  39.666  56.775  1.00  0.00
ATOM    452  P   G      15      43.207  38.494  56.728  1.00  0.00
ATOM    453  OP1 G      15      43.808  38.389  58.080  1.00  0.00
ATOM    454  OP2 G      15      44.063  38.700  55.554  1.00  0.00
ATOM    455  O5' G      15      42.311  37.232  56.449  1.00  0.00
ATOM    456  C5' G      15      41.641  36.713  57.524  1.00  0.00
ATOM    457  H5' G      15      40.918  37.425  57.924  1.00  0.00
ATOM    458 H5'' G      15      42.318  36.458  58.340  1.00  0.00
ATOM    459  C4' G      15      40.825  35.447  57.134  1.00  0.00
ATOM    460  H4' G      15      40.444  35.096  58.093  1.00  0.00
ATOM    461  O4' G      15      39.768  35.737  56.225  1.00  0.00
ATOM    462  C1' G      15      39.638  34.579  55.434  1.00  0.00
ATOM    463  H1' G      15      38.609  34.220  55.477  1.00  0.00
ATOM    464  N9  G      15      39.949  35.096  54.117  1.00  0.00
ATOM    465  C8  G      15      40.847  36.091  53.771  1.00  0.00
ATOM    466  H8  G      15      41.374  36.642  54.536  1.00  0.00
ATOM    467  N7  G      15      40.850  36.348  52.494  1.00  0.00
ATOM    468  C5  G      15      39.959  35.339  51.958  1.00  0.00
ATOM    469  C6  G      15      39.520  35.026  50.565  1.00  0.00
ATOM    470  O6  G      15      39.803  35.662  49.573  1.00  0.00
ATOM    471  N1  G      15      38.766  33.943  50.436  1.00  0.00
ATOM    472  H1  G      15      38.371  33.781  49.521  1.00  0.00
ATOM    473  C2  G      15      38.324  33.181  51.535  1.00  0.00
ATOM    474  N2  G      15      37.698  32.076  51.234  1.00  0.00
ATOM    475  H21 G      15      37.396  31.409  51.929  1.00  0.00
ATOM    476  H22 G      15      37.604  31.869  50.249  1.00  0.00
ATOM    477  N3  G      15      38.618  33.448  52.805  1.00  0.00
ATOM    478  C4  G      15      39.466  34.514  52.985  1.00  0.00
ATOM    479  C3' G      15      41.768  34.302  56.565  1.00  0.00
ATOM    480  H3' G      15      42.344  34.751  55.756  1.00  0.00
ATOM    481  C2' G      15      40.649  33.471  55.947  1.00  0.00
ATOM    482  H2' G      15      40.922  32.861  55.085  1.00  0.00
ATOM    483  O2' G      15      39.940  32.751  56.930  1.00  0.00
ATOM    484 HO2' G      15      39.812  31.850  56.624  1.00  0.00
ATOM    485  O3' G      15      42.591  33.876  57.650  1.00  0.00
ATOM    486  P   U      16      43.817  32.878  57.329  1.00  0.00
ATOM    487  OP1 U      16      44.454  32.498  58.627  1.00  0.00
ATOM    488  OP2 U      16      44.639  33.681  56.431  1.00  0.00
ATOM    489  O5' U      16      43.364  31.591  56.401  1.00  0.00
ATOM    490  C5' U      16      42.736  30.523  57.104  1.00  0.00
ATOM    491  H5' U      16      41.776  30.804  57.536  1.00  0.00
ATOM    492 H5'' U      16      43.382  30.126  57.886  1.00  0.00
ATOM    493  C4' U      16      42.413  29.520  55.986  1.00  0.00
ATOM    494  H4' U      16      41.927  28.632  56.391  1.00  0.00
ATOM    495  O4' U      16      41.492  30.149  55.080  1.00  0.00
ATOM    496  C1' U      16      41.444  29.475  53.847  1.00  0.00
ATOM    497  H1' U      16      40.569  28.829  53.779  1.00  0.00
ATOM    498  N1  U      16      41.447  30.315  52.645  1.00  0.00
ATOM    499  C6  U      16      42.449  31.260  52.490  1.00  0.00
ATOM    500  H6  U      16      43.152  31.374  53.301  1.00  0.00
ATOM    501  C5  U      16      42.591  31.964  51.349  1.00  0.00
ATOM    502  H5  U      16      43.345  32.733  51.271  1.00  0.00
ATOM    503  C4  U      16      41.740  31.819  50.215  1.00  0.00
ATOM    504  O4  U      16      41.648  32.587  49.249  1.00  0.00
ATOM    505  N3  U      16      40.883  30.793  50.336  1.00  0.00
ATOM    506  H3  U      16      40.475  30.484  49.465  1.00  0.00
ATOM    507  C2  U      16      40.647  30.094  51.553  1.00  0.00
ATOM    508  O2  U      16      39.787  29.201  51.639  1.00  0.00
ATOM    509  C3' U      16      43.555  29.091  54.985  1.00  0.00
ATOM    510  H3' U      16      44.120  29.974  54.684  1.00  0.00
ATOM    511  C2' U      16      42.710  28.532  53.859  1.00  0.00
ATOM    512  H2' U      16      43.344  28.624  52.977  1.00  0.00
ATOM    513  O2' U      16      42.143  27.220  54.255  1.00  0.00
ATOM    514 HO2' U      16      42.806  26.615  53.913  1.00  0.00
ATOM    515  O3' U      16      44.324  28.124  55.611  1.00  0.00
ATOM    516  P   G      17      45.754  27.725  55.214  1.00  0.00
ATOM    517  OP1 G      17      46.332  27.075  56.446  1.00  0.00
ATOM    518  OP2 G      17      46.430  28.926  54.682  1.00  0.00
ATOM    519  O5' G      17      45.765  26.668  53.984  1.00  0.00
ATOM    520  C5' G      17      45.391  25.289  54.229  1.00  0.00
ATOM    521  H5' G      17      44.701  25.098  55.051  1.00  0.00
ATOM    522 H5'' G      17      46.354  24.799  54.371  1.00  0.00
ATOM    523  C4' G      17      44.834  24.806  52.916  1.00  0.00
ATOM    524  H4' G      17      44.296  23.889  53.153  1.00  0.00
ATOM    525  O4' G      17      43.933  25.798  52.490  1.00  0.00
ATOM    526  C1' G      17      43.865  25.747  51.041  1.00  0.00
ATOM    527  H1' G      17      43.087  25.069  50.689  1.00  0.00
ATOM    528  N9  G      17      43.782  27.040  50.365  1.00  0.00
ATOM    529  C8  G      17      42.738  27.490  49.627  1.00  0.00
ATOM    530  H8  G      17      41.843  26.895  49.518  1.00  0.00
ATOM    531  N7  G      17      42.814  28.668  49.193  1.00  0.00
ATOM    532  C5  G      17      44.035  29.142  49.656  1.00  0.00
ATOM    533  C6  G      17      44.715  30.424  49.436  1.00  0.00
ATOM    534  O6  G      17      44.360  31.354  48.772  1.00  0.00
ATOM    535  N1  G      17      46.081  30.334  49.842  1.00  0.00
ATOM    536  H1  G      17      46.580  31.211  49.873  1.00  0.00
ATOM    537  C2  G      17      46.655  29.227  50.492  1.00  0.00
ATOM    538  N2  G      17      47.864  29.326  50.900  1.00  0.00
ATOM    539  H21 G      17      48.133  28.818  51.730  1.00  0.00
ATOM    540  H22 G      17      48.508  30.070  50.673  1.00  0.00
ATOM    541  N3  G      17      46.016  28.110  50.790  1.00  0.00
ATOM    542  C4  G      17      44.699  28.153  50.396  1.00  0.00
ATOM    543  C3' G      17      45.939  24.665  51.942  1.00  0.00
ATOM    544  H3' G      17      46.715  25.379  52.221  1.00  0.00
ATOM    545  C2' G      17      45.185  24.994  50.628  1.00  0.00
ATOM    546  H2' G      17      45.831  25.587  49.979  1.00  0.00
ATOM    547  O2' G      17      44.680  23.825  49.991  1.00  0.00
ATOM    548 HO2' G      17      45.151  23.102  50.413  1.00  0.00
ATOM    549  O3' G      17      46.526  23.388  51.932  1.00  0.00
ATOM    550  P   C      18      48.067  23.031  51.561  1.00  0.00
ATOM    551  OP1 C      18      48.246  21.626  52.101  1.00  0.00
ATOM    552  OP2 C      18      48.864  24.094  52.096  1.00  0.00
ATOM    553  O5' C      18      47.975  23.046  49.988  1.00  0.00
ATOM    554  C5' C      18      47.770  21.884  49.311  1.00  0.00
ATOM    555  H5' C      18      46.878  21.460  49.772  1.00  0.00
ATOM    556 H5'' C      18      48.579  21.156  49.367  1.00  0.00
ATOM    557  C4' C      18      47.468  22.239  47.844  1.00  0.00
ATOM    558  H4' C      18      47.251  21.256  47.426  1.00  0.00
ATOM    559  O4' C      18      46.307  23.030  47.469  1.00  0.00
ATOM    560  C1' C      18      46.660  23.819  46.343  1.00  0.00
ATOM    561  H1' C      18      45.940  23.772  45.526  1.00  0.00
ATOM    562  N1  C      18      46.625  25.234  46.898  1.00  0.00
ATOM    563  C6  C      18      45.458  25.741  47.367  1.00  0.00
ATOM    564  H6  C      18      44.571  25.151  47.545  1.00  0.00
ATOM    565  C5  C      18      45.275  27.068  47.346  1.00  0.00
ATOM    566  H5  C      18      44.242  27.342  47.501  1.00  0.00
ATOM    567  C4  C      18      46.365  27.895  47.002  1.00  0.00
ATOM    568  N4  C      18      46.338  29.207  46.945  1.00  0.00
ATOM    569  H41 C      18      45.485  29.733  47.067  1.00  0.00
ATOM    570  H42 C      18      47.219  29.584  46.629  1.00  0.00
ATOM    571  N3  C      18      47.569  27.447  46.840  1.00  0.00
ATOM    572  C2  C      18      47.750  26.123  46.847  1.00  0.00
ATOM    573  O2  C      18      48.961  25.807  46.755  1.00  0.00
ATOM    574  C3' C      18      48.684  22.891  47.154  1.00  0.00
ATOM    575  H3' C      18      48.856  23.708  47.855  1.00  0.00
ATOM    576  C2' C      18      47.984  23.316  45.836  1.00  0.00
ATOM    577  H2' C      18      48.547  24.056  45.268  1.00  0.00
ATOM    578  O2' C      18      47.573  22.197  45.036  1.00  0.00
ATOM    579 HO2' C      18      48.240  21.515  45.148  1.00  0.00
ATOM    580  O3' C      18      49.869  22.036  46.772  1.00  0.00
ATOM    581  P   A      19      51.315  22.660  46.629  1.00  0.00
ATOM    582  OP1 A      19      51.043  24.076  46.457  1.00  0.00
ATOM    583  OP2 A      19      52.093  21.826  45.704  1.00  0.00
ATOM    584  O5' A      19      52.016  22.586  48.034  1.00  0.00
ATOM    585  C5' A      19      51.406  22.537  49.264  1.00  0.00
ATOM    586  H5' A      19      51.046  21.541  49.521  1.00  0.00
ATOM    587 H5'' A      19      50.568  23.219  49.407  1.00  0.00
ATOM    588  C4' A      19      52.375  23.042  50.299  1.00  0.00
ATOM    589  H4' A      19      51.859  23.203  51.246  1.00  0.00
ATOM    590  O4' A      19      53.340  22.065  50.517  1.00  0.00
ATOM    591  C1' A      19      54.509  22.740  51.047  1.00  0.00
ATOM    592  H1' A      19      54.614  22.438  52.089  1.00  0.00
ATOM    593  N9  A      19      55.768  22.367  50.374  1.00  0.00
ATOM    594  C8  A      19      56.846  21.635  50.886  1.00  0.00
ATOM    595  H8  A      19      56.857  21.230  51.887  1.00  0.00
ATOM    596  N7  A      19      57.893  21.531  50.068  1.00  0.00
ATOM    597  C5  A      19      57.423  22.053  48.870  1.00  0.00
ATOM    598  C6  A      19      57.904  22.138  47.547  1.00  0.00
ATOM    599  N6  A      19      59.068  21.641  47.128  1.00  0.00
ATOM    600  H61 A      19      59.758  21.393  47.823  1.00  0.00
ATOM    601  H62 A      19      59.370  21.635  46.165  1.00  0.00
ATOM    602  N1  A      19      57.242  22.644  46.532  1.00  0.00
ATOM    603  C2  A      19      56.120  23.221  46.910  1.00  0.00
ATOM    604  H2  A      19      55.665  23.778  46.105  1.00  0.00
ATOM    605  N3  A      19      55.527  23.315  48.078  1.00  0.00
ATOM    606  C4  A      19      56.226  22.684  49.084  1.00  0.00
ATOM    607  C3' A      19      53.077  24.410  50.003  1.00  0.00
ATOM    608  H3' A      19      53.438  24.370  48.975  1.00  0.00
ATOM    609  C2' A      19      54.257  24.242  51.059  1.00  0.00
ATOM    610  H2' A      19      55.174  24.735  50.736  1.00  0.00
ATOM    611  O2' A      19      53.838  24.638  52.397  1.00  0.00
ATOM    612 HO2' A      19      54.082  25.549  52.576  1.00  0.00
ATOM    613  O3' A      19      52.095  25.439  50.251  1.00  0.00
ATOM    614  P   G      20      51.990  26.669  49.278  1.00  0.00
ATOM    615  OP1 G      20      50.858  27.402  49.858  1.00  0.00
ATOM    616  OP2 G      20      51.813  26.213  47.940  1.00  0.00
ATOM    617  O5' G      20      53.387  27.595  49.414  1.00  0.00
ATOM    618  C5' G      20      54.023  27.781  50.691  1.00  0.00
ATOM    619  H5' G      20      54.280  26.829  51.155  1.00  0.00
ATOM    620 H5'' G      20      53.345  28.100  51.483  1.00  0.00
ATOM    621  C4' G      20      55.222  28.721  50.527  1.00  0.00
ATOM    622  H4' G      20      55.659  28.798  51.523  1.00  0.00
ATOM    623  O4' G      20      56.239  28.112  49.725  1.00  0.00
ATOM    624  C1' G      20      56.611  29.120  48.778  1.00  0.00
ATOM    625  H1' G      20      57.693  29.236  48.726  1.00  0.00
ATOM    626  N9  G      20      56.140  28.612  47.464  1.00  0.00
ATOM    627  C8  G      20      55.462  27.440  47.192  1.00  0.00
ATOM    628  H8  G      20      55.267  26.698  47.953  1.00  0.00
ATOM    629  N7  G      20      55.199  27.227  45.937  1.00  0.00
ATOM    630  C5  G      20      55.649  28.436  45.387  1.00  0.00
ATOM    631  C6  G      20      55.513  28.919  44.050  1.00  0.00
ATOM    632  O6  G      20      55.026  28.283  43.114  1.00  0.00
ATOM    633  N1  G      20      56.084  30.144  43.835  1.00  0.00
ATOM    634  H1  G      20      56.090  30.515  42.895  1.00  0.00
ATOM    635  C2  G      20      56.583  30.862  44.820  1.00  0.00
ATOM    636  N2  G      20      57.168  31.971  44.402  1.00  0.00
ATOM    637  H21 G      20      57.585  32.564  45.105  1.00  0.00
ATOM    638  H22 G      20      57.185  32.249  43.431  1.00  0.00
ATOM    639  N3  G      20      56.659  30.547  46.073  1.00  0.00
ATOM    640  C4  G      20      56.185  29.283  46.288  1.00  0.00
ATOM    641  C3' G      20      54.727  30.034  49.862  1.00  0.00
ATOM    642  H3' G      20      54.059  29.874  49.015  1.00  0.00
ATOM    643  C2' G      20      55.996  30.456  49.222  1.00  0.00
ATOM    644  H2' G      20      55.775  31.134  48.398  1.00  0.00
ATOM    645  O2' G      20      56.884  31.170  50.030  1.00  0.00
ATOM    646 HO2' G      20      56.534  31.255  50.920  1.00  0.00
ATOM    647  O3' G      20      54.300  30.947  50.848  1.00  0.00
ATOM    648  P   C      21      53.172  32.021  50.593  1.00  0.00
ATOM    649  OP1 C      21      52.929  32.906  51.782  1.00  0.00
ATOM    650  OP2 C      21      52.038  31.328  49.961  1.00  0.00
ATOM    651  O5' C      21      53.681  32.919  49.462  1.00  0.00
ATOM    652  C5' C      21      54.689  33.860  49.565  1.00  0.00
ATOM    653  H5' C      21      55.482  33.150  49.799  1.00  0.00
ATOM    654 H5'' C      21      54.397  34.572  50.337  1.00  0.00
ATOM    655  C4' C      21      55.047  34.479  48.190  1.00  0.00
ATOM    656  H4' C      21      55.836  35.213  48.354  1.00  0.00
ATOM    657  O4' C      21      55.439  33.610  47.182  1.00  0.00
ATOM    658  C1' C      21      54.820  33.950  45.963  1.00  0.00
ATOM    659  H1' C      21      55.578  34.088  45.193  1.00  0.00
ATOM    660  N1  C      21      53.869  32.833  45.497  1.00  0.00
ATOM    661  C6  C      21      53.526  31.748  46.232  1.00  0.00
ATOM    662  H6  C      21      53.657  31.796  47.303  1.00  0.00
ATOM    663  C5  C      21      52.971  30.642  45.635  1.00  0.00
ATOM    664  H5  C      21      52.728  29.766  46.219  1.00  0.00
ATOM    665  C4  C      21      52.680  30.711  44.224  1.00  0.00
ATOM    666  N4  C      21      52.064  29.746  43.636  1.00  0.00
ATOM    667  H41 C      21      51.869  28.905  44.161  1.00  0.00
ATOM    668  H42 C      21      52.150  29.711  42.630  1.00  0.00
ATOM    669  N3  C      21      52.942  31.767  43.497  1.00  0.00
ATOM    670  C2  C      21      53.588  32.792  44.134  1.00  0.00
ATOM    671  O2  C      21      53.886  33.751  43.447  1.00  0.00
ATOM    672  C3' C      21      53.916  35.153  47.579  1.00  0.00
ATOM    673  H3' C      21      53.116  34.413  47.608  1.00  0.00
ATOM    674  C2' C      21      54.106  35.239  46.055  1.00  0.00
ATOM    675  H2' C      21      53.147  35.255  45.536  1.00  0.00
ATOM    676  O2' C      21      55.017  36.328  45.717  1.00  0.00
ATOM    677 HO2' C      21      54.622  37.157  45.995  1.00  0.00
ATOM    678  O3' C      21      53.483  36.447  48.091  1.00  0.00
ATOM    679  P   U      22      51.904  36.857  48.189  1.00  0.00
ATOM    680  OP1 U      22      51.860  38.087  49.016  1.00  0.00
ATOM    681  OP2 U      22      51.061  35.635  48.544  1.00  0.00
ATOM    682  O5' U      22      51.590  37.180  46.720  1.00  0.00
ATOM    683  C5' U      22      51.983  38.408  46.137  1.00  0.00
ATOM    684  H5' U      22      53.064  38.447  46.267  1.00  0.00
ATOM    685 H5'' U      22      51.483  39.178  46.726  1.00  0.00
ATOM    686  C4' U      22      51.551  38.443  44.706  1.00  0.00
ATOM    687  H4' U      22      51.846  39.399  44.274  1.00  0.00
ATOM    688  O4' U      22      52.041  37.398  43.869  1.00  0.00
ATOM    689  C1' U      22      51.085  36.902  42.924  1.00  0.00
ATOM    690  H1' U      22      51.684  37.024  42.021  1.00  0.00
ATOM    691  N1  U      22      50.674  35.463  43.183  1.00  0.00
ATOM    692  C6  U      22      50.486  34.979  44.505  1.00  0.00
ATOM    693  H6  U      22      50.660  35.558  45.399  1.00  0.00
ATOM    694  C5  U      22      50.078  33.695  44.766  1.00  0.00
ATOM    695  H5  U      22      49.812  33.410  45.774  1.00  0.00
ATOM    696  C4  U      22      49.868  32.772  43.713  1.00  0.00
ATOM    697  O4  U      22      49.473  31.609  43.749  1.00  0.00
ATOM    698  N3  U      22      49.955  33.375  42.452  1.00  0.00
ATOM    699  H3  U      22      49.628  32.754  41.726  1.00  0.00
ATOM    700  C2  U      22      50.445  34.603  42.091  1.00  0.00
ATOM    701  O2  U      22      50.686  34.861  40.877  1.00  0.00
ATOM    702  C3' U      22      50.029  38.350  44.506  1.00  0.00
ATOM    703  H3' U      22      49.740  37.513  45.142  1.00  0.00
ATOM    704  C2' U      22      49.895  37.873  43.065  1.00  0.00
ATOM    705  H2' U      22      48.974  37.313  42.904  1.00  0.00
ATOM    706  O2' U      22      49.972  38.925  42.104  1.00  0.00
ATOM    707 HO2' U      22      49.241  39.540  42.206  1.00  0.00
ATOM    708  O3' U      22      49.281  39.519  44.686  1.00  0.00
ATOM    709  P   C      23      47.802  39.490  45.206  1.00  0.00
ATOM    710  OP1 C      23      47.346  40.832  45.608  1.00  0.00
ATOM    711  OP2 C      23      47.724  38.430  46.221  1.00  0.00
ATOM    712  O5' C      23      47.037  39.059  43.847  1.00  0.00
ATOM    713  C5' C      23      46.581  40.094  42.935  1.00  0.00
ATOM    714  H5' C      23      47.398  40.803  42.802  1.00  0.00
ATOM    715 H5'' C      23      45.800  40.714  43.375  1.00  0.00
ATOM    716  C4' C      23      46.019  39.668  41.562  1.00  0.00
ATOM    717  H4' C      23      45.797  40.415  40.800  1.00  0.00
ATOM    718  O4' C      23      46.916  38.626  41.212  1.00  0.00
ATOM    719  C1' C      23      46.280  37.551  40.496  1.00  0.00
ATOM    720  H1' C      23      46.668  37.448  39.483  1.00  0.00
ATOM    721  N1  C      23      46.454  36.216  41.174  1.00  0.00
ATOM    722  C6  C      23      46.592  36.082  42.543  1.00  0.00
ATOM    723  H6  C      23      46.418  36.934  43.183  1.00  0.00
ATOM    724  C5  C      23      46.701  34.817  43.042  1.00  0.00
ATOM    725  H5  C      23      46.775  34.737  44.117  1.00  0.00
ATOM    726  C4  C      23      46.617  33.706  42.143  1.00  0.00
ATOM    727  N4  C      23      46.704  32.567  42.632  1.00  0.00
ATOM    728  H41 C      23      46.901  31.807  41.996  1.00  0.00
ATOM    729  H42 C      23      46.569  32.480  43.629  1.00  0.00
ATOM    730  N3  C      23      46.546  33.845  40.828  1.00  0.00
ATOM    731  C2  C      23      46.437  35.109  40.330  1.00  0.00
ATOM    732  O2  C      23      46.030  35.183  39.157  1.00  0.00
ATOM    733  C3' C      23      44.783  38.839  41.815  1.00  0.00
ATOM    734  H3' C      23      44.956  38.215  42.692  1.00  0.00
ATOM    735  C2' C      23      44.772  38.004  40.508  1.00  0.00
ATOM    736  H2' C      23      44.083  37.159  40.549  1.00  0.00
ATOM    737  O2' C      23      44.542  38.797  39.318  1.00  0.00
ATOM    738 HO2' C      23      43.802  39.400  39.414  1.00  0.00
ATOM    739  O3' C      23      43.485  39.541  41.868  1.00  0.00
ATOM    740  P   G      24      42.105  38.949  42.349  1.00  0.00
ATOM    741  OP1 G      24      41.062  39.988  42.294  1.00  0.00
ATOM    742  OP2 G      24      42.371  38.254  43.639  1.00  0.00
ATOM    743  O5' G      24      41.792  37.749  41.370  1.00  0.00
ATOM    744  C5' G      24      41.346  37.929  40.032  1.00  0.00
ATOM    745  H5' G      24      42.042  38.476  39.397  1.00  0.00
ATOM    746 H5'' G      24      40.453  38.553  40.003  1.00  0.00
ATOM    747  C4' G      24      40.965  36.705  39.217  1.00  0.00
ATOM    748  H4' G      24      40.815  36.975  38.172  1.00  0.00
ATOM    749  O4' G      24      42.083  35.859  39.045  1.00  0.00
ATOM    750  C1' G      24      41.661  34.548  39.252  1.00  0.00
ATOM    751  H1' G      24      41.999  33.845  38.490  1.00  0.00
ATOM    752  N9  G      24      42.151  34.057  40.560  1.00  0.00
ATOM    753  C8  G      24      42.781  34.731  41.515  1.00  0.00
ATOM    754  H8  G      24      42.987  35.782  41.380  1.00  0.00
ATOM    755  N7  G      24      43.311  33.989  42.463  1.00  0.00
ATOM    756  C5  G      24      42.959  32.726  42.110  1.00  0.00
ATOM    757  C6  G      24      43.157  31.507  42.779  1.00  0.00
ATOM    758  O6  G      24      43.670  31.248  43.885  1.00  0.00
ATOM    759  N1  G      24      42.651  30.456  42.061  1.00  0.00
ATOM    760  H1  G      24      42.745  29.502  42.379  1.00  0.00
ATOM    761  C2  G      24      42.167  30.531  40.827  1.00  0.00
ATOM    762  N2  G      24      41.547  29.385  40.616  1.00  0.00
ATOM    763  H21 G      24      41.068  29.198  39.746  1.00  0.00
ATOM    764  H22 G      24      41.735  28.641  41.272  1.00  0.00
ATOM    765  N3  G      24      41.842  31.640  40.191  1.00  0.00
ATOM    766  C4  G      24      42.273  32.766  40.899  1.00  0.00
ATOM    767  C3' G      24      39.766  35.861  39.790  1.00  0.00
ATOM    768  H3' G      24      39.857  35.830  40.876  1.00  0.00
ATOM    769  C2' G      24      40.146  34.553  39.217  1.00  0.00
ATOM    770  H2' G      24      39.817  33.659  39.747  1.00  0.00
ATOM    771  O2' G      24      39.773  34.436  37.913  1.00  0.00
ATOM    772 HO2' G      24      39.024  35.035  37.872  1.00  0.00
ATOM    773  O3' G      24      38.503  36.293  39.288  1.00  0.00
ATOM    774  P   A      25      37.288  36.529  40.255  1.00  0.00
ATOM    775  OP1 A      25      36.154  36.980  39.448  1.00  0.00
ATOM    776  OP2 A      25      37.819  37.316  41.351  1.00  0.00
ATOM    777  O5' A      25      37.077  35.001  40.577  1.00  0.00
ATOM    778  C5' A      25      36.130  34.108  39.878  1.00  0.00
ATOM    779  H5' A      25      36.196  34.243  38.798  1.00  0.00
ATOM    780 H5'' A      25      35.121  34.416  40.149  1.00  0.00
ATOM    781  C4' A      25      36.378  32.595  40.205  1.00  0.00
ATOM    782  H4' A      25      35.974  31.919  39.451  1.00  0.00
ATOM    783  O4' A      25      37.754  32.206  40.240  1.00  0.00
ATOM    784  C1' A      25      38.072  31.298  41.224  1.00  0.00
ATOM    785  H1' A      25      38.697  30.503  40.817  1.00  0.00
ATOM    786  N9  A      25      38.788  31.936  42.281  1.00  0.00
ATOM    787  C8  A      25      39.127  33.221  42.391  1.00  0.00
ATOM    788  H8  A      25      38.896  33.949  41.627  1.00  0.00
ATOM    789  N7  A      25      39.827  33.565  43.442  1.00  0.00
ATOM    790  C5  A      25      39.970  32.343  44.041  1.00  0.00
ATOM    791  C6  A      25      40.592  31.885  45.246  1.00  0.00
ATOM    792  N6  A      25      41.155  32.642  46.155  1.00  0.00
ATOM    793  H61 A      25      41.063  33.648  46.138  1.00  0.00
ATOM    794  H62 A      25      41.579  32.258  46.987  1.00  0.00
ATOM    795  N1  A      25      40.535  30.606  45.640  1.00  0.00
ATOM    796  C2  A      25      39.959  29.727  44.808  1.00  0.00
ATOM    797  H2  A      25      39.846  28.734  45.217  1.00  0.00
ATOM    798  N3  A      25      39.371  29.965  43.585  1.00  0.00
ATOM    799  C4  A      25      39.434  31.311  43.275  1.00  0.00
ATOM    800  C3' A      25      35.843  32.131  41.574  1.00  0.00
ATOM    801  H3' A      25      36.077  32.866  42.343  1.00  0.00
ATOM    802  C2' A      25      36.762  30.873  41.790  1.00  0.00
ATOM    803  H2' A      25      36.873  30.579  42.833  1.00  0.00
ATOM    804  O2' A      25      36.360  29.823  40.936  1.00  0.00
ATOM    805 HO2' A      25      37.019  29.127  40.889  1.00  0.00
ATOM    806  O3' A      25      34.470  31.856  41.499  1.00  0.00
ATOM    807  P   C      26      33.466  31.953  42.766  1.00  0.00
ATOM    808  OP1 C      26      32.140  31.391  42.451  1.00  0.00
ATOM    809  OP2 C      26      33.564  33.348  43.360  1.00  0.00
ATOM    810  O5' C      26      34.055  30.987  43.904  1.00  0.00
ATOM    811  C5' C      26      34.311  29.611  43.702  1.00  0.00
ATOM    812  H5' C      26      34.841  29.444  42.764  1.00  0.00
ATOM    813 H5'' C      26      33.334  29.130  43.661  1.00  0.00
ATOM    814  C4' C      26      35.106  29.271  44.935  1.00  0.00
ATOM    815  H4' C      26      35.176  28.183  44.965  1.00  0.00
ATOM    816  O4' C      26      36.385  29.853  44.970  1.00  0.00
ATOM    817  C1' C      26      36.657  30.304  46.270  1.00  0.00
ATOM    818  H1' C      26      37.535  29.705  46.510  1.00  0.00
ATOM    819  N1  C      26      36.798  31.799  46.460  1.00  0.00
ATOM    820  C6  C      26      36.669  32.675  45.391  1.00  0.00
ATOM    821  H6  C      26      36.173  32.324  44.498  1.00  0.00
ATOM    822  C5  C      26      37.150  33.922  45.480  1.00  0.00
ATOM    823  H5  C      26      37.055  34.648  44.686  1.00  0.00
ATOM    824  C4  C      26      37.923  34.234  46.649  1.00  0.00
ATOM    825  N4  C      26      38.426  35.399  46.892  1.00  0.00
ATOM    826  H41 C      26      38.297  36.133  46.210  1.00  0.00
ATOM    827  H42 C      26      39.039  35.501  47.689  1.00  0.00
ATOM    828  N3  C      26      38.058  33.425  47.675  1.00  0.00
ATOM    829  C2  C      26      37.565  32.203  47.615  1.00  0.00
ATOM    830  O2  C      26      37.731  31.547  48.598  1.00  0.00
ATOM    831  C3' C      26      34.405  29.613  46.225  1.00  0.00
ATOM    832  H3' C      26      33.841  30.539  46.115  1.00  0.00
ATOM    833  C2' C      26      35.572  29.795  47.196  1.00  0.00
ATOM    834  H2' C      26      35.453  30.441  48.067  1.00  0.00
ATOM    835  O2' C      26      36.050  28.550  47.708  1.00  0.00
ATOM    836 HO2' C      26      35.338  27.930  47.538  1.00  0.00
ATOM    837  O3' C      26      33.477  28.584  46.652  1.00  0.00
ATOM    838  P   U      27      32.279  28.879  47.631  1.00  0.00
ATOM    839  OP1 U      27      31.667  27.626  48.009  1.00  0.00
ATOM    840  OP2 U      27      31.262  29.754  47.004  1.00  0.00
ATOM    841  O5' U      27      32.924  29.632  48.854  1.00  0.00
ATOM    842  C5' U      27      33.628  28.954  49.888  1.00  0.00
ATOM    843  H5' U      27      34.538  28.450  49.562  1.00  0.00
ATOM    844 H5'' U      27      33.048  28.112  50.267  1.00  0.00
ATOM    845  C4' U      27      33.911  29.871  51.033  1.00  0.00
ATOM    846  H4' U      27      34.512  29.310  51.749  1.00  0.00
ATOM    847  O4' U      27      34.668  31.047  50.679  1.00  0.00
ATOM    848  C1' U      27      33.990  32.168  51.165  1.00  0.00
ATOM    849  H1' U      27      34.358  32.238  52.188  1.00  0.00
ATOM    850  N1  U      27      34.383  33.293  50.405  1.00  0.00
ATOM    851  C6  U      27      34.026  33.324  49.058  1.00  0.00
ATOM    852  H6  U      27      33.655  32.406  48.628  1.00  0.00
ATOM    853  C5  U      27      34.419  34.422  48.332  1.00  0.00
ATOM    854  H5  U      27      34.011  34.458  47.332  1.00  0.00
ATOM    855  C4  U      27      35.198  35.541  48.914  1.00  0.00
ATOM    856  O4  U      27      35.587  36.519  48.308  1.00  0.00
ATOM    857  N3  U      27      35.487  35.369  50.223  1.00  0.00
ATOM    858  H3  U      27      36.053  36.062  50.693  1.00  0.00
ATOM    859  C2  U      27      35.045  34.336  50.956  1.00  0.00
ATOM    860  O2  U      27      35.315  34.407  52.180  1.00  0.00
ATOM    861  C3' U      27      32.645  30.356  51.694  1.00  0.00
ATOM    862  H3' U      27      31.866  29.770  51.207  1.00  0.00
ATOM    863  C2' U      27      32.551  31.815  51.071  1.00  0.00
ATOM    864  H2' U      27      32.208  31.669  50.047  1.00  0.00
ATOM    865  O2' U      27      31.693  32.620  51.880  1.00  0.00
ATOM    866 HO2' U      27      31.896  32.584  52.817  1.00  0.00
ATOM    867  O3' U      27      32.523  30.134  53.068  1.00  0.00
ATOM    868  P   A      28      32.028  28.664  53.572  1.00  0.00
ATOM    869  OP1 A      28      32.307  27.666  52.572  1.00  0.00
ATOM    870  OP2 A      28      30.669  28.749  54.190  1.00  0.00
ATOM    871  O5' A      28      33.036  28.441  54.649  1.00  0.00
ATOM    872  C5' A      28      33.187  27.386  55.509  1.00  0.00
ATOM    873  H5' A      28      33.768  26.650  54.952  1.00  0.00
ATOM    874 H5'' A      28      32.247  26.931  55.820  1.00  0.00
ATOM    875  C4' A      28      33.873  27.776  56.861  1.00  0.00
ATOM    876  H4' A      28      33.779  26.886  57.483  1.00  0.00
ATOM    877  O4' A      28      35.260  28.125  56.542  1.00  0.00
ATOM    878  C1' A      28      35.499  29.358  57.253  1.00  0.00
ATOM    879  H1' A      28      36.442  29.425  57.797  1.00  0.00
ATOM    880  N9  A      28      35.517  30.605  56.386  1.00  0.00
ATOM    881  C8  A      28      35.223  30.729  55.062  1.00  0.00
ATOM    882  H8  A      28      34.989  29.933  54.370  1.00  0.00
ATOM    883  N7  A      28      35.576  31.887  54.572  1.00  0.00
ATOM    884  C5  A      28      35.860  32.580  55.695  1.00  0.00
ATOM    885  C6  A      28      36.071  33.927  55.877  1.00  0.00
ATOM    886  N6  A      28      35.943  34.921  55.024  1.00  0.00
ATOM    887  H61 A      28      35.687  34.709  54.070  1.00  0.00
ATOM    888  H62 A      28      36.032  35.858  55.392  1.00  0.00
ATOM    889  N1  A      28      36.546  34.366  57.038  1.00  0.00
ATOM    890  C2  A      28      36.651  33.520  58.017  1.00  0.00
ATOM    891  H2  A      28      36.885  33.948  58.981  1.00  0.00
ATOM    892  N3  A      28      36.386  32.222  58.046  1.00  0.00
ATOM    893  C4  A      28      35.950  31.788  56.760  1.00  0.00
ATOM    894  C3' A      28      33.222  28.900  57.604  1.00  0.00
ATOM    895  H3' A      28      32.997  29.636  56.831  1.00  0.00
ATOM    896  C2' A      28      34.483  29.429  58.330  1.00  0.00
ATOM    897  H2' A      28      34.281  30.451  58.653  1.00  0.00
ATOM    898  O2' A      28      34.763  28.591  59.415  1.00  0.00
ATOM    899 HO2' A      28      34.016  28.058  59.697  1.00  0.00
ATOM    900  O3' A      28      32.172  28.513  58.385  1.00  0.00
ATOM    901  P   G      29      30.732  29.274  58.287  1.00  0.00
ATOM    902  OP1 G      29      29.940  28.797  59.435  1.00  0.00
ATOM    903  OP2 G      29      30.180  29.214  56.877  1.00  0.00
ATOM    904  O5' G      29      31.176  30.771  58.537  1.00  0.00
ATOM    905  C5' G      29      31.511  31.186  59.838  1.00  0.00
ATOM    906  H5' G      29      32.316  30.515  60.138  1.00  0.00
ATOM    907 H5'' G      29      30.663  30.997  60.497  1.00  0.00
ATOM    908  C4' G      29      32.027  32.630  59.849  1.00  0.00
ATOM    909  H4' G      29      32.294  32.793  60.894  1.00  0.00
ATOM    910  O4' G      29      33.072  32.841  58.960  1.00  0.00
ATOM    911  C1' G      29      33.000  34.149  58.362  1.00  0.00
ATOM    912  H1' G      29      33.983  34.619  58.396  1.00  0.00
ATOM    913  N9  G      29      32.725  34.007  56.899  1.00  0.00
ATOM    914  C8  G      29      32.227  32.975  56.134  1.00  0.00
ATOM    915  H8  G      29      32.021  32.040  56.634  1.00  0.00
ATOM    916  N7  G      29      31.914  33.312  54.884  1.00  0.00
ATOM    917  C5  G      29      32.494  34.603  54.761  1.00  0.00
ATOM    918  C6  G      29      32.598  35.569  53.679  1.00  0.00
ATOM    919  O6  G      29      32.299  35.481  52.532  1.00  0.00
ATOM    920  N1  G      29      33.150  36.749  54.105  1.00  0.00
ATOM    921  H1  G      29      33.213  37.516  53.451  1.00  0.00
ATOM    922  C2  G      29      33.611  37.070  55.361  1.00  0.00
ATOM    923  N2  G      29      33.952  38.321  55.558  1.00  0.00
ATOM    924  H21 G      29      34.109  38.655  56.498  1.00  0.00
ATOM    925  H22 G      29      34.285  38.888  54.791  1.00  0.00
ATOM    926  N3  G      29      33.487  36.177  56.406  1.00  0.00
ATOM    927  C4  G      29      32.937  34.991  56.018  1.00  0.00
ATOM    928  C3' G      29      31.024  33.721  59.426  1.00  0.00
ATOM    929  H3' G      29      30.516  33.449  58.501  1.00  0.00
ATOM    930  C2' G      29      31.938  34.832  59.138  1.00  0.00
ATOM    931  H2' G      29      31.471  35.586  58.504  1.00  0.00
ATOM    932  O2' G      29      32.478  35.423  60.233  1.00  0.00
ATOM    933 HO2' G      29      32.208  36.344  60.271  1.00  0.00
ATOM    934  O3' G      29      30.013  34.008  60.411  1.00  0.00
ATOM    935  P   A      30      28.697  34.813  60.012  1.00  0.00
ATOM    936  OP1 A      30      28.053  35.033  61.267  1.00  0.00
ATOM    937  OP2 A      30      27.960  33.990  59.045  1.00  0.00
ATOM    938  O5' A      30      29.067  36.229  59.336  1.00  0.00
ATOM    939  C5' A      30      29.449  37.318  60.069  1.00  0.00
ATOM    940  H5' A      30      30.372  37.066  60.592  1.00  0.00
ATOM    941 H5'' A      30      28.726  37.702  60.788  1.00  0.00
ATOM    942  C4' A      30      29.747  38.502  59.250  1.00  0.00
ATOM    943  H4' A      30      30.023  39.282  59.959  1.00  0.00
ATOM    944  O4' A      30      30.814  38.236  58.383  1.00  0.00
ATOM    945  C1' A      30      30.629  39.037  57.254  1.00  0.00
ATOM    946  H1' A      30      31.524  39.604  56.995  1.00  0.00
ATOM    947  N9  A      30      30.331  38.224  56.033  1.00  0.00
ATOM    948  C8  A      30      29.946  36.886  55.910  1.00  0.00
ATOM    949  H8  A      30      29.610  36.301  56.753  1.00  0.00
ATOM    950  N7  A      30      29.670  36.493  54.695  1.00  0.00
ATOM    951  C5  A      30      30.146  37.570  53.913  1.00  0.00
ATOM    952  C6  A      30      30.137  37.891  52.543  1.00  0.00
ATOM    953  N6  A      30      29.754  37.147  51.458  1.00  0.00
ATOM    954  H61 A      30      29.484  36.176  51.528  1.00  0.00
ATOM    955  H62 A      30      29.998  37.610  50.594  1.00  0.00
ATOM    956  N1  A      30      30.451  39.111  52.133  1.00  0.00
ATOM    957  C2  A      30      30.942  39.977  53.065  1.00  0.00
ATOM    958  H2  A      30      31.013  41.007  52.750  1.00  0.00
ATOM    959  N3  A      30      31.086  39.834  54.358  1.00  0.00
ATOM    960  C4  A      30      30.570  38.617  54.757  1.00  0.00
ATOM    961  C3' A      30      28.589  38.986  58.358  1.00  0.00
ATOM    962  H3' A      30      28.253  38.124  57.782  1.00  0.00
ATOM    963  C2' A      30      29.453  39.933  57.487  1.00  0.00
ATOM    964  H2' A      30      28.942  40.195  56.560  1.00  0.00
ATOM    965  O2' A      30      29.930  41.124  58.081  1.00  0.00
ATOM    966 HO2' A      30      30.053  41.684  57.311  1.00  0.00
ATOM    967  O3' A      30      27.540  39.620  59.086  1.00  0.00
ATOM    968  P   G      31      26.180  39.796  58.254  1.00  0.00
ATOM    969  OP1 G      31      25.164  40.343  59.170  1.00  0.00
ATOM    970  OP2 G      31      25.920  38.513  57.498  1.00  0.00
ATOM    971  O5' G      31      26.553  40.943  57.146  1.00  0.00
ATOM    972  C5' G      31      26.793  42.219  57.490  1.00  0.00
ATOM    973  H5' G      31      27.517  42.289  58.302  1.00  0.00
ATOM    974 H5'' G      31      25.900  42.699  57.889  1.00  0.00
ATOM    975  C4' G      31      27.095  43.075  56.232  1.00  0.00
ATOM    976  H4' G      31      27.475  44.054  56.523  1.00  0.00
ATOM    977  O4' G      31      28.102  42.504  55.357  1.00  0.00
ATOM    978  C1' G      31      27.591  42.696  54.040  1.00  0.00
ATOM    979  H1' G      31      28.381  43.231  53.512  1.00  0.00
ATOM    980  N9  G      31      27.398  41.422  53.332  1.00  0.00
ATOM    981  C8  G      31      27.272  40.154  53.838  1.00  0.00
ATOM    982  H8  G      31      27.278  39.972  54.903  1.00  0.00
ATOM    983  N7  G      31      27.279  39.225  52.924  1.00  0.00
ATOM    984  C5  G      31      27.352  39.990  51.745  1.00  0.00
ATOM    985  C6  G      31      27.205  39.549  50.370  1.00  0.00
ATOM    986  O6  G      31      27.040  38.466  49.851  1.00  0.00
ATOM    987  N1  G      31      27.268  40.562  49.456  1.00  0.00
ATOM    988  H1  G      31      27.209  40.271  48.491  1.00  0.00
ATOM    989  C2  G      31      27.475  41.907  49.812  1.00  0.00
ATOM    990  N2  G      31      27.316  42.742  48.806  1.00  0.00
ATOM    991  H21 G      31      27.105  43.710  49.004  1.00  0.00
ATOM    992  H22 G      31      27.282  42.353  47.874  1.00  0.00
ATOM    993  N3  G      31      27.526  42.334  51.107  1.00  0.00
ATOM    994  C4  G      31      27.430  41.325  51.997  1.00  0.00
ATOM    995  C3' G      31      25.807  43.181  55.354  1.00  0.00
ATOM    996  H3' G      31      25.252  42.257  55.189  1.00  0.00
ATOM    997  C2' G      31      26.416  43.656  54.073  1.00  0.00
ATOM    998  H2' G      31      25.727  43.527  53.238  1.00  0.00
ATOM    999  O2' G      31      26.856  44.993  53.985  1.00  0.00
ATOM   1000 HO2' G      31      26.688  45.473  54.800  1.00  0.00
ATOM   1001  O3' G      31      24.975  44.179  55.953  1.00  0.00
ATOM   1002  P   C      32      23.387  44.216  55.625  1.00  0.00
ATOM   1003  OP1 C      32      22.851  45.417  56.208  1.00  0.00
ATOM   1004  OP2 C      32      22.808  42.900  55.985  1.00  0.00
ATOM   1005  O5' C      32      23.280  44.347  54.037  1.00  0.00
ATOM   1006  C5' C      32      23.324  45.642  53.434  1.00  0.00
ATOM   1007  H5' C      32      24.245  46.155  53.713  1.00  0.00
ATOM   1008 H5'' C      32      22.443  46.171  53.797  1.00  0.00
ATOM   1009  C4' C      32      23.212  45.484  51.938  1.00  0.00
ATOM   1010  H4' C      32      23.575  46.419  51.513  1.00  0.00
ATOM   1011  O4' C      32      24.104  44.480  51.512  1.00  0.00
ATOM   1012  C1' C      32      23.668  44.125  50.178  1.00  0.00
ATOM   1013  H1' C      32      24.298  44.655  49.463  1.00  0.00
ATOM   1014  N1  C      32      23.671  42.631  50.149  1.00  0.00
ATOM   1015  C6  C      32      23.681  41.869  51.266  1.00  0.00
ATOM   1016  H6  C      32      23.643  42.252  52.275  1.00  0.00
ATOM   1017  C5  C      32      23.836  40.587  51.194  1.00  0.00
ATOM   1018  H5  C      32      23.780  40.048  52.128  1.00  0.00
ATOM   1019  C4  C      32      23.892  39.978  49.907  1.00  0.00
ATOM   1020  N4  C      32      23.894  38.690  49.847  1.00  0.00
ATOM   1021  H41 C      32      24.011  38.064  50.631  1.00  0.00
ATOM   1022  H42 C      32      23.961  38.276  48.929  1.00  0.00
ATOM   1023  N3  C      32      23.847  40.673  48.771  1.00  0.00
ATOM   1024  C2  C      32      23.799  41.978  48.896  1.00  0.00
ATOM   1025  O2  C      32      23.827  42.611  47.861  1.00  0.00
ATOM   1026  C3' C      32      21.874  45.037  51.446  1.00  0.00
ATOM   1027  H3' C      32      21.488  44.157  51.960  1.00  0.00
ATOM   1028  C2' C      32      22.245  44.697  50.010  1.00  0.00
ATOM   1029  H2' C      32      21.578  43.963  49.556  1.00  0.00
ATOM   1030  O2' C      32      22.228  45.834  49.143  1.00  0.00
ATOM   1031 HO2' C      32      21.375  46.275  49.135  1.00  0.00
ATOM   1032  O3' C      32      20.913  46.076  51.444  1.00  0.00
ATOM   1033  P   C      33      19.545  46.082  52.143  1.00  0.00
ATOM   1034  OP1 C      33      18.880  47.318  51.631  1.00  0.00
ATOM   1035  OP2 C      33      19.677  45.905  53.569  1.00  0.00
ATOM   1036  O5' C      33      18.813  44.788  51.455  1.00  0.00
ATOM   1037  C5' C      33      18.549  44.777  50.065  1.00  0.00
ATOM   1038  H5' C      33      19.519  44.863  49.576  1.00  0.00
ATOM   1039 H5'' C      33      17.941  45.654  49.843  1.00  0.00
ATOM   1040  C4' C      33      17.817  43.549  49.501  1.00  0.00
ATOM   1041  H4' C      33      17.656  43.747  48.442  1.00  0.00
ATOM   1042  O4' C      33      18.654  42.440  49.714  1.00  0.00
ATOM   1043  C1' C      33      17.998  41.488  50.619  1.00  0.00
ATOM   1044  H1' C      33      17.441  40.746  50.048  1.00  0.00
ATOM   1045  N1  C      33      18.997  40.825  51.476  1.00  0.00
ATOM   1046  C6  C      33      19.861  41.649  52.209  1.00  0.00
ATOM   1047  H6  C      33      19.722  42.713  52.090  1.00  0.00
ATOM   1048  C5  C      33      20.693  41.059  53.106  1.00  0.00
ATOM   1049  H5  C      33      21.423  41.668  53.619  1.00  0.00
ATOM   1050  C4  C      33      20.717  39.620  53.099  1.00  0.00
ATOM   1051  N4  C      33      21.621  39.000  53.838  1.00  0.00
ATOM   1052  H41 C      33      22.205  39.472  54.513  1.00  0.00
ATOM   1053  H42 C      33      21.688  37.992  53.836  1.00  0.00
ATOM   1054  N3  C      33      19.980  38.885  52.359  1.00  0.00
ATOM   1055  C2  C      33      19.154  39.460  51.483  1.00  0.00
ATOM   1056  O2  C      33      18.416  38.729  50.797  1.00  0.00
ATOM   1057  C3' C      33      16.505  43.312  50.350  1.00  0.00
ATOM   1058  H3' C      33      16.216  44.179  50.944  1.00  0.00
ATOM   1059  C2' C      33      16.971  42.316  51.385  1.00  0.00
ATOM   1060  H2' C      33      17.476  42.798  52.222  1.00  0.00
ATOM   1061  O2' C      33      15.917  41.520  51.830  1.00  0.00
ATOM   1062 HO2' C      33      15.783  40.833  51.173  1.00  0.00
ATOM   1063  O3' C      33      15.491  42.738  49.511  1.00  0.00
ATOM   1064  P   C      34      14.841  43.547  48.334  1.00  0.00
ATOM   1065  OP1 C      34      15.153  44.978  48.537  1.00  0.00
ATOM   1066  OP2 C      34      13.430  43.020  48.276  1.00  0.00
ATOM   1067  O5' C      34      15.593  42.996  47.104  1.00  0.00
ATOM   1068  C5' C      34      15.637  43.817  45.931  1.00  0.00
ATOM   1069  H5' C      34      16.451  44.539  46.005  1.00  0.00
ATOM   1070 H5'' C      34      14.683  44.327  45.799  1.00  0.00
ATOM   1071  C4' C      34      15.831  42.986  44.703  1.00  0.00
ATOM   1072  H4' C      34      15.626  43.703  43.908  1.00  0.00
ATOM   1073  O4' C      34      17.159  42.522  44.577  1.00  0.00
ATOM   1074  C1' C      34      17.130  41.206  44.047  1.00  0.00
ATOM   1075  H1' C      34      17.851  40.992  43.259  1.00  0.00
ATOM   1076  N1  C      34      17.423  40.272  45.257  1.00  0.00
ATOM   1077  C6  C      34      17.670  40.713  46.557  1.00  0.00
ATOM   1078  H6  C      34      17.717  41.744  46.874  1.00  0.00
ATOM   1079  C5  C      34      17.941  39.735  47.467  1.00  0.00
ATOM   1080  H5  C      34      18.339  39.940  48.450  1.00  0.00
ATOM   1081  C4  C      34      18.035  38.401  47.072  1.00  0.00
ATOM   1082  N4  C      34      18.427  37.549  48.011  1.00  0.00
ATOM   1083  H41 C      34      18.684  37.876  48.931  1.00  0.00
ATOM   1084  H42 C      34      18.465  36.601  47.665  1.00  0.00
ATOM   1085  N3  C      34      17.708  37.935  45.916  1.00  0.00
ATOM   1086  C2  C      34      17.443  38.864  44.956  1.00  0.00
ATOM   1087  O2  C      34      17.188  38.390  43.829  1.00  0.00
ATOM   1088  C3' C      34      14.812  41.911  44.416  1.00  0.00
ATOM   1089  H3' C      34      14.547  41.353  45.313  1.00  0.00
ATOM   1090  C2' C      34      15.690  41.065  43.402  1.00  0.00
ATOM   1091  H2' C      34      15.508  39.992  43.461  1.00  0.00
ATOM   1092  O2' C      34      15.779  41.612  42.085  1.00  0.00
ATOM   1093 HO2' C      34      14.926  42.034  41.960  1.00  0.00
ATOM   1094  O3' C      34      13.563  42.291  43.864  1.00  0.00
ATOM   1095  P   U      35      12.180  41.934  44.505  1.00  0.00
ATOM   1096  OP1 U      35      11.142  42.428  43.657  1.00  0.00
ATOM   1097  OP2 U      35      12.086  42.360  45.925  1.00  0.00
ATOM   1098  O5' U      35      12.107  40.337  44.455  1.00  0.00
ATOM   1099  C5' U      35      12.097  39.627  43.196  1.00  0.00
ATOM   1100  H5' U      35      12.715  40.104  42.436  1.00  0.00
ATOM   1101 H5'' U      35      11.065  39.356  42.972  1.00  0.00
ATOM   1102  C4' U      35      12.824  38.291  43.641  1.00  0.00
ATOM   1103  H4' U      35      13.091  37.675  42.783  1.00  0.00
ATOM   1104  O4' U      35      14.019  38.482  44.401  1.00  0.00
ATOM   1105  C1' U      35      14.273  37.361  45.232  1.00  0.00
ATOM   1106  H1' U      35      15.151  36.762  44.992  1.00  0.00
ATOM   1107  N1  U      35      14.469  37.907  46.650  1.00  0.00
ATOM   1108  C6  U      35      14.252  39.220  46.988  1.00  0.00
ATOM   1109  H6  U      35      13.891  39.950  46.278  1.00  0.00
ATOM   1110  C5  U      35      14.477  39.759  48.207  1.00  0.00
ATOM   1111  H5  U      35      14.399  40.825  48.365  1.00  0.00
ATOM   1112  C4  U      35      15.050  38.935  49.286  1.00  0.00
ATOM   1113  O4  U      35      15.415  39.343  50.438  1.00  0.00
ATOM   1114  N3  U      35      15.158  37.615  48.974  1.00  0.00
ATOM   1115  H3  U      35      15.579  37.012  49.666  1.00  0.00
ATOM   1116  C2  U      35      14.844  37.045  47.727  1.00  0.00
ATOM   1117  O2  U      35      14.833  35.813  47.659  1.00  0.00
ATOM   1118  C3' U      35      11.979  37.432  44.542  1.00  0.00
ATOM   1119  H3' U      35      11.592  38.069  45.337  1.00  0.00
ATOM   1120  C2' U      35      12.971  36.489  45.166  1.00  0.00
ATOM   1121  H2' U      35      12.652  36.232  46.176  1.00  0.00
ATOM   1122  O2' U      35      13.306  35.333  44.347  1.00  0.00
ATOM   1123 HO2' U      35      12.591  34.695  44.293  1.00  0.00
ATOM   1124  O3' U      35      10.994  36.847  43.706  1.00  0.00
ATOM   1125  P   G      36       9.579  36.466  44.233  1.00  0.00
ATOM   1126  OP1 G      36       8.782  35.791  43.213  1.00  0.00
ATOM   1127  OP2 G      36       8.893  37.529  44.989  1.00  0.00
ATOM   1128  O5' G      36       9.846  35.335  45.355  1.00  0.00
ATOM   1129  C5' G      36      10.226  33.984  44.971  1.00  0.00
ATOM   1130  H5' G      36      11.087  34.050  44.306  1.00  0.00
ATOM   1131 H5'' G      36       9.442  33.461  44.424  1.00  0.00
ATOM   1132  C4' G      36      10.588  33.258  46.285  1.00  0.00
ATOM   1133  H4' G      36      10.964  32.270  46.021  1.00  0.00
ATOM   1134  O4' G      36      11.596  34.042  47.053  1.00  0.00
ATOM   1135  C1' G      36      11.005  34.436  48.287  1.00  0.00
ATOM   1136  H1' G      36      11.259  33.668  49.018  1.00  0.00
ATOM   1137  N9  G      36      11.367  35.815  48.725  1.00  0.00
ATOM   1138  C8  G      36      11.053  36.990  48.146  1.00  0.00
ATOM   1139  H8  G      36      10.758  37.073  47.111  1.00  0.00
ATOM   1140  N7  G      36      11.205  38.062  48.890  1.00  0.00
ATOM   1141  C5  G      36      11.704  37.544  50.071  1.00  0.00
ATOM   1142  C6  G      36      12.129  38.176  51.268  1.00  0.00
ATOM   1143  O6  G      36      12.108  39.411  51.530  1.00  0.00
ATOM   1144  N1  G      36      12.725  37.349  52.161  1.00  0.00
ATOM   1145  H1  G      36      13.138  37.823  52.951  1.00  0.00
ATOM   1146  C2  G      36      12.619  35.992  52.127  1.00  0.00
ATOM   1147  N2  G      36      13.069  35.207  53.101  1.00  0.00
ATOM   1148  H21 G      36      13.159  34.231  52.856  1.00  0.00
ATOM   1149  H22 G      36      13.563  35.520  53.924  1.00  0.00
ATOM   1150  N3  G      36      12.161  35.316  51.029  1.00  0.00
ATOM   1151  C4  G      36      11.732  36.148  50.016  1.00  0.00
ATOM   1152  C3' G      36       9.367  33.092  47.125  1.00  0.00
ATOM   1153  H3' G      36       8.458  33.079  46.523  1.00  0.00
ATOM   1154  C2' G      36       9.474  34.304  48.072  1.00  0.00
ATOM   1155  H2' G      36       9.001  35.134  47.548  1.00  0.00
ATOM   1156  O2' G      36       8.856  34.050  49.333  1.00  0.00
ATOM   1157 HO2' G      36       8.905  33.103  49.482  1.00  0.00
ATOM   1158  O3' G      36       9.408  31.903  47.921  1.00  0.00
ATOM   1159  P   U      37       8.771  30.559  47.381  1.00  0.00
ATOM   1160  OP1 U      37       9.423  30.283  46.115  1.00  0.00
ATOM   1161  OP2 U      37       7.323  30.752  47.424  1.00  0.00
ATOM   1162  O5' U      37       9.129  29.451  48.444  1.00  0.00
ATOM   1163  C5' U      37       9.376  28.136  48.086  1.00  0.00
ATOM   1164  H5' U      37      10.003  28.060  47.197  1.00  0.00
ATOM   1165 H5'' U      37       8.444  27.704  47.723  1.00  0.00
ATOM   1166  C4' U      37       9.826  27.308  49.270  1.00  0.00
ATOM   1167  H4' U      37       9.920  26.276  48.931  1.00  0.00
ATOM   1168  O4' U      37      11.099  27.769  49.670  1.00  0.00
ATOM   1169  C1' U      37      11.229  27.779  51.134  1.00  0.00
ATOM   1170  H1' U      37      12.000  27.023  51.279  1.00  0.00
ATOM   1171  N1  U      37      11.713  29.126  51.566  1.00  0.00
ATOM   1172  C6  U      37      11.628  30.272  50.840  1.00  0.00
ATOM   1173  H6  U      37      11.026  30.273  49.943  1.00  0.00
ATOM   1174  C5  U      37      12.104  31.420  51.300  1.00  0.00
ATOM   1175  H5  U      37      11.957  32.321  50.722  1.00  0.00
ATOM   1176  C4  U      37      12.928  31.464  52.495  1.00  0.00
ATOM   1177  O4  U      37      13.518  32.489  52.798  1.00  0.00
ATOM   1178  N3  U      37      13.069  30.286  53.124  1.00  0.00
ATOM   1179  H3  U      37      13.657  30.325  53.945  1.00  0.00
ATOM   1180  C2  U      37      12.407  29.161  52.784  1.00  0.00
ATOM   1181  O2  U      37      12.399  28.140  53.541  1.00  0.00
ATOM   1182  C3' U      37       8.867  27.255  50.496  1.00  0.00
ATOM   1183  H3' U      37       8.317  28.196  50.470  1.00  0.00
ATOM   1184  C2' U      37       9.866  27.249  51.686  1.00  0.00
ATOM   1185  H2' U      37       9.387  27.804  52.493  1.00  0.00
ATOM   1186  O2' U      37      10.113  25.935  52.189  1.00  0.00
ATOM   1187 HO2' U      37       9.993  25.344  51.442  1.00  0.00
ATOM   1188  O3' U      37       8.059  26.081  50.425  1.00  0.00
ATOM   1189  P   A      38       6.542  26.156  50.633  1.00  0.00
ATOM   1190  OP1 A      38       6.046  24.739  50.709  1.00  0.00
ATOM   1191  OP2 A      38       5.977  27.020  49.617  1.00  0.00
ATOM   1192  O5' A      38       6.443  26.786  52.005  1.00  0.00
ATOM   1193  C5' A      38       6.537  26.098  53.214  1.00  0.00
ATOM   1194  H5' A      38       7.577  26.039  53.536  1.00  0.00
ATOM   1195 H5'' A      38       6.048  25.127  53.134  1.00  0.00
ATOM   1196  C4' A      38       5.803  26.794  54.410  1.00  0.00
ATOM   1197  H4' A      38       5.677  26.050  55.196  1.00  0.00
ATOM   1198  O4' A      38       6.646  27.815  54.875  1.00  0.00
ATOM   1199  C1' A      38       5.861  29.020  54.832  1.00  0.00
ATOM   1200  H1' A      38       5.291  29.140  55.753  1.00  0.00
ATOM   1201  N9  A      38       6.754  30.237  54.694  1.00  0.00
ATOM   1202  C8  A      38       6.997  31.054  55.721  1.00  0.00
ATOM   1203  H8  A      38       6.597  30.970  56.721  1.00  0.00
ATOM   1204  N7  A      38       7.715  32.119  55.301  1.00  0.00
ATOM   1205  C5  A      38       8.149  31.794  54.003  1.00  0.00
ATOM   1206  C6  A      38       9.064  32.312  53.062  1.00  0.00
ATOM   1207  N6  A      38       9.878  33.368  53.063  1.00  0.00
ATOM   1208  H61 A      38      10.004  33.784  53.975  1.00  0.00
ATOM   1209  H62 A      38      10.583  33.588  52.374  1.00  0.00
ATOM   1210  N1  A      38       9.033  31.876  51.760  1.00  0.00
ATOM   1211  C2  A      38       8.256  30.831  51.508  1.00  0.00
ATOM   1212  H2  A      38       8.388  30.350  50.551  1.00  0.00
ATOM   1213  N3  A      38       7.532  30.122  52.328  1.00  0.00
ATOM   1214  C4  A      38       7.448  30.692  53.561  1.00  0.00
ATOM   1215  C3' A      38       4.501  27.425  53.885  1.00  0.00
ATOM   1216  H3' A      38       4.207  26.994  52.928  1.00  0.00
ATOM   1217  C2' A      38       4.796  28.965  53.762  1.00  0.00
ATOM   1218  H2' A      38       5.207  29.268  52.798  1.00  0.00
ATOM   1219  O2' A      38       3.685  29.785  54.184  1.00  0.00
ATOM   1220 HO2' A      38       3.184  29.878  53.370  1.00  0.00
ATOM   1221  O3' A      38       3.448  27.295  54.859  1.00  0.00
ATOM   1222  P   A      39       2.573  25.916  54.846  1.00  0.00
ATOM   1223  OP1 A      39       1.641  25.927  55.998  1.00  0.00
ATOM   1224  OP2 A      39       3.600  24.879  54.782  1.00  0.00
ATOM   1225  O5' A      39       1.720  25.849  53.511  1.00  0.00
ATOM   1226  C5' A      39       0.768  26.739  53.146  1.00  0.00
ATOM   1227  H5' A      39       1.238  27.657  52.794  1.00  0.00
ATOM   1228 H5'' A      39       0.166  27.059  53.996  1.00  0.00
ATOM   1229  C4' A      39      -0.255  26.107  52.120  1.00  0.00
ATOM   1230  H4' A      39      -1.032  26.819  51.841  1.00  0.00
ATOM   1231  O4' A      39       0.273  25.629  50.848  1.00  0.00
ATOM   1232  C1' A      39      -0.299  24.410  50.546  1.00  0.00
ATOM   1233  H1' A      39      -1.288  24.671  50.169  1.00  0.00
ATOM   1234  N9  A      39       0.549  23.740  49.544  1.00  0.00
ATOM   1235  C8  A      39       1.282  22.616  49.691  1.00  0.00
ATOM   1236  H8  A      39       1.372  22.127  50.650  1.00  0.00
ATOM   1237  N7  A      39       1.808  22.176  48.620  1.00  0.00
ATOM   1238  C5  A      39       1.247  23.028  47.590  1.00  0.00
ATOM   1239  C6  A      39       1.281  23.085  46.152  1.00  0.00
ATOM   1240  N6  A      39       1.901  22.158  45.428  1.00  0.00
ATOM   1241  H61 A      39       2.450  21.447  45.891  1.00  0.00
ATOM   1242  H62 A      39       1.902  22.274  44.425  1.00  0.00
ATOM   1243  N1  A      39       0.753  24.181  45.528  1.00  0.00
ATOM   1244  C2  A      39       0.105  25.095  46.257  1.00  0.00
ATOM   1245  H2  A      39      -0.269  25.917  45.665  1.00  0.00
ATOM   1246  N3  A      39      -0.088  25.070  47.575  1.00  0.00
ATOM   1247  C4  A      39       0.536  24.007  48.178  1.00  0.00
ATOM   1248  C3' A      39      -0.876  24.834  52.747  1.00  0.00
ATOM   1249  H3' A      39      -0.597  24.638  53.783  1.00  0.00
ATOM   1250  C2' A      39      -0.338  23.758  51.857  1.00  0.00
ATOM   1251  H2' A      39       0.662  23.570  52.248  1.00  0.00
ATOM   1252  O2' A      39      -1.145  22.682  51.929  1.00  0.00
ATOM   1253 HO2' A      39      -1.881  22.940  52.488  1.00  0.00
ATOM   1254  O3' A      39      -2.319  24.750  52.675  1.00  0.00
ATOM   1255  P   U      40      -3.141  25.233  53.939  1.00  0.00
ATOM   1256  OP1 U      40      -4.618  25.174  53.593  1.00  0.00
ATOM   1257  OP2 U      40      -2.550  26.503  54.366  1.00  0.00
ATOM   1258  O5' U      40      -2.683  24.068  54.916  1.00  0.00
ATOM   1259  C5' U      40      -3.624  23.122  55.415  1.00  0.00
ATOM   1260  H5' U      40      -4.366  22.891  54.650  1.00  0.00
ATOM   1261 H5'' U      40      -4.086  23.451  56.345  1.00  0.00
ATOM   1262  C4' U      40      -3.009  21.772  55.815  1.00  0.00
ATOM   1263  H4' U      40      -3.769  21.097  56.207  1.00  0.00
ATOM   1264  O4' U      40      -2.491  21.230  54.648  1.00  0.00
ATOM   1265  C1' U      40      -1.499  20.271  54.991  1.00  0.00
ATOM   1266  H1' U      40      -1.903  19.271  55.143  1.00  0.00
ATOM   1267  N1  U      40      -0.271  20.451  54.231  1.00  0.00
ATOM   1268  C6  U      40       0.490  21.617  54.322  1.00  0.00
ATOM   1269  H6  U      40       0.158  22.510  54.831  1.00  0.00
ATOM   1270  C5  U      40       1.646  21.638  53.579  1.00  0.00
ATOM   1271  H5  U      40       2.301  22.487  53.706  1.00  0.00
ATOM   1272  C4  U      40       2.123  20.543  52.760  1.00  0.00
ATOM   1273  O4  U      40       3.033  20.512  51.990  1.00  0.00
ATOM   1274  N3  U      40       1.354  19.461  52.851  1.00  0.00
ATOM   1275  H3  U      40       1.651  18.633  52.356  1.00  0.00
ATOM   1276  C2  U      40       0.105  19.358  53.436  1.00  0.00
ATOM   1277  O2  U      40      -0.561  18.340  53.346  1.00  0.00
ATOM   1278  C3' U      40      -1.875  21.921  56.799  1.00  0.00
ATOM   1279  H3' U      40      -1.254  22.764  56.497  1.00  0.00
ATOM   1280  C2' U      40      -1.179  20.637  56.479  1.00  0.00
ATOM   1281  H2' U      40      -0.112  20.747  56.672  1.00  0.00
ATOM   1282  O2' U      40      -1.664  19.570  57.216  1.00  0.00
ATOM   1283 HO2' U      40      -1.277  19.830  58.055  1.00  0.00
ATOM   1284  O3' U      40      -2.263  22.102  58.178  1.00  0.00
ATOM   1285  P   G      41      -1.241  22.526  59.269  1.00  0.00
ATOM   1286  OP1 G      41      -1.924  22.908  60.534  1.00  0.00
ATOM   1287  OP2 G      41      -0.281  23.517  58.643  1.00  0.00
ATOM   1288  O5' G      41      -0.374  21.233  59.501  1.00  0.00
ATOM   1289  C5' G      41      -0.895  20.240  60.288  1.00  0.00
ATOM   1290  H5' G      41      -1.786  19.724  59.932  1.00  0.00
ATOM   1291 H5'' G      41      -1.145  20.570  61.296  1.00  0.00
ATOM   1292  C4' G      41       0.208  19.176  60.636  1.00  0.00
ATOM   1293  H4' G      41      -0.116  18.397  61.326  1.00  0.00
ATOM   1294  O4' G      41       0.510  18.478  59.435  1.00  0.00
ATOM   1295  C1' G      41       1.931  18.589  59.382  1.00  0.00
ATOM   1296  H1' G      41       2.378  17.736  59.893  1.00  0.00
ATOM   1297  N9  G      41       2.260  18.588  57.926  1.00  0.00
ATOM   1298  C8  G      41       2.333  19.649  57.097  1.00  0.00
ATOM   1299  H8  G      41       2.153  20.667  57.408  1.00  0.00
ATOM   1300  N7  G      41       2.944  19.353  55.908  1.00  0.00
ATOM   1301  C5  G      41       3.082  17.941  55.930  1.00  0.00
ATOM   1302  C6  G      41       3.543  17.014  54.964  1.00  0.00
ATOM   1303  O6  G      41       3.991  17.198  53.832  1.00  0.00
ATOM   1304  N1  G      41       3.523  15.709  55.461  1.00  0.00
ATOM   1305  H1  G      41       3.490  15.028  54.716  1.00  0.00
ATOM   1306  C2  G      41       2.958  15.299  56.676  1.00  0.00
ATOM   1307  N2  G      41       3.101  14.005  56.900  1.00  0.00
ATOM   1308  H21 G      41       2.867  13.702  57.835  1.00  0.00
ATOM   1309  H22 G      41       3.746  13.424  56.383  1.00  0.00
ATOM   1310  N3  G      41       2.413  16.135  57.587  1.00  0.00
ATOM   1311  C4  G      41       2.575  17.451  57.163  1.00  0.00
ATOM   1312  C3' G      41       1.439  19.833  61.361  1.00  0.00
ATOM   1313  H3' G      41       1.120  20.722  61.905  1.00  0.00
ATOM   1314  C2' G      41       2.367  19.899  60.077  1.00  0.00
ATOM   1315  H2' G      41       2.162  20.736  59.410  1.00  0.00
ATOM   1316  O2' G      41       3.733  19.949  60.362  1.00  0.00
ATOM   1317 HO2' G      41       3.847  19.598  61.248  1.00  0.00
ATOM   1318  O3' G      41       1.831  18.944  62.373  1.00  0.00
ATOM   1319  P   G      42       2.686  19.365  63.667  1.00  0.00
ATOM   1320  OP1 G      42       2.402  18.347  64.724  1.00  0.00
ATOM   1321  OP2 G      42       2.483  20.792  63.914  1.00  0.00
ATOM   1322  O5' G      42       4.177  19.098  63.118  1.00  0.00
ATOM   1323  C5' G      42       4.839  17.917  63.548  1.00  0.00
ATOM   1324  H5' G      42       4.164  17.065  63.474  1.00  0.00
ATOM   1325 H5'' G      42       5.157  18.074  64.579  1.00  0.00
ATOM   1326  C4' G      42       6.145  17.652  62.857  1.00  0.00
ATOM   1327  H4' G      42       6.686  16.813  63.293  1.00  0.00
ATOM   1328  O4' G      42       5.866  17.263  61.540  1.00  0.00
ATOM   1329  C1' G      42       7.045  17.617  60.769  1.00  0.00
ATOM   1330  H1' G      42       7.635  16.712  60.619  1.00  0.00
ATOM   1331  N9  G      42       6.795  18.052  59.419  1.00  0.00
ATOM   1332  C8  G      42       6.334  19.296  58.993  1.00  0.00
ATOM   1333  H8  G      42       6.179  20.111  59.685  1.00  0.00
ATOM   1334  N7  G      42       6.283  19.430  57.674  1.00  0.00
ATOM   1335  C5  G      42       6.695  18.163  57.273  1.00  0.00
ATOM   1336  C6  G      42       6.929  17.710  55.938  1.00  0.00
ATOM   1337  O6  G      42       6.792  18.218  54.794  1.00  0.00
ATOM   1338  N1  G      42       7.408  16.421  55.888  1.00  0.00
ATOM   1339  H1  G      42       7.802  16.070  55.027  1.00  0.00
ATOM   1340  C2  G      42       7.623  15.635  56.993  1.00  0.00
ATOM   1341  N2  G      42       8.246  14.513  56.760  1.00  0.00
ATOM   1342  H21 G      42       8.517  13.940  57.546  1.00  0.00
ATOM   1343  H22 G      42       8.473  14.281  55.803  1.00  0.00
ATOM   1344  N3  G      42       7.291  15.966  58.209  1.00  0.00
ATOM   1345  C4  G      42       6.942  17.292  58.298  1.00  0.00
ATOM   1346  C3' G      42       7.130  18.827  62.819  1.00  0.00
ATOM   1347  H3' G      42       6.623  19.767  62.603  1.00  0.00
ATOM   1348  C2' G      42       7.960  18.516  61.582  1.00  0.00
ATOM   1349  H2' G      42       8.069  19.492  61.111  1.00  0.00
ATOM   1350  O2' G      42       9.162  17.811  61.871  1.00  0.00
ATOM   1351 HO2' G      42       9.726  18.385  62.393  1.00  0.00
ATOM   1352  O3' G      42       7.993  18.898  63.975  1.00  0.00
ATOM   1353  P   U      43       8.870  20.110  64.326  1.00  0.00
ATOM   1354  OP1 U      43       9.130  20.069  65.798  1.00  0.00
ATOM   1355  OP2 U      43       8.229  21.317  63.800  1.00  0.00
ATOM   1356  O5' U      43      10.209  19.966  63.589  1.00  0.00
ATOM   1357  C5' U      43      11.318  19.610  64.292  1.00  0.00
ATOM   1358  H5' U      43      11.186  18.699  64.876  1.00  0.00
ATOM   1359 H5'' U      43      11.679  20.458  64.875  1.00  0.00
ATOM   1360  C4' U      43      12.451  19.382  63.316  1.00  0.00
ATOM   1361  H4' U      43      13.271  18.864  63.813  1.00  0.00
ATOM   1362  O4' U      43      12.062  18.722  62.205  1.00  0.00
ATOM   1363  C1' U      43      12.849  18.966  61.041  1.00  0.00
ATOM   1364  H1' U      43      13.702  18.316  61.239  1.00  0.00
ATOM   1365  N1  U      43      12.187  18.701  59.742  1.00  0.00
ATOM   1366  C6  U      43      10.931  19.188  59.545  1.00  0.00
ATOM   1367  H6  U      43      10.424  19.839  60.242  1.00  0.00
ATOM   1368  C5  U      43      10.308  18.827  58.362  1.00  0.00
ATOM   1369  H5  U      43       9.300  19.168  58.175  1.00  0.00
ATOM   1370  C4  U      43      10.896  17.994  57.330  1.00  0.00
ATOM   1371  O4  U      43      10.341  17.711  56.283  1.00  0.00
ATOM   1372  N3  U      43      12.170  17.564  57.600  1.00  0.00
ATOM   1373  H3  U      43      12.459  16.834  56.966  1.00  0.00
ATOM   1374  C2  U      43      12.810  17.901  58.738  1.00  0.00
ATOM   1375  O2  U      43      13.991  17.467  58.883  1.00  0.00
ATOM   1376  C3' U      43      13.174  20.684  62.891  1.00  0.00
ATOM   1377  H3' U      43      12.478  21.500  63.084  1.00  0.00
ATOM   1378  C2' U      43      13.227  20.373  61.331  1.00  0.00
ATOM   1379  H2' U      43      12.506  21.050  60.874  1.00  0.00
ATOM   1380  O2' U      43      14.515  20.672  60.791  1.00  0.00
ATOM   1381 HO2' U      43      14.676  21.594  61.001  1.00  0.00
ATOM   1382  O3' U      43      14.495  20.753  63.611  1.00  0.00
ATOM   1383  P   A      44      14.792  21.912  64.584  1.00  0.00
ATOM   1384  OP1 A      44      16.162  21.683  65.064  1.00  0.00
ATOM   1385  OP2 A      44      13.755  21.936  65.605  1.00  0.00
ATOM   1386  O5' A      44      14.725  23.234  63.744  1.00  0.00
ATOM   1387  C5' A      44      15.776  23.634  62.838  1.00  0.00
ATOM   1388  H5' A      44      16.326  22.817  62.371  1.00  0.00
ATOM   1389 H5'' A      44      16.467  24.361  63.264  1.00  0.00
ATOM   1390  C4' A      44      15.037  24.282  61.661  1.00  0.00
ATOM   1391  H4' A      44      15.812  24.573  60.952  1.00  0.00
ATOM   1392  O4' A      44      14.055  23.404  60.989  1.00  0.00
ATOM   1393  C1' A      44      13.102  24.256  60.398  1.00  0.00
ATOM   1394  H1' A      44      13.145  24.113  59.318  1.00  0.00
ATOM   1395  N9  A      44      11.827  23.754  60.992  1.00  0.00
ATOM   1396  C8  A      44      11.407  23.715  62.283  1.00  0.00
ATOM   1397  H8  A      44      12.025  24.114  63.075  1.00  0.00
ATOM   1398  N7  A      44      10.207  23.215  62.437  1.00  0.00
ATOM   1399  C5  A      44       9.861  22.914  61.101  1.00  0.00
ATOM   1400  C6  A      44       8.695  22.359  60.456  1.00  0.00
ATOM   1401  N6  A      44       7.581  21.989  61.031  1.00  0.00
ATOM   1402  H61 A      44       7.429  22.190  62.009  1.00  0.00
ATOM   1403  H62 A      44       6.848  22.096  60.345  1.00  0.00
ATOM   1404  N1  A      44       8.694  22.210  59.162  1.00  0.00
ATOM   1405  C2  A      44       9.725  22.537  58.464  1.00  0.00
ATOM   1406  H2  A      44       9.716  22.442  57.388  1.00  0.00
ATOM   1407  N3  A      44      10.801  23.157  58.929  1.00  0.00
ATOM   1408  C4  A      44      10.804  23.338  60.219  1.00  0.00
ATOM   1409  C3' A      44      14.324  25.592  61.998  1.00  0.00
ATOM   1410  H3' A      44      13.706  25.520  62.893  1.00  0.00
ATOM   1411  C2' A      44      13.471  25.735  60.713  1.00  0.00
ATOM   1412  H2' A      44      12.540  26.245  60.962  1.00  0.00
ATOM   1413  O2' A      44      14.153  26.285  59.620  1.00  0.00
ATOM   1414 HO2' A      44      14.041  27.202  59.881  1.00  0.00
ATOM   1415  O3' A      44      15.352  26.644  62.043  1.00  0.00
ATOM   1416  P   C      45      15.092  28.232  62.188  1.00  0.00
ATOM   1417  OP1 C      45      16.185  28.823  63.015  1.00  0.00
ATOM   1418  OP2 C      45      13.654  28.429  62.565  1.00  0.00
ATOM   1419  O5' C      45      15.153  28.896  60.710  1.00  0.00
ATOM   1420  C5' C      45      16.278  28.788  59.925  1.00  0.00
ATOM   1421  H5' C      45      16.383  27.750  59.610  1.00  0.00
ATOM   1422 H5'' C      45      17.109  29.163  60.522  1.00  0.00
ATOM   1423  C4' C      45      16.156  29.515  58.609  1.00  0.00
ATOM   1424  H4' C      45      17.071  29.314  58.051  1.00  0.00
ATOM   1425  O4' C      45      15.113  28.953  57.833  1.00  0.00
ATOM   1426  C1' C      45      13.904  29.788  57.875  1.00  0.00
ATOM   1427  H1' C      45      13.732  30.227  56.892  1.00  0.00
ATOM   1428  N1  C      45      12.703  28.923  58.294  1.00  0.00
ATOM   1429  C6  C      45      12.115  28.955  59.556  1.00  0.00
ATOM   1430  H6  C      45      12.363  29.629  60.362  1.00  0.00
ATOM   1431  C5  C      45      11.089  28.057  59.914  1.00  0.00
ATOM   1432  H5  C      45      10.703  28.204  60.912  1.00  0.00
ATOM   1433  C4  C      45      10.751  27.064  59.008  1.00  0.00
ATOM   1434  N4  C      45       9.960  26.108  59.421  1.00  0.00
ATOM   1435  H41 C      45       9.527  26.132  60.333  1.00  0.00
ATOM   1436  H42 C      45       9.764  25.374  58.755  1.00  0.00
ATOM   1437  N3  C      45      11.385  26.982  57.826  1.00  0.00
ATOM   1438  C2  C      45      12.313  27.837  57.508  1.00  0.00
ATOM   1439  O2  C      45      12.765  27.623  56.369  1.00  0.00
ATOM   1440  C3' C      45      15.792  31.017  58.713  1.00  0.00
ATOM   1441  H3' C      45      16.249  31.374  59.635  1.00  0.00
ATOM   1442  C2' C      45      14.267  30.962  58.708  1.00  0.00
ATOM   1443  H2' C      45      14.008  30.683  59.730  1.00  0.00
ATOM   1444  O2' C      45      13.650  32.129  58.170  1.00  0.00
ATOM   1445 HO2' C      45      13.694  32.828  58.826  1.00  0.00
ATOM   1446  O3' C      45      16.285  31.660  57.549  1.00  0.00
ATOM   1447  P   U      46      17.772  32.256  57.563  1.00  0.00
ATOM   1448  OP1 U      46      17.910  32.925  58.883  1.00  0.00
ATOM   1449  OP2 U      46      18.056  33.069  56.396  1.00  0.00
ATOM   1450  O5' U      46      18.815  30.998  57.534  1.00  0.00
ATOM   1451  C5' U      46      19.928  30.953  58.394  1.00  0.00
ATOM   1452  H5' U      46      19.533  31.196  59.381  1.00  0.00
ATOM   1453 H5'' U      46      20.731  31.621  58.083  1.00  0.00
ATOM   1454  C4' U      46      20.509  29.542  58.597  1.00  0.00
ATOM   1455  H4' U      46      21.228  29.571  59.416  1.00  0.00
ATOM   1456  O4' U      46      19.544  28.527  58.901  1.00  0.00
ATOM   1457  C1' U      46      19.569  27.464  57.913  1.00  0.00
ATOM   1458  H1' U      46      19.668  26.567  58.525  1.00  0.00
ATOM   1459  N1  U      46      18.319  27.353  57.090  1.00  0.00
ATOM   1460  C6  U      46      18.165  28.114  55.911  1.00  0.00
ATOM   1461  H6  U      46      18.854  28.909  55.669  1.00  0.00
ATOM   1462  C5  U      46      17.033  28.044  55.189  1.00  0.00
ATOM   1463  H5  U      46      16.860  28.750  54.391  1.00  0.00
ATOM   1464  C4  U      46      15.994  27.116  55.490  1.00  0.00
ATOM   1465  O4  U      46      14.960  26.975  54.854  1.00  0.00
ATOM   1466  N3  U      46      16.220  26.410  56.590  1.00  0.00
ATOM   1467  H3  U      46      15.681  25.558  56.642  1.00  0.00
ATOM   1468  C2  U      46      17.339  26.413  57.408  1.00  0.00
ATOM   1469  O2  U      46      17.550  25.506  58.245  1.00  0.00
ATOM   1470  C3' U      46      21.266  29.065  57.309  1.00  0.00
ATOM   1471  H3' U      46      20.873  29.678  56.498  1.00  0.00
ATOM   1472  C2' U      46      20.905  27.602  57.161  1.00  0.00
ATOM   1473  H2' U      46      20.839  27.368  56.098  1.00  0.00
ATOM   1474  O2' U      46      21.898  26.738  57.762  1.00  0.00
ATOM   1475 HO2' U      46      22.741  27.021  57.402  1.00  0.00
ATOM   1476  O3' U      46      22.659  29.348  57.353  1.00  0.00
ATOM   1477  P   G      47      23.552  29.357  56.023  1.00  0.00
ATOM   1478  OP1 G      47      24.715  30.183  56.276  1.00  0.00
ATOM   1479  OP2 G      47      22.668  29.686  54.868  1.00  0.00
ATOM   1480  O5' G      47      23.922  27.820  55.794  1.00  0.00
ATOM   1481  C5' G      47      25.087  27.288  56.485  1.00  0.00
ATOM   1482  H5' G      47      24.977  27.511  57.547  1.00  0.00
ATOM   1483 H5'' G      47      25.974  27.731  56.033  1.00  0.00
ATOM   1484  C4' G      47      25.280  25.796  56.189  1.00  0.00
ATOM   1485  H4' G      47      26.190  25.587  56.752  1.00  0.00
ATOM   1486  O4' G      47      24.179  25.116  56.694  1.00  0.00
ATOM   1487  C1' G      47      23.733  24.159  55.812  1.00  0.00
ATOM   1488  H1' G      47      23.603  23.169  56.250  1.00  0.00
ATOM   1489  N9  G      47      22.402  24.535  55.211  1.00  0.00
ATOM   1490  C8  G      47      22.191  25.321  54.119  1.00  0.00
ATOM   1491  H8  G      47      22.913  25.834  53.501  1.00  0.00
ATOM   1492  N7  G      47      20.902  25.431  53.875  1.00  0.00
ATOM   1493  C5  G      47      20.260  24.596  54.814  1.00  0.00
ATOM   1494  C6  G      47      18.905  24.188  54.931  1.00  0.00
ATOM   1495  O6  G      47      17.924  24.429  54.229  1.00  0.00
ATOM   1496  N1  G      47      18.679  23.290  55.992  1.00  0.00
ATOM   1497  H1  G      47      17.767  22.863  56.063  1.00  0.00
ATOM   1498  C2  G      47      19.683  22.963  56.837  1.00  0.00
ATOM   1499  N2  G      47      19.271  22.363  57.931  1.00  0.00
ATOM   1500  H21 G      47      20.000  21.896  58.450  1.00  0.00
ATOM   1501  H22 G      47      18.295  22.142  58.065  1.00  0.00
ATOM   1502  N3  G      47      20.959  23.248  56.686  1.00  0.00
ATOM   1503  C4  G      47      21.164  24.045  55.614  1.00  0.00
ATOM   1504  C3' G      47      25.487  25.396  54.739  1.00  0.00
ATOM   1505  H3' G      47      24.881  26.117  54.190  1.00  0.00
ATOM   1506  C2' G      47      24.877  23.968  54.789  1.00  0.00
ATOM   1507  H2' G      47      24.415  23.669  53.848  1.00  0.00
ATOM   1508  O2' G      47      25.762  23.076  55.397  1.00  0.00
ATOM   1509 HO2' G      47      26.424  22.759  54.779  1.00  0.00
ATOM   1510  O3' G      47      26.938  25.481  54.420  1.00  0.00
ATOM   1511  P   A      48      27.417  25.057  53.004  1.00  0.00
ATOM   1512  OP1 A      48      28.844  25.450  52.859  1.00  0.00
ATOM   1513  OP2 A      48      26.438  25.500  52.022  1.00  0.00
ATOM   1514  O5' A      48      27.432  23.431  52.980  1.00  0.00
ATOM   1515  C5' A      48      28.367  22.673  53.762  1.00  0.00
ATOM   1516  H5' A      48      28.421  23.056  54.782  1.00  0.00
ATOM   1517 H5'' A      48      29.356  22.890  53.357  1.00  0.00
ATOM   1518  C4' A      48      28.173  21.201  53.744  1.00  0.00
ATOM   1519  H4' A      48      28.814  20.674  54.451  1.00  0.00
ATOM   1520  O4' A      48      26.871  20.732  54.139  1.00  0.00
ATOM   1521  C1' A      48      26.402  19.888  53.090  1.00  0.00
ATOM   1522  H1' A      48      25.888  19.006  53.472  1.00  0.00
ATOM   1523  N9  A      48      25.351  20.744  52.360  1.00  0.00
ATOM   1524  C8  A      48      25.391  21.224  51.102  1.00  0.00
ATOM   1525  H8  A      48      26.260  20.992  50.504  1.00  0.00
ATOM   1526  N7  A      48      24.347  21.883  50.681  1.00  0.00
ATOM   1527  C5  A      48      23.509  21.895  51.816  1.00  0.00
ATOM   1528  C6  A      48      22.183  22.269  52.125  1.00  0.00
ATOM   1529  N6  A      48      21.393  22.973  51.327  1.00  0.00
ATOM   1530  H61 A      48      20.538  23.333  51.728  1.00  0.00
ATOM   1531  H62 A      48      21.728  23.213  50.405  1.00  0.00
ATOM   1532  N1  A      48      21.651  22.003  53.310  1.00  0.00
ATOM   1533  C2  A      48      22.264  21.258  54.161  1.00  0.00
ATOM   1534  H2  A      48      21.848  21.099  55.145  1.00  0.00
ATOM   1535  N3  A      48      23.533  20.822  54.020  1.00  0.00
ATOM   1536  C4  A      48      24.150  21.234  52.855  1.00  0.00
ATOM   1537  C3' A      48      28.449  20.727  52.298  1.00  0.00
ATOM   1538  H3' A      48      28.035  21.473  51.620  1.00  0.00
ATOM   1539  C2' A      48      27.661  19.449  52.297  1.00  0.00
ATOM   1540  H2' A      48      27.274  19.102  51.338  1.00  0.00
ATOM   1541  O2' A      48      28.205  18.376  53.069  1.00  0.00
ATOM   1542 HO2' A      48      29.122  18.226  52.830  1.00  0.00
ATOM   1543  O3' A      48      29.907  20.458  51.995  1.00  0.00
ATOM   1544  P   A      49      30.289  20.403  50.418  1.00  0.00
ATOM   1545  OP1 A      49      31.682  20.125  50.128  1.00  0.00
ATOM   1546  OP2 A      49      29.654  21.648  49.847  1.00  0.00
ATOM   1547  O5' A      49      29.471  19.198  49.759  1.00  0.00
ATOM   1548  C5' A      49      30.024  17.881  49.643  1.00  0.00
ATOM   1549  H5' A      49      30.276  17.574  50.658  1.00  0.00
ATOM   1550 H5'' A      49      30.858  17.716  48.961  1.00  0.00
ATOM   1551  C4' A      49      28.960  16.895  49.206  1.00  0.00
ATOM   1552  H4' A      49      29.321  15.869  49.128  1.00  0.00
ATOM   1553  O4' A      49      27.956  16.812  50.129  1.00  0.00
ATOM   1554  C1' A      49      26.683  16.593  49.544  1.00  0.00
ATOM   1555  H1' A      49      26.561  15.540  49.287  1.00  0.00
ATOM   1556  N9  A      49      25.688  16.972  50.530  1.00  0.00
ATOM   1557  C8  A      49      25.634  16.454  51.802  1.00  0.00
ATOM   1558  H8  A      49      26.419  15.805  52.162  1.00  0.00
ATOM   1559  N7  A      49      24.537  16.685  52.443  1.00  0.00
ATOM   1560  C5  A      49      23.908  17.599  51.586  1.00  0.00
ATOM   1561  C6  A      49      22.694  18.328  51.668  1.00  0.00
ATOM   1562  N6  A      49      21.759  18.308  52.582  1.00  0.00
ATOM   1563  H61 A      49      21.972  17.897  53.480  1.00  0.00
ATOM   1564  H62 A      49      21.053  19.025  52.493  1.00  0.00
ATOM   1565  N1  A      49      22.165  19.002  50.636  1.00  0.00
ATOM   1566  C2  A      49      22.959  19.111  49.559  1.00  0.00
ATOM   1567  H2  A      49      22.466  19.556  48.707  1.00  0.00
ATOM   1568  N3  A      49      24.146  18.554  49.388  1.00  0.00
ATOM   1569  C4  A      49      24.595  17.791  50.448  1.00  0.00
ATOM   1570  C3' A      49      28.256  17.299  47.867  1.00  0.00
ATOM   1571  H3' A      49      28.840  18.153  47.523  1.00  0.00
ATOM   1572  C2' A      49      26.811  17.603  48.382  1.00  0.00
ATOM   1573  H2' A      49      26.878  18.602  48.812  1.00  0.00
ATOM   1574  O2' A      49      25.654  17.425  47.406  1.00  0.00
ATOM   1575 HO2' A      49      24.937  17.883  47.852  1.00  0.00
ATOM   1576  O3' A      49      28.267  16.204  46.967  1.00  0.00
ATOM   1577  P   C      50      29.542  15.817  46.156  1.00  0.00
ATOM   1578  OP1 C      50      29.448  14.371  45.882  1.00  0.00
ATOM   1579  OP2 C      50      30.754  16.245  46.844  1.00  0.00
ATOM   1580  O5' C      50      29.575  16.623  44.868  1.00  0.00
ATOM   1581  C5' C      50      28.791  16.297  43.686  1.00  0.00
ATOM   1582  H5' C      50      27.739  16.139  43.926  1.00  0.00
ATOM   1583 H5'' C      50      29.175  15.389  43.221  1.00  0.00
ATOM   1584  C4' C      50      28.856  17.486  42.708  1.00  0.00
ATOM   1585  H4' C      50      28.355  17.142  41.804  1.00  0.00
ATOM   1586  O4' C      50      28.188  18.551  43.338  1.00  0.00
ATOM   1587  C1' C      50      28.785  19.792  43.002  1.00  0.00
ATOM   1588  H1' C      50      28.033  20.428  42.534  1.00  0.00
ATOM   1589  N1  C      50      29.244  20.500  44.217  1.00  0.00
ATOM   1590  C6  C      50      29.188  19.886  45.451  1.00  0.00
ATOM   1591  H6  C      50      28.919  18.841  45.419  1.00  0.00
ATOM   1592  C5  C      50      29.694  20.550  46.570  1.00  0.00
ATOM   1593  H5  C      50      29.791  20.042  47.518  1.00  0.00
ATOM   1594  C4  C      50      29.975  21.940  46.403  1.00  0.00
ATOM   1595  N4  C      50      30.185  22.730  47.390  1.00  0.00
ATOM   1596  H41 C      50      30.212  22.435  48.356  1.00  0.00
ATOM   1597  H42 C      50      30.516  23.668  47.217  1.00  0.00
ATOM   1598  N3  C      50      29.965  22.515  45.217  1.00  0.00
ATOM   1599  C2  C      50      29.607  21.790  44.154  1.00  0.00
ATOM   1600  O2  C      50      29.856  22.262  43.035  1.00  0.00
ATOM   1601  C3' C      50      30.273  18.084  42.545  1.00  0.00
ATOM   1602  H3' C      50      30.855  18.192  43.460  1.00  0.00
ATOM   1603  C2' C      50      29.938  19.465  42.032  1.00  0.00
ATOM   1604  H2' C      50      30.817  20.083  42.213  1.00  0.00
ATOM   1605  O2' C      50      29.452  19.546  40.731  1.00  0.00
ATOM   1606 HO2' C      50      29.762  18.784  40.236  1.00  0.00
ATOM   1607  O3' C      50      31.078  17.494  41.522  1.00  0.00
ATOM   1608  P   C      51      32.574  17.154  41.665  1.00  0.00
ATOM   1609  OP1 C      51      33.016  16.580  40.391  1.00  0.00
ATOM   1610  OP2 C      51      32.891  16.448  42.950  1.00  0.00
ATOM   1611  O5' C      51      33.087  18.627  41.815  1.00  0.00
ATOM   1612  C5' C      51      33.313  19.379  40.670  1.00  0.00
ATOM   1613  H5' C      51      32.459  19.546  40.014  1.00  0.00
ATOM   1614 H5'' C      51      34.074  18.934  40.029  1.00  0.00
ATOM   1615  C4' C      51      34.000  20.701  41.036  1.00  0.00
ATOM   1616  H4' C      51      34.163  21.235  40.099  1.00  0.00
ATOM   1617  O4' C      51      33.178  21.483  41.904  1.00  0.00
ATOM   1618  C1' C      51      34.012  22.278  42.704  1.00  0.00
ATOM   1619  H1' C      51      33.932  23.355  42.553  1.00  0.00
ATOM   1620  N1  C      51      33.777  21.975  44.145  1.00  0.00
ATOM   1621  C6  C      51      33.434  20.752  44.665  1.00  0.00
ATOM   1622  H6  C      51      33.161  19.947  43.999  1.00  0.00
ATOM   1623  C5  C      51      33.263  20.562  45.967  1.00  0.00
ATOM   1624  H5  C      51      32.973  19.628  46.424  1.00  0.00
ATOM   1625  C4  C      51      33.475  21.623  46.891  1.00  0.00
ATOM   1626  N4  C      51      33.343  21.532  48.155  1.00  0.00
ATOM   1627  H41 C      51      32.960  20.686  48.552  1.00  0.00
ATOM   1628  H42 C      51      33.401  22.378  48.704  1.00  0.00
ATOM   1629  N3  C      51      33.897  22.811  46.490  1.00  0.00
ATOM   1630  C2  C      51      34.001  23.029  45.140  1.00  0.00
ATOM   1631  O2  C      51      34.457  24.114  44.848  1.00  0.00
ATOM   1632  C3' C      51      35.345  20.527  41.680  1.00  0.00
ATOM   1633  H3' C      51      35.367  19.742  42.437  1.00  0.00
ATOM   1634  C2' C      51      35.501  21.835  42.367  1.00  0.00
ATOM   1635  H2' C      51      35.973  21.654  43.333  1.00  0.00
ATOM   1636  O2' C      51      36.089  22.927  41.553  1.00  0.00
ATOM   1637 HO2' C      51      36.863  22.572  41.108  1.00  0.00
ATOM   1638  O3' C      51      36.243  20.122  40.687  1.00  0.00
ATOM   1639  P   U      52      37.842  20.127  40.885  1.00  0.00
ATOM   1640  OP1 U      52      38.430  19.146  39.994  1.00  0.00
ATOM   1641  OP2 U      52      37.966  19.995  42.342  1.00  0.00
ATOM   1642  O5' U      52      38.319  21.537  40.423  1.00  0.00
ATOM   1643  C5' U      52      38.274  21.983  39.078  1.00  0.00
ATOM   1644  H5' U      52      37.210  21.953  38.846  1.00  0.00
ATOM   1645 H5'' U      52      38.812  21.248  38.479  1.00  0.00
ATOM   1646  C4' U      52      38.753  23.390  38.760  1.00  0.00
ATOM   1647  H4' U      52      38.444  23.536  37.725  1.00  0.00
ATOM   1648  O4' U      52      38.049  24.328  39.485  1.00  0.00
ATOM   1649  C1' U      52      38.871  25.494  39.687  1.00  0.00
ATOM   1650  H1' U      52      38.400  26.363  39.229  1.00  0.00
ATOM   1651  N1  U      52      38.967  25.863  41.160  1.00  0.00
ATOM   1652  C6  U      52      39.279  24.912  42.162  1.00  0.00
ATOM   1653  H6  U      52      39.563  23.941  41.782  1.00  0.00
ATOM   1654  C5  U      52      39.165  25.176  43.506  1.00  0.00
ATOM   1655  H5  U      52      39.393  24.341  44.152  1.00  0.00
ATOM   1656  C4  U      52      38.704  26.427  43.981  1.00  0.00
ATOM   1657  O4  U      52      38.507  26.693  45.145  1.00  0.00
ATOM   1658  N3  U      52      38.447  27.332  42.914  1.00  0.00
ATOM   1659  H3  U      52      38.606  28.300  43.153  1.00  0.00
ATOM   1660  C2  U      52      38.568  27.131  41.564  1.00  0.00
ATOM   1661  O2  U      52      38.257  28.052  40.714  1.00  0.00
ATOM   1662  C3' U      52      40.268  23.656  39.037  1.00  0.00
ATOM   1663  H3' U      52      40.606  23.219  39.977  1.00  0.00
ATOM   1664  C2' U      52      40.262  25.212  39.050  1.00  0.00
ATOM   1665  H2' U      52      41.071  25.520  39.713  1.00  0.00
ATOM   1666  O2' U      52      40.303  25.896  37.836  1.00  0.00
ATOM   1667 HO2' U      52      41.139  25.749  37.388  1.00  0.00
ATOM   1668  O3' U      52      41.085  23.196  38.003  1.00  0.00
ATOM   1669  P   G      53      42.681  23.371  38.051  1.00  0.00
ATOM   1670  OP1 G      53      43.146  22.240  37.207  1.00  0.00
ATOM   1671  OP2 G      53      43.078  23.456  39.472  1.00  0.00
ATOM   1672  O5' G      53      42.989  24.749  37.349  1.00  0.00
ATOM   1673  C5' G      53      42.811  24.864  35.963  1.00  0.00
ATOM   1674  H5' G      53      41.834  24.439  35.731  1.00  0.00
ATOM   1675 H5'' G      53      43.455  24.228  35.356  1.00  0.00
ATOM   1676  C4' G      53      42.855  26.299  35.387  1.00  0.00
ATOM   1677  H4' G      53      42.401  26.235  34.398  1.00  0.00
ATOM   1678  O4' G      53      42.126  27.186  36.270  1.00  0.00
ATOM   1679  C1' G      53      42.888  28.368  36.442  1.00  0.00
ATOM   1680  H1' G      53      42.295  29.280  36.370  1.00  0.00
ATOM   1681  N9  G      53      43.572  28.430  37.751  1.00  0.00
ATOM   1682  C8  G      53      43.665  27.539  38.796  1.00  0.00
ATOM   1683  H8  G      53      43.162  26.586  38.724  1.00  0.00
ATOM   1684  N7  G      53      44.386  27.996  39.827  1.00  0.00
ATOM   1685  C5  G      53      44.704  29.276  39.446  1.00  0.00
ATOM   1686  C6  G      53      45.522  30.231  40.085  1.00  0.00
ATOM   1687  O6  G      53      45.961  30.209  41.224  1.00  0.00
ATOM   1688  N1  G      53      45.633  31.368  39.392  1.00  0.00
ATOM   1689  H1  G      53      46.014  32.130  39.934  1.00  0.00
ATOM   1690  C2  G      53      45.050  31.663  38.220  1.00  0.00
ATOM   1691  N2  G      53      45.180  32.918  37.783  1.00  0.00
ATOM   1692  H21 G      53      44.679  33.161  36.941  1.00  0.00
ATOM   1693  H22 G      53      45.753  33.594  38.267  1.00  0.00
ATOM   1694  N3  G      53      44.216  30.781  37.562  1.00  0.00
ATOM   1695  C4  G      53      44.145  29.601  38.219  1.00  0.00
ATOM   1696  C3' G      53      44.339  26.794  35.288  1.00  0.00
ATOM   1697  H3' G      53      44.954  26.574  36.161  1.00  0.00
ATOM   1698  C2' G      53      43.940  28.279  35.318  1.00  0.00
ATOM   1699  H2' G      53      44.772  28.929  35.590  1.00  0.00
ATOM   1700  O2' G      53      43.336  28.713  34.124  1.00  0.00
ATOM   1701 HO2' G      53      43.717  28.229  33.388  1.00  0.00
ATOM   1702  O3' G      53      44.913  26.365  34.133  1.00  0.00
ATOM   1703  P   A      54      46.293  25.521  34.058  1.00  0.00
ATOM   1704  OP1 A      54      46.366  24.935  32.710  1.00  0.00
ATOM   1705  OP2 A      54      46.365  24.665  35.207  1.00  0.00
ATOM   1706  O5' A      54      47.261  26.808  34.184  1.00  0.00
ATOM   1707  C5' A      54      47.358  27.707  33.027  1.00  0.00
ATOM   1708  H5' A      54      46.474  27.616  32.397  1.00  0.00
ATOM   1709 H5'' A      54      48.054  27.213  32.348  1.00  0.00
ATOM   1710  C4' A      54      47.684  29.118  33.286  1.00  0.00
ATOM   1711  H4' A      54      47.620  29.699  32.365  1.00  0.00
ATOM   1712  O4' A      54      46.812  29.683  34.246  1.00  0.00
ATOM   1713  C1' A      54      47.589  30.578  35.057  1.00  0.00
ATOM   1714  H1' A      54      47.028  31.489  35.267  1.00  0.00
ATOM   1715  N9  A      54      47.808  29.994  36.448  1.00  0.00
ATOM   1716  C8  A      54      47.583  28.713  36.937  1.00  0.00
ATOM   1717  H8  A      54      47.142  27.892  36.392  1.00  0.00
ATOM   1718  N7  A      54      47.832  28.701  38.249  1.00  0.00
ATOM   1719  C5  A      54      48.447  29.929  38.549  1.00  0.00
ATOM   1720  C6  A      54      48.973  30.509  39.724  1.00  0.00
ATOM   1721  N6  A      54      49.022  29.926  40.945  1.00  0.00
ATOM   1722  H61 A      54      48.704  28.974  41.056  1.00  0.00
ATOM   1723  H62 A      54      49.358  30.451  41.740  1.00  0.00
ATOM   1724  N1  A      54      49.284  31.808  39.706  1.00  0.00
ATOM   1725  C2  A      54      49.195  32.481  38.581  1.00  0.00
ATOM   1726  H2  A      54      49.472  33.525  38.560  1.00  0.00
ATOM   1727  N3  A      54      48.796  32.048  37.376  1.00  0.00
ATOM   1728  C4  A      54      48.418  30.717  37.422  1.00  0.00
ATOM   1729  C3' A      54      49.082  29.307  33.709  1.00  0.00
ATOM   1730  H3' A      54      49.227  28.493  34.419  1.00  0.00
ATOM   1731  C2' A      54      49.012  30.658  34.417  1.00  0.00
ATOM   1732  H2' A      54      49.872  30.699  35.086  1.00  0.00
ATOM   1733  O2' A      54      49.157  31.722  33.437  1.00  0.00
ATOM   1734 HO2' A      54      49.961  31.447  32.990  1.00  0.00
ATOM   1735  O3' A      54      50.062  29.370  32.648  1.00  0.00
ATOM   1736  P   G      55      51.525  28.729  32.753  1.00  0.00
ATOM   1737  OP1 G      55      51.878  28.378  31.388  1.00  0.00
ATOM   1738  OP2 G      55      51.681  27.638  33.829  1.00  0.00
ATOM   1739  O5' G      55      52.295  30.059  33.255  1.00  0.00
ATOM   1740  C5' G      55      52.463  31.189  32.411  1.00  0.00
ATOM   1741  H5' G      55      51.621  31.463  31.775  1.00  0.00
ATOM   1742 H5'' G      55      53.366  31.041  31.817  1.00  0.00
ATOM   1743  C4' G      55      52.844  32.356  33.425  1.00  0.00
ATOM   1744  H4' G      55      52.752  33.313  32.911  1.00  0.00
ATOM   1745  O4' G      55      51.805  32.431  34.448  1.00  0.00
ATOM   1746  C1' G      55      52.371  32.783  35.730  1.00  0.00
ATOM   1747  H1' G      55      51.886  33.640  36.196  1.00  0.00
ATOM   1748  N9  G      55      52.360  31.632  36.683  1.00  0.00
ATOM   1749  C8  G      55      52.088  30.313  36.456  1.00  0.00
ATOM   1750  H8  G      55      51.974  29.885  35.471  1.00  0.00
ATOM   1751  N7  G      55      51.982  29.560  37.515  1.00  0.00
ATOM   1752  C5  G      55      52.212  30.508  38.588  1.00  0.00
ATOM   1753  C6  G      55      52.261  30.387  40.036  1.00  0.00
ATOM   1754  O6  G      55      52.130  29.394  40.763  1.00  0.00
ATOM   1755  N1  G      55      52.790  31.527  40.585  1.00  0.00
ATOM   1756  H1  G      55      53.153  31.529  41.527  1.00  0.00
ATOM   1757  C2  G      55      52.799  32.771  39.962  1.00  0.00
ATOM   1758  N2  G      55      53.344  33.669  40.737  1.00  0.00
ATOM   1759  H21 G      55      53.404  34.621  40.404  1.00  0.00
ATOM   1760  H22 G      55      53.290  33.449  41.721  1.00  0.00
ATOM   1761  N3  G      55      52.735  32.974  38.692  1.00  0.00
ATOM   1762  C4  G      55      52.485  31.772  38.016  1.00  0.00
ATOM   1763  C3' G      55      54.223  32.264  34.239  1.00  0.00
ATOM   1764  H3' G      55      54.351  31.282  34.694  1.00  0.00
ATOM   1765  C2' G      55      53.797  33.226  35.355  1.00  0.00
ATOM   1766  H2' G      55      54.446  33.044  36.212  1.00  0.00
ATOM   1767  O2' G      55      53.708  34.628  35.216  1.00  0.00
ATOM   1768 HO2' G      55      53.685  34.949  36.121  1.00  0.00
ATOM   1769  O3' G      55      55.415  32.644  33.482  1.00  0.00
ATOM   1770  P   C      56      56.784  32.191  33.994  1.00  0.00
ATOM   1771  OP1 C      56      57.774  32.796  33.045  1.00  0.00
ATOM   1772  OP2 C      56      56.766  30.750  34.202  1.00  0.00
ATOM   1773  O5' C      56      56.823  32.914  35.461  1.00  0.00
ATOM   1774  C5' C      56      57.141  34.309  35.525  1.00  0.00
ATOM   1775  H5' C      56      56.399  34.865  34.954  1.00  0.00
ATOM   1776 H5'' C      56      58.145  34.411  35.112  1.00  0.00
ATOM   1777  C4' C      56      57.291  34.646  36.994  1.00  0.00
ATOM   1778  H4' C      56      57.402  35.730  36.991  1.00  0.00
ATOM   1779  O4' C      56      56.129  34.275  37.766  1.00  0.00
ATOM   1780  C1' C      56      56.640  33.769  39.030  1.00  0.00
ATOM   1781  H1' C      56      56.033  34.310  39.756  1.00  0.00
ATOM   1782  N1  C      56      56.282  32.367  39.274  1.00  0.00
ATOM   1783  C6  C      56      55.968  31.522  38.265  1.00  0.00
ATOM   1784  H6  C      56      55.939  31.893  37.251  1.00  0.00
ATOM   1785  C5  C      56      55.516  30.240  38.546  1.00  0.00
ATOM   1786  H5  C      56      55.228  29.530  37.785  1.00  0.00
ATOM   1787  C4  C      56      55.470  29.903  39.917  1.00  0.00
ATOM   1788  N4  C      56      54.985  28.730  40.308  1.00  0.00
ATOM   1789  H41 C      56      54.584  28.040  39.688  1.00  0.00
ATOM   1790  H42 C      56      55.042  28.577  41.304  1.00  0.00
ATOM   1791  N3  C      56      55.705  30.720  40.912  1.00  0.00
ATOM   1792  C2  C      56      56.313  31.822  40.578  1.00  0.00
ATOM   1793  O2  C      56      56.846  32.345  41.524  1.00  0.00
ATOM   1794  C3' C      56      58.492  33.930  37.685  1.00  0.00
ATOM   1795  H3' C      56      58.389  32.874  37.433  1.00  0.00
ATOM   1796  C2' C      56      58.094  34.072  39.135  1.00  0.00
ATOM   1797  H2' C      56      58.762  33.459  39.739  1.00  0.00
ATOM   1798  O2' C      56      58.213  35.429  39.669  1.00  0.00
ATOM   1799 HO2' C      56      57.890  35.372  40.571  1.00  0.00
ATOM   1800  O3' C      56      59.786  34.454  37.248  1.00  0.00
ATOM   1801  P   A      57      60.981  33.489  37.006  1.00  0.00
ATOM   1802  OP1 A      57      62.181  34.327  36.800  1.00  0.00
ATOM   1803  OP2 A      57      60.677  32.558  35.908  1.00  0.00
ATOM   1804  O5' A      57      61.198  32.665  38.426  1.00  0.00
ATOM   1805  C5' A      57      61.749  33.317  39.500  1.00  0.00
ATOM   1806  H5' A      57      61.086  34.159  39.700  1.00  0.00
ATOM   1807 H5'' A      57      62.723  33.778  39.332  1.00  0.00
ATOM   1808  C4' A      57      61.733  32.411  40.730  1.00  0.00
ATOM   1809  H4' A      57      62.081  32.964  41.602  1.00  0.00
ATOM   1810  O4' A      57      60.388  32.099  40.973  1.00  0.00
ATOM   1811  C1' A      57      60.364  30.770  41.603  1.00  0.00
ATOM   1812  H1' A      57      60.109  30.747  42.662  1.00  0.00
ATOM   1813  N9  A      57      59.441  29.879  40.858  1.00  0.00
ATOM   1814  C8  A      57      59.150  29.934  39.528  1.00  0.00
ATOM   1815  H8  A      57      59.397  30.784  38.908  1.00  0.00
ATOM   1816  N7  A      57      58.401  28.953  39.111  1.00  0.00
ATOM   1817  C5  A      57      58.266  28.151  40.237  1.00  0.00
ATOM   1818  C6  A      57      57.583  26.974  40.505  1.00  0.00
ATOM   1819  N6  A      57      57.015  26.186  39.665  1.00  0.00
ATOM   1820  H61 A      57      56.744  26.474  38.735  1.00  0.00
ATOM   1821  H62 A      57      56.471  25.472  40.127  1.00  0.00
ATOM   1822  N1  A      57      57.517  26.449  41.724  1.00  0.00
ATOM   1823  C2  A      57      58.062  27.099  42.693  1.00  0.00
ATOM   1824  H2  A      57      58.067  26.623  43.663  1.00  0.00
ATOM   1825  N3  A      57      58.716  28.251  42.663  1.00  0.00
ATOM   1826  C4  A      57      58.772  28.726  41.358  1.00  0.00
ATOM   1827  C3' A      57      62.479  31.078  40.676  1.00  0.00
ATOM   1828  H3' A      57      62.353  30.671  39.673  1.00  0.00
ATOM   1829  C2' A      57      61.759  30.259  41.679  1.00  0.00
ATOM   1830  H2' A      57      61.854  29.219  41.368  1.00  0.00
ATOM   1831  O2' A      57      62.274  30.271  43.011  1.00  0.00
ATOM   1832 HO2' A      57      61.752  29.640  43.511  1.00  0.00
ATOM   1833  O3' A      57      63.862  31.140  41.013  1.00  0.00
ATOM   1834  P   U3     58      65.018  31.862  40.116  1.00  0.00
ATOM   1835  OP1 U3     58      66.319  31.293  40.583  1.00  0.00
ATOM   1836  OP2 U3     58      64.776  33.325  40.127  1.00  0.00
ATOM   1837  O5' U3     58      64.751  31.173  38.579  1.00  0.00
ATOM   1838  C5' U3     58      65.827  30.941  37.741  1.00  0.00
ATOM   1839  H5' U3     58      66.461  30.194  38.218  1.00  0.00
ATOM   1840 H5'' U3     58      66.411  31.860  37.699  1.00  0.00
ATOM   1841  C4' U3     58      65.254  30.404  36.407  1.00  0.00
ATOM   1842  H4' U3     58      66.112  30.402  35.735  1.00  0.00
ATOM   1843  O4' U3     58      64.927  29.094  36.652  1.00  0.00
ATOM   1844  C1' U3     58      63.533  28.916  36.526  1.00  0.00
ATOM   1845  H1' U3     58      63.280  28.446  35.575  1.00  0.00
ATOM   1846  N1  U3     58      62.894  28.061  37.643  1.00  0.00
ATOM   1847  C6  U3     58      63.502  28.071  38.907  1.00  0.00
ATOM   1848  H6  U3     58      64.397  28.650  39.077  1.00  0.00
ATOM   1849  C5  U3     58      62.823  27.553  39.959  1.00  0.00
ATOM   1850  H5  U3     58      63.266  27.535  40.944  1.00  0.00
ATOM   1851  C4  U3     58      61.657  26.743  39.732  1.00  0.00
ATOM   1852  O4  U3     58      61.027  26.007  40.448  1.00  0.00
ATOM   1853  N3  U3     58      61.106  26.807  38.443  1.00  0.00
ATOM   1854  H3  U3     58      60.288  26.230  38.306  1.00  0.00
ATOM   1855  C2  U3     58      61.643  27.560  37.426  1.00  0.00
ATOM   1856  O2  U3     58      60.956  27.826  36.444  1.00  0.00
ATOM   1857  C3' U3     58      64.086  31.148  35.867  1.00  0.00
ATOM   1858  H3' U3     58      63.913  32.127  36.315  1.00  0.00
ATOM   1859  C2' U3     58      62.951  30.357  36.413  1.00  0.00
ATOM   1860  H2' U3     58      62.707  30.646  37.435  1.00  0.00
ATOM   1861  O2' U3     58      61.784  30.308  35.536  1.00  0.00
ATOM   1862 HO2' U3     58      61.261  31.106  35.645  1.00  0.00
ATOM   1863  O3' U3     58      64.098  31.119  34.520  1.00  0.00
ATOM   1864 HO3' U3     58      63.307  30.626  34.289  1.00  0.00
TER   
ATOM   1865 MG   MG     59      11.495  42.875  47.766  1.00  0.00
TER   
ATOM   1866 MG   MG     60      29.206  29.406  55.220  1.00  0.00
TER   
ATOM   1867 MG   MG     61      38.283  45.557  46.609  1.00  0.00
TER   
ATOM   1868 MG   MG     62      12.940  26.564  54.746  1.00  0.00
TER   
ATOM   1869 MG   MG     63       6.235  22.960  51.251  1.00  0.00
TER   
ATOM   1870 MG   MG     64      51.049  25.986  46.207  1.00  0.00
TER   
END   
