# Supplementary material for: Modelling the structures of frameshift-stimulatory pseudoknots from representative bat coronaviruses
Source: PLoS Comput Biol. 2023 May 19;19(5):e1011124. doi: 10.1371/journal.pcbi.1011124 (PMC10234561; doi:10.1371/journal.pcbi.1011124)
Supplement: S3 Data — PDB files for the top 3 representative clusters from each conformer (threaded/unthreaded) of each pseudoknot described in the main text, along with PDB files for the representative clusters shown in S8–S18 Figs. (ZIP) [file pcbi.1011124.s003.zip › SI_Model_PDB_files/Neixiang-64_unthreaded_Mg_cluster2.pdb]

ATOM      1 HO5' A5      1      18.435  41.324  38.618  1.00  0.00
ATOM      2  O5' A5      1      17.696  40.808  38.289  1.00  0.00
ATOM      3  C5' A5      1      18.218  40.106  37.215  1.00  0.00
ATOM      4  H5' A5      1      18.830  40.668  36.509  1.00  0.00
ATOM      5 H5'' A5      1      17.358  39.724  36.666  1.00  0.00
ATOM      6  C4' A5      1      19.154  39.041  37.748  1.00  0.00
ATOM      7  H4' A5      1      19.586  38.624  36.838  1.00  0.00
ATOM      8  O4' A5      1      20.227  39.457  38.582  1.00  0.00
ATOM      9  C1' A5      1      20.163  38.686  39.808  1.00  0.00
ATOM     10  H1' A5      1      20.879  37.871  39.703  1.00  0.00
ATOM     11  N9  A5      1      20.439  39.534  40.980  1.00  0.00
ATOM     12  C8  A5      1      21.100  39.110  42.113  1.00  0.00
ATOM     13  H8  A5      1      21.449  38.099  42.265  1.00  0.00
ATOM     14  N7  A5      1      21.327  40.124  42.960  1.00  0.00
ATOM     15  C5  A5      1      20.737  41.189  42.289  1.00  0.00
ATOM     16  C6  A5      1      20.749  42.593  42.500  1.00  0.00
ATOM     17  N6  A5      1      21.315  43.273  43.507  1.00  0.00
ATOM     18  H61 A5      1      21.129  44.265  43.532  1.00  0.00
ATOM     19  H62 A5      1      21.710  42.771  44.289  1.00  0.00
ATOM     20  N1  A5      1      20.130  43.435  41.671  1.00  0.00
ATOM     21  C2  A5      1      19.528  42.910  40.642  1.00  0.00
ATOM     22  H2  A5      1      19.080  43.569  39.914  1.00  0.00
ATOM     23  N3  A5      1      19.669  41.682  40.193  1.00  0.00
ATOM     24  C4  A5      1      20.226  40.854  41.106  1.00  0.00
ATOM     25  C3' A5      1      18.402  37.792  38.386  1.00  0.00
ATOM     26  H3' A5      1      17.317  37.774  38.290  1.00  0.00
ATOM     27  C2' A5      1      18.736  38.151  39.850  1.00  0.00
ATOM     28  H2' A5      1      18.114  38.943  40.267  1.00  0.00
ATOM     29  O2' A5      1      18.564  37.074  40.704  1.00  0.00
ATOM     30 HO2' A5      1      18.333  36.317  40.160  1.00  0.00
ATOM     31  O3' A5      1      19.085  36.563  38.044  1.00  0.00
ATOM     32  P   G       2      18.343  35.547  37.045  1.00  0.00
ATOM     33  OP1 G       2      19.340  34.495  36.676  1.00  0.00
ATOM     34  OP2 G       2      17.749  36.362  35.974  1.00  0.00
ATOM     35  O5' G       2      17.243  34.834  37.873  1.00  0.00
ATOM     36  C5' G       2      17.639  34.020  38.979  1.00  0.00
ATOM     37  H5' G       2      18.502  34.494  39.445  1.00  0.00
ATOM     38 H5'' G       2      18.021  33.062  38.624  1.00  0.00
ATOM     39  C4' G       2      16.510  33.693  40.019  1.00  0.00
ATOM     40  H4' G       2      16.898  33.114  40.857  1.00  0.00
ATOM     41  O4' G       2      16.031  34.875  40.576  1.00  0.00
ATOM     42  C1' G       2      14.676  34.576  41.089  1.00  0.00
ATOM     43  H1' G       2      14.707  34.667  42.175  1.00  0.00
ATOM     44  N9  G       2      13.687  35.647  40.691  1.00  0.00
ATOM     45  C8  G       2      13.896  36.758  39.987  1.00  0.00
ATOM     46  H8  G       2      14.843  36.983  39.518  1.00  0.00
ATOM     47  N7  G       2      12.755  37.426  39.729  1.00  0.00
ATOM     48  C5  G       2      11.783  36.700  40.355  1.00  0.00
ATOM     49  C6  G       2      10.368  36.916  40.450  1.00  0.00
ATOM     50  O6  G       2       9.656  37.803  40.003  1.00  0.00
ATOM     51  N1  G       2       9.761  35.859  41.063  1.00  0.00
ATOM     52  H1  G       2       8.758  35.944  41.152  1.00  0.00
ATOM     53  C2  G       2      10.367  34.896  41.764  1.00  0.00
ATOM     54  N2  G       2       9.688  34.061  42.464  1.00  0.00
ATOM     55  H21 G       2       8.695  34.086  42.646  1.00  0.00
ATOM     56  H22 G       2      10.244  33.363  42.938  1.00  0.00
ATOM     57  N3  G       2      11.713  34.738  41.844  1.00  0.00
ATOM     58  C4  G       2      12.354  35.589  41.005  1.00  0.00
ATOM     59  C3' G       2      15.328  32.933  39.494  1.00  0.00
ATOM     60  H3' G       2      15.079  33.458  38.572  1.00  0.00
ATOM     61  C2' G       2      14.275  33.147  40.583  1.00  0.00
ATOM     62  H2' G       2      13.264  32.945  40.229  1.00  0.00
ATOM     63  O2' G       2      14.548  32.278  41.616  1.00  0.00
ATOM     64 HO2' G       2      14.552  31.402  41.225  1.00  0.00
ATOM     65  O3' G       2      15.764  31.601  39.186  1.00  0.00
ATOM     66  P   U       3      14.885  30.470  38.337  1.00  0.00
ATOM     67  OP1 U       3      15.649  29.217  38.021  1.00  0.00
ATOM     68  OP2 U       3      14.267  31.098  37.188  1.00  0.00
ATOM     69  O5' U       3      13.788  30.128  39.341  1.00  0.00
ATOM     70  C5' U       3      14.060  29.460  40.513  1.00  0.00
ATOM     71  H5' U       3      14.875  29.915  41.076  1.00  0.00
ATOM     72 H5'' U       3      14.392  28.441  40.313  1.00  0.00
ATOM     73  C4' U       3      12.714  29.439  41.262  1.00  0.00
ATOM     74  H4' U       3      12.905  29.282  42.323  1.00  0.00
ATOM     75  O4' U       3      11.964  30.640  41.221  1.00  0.00
ATOM     76  C1' U       3      10.593  30.312  41.062  1.00  0.00
ATOM     77  H1' U       3      10.173  29.895  41.977  1.00  0.00
ATOM     78  N1  U       3       9.593  31.293  40.480  1.00  0.00
ATOM     79  C6  U       3      10.016  32.240  39.505  1.00  0.00
ATOM     80  H6  U       3      11.046  32.165  39.190  1.00  0.00
ATOM     81  C5  U       3       9.188  33.174  39.107  1.00  0.00
ATOM     82  H5  U       3       9.510  33.918  38.393  1.00  0.00
ATOM     83  C4  U       3       7.911  33.304  39.694  1.00  0.00
ATOM     84  O4  U       3       7.057  34.082  39.375  1.00  0.00
ATOM     85  N3  U       3       7.666  32.400  40.694  1.00  0.00
ATOM     86  H3  U       3       6.696  32.336  40.969  1.00  0.00
ATOM     87  C2  U       3       8.370  31.339  41.125  1.00  0.00
ATOM     88  O2  U       3       7.767  30.481  41.778  1.00  0.00
ATOM     89  C3' U       3      11.766  28.321  40.794  1.00  0.00
ATOM     90  H3' U       3      12.244  27.690  40.044  1.00  0.00
ATOM     91  C2' U       3      10.662  29.199  40.038  1.00  0.00
ATOM     92  H2' U       3      11.148  29.608  39.152  1.00  0.00
ATOM     93  O2' U       3       9.499  28.604  39.738  1.00  0.00
ATOM     94 HO2' U       3       9.168  28.159  40.522  1.00  0.00
ATOM     95  O3' U       3      11.337  27.626  41.943  1.00  0.00
ATOM     96  P   G       4      10.209  26.567  41.927  1.00  0.00
ATOM     97  OP1 G       4      10.418  25.607  40.843  1.00  0.00
ATOM     98  OP2 G       4       8.914  27.231  42.006  1.00  0.00
ATOM     99  O5' G       4      10.364  25.919  43.311  1.00  0.00
ATOM    100  C5' G       4      11.255  24.825  43.582  1.00  0.00
ATOM    101  H5' G       4      12.200  25.048  43.086  1.00  0.00
ATOM    102 H5'' G       4      10.860  23.856  43.280  1.00  0.00
ATOM    103  C4' G       4      11.507  24.683  45.073  1.00  0.00
ATOM    104  H4' G       4      12.235  23.879  45.184  1.00  0.00
ATOM    105  O4' G       4      11.924  25.860  45.762  1.00  0.00
ATOM    106  C1' G       4      10.877  26.408  46.483  1.00  0.00
ATOM    107  H1' G       4      11.394  26.675  47.405  1.00  0.00
ATOM    108  N9  G       4      10.346  27.528  45.739  1.00  0.00
ATOM    109  C8  G       4       9.043  27.705  45.232  1.00  0.00
ATOM    110  H8  G       4       8.309  26.920  45.341  1.00  0.00
ATOM    111  N7  G       4       8.821  28.867  44.723  1.00  0.00
ATOM    112  C5  G       4      10.049  29.506  44.845  1.00  0.00
ATOM    113  C6  G       4      10.465  30.880  44.548  1.00  0.00
ATOM    114  O6  G       4       9.869  31.887  44.172  1.00  0.00
ATOM    115  N1  G       4      11.825  31.088  44.693  1.00  0.00
ATOM    116  H1  G       4      12.183  31.970  44.356  1.00  0.00
ATOM    117  C2  G       4      12.681  30.182  45.256  1.00  0.00
ATOM    118  N2  G       4      13.975  30.461  45.319  1.00  0.00
ATOM    119  H21 G       4      14.251  31.430  45.385  1.00  0.00
ATOM    120  H22 G       4      14.564  29.700  45.625  1.00  0.00
ATOM    121  N3  G       4      12.316  29.023  45.657  1.00  0.00
ATOM    122  C4  G       4      10.978  28.709  45.428  1.00  0.00
ATOM    123  C3' G       4      10.261  24.101  45.757  1.00  0.00
ATOM    124  H3' G       4       9.405  23.892  45.116  1.00  0.00
ATOM    125  C2' G       4       9.928  25.191  46.874  1.00  0.00
ATOM    126  H2' G       4       8.890  25.523  46.838  1.00  0.00
ATOM    127  O2' G       4      10.269  24.797  48.192  1.00  0.00
ATOM    128 HO2' G       4       9.838  23.955  48.358  1.00  0.00
ATOM    129  O3' G       4      10.623  22.941  46.439  1.00  0.00
ATOM    130  P   C       5       9.556  21.811  46.696  1.00  0.00
ATOM    131  OP1 C       5       9.021  21.469  45.337  1.00  0.00
ATOM    132  OP2 C       5       8.621  22.400  47.688  1.00  0.00
ATOM    133  O5' C       5      10.387  20.582  47.207  1.00  0.00
ATOM    134  C5' C       5      10.952  20.497  48.517  1.00  0.00
ATOM    135  H5' C       5      10.545  19.654  49.075  1.00  0.00
ATOM    136 H5'' C       5      10.538  21.338  49.074  1.00  0.00
ATOM    137  C4' C       5      12.479  20.484  48.670  1.00  0.00
ATOM    138  H4' C       5      12.752  20.280  49.705  1.00  0.00
ATOM    139  O4' C       5      13.038  19.410  47.797  1.00  0.00
ATOM    140  C1' C       5      14.069  19.998  47.020  1.00  0.00
ATOM    141  H1' C       5      14.889  20.149  47.722  1.00  0.00
ATOM    142  N1  C       5      14.445  19.210  45.838  1.00  0.00
ATOM    143  C6  C       5      13.574  18.535  45.032  1.00  0.00
ATOM    144  H6  C       5      12.545  18.494  45.355  1.00  0.00
ATOM    145  C5  C       5      14.004  17.912  43.899  1.00  0.00
ATOM    146  H5  C       5      13.325  17.392  43.239  1.00  0.00
ATOM    147  C4  C       5      15.365  18.114  43.487  1.00  0.00
ATOM    148  N4  C       5      15.824  17.664  42.342  1.00  0.00
ATOM    149  H41 C       5      16.774  17.729  42.008  1.00  0.00
ATOM    150  H42 C       5      15.119  17.255  41.745  1.00  0.00
ATOM    151  N3  C       5      16.206  18.764  44.229  1.00  0.00
ATOM    152  C2  C       5      15.775  19.329  45.423  1.00  0.00
ATOM    153  O2  C       5      16.573  19.993  46.092  1.00  0.00
ATOM    154  C3' C       5      13.065  21.819  48.157  1.00  0.00
ATOM    155  H3' C       5      12.328  22.610  48.016  1.00  0.00
ATOM    156  C2' C       5      13.554  21.353  46.742  1.00  0.00
ATOM    157  H2' C       5      12.647  21.289  46.141  1.00  0.00
ATOM    158  O2' C       5      14.590  22.180  46.157  1.00  0.00
ATOM    159 HO2' C       5      14.264  23.012  45.804  1.00  0.00
ATOM    160  O3' C       5      14.184  22.211  48.981  1.00  0.00
ATOM    161  P   G       6      13.872  23.146  50.183  1.00  0.00
ATOM    162  OP1 G       6      14.911  22.875  51.193  1.00  0.00
ATOM    163  OP2 G       6      12.496  23.053  50.542  1.00  0.00
ATOM    164  O5' G       6      14.282  24.582  49.603  1.00  0.00
ATOM    165  C5' G       6      13.595  25.098  48.569  1.00  0.00
ATOM    166  H5' G       6      12.591  25.292  48.945  1.00  0.00
ATOM    167 H5'' G       6      13.449  24.457  47.699  1.00  0.00
ATOM    168  C4' G       6      14.249  26.358  48.091  1.00  0.00
ATOM    169  H4' G       6      13.804  26.407  47.097  1.00  0.00
ATOM    170  O4' G       6      13.894  27.464  48.956  1.00  0.00
ATOM    171  C1' G       6      14.666  28.593  48.506  1.00  0.00
ATOM    172  H1' G       6      14.066  29.038  47.712  1.00  0.00
ATOM    173  N9  G       6      15.018  29.525  49.576  1.00  0.00
ATOM    174  C8  G       6      15.489  29.327  50.838  1.00  0.00
ATOM    175  H8  G       6      15.604  28.323  51.219  1.00  0.00
ATOM    176  N7  G       6      15.698  30.435  51.506  1.00  0.00
ATOM    177  C5  G       6      15.406  31.438  50.524  1.00  0.00
ATOM    178  C6  G       6      15.511  32.896  50.568  1.00  0.00
ATOM    179  O6  G       6      16.162  33.588  51.321  1.00  0.00
ATOM    180  N1  G       6      15.036  33.518  49.443  1.00  0.00
ATOM    181  H1  G       6      15.101  34.517  49.312  1.00  0.00
ATOM    182  C2  G       6      14.456  32.857  48.411  1.00  0.00
ATOM    183  N2  G       6      13.894  33.562  47.509  1.00  0.00
ATOM    184  H21 G       6      13.380  33.147  46.746  1.00  0.00
ATOM    185  H22 G       6      14.087  34.551  47.436  1.00  0.00
ATOM    186  N3  G       6      14.285  31.488  48.388  1.00  0.00
ATOM    187  C4  G       6      14.887  30.908  49.426  1.00  0.00
ATOM    188  C3' G       6      15.761  26.396  48.004  1.00  0.00
ATOM    189  H3' G       6      16.197  26.193  48.983  1.00  0.00
ATOM    190  C2' G       6      15.892  27.931  47.813  1.00  0.00
ATOM    191  H2' G       6      16.839  28.240  48.253  1.00  0.00
ATOM    192  O2' G       6      15.580  28.406  46.495  1.00  0.00
ATOM    193 HO2' G       6      16.307  28.100  45.948  1.00  0.00
ATOM    194  O3' G       6      16.341  25.659  46.949  1.00  0.00
ATOM    195  P   G       7      17.860  25.996  46.472  1.00  0.00
ATOM    196  OP1 G       7      18.297  24.863  45.632  1.00  0.00
ATOM    197  OP2 G       7      18.690  26.403  47.669  1.00  0.00
ATOM    198  O5' G       7      17.744  27.292  45.513  1.00  0.00
ATOM    199  C5' G       7      17.471  27.104  44.112  1.00  0.00
ATOM    200  H5' G       7      16.510  26.601  44.002  1.00  0.00
ATOM    201 H5'' G       7      18.203  26.419  43.684  1.00  0.00
ATOM    202  C4' G       7      17.459  28.377  43.305  1.00  0.00
ATOM    203  H4' G       7      17.319  28.124  42.254  1.00  0.00
ATOM    204  O4' G       7      16.602  29.292  43.902  1.00  0.00
ATOM    205  C1' G       7      17.031  30.621  43.600  1.00  0.00
ATOM    206  H1' G       7      16.243  31.153  43.068  1.00  0.00
ATOM    207  N9  G       7      17.313  31.393  44.847  1.00  0.00
ATOM    208  C8  G       7      17.567  30.962  46.105  1.00  0.00
ATOM    209  H8  G       7      17.471  29.953  46.477  1.00  0.00
ATOM    210  N7  G       7      17.687  31.986  46.951  1.00  0.00
ATOM    211  C5  G       7      17.564  33.126  46.178  1.00  0.00
ATOM    212  C6  G       7      17.646  34.465  46.561  1.00  0.00
ATOM    213  O6  G       7      17.882  34.941  47.675  1.00  0.00
ATOM    214  N1  G       7      17.465  35.340  45.496  1.00  0.00
ATOM    215  H1  G       7      17.744  36.304  45.609  1.00  0.00
ATOM    216  C2  G       7      17.260  34.980  44.222  1.00  0.00
ATOM    217  N2  G       7      17.343  35.942  43.311  1.00  0.00
ATOM    218  H21 G       7      17.396  35.548  42.382  1.00  0.00
ATOM    219  H22 G       7      17.495  36.919  43.513  1.00  0.00
ATOM    220  N3  G       7      17.140  33.673  43.827  1.00  0.00
ATOM    221  C4  G       7      17.340  32.788  44.883  1.00  0.00
ATOM    222  C3' G       7      18.843  29.091  43.324  1.00  0.00
ATOM    223  H3' G       7      19.210  29.177  44.347  1.00  0.00
ATOM    224  C2' G       7      18.329  30.487  42.769  1.00  0.00
ATOM    225  H2' G       7      19.021  31.296  43.000  1.00  0.00
ATOM    226  O2' G       7      17.900  30.606  41.382  1.00  0.00
ATOM    227 HO2' G       7      18.584  30.190  40.852  1.00  0.00
ATOM    228  O3' G       7      19.849  28.547  42.502  1.00  0.00
ATOM    229  P   G       8      21.380  29.070  42.611  1.00  0.00
ATOM    230  OP1 G       8      22.236  28.349  41.619  1.00  0.00
ATOM    231  OP2 G       8      21.620  28.985  44.014  1.00  0.00
ATOM    232  O5' G       8      21.448  30.638  42.178  1.00  0.00
ATOM    233  C5' G       8      21.196  31.076  40.869  1.00  0.00
ATOM    234  H5' G       8      20.418  30.550  40.315  1.00  0.00
ATOM    235 H5'' G       8      22.099  30.767  40.342  1.00  0.00
ATOM    236  C4' G       8      21.043  32.592  40.805  1.00  0.00
ATOM    237  H4' G       8      20.790  32.868  39.781  1.00  0.00
ATOM    238  O4' G       8      20.089  33.137  41.621  1.00  0.00
ATOM    239  C1' G       8      20.464  34.376  42.288  1.00  0.00
ATOM    240  H1' G       8      19.767  35.202  42.147  1.00  0.00
ATOM    241  N9  G       8      20.967  34.246  43.719  1.00  0.00
ATOM    242  C8  G       8      21.141  33.081  44.441  1.00  0.00
ATOM    243  H8  G       8      21.056  32.110  43.977  1.00  0.00
ATOM    244  N7  G       8      21.636  33.290  45.645  1.00  0.00
ATOM    245  C5  G       8      21.609  34.703  45.682  1.00  0.00
ATOM    246  C6  G       8      21.970  35.557  46.761  1.00  0.00
ATOM    247  O6  G       8      22.541  35.240  47.786  1.00  0.00
ATOM    248  N1  G       8      21.523  36.875  46.647  1.00  0.00
ATOM    249  H1  G       8      21.696  37.574  47.356  1.00  0.00
ATOM    250  C2  G       8      21.199  37.373  45.420  1.00  0.00
ATOM    251  N2  G       8      21.051  38.681  45.396  1.00  0.00
ATOM    252  H21 G       8      21.270  39.249  46.202  1.00  0.00
ATOM    253  H22 G       8      20.941  39.050  44.462  1.00  0.00
ATOM    254  N3  G       8      20.963  36.667  44.310  1.00  0.00
ATOM    255  C4  G       8      21.138  35.328  44.505  1.00  0.00
ATOM    256  C3' G       8      22.275  33.388  41.198  1.00  0.00
ATOM    257  H3' G       8      22.583  32.946  42.145  1.00  0.00
ATOM    258  C2' G       8      21.695  34.740  41.477  1.00  0.00
ATOM    259  H2' G       8      22.400  35.411  41.968  1.00  0.00
ATOM    260  O2' G       8      21.183  35.427  40.329  1.00  0.00
ATOM    261 HO2' G       8      21.696  35.205  39.549  1.00  0.00
ATOM    262  O3' G       8      23.287  33.389  40.204  1.00  0.00
ATOM    263  P   G       9      24.748  33.707  40.567  1.00  0.00
ATOM    264  OP1 G       9      25.689  33.385  39.512  1.00  0.00
ATOM    265  OP2 G       9      24.965  33.172  41.908  1.00  0.00
ATOM    266  O5' G       9      24.754  35.294  40.719  1.00  0.00
ATOM    267  C5' G       9      24.401  36.203  39.667  1.00  0.00
ATOM    268  H5' G       9      23.376  35.929  39.416  1.00  0.00
ATOM    269 H5'' G       9      24.996  36.078  38.762  1.00  0.00
ATOM    270  C4' G       9      24.571  37.687  39.922  1.00  0.00
ATOM    271  H4' G       9      24.400  38.072  38.917  1.00  0.00
ATOM    272  O4' G       9      23.546  38.129  40.826  1.00  0.00
ATOM    273  C1' G       9      24.142  39.165  41.592  1.00  0.00
ATOM    274  H1' G       9      23.453  40.004  41.499  1.00  0.00
ATOM    275  N9  G       9      24.150  38.687  42.991  1.00  0.00
ATOM    276  C8  G       9      24.165  37.346  43.447  1.00  0.00
ATOM    277  H8  G       9      24.058  36.519  42.761  1.00  0.00
ATOM    278  N7  G       9      24.277  37.227  44.700  1.00  0.00
ATOM    279  C5  G       9      24.405  38.544  45.199  1.00  0.00
ATOM    280  C6  G       9      24.416  38.990  46.532  1.00  0.00
ATOM    281  O6  G       9      24.167  38.393  47.615  1.00  0.00
ATOM    282  N1  G       9      24.589  40.336  46.653  1.00  0.00
ATOM    283  H1  G       9      24.445  40.756  47.560  1.00  0.00
ATOM    284  C2  G       9      24.623  41.148  45.579  1.00  0.00
ATOM    285  N2  G       9      24.786  42.401  45.803  1.00  0.00
ATOM    286  H21 G       9      24.952  42.901  44.942  1.00  0.00
ATOM    287  H22 G       9      24.910  42.833  46.708  1.00  0.00
ATOM    288  N3  G       9      24.451  40.811  44.259  1.00  0.00
ATOM    289  C4  G       9      24.343  39.461  44.149  1.00  0.00
ATOM    290  C3' G       9      25.959  38.085  40.417  1.00  0.00
ATOM    291  H3' G       9      26.273  37.332  41.140  1.00  0.00
ATOM    292  C2' G       9      25.582  39.425  41.042  1.00  0.00
ATOM    293  H2' G       9      26.182  39.674  41.917  1.00  0.00
ATOM    294  O2' G       9      25.527  40.473  40.087  1.00  0.00
ATOM    295 HO2' G       9      26.414  40.615  39.747  1.00  0.00
ATOM    296  O3' G       9      26.920  38.211  39.444  1.00  0.00
ATOM    297  P   C      10      28.422  38.452  39.768  1.00  0.00
ATOM    298  OP1 C      10      29.137  38.867  38.521  1.00  0.00
ATOM    299  OP2 C      10      28.900  37.153  40.372  1.00  0.00
ATOM    300  O5' C      10      28.508  39.652  40.788  1.00  0.00
ATOM    301  C5' C      10      28.932  40.862  40.310  1.00  0.00
ATOM    302  H5' C      10      28.355  41.114  39.421  1.00  0.00
ATOM    303 H5'' C      10      29.960  40.834  39.947  1.00  0.00
ATOM    304  C4' C      10      28.873  41.897  41.390  1.00  0.00
ATOM    305  H4' C      10      28.689  42.911  41.035  1.00  0.00
ATOM    306  O4' C      10      27.796  41.623  42.346  1.00  0.00
ATOM    307  C1' C      10      28.113  42.109  43.677  1.00  0.00
ATOM    308  H1' C      10      27.499  42.974  43.927  1.00  0.00
ATOM    309  N1  C      10      28.161  41.052  44.784  1.00  0.00
ATOM    310  C6  C      10      27.932  39.720  44.477  1.00  0.00
ATOM    311  H6  C      10      27.930  39.362  43.457  1.00  0.00
ATOM    312  C5  C      10      27.671  38.872  45.521  1.00  0.00
ATOM    313  H5  C      10      27.495  37.821  45.347  1.00  0.00
ATOM    314  C4  C      10      27.742  39.376  46.815  1.00  0.00
ATOM    315  N4  C      10      27.599  38.536  47.829  1.00  0.00
ATOM    316  H41 C      10      27.290  37.598  47.615  1.00  0.00
ATOM    317  H42 C      10      27.885  38.762  48.771  1.00  0.00
ATOM    318  N3  C      10      28.032  40.640  47.107  1.00  0.00
ATOM    319  C2  C      10      28.199  41.487  46.066  1.00  0.00
ATOM    320  O2  C      10      28.396  42.654  46.457  1.00  0.00
ATOM    321  C3' C      10      30.083  41.870  42.304  1.00  0.00
ATOM    322  H3' C      10      30.231  40.832  42.601  1.00  0.00
ATOM    323  C2' C      10      29.486  42.677  43.413  1.00  0.00
ATOM    324  H2' C      10      30.104  42.624  44.309  1.00  0.00
ATOM    325  O2' C      10      29.306  44.050  43.048  1.00  0.00
ATOM    326 HO2' C      10      28.954  44.406  43.867  1.00  0.00
ATOM    327  O3' C      10      31.199  42.445  41.654  1.00  0.00
ATOM    328  P   U      11      32.672  42.178  42.205  1.00  0.00
ATOM    329  OP1 U      11      33.592  42.974  41.459  1.00  0.00
ATOM    330  OP2 U      11      32.882  40.745  42.436  1.00  0.00
ATOM    331  O5' U      11      32.625  42.807  43.712  1.00  0.00
ATOM    332  C5' U      11      32.640  44.184  43.962  1.00  0.00
ATOM    333  H5' U      11      31.631  44.484  43.679  1.00  0.00
ATOM    334 H5'' U      11      33.306  44.816  43.374  1.00  0.00
ATOM    335  C4' U      11      32.805  44.599  45.432  1.00  0.00
ATOM    336  H4' U      11      32.740  45.687  45.458  1.00  0.00
ATOM    337  O4' U      11      31.635  44.135  46.085  1.00  0.00
ATOM    338  C1' U      11      31.962  43.874  47.427  1.00  0.00
ATOM    339  H1' U      11      31.577  44.676  48.057  1.00  0.00
ATOM    340  N1  U      11      31.625  42.471  47.828  1.00  0.00
ATOM    341  C6  U      11      31.818  41.422  46.936  1.00  0.00
ATOM    342  H6  U      11      32.308  41.607  45.991  1.00  0.00
ATOM    343  C5  U      11      31.472  40.169  47.296  1.00  0.00
ATOM    344  H5  U      11      31.752  39.358  46.640  1.00  0.00
ATOM    345  C4  U      11      30.926  39.870  48.563  1.00  0.00
ATOM    346  O4  U      11      30.648  38.750  48.988  1.00  0.00
ATOM    347  N3  U      11      30.784  40.972  49.390  1.00  0.00
ATOM    348  H3  U      11      30.213  40.832  50.211  1.00  0.00
ATOM    349  C2  U      11      31.161  42.258  49.107  1.00  0.00
ATOM    350  O2  U      11      31.142  43.162  49.950  1.00  0.00
ATOM    351  C3' U      11      34.043  43.893  46.141  1.00  0.00
ATOM    352  H3' U      11      34.022  42.818  45.960  1.00  0.00
ATOM    353  C2' U      11      33.514  44.146  47.519  1.00  0.00
ATOM    354  H2' U      11      34.133  43.581  48.215  1.00  0.00
ATOM    355  O2' U      11      33.520  45.522  47.959  1.00  0.00
ATOM    356 HO2' U      11      34.243  45.957  47.502  1.00  0.00
ATOM    357  O3' U      11      35.318  44.333  45.776  1.00  0.00
ATOM    358  P   C      12      36.567  43.418  46.255  1.00  0.00
ATOM    359  OP1 C      12      37.757  44.017  45.781  1.00  0.00
ATOM    360  OP2 C      12      36.222  42.067  45.858  1.00  0.00
ATOM    361  O5' C      12      36.514  43.308  47.874  1.00  0.00
ATOM    362  C5' C      12      36.773  44.410  48.740  1.00  0.00
ATOM    363  H5' C      12      35.987  45.165  48.713  1.00  0.00
ATOM    364 H5'' C      12      37.675  44.976  48.505  1.00  0.00
ATOM    365  C4' C      12      36.954  43.816  50.107  1.00  0.00
ATOM    366  H4' C      12      37.256  44.589  50.814  1.00  0.00
ATOM    367  O4' C      12      35.711  43.337  50.544  1.00  0.00
ATOM    368  C1' C      12      35.813  42.209  51.366  1.00  0.00
ATOM    369  H1' C      12      35.588  42.416  52.412  1.00  0.00
ATOM    370  N1  C      12      35.196  40.972  50.839  1.00  0.00
ATOM    371  C6  C      12      35.165  40.663  49.555  1.00  0.00
ATOM    372  H6  C      12      35.693  41.240  48.810  1.00  0.00
ATOM    373  C5  C      12      34.499  39.589  49.045  1.00  0.00
ATOM    374  H5  C      12      34.435  39.360  47.992  1.00  0.00
ATOM    375  C4  C      12      33.828  38.811  50.032  1.00  0.00
ATOM    376  N4  C      12      33.408  37.609  49.845  1.00  0.00
ATOM    377  H41 C      12      33.381  37.257  48.899  1.00  0.00
ATOM    378  H42 C      12      32.997  37.121  50.627  1.00  0.00
ATOM    379  N3  C      12      33.841  39.113  51.312  1.00  0.00
ATOM    380  C2  C      12      34.560  40.140  51.740  1.00  0.00
ATOM    381  O2  C      12      34.493  40.384  52.995  1.00  0.00
ATOM    382  C3' C      12      37.876  42.613  50.145  1.00  0.00
ATOM    383  H3' C      12      37.763  42.033  49.228  1.00  0.00
ATOM    384  C2' C      12      37.353  41.983  51.437  1.00  0.00
ATOM    385  H2' C      12      37.598  40.921  51.461  1.00  0.00
ATOM    386  O2' C      12      37.857  42.605  52.615  1.00  0.00
ATOM    387 HO2' C      12      38.674  43.097  52.497  1.00  0.00
ATOM    388  O3' C      12      39.249  43.111  50.223  1.00  0.00
ATOM    389  P   U      13      40.241  42.831  49.029  1.00  0.00
ATOM    390  OP1 U      13      39.753  43.697  47.899  1.00  0.00
ATOM    391  OP2 U      13      40.366  41.383  48.814  1.00  0.00
ATOM    392  O5' U      13      41.614  43.386  49.522  1.00  0.00
ATOM    393  C5' U      13      41.795  44.713  49.788  1.00  0.00
ATOM    394  H5' U      13      40.839  45.236  49.744  1.00  0.00
ATOM    395 H5'' U      13      42.428  45.140  49.011  1.00  0.00
ATOM    396  C4' U      13      42.360  45.033  51.154  1.00  0.00
ATOM    397  H4' U      13      43.444  44.939  51.103  1.00  0.00
ATOM    398  O4' U      13      41.973  46.333  51.591  1.00  0.00
ATOM    399  C1' U      13      41.154  46.250  52.774  1.00  0.00
ATOM    400  H1' U      13      41.782  46.347  53.660  1.00  0.00
ATOM    401  N1  U      13      40.103  47.347  52.886  1.00  0.00
ATOM    402  C6  U      13      40.306  48.261  53.879  1.00  0.00
ATOM    403  H6  U      13      41.215  48.360  54.455  1.00  0.00
ATOM    404  C5  U      13      39.387  49.231  54.184  1.00  0.00
ATOM    405  H5  U      13      39.569  50.039  54.878  1.00  0.00
ATOM    406  C4  U      13      38.054  49.146  53.578  1.00  0.00
ATOM    407  O4  U      13      37.100  49.974  53.804  1.00  0.00
ATOM    408  N3  U      13      37.905  48.202  52.576  1.00  0.00
ATOM    409  H3  U      13      36.974  47.995  52.244  1.00  0.00
ATOM    410  C2  U      13      38.894  47.375  52.185  1.00  0.00
ATOM    411  O2  U      13      38.705  46.636  51.274  1.00  0.00
ATOM    412  C3' U      13      41.945  44.131  52.345  1.00  0.00
ATOM    413  H3' U      13      41.769  43.100  52.037  1.00  0.00
ATOM    414  C2' U      13      40.710  44.755  52.825  1.00  0.00
ATOM    415  H2' U      13      39.911  44.582  52.104  1.00  0.00
ATOM    416  O2' U      13      40.409  44.217  54.113  1.00  0.00
ATOM    417 HO2' U      13      41.205  44.204  54.650  1.00  0.00
ATOM    418  O3' U      13      42.906  44.181  53.394  1.00  0.00
ATOM    419  P   A      14      43.817  42.893  53.662  1.00  0.00
ATOM    420  OP1 A      14      44.987  43.264  54.553  1.00  0.00
ATOM    421  OP2 A      14      44.152  42.288  52.374  1.00  0.00
ATOM    422  O5' A      14      42.810  41.944  54.442  1.00  0.00
ATOM    423  C5' A      14      42.521  42.061  55.830  1.00  0.00
ATOM    424  H5' A      14      42.129  43.060  56.024  1.00  0.00
ATOM    425 H5'' A      14      43.422  41.833  56.399  1.00  0.00
ATOM    426  C4' A      14      41.452  41.133  56.405  1.00  0.00
ATOM    427  H4' A      14      41.275  41.466  57.428  1.00  0.00
ATOM    428  O4' A      14      40.215  41.380  55.758  1.00  0.00
ATOM    429  C1' A      14      39.420  40.168  55.770  1.00  0.00
ATOM    430  H1' A      14      38.397  40.313  56.120  1.00  0.00
ATOM    431  N9  A      14      39.192  39.730  54.373  1.00  0.00
ATOM    432  C8  A      14      39.927  40.155  53.318  1.00  0.00
ATOM    433  H8  A      14      40.749  40.854  53.262  1.00  0.00
ATOM    434  N7  A      14      39.604  39.544  52.236  1.00  0.00
ATOM    435  C5  A      14      38.590  38.688  52.591  1.00  0.00
ATOM    436  C6  A      14      37.704  37.891  51.858  1.00  0.00
ATOM    437  N6  A      14      37.821  37.580  50.567  1.00  0.00
ATOM    438  H61 A      14      38.385  38.192  49.994  1.00  0.00
ATOM    439  H62 A      14      37.226  36.847  50.208  1.00  0.00
ATOM    440  N1  A      14      36.811  37.132  52.504  1.00  0.00
ATOM    441  C2  A      14      36.789  37.151  53.823  1.00  0.00
ATOM    442  H2  A      14      36.130  36.438  54.296  1.00  0.00
ATOM    443  N3  A      14      37.472  37.991  54.570  1.00  0.00
ATOM    444  C4  A      14      38.336  38.780  53.915  1.00  0.00
ATOM    445  C3' A      14      41.669  39.620  56.225  1.00  0.00
ATOM    446  H3' A      14      41.767  39.445  55.153  1.00  0.00
ATOM    447  C2' A      14      40.256  39.146  56.522  1.00  0.00
ATOM    448  H2' A      14      40.034  38.136  56.178  1.00  0.00
ATOM    449  O2' A      14      39.956  39.301  57.859  1.00  0.00
ATOM    450 HO2' A      14      39.246  38.696  58.085  1.00  0.00
ATOM    451  O3' A      14      42.758  39.081  57.036  1.00  0.00
ATOM    452  P   G      15      43.435  37.701  56.737  1.00  0.00
ATOM    453  OP1 G      15      44.342  37.287  57.790  1.00  0.00
ATOM    454  OP2 G      15      43.989  37.830  55.420  1.00  0.00
ATOM    455  O5' G      15      42.212  36.708  56.691  1.00  0.00
ATOM    456  C5' G      15      41.564  36.367  57.902  1.00  0.00
ATOM    457  H5' G      15      41.188  37.239  58.439  1.00  0.00
ATOM    458 H5'' G      15      42.244  35.903  58.616  1.00  0.00
ATOM    459  C4' G      15      40.378  35.379  57.593  1.00  0.00
ATOM    460  H4' G      15      39.990  35.224  58.600  1.00  0.00
ATOM    461  O4' G      15      39.486  35.887  56.559  1.00  0.00
ATOM    462  C1' G      15      39.061  34.902  55.582  1.00  0.00
ATOM    463  H1' G      15      37.975  34.979  55.526  1.00  0.00
ATOM    464  N9  G      15      39.611  35.241  54.300  1.00  0.00
ATOM    465  C8  G      15      40.466  36.239  54.038  1.00  0.00
ATOM    466  H8  G      15      40.922  36.802  54.840  1.00  0.00
ATOM    467  N7  G      15      40.732  36.320  52.717  1.00  0.00
ATOM    468  C5  G      15      39.912  35.384  52.120  1.00  0.00
ATOM    469  C6  G      15      39.707  34.981  50.756  1.00  0.00
ATOM    470  O6  G      15      40.200  35.520  49.755  1.00  0.00
ATOM    471  N1  G      15      38.830  33.979  50.565  1.00  0.00
ATOM    472  H1  G      15      38.629  33.659  49.629  1.00  0.00
ATOM    473  C2  G      15      38.290  33.313  51.611  1.00  0.00
ATOM    474  N2  G      15      37.488  32.317  51.317  1.00  0.00
ATOM    475  H21 G      15      37.099  31.796  52.090  1.00  0.00
ATOM    476  H22 G      15      37.519  31.869  50.412  1.00  0.00
ATOM    477  N3  G      15      38.408  33.618  52.924  1.00  0.00
ATOM    478  C4  G      15      39.234  34.681  53.092  1.00  0.00
ATOM    479  C3' G      15      40.758  33.965  57.069  1.00  0.00
ATOM    480  H3' G      15      41.610  34.109  56.405  1.00  0.00
ATOM    481  C2' G      15      39.518  33.568  56.169  1.00  0.00
ATOM    482  H2' G      15      39.894  32.897  55.397  1.00  0.00
ATOM    483  O2' G      15      38.506  32.821  56.906  1.00  0.00
ATOM    484 HO2' G      15      38.233  32.166  56.258  1.00  0.00
ATOM    485  O3' G      15      41.046  33.091  58.110  1.00  0.00
ATOM    486  P   U      16      42.250  32.047  58.088  1.00  0.00
ATOM    487  OP1 U      16      42.410  31.323  59.365  1.00  0.00
ATOM    488  OP2 U      16      43.450  32.773  57.576  1.00  0.00
ATOM    489  O5' U      16      41.860  31.080  56.920  1.00  0.00
ATOM    490  C5' U      16      40.947  30.047  57.157  1.00  0.00
ATOM    491  H5' U      16      40.156  30.376  57.830  1.00  0.00
ATOM    492 H5'' U      16      41.453  29.280  57.744  1.00  0.00
ATOM    493  C4' U      16      40.386  29.313  55.950  1.00  0.00
ATOM    494  H4' U      16      39.739  28.471  56.198  1.00  0.00
ATOM    495  O4' U      16      39.717  30.089  54.960  1.00  0.00
ATOM    496  C1' U      16      39.747  29.364  53.702  1.00  0.00
ATOM    497  H1' U      16      38.766  28.988  53.412  1.00  0.00
ATOM    498  N1  U      16      40.473  30.238  52.731  1.00  0.00
ATOM    499  C6  U      16      41.521  31.071  53.028  1.00  0.00
ATOM    500  H6  U      16      41.882  31.115  54.045  1.00  0.00
ATOM    501  C5  U      16      41.967  31.965  52.090  1.00  0.00
ATOM    502  H5  U      16      42.759  32.624  52.414  1.00  0.00
ATOM    503  C4  U      16      41.408  32.007  50.752  1.00  0.00
ATOM    504  O4  U      16      41.630  32.826  49.900  1.00  0.00
ATOM    505  N3  U      16      40.423  31.080  50.544  1.00  0.00
ATOM    506  H3  U      16      39.996  30.989  49.634  1.00  0.00
ATOM    507  C2  U      16      39.903  30.254  51.464  1.00  0.00
ATOM    508  O2  U      16      38.924  29.543  51.139  1.00  0.00
ATOM    509  C3' U      16      41.550  28.595  55.254  1.00  0.00
ATOM    510  H3' U      16      42.337  29.336  55.117  1.00  0.00
ATOM    511  C2' U      16      40.774  28.220  53.965  1.00  0.00
ATOM    512  H2' U      16      41.524  28.151  53.177  1.00  0.00
ATOM    513  O2' U      16      39.991  26.987  54.023  1.00  0.00
ATOM    514 HO2' U      16      40.002  26.807  53.080  1.00  0.00
ATOM    515  O3' U      16      42.000  27.506  55.986  1.00  0.00
ATOM    516  P   G      17      43.480  26.930  55.895  1.00  0.00
ATOM    517  OP1 G      17      43.705  25.914  57.050  1.00  0.00
ATOM    518  OP2 G      17      44.389  28.085  55.946  1.00  0.00
ATOM    519  O5' G      17      43.456  26.212  54.464  1.00  0.00
ATOM    520  C5' G      17      42.890  24.863  54.275  1.00  0.00
ATOM    521  H5' G      17      41.847  24.812  54.588  1.00  0.00
ATOM    522 H5'' G      17      43.508  24.194  54.873  1.00  0.00
ATOM    523  C4' G      17      42.964  24.340  52.887  1.00  0.00
ATOM    524  H4' G      17      42.579  23.324  52.981  1.00  0.00
ATOM    525  O4' G      17      42.163  25.110  51.980  1.00  0.00
ATOM    526  C1' G      17      42.953  25.437  50.928  1.00  0.00
ATOM    527  H1' G      17      42.335  25.250  50.050  1.00  0.00
ATOM    528  N9  G      17      43.256  26.879  50.844  1.00  0.00
ATOM    529  C8  G      17      42.342  27.788  50.432  1.00  0.00
ATOM    530  H8  G      17      41.355  27.519  50.087  1.00  0.00
ATOM    531  N7  G      17      42.747  29.062  50.519  1.00  0.00
ATOM    532  C5  G      17      44.133  28.939  50.868  1.00  0.00
ATOM    533  C6  G      17      45.152  29.925  51.026  1.00  0.00
ATOM    534  O6  G      17      45.234  31.099  50.750  1.00  0.00
ATOM    535  N1  G      17      46.313  29.325  51.413  1.00  0.00
ATOM    536  H1  G      17      47.074  29.958  51.612  1.00  0.00
ATOM    537  C2  G      17      46.553  27.987  51.457  1.00  0.00
ATOM    538  N2  G      17      47.779  27.604  51.619  1.00  0.00
ATOM    539  H21 G      17      47.892  26.617  51.439  1.00  0.00
ATOM    540  H22 G      17      48.477  28.210  51.212  1.00  0.00
ATOM    541  N3  G      17      45.650  27.069  51.330  1.00  0.00
ATOM    542  C4  G      17      44.413  27.606  51.064  1.00  0.00
ATOM    543  C3' G      17      44.445  24.328  52.424  1.00  0.00
ATOM    544  H3' G      17      45.004  25.186  52.798  1.00  0.00
ATOM    545  C2' G      17      44.197  24.544  50.917  1.00  0.00
ATOM    546  H2' G      17      45.067  24.905  50.370  1.00  0.00
ATOM    547  O2' G      17      43.858  23.312  50.248  1.00  0.00
ATOM    548 HO2' G      17      44.575  22.986  49.699  1.00  0.00
ATOM    549  O3' G      17      45.012  23.105  52.855  1.00  0.00
ATOM    550  P   C      18      46.504  22.879  52.752  1.00  0.00
ATOM    551  OP1 C      18      46.962  21.711  53.552  1.00  0.00
ATOM    552  OP2 C      18      47.176  24.184  53.069  1.00  0.00
ATOM    553  O5' C      18      46.773  22.557  51.224  1.00  0.00
ATOM    554  C5' C      18      46.224  21.368  50.636  1.00  0.00
ATOM    555  H5' C      18      45.144  21.362  50.780  1.00  0.00
ATOM    556 H5'' C      18      46.708  20.503  51.091  1.00  0.00
ATOM    557  C4' C      18      46.479  21.246  49.127  1.00  0.00
ATOM    558  H4' C      18      46.276  20.273  48.678  1.00  0.00
ATOM    559  O4' C      18      45.624  22.128  48.362  1.00  0.00
ATOM    560  C1' C      18      46.383  22.734  47.326  1.00  0.00
ATOM    561  H1' C      18      45.885  22.603  46.365  1.00  0.00
ATOM    562  N1  C      18      46.518  24.224  47.505  1.00  0.00
ATOM    563  C6  C      18      45.362  24.841  47.573  1.00  0.00
ATOM    564  H6  C      18      44.480  24.218  47.533  1.00  0.00
ATOM    565  C5  C      18      45.301  26.183  47.713  1.00  0.00
ATOM    566  H5  C      18      44.346  26.669  47.850  1.00  0.00
ATOM    567  C4  C      18      46.493  26.879  47.832  1.00  0.00
ATOM    568  N4  C      18      46.468  28.174  47.996  1.00  0.00
ATOM    569  H41 C      18      45.599  28.690  47.992  1.00  0.00
ATOM    570  H42 C      18      47.376  28.607  48.090  1.00  0.00
ATOM    571  N3  C      18      47.665  26.258  47.972  1.00  0.00
ATOM    572  C2  C      18      47.696  24.909  47.804  1.00  0.00
ATOM    573  O2  C      18      48.777  24.434  47.976  1.00  0.00
ATOM    574  C3' C      18      47.929  21.582  48.630  1.00  0.00
ATOM    575  H3' C      18      48.258  22.410  49.258  1.00  0.00
ATOM    576  C2' C      18      47.726  21.938  47.160  1.00  0.00
ATOM    577  H2' C      18      48.589  22.449  46.731  1.00  0.00
ATOM    578  O2' C      18      47.484  20.709  46.392  1.00  0.00
ATOM    579 HO2' C      18      48.323  20.245  46.442  1.00  0.00
ATOM    580  O3' C      18      48.859  20.551  48.783  1.00  0.00
ATOM    581  P   A      19      50.467  20.919  48.843  1.00  0.00
ATOM    582  OP1 A      19      50.665  22.317  48.341  1.00  0.00
ATOM    583  OP2 A      19      51.306  19.860  48.248  1.00  0.00
ATOM    584  O5' A      19      50.771  20.967  50.412  1.00  0.00
ATOM    585  C5' A      19      50.140  21.950  51.284  1.00  0.00
ATOM    586  H5' A      19      49.190  21.562  51.651  1.00  0.00
ATOM    587 H5'' A      19      49.814  22.879  50.816  1.00  0.00
ATOM    588  C4' A      19      51.089  22.312  52.456  1.00  0.00
ATOM    589  H4' A      19      50.461  22.775  53.217  1.00  0.00
ATOM    590  O4' A      19      51.805  21.227  53.008  1.00  0.00
ATOM    591  C1' A      19      53.193  21.562  53.087  1.00  0.00
ATOM    592  H1' A      19      53.556  21.240  54.063  1.00  0.00
ATOM    593  N9  A      19      54.060  20.864  52.164  1.00  0.00
ATOM    594  C8  A      19      53.708  19.803  51.433  1.00  0.00
ATOM    595  H8  A      19      52.693  19.526  51.190  1.00  0.00
ATOM    596  N7  A      19      54.673  19.053  50.975  1.00  0.00
ATOM    597  C5  A      19      55.879  19.672  51.528  1.00  0.00
ATOM    598  C6  A      19      57.266  19.419  51.516  1.00  0.00
ATOM    599  N6  A      19      57.885  18.439  50.945  1.00  0.00
ATOM    600  H61 A      19      57.319  17.991  50.238  1.00  0.00
ATOM    601  H62 A      19      58.889  18.370  50.858  1.00  0.00
ATOM    602  N1  A      19      58.096  20.263  52.177  1.00  0.00
ATOM    603  C2  A      19      57.556  21.352  52.742  1.00  0.00
ATOM    604  H2  A      19      58.272  21.994  53.234  1.00  0.00
ATOM    605  N3  A      19      56.260  21.690  52.900  1.00  0.00
ATOM    606  C4  A      19      55.448  20.810  52.245  1.00  0.00
ATOM    607  C3' A      19      52.190  23.336  51.952  1.00  0.00
ATOM    608  H3' A      19      52.522  23.155  50.930  1.00  0.00
ATOM    609  C2' A      19      53.312  23.102  52.917  1.00  0.00
ATOM    610  H2' A      19      54.252  23.528  52.565  1.00  0.00
ATOM    611  O2' A      19      53.037  23.615  54.212  1.00  0.00
ATOM    612 HO2' A      19      52.786  24.541  54.164  1.00  0.00
ATOM    613  O3' A      19      51.605  24.658  52.091  1.00  0.00
ATOM    614  P   G      20      51.558  25.626  50.795  1.00  0.00
ATOM    615  OP1 G      20      50.656  26.745  51.102  1.00  0.00
ATOM    616  OP2 G      20      51.222  24.817  49.644  1.00  0.00
ATOM    617  O5' G      20      53.047  26.189  50.649  1.00  0.00
ATOM    618  C5' G      20      53.535  26.890  51.711  1.00  0.00
ATOM    619  H5' G      20      53.904  26.240  52.506  1.00  0.00
ATOM    620 H5'' G      20      52.795  27.592  52.095  1.00  0.00
ATOM    621  C4' G      20      54.671  27.855  51.293  1.00  0.00
ATOM    622  H4' G      20      55.250  28.178  52.158  1.00  0.00
ATOM    623  O4' G      20      55.623  27.228  50.391  1.00  0.00
ATOM    624  C1' G      20      55.888  28.014  49.234  1.00  0.00
ATOM    625  H1' G      20      56.967  27.975  49.084  1.00  0.00
ATOM    626  N9  G      20      55.273  27.566  47.963  1.00  0.00
ATOM    627  C8  G      20      54.564  26.430  47.739  1.00  0.00
ATOM    628  H8  G      20      54.166  25.793  48.515  1.00  0.00
ATOM    629  N7  G      20      54.398  26.165  46.489  1.00  0.00
ATOM    630  C5  G      20      54.998  27.204  45.856  1.00  0.00
ATOM    631  C6  G      20      55.062  27.542  44.435  1.00  0.00
ATOM    632  O6  G      20      54.684  26.881  43.467  1.00  0.00
ATOM    633  N1  G      20      55.743  28.677  44.156  1.00  0.00
ATOM    634  H1  G      20      55.889  28.895  43.181  1.00  0.00
ATOM    635  C2  G      20      56.330  29.457  45.111  1.00  0.00
ATOM    636  N2  G      20      56.618  30.652  44.696  1.00  0.00
ATOM    637  H21 G      20      56.921  31.413  45.285  1.00  0.00
ATOM    638  H22 G      20      56.330  31.047  43.812  1.00  0.00
ATOM    639  N3  G      20      56.308  29.191  46.404  1.00  0.00
ATOM    640  C4  G      20      55.571  28.059  46.719  1.00  0.00
ATOM    641  C3' G      20      54.205  29.010  50.506  1.00  0.00
ATOM    642  H3' G      20      53.392  28.734  49.835  1.00  0.00
ATOM    643  C2' G      20      55.386  29.392  49.636  1.00  0.00
ATOM    644  H2' G      20      55.055  29.967  48.770  1.00  0.00
ATOM    645  O2' G      20      56.433  30.093  50.365  1.00  0.00
ATOM    646 HO2' G      20      56.040  30.363  51.198  1.00  0.00
ATOM    647  O3' G      20      53.852  30.074  51.461  1.00  0.00
ATOM    648  P   C      21      52.682  31.146  51.060  1.00  0.00
ATOM    649  OP1 C      21      52.594  32.156  52.161  1.00  0.00
ATOM    650  OP2 C      21      51.491  30.383  50.711  1.00  0.00
ATOM    651  O5' C      21      53.241  31.796  49.769  1.00  0.00
ATOM    652  C5' C      21      54.241  32.805  49.924  1.00  0.00
ATOM    653  H5' C      21      55.211  32.438  50.259  1.00  0.00
ATOM    654 H5'' C      21      53.817  33.486  50.661  1.00  0.00
ATOM    655  C4' C      21      54.272  33.546  48.538  1.00  0.00
ATOM    656  H4' C      21      54.905  34.421  48.687  1.00  0.00
ATOM    657  O4' C      21      54.801  32.791  47.499  1.00  0.00
ATOM    658  C1' C      21      54.190  33.337  46.320  1.00  0.00
ATOM    659  H1' C      21      54.873  33.654  45.531  1.00  0.00
ATOM    660  N1  C      21      53.445  32.177  45.622  1.00  0.00
ATOM    661  C6  C      21      53.059  31.025  46.265  1.00  0.00
ATOM    662  H6  C      21      53.222  30.946  47.330  1.00  0.00
ATOM    663  C5  C      21      52.439  29.995  45.591  1.00  0.00
ATOM    664  H5  C      21      52.011  29.140  46.094  1.00  0.00
ATOM    665  C4  C      21      52.360  30.067  44.157  1.00  0.00
ATOM    666  N4  C      21      51.864  29.011  43.464  1.00  0.00
ATOM    667  H41 C      21      51.356  28.252  43.895  1.00  0.00
ATOM    668  H42 C      21      51.954  29.042  42.458  1.00  0.00
ATOM    669  N3  C      21      52.802  31.166  43.509  1.00  0.00
ATOM    670  C2  C      21      53.342  32.181  44.192  1.00  0.00
ATOM    671  O2  C      21      53.744  33.119  43.490  1.00  0.00
ATOM    672  C3' C      21      52.967  34.205  48.048  1.00  0.00
ATOM    673  H3' C      21      52.236  33.396  48.050  1.00  0.00
ATOM    674  C2' C      21      53.266  34.518  46.664  1.00  0.00
ATOM    675  H2' C      21      52.316  34.542  46.130  1.00  0.00
ATOM    676  O2' C      21      54.053  35.703  46.419  1.00  0.00
ATOM    677 HO2' C      21      54.586  36.036  47.145  1.00  0.00
ATOM    678  O3' C      21      52.540  35.295  48.834  1.00  0.00
ATOM    679  P   U      22      50.987  35.808  48.778  1.00  0.00
ATOM    680  OP1 U      22      50.958  37.000  49.653  1.00  0.00
ATOM    681  OP2 U      22      50.097  34.685  49.150  1.00  0.00
ATOM    682  O5' U      22      50.630  36.274  47.280  1.00  0.00
ATOM    683  C5' U      22      51.234  37.405  46.618  1.00  0.00
ATOM    684  H5' U      22      52.310  37.398  46.795  1.00  0.00
ATOM    685 H5'' U      22      50.788  38.271  47.108  1.00  0.00
ATOM    686  C4' U      22      50.983  37.526  45.085  1.00  0.00
ATOM    687  H4' U      22      51.493  38.432  44.758  1.00  0.00
ATOM    688  O4' U      22      51.576  36.428  44.420  1.00  0.00
ATOM    689  C1' U      22      50.737  36.031  43.305  1.00  0.00
ATOM    690  H1' U      22      51.387  35.999  42.430  1.00  0.00
ATOM    691  N1  U      22      50.120  34.698  43.381  1.00  0.00
ATOM    692  C6  U      22      49.870  34.177  44.615  1.00  0.00
ATOM    693  H6  U      22      49.958  34.724  45.542  1.00  0.00
ATOM    694  C5  U      22      49.588  32.833  44.644  1.00  0.00
ATOM    695  H5  U      22      49.382  32.346  45.586  1.00  0.00
ATOM    696  C4  U      22      49.469  32.044  43.473  1.00  0.00
ATOM    697  O4  U      22      49.179  30.815  43.420  1.00  0.00
ATOM    698  N3  U      22      49.869  32.633  42.339  1.00  0.00
ATOM    699  H3  U      22      49.676  32.046  41.540  1.00  0.00
ATOM    700  C2  U      22      49.948  33.955  42.219  1.00  0.00
ATOM    701  O2  U      22      49.994  34.591  41.155  1.00  0.00
ATOM    702  C3' U      22      49.543  37.561  44.616  1.00  0.00
ATOM    703  H3' U      22      49.000  36.827  45.211  1.00  0.00
ATOM    704  C2' U      22      49.637  37.084  43.171  1.00  0.00
ATOM    705  H2' U      22      48.723  36.618  42.803  1.00  0.00
ATOM    706  O2' U      22      49.984  38.077  42.243  1.00  0.00
ATOM    707 HO2' U      22      49.660  37.798  41.384  1.00  0.00
ATOM    708  O3' U      22      48.923  38.881  44.735  1.00  0.00
ATOM    709  P   C      23      47.393  39.088  44.918  1.00  0.00
ATOM    710  OP1 C      23      47.159  40.555  44.825  1.00  0.00
ATOM    711  OP2 C      23      46.996  38.323  46.107  1.00  0.00
ATOM    712  O5' C      23      46.789  38.351  43.628  1.00  0.00
ATOM    713  C5' C      23      46.807  38.945  42.379  1.00  0.00
ATOM    714  H5' C      23      47.765  39.317  42.015  1.00  0.00
ATOM    715 H5'' C      23      46.084  39.761  42.361  1.00  0.00
ATOM    716  C4' C      23      46.233  37.881  41.279  1.00  0.00
ATOM    717  H4' C      23      46.146  38.443  40.349  1.00  0.00
ATOM    718  O4' C      23      46.996  36.656  41.194  1.00  0.00
ATOM    719  C1' C      23      46.258  35.617  40.554  1.00  0.00
ATOM    720  H1' C      23      46.636  35.526  39.536  1.00  0.00
ATOM    721  N1  C      23      46.244  34.395  41.306  1.00  0.00
ATOM    722  C6  C      23      46.395  34.456  42.653  1.00  0.00
ATOM    723  H6  C      23      46.671  35.381  43.137  1.00  0.00
ATOM    724  C5  C      23      46.170  33.363  43.405  1.00  0.00
ATOM    725  H5  C      23      46.218  33.293  44.481  1.00  0.00
ATOM    726  C4  C      23      45.779  32.178  42.732  1.00  0.00
ATOM    727  N4  C      23      45.763  31.040  43.313  1.00  0.00
ATOM    728  H41 C      23      45.776  30.362  42.565  1.00  0.00
ATOM    729  H42 C      23      45.996  30.999  44.295  1.00  0.00
ATOM    730  N3  C      23      45.634  32.071  41.407  1.00  0.00
ATOM    731  C2  C      23      45.762  33.247  40.736  1.00  0.00
ATOM    732  O2  C      23      45.469  33.154  39.532  1.00  0.00
ATOM    733  C3' C      23      44.876  37.283  41.595  1.00  0.00
ATOM    734  H3' C      23      44.859  36.730  42.535  1.00  0.00
ATOM    735  C2' C      23      44.866  36.159  40.518  1.00  0.00
ATOM    736  H2' C      23      44.149  35.386  40.794  1.00  0.00
ATOM    737  O2' C      23      44.619  36.709  39.230  1.00  0.00
ATOM    738 HO2' C      23      43.824  36.303  38.877  1.00  0.00
ATOM    739  O3' C      23      43.807  38.152  41.323  1.00  0.00
ATOM    740  P   G      24      42.349  37.898  41.969  1.00  0.00
ATOM    741  OP1 G      24      41.502  39.089  41.877  1.00  0.00
ATOM    742  OP2 G      24      42.490  37.182  43.252  1.00  0.00
ATOM    743  O5' G      24      41.746  36.913  40.943  1.00  0.00
ATOM    744  C5' G      24      41.433  37.176  39.625  1.00  0.00
ATOM    745  H5' G      24      42.290  37.581  39.087  1.00  0.00
ATOM    746 H5'' G      24      40.527  37.746  39.424  1.00  0.00
ATOM    747  C4' G      24      41.168  35.881  38.810  1.00  0.00
ATOM    748  H4' G      24      41.090  36.019  37.732  1.00  0.00
ATOM    749  O4' G      24      42.225  34.977  39.109  1.00  0.00
ATOM    750  C1' G      24      41.733  33.696  39.082  1.00  0.00
ATOM    751  H1' G      24      42.254  33.161  38.288  1.00  0.00
ATOM    752  N9  G      24      42.002  33.048  40.368  1.00  0.00
ATOM    753  C8  G      24      42.343  33.552  41.656  1.00  0.00
ATOM    754  H8  G      24      42.520  34.601  41.840  1.00  0.00
ATOM    755  N7  G      24      42.482  32.589  42.505  1.00  0.00
ATOM    756  C5  G      24      42.183  31.412  41.918  1.00  0.00
ATOM    757  C6  G      24      42.016  30.125  42.454  1.00  0.00
ATOM    758  O6  G      24      42.190  29.605  43.577  1.00  0.00
ATOM    759  N1  G      24      41.461  29.243  41.500  1.00  0.00
ATOM    760  H1  G      24      41.171  28.309  41.755  1.00  0.00
ATOM    761  C2  G      24      41.236  29.576  40.231  1.00  0.00
ATOM    762  N2  G      24      40.571  28.748  39.447  1.00  0.00
ATOM    763  H21 G      24      40.224  29.068  38.554  1.00  0.00
ATOM    764  H22 G      24      40.351  27.851  39.854  1.00  0.00
ATOM    765  N3  G      24      41.375  30.812  39.742  1.00  0.00
ATOM    766  C4  G      24      41.918  31.680  40.650  1.00  0.00
ATOM    767  C3' G      24      39.958  35.134  39.354  1.00  0.00
ATOM    768  H3' G      24      39.941  35.111  40.443  1.00  0.00
ATOM    769  C2' G      24      40.231  33.793  38.777  1.00  0.00
ATOM    770  H2' G      24      39.650  33.005  39.258  1.00  0.00
ATOM    771  O2' G      24      39.877  33.639  37.382  1.00  0.00
ATOM    772 HO2' G      24      39.121  34.172  37.126  1.00  0.00
ATOM    773  O3' G      24      38.762  35.660  38.831  1.00  0.00
ATOM    774  P   A      25      37.596  35.934  39.762  1.00  0.00
ATOM    775  OP1 A      25      36.495  36.526  38.969  1.00  0.00
ATOM    776  OP2 A      25      38.046  36.732  40.919  1.00  0.00
ATOM    777  O5' A      25      37.179  34.522  40.451  1.00  0.00
ATOM    778  C5' A      25      36.644  33.490  39.640  1.00  0.00
ATOM    779  H5' A      25      37.376  33.397  38.838  1.00  0.00
ATOM    780 H5'' A      25      35.634  33.762  39.337  1.00  0.00
ATOM    781  C4' A      25      36.626  32.156  40.359  1.00  0.00
ATOM    782  H4' A      25      36.186  31.420  39.687  1.00  0.00
ATOM    783  O4' A      25      37.906  31.761  40.743  1.00  0.00
ATOM    784  C1' A      25      37.885  30.747  41.794  1.00  0.00
ATOM    785  H1' A      25      38.150  29.785  41.356  1.00  0.00
ATOM    786  N9  A      25      38.687  31.003  43.026  1.00  0.00
ATOM    787  C8  A      25      39.374  32.129  43.300  1.00  0.00
ATOM    788  H8  A      25      39.279  33.086  42.808  1.00  0.00
ATOM    789  N7  A      25      40.080  32.063  44.405  1.00  0.00
ATOM    790  C5  A      25      39.841  30.699  44.859  1.00  0.00
ATOM    791  C6  A      25      40.274  29.828  45.878  1.00  0.00
ATOM    792  N6  A      25      40.996  30.302  46.919  1.00  0.00
ATOM    793  H61 A      25      41.206  31.290  46.904  1.00  0.00
ATOM    794  H62 A      25      41.284  29.684  47.664  1.00  0.00
ATOM    795  N1  A      25      39.858  28.593  46.007  1.00  0.00
ATOM    796  C2  A      25      39.128  28.054  45.025  1.00  0.00
ATOM    797  H2  A      25      39.041  26.980  44.964  1.00  0.00
ATOM    798  N3  A      25      38.786  28.682  43.947  1.00  0.00
ATOM    799  C4  A      25      39.096  30.039  43.890  1.00  0.00
ATOM    800  C3' A      25      35.793  32.035  41.593  1.00  0.00
ATOM    801  H3' A      25      36.115  32.728  42.369  1.00  0.00
ATOM    802  C2' A      25      36.439  30.733  42.131  1.00  0.00
ATOM    803  H2' A      25      36.311  30.523  43.192  1.00  0.00
ATOM    804  O2' A      25      35.973  29.525  41.398  1.00  0.00
ATOM    805 HO2' A      25      35.314  29.765  40.743  1.00  0.00
ATOM    806  O3' A      25      34.426  31.793  41.411  1.00  0.00
ATOM    807  P   C      26      33.419  31.758  42.679  1.00  0.00
ATOM    808  OP1 C      26      32.291  30.906  42.337  1.00  0.00
ATOM    809  OP2 C      26      33.191  33.182  43.066  1.00  0.00
ATOM    810  O5' C      26      34.119  31.042  43.894  1.00  0.00
ATOM    811  C5' C      26      33.973  29.661  44.136  1.00  0.00
ATOM    812  H5' C      26      34.443  29.099  43.329  1.00  0.00
ATOM    813 H5'' C      26      32.921  29.384  44.192  1.00  0.00
ATOM    814  C4' C      26      34.760  29.236  45.367  1.00  0.00
ATOM    815  H4' C      26      34.642  28.159  45.486  1.00  0.00
ATOM    816  O4' C      26      36.164  29.476  45.341  1.00  0.00
ATOM    817  C1' C      26      36.588  29.802  46.714  1.00  0.00
ATOM    818  H1' C      26      37.432  29.168  46.986  1.00  0.00
ATOM    819  N1  C      26      37.074  31.265  46.707  1.00  0.00
ATOM    820  C6  C      26      36.686  32.099  45.683  1.00  0.00
ATOM    821  H6  C      26      35.947  31.788  44.959  1.00  0.00
ATOM    822  C5  C      26      37.151  33.397  45.695  1.00  0.00
ATOM    823  H5  C      26      36.814  34.130  44.977  1.00  0.00
ATOM    824  C4  C      26      38.106  33.741  46.738  1.00  0.00
ATOM    825  N4  C      26      38.513  34.981  46.912  1.00  0.00
ATOM    826  H41 C      26      38.032  35.710  46.405  1.00  0.00
ATOM    827  H42 C      26      38.978  35.246  47.769  1.00  0.00
ATOM    828  N3  C      26      38.374  32.967  47.790  1.00  0.00
ATOM    829  C2  C      26      37.918  31.662  47.756  1.00  0.00
ATOM    830  O2  C      26      38.252  30.962  48.701  1.00  0.00
ATOM    831  C3' C      26      34.265  29.835  46.659  1.00  0.00
ATOM    832  H3' C      26      34.043  30.882  46.448  1.00  0.00
ATOM    833  C2' C      26      35.396  29.635  47.678  1.00  0.00
ATOM    834  H2' C      26      35.315  30.294  48.542  1.00  0.00
ATOM    835  O2' C      26      35.291  28.237  48.054  1.00  0.00
ATOM    836 HO2' C      26      34.353  28.032  48.055  1.00  0.00
ATOM    837  O3' C      26      33.100  29.275  47.172  1.00  0.00
ATOM    838  P   U      27      31.731  30.022  47.245  1.00  0.00
ATOM    839  OP1 U      27      30.645  28.994  47.226  1.00  0.00
ATOM    840  OP2 U      27      31.663  31.221  46.390  1.00  0.00
ATOM    841  O5' U      27      31.840  30.676  48.703  1.00  0.00
ATOM    842  C5' U      27      31.753  29.748  49.766  1.00  0.00
ATOM    843  H5' U      27      32.687  29.190  49.833  1.00  0.00
ATOM    844 H5'' U      27      30.900  29.079  49.653  1.00  0.00
ATOM    845  C4' U      27      31.447  30.456  51.084  1.00  0.00
ATOM    846  H4' U      27      31.161  29.678  51.792  1.00  0.00
ATOM    847  O4' U      27      32.651  31.137  51.512  1.00  0.00
ATOM    848  C1' U      27      32.555  32.561  51.534  1.00  0.00
ATOM    849  H1' U      27      32.612  32.856  52.582  1.00  0.00
ATOM    850  N1  U      27      33.718  33.232  50.936  1.00  0.00
ATOM    851  C6  U      27      34.037  32.949  49.592  1.00  0.00
ATOM    852  H6  U      27      33.487  32.172  49.082  1.00  0.00
ATOM    853  C5  U      27      34.976  33.653  48.935  1.00  0.00
ATOM    854  H5  U      27      35.272  33.391  47.930  1.00  0.00
ATOM    855  C4  U      27      35.689  34.752  49.547  1.00  0.00
ATOM    856  O4  U      27      36.489  35.480  48.972  1.00  0.00
ATOM    857  N3  U      27      35.456  34.899  50.893  1.00  0.00
ATOM    858  H3  U      27      36.099  35.506  51.380  1.00  0.00
ATOM    859  C2  U      27      34.466  34.226  51.611  1.00  0.00
ATOM    860  O2  U      27      34.518  34.450  52.864  1.00  0.00
ATOM    861  C3' U      27      30.331  31.540  51.056  1.00  0.00
ATOM    862  H3' U      27      29.638  31.415  50.224  1.00  0.00
ATOM    863  C2' U      27      31.152  32.855  50.859  1.00  0.00
ATOM    864  H2' U      27      31.342  32.997  49.796  1.00  0.00
ATOM    865  O2' U      27      30.562  34.030  51.329  1.00  0.00
ATOM    866 HO2' U      27      30.962  34.254  52.172  1.00  0.00
ATOM    867  O3' U      27      29.540  31.598  52.227  1.00  0.00
ATOM    868  P   A      28      28.966  30.283  52.940  1.00  0.00
ATOM    869  OP1 A      28      28.806  29.186  51.888  1.00  0.00
ATOM    870  OP2 A      28      27.799  30.656  53.720  1.00  0.00
ATOM    871  O5' A      28      30.129  29.829  53.948  1.00  0.00
ATOM    872  C5' A      28      30.029  28.500  54.542  1.00  0.00
ATOM    873  H5' A      28      30.367  27.712  53.869  1.00  0.00
ATOM    874 H5'' A      28      29.009  28.275  54.851  1.00  0.00
ATOM    875  C4' A      28      30.808  28.556  55.882  1.00  0.00
ATOM    876  H4' A      28      30.511  27.655  56.419  1.00  0.00
ATOM    877  O4' A      28      32.187  28.412  55.760  1.00  0.00
ATOM    878  C1' A      28      32.852  29.174  56.727  1.00  0.00
ATOM    879  H1' A      28      33.563  28.518  57.228  1.00  0.00
ATOM    880  N9  A      28      33.503  30.402  56.159  1.00  0.00
ATOM    881  C8  A      28      33.500  30.848  54.849  1.00  0.00
ATOM    882  H8  A      28      33.027  30.277  54.065  1.00  0.00
ATOM    883  N7  A      28      33.836  32.096  54.677  1.00  0.00
ATOM    884  C5  A      28      34.351  32.411  55.931  1.00  0.00
ATOM    885  C6  A      28      34.966  33.552  56.537  1.00  0.00
ATOM    886  N6  A      28      35.203  34.743  55.945  1.00  0.00
ATOM    887  H61 A      28      35.021  34.875  54.960  1.00  0.00
ATOM    888  H62 A      28      35.486  35.434  56.624  1.00  0.00
ATOM    889  N1  A      28      35.163  33.686  57.865  1.00  0.00
ATOM    890  C2  A      28      34.816  32.600  58.569  1.00  0.00
ATOM    891  H2  A      28      35.094  32.767  59.599  1.00  0.00
ATOM    892  N3  A      28      34.366  31.384  58.216  1.00  0.00
ATOM    893  C4  A      28      34.183  31.366  56.825  1.00  0.00
ATOM    894  C3' A      28      30.595  29.735  56.756  1.00  0.00
ATOM    895  H3' A      28      30.736  30.666  56.207  1.00  0.00
ATOM    896  C2' A      28      31.707  29.482  57.727  1.00  0.00
ATOM    897  H2' A      28      31.982  30.333  58.350  1.00  0.00
ATOM    898  O2' A      28      31.582  28.421  58.585  1.00  0.00
ATOM    899 HO2' A      28      30.645  28.213  58.585  1.00  0.00
ATOM    900  O3' A      28      29.371  29.797  57.444  1.00  0.00
ATOM    901  P   G      29      28.409  31.109  57.519  1.00  0.00
ATOM    902  OP1 G      29      27.385  30.954  58.589  1.00  0.00
ATOM    903  OP2 G      29      27.853  31.395  56.194  1.00  0.00
ATOM    904  O5' G      29      29.371  32.263  57.951  1.00  0.00
ATOM    905  C5' G      29      29.675  32.415  59.325  1.00  0.00
ATOM    906  H5' G      29      30.180  31.527  59.705  1.00  0.00
ATOM    907 H5'' G      29      28.744  32.593  59.863  1.00  0.00
ATOM    908  C4' G      29      30.652  33.590  59.317  1.00  0.00
ATOM    909  H4' G      29      30.917  33.743  60.363  1.00  0.00
ATOM    910  O4' G      29      31.766  33.434  58.426  1.00  0.00
ATOM    911  C1' G      29      32.038  34.720  57.852  1.00  0.00
ATOM    912  H1' G      29      33.058  35.093  57.947  1.00  0.00
ATOM    913  N9  G      29      31.779  34.790  56.365  1.00  0.00
ATOM    914  C8  G      29      31.269  33.836  55.513  1.00  0.00
ATOM    915  H8  G      29      30.963  32.865  55.873  1.00  0.00
ATOM    916  N7  G      29      31.347  34.164  54.291  1.00  0.00
ATOM    917  C5  G      29      31.837  35.468  54.307  1.00  0.00
ATOM    918  C6  G      29      32.196  36.392  53.215  1.00  0.00
ATOM    919  O6  G      29      32.204  36.168  51.984  1.00  0.00
ATOM    920  N1  G      29      32.702  37.620  53.678  1.00  0.00
ATOM    921  H1  G      29      33.044  38.328  53.044  1.00  0.00
ATOM    922  C2  G      29      32.831  37.900  54.979  1.00  0.00
ATOM    923  N2  G      29      33.445  38.944  55.332  1.00  0.00
ATOM    924  H21 G      29      33.644  39.136  56.304  1.00  0.00
ATOM    925  H22 G      29      33.775  39.594  54.632  1.00  0.00
ATOM    926  N3  G      29      32.616  37.065  55.948  1.00  0.00
ATOM    927  C4  G      29      32.065  35.858  55.584  1.00  0.00
ATOM    928  C3' G      29      29.989  34.930  58.829  1.00  0.00
ATOM    929  H3' G      29      29.431  34.757  57.909  1.00  0.00
ATOM    930  C2' G      29      31.198  35.790  58.574  1.00  0.00
ATOM    931  H2' G      29      30.958  36.674  57.984  1.00  0.00
ATOM    932  O2' G      29      31.768  36.169  59.829  1.00  0.00
ATOM    933 HO2' G      29      32.012  37.091  59.712  1.00  0.00
ATOM    934  O3' G      29      29.083  35.475  59.822  1.00  0.00
ATOM    935  P   A      30      28.038  36.574  59.536  1.00  0.00
ATOM    936  OP1 A      30      27.260  36.957  60.780  1.00  0.00
ATOM    937  OP2 A      30      27.225  36.142  58.386  1.00  0.00
ATOM    938  O5' A      30      28.831  37.836  59.074  1.00  0.00
ATOM    939  C5' A      30      29.377  38.847  59.913  1.00  0.00
ATOM    940  H5' A      30      30.159  38.394  60.522  1.00  0.00
ATOM    941 H5'' A      30      28.612  39.275  60.560  1.00  0.00
ATOM    942  C4' A      30      29.929  40.041  59.196  1.00  0.00
ATOM    943  H4' A      30      30.399  40.742  59.886  1.00  0.00
ATOM    944  O4' A      30      30.808  39.604  58.181  1.00  0.00
ATOM    945  C1' A      30      30.736  40.384  56.994  1.00  0.00
ATOM    946  H1' A      30      31.689  40.806  56.673  1.00  0.00
ATOM    947  N9  A      30      30.210  39.561  55.871  1.00  0.00
ATOM    948  C8  A      30      29.659  38.320  56.036  1.00  0.00
ATOM    949  H8  A      30      29.387  37.850  56.969  1.00  0.00
ATOM    950  N7  A      30      29.376  37.728  54.917  1.00  0.00
ATOM    951  C5  A      30      29.683  38.744  53.931  1.00  0.00
ATOM    952  C6  A      30      29.721  38.827  52.468  1.00  0.00
ATOM    953  N6  A      30      29.470  37.816  51.663  1.00  0.00
ATOM    954  H61 A      30      29.198  36.903  51.997  1.00  0.00
ATOM    955  H62 A      30      29.749  37.999  50.710  1.00  0.00
ATOM    956  N1  A      30      30.094  39.918  51.897  1.00  0.00
ATOM    957  C2  A      30      30.647  40.873  52.666  1.00  0.00
ATOM    958  H2  A      30      30.882  41.827  52.218  1.00  0.00
ATOM    959  N3  A      30      30.774  40.907  53.937  1.00  0.00
ATOM    960  C4  A      30      30.277  39.842  54.518  1.00  0.00
ATOM    961  C3' A      30      28.904  40.748  58.376  1.00  0.00
ATOM    962  H3' A      30      28.329  40.013  57.813  1.00  0.00
ATOM    963  C2' A      30      29.693  41.514  57.221  1.00  0.00
ATOM    964  H2' A      30      29.030  41.681  56.372  1.00  0.00
ATOM    965  O2' A      30      30.268  42.693  57.789  1.00  0.00
ATOM    966 HO2' A      30      29.829  42.901  58.617  1.00  0.00
ATOM    967  O3' A      30      28.118  41.504  59.283  1.00  0.00
ATOM    968  P   G      31      26.633  41.837  58.871  1.00  0.00
ATOM    969  OP1 G      31      26.114  42.684  59.937  1.00  0.00
ATOM    970  OP2 G      31      25.947  40.593  58.477  1.00  0.00
ATOM    971  O5' G      31      26.800  42.737  57.553  1.00  0.00
ATOM    972  C5' G      31      27.117  44.074  57.656  1.00  0.00
ATOM    973  H5' G      31      28.102  44.278  58.077  1.00  0.00
ATOM    974 H5'' G      31      26.368  44.665  58.181  1.00  0.00
ATOM    975  C4' G      31      27.101  44.785  56.333  1.00  0.00
ATOM    976  H4' G      31      27.393  45.821  56.506  1.00  0.00
ATOM    977  O4' G      31      28.034  44.094  55.524  1.00  0.00
ATOM    978  C1' G      31      27.506  44.105  54.232  1.00  0.00
ATOM    979  H1' G      31      28.189  44.573  53.523  1.00  0.00
ATOM    980  N9  G      31      27.284  42.735  53.739  1.00  0.00
ATOM    981  C8  G      31      27.041  41.548  54.393  1.00  0.00
ATOM    982  H8  G      31      27.032  41.490  55.471  1.00  0.00
ATOM    983  N7  G      31      27.031  40.515  53.606  1.00  0.00
ATOM    984  C5  G      31      27.071  41.096  52.300  1.00  0.00
ATOM    985  C6  G      31      27.086  40.471  50.956  1.00  0.00
ATOM    986  O6  G      31      26.969  39.304  50.668  1.00  0.00
ATOM    987  N1  G      31      27.469  41.357  49.921  1.00  0.00
ATOM    988  H1  G      31      27.749  40.936  49.047  1.00  0.00
ATOM    989  C2  G      31      27.534  42.718  50.090  1.00  0.00
ATOM    990  N2  G      31      27.692  43.514  49.053  1.00  0.00
ATOM    991  H21 G      31      27.737  44.487  49.321  1.00  0.00
ATOM    992  H22 G      31      27.799  43.215  48.095  1.00  0.00
ATOM    993  N3  G      31      27.540  43.263  51.355  1.00  0.00
ATOM    994  C4  G      31      27.305  42.407  52.380  1.00  0.00
ATOM    995  C3' G      31      25.745  44.732  55.668  1.00  0.00
ATOM    996  H3' G      31      25.376  43.741  55.932  1.00  0.00
ATOM    997  C2' G      31      26.141  44.783  54.215  1.00  0.00
ATOM    998  H2' G      31      25.426  44.236  53.601  1.00  0.00
ATOM    999  O2' G      31      26.287  46.203  54.026  1.00  0.00
ATOM   1000 HO2' G      31      25.667  46.617  54.631  1.00  0.00
ATOM   1001  O3' G      31      24.827  45.730  56.168  1.00  0.00
ATOM   1002  P   C      32      23.254  45.608  55.781  1.00  0.00
ATOM   1003  OP1 C      32      22.534  46.740  56.302  1.00  0.00
ATOM   1004  OP2 C      32      22.814  44.300  56.209  1.00  0.00
ATOM   1005  O5' C      32      23.326  45.700  54.244  1.00  0.00
ATOM   1006  C5' C      32      23.316  46.944  53.516  1.00  0.00
ATOM   1007  H5' C      32      24.103  47.546  53.969  1.00  0.00
ATOM   1008 H5'' C      32      22.415  47.534  53.680  1.00  0.00
ATOM   1009  C4' C      32      23.428  46.699  51.919  1.00  0.00
ATOM   1010  H4' C      32      23.778  47.593  51.403  1.00  0.00
ATOM   1011  O4' C      32      24.244  45.567  51.646  1.00  0.00
ATOM   1012  C1' C      32      23.843  44.900  50.488  1.00  0.00
ATOM   1013  H1' C      32      24.403  45.198  49.601  1.00  0.00
ATOM   1014  N1  C      32      23.887  43.398  50.737  1.00  0.00
ATOM   1015  C6  C      32      23.451  42.746  51.870  1.00  0.00
ATOM   1016  H6  C      32      23.242  43.323  52.759  1.00  0.00
ATOM   1017  C5  C      32      23.370  41.389  51.868  1.00  0.00
ATOM   1018  H5  C      32      23.039  40.844  52.740  1.00  0.00
ATOM   1019  C4  C      32      23.724  40.723  50.719  1.00  0.00
ATOM   1020  N4  C      32      23.741  39.378  50.566  1.00  0.00
ATOM   1021  H41 C      32      23.571  38.764  51.350  1.00  0.00
ATOM   1022  H42 C      32      24.131  39.090  49.680  1.00  0.00
ATOM   1023  N3  C      32      24.154  41.249  49.569  1.00  0.00
ATOM   1024  C2  C      32      24.174  42.641  49.603  1.00  0.00
ATOM   1025  O2  C      32      24.296  43.177  48.464  1.00  0.00
ATOM   1026  C3' C      32      22.096  46.213  51.381  1.00  0.00
ATOM   1027  H3' C      32      21.541  45.535  52.030  1.00  0.00
ATOM   1028  C2' C      32      22.429  45.407  50.146  1.00  0.00
ATOM   1029  H2' C      32      21.751  44.562  50.030  1.00  0.00
ATOM   1030  O2' C      32      22.427  46.194  48.938  1.00  0.00
ATOM   1031 HO2' C      32      22.106  47.066  49.176  1.00  0.00
ATOM   1032  O3' C      32      21.338  47.362  50.991  1.00  0.00
ATOM   1033  P   C      33      19.841  47.629  51.537  1.00  0.00
ATOM   1034  OP1 C      33      19.198  48.796  50.794  1.00  0.00
ATOM   1035  OP2 C      33      19.835  47.522  52.992  1.00  0.00
ATOM   1036  O5' C      33      19.102  46.350  50.943  1.00  0.00
ATOM   1037  C5' C      33      18.925  46.112  49.515  1.00  0.00
ATOM   1038  H5' C      33      19.813  46.190  48.888  1.00  0.00
ATOM   1039 H5'' C      33      18.205  46.806  49.081  1.00  0.00
ATOM   1040  C4' C      33      18.309  44.741  49.392  1.00  0.00
ATOM   1041  H4' C      33      18.219  44.549  48.323  1.00  0.00
ATOM   1042  O4' C      33      19.138  43.790  50.026  1.00  0.00
ATOM   1043  C1' C      33      18.307  43.009  50.929  1.00  0.00
ATOM   1044  H1' C      33      17.910  42.164  50.367  1.00  0.00
ATOM   1045  N1  C      33      19.142  42.667  52.149  1.00  0.00
ATOM   1046  C6  C      33      19.731  43.631  52.965  1.00  0.00
ATOM   1047  H6  C      33      19.487  44.648  52.696  1.00  0.00
ATOM   1048  C5  C      33      20.601  43.363  53.921  1.00  0.00
ATOM   1049  H5  C      33      21.036  44.210  54.431  1.00  0.00
ATOM   1050  C4  C      33      20.910  41.995  54.140  1.00  0.00
ATOM   1051  N4  C      33      21.921  41.802  54.978  1.00  0.00
ATOM   1052  H41 C      33      22.301  42.628  55.419  1.00  0.00
ATOM   1053  H42 C      33      22.515  40.988  54.902  1.00  0.00
ATOM   1054  N3  C      33      20.499  41.039  53.326  1.00  0.00
ATOM   1055  C2  C      33      19.568  41.349  52.338  1.00  0.00
ATOM   1056  O2  C      33      19.179  40.412  51.636  1.00  0.00
ATOM   1057  C3' C      33      16.866  44.646  49.984  1.00  0.00
ATOM   1058  H3' C      33      16.523  45.672  50.117  1.00  0.00
ATOM   1059  C2' C      33      17.152  43.909  51.331  1.00  0.00
ATOM   1060  H2' C      33      17.610  44.570  52.067  1.00  0.00
ATOM   1061  O2' C      33      16.071  43.239  51.889  1.00  0.00
ATOM   1062 HO2' C      33      15.496  43.006  51.156  1.00  0.00
ATOM   1063  O3' C      33      15.956  43.891  49.179  1.00  0.00
ATOM   1064  P   C      34      15.465  44.455  47.678  1.00  0.00
ATOM   1065  OP1 C      34      15.558  45.952  47.568  1.00  0.00
ATOM   1066  OP2 C      34      14.111  43.878  47.428  1.00  0.00
ATOM   1067  O5' C      34      16.372  43.826  46.596  1.00  0.00
ATOM   1068  C5' C      34      16.436  44.506  45.319  1.00  0.00
ATOM   1069  H5' C      34      17.317  45.146  45.354  1.00  0.00
ATOM   1070 H5'' C      34      15.522  45.048  45.076  1.00  0.00
ATOM   1071  C4' C      34      16.564  43.421  44.175  1.00  0.00
ATOM   1072  H4' C      34      16.511  44.046  43.283  1.00  0.00
ATOM   1073  O4' C      34      17.805  42.712  44.166  1.00  0.00
ATOM   1074  C1' C      34      17.501  41.377  43.819  1.00  0.00
ATOM   1075  H1' C      34      18.090  40.933  43.016  1.00  0.00
ATOM   1076  N1  C      34      17.831  40.464  45.022  1.00  0.00
ATOM   1077  C6  C      34      18.295  40.913  46.199  1.00  0.00
ATOM   1078  H6  C      34      18.523  41.968  46.206  1.00  0.00
ATOM   1079  C5  C      34      18.494  40.079  47.274  1.00  0.00
ATOM   1080  H5  C      34      18.898  40.396  48.224  1.00  0.00
ATOM   1081  C4  C      34      18.201  38.740  47.021  1.00  0.00
ATOM   1082  N4  C      34      18.390  37.862  48.018  1.00  0.00
ATOM   1083  H41 C      34      18.795  38.190  48.883  1.00  0.00
ATOM   1084  H42 C      34      18.235  36.899  47.755  1.00  0.00
ATOM   1085  N3  C      34      17.858  38.278  45.838  1.00  0.00
ATOM   1086  C2  C      34      17.631  39.098  44.860  1.00  0.00
ATOM   1087  O2  C      34      17.440  38.650  43.736  1.00  0.00
ATOM   1088  C3' C      34      15.370  42.449  44.214  1.00  0.00
ATOM   1089  H3' C      34      15.159  42.093  45.223  1.00  0.00
ATOM   1090  C2' C      34      16.042  41.348  43.394  1.00  0.00
ATOM   1091  H2' C      34      15.587  40.380  43.605  1.00  0.00
ATOM   1092  O2' C      34      15.973  41.491  42.003  1.00  0.00
ATOM   1093 HO2' C      34      16.572  42.212  41.796  1.00  0.00
ATOM   1094  O3' C      34      14.191  42.949  43.580  1.00  0.00
ATOM   1095  P   U      35      12.802  42.454  44.081  1.00  0.00
ATOM   1096  OP1 U      35      11.948  42.748  42.906  1.00  0.00
ATOM   1097  OP2 U      35      12.565  43.048  45.399  1.00  0.00
ATOM   1098  O5' U      35      12.838  40.907  44.273  1.00  0.00
ATOM   1099  C5' U      35      12.780  40.064  43.127  1.00  0.00
ATOM   1100  H5' U      35      13.666  40.257  42.521  1.00  0.00
ATOM   1101 H5'' U      35      11.840  40.198  42.592  1.00  0.00
ATOM   1102  C4' U      35      13.003  38.589  43.398  1.00  0.00
ATOM   1103  H4' U      35      13.004  38.038  42.458  1.00  0.00
ATOM   1104  O4' U      35      14.238  38.375  44.099  1.00  0.00
ATOM   1105  C1' U      35      14.082  37.538  45.273  1.00  0.00
ATOM   1106  H1' U      35      14.780  36.701  45.261  1.00  0.00
ATOM   1107  N1  U      35      14.422  38.226  46.563  1.00  0.00
ATOM   1108  C6  U      35      14.714  39.539  46.517  1.00  0.00
ATOM   1109  H6  U      35      14.538  40.104  45.613  1.00  0.00
ATOM   1110  C5  U      35      15.204  40.187  47.602  1.00  0.00
ATOM   1111  H5  U      35      15.228  41.262  47.500  1.00  0.00
ATOM   1112  C4  U      35      15.625  39.434  48.848  1.00  0.00
ATOM   1113  O4  U      35      16.067  39.975  49.852  1.00  0.00
ATOM   1114  N3  U      35      15.356  38.089  48.724  1.00  0.00
ATOM   1115  H3  U      35      15.607  37.480  49.489  1.00  0.00
ATOM   1116  C2  U      35      14.730  37.447  47.661  1.00  0.00
ATOM   1117  O2  U      35      14.554  36.234  47.757  1.00  0.00
ATOM   1118  C3' U      35      11.928  38.118  44.357  1.00  0.00
ATOM   1119  H3' U      35      11.655  38.872  45.094  1.00  0.00
ATOM   1120  C2' U      35      12.685  37.057  45.052  1.00  0.00
ATOM   1121  H2' U      35      12.249  36.808  46.020  1.00  0.00
ATOM   1122  O2' U      35      12.836  35.907  44.163  1.00  0.00
ATOM   1123 HO2' U      35      12.099  36.046  43.564  1.00  0.00
ATOM   1124  O3' U      35      10.784  37.571  43.728  1.00  0.00
ATOM   1125  P   G      36       9.519  37.483  44.746  1.00  0.00
ATOM   1126  OP1 G      36       8.380  37.274  43.876  1.00  0.00
ATOM   1127  OP2 G      36       9.454  38.681  45.724  1.00  0.00
ATOM   1128  O5' G      36       9.631  36.276  45.780  1.00  0.00
ATOM   1129  C5' G      36       9.784  34.942  45.424  1.00  0.00
ATOM   1130  H5' G      36      10.637  34.727  44.780  1.00  0.00
ATOM   1131 H5'' G      36       8.916  34.593  44.865  1.00  0.00
ATOM   1132  C4' G      36       9.992  34.102  46.716  1.00  0.00
ATOM   1133  H4' G      36      10.332  33.197  46.213  1.00  0.00
ATOM   1134  O4' G      36      11.085  34.700  47.492  1.00  0.00
ATOM   1135  C1' G      36      10.583  34.992  48.795  1.00  0.00
ATOM   1136  H1' G      36      10.720  34.256  49.587  1.00  0.00
ATOM   1137  N9  G      36      11.245  36.288  49.167  1.00  0.00
ATOM   1138  C8  G      36      11.103  37.552  48.606  1.00  0.00
ATOM   1139  H8  G      36      10.491  37.795  47.750  1.00  0.00
ATOM   1140  N7  G      36      11.777  38.441  49.263  1.00  0.00
ATOM   1141  C5  G      36      12.372  37.723  50.353  1.00  0.00
ATOM   1142  C6  G      36      13.264  38.144  51.426  1.00  0.00
ATOM   1143  O6  G      36      13.777  39.242  51.676  1.00  0.00
ATOM   1144  N1  G      36      13.666  37.064  52.187  1.00  0.00
ATOM   1145  H1  G      36      14.474  37.228  52.770  1.00  0.00
ATOM   1146  C2  G      36      13.120  35.863  52.102  1.00  0.00
ATOM   1147  N2  G      36      13.542  35.025  53.008  1.00  0.00
ATOM   1148  H21 G      36      13.293  34.054  52.880  1.00  0.00
ATOM   1149  H22 G      36      14.324  35.326  53.573  1.00  0.00
ATOM   1150  N3  G      36      12.187  35.501  51.245  1.00  0.00
ATOM   1151  C4  G      36      11.975  36.417  50.280  1.00  0.00
ATOM   1152  C3' G      36       8.722  34.061  47.605  1.00  0.00
ATOM   1153  H3' G      36       7.845  34.267  46.991  1.00  0.00
ATOM   1154  C2' G      36       9.057  35.201  48.621  1.00  0.00
ATOM   1155  H2' G      36       8.925  36.159  48.119  1.00  0.00
ATOM   1156  O2' G      36       8.299  35.145  49.850  1.00  0.00
ATOM   1157 HO2' G      36       7.870  34.287  49.809  1.00  0.00
ATOM   1158  O3' G      36       8.752  32.663  48.126  1.00  0.00
ATOM   1159  P   U      37       7.333  32.111  48.716  1.00  0.00
ATOM   1160  OP1 U      37       6.394  32.171  47.577  1.00  0.00
ATOM   1161  OP2 U      37       6.972  32.786  49.963  1.00  0.00
ATOM   1162  O5' U      37       7.729  30.579  49.066  1.00  0.00
ATOM   1163  C5' U      37       7.648  29.607  48.008  1.00  0.00
ATOM   1164  H5' U      37       7.954  29.962  47.024  1.00  0.00
ATOM   1165 H5'' U      37       6.589  29.392  47.866  1.00  0.00
ATOM   1166  C4' U      37       8.351  28.268  48.316  1.00  0.00
ATOM   1167  H4' U      37       8.159  27.465  47.605  1.00  0.00
ATOM   1168  O4' U      37       9.777  28.556  48.477  1.00  0.00
ATOM   1169  C1' U      37      10.179  28.318  49.792  1.00  0.00
ATOM   1170  H1' U      37      10.646  27.343  49.927  1.00  0.00
ATOM   1171  N1  U      37      11.084  29.355  50.317  1.00  0.00
ATOM   1172  C6  U      37      11.170  30.645  49.724  1.00  0.00
ATOM   1173  H6  U      37      10.777  30.846  48.739  1.00  0.00
ATOM   1174  C5  U      37      11.807  31.661  50.384  1.00  0.00
ATOM   1175  H5  U      37      11.916  32.598  49.859  1.00  0.00
ATOM   1176  C4  U      37      12.373  31.510  51.701  1.00  0.00
ATOM   1177  O4  U      37      12.808  32.383  52.434  1.00  0.00
ATOM   1178  N3  U      37      12.361  30.215  52.150  1.00  0.00
ATOM   1179  H3  U      37      12.794  30.088  53.053  1.00  0.00
ATOM   1180  C2  U      37      11.763  29.126  51.550  1.00  0.00
ATOM   1181  O2  U      37      11.854  28.012  52.066  1.00  0.00
ATOM   1182  C3' U      37       7.869  27.767  49.712  1.00  0.00
ATOM   1183  H3' U      37       6.906  28.128  50.071  1.00  0.00
ATOM   1184  C2' U      37       8.900  28.279  50.694  1.00  0.00
ATOM   1185  H2' U      37       8.844  29.340  50.939  1.00  0.00
ATOM   1186  O2' U      37       8.999  27.479  51.791  1.00  0.00
ATOM   1187 HO2' U      37       8.086  27.359  52.063  1.00  0.00
ATOM   1188  O3' U      37       7.943  26.318  49.636  1.00  0.00
ATOM   1189  P   A      38       6.627  25.446  49.365  1.00  0.00
ATOM   1190  OP1 A      38       6.924  24.094  48.873  1.00  0.00
ATOM   1191  OP2 A      38       5.606  26.255  48.631  1.00  0.00
ATOM   1192  O5' A      38       6.148  25.338  50.882  1.00  0.00
ATOM   1193  C5' A      38       6.869  24.590  51.800  1.00  0.00
ATOM   1194  H5' A      38       7.923  24.870  51.804  1.00  0.00
ATOM   1195 H5'' A      38       6.746  23.521  51.629  1.00  0.00
ATOM   1196  C4' A      38       6.402  24.959  53.214  1.00  0.00
ATOM   1197  H4' A      38       6.834  24.273  53.943  1.00  0.00
ATOM   1198  O4' A      38       6.800  26.273  53.522  1.00  0.00
ATOM   1199  C1' A      38       5.609  26.989  53.815  1.00  0.00
ATOM   1200  H1' A      38       5.530  26.997  54.902  1.00  0.00
ATOM   1201  N9  A      38       5.856  28.347  53.333  1.00  0.00
ATOM   1202  C8  A      38       5.050  29.175  52.512  1.00  0.00
ATOM   1203  H8  A      38       4.127  28.772  52.122  1.00  0.00
ATOM   1204  N7  A      38       5.567  30.326  52.211  1.00  0.00
ATOM   1205  C5  A      38       6.740  30.406  52.908  1.00  0.00
ATOM   1206  C6  A      38       7.813  31.372  53.116  1.00  0.00
ATOM   1207  N6  A      38       7.782  32.609  52.560  1.00  0.00
ATOM   1208  H61 A      38       7.262  32.560  51.696  1.00  0.00
ATOM   1209  H62 A      38       8.508  33.279  52.770  1.00  0.00
ATOM   1210  N1  A      38       8.808  31.129  53.959  1.00  0.00
ATOM   1211  C2  A      38       8.895  29.935  54.489  1.00  0.00
ATOM   1212  H2  A      38       9.753  29.667  55.087  1.00  0.00
ATOM   1213  N3  A      38       7.980  28.968  54.453  1.00  0.00
ATOM   1214  C4  A      38       6.944  29.247  53.665  1.00  0.00
ATOM   1215  C3' A      38       4.874  24.825  53.379  1.00  0.00
ATOM   1216  H3' A      38       4.415  24.258  52.569  1.00  0.00
ATOM   1217  C2' A      38       4.370  26.267  53.214  1.00  0.00
ATOM   1218  H2' A      38       4.380  26.547  52.160  1.00  0.00
ATOM   1219  O2' A      38       3.168  26.662  53.868  1.00  0.00
ATOM   1220 HO2' A      38       2.677  25.877  54.123  1.00  0.00
ATOM   1221  O3' A      38       4.366  24.314  54.651  1.00  0.00
ATOM   1222  P   A      39       4.806  22.903  55.187  1.00  0.00
ATOM   1223  OP1 A      39       5.188  23.070  56.566  1.00  0.00
ATOM   1224  OP2 A      39       5.746  22.253  54.259  1.00  0.00
ATOM   1225  O5' A      39       3.448  22.126  55.130  1.00  0.00
ATOM   1226  C5' A      39       2.527  22.199  56.218  1.00  0.00
ATOM   1227  H5' A      39       2.240  23.250  56.246  1.00  0.00
ATOM   1228 H5'' A      39       3.103  21.845  57.072  1.00  0.00
ATOM   1229  C4' A      39       1.251  21.329  55.986  1.00  0.00
ATOM   1230  H4' A      39       0.775  21.328  56.967  1.00  0.00
ATOM   1231  O4' A      39       0.361  21.871  54.996  1.00  0.00
ATOM   1232  C1' A      39       0.336  20.995  53.915  1.00  0.00
ATOM   1233  H1' A      39      -0.670  20.598  53.779  1.00  0.00
ATOM   1234  N9  A      39       0.816  21.522  52.612  1.00  0.00
ATOM   1235  C8  A      39       1.766  22.488  52.460  1.00  0.00
ATOM   1236  H8  A      39       2.221  22.965  53.316  1.00  0.00
ATOM   1237  N7  A      39       1.906  22.915  51.240  1.00  0.00
ATOM   1238  C5  A      39       1.015  22.076  50.500  1.00  0.00
ATOM   1239  C6  A      39       0.733  21.887  49.106  1.00  0.00
ATOM   1240  N6  A      39       1.087  22.568  48.081  1.00  0.00
ATOM   1241  H61 A      39       1.709  23.336  48.290  1.00  0.00
ATOM   1242  H62 A      39       0.865  22.330  47.125  1.00  0.00
ATOM   1243  N1  A      39      -0.020  20.856  48.739  1.00  0.00
ATOM   1244  C2  A      39      -0.567  20.086  49.671  1.00  0.00
ATOM   1245  H2  A      39      -1.198  19.311  49.260  1.00  0.00
ATOM   1246  N3  A      39      -0.367  20.166  50.939  1.00  0.00
ATOM   1247  C4  A      39       0.389  21.195  51.354  1.00  0.00
ATOM   1248  C3' A      39       1.676  19.862  55.777  1.00  0.00
ATOM   1249  H3' A      39       2.746  19.659  55.820  1.00  0.00
ATOM   1250  C2' A      39       1.273  19.791  54.236  1.00  0.00
ATOM   1251  H2' A      39       2.138  19.809  53.574  1.00  0.00
ATOM   1252  O2' A      39       0.558  18.566  54.113  1.00  0.00
ATOM   1253 HO2' A      39       0.361  18.393  55.036  1.00  0.00
ATOM   1254  O3' A      39       0.854  18.864  56.554  1.00  0.00
ATOM   1255  P   U      40       1.045  18.563  58.066  1.00  0.00
ATOM   1256  OP1 U      40      -0.313  18.536  58.531  1.00  0.00
ATOM   1257  OP2 U      40       2.001  19.569  58.636  1.00  0.00
ATOM   1258  O5' U      40       1.734  17.115  58.137  1.00  0.00
ATOM   1259  C5' U      40       3.149  17.080  58.227  1.00  0.00
ATOM   1260  H5' U      40       3.412  17.427  59.226  1.00  0.00
ATOM   1261 H5'' U      40       3.682  17.678  57.488  1.00  0.00
ATOM   1262  C4' U      40       3.593  15.642  58.104  1.00  0.00
ATOM   1263  H4' U      40       4.676  15.630  58.221  1.00  0.00
ATOM   1264  O4' U      40       3.083  14.772  58.968  1.00  0.00
ATOM   1265  C1' U      40       2.708  13.484  58.330  1.00  0.00
ATOM   1266  H1' U      40       3.168  12.621  58.811  1.00  0.00
ATOM   1267  N1  U      40       1.220  13.322  58.229  1.00  0.00
ATOM   1268  C6  U      40       0.353  14.262  58.796  1.00  0.00
ATOM   1269  H6  U      40       0.720  15.198  59.193  1.00  0.00
ATOM   1270  C5  U      40      -1.002  13.984  58.853  1.00  0.00
ATOM   1271  H5  U      40      -1.700  14.694  59.272  1.00  0.00
ATOM   1272  C4  U      40      -1.483  12.698  58.423  1.00  0.00
ATOM   1273  O4  U      40      -2.643  12.410  58.402  1.00  0.00
ATOM   1274  N3  U      40      -0.531  11.748  58.082  1.00  0.00
ATOM   1275  H3  U      40      -0.775  10.781  57.922  1.00  0.00
ATOM   1276  C2  U      40       0.764  12.061  57.769  1.00  0.00
ATOM   1277  O2  U      40       1.508  11.201  57.332  1.00  0.00
ATOM   1278  C3' U      40       3.329  15.088  56.685  1.00  0.00
ATOM   1279  H3' U      40       2.332  15.264  56.281  1.00  0.00
ATOM   1280  C2' U      40       3.327  13.579  56.903  1.00  0.00
ATOM   1281  H2' U      40       2.698  13.010  56.219  1.00  0.00
ATOM   1282  O2' U      40       4.638  13.091  56.971  1.00  0.00
ATOM   1283 HO2' U      40       5.016  13.397  56.143  1.00  0.00
ATOM   1284  O3' U      40       4.327  15.612  55.774  1.00  0.00
ATOM   1285  P   G      41       4.707  15.007  54.442  1.00  0.00
ATOM   1286  OP1 G      41       5.460  13.806  54.650  1.00  0.00
ATOM   1287  OP2 G      41       5.359  16.077  53.774  1.00  0.00
ATOM   1288  O5' G      41       3.356  14.748  53.635  1.00  0.00
ATOM   1289  C5' G      41       2.599  15.888  53.251  1.00  0.00
ATOM   1290  H5' G      41       3.235  16.721  52.954  1.00  0.00
ATOM   1291 H5'' G      41       1.949  16.182  54.076  1.00  0.00
ATOM   1292  C4' G      41       1.768  15.583  52.035  1.00  0.00
ATOM   1293  H4' G      41       1.045  14.793  52.240  1.00  0.00
ATOM   1294  O4' G      41       0.975  16.688  51.633  1.00  0.00
ATOM   1295  C1' G      41       1.074  16.737  50.240  1.00  0.00
ATOM   1296  H1' G      41       0.144  16.969  49.720  1.00  0.00
ATOM   1297  N9  G      41       1.836  17.859  49.770  1.00  0.00
ATOM   1298  C8  G      41       2.615  18.736  50.441  1.00  0.00
ATOM   1299  H8  G      41       2.820  18.604  51.493  1.00  0.00
ATOM   1300  N7  G      41       3.216  19.575  49.638  1.00  0.00
ATOM   1301  C5  G      41       2.662  19.326  48.372  1.00  0.00
ATOM   1302  C6  G      41       2.962  19.855  47.031  1.00  0.00
ATOM   1303  O6  G      41       3.645  20.839  46.783  1.00  0.00
ATOM   1304  N1  G      41       2.216  19.281  45.999  1.00  0.00
ATOM   1305  H1  G      41       2.293  19.693  45.079  1.00  0.00
ATOM   1306  C2  G      41       1.498  18.107  46.202  1.00  0.00
ATOM   1307  N2  G      41       0.779  17.647  45.253  1.00  0.00
ATOM   1308  H21 G      41       0.201  16.880  45.567  1.00  0.00
ATOM   1309  H22 G      41       0.750  18.108  44.355  1.00  0.00
ATOM   1310  N3  G      41       1.302  17.575  47.371  1.00  0.00
ATOM   1311  C4  G      41       1.952  18.199  48.429  1.00  0.00
ATOM   1312  C3' G      41       2.554  15.089  50.790  1.00  0.00
ATOM   1313  H3' G      41       3.378  15.777  50.600  1.00  0.00
ATOM   1314  C2' G      41       1.570  15.354  49.637  1.00  0.00
ATOM   1315  H2' G      41       1.964  15.482  48.628  1.00  0.00
ATOM   1316  O2' G      41       0.464  14.462  49.543  1.00  0.00
ATOM   1317 HO2' G      41       0.773  13.692  49.060  1.00  0.00
ATOM   1318  O3' G      41       2.857  13.678  50.832  1.00  0.00
ATOM   1319  P   G      42       3.995  12.995  49.961  1.00  0.00
ATOM   1320  OP1 G      42       3.778  11.540  50.022  1.00  0.00
ATOM   1321  OP2 G      42       5.255  13.608  50.463  1.00  0.00
ATOM   1322  O5' G      42       3.884  13.652  48.466  1.00  0.00
ATOM   1323  C5' G      42       3.067  13.045  47.481  1.00  0.00
ATOM   1324  H5' G      42       2.051  13.288  47.791  1.00  0.00
ATOM   1325 H5'' G      42       3.115  11.957  47.457  1.00  0.00
ATOM   1326  C4' G      42       3.239  13.485  46.088  1.00  0.00
ATOM   1327  H4' G      42       2.570  12.915  45.444  1.00  0.00
ATOM   1328  O4' G      42       2.855  14.889  46.069  1.00  0.00
ATOM   1329  C1' G      42       3.798  15.588  45.271  1.00  0.00
ATOM   1330  H1' G      42       3.358  16.265  44.538  1.00  0.00
ATOM   1331  N9  G      42       4.550  16.513  46.175  1.00  0.00
ATOM   1332  C8  G      42       4.698  16.517  47.541  1.00  0.00
ATOM   1333  H8  G      42       4.207  15.807  48.189  1.00  0.00
ATOM   1334  N7  G      42       5.387  17.479  48.072  1.00  0.00
ATOM   1335  C5  G      42       5.728  18.197  46.917  1.00  0.00
ATOM   1336  C6  G      42       6.501  19.386  46.838  1.00  0.00
ATOM   1337  O6  G      42       6.727  20.222  47.710  1.00  0.00
ATOM   1338  N1  G      42       7.018  19.644  45.569  1.00  0.00
ATOM   1339  H1  G      42       7.623  20.447  45.476  1.00  0.00
ATOM   1340  C2  G      42       6.565  19.015  44.464  1.00  0.00
ATOM   1341  N2  G      42       7.158  19.236  43.323  1.00  0.00
ATOM   1342  H21 G      42       6.903  18.520  42.658  1.00  0.00
ATOM   1343  H22 G      42       8.113  19.559  43.392  1.00  0.00
ATOM   1344  N3  G      42       5.751  17.965  44.493  1.00  0.00
ATOM   1345  C4  G      42       5.386  17.569  45.773  1.00  0.00
ATOM   1346  C3' G      42       4.702  13.334  45.687  1.00  0.00
ATOM   1347  H3' G      42       5.304  13.474  46.585  1.00  0.00
ATOM   1348  C2' G      42       4.794  14.491  44.749  1.00  0.00
ATOM   1349  H2' G      42       5.824  14.839  44.828  1.00  0.00
ATOM   1350  O2' G      42       4.456  14.070  43.393  1.00  0.00
ATOM   1351 HO2' G      42       4.319  13.123  43.314  1.00  0.00
ATOM   1352  O3' G      42       4.946  12.068  45.136  1.00  0.00
ATOM   1353  P   U      43       6.278  11.258  45.461  1.00  0.00
ATOM   1354  OP1 U      43       6.171  10.004  44.709  1.00  0.00
ATOM   1355  OP2 U      43       6.427  11.156  46.914  1.00  0.00
ATOM   1356  O5' U      43       7.431  12.295  45.016  1.00  0.00
ATOM   1357  C5' U      43       7.626  12.586  43.606  1.00  0.00
ATOM   1358  H5' U      43       6.649  12.870  43.215  1.00  0.00
ATOM   1359 H5'' U      43       7.962  11.701  43.066  1.00  0.00
ATOM   1360  C4' U      43       8.479  13.787  43.269  1.00  0.00
ATOM   1361  H4' U      43       8.537  13.827  42.181  1.00  0.00
ATOM   1362  O4' U      43       7.825  14.947  43.738  1.00  0.00
ATOM   1363  C1' U      43       8.879  15.865  44.023  1.00  0.00
ATOM   1364  H1' U      43       8.754  16.780  43.444  1.00  0.00
ATOM   1365  N1  U      43       8.820  16.216  45.538  1.00  0.00
ATOM   1366  C6  U      43       8.266  15.513  46.572  1.00  0.00
ATOM   1367  H6  U      43       7.767  14.575  46.379  1.00  0.00
ATOM   1368  C5  U      43       8.251  16.083  47.801  1.00  0.00
ATOM   1369  H5  U      43       7.704  15.603  48.599  1.00  0.00
ATOM   1370  C4  U      43       8.926  17.270  48.151  1.00  0.00
ATOM   1371  O4  U      43       8.914  17.722  49.313  1.00  0.00
ATOM   1372  N3  U      43       9.550  17.873  47.067  1.00  0.00
ATOM   1373  H3  U      43      10.168  18.663  47.184  1.00  0.00
ATOM   1374  C2  U      43       9.461  17.406  45.794  1.00  0.00
ATOM   1375  O2  U      43       9.949  18.127  44.879  1.00  0.00
ATOM   1376  C3' U      43       9.879  13.767  43.871  1.00  0.00
ATOM   1377  H3' U      43       9.763  13.536  44.929  1.00  0.00
ATOM   1378  C2' U      43      10.222  15.199  43.641  1.00  0.00
ATOM   1379  H2' U      43      11.102  15.460  44.230  1.00  0.00
ATOM   1380  O2' U      43      10.449  15.413  42.240  1.00  0.00
ATOM   1381 HO2' U      43      11.092  14.799  41.876  1.00  0.00
ATOM   1382  O3' U      43      10.738  12.818  43.244  1.00  0.00
ATOM   1383  P   A      44      11.829  12.014  43.974  1.00  0.00
ATOM   1384  OP1 A      44      12.749  11.516  42.978  1.00  0.00
ATOM   1385  OP2 A      44      11.134  11.037  44.831  1.00  0.00
ATOM   1386  O5' A      44      12.679  12.916  44.981  1.00  0.00
ATOM   1387  C5' A      44      13.595  13.852  44.507  1.00  0.00
ATOM   1388  H5' A      44      13.220  14.304  43.590  1.00  0.00
ATOM   1389 H5'' A      44      14.532  13.400  44.181  1.00  0.00
ATOM   1390  C4' A      44      14.035  14.843  45.593  1.00  0.00
ATOM   1391  H4' A      44      14.810  15.457  45.133  1.00  0.00
ATOM   1392  O4' A      44      13.046  15.734  45.996  1.00  0.00
ATOM   1393  C1' A      44      13.368  15.994  47.316  1.00  0.00
ATOM   1394  H1' A      44      13.379  17.052  47.580  1.00  0.00
ATOM   1395  N9  A      44      12.345  15.367  48.215  1.00  0.00
ATOM   1396  C8  A      44      11.613  14.208  48.014  1.00  0.00
ATOM   1397  H8  A      44      11.654  13.703  47.060  1.00  0.00
ATOM   1398  N7  A      44      10.709  13.944  48.942  1.00  0.00
ATOM   1399  C5  A      44      10.960  14.957  49.875  1.00  0.00
ATOM   1400  C6  A      44      10.375  15.239  51.087  1.00  0.00
ATOM   1401  N6  A      44       9.412  14.550  51.642  1.00  0.00
ATOM   1402  H61 A      44       9.086  13.664  51.281  1.00  0.00
ATOM   1403  H62 A      44       9.328  14.829  52.609  1.00  0.00
ATOM   1404  N1  A      44      10.828  16.257  51.802  1.00  0.00
ATOM   1405  C2  A      44      11.792  17.020  51.306  1.00  0.00
ATOM   1406  H2  A      44      12.218  17.729  52.000  1.00  0.00
ATOM   1407  N3  A      44      12.318  16.978  50.130  1.00  0.00
ATOM   1408  C4  A      44      11.896  15.828  49.442  1.00  0.00
ATOM   1409  C3' A      44      14.652  14.192  46.739  1.00  0.00
ATOM   1410  H3' A      44      14.060  13.361  47.123  1.00  0.00
ATOM   1411  C2' A      44      14.711  15.359  47.663  1.00  0.00
ATOM   1412  H2' A      44      14.679  15.092  48.719  1.00  0.00
ATOM   1413  O2' A      44      15.745  16.312  47.356  1.00  0.00
ATOM   1414 HO2' A      44      16.600  15.953  47.605  1.00  0.00
ATOM   1415  O3' A      44      15.968  13.818  46.448  1.00  0.00
ATOM   1416  P   C      45      16.897  13.242  47.612  1.00  0.00
ATOM   1417  OP1 C      45      17.668  12.128  46.977  1.00  0.00
ATOM   1418  OP2 C      45      16.232  12.934  48.889  1.00  0.00
ATOM   1419  O5' C      45      17.912  14.484  47.792  1.00  0.00
ATOM   1420  C5' C      45      18.898  14.858  46.859  1.00  0.00
ATOM   1421  H5' C      45      18.408  15.153  45.931  1.00  0.00
ATOM   1422 H5'' C      45      19.610  14.045  46.717  1.00  0.00
ATOM   1423  C4' C      45      19.792  15.968  47.341  1.00  0.00
ATOM   1424  H4' C      45      20.465  16.334  46.566  1.00  0.00
ATOM   1425  O4' C      45      18.882  17.066  47.507  1.00  0.00
ATOM   1426  C1' C      45      18.907  17.470  48.792  1.00  0.00
ATOM   1427  H1' C      45      19.631  18.280  48.702  1.00  0.00
ATOM   1428  N1  C      45      17.612  17.905  49.320  1.00  0.00
ATOM   1429  C6  C      45      16.784  17.129  50.123  1.00  0.00
ATOM   1430  H6  C      45      17.032  16.095  50.309  1.00  0.00
ATOM   1431  C5  C      45      15.822  17.703  50.836  1.00  0.00
ATOM   1432  H5  C      45      15.201  17.176  51.545  1.00  0.00
ATOM   1433  C4  C      45      15.601  19.111  50.593  1.00  0.00
ATOM   1434  N4  C      45      14.893  19.847  51.341  1.00  0.00
ATOM   1435  H41 C      45      14.571  19.408  52.192  1.00  0.00
ATOM   1436  H42 C      45      14.993  20.836  51.161  1.00  0.00
ATOM   1437  N3  C      45      16.301  19.834  49.788  1.00  0.00
ATOM   1438  C2  C      45      17.306  19.271  49.107  1.00  0.00
ATOM   1439  O2  C      45      18.020  19.993  48.391  1.00  0.00
ATOM   1440  C3' C      45      20.629  15.759  48.708  1.00  0.00
ATOM   1441  H3' C      45      20.990  14.737  48.827  1.00  0.00
ATOM   1442  C2' C      45      19.646  16.444  49.685  1.00  0.00
ATOM   1443  H2' C      45      18.938  15.691  50.030  1.00  0.00
ATOM   1444  O2' C      45      20.445  17.130  50.636  1.00  0.00
ATOM   1445 HO2' C      45      21.291  17.297  50.215  1.00  0.00
ATOM   1446  O3' C      45      21.761  16.552  48.564  1.00  0.00
ATOM   1447  P   U      46      23.129  16.015  48.005  1.00  0.00
ATOM   1448  OP1 U      46      23.697  14.948  48.820  1.00  0.00
ATOM   1449  OP2 U      46      23.908  17.286  47.767  1.00  0.00
ATOM   1450  O5' U      46      22.729  15.519  46.476  1.00  0.00
ATOM   1451  C5' U      46      22.549  14.173  46.148  1.00  0.00
ATOM   1452  H5' U      46      21.642  13.695  46.518  1.00  0.00
ATOM   1453 H5'' U      46      23.347  13.570  46.581  1.00  0.00
ATOM   1454  C4' U      46      22.389  13.894  44.694  1.00  0.00
ATOM   1455  H4' U      46      22.544  12.824  44.554  1.00  0.00
ATOM   1456  O4' U      46      21.147  14.229  44.059  1.00  0.00
ATOM   1457  C1' U      46      21.306  15.430  43.309  1.00  0.00
ATOM   1458  H1' U      46      20.688  15.341  42.416  1.00  0.00
ATOM   1459  N1  U      46      20.849  16.690  44.060  1.00  0.00
ATOM   1460  C6  U      46      21.746  17.540  44.732  1.00  0.00
ATOM   1461  H6  U      46      22.793  17.361  44.928  1.00  0.00
ATOM   1462  C5  U      46      21.220  18.563  45.417  1.00  0.00
ATOM   1463  H5  U      46      21.897  19.189  45.979  1.00  0.00
ATOM   1464  C4  U      46      19.842  18.992  45.344  1.00  0.00
ATOM   1465  O4  U      46      19.382  19.987  45.932  1.00  0.00
ATOM   1466  N3  U      46      19.069  18.300  44.546  1.00  0.00
ATOM   1467  H3  U      46      18.070  18.446  44.511  1.00  0.00
ATOM   1468  C2  U      46      19.531  17.148  43.878  1.00  0.00
ATOM   1469  O2  U      46      18.760  16.483  43.176  1.00  0.00
ATOM   1470  C3' U      46      23.543  14.529  43.921  1.00  0.00
ATOM   1471  H3' U      46      24.032  15.318  44.492  1.00  0.00
ATOM   1472  C2' U      46      22.727  15.261  42.794  1.00  0.00
ATOM   1473  H2' U      46      23.138  16.234  42.524  1.00  0.00
ATOM   1474  O2' U      46      22.633  14.509  41.615  1.00  0.00
ATOM   1475 HO2' U      46      23.384  13.918  41.522  1.00  0.00
ATOM   1476  O3' U      46      24.589  13.678  43.430  1.00  0.00
ATOM   1477  P   G      47      25.854  14.177  42.742  1.00  0.00
ATOM   1478  OP1 G      47      26.928  13.251  43.116  1.00  0.00
ATOM   1479  OP2 G      47      26.125  15.614  43.032  1.00  0.00
ATOM   1480  O5' G      47      25.429  14.073  41.237  1.00  0.00
ATOM   1481  C5' G      47      25.345  12.870  40.452  1.00  0.00
ATOM   1482  H5' G      47      24.528  12.277  40.863  1.00  0.00
ATOM   1483 H5'' G      47      26.324  12.424  40.624  1.00  0.00
ATOM   1484  C4' G      47      25.105  13.123  38.970  1.00  0.00
ATOM   1485  H4' G      47      25.036  12.200  38.394  1.00  0.00
ATOM   1486  O4' G      47      24.013  13.925  38.712  1.00  0.00
ATOM   1487  C1' G      47      24.230  14.782  37.541  1.00  0.00
ATOM   1488  H1' G      47      23.558  14.569  36.710  1.00  0.00
ATOM   1489  N9  G      47      24.382  16.242  37.833  1.00  0.00
ATOM   1490  C8  G      47      24.292  16.712  39.132  1.00  0.00
ATOM   1491  H8  G      47      23.946  16.070  39.929  1.00  0.00
ATOM   1492  N7  G      47      24.559  17.975  39.270  1.00  0.00
ATOM   1493  C5  G      47      24.748  18.470  37.964  1.00  0.00
ATOM   1494  C6  G      47      25.247  19.687  37.434  1.00  0.00
ATOM   1495  O6  G      47      25.580  20.734  37.977  1.00  0.00
ATOM   1496  N1  G      47      25.280  19.732  36.068  1.00  0.00
ATOM   1497  H1  G      47      25.768  20.512  35.652  1.00  0.00
ATOM   1498  C2  G      47      25.084  18.647  35.285  1.00  0.00
ATOM   1499  N2  G      47      25.166  18.964  34.052  1.00  0.00
ATOM   1500  H21 G      47      25.084  18.198  33.398  1.00  0.00
ATOM   1501  H22 G      47      25.496  19.847  33.690  1.00  0.00
ATOM   1502  N3  G      47      24.712  17.428  35.734  1.00  0.00
ATOM   1503  C4  G      47      24.565  17.359  37.053  1.00  0.00
ATOM   1504  C3' G      47      26.374  13.793  38.372  1.00  0.00
ATOM   1505  H3' G      47      26.699  14.617  39.007  1.00  0.00
ATOM   1506  C2' G      47      25.665  14.391  37.103  1.00  0.00
ATOM   1507  H2' G      47      26.226  15.311  36.936  1.00  0.00
ATOM   1508  O2' G      47      25.575  13.569  35.946  1.00  0.00
ATOM   1509 HO2' G      47      26.441  13.590  35.532  1.00  0.00
ATOM   1510  O3' G      47      27.455  12.989  37.980  1.00  0.00
ATOM   1511  P   A      48      28.940  13.457  37.699  1.00  0.00
ATOM   1512  OP1 A      48      29.850  12.374  38.062  1.00  0.00
ATOM   1513  OP2 A      48      29.088  14.767  38.438  1.00  0.00
ATOM   1514  O5' A      48      28.903  13.724  36.176  1.00  0.00
ATOM   1515  C5' A      48      28.591  12.651  35.234  1.00  0.00
ATOM   1516  H5' A      48      27.638  12.210  35.526  1.00  0.00
ATOM   1517 H5'' A      48      29.369  11.897  35.355  1.00  0.00
ATOM   1518  C4' A      48      28.587  13.064  33.749  1.00  0.00
ATOM   1519  H4' A      48      28.414  12.312  32.979  1.00  0.00
ATOM   1520  O4' A      48      27.611  14.016  33.713  1.00  0.00
ATOM   1521  C1' A      48      27.925  15.012  32.664  1.00  0.00
ATOM   1522  H1' A      48      27.187  15.036  31.863  1.00  0.00
ATOM   1523  N9  A      48      27.955  16.419  33.201  1.00  0.00
ATOM   1524  C8  A      48      28.191  16.654  34.502  1.00  0.00
ATOM   1525  H8  A      48      28.138  15.844  35.215  1.00  0.00
ATOM   1526  N7  A      48      28.139  17.860  34.823  1.00  0.00
ATOM   1527  C5  A      48      28.126  18.521  33.586  1.00  0.00
ATOM   1528  C6  A      48      28.216  19.837  33.075  1.00  0.00
ATOM   1529  N6  A      48      28.271  20.894  33.801  1.00  0.00
ATOM   1530  H61 A      48      28.525  21.742  33.313  1.00  0.00
ATOM   1531  H62 A      48      28.329  20.805  34.805  1.00  0.00
ATOM   1532  N1  A      48      28.349  20.078  31.735  1.00  0.00
ATOM   1533  C2  A      48      28.381  19.056  30.891  1.00  0.00
ATOM   1534  H2  A      48      28.316  19.274  29.835  1.00  0.00
ATOM   1535  N3  A      48      28.215  17.770  31.182  1.00  0.00
ATOM   1536  C4  A      48      28.098  17.599  32.555  1.00  0.00
ATOM   1537  C3' A      48      29.904  13.834  33.391  1.00  0.00
ATOM   1538  H3' A      48      30.188  14.521  34.188  1.00  0.00
ATOM   1539  C2' A      48      29.342  14.619  32.227  1.00  0.00
ATOM   1540  H2' A      48      29.906  15.535  32.050  1.00  0.00
ATOM   1541  O2' A      48      29.299  13.898  31.064  1.00  0.00
ATOM   1542 HO2' A      48      30.148  13.878  30.618  1.00  0.00
ATOM   1543  O3' A      48      31.059  13.040  33.074  1.00  0.00
ATOM   1544  P   A      49      32.466  13.713  32.801  1.00  0.00
ATOM   1545  OP1 A      49      33.426  12.605  32.672  1.00  0.00
ATOM   1546  OP2 A      49      32.653  14.851  33.738  1.00  0.00
ATOM   1547  O5' A      49      32.023  14.164  31.361  1.00  0.00
ATOM   1548  C5' A      49      32.973  14.106  30.316  1.00  0.00
ATOM   1549  H5' A      49      33.261  13.120  29.950  1.00  0.00
ATOM   1550 H5'' A      49      33.875  14.696  30.479  1.00  0.00
ATOM   1551  C4' A      49      32.414  14.684  28.952  1.00  0.00
ATOM   1552  H4' A      49      33.183  14.572  28.188  1.00  0.00
ATOM   1553  O4' A      49      31.161  14.158  28.605  1.00  0.00
ATOM   1554  C1' A      49      30.295  15.173  28.142  1.00  0.00
ATOM   1555  H1' A      49      30.649  15.474  27.156  1.00  0.00
ATOM   1556  N9  A      49      28.798  14.951  28.161  1.00  0.00
ATOM   1557  C8  A      49      27.832  15.853  28.615  1.00  0.00
ATOM   1558  H8  A      49      28.052  16.844  28.985  1.00  0.00
ATOM   1559  N7  A      49      26.611  15.360  28.566  1.00  0.00
ATOM   1560  C5  A      49      26.845  14.076  27.936  1.00  0.00
ATOM   1561  C6  A      49      26.008  13.008  27.505  1.00  0.00
ATOM   1562  N6  A      49      24.706  12.988  27.692  1.00  0.00
ATOM   1563  H61 A      49      24.259  13.834  28.014  1.00  0.00
ATOM   1564  H62 A      49      24.127  12.302  27.228  1.00  0.00
ATOM   1565  N1  A      49      26.467  11.883  26.973  1.00  0.00
ATOM   1566  C2  A      49      27.721  11.824  26.637  1.00  0.00
ATOM   1567  H2  A      49      28.124  10.877  26.308  1.00  0.00
ATOM   1568  N3  A      49      28.650  12.723  26.951  1.00  0.00
ATOM   1569  C4  A      49      28.169  13.795  27.668  1.00  0.00
ATOM   1570  C3' A      49      32.229  16.232  29.147  1.00  0.00
ATOM   1571  H3' A      49      32.555  16.608  30.117  1.00  0.00
ATOM   1572  C2' A      49      30.687  16.427  28.972  1.00  0.00
ATOM   1573  H2' A      49      30.144  16.491  29.915  1.00  0.00
ATOM   1574  O2' A      49      30.556  17.598  28.292  1.00  0.00
ATOM   1575 HO2' A      49      31.143  17.419  27.554  1.00  0.00
ATOM   1576  O3' A      49      32.937  16.900  28.161  1.00  0.00
ATOM   1577  P   C      50      34.311  17.688  28.511  1.00  0.00
ATOM   1578  OP1 C      50      35.078  17.981  27.288  1.00  0.00
ATOM   1579  OP2 C      50      34.954  16.995  29.636  1.00  0.00
ATOM   1580  O5' C      50      33.619  19.015  29.041  1.00  0.00
ATOM   1581  C5' C      50      33.149  19.962  28.094  1.00  0.00
ATOM   1582  H5' C      50      32.566  19.415  27.353  1.00  0.00
ATOM   1583 H5'' C      50      33.987  20.490  27.639  1.00  0.00
ATOM   1584  C4' C      50      32.284  21.089  28.691  1.00  0.00
ATOM   1585  H4' C      50      31.907  21.751  27.911  1.00  0.00
ATOM   1586  O4' C      50      31.169  20.561  29.423  1.00  0.00
ATOM   1587  C1' C      50      31.249  21.103  30.740  1.00  0.00
ATOM   1588  H1' C      50      30.280  21.554  30.952  1.00  0.00
ATOM   1589  N1  C      50      31.553  20.068  31.757  1.00  0.00
ATOM   1590  C6  C      50      31.644  18.763  31.393  1.00  0.00
ATOM   1591  H6  C      50      31.606  18.521  30.341  1.00  0.00
ATOM   1592  C5  C      50      31.629  17.768  32.274  1.00  0.00
ATOM   1593  H5  C      50      31.602  16.751  31.914  1.00  0.00
ATOM   1594  C4  C      50      31.589  18.116  33.626  1.00  0.00
ATOM   1595  N4  C      50      31.726  17.240  34.589  1.00  0.00
ATOM   1596  H41 C      50      31.932  16.321  34.224  1.00  0.00
ATOM   1597  H42 C      50      32.048  17.640  35.459  1.00  0.00
ATOM   1598  N3  C      50      31.451  19.349  34.025  1.00  0.00
ATOM   1599  C2  C      50      31.449  20.335  33.096  1.00  0.00
ATOM   1600  O2  C      50      31.323  21.480  33.531  1.00  0.00
ATOM   1601  C3' C      50      33.111  21.918  29.712  1.00  0.00
ATOM   1602  H3' C      50      33.882  21.234  30.067  1.00  0.00
ATOM   1603  C2' C      50      32.196  22.320  30.814  1.00  0.00
ATOM   1604  H2' C      50      32.706  22.484  31.763  1.00  0.00
ATOM   1605  O2' C      50      31.448  23.494  30.520  1.00  0.00
ATOM   1606 HO2' C      50      31.219  23.492  29.588  1.00  0.00
ATOM   1607  O3' C      50      33.657  23.094  29.079  1.00  0.00
ATOM   1608  P   C      51      35.260  23.380  29.216  1.00  0.00
ATOM   1609  OP1 C      51      35.616  24.680  28.582  1.00  0.00
ATOM   1610  OP2 C      51      36.006  22.197  28.694  1.00  0.00
ATOM   1611  O5' C      51      35.493  23.324  30.791  1.00  0.00
ATOM   1612  C5' C      51      35.269  24.475  31.636  1.00  0.00
ATOM   1613  H5' C      51      34.295  24.900  31.394  1.00  0.00
ATOM   1614 H5'' C      51      36.029  25.217  31.391  1.00  0.00
ATOM   1615  C4' C      51      35.238  24.155  33.121  1.00  0.00
ATOM   1616  H4' C      51      34.971  25.087  33.618  1.00  0.00
ATOM   1617  O4' C      51      34.233  23.154  33.395  1.00  0.00
ATOM   1618  C1' C      51      34.698  22.182  34.311  1.00  0.00
ATOM   1619  H1' C      51      34.046  22.329  35.172  1.00  0.00
ATOM   1620  N1  C      51      34.776  20.829  33.796  1.00  0.00
ATOM   1621  C6  C      51      35.124  20.529  32.499  1.00  0.00
ATOM   1622  H6  C      51      35.291  21.395  31.876  1.00  0.00
ATOM   1623  C5  C      51      35.082  19.235  32.067  1.00  0.00
ATOM   1624  H5  C      51      35.311  19.111  31.018  1.00  0.00
ATOM   1625  C4  C      51      34.920  18.221  33.045  1.00  0.00
ATOM   1626  N4  C      51      34.729  16.976  32.647  1.00  0.00
ATOM   1627  H41 C      51      34.728  16.734  31.667  1.00  0.00
ATOM   1628  H42 C      51      34.548  16.294  33.370  1.00  0.00
ATOM   1629  N3  C      51      34.774  18.479  34.287  1.00  0.00
ATOM   1630  C2  C      51      34.728  19.780  34.679  1.00  0.00
ATOM   1631  O2  C      51      34.658  19.977  35.943  1.00  0.00
ATOM   1632  C3' C      51      36.552  23.624  33.686  1.00  0.00
ATOM   1633  H3' C      51      37.018  23.081  32.864  1.00  0.00
ATOM   1634  C2' C      51      36.075  22.610  34.791  1.00  0.00
ATOM   1635  H2' C      51      36.872  21.885  34.956  1.00  0.00
ATOM   1636  O2' C      51      35.864  23.266  35.961  1.00  0.00
ATOM   1637 HO2' C      51      36.543  23.922  36.133  1.00  0.00
ATOM   1638  O3' C      51      37.442  24.649  34.094  1.00  0.00
ATOM   1639  P   U      52      39.028  24.377  34.239  1.00  0.00
ATOM   1640  OP1 U      52      39.540  25.559  34.799  1.00  0.00
ATOM   1641  OP2 U      52      39.420  24.022  32.850  1.00  0.00
ATOM   1642  O5' U      52      39.278  23.080  35.214  1.00  0.00
ATOM   1643  C5' U      52      39.397  23.303  36.564  1.00  0.00
ATOM   1644  H5' U      52      38.582  23.947  36.893  1.00  0.00
ATOM   1645 H5'' U      52      40.300  23.862  36.811  1.00  0.00
ATOM   1646  C4' U      52      39.368  21.968  37.363  1.00  0.00
ATOM   1647  H4' U      52      39.354  22.187  38.431  1.00  0.00
ATOM   1648  O4' U      52      38.261  21.115  37.105  1.00  0.00
ATOM   1649  C1' U      52      38.747  19.797  37.300  1.00  0.00
ATOM   1650  H1' U      52      38.204  19.410  38.163  1.00  0.00
ATOM   1651  N1  U      52      38.441  19.002  36.101  1.00  0.00
ATOM   1652  C6  U      52      38.654  19.520  34.856  1.00  0.00
ATOM   1653  H6  U      52      38.820  20.571  34.672  1.00  0.00
ATOM   1654  C5  U      52      38.590  18.686  33.792  1.00  0.00
ATOM   1655  H5  U      52      38.787  19.165  32.844  1.00  0.00
ATOM   1656  C4  U      52      38.117  17.349  33.847  1.00  0.00
ATOM   1657  O4  U      52      37.821  16.621  32.911  1.00  0.00
ATOM   1658  N3  U      52      37.922  16.966  35.181  1.00  0.00
ATOM   1659  H3  U      52      37.580  16.036  35.375  1.00  0.00
ATOM   1660  C2  U      52      38.250  17.646  36.306  1.00  0.00
ATOM   1661  O2  U      52      38.155  17.078  37.368  1.00  0.00
ATOM   1662  C3' U      52      40.640  21.198  37.001  1.00  0.00
ATOM   1663  H3' U      52      40.817  21.331  35.934  1.00  0.00
ATOM   1664  C2' U      52      40.224  19.826  37.586  1.00  0.00
ATOM   1665  H2' U      52      40.596  18.987  36.998  1.00  0.00
ATOM   1666  O2' U      52      40.493  19.593  38.991  1.00  0.00
ATOM   1667 HO2' U      52      40.976  20.383  39.248  1.00  0.00
ATOM   1668  O3' U      52      41.778  21.608  37.734  1.00  0.00
ATOM   1669  P   G      53      43.220  21.293  37.059  1.00  0.00
ATOM   1670  OP1 G      53      43.113  20.384  35.967  1.00  0.00
ATOM   1671  OP2 G      53      44.183  21.171  38.162  1.00  0.00
ATOM   1672  O5' G      53      43.499  22.777  36.477  1.00  0.00
ATOM   1673  C5' G      53      43.054  23.175  35.193  1.00  0.00
ATOM   1674  H5' G      53      42.013  22.888  35.041  1.00  0.00
ATOM   1675 H5'' G      53      43.560  22.752  34.326  1.00  0.00
ATOM   1676  C4' G      53      43.008  24.688  34.998  1.00  0.00
ATOM   1677  H4' G      53      42.496  24.955  34.074  1.00  0.00
ATOM   1678  O4' G      53      42.348  25.215  36.134  1.00  0.00
ATOM   1679  C1' G      53      42.766  26.522  36.274  1.00  0.00
ATOM   1680  H1' G      53      41.813  27.030  36.123  1.00  0.00
ATOM   1681  N9  G      53      43.305  26.781  37.606  1.00  0.00
ATOM   1682  C8  G      53      43.446  25.870  38.626  1.00  0.00
ATOM   1683  H8  G      53      43.126  24.849  38.480  1.00  0.00
ATOM   1684  N7  G      53      43.812  26.401  39.736  1.00  0.00
ATOM   1685  C5  G      53      44.140  27.711  39.455  1.00  0.00
ATOM   1686  C6  G      53      44.716  28.828  40.191  1.00  0.00
ATOM   1687  O6  G      53      45.056  28.881  41.332  1.00  0.00
ATOM   1688  N1  G      53      44.685  30.024  39.538  1.00  0.00
ATOM   1689  H1  G      53      44.949  30.806  40.120  1.00  0.00
ATOM   1690  C2  G      53      44.308  30.122  38.241  1.00  0.00
ATOM   1691  N2  G      53      44.257  31.355  37.789  1.00  0.00
ATOM   1692  H21 G      53      43.925  31.450  36.840  1.00  0.00
ATOM   1693  H22 G      53      44.539  32.171  38.314  1.00  0.00
ATOM   1694  N3  G      53      43.838  29.146  37.457  1.00  0.00
ATOM   1695  C4  G      53      43.737  27.934  38.141  1.00  0.00
ATOM   1696  C3' G      53      44.351  25.360  34.899  1.00  0.00
ATOM   1697  H3' G      53      44.853  24.929  35.765  1.00  0.00
ATOM   1698  C2' G      53      43.826  26.798  35.184  1.00  0.00
ATOM   1699  H2' G      53      44.637  27.369  35.638  1.00  0.00
ATOM   1700  O2' G      53      43.071  27.513  34.104  1.00  0.00
ATOM   1701 HO2' G      53      43.026  28.453  34.294  1.00  0.00
ATOM   1702  O3' G      53      45.071  25.146  33.663  1.00  0.00
ATOM   1703  P   A      54      46.648  25.308  33.693  1.00  0.00
ATOM   1704  OP1 A      54      47.178  25.000  32.331  1.00  0.00
ATOM   1705  OP2 A      54      47.212  24.668  34.924  1.00  0.00
ATOM   1706  O5' A      54      46.840  26.874  33.817  1.00  0.00
ATOM   1707  C5' A      54      46.498  27.851  32.801  1.00  0.00
ATOM   1708  H5' A      54      45.441  27.776  32.547  1.00  0.00
ATOM   1709 H5'' A      54      47.234  27.707  32.009  1.00  0.00
ATOM   1710  C4' A      54      46.839  29.278  33.240  1.00  0.00
ATOM   1711  H4' A      54      46.487  29.968  32.472  1.00  0.00
ATOM   1712  O4' A      54      46.177  29.552  34.486  1.00  0.00
ATOM   1713  C1' A      54      46.912  30.429  35.319  1.00  0.00
ATOM   1714  H1' A      54      46.334  31.322  35.556  1.00  0.00
ATOM   1715  N9  A      54      47.432  29.840  36.539  1.00  0.00
ATOM   1716  C8  A      54      47.540  28.551  36.949  1.00  0.00
ATOM   1717  H8  A      54      47.327  27.680  36.348  1.00  0.00
ATOM   1718  N7  A      54      47.744  28.374  38.229  1.00  0.00
ATOM   1719  C5  A      54      47.974  29.700  38.657  1.00  0.00
ATOM   1720  C6  A      54      48.312  30.391  39.847  1.00  0.00
ATOM   1721  N6  A      54      48.329  29.800  40.975  1.00  0.00
ATOM   1722  H61 A      54      48.038  28.838  40.881  1.00  0.00
ATOM   1723  H62 A      54      48.383  30.286  41.859  1.00  0.00
ATOM   1724  N1  A      54      48.592  31.655  39.949  1.00  0.00
ATOM   1725  C2  A      54      48.495  32.300  38.830  1.00  0.00
ATOM   1726  H2  A      54      48.563  33.373  38.938  1.00  0.00
ATOM   1727  N3  A      54      48.127  31.932  37.579  1.00  0.00
ATOM   1728  C4  A      54      47.891  30.599  37.593  1.00  0.00
ATOM   1729  C3' A      54      48.300  29.504  33.548  1.00  0.00
ATOM   1730  H3' A      54      48.579  28.624  34.129  1.00  0.00
ATOM   1731  C2' A      54      48.137  30.740  34.449  1.00  0.00
ATOM   1732  H2' A      54      49.047  31.000  34.992  1.00  0.00
ATOM   1733  O2' A      54      47.801  31.852  33.626  1.00  0.00
ATOM   1734 HO2' A      54      48.347  31.795  32.838  1.00  0.00
ATOM   1735  O3' A      54      49.123  29.772  32.379  1.00  0.00
ATOM   1736  P   G      55      50.672  29.299  32.307  1.00  0.00
ATOM   1737  OP1 G      55      51.033  29.424  30.908  1.00  0.00
ATOM   1738  OP2 G      55      50.735  28.039  33.080  1.00  0.00
ATOM   1739  O5' G      55      51.438  30.311  33.200  1.00  0.00
ATOM   1740  C5' G      55      51.782  31.605  32.672  1.00  0.00
ATOM   1741  H5' G      55      50.919  31.946  32.099  1.00  0.00
ATOM   1742 H5'' G      55      52.671  31.466  32.057  1.00  0.00
ATOM   1743  C4' G      55      52.023  32.703  33.662  1.00  0.00
ATOM   1744  H4' G      55      51.997  33.681  33.183  1.00  0.00
ATOM   1745  O4' G      55      50.917  32.771  34.544  1.00  0.00
ATOM   1746  C1' G      55      51.543  32.902  35.885  1.00  0.00
ATOM   1747  H1' G      55      50.971  33.593  36.504  1.00  0.00
ATOM   1748  N9  G      55      51.525  31.657  36.676  1.00  0.00
ATOM   1749  C8  G      55      51.135  30.378  36.355  1.00  0.00
ATOM   1750  H8  G      55      50.848  30.093  35.354  1.00  0.00
ATOM   1751  N7  G      55      51.165  29.525  37.344  1.00  0.00
ATOM   1752  C5  G      55      51.561  30.297  38.407  1.00  0.00
ATOM   1753  C6  G      55      51.730  30.074  39.836  1.00  0.00
ATOM   1754  O6  G      55      51.565  29.123  40.568  1.00  0.00
ATOM   1755  N1  G      55      52.206  31.163  40.508  1.00  0.00
ATOM   1756  H1  G      55      52.464  31.014  41.473  1.00  0.00
ATOM   1757  C2  G      55      52.491  32.363  39.932  1.00  0.00
ATOM   1758  N2  G      55      52.975  33.295  40.678  1.00  0.00
ATOM   1759  H21 G      55      53.018  34.256  40.370  1.00  0.00
ATOM   1760  H22 G      55      53.244  33.010  41.609  1.00  0.00
ATOM   1761  N3  G      55      52.161  32.639  38.750  1.00  0.00
ATOM   1762  C4  G      55      51.870  31.571  37.972  1.00  0.00
ATOM   1763  C3' G      55      53.360  32.646  34.436  1.00  0.00
ATOM   1764  H3' G      55      53.528  31.591  34.648  1.00  0.00
ATOM   1765  C2' G      55      52.984  33.437  35.729  1.00  0.00
ATOM   1766  H2' G      55      53.684  33.207  36.531  1.00  0.00
ATOM   1767  O2' G      55      52.872  34.838  35.558  1.00  0.00
ATOM   1768 HO2' G      55      52.714  35.252  36.410  1.00  0.00
ATOM   1769  O3' G      55      54.379  33.273  33.679  1.00  0.00
ATOM   1770  P   C      56      55.890  32.992  33.974  1.00  0.00
ATOM   1771  OP1 C      56      56.586  34.139  33.403  1.00  0.00
ATOM   1772  OP2 C      56      56.303  31.664  33.465  1.00  0.00
ATOM   1773  O5' C      56      56.166  33.067  35.569  1.00  0.00
ATOM   1774  C5' C      56      56.406  34.305  36.224  1.00  0.00
ATOM   1775  H5' C      56      55.523  34.926  36.071  1.00  0.00
ATOM   1776 H5'' C      56      57.217  34.894  35.797  1.00  0.00
ATOM   1777  C4' C      56      56.600  34.192  37.705  1.00  0.00
ATOM   1778  H4' C      56      56.630  35.146  38.232  1.00  0.00
ATOM   1779  O4' C      56      55.570  33.548  38.371  1.00  0.00
ATOM   1780  C1' C      56      56.052  32.990  39.636  1.00  0.00
ATOM   1781  H1' C      56      55.569  33.477  40.483  1.00  0.00
ATOM   1782  N1  C      56      55.687  31.517  39.792  1.00  0.00
ATOM   1783  C6  C      56      55.225  30.739  38.791  1.00  0.00
ATOM   1784  H6  C      56      55.283  31.150  37.794  1.00  0.00
ATOM   1785  C5  C      56      54.809  29.448  39.022  1.00  0.00
ATOM   1786  H5  C      56      54.615  28.759  38.212  1.00  0.00
ATOM   1787  C4  C      56      54.949  29.046  40.348  1.00  0.00
ATOM   1788  N4  C      56      54.518  27.837  40.685  1.00  0.00
ATOM   1789  H41 C      56      54.052  27.152  40.107  1.00  0.00
ATOM   1790  H42 C      56      54.494  27.635  41.674  1.00  0.00
ATOM   1791  N3  C      56      55.428  29.776  41.345  1.00  0.00
ATOM   1792  C2  C      56      55.784  31.050  41.079  1.00  0.00
ATOM   1793  O2  C      56      56.121  31.728  42.072  1.00  0.00
ATOM   1794  C3' C      56      57.746  33.224  38.059  1.00  0.00
ATOM   1795  H3' C      56      57.629  32.262  37.560  1.00  0.00
ATOM   1796  C2' C      56      57.517  33.057  39.609  1.00  0.00
ATOM   1797  H2' C      56      57.867  32.163  40.125  1.00  0.00
ATOM   1798  O2' C      56      57.937  34.209  40.356  1.00  0.00
ATOM   1799 HO2' C      56      58.595  34.715  39.872  1.00  0.00
ATOM   1800  O3' C      56      59.022  33.783  37.904  1.00  0.00
ATOM   1801  P   A      57      60.233  32.753  37.547  1.00  0.00
ATOM   1802  OP1 A      57      61.397  33.544  37.363  1.00  0.00
ATOM   1803  OP2 A      57      59.843  31.843  36.456  1.00  0.00
ATOM   1804  O5' A      57      60.583  31.863  38.755  1.00  0.00
ATOM   1805  C5' A      57      61.234  32.455  39.862  1.00  0.00
ATOM   1806  H5' A      57      60.733  33.351  40.230  1.00  0.00
ATOM   1807 H5'' A      57      62.287  32.649  39.661  1.00  0.00
ATOM   1808  C4' A      57      61.203  31.548  41.024  1.00  0.00
ATOM   1809  H4' A      57      61.643  32.101  41.854  1.00  0.00
ATOM   1810  O4' A      57      59.818  31.204  41.183  1.00  0.00
ATOM   1811  C1' A      57      59.756  29.861  41.707  1.00  0.00
ATOM   1812  H1' A      57      59.220  29.905  42.655  1.00  0.00
ATOM   1813  N9  A      57      58.990  28.976  40.761  1.00  0.00
ATOM   1814  C8  A      57      59.033  29.087  39.368  1.00  0.00
ATOM   1815  H8  A      57      59.559  29.919  38.925  1.00  0.00
ATOM   1816  N7  A      57      58.312  28.120  38.807  1.00  0.00
ATOM   1817  C5  A      57      57.903  27.283  39.839  1.00  0.00
ATOM   1818  C6  A      57      57.283  26.043  40.000  1.00  0.00
ATOM   1819  N6  A      57      56.812  25.232  39.043  1.00  0.00
ATOM   1820  H61 A      57      56.975  25.583  38.110  1.00  0.00
ATOM   1821  H62 A      57      56.387  24.371  39.359  1.00  0.00
ATOM   1822  N1  A      57      57.038  25.510  41.220  1.00  0.00
ATOM   1823  C2  A      57      57.441  26.116  42.298  1.00  0.00
ATOM   1824  H2  A      57      57.187  25.664  43.245  1.00  0.00
ATOM   1825  N3  A      57      58.195  27.235  42.310  1.00  0.00
ATOM   1826  C4  A      57      58.369  27.757  41.062  1.00  0.00
ATOM   1827  C3' A      57      61.964  30.175  40.840  1.00  0.00
ATOM   1828  H3' A      57      61.800  29.673  39.886  1.00  0.00
ATOM   1829  C2' A      57      61.222  29.430  41.922  1.00  0.00
ATOM   1830  H2' A      57      61.396  28.365  41.765  1.00  0.00
ATOM   1831  O2' A      57      61.637  29.797  43.257  1.00  0.00
ATOM   1832 HO2' A      57      62.540  29.626  43.533  1.00  0.00
ATOM   1833  O3' A      57      63.270  30.095  41.399  1.00  0.00
ATOM   1834  P   U3     58      64.552  30.759  40.671  1.00  0.00
ATOM   1835  OP1 U3     58      65.736  30.115  41.265  1.00  0.00
ATOM   1836  OP2 U3     58      64.360  32.227  40.719  1.00  0.00
ATOM   1837  O5' U3     58      64.303  30.237  39.260  1.00  0.00
ATOM   1838  C5' U3     58      65.199  30.517  38.197  1.00  0.00
ATOM   1839  H5' U3     58      66.206  30.180  38.444  1.00  0.00
ATOM   1840 H5'' U3     58      65.243  31.597  38.058  1.00  0.00
ATOM   1841  C4' U3     58      64.780  30.041  36.842  1.00  0.00
ATOM   1842  H4' U3     58      65.560  30.177  36.093  1.00  0.00
ATOM   1843  O4' U3     58      64.524  28.654  36.876  1.00  0.00
ATOM   1844  C1' U3     58      63.151  28.334  36.646  1.00  0.00
ATOM   1845  H1' U3     58      63.094  27.934  35.633  1.00  0.00
ATOM   1846  N1  U3     58      62.511  27.333  37.588  1.00  0.00
ATOM   1847  C6  U3     58      62.879  27.170  38.892  1.00  0.00
ATOM   1848  H6  U3     58      63.816  27.629  39.172  1.00  0.00
ATOM   1849  C5  U3     58      62.281  26.348  39.799  1.00  0.00
ATOM   1850  H5  U3     58      62.675  26.231  40.798  1.00  0.00
ATOM   1851  C4  U3     58      61.199  25.580  39.372  1.00  0.00
ATOM   1852  O4  U3     58      60.459  24.913  40.120  1.00  0.00
ATOM   1853  N3  U3     58      60.867  25.692  38.046  1.00  0.00
ATOM   1854  H3  U3     58      60.065  25.133  37.793  1.00  0.00
ATOM   1855  C2  U3     58      61.459  26.471  37.102  1.00  0.00
ATOM   1856  O2  U3     58      61.120  26.350  35.920  1.00  0.00
ATOM   1857  C3' U3     58      63.575  30.699  36.450  1.00  0.00
ATOM   1858  H3' U3     58      63.457  31.696  36.873  1.00  0.00
ATOM   1859  C2' U3     58      62.431  29.656  36.756  1.00  0.00
ATOM   1860  H2' U3     58      62.115  29.777  37.792  1.00  0.00
ATOM   1861  O2' U3     58      61.289  29.662  35.980  1.00  0.00
ATOM   1862 HO2' U3     58      60.931  30.514  36.240  1.00  0.00
ATOM   1863  O3' U3     58      63.606  30.915  35.001  1.00  0.00
ATOM   1864 HO3' U3     58      63.920  30.110  34.582  1.00  0.00
TER   
ATOM   1865 MG   MG     59      12.216  43.752  47.166  1.00  0.00
TER   
ATOM   1866 MG   MG     60      26.757  31.861  54.852  1.00  0.00
TER   
ATOM   1867 MG   MG     61      39.635  44.524  46.039  1.00  0.00
TER   
ATOM   1868 MG   MG     62      18.067  21.192  46.807  1.00  0.00
TER   
ATOM   1869 MG   MG     63       6.791  22.245  48.301  1.00  0.00
TER   
ATOM   1870 MG   MG     64      50.841  24.217  47.863  1.00  0.00
TER   
END   
