# Supplementary material for: Modelling the structures of frameshift-stimulatory pseudoknots from representative bat coronaviruses
Source: PLoS Comput Biol. 2023 May 19;19(5):e1011124. doi: 10.1371/journal.pcbi.1011124 (PMC10234561; doi:10.1371/journal.pcbi.1011124)
Supplement: S3 Data — PDB files for the top 3 representative clusters from each conformer (threaded/unthreaded) of each pseudoknot described in the main text, along with PDB files for the representative clusters shown in S8–S18 Figs. (ZIP) [file pcbi.1011124.s003.zip › SI_Model_PDB_files/Neixiang-64_unthreaded_Mg_cluster3.pdb]

ATOM      1 HO5' A5      1      14.256  32.922  32.805  1.00  0.00
ATOM      2  O5' A5      1      14.682  32.062  32.792  1.00  0.00
ATOM      3  C5' A5      1      16.058  32.200  33.002  1.00  0.00
ATOM      4  H5' A5      1      16.557  32.934  32.369  1.00  0.00
ATOM      5 H5'' A5      1      16.473  31.233  32.716  1.00  0.00
ATOM      6  C4' A5      1      16.319  32.576  34.517  1.00  0.00
ATOM      7  H4' A5      1      17.407  32.574  34.588  1.00  0.00
ATOM      8  O4' A5      1      15.891  33.864  34.876  1.00  0.00
ATOM      9  C1' A5      1      15.928  33.871  36.308  1.00  0.00
ATOM     10  H1' A5      1      16.857  34.307  36.676  1.00  0.00
ATOM     11  N9  A5      1      14.738  34.565  36.970  1.00  0.00
ATOM     12  C8  A5      1      13.945  35.525  36.343  1.00  0.00
ATOM     13  H8  A5      1      14.078  35.835  35.317  1.00  0.00
ATOM     14  N7  A5      1      12.886  35.926  37.035  1.00  0.00
ATOM     15  C5  A5      1      13.162  35.366  38.278  1.00  0.00
ATOM     16  C6  A5      1      12.551  35.427  39.518  1.00  0.00
ATOM     17  N6  A5      1      11.477  36.065  39.820  1.00  0.00
ATOM     18  H61 A5      1      11.029  35.878  40.706  1.00  0.00
ATOM     19  H62 A5      1      11.161  36.776  39.176  1.00  0.00
ATOM     20  N1  A5      1      12.965  34.683  40.550  1.00  0.00
ATOM     21  C2  A5      1      13.969  33.828  40.317  1.00  0.00
ATOM     22  H2  A5      1      14.275  33.172  41.119  1.00  0.00
ATOM     23  N3  A5      1      14.781  33.811  39.258  1.00  0.00
ATOM     24  C4  A5      1      14.259  34.532  38.270  1.00  0.00
ATOM     25  C3' A5      1      15.679  31.528  35.486  1.00  0.00
ATOM     26  H3' A5      1      14.685  31.296  35.105  1.00  0.00
ATOM     27  C2' A5      1      15.795  32.338  36.770  1.00  0.00
ATOM     28  H2' A5      1      14.940  32.092  37.400  1.00  0.00
ATOM     29  O2' A5      1      17.080  32.133  37.394  1.00  0.00
ATOM     30 HO2' A5      1      17.142  32.496  38.280  1.00  0.00
ATOM     31  O3' A5      1      16.334  30.290  35.501  1.00  0.00
ATOM     32  P   G       2      15.566  28.912  35.830  1.00  0.00
ATOM     33  OP1 G       2      16.608  27.914  35.906  1.00  0.00
ATOM     34  OP2 G       2      14.495  28.615  34.832  1.00  0.00
ATOM     35  O5' G       2      14.942  29.218  37.286  1.00  0.00
ATOM     36  C5' G       2      15.588  29.001  38.512  1.00  0.00
ATOM     37  H5' G       2      16.292  29.823  38.642  1.00  0.00
ATOM     38 H5'' G       2      16.098  28.038  38.490  1.00  0.00
ATOM     39  C4' G       2      14.690  29.175  39.722  1.00  0.00
ATOM     40  H4' G       2      15.258  28.838  40.589  1.00  0.00
ATOM     41  O4' G       2      14.367  30.542  39.931  1.00  0.00
ATOM     42  C1' G       2      12.966  30.556  40.246  1.00  0.00
ATOM     43  H1' G       2      12.863  31.128  41.169  1.00  0.00
ATOM     44  N9  G       2      12.129  31.191  39.187  1.00  0.00
ATOM     45  C8  G       2      12.481  31.501  37.874  1.00  0.00
ATOM     46  H8  G       2      13.268  31.040  37.295  1.00  0.00
ATOM     47  N7  G       2      11.665  32.388  37.358  1.00  0.00
ATOM     48  C5  G       2      10.812  32.784  38.353  1.00  0.00
ATOM     49  C6  G       2       9.712  33.782  38.395  1.00  0.00
ATOM     50  O6  G       2       9.282  34.522  37.412  1.00  0.00
ATOM     51  N1  G       2       9.060  33.807  39.591  1.00  0.00
ATOM     52  H1  G       2       8.397  34.556  39.729  1.00  0.00
ATOM     53  C2  G       2       9.415  33.049  40.680  1.00  0.00
ATOM     54  N2  G       2       8.411  32.979  41.535  1.00  0.00
ATOM     55  H21 G       2       7.580  33.529  41.367  1.00  0.00
ATOM     56  H22 G       2       8.377  32.265  42.249  1.00  0.00
ATOM     57  N3  G       2      10.363  32.138  40.704  1.00  0.00
ATOM     58  C4  G       2      11.061  32.049  39.519  1.00  0.00
ATOM     59  C3' G       2      13.335  28.345  39.558  1.00  0.00
ATOM     60  H3' G       2      12.902  28.478  38.567  1.00  0.00
ATOM     61  C2' G       2      12.551  29.146  40.597  1.00  0.00
ATOM     62  H2' G       2      11.472  29.041  40.712  1.00  0.00
ATOM     63  O2' G       2      13.005  28.948  41.924  1.00  0.00
ATOM     64 HO2' G       2      12.863  28.044  42.215  1.00  0.00
ATOM     65  O3' G       2      13.456  26.978  39.907  1.00  0.00
ATOM     66  P   U       3      12.289  26.045  39.311  1.00  0.00
ATOM     67  OP1 U       3      12.761  24.652  39.580  1.00  0.00
ATOM     68  OP2 U       3      12.058  26.428  37.894  1.00  0.00
ATOM     69  O5' U       3      10.900  26.434  40.113  1.00  0.00
ATOM     70  C5' U       3      10.714  25.902  41.396  1.00  0.00
ATOM     71  H5' U       3      11.358  26.368  42.143  1.00  0.00
ATOM     72 H5'' U       3      10.843  24.820  41.379  1.00  0.00
ATOM     73  C4' U       3       9.321  26.315  41.859  1.00  0.00
ATOM     74  H4' U       3       9.300  26.151  42.936  1.00  0.00
ATOM     75  O4' U       3       9.141  27.721  41.572  1.00  0.00
ATOM     76  C1' U       3       7.931  27.869  40.823  1.00  0.00
ATOM     77  H1' U       3       7.138  28.116  41.529  1.00  0.00
ATOM     78  N1  U       3       8.014  29.048  39.881  1.00  0.00
ATOM     79  C6  U       3       8.898  29.034  38.855  1.00  0.00
ATOM     80  H6  U       3       9.683  28.292  38.843  1.00  0.00
ATOM     81  C5  U       3       8.824  29.889  37.831  1.00  0.00
ATOM     82  H5  U       3       9.556  29.828  37.039  1.00  0.00
ATOM     83  C4  U       3       7.754  30.821  37.711  1.00  0.00
ATOM     84  O4  U       3       7.685  31.553  36.819  1.00  0.00
ATOM     85  N3  U       3       6.919  30.750  38.771  1.00  0.00
ATOM     86  H3  U       3       6.297  31.543  38.835  1.00  0.00
ATOM     87  C2  U       3       6.932  29.933  39.814  1.00  0.00
ATOM     88  O2  U       3       5.998  29.919  40.655  1.00  0.00
ATOM     89  C3' U       3       8.173  25.522  41.217  1.00  0.00
ATOM     90  H3' U       3       8.373  24.552  40.762  1.00  0.00
ATOM     91  C2' U       3       7.626  26.491  40.179  1.00  0.00
ATOM     92  H2' U       3       8.220  26.346  39.277  1.00  0.00
ATOM     93  O2' U       3       6.233  26.412  39.813  1.00  0.00
ATOM     94 HO2' U       3       5.668  26.234  40.568  1.00  0.00
ATOM     95  O3' U       3       7.136  25.429  42.161  1.00  0.00
ATOM     96  P   G       4       7.000  24.230  43.141  1.00  0.00
ATOM     97  OP1 G       4       7.139  23.061  42.296  1.00  0.00
ATOM     98  OP2 G       4       5.743  24.464  43.844  1.00  0.00
ATOM     99  O5' G       4       8.157  24.347  44.114  1.00  0.00
ATOM    100  C5' G       4       9.224  23.366  44.194  1.00  0.00
ATOM    101  H5' G       4       9.752  23.458  43.246  1.00  0.00
ATOM    102 H5'' G       4       8.874  22.352  44.391  1.00  0.00
ATOM    103  C4' G       4      10.155  23.704  45.353  1.00  0.00
ATOM    104  H4' G       4      10.858  22.871  45.371  1.00  0.00
ATOM    105  O4' G       4      10.901  24.966  45.235  1.00  0.00
ATOM    106  C1' G       4      10.221  25.893  46.193  1.00  0.00
ATOM    107  H1' G       4      10.959  26.397  46.817  1.00  0.00
ATOM    108  N9  G       4       9.531  26.994  45.505  1.00  0.00
ATOM    109  C8  G       4       8.231  27.075  45.166  1.00  0.00
ATOM    110  H8  G       4       7.544  26.297  45.465  1.00  0.00
ATOM    111  N7  G       4       7.959  28.145  44.452  1.00  0.00
ATOM    112  C5  G       4       9.153  28.879  44.409  1.00  0.00
ATOM    113  C6  G       4       9.453  30.207  43.942  1.00  0.00
ATOM    114  O6  G       4       8.682  30.988  43.401  1.00  0.00
ATOM    115  N1  G       4      10.786  30.523  44.088  1.00  0.00
ATOM    116  H1  G       4      11.096  31.380  43.653  1.00  0.00
ATOM    117  C2  G       4      11.659  29.673  44.755  1.00  0.00
ATOM    118  N2  G       4      12.932  29.918  44.726  1.00  0.00
ATOM    119  H21 G       4      13.021  30.898  44.499  1.00  0.00
ATOM    120  H22 G       4      13.621  29.290  45.114  1.00  0.00
ATOM    121  N3  G       4      11.343  28.499  45.312  1.00  0.00
ATOM    122  C4  G       4      10.079  28.169  45.094  1.00  0.00
ATOM    123  C3' G       4       9.405  23.689  46.637  1.00  0.00
ATOM    124  H3' G       4       8.381  23.350  46.480  1.00  0.00
ATOM    125  C2' G       4       9.269  25.121  47.141  1.00  0.00
ATOM    126  H2' G       4       8.245  25.494  47.129  1.00  0.00
ATOM    127  O2' G       4       9.765  25.229  48.436  1.00  0.00
ATOM    128 HO2' G       4       9.285  24.497  48.829  1.00  0.00
ATOM    129  O3' G       4      10.054  22.796  47.498  1.00  0.00
ATOM    130  P   C       5       9.192  21.901  48.458  1.00  0.00
ATOM    131  OP1 C       5       8.260  21.094  47.663  1.00  0.00
ATOM    132  OP2 C       5       8.573  22.903  49.460  1.00  0.00
ATOM    133  O5' C       5      10.153  20.870  49.134  1.00  0.00
ATOM    134  C5' C       5      10.657  21.116  50.465  1.00  0.00
ATOM    135  H5' C       5      10.190  20.409  51.150  1.00  0.00
ATOM    136 H5'' C       5      10.510  22.165  50.726  1.00  0.00
ATOM    137  C4' C       5      12.182  20.953  50.493  1.00  0.00
ATOM    138  H4' C       5      12.448  21.265  51.503  1.00  0.00
ATOM    139  O4' C       5      12.483  19.568  50.397  1.00  0.00
ATOM    140  C1' C       5      13.541  19.438  49.493  1.00  0.00
ATOM    141  H1' C       5      14.519  19.600  49.946  1.00  0.00
ATOM    142  N1  C       5      13.485  18.112  48.682  1.00  0.00
ATOM    143  C6  C       5      12.366  17.786  47.963  1.00  0.00
ATOM    144  H6  C       5      11.502  18.401  48.171  1.00  0.00
ATOM    145  C5  C       5      12.342  16.854  47.021  1.00  0.00
ATOM    146  H5  C       5      11.413  16.741  46.482  1.00  0.00
ATOM    147  C4  C       5      13.605  16.335  46.711  1.00  0.00
ATOM    148  N4  C       5      13.764  15.471  45.725  1.00  0.00
ATOM    149  H41 C       5      14.735  15.208  45.634  1.00  0.00
ATOM    150  H42 C       5      12.991  15.249  45.114  1.00  0.00
ATOM    151  N3  C       5      14.703  16.680  47.280  1.00  0.00
ATOM    152  C2  C       5      14.731  17.526  48.310  1.00  0.00
ATOM    153  O2  C       5      15.820  17.850  48.634  1.00  0.00
ATOM    154  C3' C       5      13.000  21.736  49.439  1.00  0.00
ATOM    155  H3' C       5      12.396  22.498  48.947  1.00  0.00
ATOM    156  C2' C       5      13.271  20.586  48.477  1.00  0.00
ATOM    157  H2' C       5      12.334  20.453  47.936  1.00  0.00
ATOM    158  O2' C       5      14.334  20.889  47.527  1.00  0.00
ATOM    159 HO2' C       5      14.697  21.740  47.783  1.00  0.00
ATOM    160  O3' C       5      14.182  22.238  49.857  1.00  0.00
ATOM    161  P   G       6      14.131  23.683  50.539  1.00  0.00
ATOM    162  OP1 G       6      15.274  23.807  51.400  1.00  0.00
ATOM    163  OP2 G       6      12.794  23.898  51.098  1.00  0.00
ATOM    164  O5' G       6      14.323  24.789  49.422  1.00  0.00
ATOM    165  C5' G       6      13.431  24.973  48.362  1.00  0.00
ATOM    166  H5' G       6      12.415  25.015  48.755  1.00  0.00
ATOM    167 H5'' G       6      13.563  24.190  47.615  1.00  0.00
ATOM    168  C4' G       6      13.714  26.251  47.646  1.00  0.00
ATOM    169  H4' G       6      13.296  26.142  46.646  1.00  0.00
ATOM    170  O4' G       6      13.292  27.423  48.356  1.00  0.00
ATOM    171  C1' G       6      13.809  28.538  47.645  1.00  0.00
ATOM    172  H1' G       6      13.119  28.821  46.850  1.00  0.00
ATOM    173  N9  G       6      14.134  29.733  48.477  1.00  0.00
ATOM    174  C8  G       6      14.583  29.681  49.745  1.00  0.00
ATOM    175  H8  G       6      14.569  28.765  50.317  1.00  0.00
ATOM    176  N7  G       6      15.150  30.801  50.144  1.00  0.00
ATOM    177  C5  G       6      14.983  31.661  49.111  1.00  0.00
ATOM    178  C6  G       6      15.425  32.976  48.940  1.00  0.00
ATOM    179  O6  G       6      16.286  33.533  49.651  1.00  0.00
ATOM    180  N1  G       6      14.889  33.657  47.788  1.00  0.00
ATOM    181  H1  G       6      15.110  34.642  47.800  1.00  0.00
ATOM    182  C2  G       6      14.251  32.913  46.819  1.00  0.00
ATOM    183  N2  G       6      13.664  33.559  45.802  1.00  0.00
ATOM    184  H21 G       6      13.056  33.075  45.157  1.00  0.00
ATOM    185  H22 G       6      13.794  34.559  45.740  1.00  0.00
ATOM    186  N3  G       6      14.050  31.603  46.906  1.00  0.00
ATOM    187  C4  G       6      14.377  30.986  48.064  1.00  0.00
ATOM    188  C3' G       6      15.213  26.532  47.450  1.00  0.00
ATOM    189  H3' G       6      15.799  26.505  48.369  1.00  0.00
ATOM    190  C2' G       6      15.056  27.990  46.968  1.00  0.00
ATOM    191  H2' G       6      15.948  28.586  47.161  1.00  0.00
ATOM    192  O2' G       6      14.818  27.999  45.525  1.00  0.00
ATOM    193 HO2' G       6      15.334  27.319  45.085  1.00  0.00
ATOM    194  O3' G       6      15.723  25.661  46.505  1.00  0.00
ATOM    195  P   G       7      17.249  25.674  46.157  1.00  0.00
ATOM    196  OP1 G       7      17.579  24.374  45.551  1.00  0.00
ATOM    197  OP2 G       7      17.920  26.247  47.317  1.00  0.00
ATOM    198  O5' G       7      17.388  26.789  45.000  1.00  0.00
ATOM    199  C5' G       7      17.039  26.485  43.695  1.00  0.00
ATOM    200  H5' G       7      15.993  26.181  43.656  1.00  0.00
ATOM    201 H5'' G       7      17.604  25.696  43.199  1.00  0.00
ATOM    202  C4' G       7      17.187  27.678  42.829  1.00  0.00
ATOM    203  H4' G       7      17.085  27.359  41.791  1.00  0.00
ATOM    204  O4' G       7      16.335  28.763  43.210  1.00  0.00
ATOM    205  C1' G       7      16.793  29.993  42.747  1.00  0.00
ATOM    206  H1' G       7      16.041  30.511  42.152  1.00  0.00
ATOM    207  N9  G       7      16.943  30.951  43.882  1.00  0.00
ATOM    208  C8  G       7      17.227  30.661  45.210  1.00  0.00
ATOM    209  H8  G       7      17.278  29.653  45.595  1.00  0.00
ATOM    210  N7  G       7      17.437  31.655  45.969  1.00  0.00
ATOM    211  C5  G       7      17.226  32.749  45.114  1.00  0.00
ATOM    212  C6  G       7      17.290  34.182  45.341  1.00  0.00
ATOM    213  O6  G       7      17.519  34.814  46.425  1.00  0.00
ATOM    214  N1  G       7      16.781  34.918  44.327  1.00  0.00
ATOM    215  H1  G       7      16.929  35.914  44.401  1.00  0.00
ATOM    216  C2  G       7      16.646  34.406  43.103  1.00  0.00
ATOM    217  N2  G       7      16.727  35.305  42.157  1.00  0.00
ATOM    218  H21 G       7      16.614  35.051  41.186  1.00  0.00
ATOM    219  H22 G       7      17.031  36.244  42.372  1.00  0.00
ATOM    220  N3  G       7      16.709  33.111  42.832  1.00  0.00
ATOM    221  C4  G       7      16.867  32.308  43.860  1.00  0.00
ATOM    222  C3' G       7      18.596  28.462  42.812  1.00  0.00
ATOM    223  H3' G       7      18.831  28.802  43.821  1.00  0.00
ATOM    224  C2' G       7      18.164  29.722  42.076  1.00  0.00
ATOM    225  H2' G       7      18.793  30.576  42.325  1.00  0.00
ATOM    226  O2' G       7      17.906  29.623  40.651  1.00  0.00
ATOM    227 HO2' G       7      18.311  28.803  40.359  1.00  0.00
ATOM    228  O3' G       7      19.593  27.665  42.173  1.00  0.00
ATOM    229  P   G       8      21.046  27.985  42.583  1.00  0.00
ATOM    230  OP1 G       8      21.856  27.118  41.793  1.00  0.00
ATOM    231  OP2 G       8      21.130  27.905  44.120  1.00  0.00
ATOM    232  O5' G       8      21.398  29.462  42.160  1.00  0.00
ATOM    233  C5' G       8      21.273  29.891  40.830  1.00  0.00
ATOM    234  H5' G       8      20.282  29.662  40.440  1.00  0.00
ATOM    235 H5'' G       8      22.039  29.390  40.238  1.00  0.00
ATOM    236  C4' G       8      21.361  31.432  40.662  1.00  0.00
ATOM    237  H4' G       8      21.407  31.657  39.597  1.00  0.00
ATOM    238  O4' G       8      20.283  32.166  41.162  1.00  0.00
ATOM    239  C1' G       8      20.648  33.461  41.490  1.00  0.00
ATOM    240  H1' G       8      20.076  34.257  41.014  1.00  0.00
ATOM    241  N9  G       8      20.586  33.727  42.967  1.00  0.00
ATOM    242  C8  G       8      20.345  32.878  44.016  1.00  0.00
ATOM    243  H8  G       8      20.210  31.811  43.923  1.00  0.00
ATOM    244  N7  G       8      20.430  33.427  45.185  1.00  0.00
ATOM    245  C5  G       8      20.637  34.803  44.888  1.00  0.00
ATOM    246  C6  G       8      20.674  36.007  45.678  1.00  0.00
ATOM    247  O6  G       8      20.848  36.143  46.860  1.00  0.00
ATOM    248  N1  G       8      20.797  37.158  44.975  1.00  0.00
ATOM    249  H1  G       8      20.727  38.003  45.523  1.00  0.00
ATOM    250  C2  G       8      20.868  37.185  43.613  1.00  0.00
ATOM    251  N2  G       8      21.226  38.358  43.149  1.00  0.00
ATOM    252  H21 G       8      21.374  39.112  43.805  1.00  0.00
ATOM    253  H22 G       8      21.315  38.514  42.155  1.00  0.00
ATOM    254  N3  G       8      20.802  36.129  42.831  1.00  0.00
ATOM    255  C4  G       8      20.617  34.967  43.540  1.00  0.00
ATOM    256  C3' G       8      22.585  32.104  41.225  1.00  0.00
ATOM    257  H3' G       8      22.516  31.873  42.288  1.00  0.00
ATOM    258  C2' G       8      22.100  33.549  41.000  1.00  0.00
ATOM    259  H2' G       8      22.660  34.348  41.486  1.00  0.00
ATOM    260  O2' G       8      22.116  33.820  39.572  1.00  0.00
ATOM    261 HO2' G       8      22.366  34.747  39.569  1.00  0.00
ATOM    262  O3' G       8      23.831  31.943  40.649  1.00  0.00
ATOM    263  P   G       9      25.166  32.340  41.457  1.00  0.00
ATOM    264  OP1 G       9      26.265  31.566  40.857  1.00  0.00
ATOM    265  OP2 G       9      24.966  32.264  42.897  1.00  0.00
ATOM    266  O5' G       9      25.351  33.854  41.073  1.00  0.00
ATOM    267  C5' G       9      25.516  34.305  39.755  1.00  0.00
ATOM    268  H5' G       9      24.752  33.989  39.044  1.00  0.00
ATOM    269 H5'' G       9      26.524  34.043  39.435  1.00  0.00
ATOM    270  C4' G       9      25.480  35.813  39.861  1.00  0.00
ATOM    271  H4' G       9      25.467  36.286  38.879  1.00  0.00
ATOM    272  O4' G       9      24.300  36.324  40.481  1.00  0.00
ATOM    273  C1' G       9      24.619  37.367  41.360  1.00  0.00
ATOM    274  H1' G       9      24.002  38.247  41.181  1.00  0.00
ATOM    275  N9  G       9      24.587  37.057  42.810  1.00  0.00
ATOM    276  C8  G       9      24.363  35.828  43.421  1.00  0.00
ATOM    277  H8  G       9      24.310  34.903  42.867  1.00  0.00
ATOM    278  N7  G       9      24.117  35.902  44.682  1.00  0.00
ATOM    279  C5  G       9      24.201  37.294  44.894  1.00  0.00
ATOM    280  C6  G       9      24.049  37.995  46.107  1.00  0.00
ATOM    281  O6  G       9      23.761  37.577  47.236  1.00  0.00
ATOM    282  N1  G       9      24.430  39.318  46.074  1.00  0.00
ATOM    283  H1  G       9      24.255  39.826  46.929  1.00  0.00
ATOM    284  C2  G       9      24.851  39.941  44.964  1.00  0.00
ATOM    285  N2  G       9      25.151  41.201  45.126  1.00  0.00
ATOM    286  H21 G       9      25.279  41.646  44.228  1.00  0.00
ATOM    287  H22 G       9      24.992  41.740  45.965  1.00  0.00
ATOM    288  N3  G       9      24.926  39.322  43.801  1.00  0.00
ATOM    289  C4  G       9      24.614  37.971  43.826  1.00  0.00
ATOM    290  C3' G       9      26.633  36.451  40.535  1.00  0.00
ATOM    291  H3' G       9      27.053  35.822  41.321  1.00  0.00
ATOM    292  C2' G       9      26.075  37.771  41.037  1.00  0.00
ATOM    293  H2' G       9      26.571  38.099  41.951  1.00  0.00
ATOM    294  O2' G       9      26.154  38.917  40.172  1.00  0.00
ATOM    295 HO2' G       9      27.006  39.286  40.415  1.00  0.00
ATOM    296  O3' G       9      27.674  36.718  39.633  1.00  0.00
ATOM    297  P   C      10      29.169  36.911  40.217  1.00  0.00
ATOM    298  OP1 C      10      30.068  36.988  39.015  1.00  0.00
ATOM    299  OP2 C      10      29.574  35.923  41.271  1.00  0.00
ATOM    300  O5' C      10      29.164  38.308  40.847  1.00  0.00
ATOM    301  C5' C      10      29.222  39.533  40.172  1.00  0.00
ATOM    302  H5' C      10      28.438  39.692  39.432  1.00  0.00
ATOM    303 H5'' C      10      30.184  39.670  39.679  1.00  0.00
ATOM    304  C4' C      10      29.163  40.721  41.168  1.00  0.00
ATOM    305  H4' C      10      29.237  41.541  40.453  1.00  0.00
ATOM    306  O4' C      10      27.991  40.789  42.007  1.00  0.00
ATOM    307  C1' C      10      28.463  41.239  43.312  1.00  0.00
ATOM    308  H1' C      10      27.917  42.127  43.630  1.00  0.00
ATOM    309  N1  C      10      28.417  40.162  44.356  1.00  0.00
ATOM    310  C6  C      10      28.100  38.840  44.050  1.00  0.00
ATOM    311  H6  C      10      28.143  38.494  43.028  1.00  0.00
ATOM    312  C5  C      10      27.670  38.018  45.044  1.00  0.00
ATOM    313  H5  C      10      27.491  36.965  44.889  1.00  0.00
ATOM    314  C4  C      10      27.612  38.567  46.395  1.00  0.00
ATOM    315  N4  C      10      27.334  37.811  47.402  1.00  0.00
ATOM    316  H41 C      10      27.145  36.821  47.326  1.00  0.00
ATOM    317  H42 C      10      27.394  38.170  48.344  1.00  0.00
ATOM    318  N3  C      10      28.014  39.775  46.742  1.00  0.00
ATOM    319  C2  C      10      28.362  40.613  45.702  1.00  0.00
ATOM    320  O2  C      10      28.724  41.698  46.026  1.00  0.00
ATOM    321  C3' C      10      30.407  40.692  42.074  1.00  0.00
ATOM    322  H3' C      10      30.493  39.681  42.471  1.00  0.00
ATOM    323  C2' C      10      29.936  41.621  43.099  1.00  0.00
ATOM    324  H2' C      10      30.538  41.514  44.001  1.00  0.00
ATOM    325  O2' C      10      30.069  42.891  42.596  1.00  0.00
ATOM    326 HO2' C      10      30.927  43.086  42.210  1.00  0.00
ATOM    327  O3' C      10      31.544  41.119  41.326  1.00  0.00
ATOM    328  P   U      11      32.946  40.507  41.916  1.00  0.00
ATOM    329  OP1 U      11      34.050  41.062  41.130  1.00  0.00
ATOM    330  OP2 U      11      32.849  39.096  42.104  1.00  0.00
ATOM    331  O5' U      11      33.119  41.121  43.401  1.00  0.00
ATOM    332  C5' U      11      33.330  42.523  43.522  1.00  0.00
ATOM    333  H5' U      11      32.566  43.095  42.996  1.00  0.00
ATOM    334 H5'' U      11      34.216  42.886  43.002  1.00  0.00
ATOM    335  C4' U      11      33.364  42.906  44.946  1.00  0.00
ATOM    336  H4' U      11      33.554  43.979  44.910  1.00  0.00
ATOM    337  O4' U      11      32.080  42.840  45.536  1.00  0.00
ATOM    338  C1' U      11      32.222  42.576  46.930  1.00  0.00
ATOM    339  H1' U      11      31.825  43.365  47.568  1.00  0.00
ATOM    340  N1  U      11      31.811  41.245  47.346  1.00  0.00
ATOM    341  C6  U      11      31.717  40.157  46.479  1.00  0.00
ATOM    342  H6  U      11      32.034  40.287  45.455  1.00  0.00
ATOM    343  C5  U      11      31.124  38.979  46.861  1.00  0.00
ATOM    344  H5  U      11      31.119  38.145  46.174  1.00  0.00
ATOM    345  C4  U      11      30.796  38.750  48.227  1.00  0.00
ATOM    346  O4  U      11      30.296  37.759  48.669  1.00  0.00
ATOM    347  N3  U      11      30.899  39.852  49.040  1.00  0.00
ATOM    348  H3  U      11      31.101  39.609  49.999  1.00  0.00
ATOM    349  C2  U      11      31.465  41.059  48.704  1.00  0.00
ATOM    350  O2  U      11      31.540  41.950  49.560  1.00  0.00
ATOM    351  C3' U      11      34.351  42.143  45.895  1.00  0.00
ATOM    352  H3' U      11      34.135  41.076  45.847  1.00  0.00
ATOM    353  C2' U      11      33.731  42.643  47.239  1.00  0.00
ATOM    354  H2' U      11      33.993  41.980  48.064  1.00  0.00
ATOM    355  O2' U      11      34.037  43.998  47.516  1.00  0.00
ATOM    356 HO2' U      11      34.028  44.208  48.452  1.00  0.00
ATOM    357  O3' U      11      35.713  42.459  45.663  1.00  0.00
ATOM    358  P   C      12      36.774  41.470  46.162  1.00  0.00
ATOM    359  OP1 C      12      38.105  42.131  45.961  1.00  0.00
ATOM    360  OP2 C      12      36.433  40.216  45.533  1.00  0.00
ATOM    361  O5' C      12      36.568  41.453  47.745  1.00  0.00
ATOM    362  C5' C      12      36.848  42.644  48.601  1.00  0.00
ATOM    363  H5' C      12      36.304  43.485  48.170  1.00  0.00
ATOM    364 H5'' C      12      37.872  42.947  48.381  1.00  0.00
ATOM    365  C4' C      12      36.659  42.296  50.022  1.00  0.00
ATOM    366  H4' C      12      36.908  43.145  50.658  1.00  0.00
ATOM    367  O4' C      12      35.319  41.888  50.272  1.00  0.00
ATOM    368  C1' C      12      35.488  41.110  51.475  1.00  0.00
ATOM    369  H1' C      12      35.071  41.657  52.321  1.00  0.00
ATOM    370  N1  C      12      34.837  39.755  51.276  1.00  0.00
ATOM    371  C6  C      12      34.691  39.235  50.051  1.00  0.00
ATOM    372  H6  C      12      35.054  39.735  49.165  1.00  0.00
ATOM    373  C5  C      12      34.099  38.049  49.915  1.00  0.00
ATOM    374  H5  C      12      33.881  37.687  48.921  1.00  0.00
ATOM    375  C4  C      12      33.636  37.420  51.090  1.00  0.00
ATOM    376  N4  C      12      33.061  36.259  50.953  1.00  0.00
ATOM    377  H41 C      12      32.983  35.713  50.106  1.00  0.00
ATOM    378  H42 C      12      32.660  35.940  51.823  1.00  0.00
ATOM    379  N3  C      12      33.756  37.822  52.269  1.00  0.00
ATOM    380  C2  C      12      34.343  39.035  52.422  1.00  0.00
ATOM    381  O2  C      12      34.539  39.459  53.584  1.00  0.00
ATOM    382  C3' C      12      37.614  41.141  50.462  1.00  0.00
ATOM    383  H3' C      12      37.493  40.261  49.830  1.00  0.00
ATOM    384  C2' C      12      36.962  40.925  51.784  1.00  0.00
ATOM    385  H2' C      12      37.175  39.890  52.048  1.00  0.00
ATOM    386  O2' C      12      37.417  41.823  52.764  1.00  0.00
ATOM    387 HO2' C      12      37.163  41.555  53.650  1.00  0.00
ATOM    388  O3' C      12      38.986  41.512  50.577  1.00  0.00
ATOM    389  P   U      13      40.081  40.938  49.708  1.00  0.00
ATOM    390  OP1 U      13      39.978  41.434  48.332  1.00  0.00
ATOM    391  OP2 U      13      40.159  39.519  49.918  1.00  0.00
ATOM    392  O5' U      13      41.500  41.365  50.328  1.00  0.00
ATOM    393  C5' U      13      41.892  42.688  50.209  1.00  0.00
ATOM    394  H5' U      13      41.178  43.419  50.589  1.00  0.00
ATOM    395 H5'' U      13      42.087  42.846  49.149  1.00  0.00
ATOM    396  C4' U      13      43.230  42.743  50.995  1.00  0.00
ATOM    397  H4' U      13      43.967  42.062  50.569  1.00  0.00
ATOM    398  O4' U      13      43.844  44.024  50.927  1.00  0.00
ATOM    399  C1' U      13      43.745  44.656  52.224  1.00  0.00
ATOM    400  H1' U      13      44.737  44.581  52.670  1.00  0.00
ATOM    401  N1  U      13      43.283  46.082  52.200  1.00  0.00
ATOM    402  C6  U      13      42.439  46.441  51.138  1.00  0.00
ATOM    403  H6  U      13      41.998  45.764  50.422  1.00  0.00
ATOM    404  C5  U      13      42.071  47.744  50.989  1.00  0.00
ATOM    405  H5  U      13      41.320  47.931  50.235  1.00  0.00
ATOM    406  C4  U      13      42.669  48.776  51.877  1.00  0.00
ATOM    407  O4  U      13      42.557  50.010  51.750  1.00  0.00
ATOM    408  N3  U      13      43.441  48.294  52.892  1.00  0.00
ATOM    409  H3  U      13      44.004  48.920  53.448  1.00  0.00
ATOM    410  C2  U      13      43.788  46.965  53.116  1.00  0.00
ATOM    411  O2  U      13      44.617  46.673  53.999  1.00  0.00
ATOM    412  C3' U      13      42.990  42.538  52.541  1.00  0.00
ATOM    413  H3' U      13      42.080  41.946  52.635  1.00  0.00
ATOM    414  C2' U      13      42.671  43.885  53.095  1.00  0.00
ATOM    415  H2' U      13      41.651  44.162  52.828  1.00  0.00
ATOM    416  O2' U      13      42.874  43.989  54.458  1.00  0.00
ATOM    417 HO2' U      13      43.648  43.444  54.618  1.00  0.00
ATOM    418  O3' U      13      44.193  41.970  53.063  1.00  0.00
ATOM    419  P   A      14      44.285  40.487  53.502  1.00  0.00
ATOM    420  OP1 A      14      45.621  40.257  54.083  1.00  0.00
ATOM    421  OP2 A      14      43.929  39.709  52.336  1.00  0.00
ATOM    422  O5' A      14      43.174  40.202  54.544  1.00  0.00
ATOM    423  C5' A      14      43.273  40.692  55.901  1.00  0.00
ATOM    424  H5' A      14      43.205  41.779  55.933  1.00  0.00
ATOM    425 H5'' A      14      44.212  40.305  56.296  1.00  0.00
ATOM    426  C4' A      14      42.189  40.110  56.886  1.00  0.00
ATOM    427  H4' A      14      42.523  40.491  57.852  1.00  0.00
ATOM    428  O4' A      14      40.969  40.673  56.584  1.00  0.00
ATOM    429  C1' A      14      39.921  39.640  56.428  1.00  0.00
ATOM    430  H1' A      14      39.028  40.028  56.919  1.00  0.00
ATOM    431  N9  A      14      39.729  39.299  54.988  1.00  0.00
ATOM    432  C8  A      14      40.373  39.832  53.908  1.00  0.00
ATOM    433  H8  A      14      40.900  40.772  53.967  1.00  0.00
ATOM    434  N7  A      14      40.336  39.194  52.776  1.00  0.00
ATOM    435  C5  A      14      39.321  38.266  53.111  1.00  0.00
ATOM    436  C6  A      14      38.623  37.290  52.355  1.00  0.00
ATOM    437  N6  A      14      38.724  37.195  50.994  1.00  0.00
ATOM    438  H61 A      14      39.315  37.914  50.601  1.00  0.00
ATOM    439  H62 A      14      38.148  36.564  50.455  1.00  0.00
ATOM    440  N1  A      14      37.746  36.427  52.914  1.00  0.00
ATOM    441  C2  A      14      37.532  36.641  54.226  1.00  0.00
ATOM    442  H2  A      14      36.834  35.955  54.683  1.00  0.00
ATOM    443  N3  A      14      38.057  37.555  55.060  1.00  0.00
ATOM    444  C4  A      14      39.045  38.263  54.434  1.00  0.00
ATOM    445  C3' A      14      41.939  38.582  56.967  1.00  0.00
ATOM    446  H3' A      14      42.108  38.067  56.021  1.00  0.00
ATOM    447  C2' A      14      40.465  38.458  57.304  1.00  0.00
ATOM    448  H2' A      14      40.033  37.510  56.985  1.00  0.00
ATOM    449  O2' A      14      40.060  38.870  58.601  1.00  0.00
ATOM    450 HO2' A      14      40.295  38.137  59.174  1.00  0.00
ATOM    451  O3' A      14      42.628  38.052  58.072  1.00  0.00
ATOM    452  P   G      15      43.389  36.687  57.927  1.00  0.00
ATOM    453  OP1 G      15      43.960  36.375  59.251  1.00  0.00
ATOM    454  OP2 G      15      44.265  36.685  56.748  1.00  0.00
ATOM    455  O5' G      15      42.304  35.486  57.719  1.00  0.00
ATOM    456  C5' G      15      41.401  35.203  58.774  1.00  0.00
ATOM    457  H5' G      15      40.879  36.113  59.068  1.00  0.00
ATOM    458 H5'' G      15      41.949  34.874  59.657  1.00  0.00
ATOM    459  C4' G      15      40.309  34.187  58.349  1.00  0.00
ATOM    460  H4' G      15      39.759  33.934  59.255  1.00  0.00
ATOM    461  O4' G      15      39.449  34.770  57.385  1.00  0.00
ATOM    462  C1' G      15      39.178  33.780  56.427  1.00  0.00
ATOM    463  H1' G      15      38.094  33.693  56.351  1.00  0.00
ATOM    464  N9  G      15      39.838  34.177  55.162  1.00  0.00
ATOM    465  C8  G      15      40.690  35.230  54.906  1.00  0.00
ATOM    466  H8  G      15      41.046  35.901  55.674  1.00  0.00
ATOM    467  N7  G      15      40.932  35.361  53.584  1.00  0.00
ATOM    468  C5  G      15      40.277  34.300  52.980  1.00  0.00
ATOM    469  C6  G      15      39.960  33.868  51.628  1.00  0.00
ATOM    470  O6  G      15      40.227  34.422  50.563  1.00  0.00
ATOM    471  N1  G      15      39.216  32.755  51.575  1.00  0.00
ATOM    472  H1  G      15      38.991  32.469  50.633  1.00  0.00
ATOM    473  C2  G      15      38.544  32.168  52.624  1.00  0.00
ATOM    474  N2  G      15      37.828  31.088  52.361  1.00  0.00
ATOM    475  H21 G      15      37.323  30.733  53.161  1.00  0.00
ATOM    476  H22 G      15      37.798  30.582  51.487  1.00  0.00
ATOM    477  N3  G      15      38.737  32.546  53.906  1.00  0.00
ATOM    478  C4  G      15      39.603  33.622  53.999  1.00  0.00
ATOM    479  C3' G      15      40.894  32.880  57.820  1.00  0.00
ATOM    480  H3' G      15      41.885  33.115  57.430  1.00  0.00
ATOM    481  C2' G      15      39.805  32.462  56.876  1.00  0.00
ATOM    482  H2' G      15      40.055  31.855  56.005  1.00  0.00
ATOM    483  O2' G      15      38.812  31.964  57.571  1.00  0.00
ATOM    484 HO2' G      15      39.107  31.325  58.224  1.00  0.00
ATOM    485  O3' G      15      41.134  31.932  58.848  1.00  0.00
ATOM    486  P   U      16      42.574  31.253  59.010  1.00  0.00
ATOM    487  OP1 U      16      42.414  30.097  59.885  1.00  0.00
ATOM    488  OP2 U      16      43.664  32.256  59.208  1.00  0.00
ATOM    489  O5' U      16      42.849  30.607  57.590  1.00  0.00
ATOM    490  C5' U      16      42.137  29.500  57.054  1.00  0.00
ATOM    491  H5' U      16      41.083  29.775  57.016  1.00  0.00
ATOM    492 H5'' U      16      42.078  28.556  57.596  1.00  0.00
ATOM    493  C4' U      16      42.414  29.389  55.555  1.00  0.00
ATOM    494  H4' U      16      41.889  28.552  55.096  1.00  0.00
ATOM    495  O4' U      16      42.012  30.521  54.842  1.00  0.00
ATOM    496  C1' U      16      42.333  30.311  53.463  1.00  0.00
ATOM    497  H1' U      16      41.512  29.738  53.031  1.00  0.00
ATOM    498  N1  U      16      42.589  31.524  52.661  1.00  0.00
ATOM    499  C6  U      16      43.526  32.424  53.094  1.00  0.00
ATOM    500  H6  U      16      43.733  32.496  54.152  1.00  0.00
ATOM    501  C5  U      16      44.041  33.422  52.299  1.00  0.00
ATOM    502  H5  U      16      44.688  34.190  52.695  1.00  0.00
ATOM    503  C4  U      16      43.596  33.503  50.894  1.00  0.00
ATOM    504  O4  U      16      44.096  34.190  50.035  1.00  0.00
ATOM    505  N3  U      16      42.712  32.536  50.503  1.00  0.00
ATOM    506  H3  U      16      42.516  32.496  49.513  1.00  0.00
ATOM    507  C2  U      16      42.232  31.524  51.292  1.00  0.00
ATOM    508  O2  U      16      41.600  30.699  50.748  1.00  0.00
ATOM    509  C3' U      16      43.817  29.228  55.090  1.00  0.00
ATOM    510  H3' U      16      44.315  30.118  55.474  1.00  0.00
ATOM    511  C2' U      16      43.601  29.450  53.595  1.00  0.00
ATOM    512  H2' U      16      44.482  29.768  53.038  1.00  0.00
ATOM    513  O2' U      16      43.396  28.240  52.949  1.00  0.00
ATOM    514 HO2' U      16      44.201  27.723  53.023  1.00  0.00
ATOM    515  O3' U      16      44.467  28.034  55.424  1.00  0.00
ATOM    516  P   G      17      45.980  27.936  55.046  1.00  0.00
ATOM    517  OP1 G      17      46.588  27.123  56.095  1.00  0.00
ATOM    518  OP2 G      17      46.559  29.290  54.786  1.00  0.00
ATOM    519  O5' G      17      45.852  27.150  53.651  1.00  0.00
ATOM    520  C5' G      17      45.434  25.812  53.522  1.00  0.00
ATOM    521  H5' G      17      44.433  25.739  53.948  1.00  0.00
ATOM    522 H5'' G      17      46.087  25.117  54.050  1.00  0.00
ATOM    523  C4' G      17      45.417  25.390  52.033  1.00  0.00
ATOM    524  H4' G      17      45.101  24.348  52.082  1.00  0.00
ATOM    525  O4' G      17      44.484  26.213  51.302  1.00  0.00
ATOM    526  C1' G      17      44.828  26.235  49.987  1.00  0.00
ATOM    527  H1' G      17      44.298  25.519  49.359  1.00  0.00
ATOM    528  N9  G      17      44.661  27.579  49.335  1.00  0.00
ATOM    529  C8  G      17      44.024  27.861  48.172  1.00  0.00
ATOM    530  H8  G      17      43.597  27.063  47.583  1.00  0.00
ATOM    531  N7  G      17      44.105  29.146  47.866  1.00  0.00
ATOM    532  C5  G      17      44.754  29.716  48.932  1.00  0.00
ATOM    533  C6  G      17      45.400  31.023  49.018  1.00  0.00
ATOM    534  O6  G      17      45.276  31.969  48.209  1.00  0.00
ATOM    535  N1  G      17      46.180  31.308  50.117  1.00  0.00
ATOM    536  H1  G      17      46.565  32.238  50.191  1.00  0.00
ATOM    537  C2  G      17      46.341  30.312  51.067  1.00  0.00
ATOM    538  N2  G      17      46.970  30.620  52.154  1.00  0.00
ATOM    539  H21 G      17      46.905  29.972  52.926  1.00  0.00
ATOM    540  H22 G      17      47.371  31.543  52.244  1.00  0.00
ATOM    541  N3  G      17      45.965  29.003  50.928  1.00  0.00
ATOM    542  C4  G      17      45.197  28.785  49.844  1.00  0.00
ATOM    543  C3' G      17      46.744  25.630  51.358  1.00  0.00
ATOM    544  H3' G      17      47.084  26.621  51.660  1.00  0.00
ATOM    545  C2' G      17      46.235  25.706  49.926  1.00  0.00
ATOM    546  H2' G      17      46.912  26.406  49.438  1.00  0.00
ATOM    547  O2' G      17      46.304  24.463  49.222  1.00  0.00
ATOM    548 HO2' G      17      47.124  23.991  49.385  1.00  0.00
ATOM    549  O3' G      17      47.652  24.515  51.714  1.00  0.00
ATOM    550  P   C      18      49.074  24.448  50.979  1.00  0.00
ATOM    551  OP1 C      18      49.906  23.612  51.877  1.00  0.00
ATOM    552  OP2 C      18      49.490  25.836  50.692  1.00  0.00
ATOM    553  O5' C      18      48.686  23.658  49.691  1.00  0.00
ATOM    554  C5' C      18      48.495  22.206  49.568  1.00  0.00
ATOM    555  H5' C      18      47.566  21.882  50.038  1.00  0.00
ATOM    556 H5'' C      18      49.353  21.686  49.996  1.00  0.00
ATOM    557  C4' C      18      48.400  21.802  48.044  1.00  0.00
ATOM    558  H4' C      18      48.155  20.745  47.939  1.00  0.00
ATOM    559  O4' C      18      47.277  22.513  47.537  1.00  0.00
ATOM    560  C1' C      18      47.717  23.180  46.239  1.00  0.00
ATOM    561  H1' C      18      46.988  22.916  45.473  1.00  0.00
ATOM    562  N1  C      18      47.732  24.692  46.512  1.00  0.00
ATOM    563  C6  C      18      46.471  25.280  46.334  1.00  0.00
ATOM    564  H6  C      18      45.679  24.694  45.890  1.00  0.00
ATOM    565  C5  C      18      46.394  26.628  46.486  1.00  0.00
ATOM    566  H5  C      18      45.483  27.106  46.159  1.00  0.00
ATOM    567  C4  C      18      47.524  27.305  47.065  1.00  0.00
ATOM    568  N4  C      18      47.361  28.519  47.318  1.00  0.00
ATOM    569  H41 C      18      46.616  28.981  46.817  1.00  0.00
ATOM    570  H42 C      18      48.061  29.109  47.744  1.00  0.00
ATOM    571  N3  C      18      48.633  26.698  47.399  1.00  0.00
ATOM    572  C2  C      18      48.837  25.450  46.916  1.00  0.00
ATOM    573  O2  C      18      50.010  25.075  46.831  1.00  0.00
ATOM    574  C3' C      18      49.632  22.220  47.370  1.00  0.00
ATOM    575  H3' C      18      50.125  23.093  47.798  1.00  0.00
ATOM    576  C2' C      18      48.995  22.477  45.914  1.00  0.00
ATOM    577  H2' C      18      49.715  23.100  45.383  1.00  0.00
ATOM    578  O2' C      18      48.774  21.324  45.128  1.00  0.00
ATOM    579 HO2' C      18      48.908  21.512  44.196  1.00  0.00
ATOM    580  O3' C      18      50.738  21.251  47.421  1.00  0.00
ATOM    581  P   A      19      52.190  21.634  46.781  1.00  0.00
ATOM    582  OP1 A      19      52.073  22.955  46.163  1.00  0.00
ATOM    583  OP2 A      19      52.562  20.559  45.857  1.00  0.00
ATOM    584  O5' A      19      53.194  21.645  47.928  1.00  0.00
ATOM    585  C5' A      19      52.786  21.850  49.307  1.00  0.00
ATOM    586  H5' A      19      52.374  20.967  49.796  1.00  0.00
ATOM    587 H5'' A      19      52.087  22.684  49.360  1.00  0.00
ATOM    588  C4' A      19      54.094  22.232  50.010  1.00  0.00
ATOM    589  H4' A      19      53.948  22.297  51.088  1.00  0.00
ATOM    590  O4' A      19      55.200  21.332  49.738  1.00  0.00
ATOM    591  C1' A      19      56.451  22.103  49.944  1.00  0.00
ATOM    592  H1' A      19      56.917  21.824  50.889  1.00  0.00
ATOM    593  N9  A      19      57.489  21.912  48.855  1.00  0.00
ATOM    594  C8  A      19      58.704  21.315  49.105  1.00  0.00
ATOM    595  H8  A      19      58.969  20.953  50.087  1.00  0.00
ATOM    596  N7  A      19      59.428  21.183  48.065  1.00  0.00
ATOM    597  C5  A      19      58.639  21.858  47.050  1.00  0.00
ATOM    598  C6  A      19      58.727  22.170  45.667  1.00  0.00
ATOM    599  N6  A      19      59.666  21.746  44.861  1.00  0.00
ATOM    600  H61 A      19      60.320  21.118  45.305  1.00  0.00
ATOM    601  H62 A      19      59.671  21.917  43.865  1.00  0.00
ATOM    602  N1  A      19      57.839  22.924  45.070  1.00  0.00
ATOM    603  C2  A      19      56.820  23.405  45.802  1.00  0.00
ATOM    604  H2  A      19      56.131  24.091  45.331  1.00  0.00
ATOM    605  N3  A      19      56.498  23.183  47.081  1.00  0.00
ATOM    606  C4  A      19      57.459  22.316  47.611  1.00  0.00
ATOM    607  C3' A      19      54.498  23.615  49.550  1.00  0.00
ATOM    608  H3' A      19      54.515  23.703  48.464  1.00  0.00
ATOM    609  C2' A      19      55.944  23.605  50.038  1.00  0.00
ATOM    610  H2' A      19      56.521  24.303  49.432  1.00  0.00
ATOM    611  O2' A      19      56.144  24.056  51.450  1.00  0.00
ATOM    612 HO2' A      19      55.626  24.816  51.724  1.00  0.00
ATOM    613  O3' A      19      53.738  24.699  50.122  1.00  0.00
ATOM    614  P   G      20      53.132  25.802  49.091  1.00  0.00
ATOM    615  OP1 G      20      52.149  26.555  49.833  1.00  0.00
ATOM    616  OP2 G      20      52.616  25.092  47.878  1.00  0.00
ATOM    617  O5' G      20      54.382  26.716  48.794  1.00  0.00
ATOM    618  C5' G      20      55.149  27.350  49.894  1.00  0.00
ATOM    619  H5' G      20      55.667  26.524  50.382  1.00  0.00
ATOM    620 H5'' G      20      54.452  27.754  50.628  1.00  0.00
ATOM    621  C4' G      20      56.035  28.499  49.397  1.00  0.00
ATOM    622  H4' G      20      56.569  28.854  50.279  1.00  0.00
ATOM    623  O4' G      20      56.906  28.186  48.317  1.00  0.00
ATOM    624  C1' G      20      56.789  29.271  47.392  1.00  0.00
ATOM    625  H1' G      20      57.783  29.585  47.073  1.00  0.00
ATOM    626  N9  G      20      56.046  28.755  46.238  1.00  0.00
ATOM    627  C8  G      20      55.559  27.510  45.910  1.00  0.00
ATOM    628  H8  G      20      55.480  26.707  46.628  1.00  0.00
ATOM    629  N7  G      20      55.165  27.273  44.697  1.00  0.00
ATOM    630  C5  G      20      55.361  28.564  44.134  1.00  0.00
ATOM    631  C6  G      20      55.149  29.087  42.796  1.00  0.00
ATOM    632  O6  G      20      54.610  28.482  41.842  1.00  0.00
ATOM    633  N1  G      20      55.576  30.371  42.560  1.00  0.00
ATOM    634  H1  G      20      55.102  30.825  41.793  1.00  0.00
ATOM    635  C2  G      20      56.292  31.080  43.520  1.00  0.00
ATOM    636  N2  G      20      56.596  32.250  43.202  1.00  0.00
ATOM    637  H21 G      20      56.725  32.857  43.999  1.00  0.00
ATOM    638  H22 G      20      56.194  32.564  42.331  1.00  0.00
ATOM    639  N3  G      20      56.518  30.628  44.755  1.00  0.00
ATOM    640  C4  G      20      55.956  29.441  45.072  1.00  0.00
ATOM    641  C3' G      20      55.153  29.620  48.965  1.00  0.00
ATOM    642  H3' G      20      54.299  29.296  48.370  1.00  0.00
ATOM    643  C2' G      20      56.099  30.418  48.126  1.00  0.00
ATOM    644  H2' G      20      55.587  31.046  47.398  1.00  0.00
ATOM    645  O2' G      20      57.176  31.092  48.784  1.00  0.00
ATOM    646 HO2' G      20      56.893  31.954  49.099  1.00  0.00
ATOM    647  O3' G      20      54.832  30.385  50.163  1.00  0.00
ATOM    648  P   C      21      53.528  31.330  50.203  1.00  0.00
ATOM    649  OP1 C      21      53.506  32.049  51.471  1.00  0.00
ATOM    650  OP2 C      21      52.387  30.525  49.814  1.00  0.00
ATOM    651  O5' C      21      53.779  32.359  48.985  1.00  0.00
ATOM    652  C5' C      21      54.689  33.487  49.098  1.00  0.00
ATOM    653  H5' C      21      55.657  33.102  49.421  1.00  0.00
ATOM    654 H5'' C      21      54.257  34.107  49.884  1.00  0.00
ATOM    655  C4' C      21      54.823  34.265  47.727  1.00  0.00
ATOM    656  H4' C      21      55.590  35.013  47.928  1.00  0.00
ATOM    657  O4' C      21      55.225  33.481  46.590  1.00  0.00
ATOM    658  C1' C      21      54.489  34.026  45.392  1.00  0.00
ATOM    659  H1' C      21      55.176  34.508  44.696  1.00  0.00
ATOM    660  N1  C      21      53.649  32.984  44.807  1.00  0.00
ATOM    661  C6  C      21      53.353  31.794  45.366  1.00  0.00
ATOM    662  H6  C      21      53.803  31.610  46.330  1.00  0.00
ATOM    663  C5  C      21      52.641  30.811  44.722  1.00  0.00
ATOM    664  H5  C      21      52.520  29.869  45.236  1.00  0.00
ATOM    665  C4  C      21      52.138  31.191  43.466  1.00  0.00
ATOM    666  N4  C      21      51.381  30.293  42.893  1.00  0.00
ATOM    667  H41 C      21      50.956  29.585  43.474  1.00  0.00
ATOM    668  H42 C      21      51.148  30.493  41.930  1.00  0.00
ATOM    669  N3  C      21      52.327  32.378  42.850  1.00  0.00
ATOM    670  C2  C      21      53.153  33.241  43.492  1.00  0.00
ATOM    671  O2  C      21      53.312  34.375  42.991  1.00  0.00
ATOM    672  C3' C      21      53.566  34.995  47.401  1.00  0.00
ATOM    673  H3' C      21      52.678  34.374  47.515  1.00  0.00
ATOM    674  C2' C      21      53.680  35.190  45.899  1.00  0.00
ATOM    675  H2' C      21      52.669  35.258  45.496  1.00  0.00
ATOM    676  O2' C      21      54.385  36.327  45.583  1.00  0.00
ATOM    677 HO2' C      21      53.760  37.022  45.367  1.00  0.00
ATOM    678  O3' C      21      53.443  36.084  48.272  1.00  0.00
ATOM    679  P   U      22      51.981  36.513  48.714  1.00  0.00
ATOM    680  OP1 U      22      52.079  37.815  49.379  1.00  0.00
ATOM    681  OP2 U      22      51.261  35.358  49.395  1.00  0.00
ATOM    682  O5' U      22      51.296  36.767  47.297  1.00  0.00
ATOM    683  C5' U      22      51.424  38.073  46.611  1.00  0.00
ATOM    684  H5' U      22      52.451  38.431  46.687  1.00  0.00
ATOM    685 H5'' U      22      50.962  38.720  47.356  1.00  0.00
ATOM    686  C4' U      22      50.896  38.262  45.157  1.00  0.00
ATOM    687  H4' U      22      51.097  39.261  44.771  1.00  0.00
ATOM    688  O4' U      22      51.269  37.269  44.211  1.00  0.00
ATOM    689  C1' U      22      50.212  36.918  43.295  1.00  0.00
ATOM    690  H1' U      22      50.591  37.113  42.292  1.00  0.00
ATOM    691  N1  U      22      49.787  35.494  43.258  1.00  0.00
ATOM    692  C6  U      22      49.861  34.705  44.427  1.00  0.00
ATOM    693  H6  U      22      50.287  35.236  45.265  1.00  0.00
ATOM    694  C5  U      22      49.559  33.371  44.403  1.00  0.00
ATOM    695  H5  U      22      49.625  32.733  45.272  1.00  0.00
ATOM    696  C4  U      22      49.139  32.777  43.175  1.00  0.00
ATOM    697  O4  U      22      48.886  31.536  43.026  1.00  0.00
ATOM    698  N3  U      22      49.053  33.599  42.065  1.00  0.00
ATOM    699  H3  U      22      48.711  33.096  41.258  1.00  0.00
ATOM    700  C2  U      22      49.260  34.951  42.068  1.00  0.00
ATOM    701  O2  U      22      48.973  35.523  41.045  1.00  0.00
ATOM    702  C3' U      22      49.374  38.149  45.134  1.00  0.00
ATOM    703  H3' U      22      49.212  37.254  45.735  1.00  0.00
ATOM    704  C2' U      22      49.127  37.876  43.647  1.00  0.00
ATOM    705  H2' U      22      48.183  37.382  43.418  1.00  0.00
ATOM    706  O2' U      22      49.223  39.056  42.789  1.00  0.00
ATOM    707 HO2' U      22      48.358  39.443  42.635  1.00  0.00
ATOM    708  O3' U      22      48.596  39.276  45.679  1.00  0.00
ATOM    709  P   C      23      47.063  39.012  45.997  1.00  0.00
ATOM    710  OP1 C      23      46.438  40.279  46.419  1.00  0.00
ATOM    711  OP2 C      23      47.180  37.965  47.064  1.00  0.00
ATOM    712  O5' C      23      46.175  38.460  44.788  1.00  0.00
ATOM    713  C5' C      23      45.886  39.286  43.629  1.00  0.00
ATOM    714  H5' C      23      46.784  39.776  43.254  1.00  0.00
ATOM    715 H5'' C      23      45.197  40.078  43.923  1.00  0.00
ATOM    716  C4' C      23      45.251  38.519  42.401  1.00  0.00
ATOM    717  H4' C      23      45.055  39.247  41.615  1.00  0.00
ATOM    718  O4' C      23      46.183  37.570  41.836  1.00  0.00
ATOM    719  C1' C      23      45.413  36.621  41.095  1.00  0.00
ATOM    720  H1' C      23      45.621  36.699  40.028  1.00  0.00
ATOM    721  N1  C      23      45.487  35.199  41.598  1.00  0.00
ATOM    722  C6  C      23      45.847  34.903  42.863  1.00  0.00
ATOM    723  H6  C      23      45.886  35.675  43.617  1.00  0.00
ATOM    724  C5  C      23      46.078  33.604  43.198  1.00  0.00
ATOM    725  H5  C      23      46.325  33.391  44.228  1.00  0.00
ATOM    726  C4  C      23      45.775  32.630  42.237  1.00  0.00
ATOM    727  N4  C      23      45.777  31.380  42.531  1.00  0.00
ATOM    728  H41 C      23      45.486  30.838  41.731  1.00  0.00
ATOM    729  H42 C      23      46.311  30.984  43.292  1.00  0.00
ATOM    730  N3  C      23      45.266  32.900  41.081  1.00  0.00
ATOM    731  C2  C      23      45.222  34.170  40.687  1.00  0.00
ATOM    732  O2  C      23      44.877  34.466  39.553  1.00  0.00
ATOM    733  C3' C      23      43.936  37.788  42.660  1.00  0.00
ATOM    734  H3' C      23      44.017  37.167  43.552  1.00  0.00
ATOM    735  C2' C      23      43.939  37.004  41.279  1.00  0.00
ATOM    736  H2' C      23      43.165  36.240  41.200  1.00  0.00
ATOM    737  O2' C      23      43.778  37.970  40.154  1.00  0.00
ATOM    738 HO2' C      23      43.097  38.612  40.370  1.00  0.00
ATOM    739  O3' C      23      42.708  38.531  42.853  1.00  0.00
ATOM    740  P   G      24      41.491  37.848  43.568  1.00  0.00
ATOM    741  OP1 G      24      40.381  38.850  43.608  1.00  0.00
ATOM    742  OP2 G      24      41.972  37.314  44.855  1.00  0.00
ATOM    743  O5' G      24      40.970  36.746  42.573  1.00  0.00
ATOM    744  C5' G      24      40.348  37.122  41.330  1.00  0.00
ATOM    745  H5' G      24      41.038  37.696  40.711  1.00  0.00
ATOM    746 H5'' G      24      39.491  37.704  41.669  1.00  0.00
ATOM    747  C4' G      24      39.859  35.932  40.399  1.00  0.00
ATOM    748  H4' G      24      39.311  36.340  39.549  1.00  0.00
ATOM    749  O4' G      24      41.030  35.229  39.903  1.00  0.00
ATOM    750  C1' G      24      40.758  33.852  39.778  1.00  0.00
ATOM    751  H1' G      24      40.910  33.398  38.799  1.00  0.00
ATOM    752  N9  G      24      41.463  32.974  40.759  1.00  0.00
ATOM    753  C8  G      24      42.058  33.330  41.919  1.00  0.00
ATOM    754  H8  G      24      42.087  34.350  42.271  1.00  0.00
ATOM    755  N7  G      24      42.374  32.316  42.671  1.00  0.00
ATOM    756  C5  G      24      42.010  31.189  42.016  1.00  0.00
ATOM    757  C6  G      24      42.028  29.826  42.424  1.00  0.00
ATOM    758  O6  G      24      42.454  29.331  43.473  1.00  0.00
ATOM    759  N1  G      24      41.314  29.095  41.539  1.00  0.00
ATOM    760  H1  G      24      41.226  28.124  41.801  1.00  0.00
ATOM    761  C2  G      24      40.857  29.461  40.321  1.00  0.00
ATOM    762  N2  G      24      40.339  28.571  39.546  1.00  0.00
ATOM    763  H21 G      24      39.991  28.944  38.674  1.00  0.00
ATOM    764  H22 G      24      40.282  27.597  39.806  1.00  0.00
ATOM    765  N3  G      24      40.983  30.675  39.852  1.00  0.00
ATOM    766  C4  G      24      41.491  31.561  40.767  1.00  0.00
ATOM    767  C3' G      24      39.022  34.835  41.083  1.00  0.00
ATOM    768  H3' G      24      39.472  34.584  42.044  1.00  0.00
ATOM    769  C2' G      24      39.226  33.600  40.147  1.00  0.00
ATOM    770  H2' G      24      39.139  32.643  40.662  1.00  0.00
ATOM    771  O2' G      24      38.590  33.736  38.867  1.00  0.00
ATOM    772 HO2' G      24      38.547  32.886  38.424  1.00  0.00
ATOM    773  O3' G      24      37.634  35.154  41.179  1.00  0.00
ATOM    774  P   A      25      36.824  34.803  42.529  1.00  0.00
ATOM    775  OP1 A      25      35.464  35.208  42.223  1.00  0.00
ATOM    776  OP2 A      25      37.623  35.346  43.619  1.00  0.00
ATOM    777  O5' A      25      36.913  33.215  42.661  1.00  0.00
ATOM    778  C5' A      25      36.299  32.421  41.644  1.00  0.00
ATOM    779  H5' A      25      36.569  32.788  40.653  1.00  0.00
ATOM    780 H5'' A      25      35.231  32.594  41.771  1.00  0.00
ATOM    781  C4' A      25      36.726  30.892  41.601  1.00  0.00
ATOM    782  H4' A      25      36.370  30.502  40.648  1.00  0.00
ATOM    783  O4' A      25      38.117  30.708  41.748  1.00  0.00
ATOM    784  C1' A      25      38.360  29.627  42.605  1.00  0.00
ATOM    785  H1' A      25      39.028  28.940  42.084  1.00  0.00
ATOM    786  N9  A      25      39.121  30.051  43.754  1.00  0.00
ATOM    787  C8  A      25      39.586  31.320  44.029  1.00  0.00
ATOM    788  H8  A      25      39.458  32.156  43.357  1.00  0.00
ATOM    789  N7  A      25      40.313  31.348  45.157  1.00  0.00
ATOM    790  C5  A      25      40.158  30.012  45.674  1.00  0.00
ATOM    791  C6  A      25      40.543  29.405  46.904  1.00  0.00
ATOM    792  N6  A      25      41.151  30.001  47.928  1.00  0.00
ATOM    793  H61 A      25      41.461  30.962  47.914  1.00  0.00
ATOM    794  H62 A      25      41.370  29.375  48.690  1.00  0.00
ATOM    795  N1  A      25      40.435  28.066  47.009  1.00  0.00
ATOM    796  C2  A      25      39.726  27.379  46.096  1.00  0.00
ATOM    797  H2  A      25      39.627  26.319  46.274  1.00  0.00
ATOM    798  N3  A      25      39.225  27.882  44.954  1.00  0.00
ATOM    799  C4  A      25      39.496  29.219  44.821  1.00  0.00
ATOM    800  C3' A      25      36.146  30.164  42.804  1.00  0.00
ATOM    801  H3' A      25      36.293  30.788  43.685  1.00  0.00
ATOM    802  C2' A      25      37.048  28.991  43.045  1.00  0.00
ATOM    803  H2' A      25      37.028  28.670  44.086  1.00  0.00
ATOM    804  O2' A      25      36.815  27.962  42.116  1.00  0.00
ATOM    805 HO2' A      25      36.026  27.464  42.344  1.00  0.00
ATOM    806  O3' A      25      34.799  29.760  42.621  1.00  0.00
ATOM    807  P   C      26      33.669  30.294  43.575  1.00  0.00
ATOM    808  OP1 C      26      32.412  29.647  43.175  1.00  0.00
ATOM    809  OP2 C      26      33.728  31.792  43.796  1.00  0.00
ATOM    810  O5' C      26      34.112  29.618  44.952  1.00  0.00
ATOM    811  C5' C      26      34.180  28.247  45.114  1.00  0.00
ATOM    812  H5' C      26      34.732  27.773  44.303  1.00  0.00
ATOM    813 H5'' C      26      33.153  27.898  45.007  1.00  0.00
ATOM    814  C4' C      26      34.754  27.736  46.486  1.00  0.00
ATOM    815  H4' C      26      34.668  26.653  46.571  1.00  0.00
ATOM    816  O4' C      26      36.092  28.179  46.631  1.00  0.00
ATOM    817  C1' C      26      36.295  28.741  47.876  1.00  0.00
ATOM    818  H1' C      26      37.144  28.188  48.279  1.00  0.00
ATOM    819  N1  C      26      36.768  30.153  47.814  1.00  0.00
ATOM    820  C6  C      26      36.590  30.998  46.791  1.00  0.00
ATOM    821  H6  C      26      35.817  30.715  46.092  1.00  0.00
ATOM    822  C5  C      26      37.269  32.202  46.684  1.00  0.00
ATOM    823  H5  C      26      37.210  32.827  45.805  1.00  0.00
ATOM    824  C4  C      26      38.158  32.477  47.670  1.00  0.00
ATOM    825  N4  C      26      38.781  33.657  47.722  1.00  0.00
ATOM    826  H41 C      26      38.403  34.316  47.056  1.00  0.00
ATOM    827  H42 C      26      39.238  33.965  48.568  1.00  0.00
ATOM    828  N3  C      26      38.217  31.811  48.799  1.00  0.00
ATOM    829  C2  C      26      37.577  30.583  48.879  1.00  0.00
ATOM    830  O2  C      26      37.775  29.863  49.839  1.00  0.00
ATOM    831  C3' C      26      34.017  28.469  47.607  1.00  0.00
ATOM    832  H3' C      26      33.867  29.507  47.310  1.00  0.00
ATOM    833  C2' C      26      35.061  28.502  48.683  1.00  0.00
ATOM    834  H2' C      26      34.943  29.364  49.339  1.00  0.00
ATOM    835  O2' C      26      35.254  27.253  49.329  1.00  0.00
ATOM    836 HO2' C      26      35.652  26.665  48.683  1.00  0.00
ATOM    837  O3' C      26      32.810  27.739  47.980  1.00  0.00
ATOM    838  P   U      27      31.432  28.460  48.162  1.00  0.00
ATOM    839  OP1 U      27      30.486  27.349  48.297  1.00  0.00
ATOM    840  OP2 U      27      31.286  29.527  47.173  1.00  0.00
ATOM    841  O5' U      27      31.814  29.211  49.544  1.00  0.00
ATOM    842  C5' U      27      32.157  28.419  50.633  1.00  0.00
ATOM    843  H5' U      27      33.084  27.913  50.367  1.00  0.00
ATOM    844 H5'' U      27      31.342  27.719  50.818  1.00  0.00
ATOM    845  C4' U      27      32.674  29.324  51.823  1.00  0.00
ATOM    846  H4' U      27      32.908  28.675  52.666  1.00  0.00
ATOM    847  O4' U      27      33.820  30.112  51.462  1.00  0.00
ATOM    848  C1' U      27      33.697  31.380  52.070  1.00  0.00
ATOM    849  H1' U      27      33.965  31.262  53.120  1.00  0.00
ATOM    850  N1  U      27      34.627  32.398  51.429  1.00  0.00
ATOM    851  C6  U      27      34.728  32.313  50.047  1.00  0.00
ATOM    852  H6  U      27      34.343  31.453  49.519  1.00  0.00
ATOM    853  C5  U      27      35.411  33.282  49.382  1.00  0.00
ATOM    854  H5  U      27      35.663  33.259  48.332  1.00  0.00
ATOM    855  C4  U      27      36.107  34.355  50.148  1.00  0.00
ATOM    856  O4  U      27      36.762  35.261  49.649  1.00  0.00
ATOM    857  N3  U      27      35.984  34.328  51.511  1.00  0.00
ATOM    858  H3  U      27      36.522  34.971  52.074  1.00  0.00
ATOM    859  C2  U      27      35.381  33.300  52.191  1.00  0.00
ATOM    860  O2  U      27      35.325  33.300  53.376  1.00  0.00
ATOM    861  C3' U      27      31.592  30.342  52.294  1.00  0.00
ATOM    862  H3' U      27      30.605  30.194  51.857  1.00  0.00
ATOM    863  C2' U      27      32.252  31.707  51.864  1.00  0.00
ATOM    864  H2' U      27      32.106  31.940  50.809  1.00  0.00
ATOM    865  O2' U      27      31.862  32.794  52.661  1.00  0.00
ATOM    866 HO2' U      27      31.872  32.457  53.560  1.00  0.00
ATOM    867  O3' U      27      31.455  30.296  53.686  1.00  0.00
ATOM    868  P   A      28      30.404  29.288  54.289  1.00  0.00
ATOM    869  OP1 A      28      30.450  28.016  53.502  1.00  0.00
ATOM    870  OP2 A      28      29.114  29.994  54.619  1.00  0.00
ATOM    871  O5' A      28      31.109  28.866  55.664  1.00  0.00
ATOM    872  C5' A      28      30.523  28.031  56.621  1.00  0.00
ATOM    873  H5' A      28      30.935  27.102  56.227  1.00  0.00
ATOM    874 H5'' A      28      29.443  28.170  56.684  1.00  0.00
ATOM    875  C4' A      28      31.091  28.323  57.945  1.00  0.00
ATOM    876  H4' A      28      30.742  27.536  58.614  1.00  0.00
ATOM    877  O4' A      28      32.516  28.180  58.022  1.00  0.00
ATOM    878  C1' A      28      33.108  29.251  58.736  1.00  0.00
ATOM    879  H1' A      28      33.761  28.896  59.533  1.00  0.00
ATOM    880  N9  A      28      33.778  30.153  57.778  1.00  0.00
ATOM    881  C8  A      28      33.862  30.043  56.387  1.00  0.00
ATOM    882  H8  A      28      33.362  29.275  55.815  1.00  0.00
ATOM    883  N7  A      28      34.594  30.953  55.823  1.00  0.00
ATOM    884  C5  A      28      34.881  31.844  56.881  1.00  0.00
ATOM    885  C6  A      28      35.358  33.199  57.005  1.00  0.00
ATOM    886  N6  A      28      35.674  34.098  56.038  1.00  0.00
ATOM    887  H61 A      28      35.387  33.800  55.117  1.00  0.00
ATOM    888  H62 A      28      35.789  35.050  56.354  1.00  0.00
ATOM    889  N1  A      28      35.512  33.763  58.180  1.00  0.00
ATOM    890  C2  A      28      34.976  33.167  59.253  1.00  0.00
ATOM    891  H2  A      28      35.059  33.693  60.192  1.00  0.00
ATOM    892  N3  A      28      34.333  32.050  59.284  1.00  0.00
ATOM    893  C4  A      28      34.293  31.389  58.058  1.00  0.00
ATOM    894  C3' A      28      30.734  29.696  58.511  1.00  0.00
ATOM    895  H3' A      28      30.673  30.366  57.653  1.00  0.00
ATOM    896  C2' A      28      31.928  29.921  59.459  1.00  0.00
ATOM    897  H2' A      28      31.986  31.009  59.502  1.00  0.00
ATOM    898  O2' A      28      31.802  29.310  60.750  1.00  0.00
ATOM    899 HO2' A      28      32.424  29.731  61.347  1.00  0.00
ATOM    900  O3' A      28      29.564  29.793  59.201  1.00  0.00
ATOM    901  P   G      29      28.489  30.797  58.764  1.00  0.00
ATOM    902  OP1 G      29      27.356  30.702  59.671  1.00  0.00
ATOM    903  OP2 G      29      28.234  30.630  57.325  1.00  0.00
ATOM    904  O5' G      29      29.204  32.165  59.070  1.00  0.00
ATOM    905  C5' G      29      29.410  32.468  60.408  1.00  0.00
ATOM    906  H5' G      29      29.905  31.673  60.965  1.00  0.00
ATOM    907 H5'' G      29      28.472  32.670  60.925  1.00  0.00
ATOM    908  C4' G      29      30.314  33.757  60.557  1.00  0.00
ATOM    909  H4' G      29      30.488  33.957  61.614  1.00  0.00
ATOM    910  O4' G      29      31.532  33.512  59.894  1.00  0.00
ATOM    911  C1' G      29      32.019  34.673  59.271  1.00  0.00
ATOM    912  H1' G      29      32.994  35.018  59.614  1.00  0.00
ATOM    913  N9  G      29      32.130  34.555  57.814  1.00  0.00
ATOM    914  C8  G      29      31.747  33.445  57.063  1.00  0.00
ATOM    915  H8  G      29      31.542  32.474  57.488  1.00  0.00
ATOM    916  N7  G      29      31.624  33.625  55.749  1.00  0.00
ATOM    917  C5  G      29      31.953  34.950  55.630  1.00  0.00
ATOM    918  C6  G      29      32.067  35.809  54.467  1.00  0.00
ATOM    919  O6  G      29      31.727  35.615  53.260  1.00  0.00
ATOM    920  N1  G      29      32.515  37.115  54.767  1.00  0.00
ATOM    921  H1  G      29      32.767  37.589  53.912  1.00  0.00
ATOM    922  C2  G      29      32.923  37.561  55.976  1.00  0.00
ATOM    923  N2  G      29      33.212  38.747  56.075  1.00  0.00
ATOM    924  H21 G      29      33.500  39.182  56.941  1.00  0.00
ATOM    925  H22 G      29      33.345  39.259  55.215  1.00  0.00
ATOM    926  N3  G      29      32.800  36.787  57.081  1.00  0.00
ATOM    927  C4  G      29      32.345  35.485  56.824  1.00  0.00
ATOM    928  C3' G      29      29.681  34.950  59.851  1.00  0.00
ATOM    929  H3' G      29      29.311  34.792  58.838  1.00  0.00
ATOM    930  C2' G      29      30.971  35.771  59.619  1.00  0.00
ATOM    931  H2' G      29      30.706  36.638  59.015  1.00  0.00
ATOM    932  O2' G      29      31.392  36.300  60.882  1.00  0.00
ATOM    933 HO2' G      29      30.738  36.106  61.558  1.00  0.00
ATOM    934  O3' G      29      28.619  35.624  60.463  1.00  0.00
ATOM    935  P   A      30      27.604  36.545  59.701  1.00  0.00
ATOM    936  OP1 A      30      26.786  37.070  60.839  1.00  0.00
ATOM    937  OP2 A      30      26.881  35.827  58.690  1.00  0.00
ATOM    938  O5' A      30      28.370  37.713  59.009  1.00  0.00
ATOM    939  C5' A      30      28.783  38.785  59.845  1.00  0.00
ATOM    940  H5' A      30      29.659  38.547  60.447  1.00  0.00
ATOM    941 H5'' A      30      27.993  39.140  60.508  1.00  0.00
ATOM    942  C4' A      30      29.256  39.941  58.965  1.00  0.00
ATOM    943  H4' A      30      29.525  40.762  59.629  1.00  0.00
ATOM    944  O4' A      30      30.343  39.576  58.173  1.00  0.00
ATOM    945  C1' A      30      30.159  40.265  56.984  1.00  0.00
ATOM    946  H1' A      30      31.054  40.820  56.700  1.00  0.00
ATOM    947  N9  A      30      29.848  39.289  55.907  1.00  0.00
ATOM    948  C8  A      30      29.334  38.009  55.871  1.00  0.00
ATOM    949  H8  A      30      28.992  37.551  56.787  1.00  0.00
ATOM    950  N7  A      30      29.201  37.422  54.731  1.00  0.00
ATOM    951  C5  A      30      29.870  38.312  53.871  1.00  0.00
ATOM    952  C6  A      30      30.208  38.383  52.464  1.00  0.00
ATOM    953  N6  A      30      30.098  37.321  51.681  1.00  0.00
ATOM    954  H61 A      30      30.033  36.424  52.141  1.00  0.00
ATOM    955  H62 A      30      30.048  37.425  50.678  1.00  0.00
ATOM    956  N1  A      30      30.714  39.518  51.944  1.00  0.00
ATOM    957  C2  A      30      31.050  40.474  52.755  1.00  0.00
ATOM    958  H2  A      30      31.634  41.245  52.275  1.00  0.00
ATOM    959  N3  A      30      30.889  40.464  54.054  1.00  0.00
ATOM    960  C4  A      30      30.302  39.391  54.601  1.00  0.00
ATOM    961  C3' A      30      28.140  40.400  58.019  1.00  0.00
ATOM    962  H3' A      30      27.833  39.454  57.573  1.00  0.00
ATOM    963  C2' A      30      28.996  41.288  57.131  1.00  0.00
ATOM    964  H2' A      30      28.410  41.462  56.228  1.00  0.00
ATOM    965  O2' A      30      29.478  42.425  57.887  1.00  0.00
ATOM    966 HO2' A      30      29.634  43.185  57.323  1.00  0.00
ATOM    967  O3' A      30      27.074  41.004  58.737  1.00  0.00
ATOM    968  P   G      31      25.707  41.277  57.996  1.00  0.00
ATOM    969  OP1 G      31      24.794  42.164  58.800  1.00  0.00
ATOM    970  OP2 G      31      25.261  39.977  57.452  1.00  0.00
ATOM    971  O5' G      31      26.114  42.210  56.736  1.00  0.00
ATOM    972  C5' G      31      26.481  43.523  56.988  1.00  0.00
ATOM    973  H5' G      31      27.442  43.702  57.471  1.00  0.00
ATOM    974 H5'' G      31      25.642  43.914  57.565  1.00  0.00
ATOM    975  C4' G      31      26.575  44.261  55.709  1.00  0.00
ATOM    976  H4' G      31      26.655  45.332  55.895  1.00  0.00
ATOM    977  O4' G      31      27.805  43.921  54.970  1.00  0.00
ATOM    978  C1' G      31      27.507  43.947  53.530  1.00  0.00
ATOM    979  H1' G      31      28.317  44.522  53.081  1.00  0.00
ATOM    980  N9  G      31      27.517  42.545  53.070  1.00  0.00
ATOM    981  C8  G      31      27.200  41.346  53.700  1.00  0.00
ATOM    982  H8  G      31      27.054  41.291  54.768  1.00  0.00
ATOM    983  N7  G      31      27.118  40.279  52.931  1.00  0.00
ATOM    984  C5  G      31      27.486  40.826  51.701  1.00  0.00
ATOM    985  C6  G      31      27.669  40.139  50.501  1.00  0.00
ATOM    986  O6  G      31      27.667  38.976  50.303  1.00  0.00
ATOM    987  N1  G      31      27.849  40.922  49.380  1.00  0.00
ATOM    988  H1  G      31      28.076  40.443  48.520  1.00  0.00
ATOM    989  C2  G      31      27.960  42.313  49.481  1.00  0.00
ATOM    990  N2  G      31      28.079  43.027  48.369  1.00  0.00
ATOM    991  H21 G      31      28.401  43.983  48.427  1.00  0.00
ATOM    992  H22 G      31      28.060  42.531  47.489  1.00  0.00
ATOM    993  N3  G      31      27.872  42.996  50.600  1.00  0.00
ATOM    994  C4  G      31      27.654  42.179  51.715  1.00  0.00
ATOM    995  C3' G      31      25.495  44.082  54.623  1.00  0.00
ATOM    996  H3' G      31      25.456  42.993  54.611  1.00  0.00
ATOM    997  C2' G      31      26.145  44.650  53.354  1.00  0.00
ATOM    998  H2' G      31      25.659  44.150  52.516  1.00  0.00
ATOM    999  O2' G      31      26.309  46.031  53.232  1.00  0.00
ATOM   1000 HO2' G      31      26.050  46.250  52.334  1.00  0.00
ATOM   1001  O3' G      31      24.355  44.710  55.110  1.00  0.00
ATOM   1002  P   C      32      22.923  44.299  54.681  1.00  0.00
ATOM   1003  OP1 C      32      21.973  45.236  55.318  1.00  0.00
ATOM   1004  OP2 C      32      22.730  42.856  54.806  1.00  0.00
ATOM   1005  O5' C      32      22.844  44.600  53.085  1.00  0.00
ATOM   1006  C5' C      32      22.739  45.916  52.527  1.00  0.00
ATOM   1007  H5' C      32      23.532  46.554  52.918  1.00  0.00
ATOM   1008 H5'' C      32      21.735  46.241  52.801  1.00  0.00
ATOM   1009  C4' C      32      22.910  46.020  50.995  1.00  0.00
ATOM   1010  H4' C      32      23.115  47.044  50.684  1.00  0.00
ATOM   1011  O4' C      32      24.077  45.334  50.468  1.00  0.00
ATOM   1012  C1' C      32      23.709  44.628  49.295  1.00  0.00
ATOM   1013  H1' C      32      24.406  44.965  48.527  1.00  0.00
ATOM   1014  N1  C      32      23.970  43.169  49.426  1.00  0.00
ATOM   1015  C6  C      32      23.984  42.536  50.684  1.00  0.00
ATOM   1016  H6  C      32      23.645  43.017  51.590  1.00  0.00
ATOM   1017  C5  C      32      24.196  41.188  50.828  1.00  0.00
ATOM   1018  H5  C      32      24.123  40.763  51.819  1.00  0.00
ATOM   1019  C4  C      32      24.512  40.579  49.588  1.00  0.00
ATOM   1020  N4  C      32      24.808  39.285  49.532  1.00  0.00
ATOM   1021  H41 C      32      24.729  38.764  50.393  1.00  0.00
ATOM   1022  H42 C      32      25.042  38.890  48.632  1.00  0.00
ATOM   1023  N3  C      32      24.511  41.127  48.414  1.00  0.00
ATOM   1024  C2  C      32      24.166  42.464  48.302  1.00  0.00
ATOM   1025  O2  C      32      24.225  42.952  47.170  1.00  0.00
ATOM   1026  C3' C      32      21.647  45.560  50.293  1.00  0.00
ATOM   1027  H3' C      32      21.144  44.752  50.824  1.00  0.00
ATOM   1028  C2' C      32      22.270  45.036  48.890  1.00  0.00
ATOM   1029  H2' C      32      21.661  44.193  48.562  1.00  0.00
ATOM   1030  O2' C      32      22.347  46.024  47.837  1.00  0.00
ATOM   1031 HO2' C      32      23.108  45.890  47.266  1.00  0.00
ATOM   1032  O3' C      32      20.799  46.689  49.964  1.00  0.00
ATOM   1033  P   C      33      19.327  46.610  50.418  1.00  0.00
ATOM   1034  OP1 C      33      18.785  47.888  49.885  1.00  0.00
ATOM   1035  OP2 C      33      19.321  46.335  51.912  1.00  0.00
ATOM   1036  O5' C      33      18.613  45.431  49.685  1.00  0.00
ATOM   1037  C5' C      33      18.620  45.311  48.324  1.00  0.00
ATOM   1038  H5' C      33      19.671  45.110  48.117  1.00  0.00
ATOM   1039 H5'' C      33      18.288  46.244  47.867  1.00  0.00
ATOM   1040  C4' C      33      17.761  44.027  47.862  1.00  0.00
ATOM   1041  H4' C      33      17.747  44.073  46.773  1.00  0.00
ATOM   1042  O4' C      33      18.279  42.802  48.317  1.00  0.00
ATOM   1043  C1' C      33      17.466  42.252  49.352  1.00  0.00
ATOM   1044  H1' C      33      16.909  41.349  49.101  1.00  0.00
ATOM   1045  N1  C      33      18.315  42.030  50.519  1.00  0.00
ATOM   1046  C6  C      33      19.576  42.512  50.572  1.00  0.00
ATOM   1047  H6  C      33      19.903  43.081  49.714  1.00  0.00
ATOM   1048  C5  C      33      20.375  42.399  51.708  1.00  0.00
ATOM   1049  H5  C      33      21.412  42.696  51.757  1.00  0.00
ATOM   1050  C4  C      33      19.786  41.655  52.836  1.00  0.00
ATOM   1051  N4  C      33      20.432  41.514  53.935  1.00  0.00
ATOM   1052  H41 C      33      21.311  41.982  54.099  1.00  0.00
ATOM   1053  H42 C      33      20.027  40.969  54.684  1.00  0.00
ATOM   1054  N3  C      33      18.529  41.151  52.828  1.00  0.00
ATOM   1055  C2  C      33      17.773  41.395  51.637  1.00  0.00
ATOM   1056  O2  C      33      16.634  40.814  51.657  1.00  0.00
ATOM   1057  C3' C      33      16.283  44.171  48.362  1.00  0.00
ATOM   1058  H3' C      33      16.009  45.181  48.667  1.00  0.00
ATOM   1059  C2' C      33      16.324  43.290  49.630  1.00  0.00
ATOM   1060  H2' C      33      16.506  43.939  50.486  1.00  0.00
ATOM   1061  O2' C      33      15.137  42.552  49.881  1.00  0.00
ATOM   1062 HO2' C      33      14.768  42.486  48.997  1.00  0.00
ATOM   1063  O3' C      33      15.352  43.674  47.488  1.00  0.00
ATOM   1064  P   C      34      15.096  44.308  46.083  1.00  0.00
ATOM   1065  OP1 C      34      15.775  45.636  46.064  1.00  0.00
ATOM   1066  OP2 C      34      13.623  44.234  45.803  1.00  0.00
ATOM   1067  O5' C      34      15.845  43.411  45.025  1.00  0.00
ATOM   1068  C5' C      34      16.402  43.936  43.870  1.00  0.00
ATOM   1069  H5' C      34      17.351  44.414  44.115  1.00  0.00
ATOM   1070 H5'' C      34      15.729  44.714  43.512  1.00  0.00
ATOM   1071  C4' C      34      16.574  42.881  42.759  1.00  0.00
ATOM   1072  H4' C      34      16.665  43.437  41.826  1.00  0.00
ATOM   1073  O4' C      34      17.813  42.147  42.815  1.00  0.00
ATOM   1074  C1' C      34      17.517  40.815  42.510  1.00  0.00
ATOM   1075  H1' C      34      18.324  40.481  41.857  1.00  0.00
ATOM   1076  N1  C      34      17.594  39.943  43.688  1.00  0.00
ATOM   1077  C6  C      34      17.627  40.465  44.929  1.00  0.00
ATOM   1078  H6  C      34      17.558  41.524  45.126  1.00  0.00
ATOM   1079  C5  C      34      17.796  39.726  45.975  1.00  0.00
ATOM   1080  H5  C      34      17.778  40.205  46.943  1.00  0.00
ATOM   1081  C4  C      34      17.840  38.331  45.792  1.00  0.00
ATOM   1082  N4  C      34      17.923  37.527  46.766  1.00  0.00
ATOM   1083  H41 C      34      18.121  37.902  47.683  1.00  0.00
ATOM   1084  H42 C      34      17.754  36.537  46.667  1.00  0.00
ATOM   1085  N3  C      34      17.693  37.773  44.572  1.00  0.00
ATOM   1086  C2  C      34      17.667  38.599  43.502  1.00  0.00
ATOM   1087  O2  C      34      17.613  38.052  42.413  1.00  0.00
ATOM   1088  C3' C      34      15.407  41.849  42.549  1.00  0.00
ATOM   1089  H3' C      34      14.989  41.533  43.505  1.00  0.00
ATOM   1090  C2' C      34      16.113  40.740  41.862  1.00  0.00
ATOM   1091  H2' C      34      15.577  39.822  42.099  1.00  0.00
ATOM   1092  O2' C      34      16.084  40.909  40.493  1.00  0.00
ATOM   1093 HO2' C      34      15.630  41.733  40.299  1.00  0.00
ATOM   1094  O3' C      34      14.296  42.473  41.811  1.00  0.00
ATOM   1095  P   U      35      12.811  42.265  42.284  1.00  0.00
ATOM   1096  OP1 U      35      11.984  42.508  41.087  1.00  0.00
ATOM   1097  OP2 U      35      12.538  43.117  43.481  1.00  0.00
ATOM   1098  O5' U      35      12.749  40.664  42.660  1.00  0.00
ATOM   1099  C5' U      35      12.763  39.614  41.754  1.00  0.00
ATOM   1100  H5' U      35      13.566  39.700  41.022  1.00  0.00
ATOM   1101 H5'' U      35      11.770  39.492  41.323  1.00  0.00
ATOM   1102  C4' U      35      13.007  38.290  42.353  1.00  0.00
ATOM   1103  H4' U      35      13.205  37.649  41.494  1.00  0.00
ATOM   1104  O4' U      35      14.182  38.365  43.227  1.00  0.00
ATOM   1105  C1' U      35      14.058  37.443  44.304  1.00  0.00
ATOM   1106  H1' U      35      14.886  36.736  44.259  1.00  0.00
ATOM   1107  N1  U      35      14.159  38.099  45.611  1.00  0.00
ATOM   1108  C6  U      35      14.143  39.461  45.667  1.00  0.00
ATOM   1109  H6  U      35      13.817  40.113  44.870  1.00  0.00
ATOM   1110  C5  U      35      14.645  40.013  46.802  1.00  0.00
ATOM   1111  H5  U      35      14.554  41.079  46.947  1.00  0.00
ATOM   1112  C4  U      35      15.082  39.238  47.940  1.00  0.00
ATOM   1113  O4  U      35      15.456  39.581  49.060  1.00  0.00
ATOM   1114  N3  U      35      15.019  37.856  47.802  1.00  0.00
ATOM   1115  H3  U      35      15.324  37.228  48.531  1.00  0.00
ATOM   1116  C2  U      35      14.520  37.300  46.675  1.00  0.00
ATOM   1117  O2  U      35      14.380  36.072  46.646  1.00  0.00
ATOM   1118  C3' U      35      11.900  37.657  43.220  1.00  0.00
ATOM   1119  H3' U      35      11.477  38.435  43.856  1.00  0.00
ATOM   1120  C2' U      35      12.708  36.634  44.068  1.00  0.00
ATOM   1121  H2' U      35      12.229  36.435  45.026  1.00  0.00
ATOM   1122  O2' U      35      12.955  35.443  43.289  1.00  0.00
ATOM   1123 HO2' U      35      12.993  35.633  42.349  1.00  0.00
ATOM   1124  O3' U      35      10.837  37.102  42.507  1.00  0.00
ATOM   1125  P   G      36       9.344  37.071  43.024  1.00  0.00
ATOM   1126  OP1 G      36       8.592  36.422  41.897  1.00  0.00
ATOM   1127  OP2 G      36       8.909  38.407  43.525  1.00  0.00
ATOM   1128  O5' G      36       9.356  36.096  44.300  1.00  0.00
ATOM   1129  C5' G      36       9.113  34.687  44.267  1.00  0.00
ATOM   1130  H5' G      36       9.715  34.229  43.481  1.00  0.00
ATOM   1131 H5'' G      36       8.069  34.546  43.986  1.00  0.00
ATOM   1132  C4' G      36       9.413  34.114  45.625  1.00  0.00
ATOM   1133  H4' G      36       9.795  33.099  45.516  1.00  0.00
ATOM   1134  O4' G      36      10.376  34.938  46.347  1.00  0.00
ATOM   1135  C1' G      36       9.885  35.426  47.574  1.00  0.00
ATOM   1136  H1' G      36      10.120  34.680  48.334  1.00  0.00
ATOM   1137  N9  G      36      10.585  36.653  47.947  1.00  0.00
ATOM   1138  C8  G      36      10.927  37.682  47.160  1.00  0.00
ATOM   1139  H8  G      36      10.809  37.792  46.092  1.00  0.00
ATOM   1140  N7  G      36      11.443  38.706  47.782  1.00  0.00
ATOM   1141  C5  G      36      11.438  38.291  49.157  1.00  0.00
ATOM   1142  C6  G      36      11.829  38.897  50.407  1.00  0.00
ATOM   1143  O6  G      36      12.492  39.929  50.622  1.00  0.00
ATOM   1144  N1  G      36      11.407  38.169  51.517  1.00  0.00
ATOM   1145  H1  G      36      11.820  38.433  52.400  1.00  0.00
ATOM   1146  C2  G      36      10.919  36.932  51.491  1.00  0.00
ATOM   1147  N2  G      36      11.074  36.237  52.555  1.00  0.00
ATOM   1148  H21 G      36      10.804  35.270  52.441  1.00  0.00
ATOM   1149  H22 G      36      11.004  36.706  53.447  1.00  0.00
ATOM   1150  N3  G      36      10.632  36.308  50.353  1.00  0.00
ATOM   1151  C4  G      36      10.919  37.034  49.224  1.00  0.00
ATOM   1152  C3' G      36       8.229  34.138  46.558  1.00  0.00
ATOM   1153  H3' G      36       7.255  34.161  46.068  1.00  0.00
ATOM   1154  C2' G      36       8.426  35.508  47.266  1.00  0.00
ATOM   1155  H2' G      36       8.065  36.335  46.656  1.00  0.00
ATOM   1156  O2' G      36       7.600  35.486  48.485  1.00  0.00
ATOM   1157 HO2' G      36       7.073  34.685  48.524  1.00  0.00
ATOM   1158  O3' G      36       8.290  33.025  47.410  1.00  0.00
ATOM   1159  P   U      37       7.048  32.421  47.963  1.00  0.00
ATOM   1160  OP1 U      37       6.169  32.067  46.836  1.00  0.00
ATOM   1161  OP2 U      37       6.536  33.143  49.158  1.00  0.00
ATOM   1162  O5' U      37       7.668  31.132  48.460  1.00  0.00
ATOM   1163  C5' U      37       7.990  30.058  47.570  1.00  0.00
ATOM   1164  H5' U      37       8.579  30.444  46.738  1.00  0.00
ATOM   1165 H5'' U      37       7.084  29.566  47.216  1.00  0.00
ATOM   1166  C4' U      37       8.738  28.966  48.394  1.00  0.00
ATOM   1167  H4' U      37       8.698  28.118  47.710  1.00  0.00
ATOM   1168  O4' U      37      10.103  29.271  48.495  1.00  0.00
ATOM   1169  C1' U      37      10.394  29.495  49.824  1.00  0.00
ATOM   1170  H1' U      37      11.084  28.701  50.109  1.00  0.00
ATOM   1171  N1  U      37      11.123  30.743  50.217  1.00  0.00
ATOM   1172  C6  U      37      11.066  31.891  49.475  1.00  0.00
ATOM   1173  H6  U      37      10.443  31.828  48.595  1.00  0.00
ATOM   1174  C5  U      37      11.748  33.020  49.861  1.00  0.00
ATOM   1175  H5  U      37      11.784  33.851  49.172  1.00  0.00
ATOM   1176  C4  U      37      12.566  32.980  51.085  1.00  0.00
ATOM   1177  O4  U      37      13.385  33.880  51.379  1.00  0.00
ATOM   1178  N3  U      37      12.562  31.777  51.818  1.00  0.00
ATOM   1179  H3  U      37      13.222  31.769  52.582  1.00  0.00
ATOM   1180  C2  U      37      12.021  30.624  51.302  1.00  0.00
ATOM   1181  O2  U      37      12.314  29.546  51.816  1.00  0.00
ATOM   1182  C3' U      37       8.098  28.589  49.744  1.00  0.00
ATOM   1183  H3' U      37       7.050  28.888  49.775  1.00  0.00
ATOM   1184  C2' U      37       9.069  29.337  50.597  1.00  0.00
ATOM   1185  H2' U      37       8.750  30.372  50.716  1.00  0.00
ATOM   1186  O2' U      37       9.374  28.795  51.826  1.00  0.00
ATOM   1187 HO2' U      37       8.582  28.318  52.083  1.00  0.00
ATOM   1188  O3' U      37       8.150  27.194  49.957  1.00  0.00
ATOM   1189  P   A      38       6.948  26.484  50.781  1.00  0.00
ATOM   1190  OP1 A      38       7.268  24.998  50.892  1.00  0.00
ATOM   1191  OP2 A      38       5.622  26.854  50.268  1.00  0.00
ATOM   1192  O5' A      38       7.101  27.179  52.224  1.00  0.00
ATOM   1193  C5' A      38       7.363  26.383  53.306  1.00  0.00
ATOM   1194  H5' A      38       8.384  26.003  53.273  1.00  0.00
ATOM   1195 H5'' A      38       6.673  25.540  53.288  1.00  0.00
ATOM   1196  C4' A      38       7.249  27.185  54.658  1.00  0.00
ATOM   1197  H4' A      38       7.539  26.662  55.569  1.00  0.00
ATOM   1198  O4' A      38       8.237  28.256  54.428  1.00  0.00
ATOM   1199  C1' A      38       7.705  29.464  54.918  1.00  0.00
ATOM   1200  H1' A      38       8.399  29.969  55.589  1.00  0.00
ATOM   1201  N9  A      38       7.592  30.452  53.838  1.00  0.00
ATOM   1202  C8  A      38       6.638  30.623  52.820  1.00  0.00
ATOM   1203  H8  A      38       5.831  29.910  52.741  1.00  0.00
ATOM   1204  N7  A      38       6.703  31.689  52.091  1.00  0.00
ATOM   1205  C5  A      38       7.904  32.296  52.614  1.00  0.00
ATOM   1206  C6  A      38       8.785  33.413  52.315  1.00  0.00
ATOM   1207  N6  A      38       8.655  34.027  51.205  1.00  0.00
ATOM   1208  H61 A      38       7.904  33.812  50.566  1.00  0.00
ATOM   1209  H62 A      38       9.247  34.831  51.048  1.00  0.00
ATOM   1210  N1  A      38       9.923  33.644  52.994  1.00  0.00
ATOM   1211  C2  A      38      10.107  32.980  54.116  1.00  0.00
ATOM   1212  H2  A      38      11.008  33.297  54.619  1.00  0.00
ATOM   1213  N3  A      38       9.410  31.870  54.499  1.00  0.00
ATOM   1214  C4  A      38       8.346  31.616  53.728  1.00  0.00
ATOM   1215  C3' A      38       5.877  27.902  54.835  1.00  0.00
ATOM   1216  H3' A      38       5.531  28.339  53.899  1.00  0.00
ATOM   1217  C2' A      38       6.446  29.069  55.675  1.00  0.00
ATOM   1218  H2' A      38       5.745  29.904  55.666  1.00  0.00
ATOM   1219  O2' A      38       6.824  28.693  56.981  1.00  0.00
ATOM   1220 HO2' A      38       6.114  28.280  57.478  1.00  0.00
ATOM   1221  O3' A      38       5.034  26.956  55.508  1.00  0.00
ATOM   1222  P   A      39       3.554  27.302  55.901  1.00  0.00
ATOM   1223  OP1 A      39       3.284  28.741  55.809  1.00  0.00
ATOM   1224  OP2 A      39       3.182  26.509  57.129  1.00  0.00
ATOM   1225  O5' A      39       2.696  26.595  54.748  1.00  0.00
ATOM   1226  C5' A      39       1.319  26.690  54.855  1.00  0.00
ATOM   1227  H5' A      39       0.958  27.709  54.716  1.00  0.00
ATOM   1228 H5'' A      39       1.054  26.368  55.862  1.00  0.00
ATOM   1229  C4' A      39       0.591  25.890  53.755  1.00  0.00
ATOM   1230  H4' A      39      -0.493  25.982  53.826  1.00  0.00
ATOM   1231  O4' A      39       1.020  26.041  52.366  1.00  0.00
ATOM   1232  C1' A      39       0.937  24.815  51.617  1.00  0.00
ATOM   1233  H1' A      39      -0.102  24.679  51.317  1.00  0.00
ATOM   1234  N9  A      39       1.690  24.702  50.384  1.00  0.00
ATOM   1235  C8  A      39       2.859  24.036  50.159  1.00  0.00
ATOM   1236  H8  A      39       3.286  23.451  50.959  1.00  0.00
ATOM   1237  N7  A      39       3.285  24.139  48.883  1.00  0.00
ATOM   1238  C5  A      39       2.300  24.879  48.277  1.00  0.00
ATOM   1239  C6  A      39       2.104  25.243  46.961  1.00  0.00
ATOM   1240  N6  A      39       2.880  25.111  45.911  1.00  0.00
ATOM   1241  H61 A      39       3.690  24.508  45.940  1.00  0.00
ATOM   1242  H62 A      39       2.753  25.802  45.185  1.00  0.00
ATOM   1243  N1  A      39       1.082  25.960  46.645  1.00  0.00
ATOM   1244  C2  A      39       0.175  26.287  47.628  1.00  0.00
ATOM   1245  H2  A      39      -0.600  26.974  47.320  1.00  0.00
ATOM   1246  N3  A      39       0.203  26.001  48.913  1.00  0.00
ATOM   1247  C4  A      39       1.326  25.285  49.161  1.00  0.00
ATOM   1248  C3' A      39       0.916  24.349  54.026  1.00  0.00
ATOM   1249  H3' A      39       1.776  24.214  54.682  1.00  0.00
ATOM   1250  C2' A      39       1.279  23.734  52.674  1.00  0.00
ATOM   1251  H2' A      39       2.332  23.454  52.646  1.00  0.00
ATOM   1252  O2' A      39       0.471  22.604  52.389  1.00  0.00
ATOM   1253 HO2' A      39       0.036  22.500  53.238  1.00  0.00
ATOM   1254  O3' A      39      -0.249  23.644  54.573  1.00  0.00
ATOM   1255  P   U      40      -1.124  23.942  55.856  1.00  0.00
ATOM   1256  OP1 U      40      -2.284  23.057  55.688  1.00  0.00
ATOM   1257  OP2 U      40      -1.352  25.369  56.173  1.00  0.00
ATOM   1258  O5' U      40      -0.219  23.331  57.007  1.00  0.00
ATOM   1259  C5' U      40       0.840  24.021  57.652  1.00  0.00
ATOM   1260  H5' U      40       0.558  25.066  57.780  1.00  0.00
ATOM   1261 H5'' U      40       1.780  24.016  57.101  1.00  0.00
ATOM   1262  C4' U      40       1.065  23.571  59.152  1.00  0.00
ATOM   1263  H4' U      40       1.709  24.266  59.689  1.00  0.00
ATOM   1264  O4' U      40      -0.064  23.525  59.840  1.00  0.00
ATOM   1265  C1' U      40      -0.072  22.538  60.923  1.00  0.00
ATOM   1266  H1' U      40      -0.025  23.067  61.875  1.00  0.00
ATOM   1267  N1  U      40      -1.329  21.834  60.744  1.00  0.00
ATOM   1268  C6  U      40      -1.861  21.564  59.486  1.00  0.00
ATOM   1269  H6  U      40      -1.369  21.909  58.588  1.00  0.00
ATOM   1270  C5  U      40      -3.027  20.920  59.334  1.00  0.00
ATOM   1271  H5  U      40      -3.357  20.712  58.327  1.00  0.00
ATOM   1272  C4  U      40      -3.764  20.487  60.489  1.00  0.00
ATOM   1273  O4  U      40      -4.884  19.968  60.428  1.00  0.00
ATOM   1274  N3  U      40      -3.225  20.742  61.670  1.00  0.00
ATOM   1275  H3  U      40      -3.708  20.280  62.426  1.00  0.00
ATOM   1276  C2  U      40      -1.978  21.301  61.927  1.00  0.00
ATOM   1277  O2  U      40      -1.567  21.554  63.074  1.00  0.00
ATOM   1278  C3' U      40       1.544  22.150  59.205  1.00  0.00
ATOM   1279  H3' U      40       0.820  21.567  58.636  1.00  0.00
ATOM   1280  C2' U      40       1.253  21.743  60.707  1.00  0.00
ATOM   1281  H2' U      40       1.164  20.671  60.880  1.00  0.00
ATOM   1282  O2' U      40       2.254  22.228  61.560  1.00  0.00
ATOM   1283 HO2' U      40       3.052  21.761  61.300  1.00  0.00
ATOM   1284  O3' U      40       2.901  22.071  58.701  1.00  0.00
ATOM   1285  P   G      41       3.837  20.770  58.903  1.00  0.00
ATOM   1286  OP1 G      41       4.060  20.574  60.323  1.00  0.00
ATOM   1287  OP2 G      41       5.042  21.041  58.046  1.00  0.00
ATOM   1288  O5' G      41       3.061  19.537  58.216  1.00  0.00
ATOM   1289  C5' G      41       2.250  18.628  58.981  1.00  0.00
ATOM   1290  H5' G      41       1.696  19.119  59.780  1.00  0.00
ATOM   1291 H5'' G      41       3.013  17.972  59.400  1.00  0.00
ATOM   1292  C4' G      41       1.141  17.846  58.184  1.00  0.00
ATOM   1293  H4' G      41       0.558  17.224  58.863  1.00  0.00
ATOM   1294  O4' G      41       0.205  18.705  57.626  1.00  0.00
ATOM   1295  C1' G      41       0.041  18.507  56.198  1.00  0.00
ATOM   1296  H1' G      41      -1.022  18.643  56.000  1.00  0.00
ATOM   1297  N9  G      41       0.839  19.463  55.392  1.00  0.00
ATOM   1298  C8  G      41       1.521  20.581  55.861  1.00  0.00
ATOM   1299  H8  G      41       1.525  20.714  56.933  1.00  0.00
ATOM   1300  N7  G      41       2.308  21.075  54.935  1.00  0.00
ATOM   1301  C5  G      41       1.934  20.419  53.770  1.00  0.00
ATOM   1302  C6  G      41       2.632  20.444  52.467  1.00  0.00
ATOM   1303  O6  G      41       3.705  20.992  52.103  1.00  0.00
ATOM   1304  N1  G      41       2.079  19.653  51.517  1.00  0.00
ATOM   1305  H1  G      41       2.480  19.766  50.597  1.00  0.00
ATOM   1306  C2  G      41       1.079  18.808  51.802  1.00  0.00
ATOM   1307  N2  G      41       0.679  17.995  50.907  1.00  0.00
ATOM   1308  H21 G      41       0.104  17.198  51.142  1.00  0.00
ATOM   1309  H22 G      41       1.045  18.112  49.973  1.00  0.00
ATOM   1310  N3  G      41       0.497  18.587  53.006  1.00  0.00
ATOM   1311  C4  G      41       1.008  19.440  54.006  1.00  0.00
ATOM   1312  C3' G      41       1.692  17.020  57.037  1.00  0.00
ATOM   1313  H3' G      41       2.489  17.597  56.568  1.00  0.00
ATOM   1314  C2' G      41       0.602  17.048  56.020  1.00  0.00
ATOM   1315  H2' G      41       0.917  16.860  54.993  1.00  0.00
ATOM   1316  O2' G      41      -0.505  16.227  56.213  1.00  0.00
ATOM   1317 HO2' G      41      -0.476  15.435  55.671  1.00  0.00
ATOM   1318  O3' G      41       2.158  15.777  57.396  1.00  0.00
ATOM   1319  P   G      42       3.573  15.221  56.985  1.00  0.00
ATOM   1320  OP1 G      42       3.614  13.758  57.429  1.00  0.00
ATOM   1321  OP2 G      42       4.640  16.140  57.427  1.00  0.00
ATOM   1322  O5' G      42       3.609  15.214  55.398  1.00  0.00
ATOM   1323  C5' G      42       2.766  14.404  54.675  1.00  0.00
ATOM   1324  H5' G      42       1.706  14.512  54.906  1.00  0.00
ATOM   1325 H5'' G      42       2.909  13.339  54.859  1.00  0.00
ATOM   1326  C4' G      42       2.911  14.730  53.159  1.00  0.00
ATOM   1327  H4' G      42       2.094  14.220  52.649  1.00  0.00
ATOM   1328  O4' G      42       2.898  16.156  52.888  1.00  0.00
ATOM   1329  C1' G      42       3.603  16.341  51.645  1.00  0.00
ATOM   1330  H1' G      42       2.843  16.668  50.936  1.00  0.00
ATOM   1331  N9  G      42       4.669  17.373  51.915  1.00  0.00
ATOM   1332  C8  G      42       5.273  17.813  53.044  1.00  0.00
ATOM   1333  H8  G      42       5.099  17.364  54.011  1.00  0.00
ATOM   1334  N7  G      42       6.102  18.783  53.015  1.00  0.00
ATOM   1335  C5  G      42       6.095  19.042  51.644  1.00  0.00
ATOM   1336  C6  G      42       6.790  19.965  50.815  1.00  0.00
ATOM   1337  O6  G      42       7.410  20.974  51.098  1.00  0.00
ATOM   1338  N1  G      42       6.643  19.746  49.457  1.00  0.00
ATOM   1339  H1  G      42       7.290  20.193  48.823  1.00  0.00
ATOM   1340  C2  G      42       5.936  18.744  48.904  1.00  0.00
ATOM   1341  N2  G      42       5.940  18.503  47.620  1.00  0.00
ATOM   1342  H21 G      42       5.567  17.625  47.288  1.00  0.00
ATOM   1343  H22 G      42       6.392  19.156  46.996  1.00  0.00
ATOM   1344  N3  G      42       5.234  17.920  49.640  1.00  0.00
ATOM   1345  C4  G      42       5.342  18.112  50.965  1.00  0.00
ATOM   1346  C3' G      42       4.157  14.185  52.539  1.00  0.00
ATOM   1347  H3' G      42       4.947  14.535  53.202  1.00  0.00
ATOM   1348  C2' G      42       4.187  15.025  51.235  1.00  0.00
ATOM   1349  H2' G      42       5.188  15.205  50.842  1.00  0.00
ATOM   1350  O2' G      42       3.443  14.388  50.184  1.00  0.00
ATOM   1351 HO2' G      42       3.649  14.699  49.299  1.00  0.00
ATOM   1352  O3' G      42       4.282  12.825  52.386  1.00  0.00
ATOM   1353  P   U      43       5.663  12.217  52.270  1.00  0.00
ATOM   1354  OP1 U      43       5.383  10.786  52.167  1.00  0.00
ATOM   1355  OP2 U      43       6.393  12.773  53.421  1.00  0.00
ATOM   1356  O5' U      43       6.423  12.648  50.930  1.00  0.00
ATOM   1357  C5' U      43       5.964  12.247  49.641  1.00  0.00
ATOM   1358  H5' U      43       4.994  12.678  49.393  1.00  0.00
ATOM   1359 H5'' U      43       5.996  11.167  49.495  1.00  0.00
ATOM   1360  C4' U      43       6.902  12.909  48.565  1.00  0.00
ATOM   1361  H4' U      43       6.606  12.426  47.634  1.00  0.00
ATOM   1362  O4' U      43       6.634  14.321  48.756  1.00  0.00
ATOM   1363  C1' U      43       7.868  15.035  48.435  1.00  0.00
ATOM   1364  H1' U      43       7.725  15.652  47.548  1.00  0.00
ATOM   1365  N1  U      43       8.240  15.956  49.546  1.00  0.00
ATOM   1366  C6  U      43       7.897  15.721  50.805  1.00  0.00
ATOM   1367  H6  U      43       7.208  14.903  50.951  1.00  0.00
ATOM   1368  C5  U      43       8.442  16.377  51.816  1.00  0.00
ATOM   1369  H5  U      43       8.101  16.214  52.828  1.00  0.00
ATOM   1370  C4  U      43       9.350  17.451  51.642  1.00  0.00
ATOM   1371  O4  U      43       9.886  18.100  52.527  1.00  0.00
ATOM   1372  N3  U      43       9.614  17.746  50.274  1.00  0.00
ATOM   1373  H3  U      43      10.204  18.532  50.038  1.00  0.00
ATOM   1374  C2  U      43       9.067  17.059  49.255  1.00  0.00
ATOM   1375  O2  U      43       9.294  17.310  48.107  1.00  0.00
ATOM   1376  C3' U      43       8.392  12.672  48.756  1.00  0.00
ATOM   1377  H3' U      43       8.539  12.673  49.836  1.00  0.00
ATOM   1378  C2' U      43       8.981  13.944  48.157  1.00  0.00
ATOM   1379  H2' U      43       9.979  14.238  48.481  1.00  0.00
ATOM   1380  O2' U      43       8.926  13.919  46.703  1.00  0.00
ATOM   1381 HO2' U      43       9.347  13.097  46.443  1.00  0.00
ATOM   1382  O3' U      43       8.824  11.513  48.105  1.00  0.00
ATOM   1383  P   A      44      10.048  10.632  48.599  1.00  0.00
ATOM   1384  OP1 A      44      10.467   9.682  47.568  1.00  0.00
ATOM   1385  OP2 A      44       9.521  10.150  49.898  1.00  0.00
ATOM   1386  O5' A      44      11.177  11.645  48.841  1.00  0.00
ATOM   1387  C5' A      44      12.014  12.065  47.791  1.00  0.00
ATOM   1388  H5' A      44      11.420  12.569  47.029  1.00  0.00
ATOM   1389 H5'' A      44      12.528  11.216  47.340  1.00  0.00
ATOM   1390  C4' A      44      12.983  13.013  48.438  1.00  0.00
ATOM   1391  H4' A      44      13.702  13.223  47.647  1.00  0.00
ATOM   1392  O4' A      44      12.318  14.239  48.903  1.00  0.00
ATOM   1393  C1' A      44      12.972  14.713  50.108  1.00  0.00
ATOM   1394  H1' A      44      13.204  15.777  50.157  1.00  0.00
ATOM   1395  N9  A      44      12.061  14.458  51.264  1.00  0.00
ATOM   1396  C8  A      44      10.871  13.853  51.245  1.00  0.00
ATOM   1397  H8  A      44      10.535  13.314  50.372  1.00  0.00
ATOM   1398  N7  A      44      10.193  13.918  52.346  1.00  0.00
ATOM   1399  C5  A      44      11.105  14.648  53.202  1.00  0.00
ATOM   1400  C6  A      44      11.133  15.091  54.514  1.00  0.00
ATOM   1401  N6  A      44      10.223  14.906  55.406  1.00  0.00
ATOM   1402  H61 A      44       9.339  14.449  55.235  1.00  0.00
ATOM   1403  H62 A      44      10.449  15.041  56.381  1.00  0.00
ATOM   1404  N1  A      44      12.193  15.821  55.004  1.00  0.00
ATOM   1405  C2  A      44      13.138  16.045  54.131  1.00  0.00
ATOM   1406  H2  A      44      14.027  16.639  54.281  1.00  0.00
ATOM   1407  N3  A      44      13.282  15.653  52.842  1.00  0.00
ATOM   1408  C4  A      44      12.216  14.957  52.478  1.00  0.00
ATOM   1409  C3' A      44      13.781  12.553  49.697  1.00  0.00
ATOM   1410  H3' A      44      13.000  12.213  50.377  1.00  0.00
ATOM   1411  C2' A      44      14.253  13.951  50.164  1.00  0.00
ATOM   1412  H2' A      44      14.633  13.761  51.168  1.00  0.00
ATOM   1413  O2' A      44      15.263  14.543  49.426  1.00  0.00
ATOM   1414 HO2' A      44      16.091  14.056  49.443  1.00  0.00
ATOM   1415  O3' A      44      14.750  11.603  49.340  1.00  0.00
ATOM   1416  P   C      45      15.660  10.924  50.455  1.00  0.00
ATOM   1417  OP1 C      45      16.066   9.589  49.956  1.00  0.00
ATOM   1418  OP2 C      45      14.927  10.901  51.745  1.00  0.00
ATOM   1419  O5' C      45      16.877  11.990  50.589  1.00  0.00
ATOM   1420  C5' C      45      17.794  12.172  49.531  1.00  0.00
ATOM   1421  H5' C      45      17.263  12.435  48.615  1.00  0.00
ATOM   1422 H5'' C      45      18.347  11.255  49.330  1.00  0.00
ATOM   1423  C4' C      45      18.742  13.332  49.792  1.00  0.00
ATOM   1424  H4' C      45      19.303  13.390  48.860  1.00  0.00
ATOM   1425  O4' C      45      17.989  14.505  50.083  1.00  0.00
ATOM   1426  C1' C      45      18.620  15.042  51.224  1.00  0.00
ATOM   1427  H1' C      45      19.486  15.613  50.890  1.00  0.00
ATOM   1428  N1  C      45      17.689  15.943  52.000  1.00  0.00
ATOM   1429  C6  C      45      17.273  15.674  53.273  1.00  0.00
ATOM   1430  H6  C      45      17.523  14.743  53.761  1.00  0.00
ATOM   1431  C5  C      45      16.492  16.584  53.887  1.00  0.00
ATOM   1432  H5  C      45      16.076  16.334  54.852  1.00  0.00
ATOM   1433  C4  C      45      16.177  17.808  53.210  1.00  0.00
ATOM   1434  N4  C      45      15.432  18.738  53.708  1.00  0.00
ATOM   1435  H41 C      45      14.906  18.637  54.564  1.00  0.00
ATOM   1436  H42 C      45      15.584  19.626  53.251  1.00  0.00
ATOM   1437  N3  C      45      16.852  18.165  52.100  1.00  0.00
ATOM   1438  C2  C      45      17.538  17.180  51.457  1.00  0.00
ATOM   1439  O2  C      45      18.092  17.590  50.429  1.00  0.00
ATOM   1440  C3' C      45      19.751  12.920  50.848  1.00  0.00
ATOM   1441  H3' C      45      19.691  11.853  51.065  1.00  0.00
ATOM   1442  C2' C      45      19.264  13.855  51.960  1.00  0.00
ATOM   1443  H2' C      45      18.480  13.312  52.488  1.00  0.00
ATOM   1444  O2' C      45      20.205  14.362  52.919  1.00  0.00
ATOM   1445 HO2' C      45      20.989  14.537  52.394  1.00  0.00
ATOM   1446  O3' C      45      21.029  13.293  50.446  1.00  0.00
ATOM   1447  P   U      46      22.085  12.298  49.816  1.00  0.00
ATOM   1448  OP1 U      46      22.111  11.051  50.591  1.00  0.00
ATOM   1449  OP2 U      46      23.360  13.072  49.635  1.00  0.00
ATOM   1450  O5' U      46      21.623  11.932  48.327  1.00  0.00
ATOM   1451  C5' U      46      21.374  10.595  47.796  1.00  0.00
ATOM   1452  H5' U      46      20.921   9.982  48.575  1.00  0.00
ATOM   1453 H5'' U      46      22.258  10.028  47.505  1.00  0.00
ATOM   1454  C4' U      46      20.442  10.559  46.561  1.00  0.00
ATOM   1455  H4' U      46      20.152   9.531  46.342  1.00  0.00
ATOM   1456  O4' U      46      19.304  11.426  46.833  1.00  0.00
ATOM   1457  C1' U      46      18.881  12.106  45.703  1.00  0.00
ATOM   1458  H1' U      46      17.914  11.662  45.464  1.00  0.00
ATOM   1459  N1  U      46      18.748  13.523  46.074  1.00  0.00
ATOM   1460  C6  U      46      19.866  14.295  46.403  1.00  0.00
ATOM   1461  H6  U      46      20.844  13.939  46.113  1.00  0.00
ATOM   1462  C5  U      46      19.757  15.534  46.926  1.00  0.00
ATOM   1463  H5  U      46      20.600  16.143  47.215  1.00  0.00
ATOM   1464  C4  U      46      18.425  16.096  47.160  1.00  0.00
ATOM   1465  O4  U      46      18.236  17.226  47.628  1.00  0.00
ATOM   1466  N3  U      46      17.374  15.355  46.670  1.00  0.00
ATOM   1467  H3  U      46      16.489  15.772  46.418  1.00  0.00
ATOM   1468  C2  U      46      17.482  14.026  46.252  1.00  0.00
ATOM   1469  O2  U      46      16.456  13.388  46.055  1.00  0.00
ATOM   1470  C3' U      46      20.986  11.131  45.283  1.00  0.00
ATOM   1471  H3' U      46      21.574  12.006  45.561  1.00  0.00
ATOM   1472  C2' U      46      19.838  11.750  44.544  1.00  0.00
ATOM   1473  H2' U      46      20.079  12.649  43.976  1.00  0.00
ATOM   1474  O2' U      46      19.194  10.860  43.631  1.00  0.00
ATOM   1475 HO2' U      46      19.226   9.923  43.839  1.00  0.00
ATOM   1476  O3' U      46      21.646  10.140  44.520  1.00  0.00
ATOM   1477  P   G      47      23.049  10.399  43.874  1.00  0.00
ATOM   1478  OP1 G      47      23.242   9.277  42.953  1.00  0.00
ATOM   1479  OP2 G      47      24.041  10.586  44.967  1.00  0.00
ATOM   1480  O5' G      47      22.932  11.736  42.991  1.00  0.00
ATOM   1481  C5' G      47      22.565  11.701  41.697  1.00  0.00
ATOM   1482  H5' G      47      21.587  11.228  41.611  1.00  0.00
ATOM   1483 H5'' G      47      23.312  11.224  41.062  1.00  0.00
ATOM   1484  C4' G      47      22.179  13.030  41.096  1.00  0.00
ATOM   1485  H4' G      47      21.754  12.951  40.095  1.00  0.00
ATOM   1486  O4' G      47      21.213  13.645  42.000  1.00  0.00
ATOM   1487  C1' G      47      21.345  15.062  41.892  1.00  0.00
ATOM   1488  H1' G      47      20.438  15.490  41.466  1.00  0.00
ATOM   1489  N9  G      47      21.709  15.487  43.247  1.00  0.00
ATOM   1490  C8  G      47      22.565  14.923  44.100  1.00  0.00
ATOM   1491  H8  G      47      23.156  14.046  43.881  1.00  0.00
ATOM   1492  N7  G      47      22.835  15.610  45.197  1.00  0.00
ATOM   1493  C5  G      47      22.044  16.713  44.990  1.00  0.00
ATOM   1494  C6  G      47      22.048  17.927  45.781  1.00  0.00
ATOM   1495  O6  G      47      22.725  18.221  46.708  1.00  0.00
ATOM   1496  N1  G      47      21.250  18.956  45.250  1.00  0.00
ATOM   1497  H1  G      47      21.440  19.925  45.461  1.00  0.00
ATOM   1498  C2  G      47      20.435  18.727  44.163  1.00  0.00
ATOM   1499  N2  G      47      19.749  19.812  43.844  1.00  0.00
ATOM   1500  H21 G      47      19.006  19.719  43.166  1.00  0.00
ATOM   1501  H22 G      47      19.674  20.608  44.461  1.00  0.00
ATOM   1502  N3  G      47      20.434  17.645  43.355  1.00  0.00
ATOM   1503  C4  G      47      21.239  16.651  43.869  1.00  0.00
ATOM   1504  C3' G      47      23.308  14.033  40.875  1.00  0.00
ATOM   1505  H3' G      47      23.875  13.972  41.804  1.00  0.00
ATOM   1506  C2' G      47      22.427  15.286  40.836  1.00  0.00
ATOM   1507  H2' G      47      23.035  16.126  41.171  1.00  0.00
ATOM   1508  O2' G      47      21.800  15.526  39.547  1.00  0.00
ATOM   1509 HO2' G      47      22.499  15.938  39.033  1.00  0.00
ATOM   1510  O3' G      47      23.982  13.770  39.679  1.00  0.00
ATOM   1511  P   A      48      25.428  14.424  39.218  1.00  0.00
ATOM   1512  OP1 A      48      26.126  13.403  38.385  1.00  0.00
ATOM   1513  OP2 A      48      26.158  15.081  40.366  1.00  0.00
ATOM   1514  O5' A      48      25.071  15.590  38.227  1.00  0.00
ATOM   1515  C5' A      48      24.368  15.391  37.014  1.00  0.00
ATOM   1516  H5' A      48      23.417  14.918  37.260  1.00  0.00
ATOM   1517 H5'' A      48      24.974  14.840  36.295  1.00  0.00
ATOM   1518  C4' A      48      24.009  16.705  36.310  1.00  0.00
ATOM   1519  H4' A      48      23.456  16.478  35.399  1.00  0.00
ATOM   1520  O4' A      48      23.185  17.636  37.104  1.00  0.00
ATOM   1521  C1' A      48      23.640  18.928  36.919  1.00  0.00
ATOM   1522  H1' A      48      22.836  19.626  36.687  1.00  0.00
ATOM   1523  N9  A      48      24.262  19.439  38.085  1.00  0.00
ATOM   1524  C8  A      48      24.625  18.732  39.238  1.00  0.00
ATOM   1525  H8  A      48      24.526  17.672  39.422  1.00  0.00
ATOM   1526  N7  A      48      25.049  19.505  40.226  1.00  0.00
ATOM   1527  C5  A      48      25.070  20.831  39.662  1.00  0.00
ATOM   1528  C6  A      48      25.506  22.070  40.119  1.00  0.00
ATOM   1529  N6  A      48      25.959  22.299  41.282  1.00  0.00
ATOM   1530  H61 A      48      26.159  23.257  41.532  1.00  0.00
ATOM   1531  H62 A      48      26.158  21.519  41.892  1.00  0.00
ATOM   1532  N1  A      48      25.509  23.148  39.272  1.00  0.00
ATOM   1533  C2  A      48      25.314  22.898  38.015  1.00  0.00
ATOM   1534  H2  A      48      25.434  23.699  37.300  1.00  0.00
ATOM   1535  N3  A      48      24.798  21.802  37.442  1.00  0.00
ATOM   1536  C4  A      48      24.649  20.787  38.337  1.00  0.00
ATOM   1537  C3' A      48      25.236  17.506  35.956  1.00  0.00
ATOM   1538  H3' A      48      25.825  17.386  36.865  1.00  0.00
ATOM   1539  C2' A      48      24.657  18.903  35.804  1.00  0.00
ATOM   1540  H2' A      48      25.439  19.658  35.884  1.00  0.00
ATOM   1541  O2' A      48      24.034  18.995  34.587  1.00  0.00
ATOM   1542 HO2' A      48      24.653  18.623  33.954  1.00  0.00
ATOM   1543  O3' A      48      25.889  16.980  34.853  1.00  0.00
ATOM   1544  P   A      49      27.490  17.298  34.471  1.00  0.00
ATOM   1545  OP1 A      49      27.816  16.475  33.278  1.00  0.00
ATOM   1546  OP2 A      49      28.344  17.089  35.680  1.00  0.00
ATOM   1547  O5' A      49      27.319  18.866  34.195  1.00  0.00
ATOM   1548  C5' A      49      28.162  19.452  33.268  1.00  0.00
ATOM   1549  H5' A      49      27.954  19.023  32.288  1.00  0.00
ATOM   1550 H5'' A      49      29.179  19.408  33.657  1.00  0.00
ATOM   1551  C4' A      49      27.829  20.897  33.181  1.00  0.00
ATOM   1552  H4' A      49      28.503  21.259  32.405  1.00  0.00
ATOM   1553  O4' A      49      26.520  21.088  32.866  1.00  0.00
ATOM   1554  C1' A      49      26.021  22.346  33.369  1.00  0.00
ATOM   1555  H1' A      49      26.478  23.048  32.672  1.00  0.00
ATOM   1556  N9  A      49      24.606  22.410  33.279  1.00  0.00
ATOM   1557  C8  A      49      23.703  21.612  32.519  1.00  0.00
ATOM   1558  H8  A      49      24.022  20.848  31.825  1.00  0.00
ATOM   1559  N7  A      49      22.452  21.909  32.689  1.00  0.00
ATOM   1560  C5  A      49      22.528  22.945  33.638  1.00  0.00
ATOM   1561  C6  A      49      21.450  23.628  34.409  1.00  0.00
ATOM   1562  N6  A      49      20.232  23.346  34.408  1.00  0.00
ATOM   1563  H61 A      49      19.802  22.870  33.628  1.00  0.00
ATOM   1564  H62 A      49      19.691  23.859  35.089  1.00  0.00
ATOM   1565  N1  A      49      21.787  24.709  35.103  1.00  0.00
ATOM   1566  C2  A      49      23.082  24.893  35.369  1.00  0.00
ATOM   1567  H2  A      49      23.169  25.737  36.038  1.00  0.00
ATOM   1568  N3  A      49      24.145  24.268  34.864  1.00  0.00
ATOM   1569  C4  A      49      23.799  23.292  33.971  1.00  0.00
ATOM   1570  C3' A      49      28.149  21.726  34.363  1.00  0.00
ATOM   1571  H3' A      49      28.663  21.216  35.177  1.00  0.00
ATOM   1572  C2' A      49      26.695  22.170  34.710  1.00  0.00
ATOM   1573  H2' A      49      26.177  21.391  35.270  1.00  0.00
ATOM   1574  O2' A      49      26.659  23.379  35.426  1.00  0.00
ATOM   1575 HO2' A      49      25.728  23.598  35.511  1.00  0.00
ATOM   1576  O3' A      49      28.960  22.875  34.058  1.00  0.00
ATOM   1577  P   C      50      30.495  22.852  34.186  1.00  0.00
ATOM   1578  OP1 C      50      31.056  24.026  33.490  1.00  0.00
ATOM   1579  OP2 C      50      30.954  21.459  33.785  1.00  0.00
ATOM   1580  O5' C      50      30.760  22.985  35.740  1.00  0.00
ATOM   1581  C5' C      50      30.753  24.253  36.354  1.00  0.00
ATOM   1582  H5' C      50      29.821  24.763  36.113  1.00  0.00
ATOM   1583 H5'' C      50      31.457  24.962  35.919  1.00  0.00
ATOM   1584  C4' C      50      30.801  24.399  37.910  1.00  0.00
ATOM   1585  H4' C      50      30.858  25.440  38.228  1.00  0.00
ATOM   1586  O4' C      50      29.622  23.935  38.500  1.00  0.00
ATOM   1587  C1' C      50      29.881  22.975  39.565  1.00  0.00
ATOM   1588  H1' C      50      29.509  23.198  40.565  1.00  0.00
ATOM   1589  N1  C      50      29.387  21.658  39.233  1.00  0.00
ATOM   1590  C6  C      50      28.782  21.391  37.974  1.00  0.00
ATOM   1591  H6  C      50      28.707  22.139  37.199  1.00  0.00
ATOM   1592  C5  C      50      28.280  20.170  37.764  1.00  0.00
ATOM   1593  H5  C      50      27.876  19.970  36.783  1.00  0.00
ATOM   1594  C4  C      50      28.369  19.210  38.822  1.00  0.00
ATOM   1595  N4  C      50      28.166  17.983  38.544  1.00  0.00
ATOM   1596  H41 C      50      28.105  17.664  37.588  1.00  0.00
ATOM   1597  H42 C      50      28.404  17.370  39.311  1.00  0.00
ATOM   1598  N3  C      50      28.882  19.452  39.999  1.00  0.00
ATOM   1599  C2  C      50      29.347  20.672  40.212  1.00  0.00
ATOM   1600  O2  C      50      29.696  20.843  41.364  1.00  0.00
ATOM   1601  C3' C      50      32.033  23.768  38.572  1.00  0.00
ATOM   1602  H3' C      50      32.407  22.986  37.911  1.00  0.00
ATOM   1603  C2' C      50      31.433  23.043  39.800  1.00  0.00
ATOM   1604  H2' C      50      31.851  22.037  39.784  1.00  0.00
ATOM   1605  O2' C      50      31.681  23.679  40.995  1.00  0.00
ATOM   1606 HO2' C      50      32.266  24.415  40.801  1.00  0.00
ATOM   1607  O3' C      50      33.009  24.636  39.076  1.00  0.00
ATOM   1608  P   C      51      34.505  24.556  38.711  1.00  0.00
ATOM   1609  OP1 C      51      35.170  25.608  39.548  1.00  0.00
ATOM   1610  OP2 C      51      34.595  24.590  37.230  1.00  0.00
ATOM   1611  O5' C      51      34.780  23.099  39.248  1.00  0.00
ATOM   1612  C5' C      51      35.075  22.802  40.575  1.00  0.00
ATOM   1613  H5' C      51      34.427  23.414  41.201  1.00  0.00
ATOM   1614 H5'' C      51      36.094  23.176  40.679  1.00  0.00
ATOM   1615  C4' C      51      35.037  21.380  41.044  1.00  0.00
ATOM   1616  H4' C      51      35.338  21.375  42.091  1.00  0.00
ATOM   1617  O4' C      51      33.708  20.854  40.945  1.00  0.00
ATOM   1618  C1' C      51      33.684  19.531  40.551  1.00  0.00
ATOM   1619  H1' C      51      33.152  19.081  41.389  1.00  0.00
ATOM   1620  N1  C      51      33.052  19.469  39.193  1.00  0.00
ATOM   1621  C6  C      51      33.159  20.515  38.285  1.00  0.00
ATOM   1622  H6  C      51      34.046  21.110  38.443  1.00  0.00
ATOM   1623  C5  C      51      32.466  20.467  37.114  1.00  0.00
ATOM   1624  H5  C      51      32.817  21.100  36.312  1.00  0.00
ATOM   1625  C4  C      51      31.543  19.468  36.923  1.00  0.00
ATOM   1626  N4  C      51      30.790  19.431  35.821  1.00  0.00
ATOM   1627  H41 C      51      30.901  20.219  35.199  1.00  0.00
ATOM   1628  H42 C      51      29.954  18.870  35.904  1.00  0.00
ATOM   1629  N3  C      51      31.340  18.438  37.727  1.00  0.00
ATOM   1630  C2  C      51      32.140  18.445  38.875  1.00  0.00
ATOM   1631  O2  C      51      32.012  17.498  39.638  1.00  0.00
ATOM   1632  C3' C      51      36.028  20.384  40.281  1.00  0.00
ATOM   1633  H3' C      51      36.058  20.674  39.230  1.00  0.00
ATOM   1634  C2' C      51      35.203  19.125  40.456  1.00  0.00
ATOM   1635  H2' C      51      35.327  18.509  39.565  1.00  0.00
ATOM   1636  O2' C      51      35.566  18.339  41.632  1.00  0.00
ATOM   1637 HO2' C      51      36.381  17.853  41.485  1.00  0.00
ATOM   1638  O3' C      51      37.310  20.366  40.937  1.00  0.00
ATOM   1639  P   U      52      38.527  19.697  40.235  1.00  0.00
ATOM   1640  OP1 U      52      38.117  18.865  39.100  1.00  0.00
ATOM   1641  OP2 U      52      39.502  19.090  41.211  1.00  0.00
ATOM   1642  O5' U      52      39.238  21.000  39.773  1.00  0.00
ATOM   1643  C5' U      52      39.185  21.529  38.442  1.00  0.00
ATOM   1644  H5' U      52      38.131  21.549  38.165  1.00  0.00
ATOM   1645 H5'' U      52      39.726  20.886  37.748  1.00  0.00
ATOM   1646  C4' U      52      39.776  22.928  38.295  1.00  0.00
ATOM   1647  H4' U      52      39.680  23.481  37.360  1.00  0.00
ATOM   1648  O4' U      52      39.088  23.754  39.242  1.00  0.00
ATOM   1649  C1' U      52      39.952  24.249  40.234  1.00  0.00
ATOM   1650  H1' U      52      40.201  25.250  39.885  1.00  0.00
ATOM   1651  N1  U      52      39.258  24.363  41.550  1.00  0.00
ATOM   1652  C6  U      52      38.543  23.249  41.993  1.00  0.00
ATOM   1653  H6  U      52      38.476  22.409  41.317  1.00  0.00
ATOM   1654  C5  U      52      37.888  23.259  43.193  1.00  0.00
ATOM   1655  H5  U      52      37.482  22.306  43.500  1.00  0.00
ATOM   1656  C4  U      52      37.894  24.402  44.008  1.00  0.00
ATOM   1657  O4  U      52      37.268  24.629  45.044  1.00  0.00
ATOM   1658  N3  U      52      38.497  25.506  43.466  1.00  0.00
ATOM   1659  H3  U      52      38.444  26.331  44.046  1.00  0.00
ATOM   1660  C2  U      52      39.179  25.583  42.253  1.00  0.00
ATOM   1661  O2  U      52      39.724  26.605  41.936  1.00  0.00
ATOM   1662  C3' U      52      41.277  22.916  38.764  1.00  0.00
ATOM   1663  H3' U      52      41.726  21.950  38.535  1.00  0.00
ATOM   1664  C2' U      52      41.168  23.311  40.206  1.00  0.00
ATOM   1665  H2' U      52      40.994  22.407  40.790  1.00  0.00
ATOM   1666  O2' U      52      42.317  23.953  40.679  1.00  0.00
ATOM   1667 HO2' U      52      43.122  23.540  40.359  1.00  0.00
ATOM   1668  O3' U      52      41.910  23.945  37.998  1.00  0.00
ATOM   1669  P   G      53      43.107  23.540  37.020  1.00  0.00
ATOM   1670  OP1 G      53      42.777  22.265  36.304  1.00  0.00
ATOM   1671  OP2 G      53      44.350  23.552  37.869  1.00  0.00
ATOM   1672  O5' G      53      43.186  24.731  36.067  1.00  0.00
ATOM   1673  C5' G      53      42.316  24.829  34.954  1.00  0.00
ATOM   1674  H5' G      53      41.358  24.358  35.175  1.00  0.00
ATOM   1675 H5'' G      53      42.776  24.304  34.117  1.00  0.00
ATOM   1676  C4' G      53      42.063  26.170  34.392  1.00  0.00
ATOM   1677  H4' G      53      41.717  26.096  33.361  1.00  0.00
ATOM   1678  O4' G      53      41.203  26.908  35.267  1.00  0.00
ATOM   1679  C1' G      53      41.914  28.157  35.639  1.00  0.00
ATOM   1680  H1' G      53      41.142  28.926  35.640  1.00  0.00
ATOM   1681  N9  G      53      42.537  28.130  36.944  1.00  0.00
ATOM   1682  C8  G      53      42.451  27.177  37.825  1.00  0.00
ATOM   1683  H8  G      53      41.877  26.279  37.652  1.00  0.00
ATOM   1684  N7  G      53      43.198  27.285  38.935  1.00  0.00
ATOM   1685  C5  G      53      43.717  28.604  38.743  1.00  0.00
ATOM   1686  C6  G      53      44.361  29.556  39.643  1.00  0.00
ATOM   1687  O6  G      53      44.789  29.330  40.798  1.00  0.00
ATOM   1688  N1  G      53      44.451  30.831  39.185  1.00  0.00
ATOM   1689  H1  G      53      44.752  31.578  39.795  1.00  0.00
ATOM   1690  C2  G      53      43.982  31.158  37.925  1.00  0.00
ATOM   1691  N2  G      53      44.007  32.386  37.592  1.00  0.00
ATOM   1692  H21 G      53      43.557  32.643  36.725  1.00  0.00
ATOM   1693  H22 G      53      44.342  33.137  38.180  1.00  0.00
ATOM   1694  N3  G      53      43.332  30.357  37.066  1.00  0.00
ATOM   1695  C4  G      53      43.264  29.137  37.559  1.00  0.00
ATOM   1696  C3' G      53      43.389  26.864  34.339  1.00  0.00
ATOM   1697  H3' G      53      44.121  26.657  35.119  1.00  0.00
ATOM   1698  C2' G      53      42.925  28.297  34.595  1.00  0.00
ATOM   1699  H2' G      53      43.716  28.940  34.980  1.00  0.00
ATOM   1700  O2' G      53      42.428  28.772  33.341  1.00  0.00
ATOM   1701 HO2' G      53      43.024  28.265  32.785  1.00  0.00
ATOM   1702  O3' G      53      43.980  26.778  33.037  1.00  0.00
ATOM   1703  P   A      54      45.554  26.906  32.825  1.00  0.00
ATOM   1704  OP1 A      54      45.862  26.598  31.419  1.00  0.00
ATOM   1705  OP2 A      54      46.187  26.113  33.895  1.00  0.00
ATOM   1706  O5' A      54      45.956  28.436  33.131  1.00  0.00
ATOM   1707  C5' A      54      45.471  29.451  32.258  1.00  0.00
ATOM   1708  H5' A      54      44.394  29.433  32.096  1.00  0.00
ATOM   1709 H5'' A      54      46.013  29.443  31.312  1.00  0.00
ATOM   1710  C4' A      54      45.954  30.761  32.829  1.00  0.00
ATOM   1711  H4' A      54      45.447  31.525  32.240  1.00  0.00
ATOM   1712  O4' A      54      45.366  30.991  34.073  1.00  0.00
ATOM   1713  C1' A      54      46.214  31.809  34.862  1.00  0.00
ATOM   1714  H1' A      54      45.788  32.800  35.015  1.00  0.00
ATOM   1715  N9  A      54      46.598  31.073  36.137  1.00  0.00
ATOM   1716  C8  A      54      46.658  29.718  36.322  1.00  0.00
ATOM   1717  H8  A      54      46.346  28.944  35.636  1.00  0.00
ATOM   1718  N7  A      54      47.036  29.423  37.516  1.00  0.00
ATOM   1719  C5  A      54      47.414  30.682  38.119  1.00  0.00
ATOM   1720  C6  A      54      47.778  31.067  39.461  1.00  0.00
ATOM   1721  N6  A      54      48.052  30.260  40.450  1.00  0.00
ATOM   1722  H61 A      54      47.874  29.278  40.298  1.00  0.00
ATOM   1723  H62 A      54      48.370  30.617  41.340  1.00  0.00
ATOM   1724  N1  A      54      47.975  32.307  39.768  1.00  0.00
ATOM   1725  C2  A      54      47.644  33.235  38.868  1.00  0.00
ATOM   1726  H2  A      54      47.873  34.224  39.238  1.00  0.00
ATOM   1727  N3  A      54      47.182  33.084  37.619  1.00  0.00
ATOM   1728  C4  A      54      47.087  31.701  37.297  1.00  0.00
ATOM   1729  C3' A      54      47.485  30.947  32.974  1.00  0.00
ATOM   1730  H3' A      54      47.769  29.960  33.339  1.00  0.00
ATOM   1731  C2' A      54      47.499  31.962  34.063  1.00  0.00
ATOM   1732  H2' A      54      48.385  31.765  34.666  1.00  0.00
ATOM   1733  O2' A      54      47.500  33.331  33.585  1.00  0.00
ATOM   1734 HO2' A      54      48.437  33.537  33.561  1.00  0.00
ATOM   1735  O3' A      54      48.124  31.358  31.808  1.00  0.00
ATOM   1736  P   G      55      49.639  31.017  31.530  1.00  0.00
ATOM   1737  OP1 G      55      49.860  31.410  30.093  1.00  0.00
ATOM   1738  OP2 G      55      49.892  29.692  32.024  1.00  0.00
ATOM   1739  O5' G      55      50.503  32.063  32.472  1.00  0.00
ATOM   1740  C5' G      55      50.796  33.372  31.985  1.00  0.00
ATOM   1741  H5' G      55      49.936  33.717  31.412  1.00  0.00
ATOM   1742 H5'' G      55      51.574  33.302  31.225  1.00  0.00
ATOM   1743  C4' G      55      51.129  34.286  33.073  1.00  0.00
ATOM   1744  H4' G      55      51.128  35.296  32.662  1.00  0.00
ATOM   1745  O4' G      55      50.122  34.097  34.121  1.00  0.00
ATOM   1746  C1' G      55      50.720  34.340  35.379  1.00  0.00
ATOM   1747  H1' G      55      50.226  35.042  36.052  1.00  0.00
ATOM   1748  N9  G      55      50.743  33.138  36.221  1.00  0.00
ATOM   1749  C8  G      55      50.664  31.788  35.859  1.00  0.00
ATOM   1750  H8  G      55      50.594  31.418  34.847  1.00  0.00
ATOM   1751  N7  G      55      50.579  30.994  36.838  1.00  0.00
ATOM   1752  C5  G      55      50.871  31.743  37.971  1.00  0.00
ATOM   1753  C6  G      55      51.090  31.447  39.326  1.00  0.00
ATOM   1754  O6  G      55      51.046  30.393  39.902  1.00  0.00
ATOM   1755  N1  G      55      51.421  32.464  40.112  1.00  0.00
ATOM   1756  H1  G      55      51.461  32.158  41.074  1.00  0.00
ATOM   1757  C2  G      55      51.445  33.700  39.692  1.00  0.00
ATOM   1758  N2  G      55      51.907  34.590  40.480  1.00  0.00
ATOM   1759  H21 G      55      51.944  35.507  40.059  1.00  0.00
ATOM   1760  H22 G      55      52.359  34.368  41.356  1.00  0.00
ATOM   1761  N3  G      55      51.323  34.120  38.455  1.00  0.00
ATOM   1762  C4  G      55      50.945  33.088  37.615  1.00  0.00
ATOM   1763  C3' G      55      52.420  34.151  33.794  1.00  0.00
ATOM   1764  H3' G      55      52.695  33.154  34.136  1.00  0.00
ATOM   1765  C2' G      55      52.131  34.953  35.022  1.00  0.00
ATOM   1766  H2' G      55      52.891  34.820  35.792  1.00  0.00
ATOM   1767  O2' G      55      51.990  36.396  34.825  1.00  0.00
ATOM   1768 HO2' G      55      52.385  36.684  35.650  1.00  0.00
ATOM   1769  O3' G      55      53.564  34.824  33.198  1.00  0.00
ATOM   1770  P   C      56      55.060  34.279  33.492  1.00  0.00
ATOM   1771  OP1 C      56      56.043  35.025  32.653  1.00  0.00
ATOM   1772  OP2 C      56      55.088  32.794  33.458  1.00  0.00
ATOM   1773  O5' C      56      55.306  34.803  35.018  1.00  0.00
ATOM   1774  C5' C      56      55.470  36.185  35.330  1.00  0.00
ATOM   1775  H5' C      56      54.607  36.740  34.965  1.00  0.00
ATOM   1776 H5'' C      56      56.393  36.540  34.871  1.00  0.00
ATOM   1777  C4' C      56      55.574  36.352  36.936  1.00  0.00
ATOM   1778  H4' C      56      55.605  37.423  37.140  1.00  0.00
ATOM   1779  O4' C      56      54.541  35.697  37.634  1.00  0.00
ATOM   1780  C1' C      56      55.013  35.139  38.873  1.00  0.00
ATOM   1781  H1' C      56      54.421  35.466  39.728  1.00  0.00
ATOM   1782  N1  C      56      54.865  33.660  38.827  1.00  0.00
ATOM   1783  C6  C      56      54.522  32.923  37.674  1.00  0.00
ATOM   1784  H6  C      56      54.374  33.415  36.724  1.00  0.00
ATOM   1785  C5  C      56      54.326  31.601  37.850  1.00  0.00
ATOM   1786  H5  C      56      53.979  31.043  36.993  1.00  0.00
ATOM   1787  C4  C      56      54.531  31.008  39.099  1.00  0.00
ATOM   1788  N4  C      56      54.254  29.824  39.308  1.00  0.00
ATOM   1789  H41 C      56      53.749  29.353  38.570  1.00  0.00
ATOM   1790  H42 C      56      54.195  29.471  40.252  1.00  0.00
ATOM   1791  N3  C      56      54.799  31.719  40.217  1.00  0.00
ATOM   1792  C2  C      56      54.891  33.017  40.038  1.00  0.00
ATOM   1793  O2  C      56      55.322  33.631  41.007  1.00  0.00
ATOM   1794  C3' C      56      56.882  35.760  37.514  1.00  0.00
ATOM   1795  H3' C      56      56.939  34.776  37.047  1.00  0.00
ATOM   1796  C2' C      56      56.454  35.576  38.993  1.00  0.00
ATOM   1797  H2' C      56      56.962  34.829  39.603  1.00  0.00
ATOM   1798  O2' C      56      56.502  36.725  39.699  1.00  0.00
ATOM   1799 HO2' C      56      57.174  37.275  39.290  1.00  0.00
ATOM   1800  O3' C      56      58.070  36.454  37.258  1.00  0.00
ATOM   1801  P   A      57      59.356  35.645  36.752  1.00  0.00
ATOM   1802  OP1 A      57      60.432  36.626  36.505  1.00  0.00
ATOM   1803  OP2 A      57      59.030  34.648  35.751  1.00  0.00
ATOM   1804  O5' A      57      59.703  34.879  38.082  1.00  0.00
ATOM   1805  C5' A      57      60.255  35.554  39.206  1.00  0.00
ATOM   1806  H5' A      57      59.648  36.455  39.295  1.00  0.00
ATOM   1807 H5'' A      57      61.302  35.716  38.949  1.00  0.00
ATOM   1808  C4' A      57      60.342  34.680  40.471  1.00  0.00
ATOM   1809  H4' A      57      60.536  35.419  41.248  1.00  0.00
ATOM   1810  O4' A      57      59.069  34.079  40.809  1.00  0.00
ATOM   1811  C1' A      57      59.340  32.738  41.215  1.00  0.00
ATOM   1812  H1' A      57      58.903  32.506  42.187  1.00  0.00
ATOM   1813  N9  A      57      58.959  31.778  40.136  1.00  0.00
ATOM   1814  C8  A      57      58.713  31.864  38.756  1.00  0.00
ATOM   1815  H8  A      57      59.033  32.733  38.199  1.00  0.00
ATOM   1816  N7  A      57      58.160  30.846  38.131  1.00  0.00
ATOM   1817  C5  A      57      57.826  30.073  39.202  1.00  0.00
ATOM   1818  C6  A      57      57.328  28.709  39.241  1.00  0.00
ATOM   1819  N6  A      57      56.856  28.002  38.174  1.00  0.00
ATOM   1820  H61 A      57      56.644  28.579  37.372  1.00  0.00
ATOM   1821  H62 A      57      56.321  27.148  38.239  1.00  0.00
ATOM   1822  N1  A      57      57.345  28.024  40.389  1.00  0.00
ATOM   1823  C2  A      57      57.889  28.649  41.421  1.00  0.00
ATOM   1824  H2  A      57      57.999  27.984  42.265  1.00  0.00
ATOM   1825  N3  A      57      58.336  29.884  41.582  1.00  0.00
ATOM   1826  C4  A      57      58.359  30.536  40.406  1.00  0.00
ATOM   1827  C3' A      57      61.369  33.527  40.448  1.00  0.00
ATOM   1828  H3' A      57      61.269  32.930  39.541  1.00  0.00
ATOM   1829  C2' A      57      60.822  32.667  41.578  1.00  0.00
ATOM   1830  H2' A      57      61.212  31.649  41.595  1.00  0.00
ATOM   1831  O2' A      57      61.035  33.341  42.827  1.00  0.00
ATOM   1832 HO2' A      57      61.953  33.600  42.936  1.00  0.00
ATOM   1833  O3' A      57      62.680  33.941  40.578  1.00  0.00
ATOM   1834  P   U3     58      63.866  32.973  40.365  1.00  0.00
ATOM   1835  OP1 U3     58      63.730  31.933  41.402  1.00  0.00
ATOM   1836  OP2 U3     58      65.030  33.799  40.412  1.00  0.00
ATOM   1837  O5' U3     58      63.773  32.263  38.958  1.00  0.00
ATOM   1838  C5' U3     58      64.178  32.862  37.766  1.00  0.00
ATOM   1839  H5' U3     58      65.237  32.640  37.632  1.00  0.00
ATOM   1840 H5'' U3     58      64.207  33.947  37.870  1.00  0.00
ATOM   1841  C4' U3     58      63.641  32.365  36.403  1.00  0.00
ATOM   1842  H4' U3     58      64.320  32.588  35.581  1.00  0.00
ATOM   1843  O4' U3     58      63.457  30.933  36.419  1.00  0.00
ATOM   1844  C1' U3     58      62.079  30.580  36.231  1.00  0.00
ATOM   1845  H1' U3     58      62.053  30.243  35.195  1.00  0.00
ATOM   1846  N1  U3     58      61.599  29.561  37.132  1.00  0.00
ATOM   1847  C6  U3     58      62.228  29.326  38.308  1.00  0.00
ATOM   1848  H6  U3     58      63.164  29.791  38.580  1.00  0.00
ATOM   1849  C5  U3     58      61.640  28.446  39.194  1.00  0.00
ATOM   1850  H5  U3     58      62.076  28.280  40.168  1.00  0.00
ATOM   1851  C4  U3     58      60.537  27.598  38.794  1.00  0.00
ATOM   1852  O4  U3     58      60.133  26.718  39.530  1.00  0.00
ATOM   1853  N3  U3     58      59.953  27.935  37.582  1.00  0.00
ATOM   1854  H3  U3     58      59.177  27.392  37.231  1.00  0.00
ATOM   1855  C2  U3     58      60.432  28.857  36.730  1.00  0.00
ATOM   1856  O2  U3     58      59.833  29.048  35.650  1.00  0.00
ATOM   1857  C3' U3     58      62.273  33.008  36.004  1.00  0.00
ATOM   1858  H3' U3     58      62.006  33.941  36.501  1.00  0.00
ATOM   1859  C2' U3     58      61.308  31.903  36.452  1.00  0.00
ATOM   1860  H2' U3     58      61.202  32.079  37.523  1.00  0.00
ATOM   1861  O2' U3     58      59.972  32.002  35.835  1.00  0.00
ATOM   1862 HO2' U3     58      59.775  32.937  35.928  1.00  0.00
ATOM   1863  O3' U3     58      62.082  33.152  34.638  1.00  0.00
ATOM   1864 HO3' U3     58      62.902  32.891  34.214  1.00  0.00
TER   
ATOM   1865 MG   MG     59      11.801  43.931  45.097  1.00  0.00
TER   
ATOM   1866 MG   MG     60      27.572  30.866  55.528  1.00  0.00
TER   
ATOM   1867 MG   MG     61      40.076  41.899  46.413  1.00  0.00
TER   
ATOM   1868 MG   MG     62      17.587  18.650  48.902  1.00  0.00
TER   
ATOM   1869 MG   MG     63       7.285  23.118  50.827  1.00  0.00
TER   
ATOM   1870 MG   MG     64      51.928  24.883  46.114  1.00  0.00
TER   
END   
