# Supplementary material for: Modelling the structures of frameshift-stimulatory pseudoknots from representative bat coronaviruses
Source: PLoS Comput Biol. 2023 May 19;19(5):e1011124. doi: 10.1371/journal.pcbi.1011124 (PMC10234561; doi:10.1371/journal.pcbi.1011124)
Supplement: S3 Data — PDB files for the top 3 representative clusters from each conformer (threaded/unthreaded) of each pseudoknot described in the main text, along with PDB files for the representative clusters shown in S8–S18 Figs. (ZIP) [file pcbi.1011124.s003.zip › SI_Model_PDB_files/Neixiang-64_unthreaded_noMg_cluster1.pdb]

ATOM      1 HO5' A5      1      11.235  57.153  42.115  1.00  0.00
ATOM      2  O5' A5      1      11.303  57.498  41.222  1.00  0.00
ATOM      3  C5' A5      1      12.211  58.567  41.169  1.00  0.00
ATOM      4  H5' A5      1      11.848  59.428  41.731  1.00  0.00
ATOM      5 H5'' A5      1      12.402  58.837  40.130  1.00  0.00
ATOM      6  C4' A5      1      13.501  57.999  41.818  1.00  0.00
ATOM      7  H4' A5      1      14.276  58.741  41.624  1.00  0.00
ATOM      8  O4' A5      1      13.453  57.673  43.234  1.00  0.00
ATOM      9  C1' A5      1      14.573  56.839  43.605  1.00  0.00
ATOM     10  H1' A5      1      15.342  57.416  44.119  1.00  0.00
ATOM     11  N9  A5      1      13.977  55.784  44.475  1.00  0.00
ATOM     12  C8  A5      1      13.380  54.589  44.147  1.00  0.00
ATOM     13  H8  A5      1      13.111  54.385  43.121  1.00  0.00
ATOM     14  N7  A5      1      12.891  53.849  45.119  1.00  0.00
ATOM     15  C5  A5      1      13.442  54.483  46.196  1.00  0.00
ATOM     16  C6  A5      1      13.548  54.038  47.570  1.00  0.00
ATOM     17  N6  A5      1      12.905  53.055  48.147  1.00  0.00
ATOM     18  H61 A5      1      12.854  53.041  49.156  1.00  0.00
ATOM     19  H62 A5      1      12.461  52.432  47.487  1.00  0.00
ATOM     20  N1  A5      1      14.203  54.800  48.443  1.00  0.00
ATOM     21  C2  A5      1      14.793  55.832  47.982  1.00  0.00
ATOM     22  H2  A5      1      15.383  56.395  48.690  1.00  0.00
ATOM     23  N3  A5      1      14.692  56.385  46.734  1.00  0.00
ATOM     24  C4  A5      1      14.036  55.610  45.885  1.00  0.00
ATOM     25  C3' A5      1      13.981  56.741  41.206  1.00  0.00
ATOM     26  H3' A5      1      13.226  55.966  41.330  1.00  0.00
ATOM     27  C2' A5      1      15.105  56.427  42.215  1.00  0.00
ATOM     28  H2' A5      1      15.218  55.354  42.061  1.00  0.00
ATOM     29  O2' A5      1      16.237  57.151  41.895  1.00  0.00
ATOM     30 HO2' A5      1      16.573  56.976  41.014  1.00  0.00
ATOM     31  O3' A5      1      14.378  56.884  39.856  1.00  0.00
ATOM     32  P   G       2      14.926  55.715  38.928  1.00  0.00
ATOM     33  OP1 G       2      15.073  56.337  37.602  1.00  0.00
ATOM     34  OP2 G       2      14.184  54.420  39.029  1.00  0.00
ATOM     35  O5' G       2      16.325  55.631  39.590  1.00  0.00
ATOM     36  C5' G       2      17.433  56.499  39.150  1.00  0.00
ATOM     37  H5' G       2      17.021  57.494  39.319  1.00  0.00
ATOM     38 H5'' G       2      17.464  56.488  38.061  1.00  0.00
ATOM     39  C4' G       2      18.751  56.266  39.840  1.00  0.00
ATOM     40  H4' G       2      19.558  56.537  39.158  1.00  0.00
ATOM     41  O4' G       2      18.894  56.982  41.087  1.00  0.00
ATOM     42  C1' G       2      19.894  56.228  41.873  1.00  0.00
ATOM     43  H1' G       2      20.749  56.898  41.959  1.00  0.00
ATOM     44  N9  G       2      19.379  55.913  43.160  1.00  0.00
ATOM     45  C8  G       2      19.898  56.339  44.340  1.00  0.00
ATOM     46  H8  G       2      20.740  57.014  44.385  1.00  0.00
ATOM     47  N7  G       2      19.322  55.916  45.424  1.00  0.00
ATOM     48  C5  G       2      18.317  55.129  44.900  1.00  0.00
ATOM     49  C6  G       2      17.415  54.300  45.563  1.00  0.00
ATOM     50  O6  G       2      17.219  54.142  46.809  1.00  0.00
ATOM     51  N1  G       2      16.575  53.567  44.685  1.00  0.00
ATOM     52  H1  G       2      15.771  53.104  45.083  1.00  0.00
ATOM     53  C2  G       2      16.649  53.626  43.368  1.00  0.00
ATOM     54  N2  G       2      15.867  52.862  42.680  1.00  0.00
ATOM     55  H21 G       2      15.362  52.217  43.271  1.00  0.00
ATOM     56  H22 G       2      15.973  52.853  41.676  1.00  0.00
ATOM     57  N3  G       2      17.538  54.330  42.709  1.00  0.00
ATOM     58  C4  G       2      18.379  55.021  43.531  1.00  0.00
ATOM     59  C3' G       2      19.189  54.761  40.027  1.00  0.00
ATOM     60  H3' G       2      18.413  54.170  40.515  1.00  0.00
ATOM     61  C2' G       2      20.298  55.007  41.037  1.00  0.00
ATOM     62  H2' G       2      20.367  54.126  41.675  1.00  0.00
ATOM     63  O2' G       2      21.558  55.295  40.395  1.00  0.00
ATOM     64 HO2' G       2      21.772  54.571  39.802  1.00  0.00
ATOM     65  O3' G       2      19.822  54.319  38.853  1.00  0.00
ATOM     66  P   U       3      19.719  52.885  38.366  1.00  0.00
ATOM     67  OP1 U       3      20.735  52.698  37.317  1.00  0.00
ATOM     68  OP2 U       3      18.308  52.607  38.017  1.00  0.00
ATOM     69  O5' U       3      20.143  51.939  39.689  1.00  0.00
ATOM     70  C5' U       3      20.503  50.580  39.552  1.00  0.00
ATOM     71  H5' U       3      21.454  50.642  39.021  1.00  0.00
ATOM     72 H5'' U       3      19.801  50.153  38.835  1.00  0.00
ATOM     73  C4' U       3      20.528  49.883  40.893  1.00  0.00
ATOM     74  H4' U       3      20.778  48.847  40.663  1.00  0.00
ATOM     75  O4' U       3      21.483  50.400  41.760  1.00  0.00
ATOM     76  C1' U       3      20.827  50.814  42.929  1.00  0.00
ATOM     77  H1' U       3      20.765  49.966  43.611  1.00  0.00
ATOM     78  N1  U       3      21.502  51.962  43.587  1.00  0.00
ATOM     79  C6  U       3      22.542  52.627  42.961  1.00  0.00
ATOM     80  H6  U       3      22.821  52.319  41.964  1.00  0.00
ATOM     81  C5  U       3      23.111  53.726  43.464  1.00  0.00
ATOM     82  H5  U       3      23.902  54.257  42.956  1.00  0.00
ATOM     83  C4  U       3      22.644  54.209  44.781  1.00  0.00
ATOM     84  O4  U       3      23.034  55.224  45.360  1.00  0.00
ATOM     85  N3  U       3      21.639  53.443  45.386  1.00  0.00
ATOM     86  H3  U       3      21.202  53.809  46.220  1.00  0.00
ATOM     87  C2  U       3      21.061  52.322  44.809  1.00  0.00
ATOM     88  O2  U       3      20.107  51.715  45.402  1.00  0.00
ATOM     89  C3' U       3      19.104  50.012  41.485  1.00  0.00
ATOM     90  H3' U       3      18.386  50.294  40.716  1.00  0.00
ATOM     91  C2' U       3      19.335  51.076  42.547  1.00  0.00
ATOM     92  H2' U       3      19.209  52.066  42.109  1.00  0.00
ATOM     93  O2' U       3      18.341  50.892  43.587  1.00  0.00
ATOM     94 HO2' U       3      18.791  51.044  44.421  1.00  0.00
ATOM     95  O3' U       3      18.718  48.720  42.066  1.00  0.00
ATOM     96  P   G       4      18.238  47.571  41.115  1.00  0.00
ATOM     97  OP1 G       4      17.432  48.145  40.033  1.00  0.00
ATOM     98  OP2 G       4      17.641  46.537  41.911  1.00  0.00
ATOM     99  O5' G       4      19.554  46.968  40.475  1.00  0.00
ATOM    100  C5' G       4      19.545  46.774  39.095  1.00  0.00
ATOM    101  H5' G       4      19.261  47.691  38.580  1.00  0.00
ATOM    102 H5'' G       4      18.870  45.993  38.747  1.00  0.00
ATOM    103  C4' G       4      20.934  46.398  38.654  1.00  0.00
ATOM    104  H4' G       4      20.897  46.282  37.571  1.00  0.00
ATOM    105  O4' G       4      21.881  47.395  38.978  1.00  0.00
ATOM    106  C1' G       4      22.903  46.756  39.678  1.00  0.00
ATOM    107  H1' G       4      23.725  47.194  39.111  1.00  0.00
ATOM    108  N9  G       4      23.002  47.190  41.133  1.00  0.00
ATOM    109  C8  G       4      22.153  46.855  42.148  1.00  0.00
ATOM    110  H8  G       4      21.458  46.032  42.074  1.00  0.00
ATOM    111  N7  G       4      22.380  47.498  43.280  1.00  0.00
ATOM    112  C5  G       4      23.455  48.354  42.939  1.00  0.00
ATOM    113  C6  G       4      24.090  49.502  43.600  1.00  0.00
ATOM    114  O6  G       4      24.000  49.849  44.790  1.00  0.00
ATOM    115  N1  G       4      25.024  50.259  42.736  1.00  0.00
ATOM    116  H1  G       4      25.603  50.966  43.166  1.00  0.00
ATOM    117  C2  G       4      25.430  49.760  41.553  1.00  0.00
ATOM    118  N2  G       4      26.456  50.289  41.071  1.00  0.00
ATOM    119  H21 G       4      26.966  51.000  41.576  1.00  0.00
ATOM    120  H22 G       4      26.952  49.716  40.403  1.00  0.00
ATOM    121  N3  G       4      24.949  48.634  41.024  1.00  0.00
ATOM    122  C4  G       4      23.910  48.105  41.673  1.00  0.00
ATOM    123  C3' G       4      21.342  45.045  39.256  1.00  0.00
ATOM    124  H3' G       4      20.759  44.862  40.159  1.00  0.00
ATOM    125  C2' G       4      22.889  45.267  39.310  1.00  0.00
ATOM    126  H2' G       4      23.282  44.615  40.091  1.00  0.00
ATOM    127  O2' G       4      23.655  45.121  38.066  1.00  0.00
ATOM    128 HO2' G       4      23.156  44.465  37.575  1.00  0.00
ATOM    129  O3' G       4      21.069  43.935  38.361  1.00  0.00
ATOM    130  P   C       5      20.996  42.445  38.975  1.00  0.00
ATOM    131  OP1 C       5      20.485  41.498  37.967  1.00  0.00
ATOM    132  OP2 C       5      20.338  42.546  40.319  1.00  0.00
ATOM    133  O5' C       5      22.427  42.106  39.415  1.00  0.00
ATOM    134  C5' C       5      23.339  41.670  38.496  1.00  0.00
ATOM    135  H5' C       5      23.560  42.387  37.706  1.00  0.00
ATOM    136 H5'' C       5      22.996  40.767  37.990  1.00  0.00
ATOM    137  C4' C       5      24.604  41.272  39.239  1.00  0.00
ATOM    138  H4' C       5      25.114  40.594  38.555  1.00  0.00
ATOM    139  O4' C       5      25.400  42.371  39.504  1.00  0.00
ATOM    140  C1' C       5      25.793  42.270  40.872  1.00  0.00
ATOM    141  H1' C       5      26.704  41.673  40.913  1.00  0.00
ATOM    142  N1  C       5      26.260  43.648  41.307  1.00  0.00
ATOM    143  C6  C       5      25.494  44.467  42.074  1.00  0.00
ATOM    144  H6  C       5      24.496  44.239  42.416  1.00  0.00
ATOM    145  C5  C       5      26.064  45.605  42.538  1.00  0.00
ATOM    146  H5  C       5      25.559  46.253  43.240  1.00  0.00
ATOM    147  C4  C       5      27.309  46.050  42.011  1.00  0.00
ATOM    148  N4  C       5      27.904  47.125  42.362  1.00  0.00
ATOM    149  H41 C       5      27.461  47.776  42.993  1.00  0.00
ATOM    150  H42 C       5      28.664  47.319  41.724  1.00  0.00
ATOM    151  N3  C       5      27.918  45.392  41.120  1.00  0.00
ATOM    152  C2  C       5      27.411  44.165  40.718  1.00  0.00
ATOM    153  O2  C       5      27.996  43.617  39.766  1.00  0.00
ATOM    154  C3' C       5      24.385  40.383  40.501  1.00  0.00
ATOM    155  H3' C       5      23.341  40.137  40.694  1.00  0.00
ATOM    156  C2' C       5      24.755  41.452  41.591  1.00  0.00
ATOM    157  H2' C       5      23.886  42.096  41.725  1.00  0.00
ATOM    158  O2' C       5      25.127  40.998  42.870  1.00  0.00
ATOM    159 HO2' C       5      25.390  40.085  42.735  1.00  0.00
ATOM    160  O3' C       5      25.175  39.234  40.563  1.00  0.00
ATOM    161  P   G       6      24.808  38.042  41.441  1.00  0.00
ATOM    162  OP1 G       6      23.289  38.057  41.631  1.00  0.00
ATOM    163  OP2 G       6      25.711  38.018  42.580  1.00  0.00
ATOM    164  O5' G       6      25.096  36.833  40.381  1.00  0.00
ATOM    165  C5' G       6      24.306  36.490  39.267  1.00  0.00
ATOM    166  H5' G       6      24.949  35.849  38.664  1.00  0.00
ATOM    167 H5'' G       6      24.098  37.382  38.675  1.00  0.00
ATOM    168  C4' G       6      23.028  35.804  39.594  1.00  0.00
ATOM    169  H4' G       6      22.429  36.443  40.242  1.00  0.00
ATOM    170  O4' G       6      22.245  35.485  38.428  1.00  0.00
ATOM    171  C1' G       6      21.720  34.230  38.665  1.00  0.00
ATOM    172  H1' G       6      20.661  34.321  38.422  1.00  0.00
ATOM    173  N9  G       6      22.320  33.175  37.769  1.00  0.00
ATOM    174  C8  G       6      23.448  33.204  36.968  1.00  0.00
ATOM    175  H8  G       6      24.032  34.048  36.633  1.00  0.00
ATOM    176  N7  G       6      23.859  31.994  36.681  1.00  0.00
ATOM    177  C5  G       6      22.799  31.123  37.061  1.00  0.00
ATOM    178  C6  G       6      22.515  29.710  36.780  1.00  0.00
ATOM    179  O6  G       6      23.142  28.933  36.108  1.00  0.00
ATOM    180  N1  G       6      21.299  29.282  37.294  1.00  0.00
ATOM    181  H1  G       6      21.073  28.386  36.885  1.00  0.00
ATOM    182  C2  G       6      20.509  30.083  37.995  1.00  0.00
ATOM    183  N2  G       6      19.411  29.543  38.595  1.00  0.00
ATOM    184  H21 G       6      18.924  30.211  39.175  1.00  0.00
ATOM    185  H22 G       6      19.167  28.565  38.666  1.00  0.00
ATOM    186  N3  G       6      20.687  31.365  38.220  1.00  0.00
ATOM    187  C4  G       6      21.879  31.830  37.758  1.00  0.00
ATOM    188  C3' G       6      23.248  34.473  40.473  1.00  0.00
ATOM    189  H3' G       6      24.145  33.900  40.242  1.00  0.00
ATOM    190  C2' G       6      21.937  33.762  40.089  1.00  0.00
ATOM    191  H2' G       6      22.041  32.677  40.096  1.00  0.00
ATOM    192  O2' G       6      20.819  34.129  40.872  1.00  0.00
ATOM    193 HO2' G       6      21.280  34.451  41.651  1.00  0.00
ATOM    194  O3' G       6      23.232  34.737  41.873  1.00  0.00
ATOM    195  P   G       7      24.055  33.814  42.905  1.00  0.00
ATOM    196  OP1 G       7      23.957  34.379  44.306  1.00  0.00
ATOM    197  OP2 G       7      25.354  33.495  42.298  1.00  0.00
ATOM    198  O5' G       7      23.295  32.358  42.946  1.00  0.00
ATOM    199  C5' G       7      22.150  32.074  43.678  1.00  0.00
ATOM    200  H5' G       7      21.490  32.932  43.557  1.00  0.00
ATOM    201 H5'' G       7      22.402  32.001  44.736  1.00  0.00
ATOM    202  C4' G       7      21.395  30.796  43.365  1.00  0.00
ATOM    203  H4' G       7      20.437  30.837  43.883  1.00  0.00
ATOM    204  O4' G       7      21.146  30.633  41.947  1.00  0.00
ATOM    205  C1' G       7      21.368  29.234  41.543  1.00  0.00
ATOM    206  H1' G       7      20.537  28.763  41.019  1.00  0.00
ATOM    207  N9  G       7      22.513  29.018  40.606  1.00  0.00
ATOM    208  C8  G       7      23.476  29.876  40.150  1.00  0.00
ATOM    209  H8  G       7      23.564  30.885  40.524  1.00  0.00
ATOM    210  N7  G       7      24.313  29.319  39.302  1.00  0.00
ATOM    211  C5  G       7      23.859  27.942  39.226  1.00  0.00
ATOM    212  C6  G       7      24.257  26.901  38.410  1.00  0.00
ATOM    213  O6  G       7      25.184  26.880  37.614  1.00  0.00
ATOM    214  N1  G       7      23.517  25.778  38.510  1.00  0.00
ATOM    215  H1  G       7      23.766  24.936  38.011  1.00  0.00
ATOM    216  C2  G       7      22.426  25.723  39.247  1.00  0.00
ATOM    217  N2  G       7      21.753  24.603  39.291  1.00  0.00
ATOM    218  H21 G       7      20.941  24.585  39.891  1.00  0.00
ATOM    219  H22 G       7      22.013  23.835  38.688  1.00  0.00
ATOM    220  N3  G       7      21.912  26.683  39.988  1.00  0.00
ATOM    221  C4  G       7      22.656  27.829  39.947  1.00  0.00
ATOM    222  C3' G       7      22.204  29.523  43.802  1.00  0.00
ATOM    223  H3' G       7      23.251  29.640  43.524  1.00  0.00
ATOM    224  C2' G       7      21.587  28.477  42.841  1.00  0.00
ATOM    225  H2' G       7      22.083  27.524  42.657  1.00  0.00
ATOM    226  O2' G       7      20.214  28.233  43.096  1.00  0.00
ATOM    227 HO2' G       7      20.141  28.357  44.045  1.00  0.00
ATOM    228  O3' G       7      21.910  29.136  45.132  1.00  0.00
ATOM    229  P   G       8      22.752  28.071  45.848  1.00  0.00
ATOM    230  OP1 G       8      22.291  28.010  47.243  1.00  0.00
ATOM    231  OP2 G       8      24.199  28.329  45.590  1.00  0.00
ATOM    232  O5' G       8      22.456  26.706  45.126  1.00  0.00
ATOM    233  C5' G       8      21.221  25.924  45.275  1.00  0.00
ATOM    234  H5' G       8      20.453  26.401  44.666  1.00  0.00
ATOM    235 H5'' G       8      20.865  25.935  46.305  1.00  0.00
ATOM    236  C4' G       8      21.329  24.515  44.699  1.00  0.00
ATOM    237  H4' G       8      20.524  23.823  44.946  1.00  0.00
ATOM    238  O4' G       8      21.427  24.543  43.219  1.00  0.00
ATOM    239  C1' G       8      22.298  23.541  42.785  1.00  0.00
ATOM    240  H1' G       8      21.815  22.864  42.080  1.00  0.00
ATOM    241  N9  G       8      23.551  24.101  42.195  1.00  0.00
ATOM    242  C8  G       8      24.129  25.286  42.540  1.00  0.00
ATOM    243  H8  G       8      23.537  25.970  43.131  1.00  0.00
ATOM    244  N7  G       8      25.309  25.514  41.946  1.00  0.00
ATOM    245  C5  G       8      25.585  24.330  41.259  1.00  0.00
ATOM    246  C6  G       8      26.692  23.869  40.490  1.00  0.00
ATOM    247  O6  G       8      27.732  24.475  40.119  1.00  0.00
ATOM    248  N1  G       8      26.536  22.538  40.068  1.00  0.00
ATOM    249  H1  G       8      27.286  22.116  39.541  1.00  0.00
ATOM    250  C2  G       8      25.463  21.762  40.204  1.00  0.00
ATOM    251  N2  G       8      25.432  20.530  39.758  1.00  0.00
ATOM    252  H21 G       8      26.172  20.202  39.153  1.00  0.00
ATOM    253  H22 G       8      24.686  19.938  40.094  1.00  0.00
ATOM    254  N3  G       8      24.393  22.184  40.867  1.00  0.00
ATOM    255  C4  G       8      24.500  23.476  41.349  1.00  0.00
ATOM    256  C3' G       8      22.589  23.787  45.136  1.00  0.00
ATOM    257  H3' G       8      23.463  24.429  45.021  1.00  0.00
ATOM    258  C2' G       8      22.714  22.804  44.042  1.00  0.00
ATOM    259  H2' G       8      23.738  22.431  44.031  1.00  0.00
ATOM    260  O2' G       8      21.667  21.812  44.075  1.00  0.00
ATOM    261 HO2' G       8      21.333  21.618  44.954  1.00  0.00
ATOM    262  O3' G       8      22.504  23.215  46.436  1.00  0.00
ATOM    263  P   G       9      23.826  22.932  47.253  1.00  0.00
ATOM    264  OP1 G       9      23.336  22.403  48.538  1.00  0.00
ATOM    265  OP2 G       9      24.680  24.119  47.290  1.00  0.00
ATOM    266  O5' G       9      24.654  21.856  46.456  1.00  0.00
ATOM    267  C5' G       9      24.119  20.461  46.545  1.00  0.00
ATOM    268  H5' G       9      23.102  20.542  46.162  1.00  0.00
ATOM    269 H5'' G       9      24.026  20.128  47.579  1.00  0.00
ATOM    270  C4' G       9      24.820  19.568  45.627  1.00  0.00
ATOM    271  H4' G       9      24.290  18.616  45.599  1.00  0.00
ATOM    272  O4' G       9      24.889  20.099  44.266  1.00  0.00
ATOM    273  C1' G       9      26.116  19.680  43.685  1.00  0.00
ATOM    274  H1' G       9      26.023  19.163  42.731  1.00  0.00
ATOM    275  N9  G       9      26.974  20.871  43.331  1.00  0.00
ATOM    276  C8  G       9      26.854  22.210  43.608  1.00  0.00
ATOM    277  H8  G       9      25.919  22.438  44.098  1.00  0.00
ATOM    278  N7  G       9      27.864  22.972  43.340  1.00  0.00
ATOM    279  C5  G       9      28.726  22.082  42.754  1.00  0.00
ATOM    280  C6  G       9      29.933  22.334  42.038  1.00  0.00
ATOM    281  O6  G       9      30.542  23.407  41.862  1.00  0.00
ATOM    282  N1  G       9      30.378  21.219  41.347  1.00  0.00
ATOM    283  H1  G       9      31.231  21.266  40.807  1.00  0.00
ATOM    284  C2  G       9      29.790  19.994  41.471  1.00  0.00
ATOM    285  N2  G       9      30.542  18.976  41.148  1.00  0.00
ATOM    286  H21 G       9      30.254  18.008  41.165  1.00  0.00
ATOM    287  H22 G       9      31.431  19.078  40.680  1.00  0.00
ATOM    288  N3  G       9      28.675  19.678  42.107  1.00  0.00
ATOM    289  C4  G       9      28.198  20.790  42.698  1.00  0.00
ATOM    290  C3' G       9      26.203  19.349  46.048  1.00  0.00
ATOM    291  H3' G       9      26.568  20.354  46.257  1.00  0.00
ATOM    292  C2' G       9      26.771  18.769  44.751  1.00  0.00
ATOM    293  H2' G       9      27.856  18.829  44.671  1.00  0.00
ATOM    294  O2' G       9      26.384  17.435  44.463  1.00  0.00
ATOM    295 HO2' G       9      26.496  16.928  45.271  1.00  0.00
ATOM    296  O3' G       9      26.283  18.447  47.160  1.00  0.00
ATOM    297  P   C      10      27.520  18.565  48.176  1.00  0.00
ATOM    298  OP1 C      10      27.162  17.635  49.317  1.00  0.00
ATOM    299  OP2 C      10      27.779  19.978  48.416  1.00  0.00
ATOM    300  O5' C      10      28.707  17.999  47.325  1.00  0.00
ATOM    301  C5' C      10      28.736  16.666  46.897  1.00  0.00
ATOM    302  H5' C      10      27.823  16.399  46.364  1.00  0.00
ATOM    303 H5'' C      10      28.839  16.093  47.819  1.00  0.00
ATOM    304  C4' C      10      29.854  16.387  45.884  1.00  0.00
ATOM    305  H4' C      10      29.951  15.324  45.663  1.00  0.00
ATOM    306  O4' C      10      29.896  17.360  44.805  1.00  0.00
ATOM    307  C1' C      10      31.209  17.681  44.309  1.00  0.00
ATOM    308  H1' C      10      31.438  17.364  43.292  1.00  0.00
ATOM    309  N1  C      10      31.532  19.119  44.412  1.00  0.00
ATOM    310  C6  C      10      30.907  20.021  45.243  1.00  0.00
ATOM    311  H6  C      10      30.128  19.556  45.829  1.00  0.00
ATOM    312  C5  C      10      31.354  21.289  45.333  1.00  0.00
ATOM    313  H5  C      10      30.834  21.864  46.084  1.00  0.00
ATOM    314  C4  C      10      32.328  21.689  44.325  1.00  0.00
ATOM    315  N4  C      10      32.641  22.926  44.090  1.00  0.00
ATOM    316  H41 C      10      32.150  23.586  44.675  1.00  0.00
ATOM    317  H42 C      10      33.322  23.126  43.371  1.00  0.00
ATOM    318  N3  C      10      32.942  20.826  43.623  1.00  0.00
ATOM    319  C2  C      10      32.633  19.523  43.660  1.00  0.00
ATOM    320  O2  C      10      33.267  18.729  43.028  1.00  0.00
ATOM    321  C3' C      10      31.214  16.573  46.535  1.00  0.00
ATOM    322  H3' C      10      31.208  17.456  47.174  1.00  0.00
ATOM    323  C2' C      10      32.079  16.862  45.316  1.00  0.00
ATOM    324  H2' C      10      32.850  17.482  45.774  1.00  0.00
ATOM    325  O2' C      10      32.488  15.684  44.643  1.00  0.00
ATOM    326 HO2' C      10      33.384  15.778  44.310  1.00  0.00
ATOM    327  O3' C      10      31.690  15.416  47.183  1.00  0.00
ATOM    328  P   U      11      32.649  15.475  48.361  1.00  0.00
ATOM    329  OP1 U      11      32.923  14.087  48.794  1.00  0.00
ATOM    330  OP2 U      11      31.938  16.348  49.339  1.00  0.00
ATOM    331  O5' U      11      34.071  16.114  47.905  1.00  0.00
ATOM    332  C5' U      11      34.898  15.402  46.949  1.00  0.00
ATOM    333  H5' U      11      34.183  14.954  46.260  1.00  0.00
ATOM    334 H5'' U      11      35.380  14.548  47.424  1.00  0.00
ATOM    335  C4' U      11      35.897  16.392  46.287  1.00  0.00
ATOM    336  H4' U      11      36.437  15.797  45.551  1.00  0.00
ATOM    337  O4' U      11      35.354  17.513  45.614  1.00  0.00
ATOM    338  C1' U      11      36.388  18.475  45.427  1.00  0.00
ATOM    339  H1' U      11      36.842  18.254  44.460  1.00  0.00
ATOM    340  N1  U      11      35.951  19.859  45.555  1.00  0.00
ATOM    341  C6  U      11      35.090  20.233  46.536  1.00  0.00
ATOM    342  H6  U      11      34.571  19.493  47.127  1.00  0.00
ATOM    343  C5  U      11      34.855  21.604  46.764  1.00  0.00
ATOM    344  H5  U      11      34.237  21.973  47.569  1.00  0.00
ATOM    345  C4  U      11      35.475  22.587  45.859  1.00  0.00
ATOM    346  O4  U      11      35.365  23.815  45.929  1.00  0.00
ATOM    347  N3  U      11      36.335  22.114  44.899  1.00  0.00
ATOM    348  H3  U      11      36.841  22.778  44.331  1.00  0.00
ATOM    349  C2  U      11      36.532  20.790  44.723  1.00  0.00
ATOM    350  O2  U      11      37.256  20.561  43.783  1.00  0.00
ATOM    351  C3' U      11      36.864  16.963  47.247  1.00  0.00
ATOM    352  H3' U      11      36.234  17.370  48.037  1.00  0.00
ATOM    353  C2' U      11      37.504  18.222  46.518  1.00  0.00
ATOM    354  H2' U      11      37.621  19.076  47.186  1.00  0.00
ATOM    355  O2' U      11      38.714  17.976  45.812  1.00  0.00
ATOM    356 HO2' U      11      39.297  17.600  46.475  1.00  0.00
ATOM    357  O3' U      11      37.721  15.949  47.573  1.00  0.00
ATOM    358  P   C      12      38.809  16.188  48.768  1.00  0.00
ATOM    359  OP1 C      12      39.398  14.902  49.208  1.00  0.00
ATOM    360  OP2 C      12      38.108  17.085  49.726  1.00  0.00
ATOM    361  O5' C      12      39.901  17.049  48.007  1.00  0.00
ATOM    362  C5' C      12      40.797  17.875  48.666  1.00  0.00
ATOM    363  H5' C      12      41.260  17.257  49.435  1.00  0.00
ATOM    364 H5'' C      12      40.204  18.566  49.266  1.00  0.00
ATOM    365  C4' C      12      41.834  18.590  47.789  1.00  0.00
ATOM    366  H4' C      12      42.596  17.848  47.551  1.00  0.00
ATOM    367  O4' C      12      41.167  19.109  46.640  1.00  0.00
ATOM    368  C1' C      12      41.662  20.402  46.333  1.00  0.00
ATOM    369  H1' C      12      41.982  20.465  45.293  1.00  0.00
ATOM    370  N1  C      12      40.668  21.514  46.547  1.00  0.00
ATOM    371  C6  C      12      39.517  21.224  47.307  1.00  0.00
ATOM    372  H6  C      12      39.324  20.209  47.622  1.00  0.00
ATOM    373  C5  C      12      38.691  22.266  47.641  1.00  0.00
ATOM    374  H5  C      12      37.767  22.117  48.180  1.00  0.00
ATOM    375  C4  C      12      39.027  23.536  47.083  1.00  0.00
ATOM    376  N4  C      12      38.282  24.555  47.243  1.00  0.00
ATOM    377  H41 C      12      37.401  24.486  47.732  1.00  0.00
ATOM    378  H42 C      12      38.490  25.453  46.830  1.00  0.00
ATOM    379  N3  C      12      40.147  23.783  46.408  1.00  0.00
ATOM    380  C2  C      12      40.976  22.791  46.070  1.00  0.00
ATOM    381  O2  C      12      41.963  23.033  45.424  1.00  0.00
ATOM    382  C3' C      12      42.548  19.733  48.533  1.00  0.00
ATOM    383  H3' C      12      41.853  20.325  49.129  1.00  0.00
ATOM    384  C2' C      12      42.882  20.517  47.275  1.00  0.00
ATOM    385  H2' C      12      42.989  21.567  47.550  1.00  0.00
ATOM    386  O2' C      12      43.992  20.027  46.605  1.00  0.00
ATOM    387 HO2' C      12      44.511  19.574  47.273  1.00  0.00
ATOM    388  O3' C      12      43.781  19.350  49.159  1.00  0.00
ATOM    389  P   U      13      44.116  20.146  50.509  1.00  0.00
ATOM    390  OP1 U      13      45.345  19.583  51.039  1.00  0.00
ATOM    391  OP2 U      13      42.879  20.227  51.328  1.00  0.00
ATOM    392  O5' U      13      44.373  21.583  49.993  1.00  0.00
ATOM    393  C5' U      13      45.653  21.974  49.530  1.00  0.00
ATOM    394  H5' U      13      45.954  21.338  48.698  1.00  0.00
ATOM    395 H5'' U      13      46.343  21.941  50.373  1.00  0.00
ATOM    396  C4' U      13      45.713  23.457  48.999  1.00  0.00
ATOM    397  H4' U      13      46.637  23.628  48.447  1.00  0.00
ATOM    398  O4' U      13      44.653  23.713  48.043  1.00  0.00
ATOM    399  C1' U      13      44.110  25.057  48.367  1.00  0.00
ATOM    400  H1' U      13      44.309  25.713  47.520  1.00  0.00
ATOM    401  N1  U      13      42.680  25.125  48.897  1.00  0.00
ATOM    402  C6  U      13      41.973  24.060  49.443  1.00  0.00
ATOM    403  H6  U      13      42.418  23.077  49.403  1.00  0.00
ATOM    404  C5  U      13      40.684  24.312  49.815  1.00  0.00
ATOM    405  H5  U      13      39.943  23.574  50.086  1.00  0.00
ATOM    406  C4  U      13      40.096  25.645  49.802  1.00  0.00
ATOM    407  O4  U      13      39.047  25.982  50.238  1.00  0.00
ATOM    408  N3  U      13      40.896  26.590  49.186  1.00  0.00
ATOM    409  H3  U      13      40.522  27.519  49.049  1.00  0.00
ATOM    410  C2  U      13      42.128  26.375  48.766  1.00  0.00
ATOM    411  O2  U      13      42.719  27.326  48.192  1.00  0.00
ATOM    412  C3' U      13      45.546  24.389  50.163  1.00  0.00
ATOM    413  H3' U      13      44.750  24.115  50.856  1.00  0.00
ATOM    414  C2' U      13      45.036  25.658  49.422  1.00  0.00
ATOM    415  H2' U      13      44.464  26.314  50.078  1.00  0.00
ATOM    416  O2' U      13      46.085  26.375  48.806  1.00  0.00
ATOM    417 HO2' U      13      46.378  27.103  49.358  1.00  0.00
ATOM    418  O3' U      13      46.825  24.522  50.895  1.00  0.00
ATOM    419  P   A      14      46.813  25.401  52.226  1.00  0.00
ATOM    420  OP1 A      14      48.256  25.332  52.718  1.00  0.00
ATOM    421  OP2 A      14      45.754  24.840  53.121  1.00  0.00
ATOM    422  O5' A      14      46.526  26.901  51.939  1.00  0.00
ATOM    423  C5' A      14      47.488  27.882  51.463  1.00  0.00
ATOM    424  H5' A      14      47.832  27.566  50.478  1.00  0.00
ATOM    425 H5'' A      14      48.354  27.912  52.124  1.00  0.00
ATOM    426  C4' A      14      46.837  29.257  51.266  1.00  0.00
ATOM    427  H4' A      14      47.585  29.865  50.756  1.00  0.00
ATOM    428  O4' A      14      45.713  29.156  50.426  1.00  0.00
ATOM    429  C1' A      14      44.746  30.103  50.883  1.00  0.00
ATOM    430  H1' A      14      44.513  30.756  50.042  1.00  0.00
ATOM    431  N9  A      14      43.529  29.497  51.368  1.00  0.00
ATOM    432  C8  A      14      43.347  28.183  51.761  1.00  0.00
ATOM    433  H8  A      14      44.157  27.496  51.956  1.00  0.00
ATOM    434  N7  A      14      42.149  28.018  52.281  1.00  0.00
ATOM    435  C5  A      14      41.519  29.196  52.104  1.00  0.00
ATOM    436  C6  A      14      40.216  29.640  52.438  1.00  0.00
ATOM    437  N6  A      14      39.189  28.885  52.820  1.00  0.00
ATOM    438  H61 A      14      39.326  27.886  52.768  1.00  0.00
ATOM    439  H62 A      14      38.276  29.300  52.940  1.00  0.00
ATOM    440  N1  A      14      39.900  30.952  52.343  1.00  0.00
ATOM    441  C2  A      14      40.869  31.753  51.846  1.00  0.00
ATOM    442  H2  A      14      40.526  32.765  51.694  1.00  0.00
ATOM    443  N3  A      14      42.095  31.440  51.433  1.00  0.00
ATOM    444  C4  A      14      42.392  30.117  51.642  1.00  0.00
ATOM    445  C3' A      14      46.308  29.947  52.549  1.00  0.00
ATOM    446  H3' A      14      45.728  29.194  53.083  1.00  0.00
ATOM    447  C2' A      14      45.464  31.006  51.882  1.00  0.00
ATOM    448  H2' A      14      44.764  31.397  52.622  1.00  0.00
ATOM    449  O2' A      14      46.154  32.005  51.126  1.00  0.00
ATOM    450 HO2' A      14      45.416  32.556  50.857  1.00  0.00
ATOM    451  O3' A      14      47.430  30.363  53.380  1.00  0.00
ATOM    452  P   G      15      47.252  30.695  54.839  1.00  0.00
ATOM    453  OP1 G      15      48.529  31.207  55.386  1.00  0.00
ATOM    454  OP2 G      15      46.801  29.446  55.481  1.00  0.00
ATOM    455  O5' G      15      46.175  31.858  54.941  1.00  0.00
ATOM    456  C5' G      15      46.574  33.211  54.703  1.00  0.00
ATOM    457  H5' G      15      46.870  33.322  53.660  1.00  0.00
ATOM    458 H5'' G      15      47.335  33.538  55.411  1.00  0.00
ATOM    459  C4' G      15      45.388  34.141  54.780  1.00  0.00
ATOM    460  H4' G      15      45.656  35.143  54.446  1.00  0.00
ATOM    461  O4' G      15      44.374  33.752  53.891  1.00  0.00
ATOM    462  C1' G      15      43.171  34.043  54.582  1.00  0.00
ATOM    463  H1' G      15      42.569  34.674  53.928  1.00  0.00
ATOM    464  N9  G      15      42.437  32.829  54.864  1.00  0.00
ATOM    465  C8  G      15      42.855  31.501  54.877  1.00  0.00
ATOM    466  H8  G      15      43.845  31.173  54.598  1.00  0.00
ATOM    467  N7  G      15      41.924  30.628  55.128  1.00  0.00
ATOM    468  C5  G      15      40.822  31.425  55.360  1.00  0.00
ATOM    469  C6  G      15      39.467  31.096  55.609  1.00  0.00
ATOM    470  O6  G      15      38.918  30.032  55.702  1.00  0.00
ATOM    471  N1  G      15      38.648  32.193  55.608  1.00  0.00
ATOM    472  H1  G      15      37.684  32.045  55.869  1.00  0.00
ATOM    473  C2  G      15      39.032  33.452  55.313  1.00  0.00
ATOM    474  N2  G      15      38.194  34.400  55.505  1.00  0.00
ATOM    475  H21 G      15      38.514  35.341  55.323  1.00  0.00
ATOM    476  H22 G      15      37.237  34.159  55.720  1.00  0.00
ATOM    477  N3  G      15      40.246  33.822  55.057  1.00  0.00
ATOM    478  C4  G      15      41.109  32.726  55.056  1.00  0.00
ATOM    479  C3' G      15      44.812  34.265  56.194  1.00  0.00
ATOM    480  H3' G      15      44.646  33.270  56.607  1.00  0.00
ATOM    481  C2' G      15      43.463  34.873  55.825  1.00  0.00
ATOM    482  H2' G      15      42.661  34.700  56.543  1.00  0.00
ATOM    483  O2' G      15      43.439  36.337  55.574  1.00  0.00
ATOM    484 HO2' G      15      42.599  36.654  55.234  1.00  0.00
ATOM    485  O3' G      15      45.598  34.893  57.213  1.00  0.00
ATOM    486  P   U      16      45.436  34.428  58.704  1.00  0.00
ATOM    487  OP1 U      16      46.432  35.209  59.440  1.00  0.00
ATOM    488  OP2 U      16      45.472  32.975  58.793  1.00  0.00
ATOM    489  O5' U      16      44.008  34.855  59.278  1.00  0.00
ATOM    490  C5' U      16      43.583  36.232  59.163  1.00  0.00
ATOM    491  H5' U      16      43.730  36.491  58.115  1.00  0.00
ATOM    492 H5'' U      16      44.124  36.905  59.828  1.00  0.00
ATOM    493  C4' U      16      42.072  36.388  59.484  1.00  0.00
ATOM    494  H4' U      16      41.935  37.459  59.334  1.00  0.00
ATOM    495  O4' U      16      41.284  35.683  58.545  1.00  0.00
ATOM    496  C1' U      16      40.088  35.352  59.164  1.00  0.00
ATOM    497  H1' U      16      39.242  35.805  58.647  1.00  0.00
ATOM    498  N1  U      16      40.011  33.849  59.246  1.00  0.00
ATOM    499  C6  U      16      41.179  33.037  59.246  1.00  0.00
ATOM    500  H6  U      16      42.174  33.457  59.226  1.00  0.00
ATOM    501  C5  U      16      40.972  31.715  59.158  1.00  0.00
ATOM    502  H5  U      16      41.800  31.055  58.946  1.00  0.00
ATOM    503  C4  U      16      39.677  31.079  59.196  1.00  0.00
ATOM    504  O4  U      16      39.456  29.891  59.113  1.00  0.00
ATOM    505  N3  U      16      38.587  31.889  59.111  1.00  0.00
ATOM    506  H3  U      16      37.656  31.535  58.944  1.00  0.00
ATOM    507  C2  U      16      38.703  33.268  59.128  1.00  0.00
ATOM    508  O2  U      16      37.654  33.985  59.067  1.00  0.00
ATOM    509  C3' U      16      41.482  36.020  60.866  1.00  0.00
ATOM    510  H3' U      16      41.899  35.115  61.307  1.00  0.00
ATOM    511  C2' U      16      40.028  36.041  60.544  1.00  0.00
ATOM    512  H2' U      16      39.382  35.468  61.209  1.00  0.00
ATOM    513  O2' U      16      39.562  37.389  60.349  1.00  0.00
ATOM    514 HO2' U      16      39.405  37.735  61.230  1.00  0.00
ATOM    515  O3' U      16      41.674  37.076  61.758  1.00  0.00
ATOM    516  P   G      17      42.667  37.108  62.955  1.00  0.00
ATOM    517  OP1 G      17      42.742  38.528  63.484  1.00  0.00
ATOM    518  OP2 G      17      43.898  36.434  62.576  1.00  0.00
ATOM    519  O5' G      17      41.905  36.165  63.996  1.00  0.00
ATOM    520  C5' G      17      40.844  36.775  64.770  1.00  0.00
ATOM    521  H5' G      17      40.120  37.253  64.110  1.00  0.00
ATOM    522 H5'' G      17      41.330  37.635  65.230  1.00  0.00
ATOM    523  C4' G      17      40.138  35.864  65.787  1.00  0.00
ATOM    524  H4' G      17      39.414  36.445  66.359  1.00  0.00
ATOM    525  O4' G      17      39.494  34.825  65.153  1.00  0.00
ATOM    526  C1' G      17      39.159  33.874  66.110  1.00  0.00
ATOM    527  H1' G      17      38.196  34.106  66.563  1.00  0.00
ATOM    528  N9  G      17      39.041  32.465  65.602  1.00  0.00
ATOM    529  C8  G      17      40.091  31.619  65.313  1.00  0.00
ATOM    530  H8  G      17      41.113  31.967  65.319  1.00  0.00
ATOM    531  N7  G      17      39.668  30.377  65.079  1.00  0.00
ATOM    532  C5  G      17      38.267  30.388  65.209  1.00  0.00
ATOM    533  C6  G      17      37.189  29.450  65.086  1.00  0.00
ATOM    534  O6  G      17      37.235  28.260  64.694  1.00  0.00
ATOM    535  N1  G      17      35.996  29.930  65.610  1.00  0.00
ATOM    536  H1  G      17      35.249  29.251  65.589  1.00  0.00
ATOM    537  C2  G      17      35.768  31.215  65.928  1.00  0.00
ATOM    538  N2  G      17      34.577  31.598  66.004  1.00  0.00
ATOM    539  H21 G      17      34.401  32.593  66.011  1.00  0.00
ATOM    540  H22 G      17      33.902  30.943  65.635  1.00  0.00
ATOM    541  N3  G      17      36.695  32.165  65.951  1.00  0.00
ATOM    542  C4  G      17      37.907  31.655  65.630  1.00  0.00
ATOM    543  C3' G      17      41.044  35.237  66.746  1.00  0.00
ATOM    544  H3' G      17      41.880  34.757  66.237  1.00  0.00
ATOM    545  C2' G      17      40.200  34.061  67.273  1.00  0.00
ATOM    546  H2' G      17      40.827  33.180  67.412  1.00  0.00
ATOM    547  O2' G      17      39.420  34.467  68.389  1.00  0.00
ATOM    548 HO2' G      17      40.165  34.764  68.916  1.00  0.00
ATOM    549  O3' G      17      41.513  36.201  67.719  1.00  0.00
ATOM    550  P   C      18      42.455  35.817  68.950  1.00  0.00
ATOM    551  OP1 C      18      42.986  37.004  69.600  1.00  0.00
ATOM    552  OP2 C      18      43.393  34.773  68.409  1.00  0.00
ATOM    553  O5' C      18      41.432  35.090  69.917  1.00  0.00
ATOM    554  C5' C      18      40.786  35.735  70.997  1.00  0.00
ATOM    555  H5' C      18      39.939  36.339  70.672  1.00  0.00
ATOM    556 H5'' C      18      41.452  36.460  71.465  1.00  0.00
ATOM    557  C4' C      18      40.277  34.687  72.072  1.00  0.00
ATOM    558  H4' C      18      39.650  35.197  72.804  1.00  0.00
ATOM    559  O4' C      18      39.510  33.803  71.242  1.00  0.00
ATOM    560  C1' C      18      40.016  32.506  71.608  1.00  0.00
ATOM    561  H1' C      18      39.488  32.128  72.483  1.00  0.00
ATOM    562  N1  C      18      39.692  31.612  70.416  1.00  0.00
ATOM    563  C6  C      18      40.681  31.282  69.521  1.00  0.00
ATOM    564  H6  C      18      41.688  31.642  69.671  1.00  0.00
ATOM    565  C5  C      18      40.383  30.229  68.593  1.00  0.00
ATOM    566  H5  C      18      41.063  29.815  67.863  1.00  0.00
ATOM    567  C4  C      18      39.058  29.740  68.649  1.00  0.00
ATOM    568  N4  C      18      38.751  28.753  67.874  1.00  0.00
ATOM    569  H41 C      18      39.417  28.340  67.236  1.00  0.00
ATOM    570  H42 C      18      37.841  28.315  67.875  1.00  0.00
ATOM    571  N3  C      18      38.149  30.103  69.501  1.00  0.00
ATOM    572  C2  C      18      38.403  31.113  70.406  1.00  0.00
ATOM    573  O2  C      18      37.583  31.308  71.295  1.00  0.00
ATOM    574  C3' C      18      41.440  33.927  72.796  1.00  0.00
ATOM    575  H3' C      18      42.355  34.519  72.775  1.00  0.00
ATOM    576  C2' C      18      41.544  32.696  71.880  1.00  0.00
ATOM    577  H2' C      18      42.087  33.052  71.005  1.00  0.00
ATOM    578  O2' C      18      42.135  31.526  72.479  1.00  0.00
ATOM    579 HO2' C      18      43.074  31.702  72.389  1.00  0.00
ATOM    580  O3' C      18      41.077  33.500  74.116  1.00  0.00
ATOM    581  P   A      19      41.923  34.086  75.311  1.00  0.00
ATOM    582  OP1 A      19      41.205  33.628  76.535  1.00  0.00
ATOM    583  OP2 A      19      42.038  35.533  75.052  1.00  0.00
ATOM    584  O5' A      19      43.348  33.337  75.393  1.00  0.00
ATOM    585  C5' A      19      44.448  33.710  74.640  1.00  0.00
ATOM    586  H5' A      19      44.784  34.720  74.877  1.00  0.00
ATOM    587 H5'' A      19      44.351  33.565  73.564  1.00  0.00
ATOM    588  C4' A      19      45.608  32.772  75.045  1.00  0.00
ATOM    589  H4' A      19      46.560  33.261  74.836  1.00  0.00
ATOM    590  O4' A      19      45.510  32.395  76.465  1.00  0.00
ATOM    591  C1' A      19      45.888  31.006  76.588  1.00  0.00
ATOM    592  H1' A      19      46.690  30.860  77.313  1.00  0.00
ATOM    593  N9  A      19      44.705  30.158  77.076  1.00  0.00
ATOM    594  C8  A      19      43.377  30.421  77.124  1.00  0.00
ATOM    595  H8  A      19      42.931  31.401  77.047  1.00  0.00
ATOM    596  N7  A      19      42.618  29.404  76.992  1.00  0.00
ATOM    597  C5  A      19      43.531  28.356  77.031  1.00  0.00
ATOM    598  C6  A      19      43.430  26.962  77.182  1.00  0.00
ATOM    599  N6  A      19      42.336  26.224  77.194  1.00  0.00
ATOM    600  H61 A      19      41.366  26.506  77.164  1.00  0.00
ATOM    601  H62 A      19      42.402  25.218  77.251  1.00  0.00
ATOM    602  N1  A      19      44.547  26.247  77.264  1.00  0.00
ATOM    603  C2  A      19      45.749  26.828  77.408  1.00  0.00
ATOM    604  H2  A      19      46.656  26.242  77.432  1.00  0.00
ATOM    605  N3  A      19      45.993  28.127  77.417  1.00  0.00
ATOM    606  C4  A      19      44.847  28.805  77.203  1.00  0.00
ATOM    607  C3' A      19      45.550  31.454  74.251  1.00  0.00
ATOM    608  H3' A      19      44.522  31.118  74.113  1.00  0.00
ATOM    609  C2' A      19      46.317  30.451  75.190  1.00  0.00
ATOM    610  H2' A      19      45.901  29.478  74.929  1.00  0.00
ATOM    611  O2' A      19      47.755  30.554  74.964  1.00  0.00
ATOM    612 HO2' A      19      47.818  31.168  74.229  1.00  0.00
ATOM    613  O3' A      19      46.256  31.648  73.049  1.00  0.00
ATOM    614  P   G      20      45.790  31.002  71.683  1.00  0.00
ATOM    615  OP1 G      20      46.852  31.184  70.695  1.00  0.00
ATOM    616  OP2 G      20      44.452  31.633  71.333  1.00  0.00
ATOM    617  O5' G      20      45.484  29.513  72.003  1.00  0.00
ATOM    618  C5' G      20      46.618  28.589  72.316  1.00  0.00
ATOM    619  H5' G      20      47.256  28.886  73.148  1.00  0.00
ATOM    620 H5'' G      20      47.193  28.470  71.398  1.00  0.00
ATOM    621  C4' G      20      46.059  27.237  72.771  1.00  0.00
ATOM    622  H4' G      20      46.840  26.548  73.092  1.00  0.00
ATOM    623  O4' G      20      45.084  27.371  73.818  1.00  0.00
ATOM    624  C1' G      20      44.159  26.310  73.842  1.00  0.00
ATOM    625  H1' G      20      44.204  25.718  74.756  1.00  0.00
ATOM    626  N9  G      20      42.844  26.960  73.759  1.00  0.00
ATOM    627  C8  G      20      42.587  28.291  73.488  1.00  0.00
ATOM    628  H8  G      20      43.240  29.082  73.149  1.00  0.00
ATOM    629  N7  G      20      41.276  28.548  73.414  1.00  0.00
ATOM    630  C5  G      20      40.631  27.292  73.584  1.00  0.00
ATOM    631  C6  G      20      39.190  26.871  73.668  1.00  0.00
ATOM    632  O6  G      20      38.086  27.424  73.524  1.00  0.00
ATOM    633  N1  G      20      39.006  25.549  73.897  1.00  0.00
ATOM    634  H1  G      20      38.080  25.175  73.752  1.00  0.00
ATOM    635  C2  G      20      40.033  24.676  74.129  1.00  0.00
ATOM    636  N2  G      20      39.739  23.378  74.332  1.00  0.00
ATOM    637  H21 G      20      40.428  22.655  74.180  1.00  0.00
ATOM    638  H22 G      20      38.765  23.114  74.373  1.00  0.00
ATOM    639  N3  G      20      41.367  25.002  73.962  1.00  0.00
ATOM    640  C4  G      20      41.590  26.348  73.823  1.00  0.00
ATOM    641  C3' G      20      45.211  26.494  71.703  1.00  0.00
ATOM    642  H3' G      20      44.528  27.148  71.160  1.00  0.00
ATOM    643  C2' G      20      44.430  25.493  72.596  1.00  0.00
ATOM    644  H2' G      20      43.469  25.273  72.130  1.00  0.00
ATOM    645  O2' G      20      45.223  24.348  72.906  1.00  0.00
ATOM    646 HO2' G      20      45.933  24.340  72.261  1.00  0.00
ATOM    647  O3' G      20      46.114  25.780  70.880  1.00  0.00
ATOM    648  P   C      21      45.706  25.114  69.491  1.00  0.00
ATOM    649  OP1 C      21      46.792  24.199  69.099  1.00  0.00
ATOM    650  OP2 C      21      45.400  26.233  68.562  1.00  0.00
ATOM    651  O5' C      21      44.387  24.308  69.701  1.00  0.00
ATOM    652  C5' C      21      44.407  22.891  70.038  1.00  0.00
ATOM    653  H5' C      21      45.143  22.589  70.783  1.00  0.00
ATOM    654 H5'' C      21      44.937  22.361  69.247  1.00  0.00
ATOM    655  C4' C      21      43.055  22.273  70.361  1.00  0.00
ATOM    656  H4' C      21      43.177  21.261  70.747  1.00  0.00
ATOM    657  O4' C      21      42.210  22.984  71.263  1.00  0.00
ATOM    658  C1' C      21      40.878  22.621  70.963  1.00  0.00
ATOM    659  H1' C      21      40.450  22.148  71.847  1.00  0.00
ATOM    660  N1  C      21      40.086  23.840  70.709  1.00  0.00
ATOM    661  C6  C      21      40.674  25.046  70.438  1.00  0.00
ATOM    662  H6  C      21      41.742  25.133  70.307  1.00  0.00
ATOM    663  C5  C      21      39.948  26.233  70.364  1.00  0.00
ATOM    664  H5  C      21      40.473  27.166  70.220  1.00  0.00
ATOM    665  C4  C      21      38.570  26.071  70.527  1.00  0.00
ATOM    666  N4  C      21      37.781  27.069  70.575  1.00  0.00
ATOM    667  H41 C      21      38.124  28.001  70.390  1.00  0.00
ATOM    668  H42 C      21      36.782  26.940  70.649  1.00  0.00
ATOM    669  N3  C      21      37.898  24.919  70.636  1.00  0.00
ATOM    670  C2  C      21      38.686  23.801  70.670  1.00  0.00
ATOM    671  O2  C      21      38.008  22.778  70.592  1.00  0.00
ATOM    672  C3' C      21      42.225  22.090  69.109  1.00  0.00
ATOM    673  H3' C      21      42.128  23.123  68.776  1.00  0.00
ATOM    674  C2' C      21      40.915  21.684  69.730  1.00  0.00
ATOM    675  H2' C      21      40.159  21.803  68.953  1.00  0.00
ATOM    676  O2' C      21      40.901  20.377  70.118  1.00  0.00
ATOM    677 HO2' C      21      39.997  20.155  69.884  1.00  0.00
ATOM    678  O3' C      21      42.671  21.170  68.114  1.00  0.00
ATOM    679  P   U      22      42.548  21.365  66.527  1.00  0.00
ATOM    680  OP1 U      22      43.456  20.358  65.898  1.00  0.00
ATOM    681  OP2 U      22      42.833  22.852  66.310  1.00  0.00
ATOM    682  O5' U      22      41.037  20.986  66.220  1.00  0.00
ATOM    683  C5' U      22      40.544  19.661  66.306  1.00  0.00
ATOM    684  H5' U      22      40.970  19.158  67.174  1.00  0.00
ATOM    685 H5'' U      22      40.773  19.143  65.374  1.00  0.00
ATOM    686  C4' U      22      39.026  19.656  66.327  1.00  0.00
ATOM    687  H4' U      22      38.712  18.628  66.506  1.00  0.00
ATOM    688  O4' U      22      38.661  20.412  67.471  1.00  0.00
ATOM    689  C1' U      22      37.342  20.948  67.221  1.00  0.00
ATOM    690  H1' U      22      36.555  20.522  67.844  1.00  0.00
ATOM    691  N1  U      22      37.243  22.451  67.417  1.00  0.00
ATOM    692  C6  U      22      38.318  23.322  67.315  1.00  0.00
ATOM    693  H6  U      22      39.305  22.928  67.121  1.00  0.00
ATOM    694  C5  U      22      38.140  24.676  67.393  1.00  0.00
ATOM    695  H5  U      22      38.944  25.387  67.276  1.00  0.00
ATOM    696  C4  U      22      36.781  25.276  67.633  1.00  0.00
ATOM    697  O4  U      22      36.569  26.463  67.857  1.00  0.00
ATOM    698  N3  U      22      35.877  24.273  67.939  1.00  0.00
ATOM    699  H3  U      22      34.910  24.565  67.967  1.00  0.00
ATOM    700  C2  U      22      36.007  22.930  67.676  1.00  0.00
ATOM    701  O2  U      22      35.013  22.261  67.411  1.00  0.00
ATOM    702  C3' U      22      38.297  20.116  65.059  1.00  0.00
ATOM    703  H3' U      22      38.804  20.920  64.525  1.00  0.00
ATOM    704  C2' U      22      36.979  20.565  65.784  1.00  0.00
ATOM    705  H2' U      22      36.642  21.446  65.236  1.00  0.00
ATOM    706  O2' U      22      35.983  19.515  65.902  1.00  0.00
ATOM    707 HO2' U      22      35.341  19.465  65.190  1.00  0.00
ATOM    708  O3' U      22      38.154  18.947  64.159  1.00  0.00
ATOM    709  P   C      23      37.692  19.076  62.608  1.00  0.00
ATOM    710  OP1 C      23      37.797  17.768  61.895  1.00  0.00
ATOM    711  OP2 C      23      38.386  20.277  62.039  1.00  0.00
ATOM    712  O5' C      23      36.155  19.510  62.757  1.00  0.00
ATOM    713  C5' C      23      35.206  18.524  63.001  1.00  0.00
ATOM    714  H5' C      23      35.425  17.817  63.801  1.00  0.00
ATOM    715 H5'' C      23      35.216  17.838  62.154  1.00  0.00
ATOM    716  C4' C      23      33.802  19.025  63.289  1.00  0.00
ATOM    717  H4' C      23      33.126  18.171  63.335  1.00  0.00
ATOM    718  O4' C      23      33.802  19.946  64.382  1.00  0.00
ATOM    719  C1' C      23      32.812  20.917  64.192  1.00  0.00
ATOM    720  H1' C      23      32.021  20.840  64.937  1.00  0.00
ATOM    721  N1  C      23      33.374  22.303  64.224  1.00  0.00
ATOM    722  C6  C      23      34.742  22.513  63.877  1.00  0.00
ATOM    723  H6  C      23      35.506  21.772  63.691  1.00  0.00
ATOM    724  C5  C      23      35.241  23.810  64.148  1.00  0.00
ATOM    725  H5  C      23      36.272  24.095  63.997  1.00  0.00
ATOM    726  C4  C      23      34.283  24.792  64.558  1.00  0.00
ATOM    727  N4  C      23      34.684  25.969  64.841  1.00  0.00
ATOM    728  H41 C      23      34.116  26.580  65.411  1.00  0.00
ATOM    729  H42 C      23      35.641  26.288  64.782  1.00  0.00
ATOM    730  N3  C      23      33.038  24.563  64.849  1.00  0.00
ATOM    731  C2  C      23      32.512  23.367  64.581  1.00  0.00
ATOM    732  O2  C      23      31.377  23.170  64.874  1.00  0.00
ATOM    733  C3' C      23      33.311  19.922  62.142  1.00  0.00
ATOM    734  H3' C      23      34.078  20.658  61.901  1.00  0.00
ATOM    735  C2' C      23      32.222  20.763  62.790  1.00  0.00
ATOM    736  H2' C      23      32.109  21.737  62.314  1.00  0.00
ATOM    737  O2' C      23      31.073  20.029  62.968  1.00  0.00
ATOM    738 HO2' C      23      31.260  19.092  62.872  1.00  0.00
ATOM    739  O3' C      23      32.893  19.276  60.993  1.00  0.00
ATOM    740  P   G      24      32.720  20.052  59.632  1.00  0.00
ATOM    741  OP1 G      24      31.829  19.282  58.732  1.00  0.00
ATOM    742  OP2 G      24      34.085  20.474  59.159  1.00  0.00
ATOM    743  O5' G      24      31.946  21.434  59.902  1.00  0.00
ATOM    744  C5' G      24      30.486  21.513  60.101  1.00  0.00
ATOM    745  H5' G      24      30.019  20.756  60.730  1.00  0.00
ATOM    746 H5'' G      24      30.075  21.424  59.095  1.00  0.00
ATOM    747  C4' G      24      29.912  22.829  60.575  1.00  0.00
ATOM    748  H4' G      24      28.908  22.554  60.896  1.00  0.00
ATOM    749  O4' G      24      30.492  23.287  61.842  1.00  0.00
ATOM    750  C1' G      24      30.788  24.692  61.668  1.00  0.00
ATOM    751  H1' G      24      30.375  25.302  62.472  1.00  0.00
ATOM    752  N9  G      24      32.199  25.094  61.472  1.00  0.00
ATOM    753  C8  G      24      33.294  24.298  61.111  1.00  0.00
ATOM    754  H8  G      24      33.171  23.293  60.733  1.00  0.00
ATOM    755  N7  G      24      34.484  24.856  61.236  1.00  0.00
ATOM    756  C5  G      24      34.158  26.140  61.693  1.00  0.00
ATOM    757  C6  G      24      35.016  27.291  61.809  1.00  0.00
ATOM    758  O6  G      24      36.216  27.386  61.554  1.00  0.00
ATOM    759  N1  G      24      34.312  28.432  62.116  1.00  0.00
ATOM    760  H1  G      24      34.773  29.320  62.254  1.00  0.00
ATOM    761  C2  G      24      32.936  28.531  62.162  1.00  0.00
ATOM    762  N2  G      24      32.342  29.711  62.341  1.00  0.00
ATOM    763  H21 G      24      31.339  29.702  62.221  1.00  0.00
ATOM    764  H22 G      24      32.939  30.518  62.452  1.00  0.00
ATOM    765  N3  G      24      32.144  27.480  62.000  1.00  0.00
ATOM    766  C4  G      24      32.772  26.327  61.709  1.00  0.00
ATOM    767  C3' G      24      29.861  24.013  59.587  1.00  0.00
ATOM    768  H3' G      24      30.759  23.989  58.968  1.00  0.00
ATOM    769  C2' G      24      29.970  25.205  60.539  1.00  0.00
ATOM    770  H2' G      24      30.431  26.007  59.962  1.00  0.00
ATOM    771  O2' G      24      28.654  25.486  60.947  1.00  0.00
ATOM    772 HO2' G      24      28.181  25.258  60.144  1.00  0.00
ATOM    773  O3' G      24      28.652  24.011  58.859  1.00  0.00
ATOM    774  P   A      25      28.728  24.469  57.355  1.00  0.00
ATOM    775  OP1 A      25      27.392  24.163  56.910  1.00  0.00
ATOM    776  OP2 A      25      29.783  23.640  56.734  1.00  0.00
ATOM    777  O5' A      25      29.181  25.967  57.427  1.00  0.00
ATOM    778  C5' A      25      28.334  26.968  57.909  1.00  0.00
ATOM    779  H5' A      25      27.904  26.591  58.836  1.00  0.00
ATOM    780 H5'' A      25      27.429  27.114  57.318  1.00  0.00
ATOM    781  C4' A      25      28.967  28.332  58.220  1.00  0.00
ATOM    782  H4' A      25      28.162  28.942  58.628  1.00  0.00
ATOM    783  O4' A      25      29.900  28.303  59.284  1.00  0.00
ATOM    784  C1' A      25      30.923  29.271  58.952  1.00  0.00
ATOM    785  H1' A      25      30.945  29.993  59.769  1.00  0.00
ATOM    786  N9  A      25      32.291  28.754  58.900  1.00  0.00
ATOM    787  C8  A      25      32.676  27.549  58.483  1.00  0.00
ATOM    788  H8  A      25      31.945  26.760  58.400  1.00  0.00
ATOM    789  N7  A      25      33.963  27.338  58.450  1.00  0.00
ATOM    790  C5  A      25      34.498  28.650  58.668  1.00  0.00
ATOM    791  C6  A      25      35.769  29.250  58.810  1.00  0.00
ATOM    792  N6  A      25      36.929  28.616  58.531  1.00  0.00
ATOM    793  H61 A      25      36.789  27.691  58.151  1.00  0.00
ATOM    794  H62 A      25      37.881  28.887  58.729  1.00  0.00
ATOM    795  N1  A      25      35.833  30.522  59.189  1.00  0.00
ATOM    796  C2  A      25      34.739  31.191  59.525  1.00  0.00
ATOM    797  H2  A      25      34.886  32.225  59.803  1.00  0.00
ATOM    798  N3  A      25      33.520  30.719  59.592  1.00  0.00
ATOM    799  C4  A      25      33.484  29.458  59.083  1.00  0.00
ATOM    800  C3' A      25      29.535  29.066  57.022  1.00  0.00
ATOM    801  H3' A      25      30.197  28.398  56.471  1.00  0.00
ATOM    802  C2' A      25      30.586  30.048  57.642  1.00  0.00
ATOM    803  H2' A      25      31.431  30.127  56.958  1.00  0.00
ATOM    804  O2' A      25      30.031  31.224  57.946  1.00  0.00
ATOM    805 HO2' A      25      30.039  31.819  57.192  1.00  0.00
ATOM    806  O3' A      25      28.558  29.759  56.207  1.00  0.00
ATOM    807  P   C      26      28.860  30.242  54.714  1.00  0.00
ATOM    808  OP1 C      26      27.531  30.510  54.174  1.00  0.00
ATOM    809  OP2 C      26      29.663  29.176  54.059  1.00  0.00
ATOM    810  O5' C      26      29.683  31.528  54.922  1.00  0.00
ATOM    811  C5' C      26      29.272  32.749  55.378  1.00  0.00
ATOM    812  H5' C      26      28.750  32.668  56.331  1.00  0.00
ATOM    813 H5'' C      26      28.508  33.218  54.757  1.00  0.00
ATOM    814  C4' C      26      30.438  33.739  55.469  1.00  0.00
ATOM    815  H4' C      26      30.110  34.691  55.886  1.00  0.00
ATOM    816  O4' C      26      31.532  33.275  56.345  1.00  0.00
ATOM    817  C1' C      26      32.761  33.743  55.888  1.00  0.00
ATOM    818  H1' C      26      33.194  34.490  56.553  1.00  0.00
ATOM    819  N1  C      26      33.672  32.568  55.627  1.00  0.00
ATOM    820  C6  C      26      33.145  31.344  55.390  1.00  0.00
ATOM    821  H6  C      26      32.109  31.187  55.129  1.00  0.00
ATOM    822  C5  C      26      33.911  30.230  55.409  1.00  0.00
ATOM    823  H5  C      26      33.479  29.241  55.360  1.00  0.00
ATOM    824  C4  C      26      35.340  30.448  55.615  1.00  0.00
ATOM    825  N4  C      26      36.131  29.431  55.475  1.00  0.00
ATOM    826  H41 C      26      35.636  28.585  55.229  1.00  0.00
ATOM    827  H42 C      26      37.116  29.504  55.685  1.00  0.00
ATOM    828  N3  C      26      35.858  31.622  55.867  1.00  0.00
ATOM    829  C2  C      26      35.022  32.714  55.953  1.00  0.00
ATOM    830  O2  C      26      35.512  33.870  55.990  1.00  0.00
ATOM    831  C3' C      26      31.194  34.038  54.141  1.00  0.00
ATOM    832  H3' C      26      31.426  33.086  53.663  1.00  0.00
ATOM    833  C2' C      26      32.545  34.529  54.594  1.00  0.00
ATOM    834  H2' C      26      33.333  34.375  53.857  1.00  0.00
ATOM    835  O2' C      26      32.562  35.875  54.935  1.00  0.00
ATOM    836 HO2' C      26      32.010  36.308  54.280  1.00  0.00
ATOM    837  O3' C      26      30.390  34.951  53.331  1.00  0.00
ATOM    838  P   U      27      30.457  34.846  51.729  1.00  0.00
ATOM    839  OP1 U      27      29.714  36.070  51.250  1.00  0.00
ATOM    840  OP2 U      27      29.933  33.486  51.325  1.00  0.00
ATOM    841  O5' U      27      31.928  34.989  51.257  1.00  0.00
ATOM    842  C5' U      27      32.443  36.310  51.096  1.00  0.00
ATOM    843  H5' U      27      32.190  36.832  52.020  1.00  0.00
ATOM    844 H5'' U      27      31.996  36.804  50.234  1.00  0.00
ATOM    845  C4' U      27      33.951  36.396  50.997  1.00  0.00
ATOM    846  H4' U      27      34.286  37.425  51.129  1.00  0.00
ATOM    847  O4' U      27      34.589  35.785  52.074  1.00  0.00
ATOM    848  C1' U      27      35.800  35.268  51.699  1.00  0.00
ATOM    849  H1' U      27      36.601  35.689  52.307  1.00  0.00
ATOM    850  N1  U      27      35.821  33.783  51.752  1.00  0.00
ATOM    851  C6  U      27      34.664  33.015  51.811  1.00  0.00
ATOM    852  H6  U      27      33.686  33.459  51.698  1.00  0.00
ATOM    853  C5  U      27      34.738  31.677  52.038  1.00  0.00
ATOM    854  H5  U      27      33.841  31.079  51.984  1.00  0.00
ATOM    855  C4  U      27      36.007  31.017  52.153  1.00  0.00
ATOM    856  O4  U      27      36.244  29.865  52.282  1.00  0.00
ATOM    857  N3  U      27      37.117  31.839  52.180  1.00  0.00
ATOM    858  H3  U      27      38.008  31.432  52.427  1.00  0.00
ATOM    859  C2  U      27      37.076  33.187  51.907  1.00  0.00
ATOM    860  O2  U      27      38.117  33.819  51.966  1.00  0.00
ATOM    861  C3' U      27      34.665  35.807  49.761  1.00  0.00
ATOM    862  H3' U      27      34.282  34.831  49.462  1.00  0.00
ATOM    863  C2' U      27      36.078  35.719  50.271  1.00  0.00
ATOM    864  H2' U      27      36.619  34.961  49.703  1.00  0.00
ATOM    865  O2' U      27      36.666  36.975  50.415  1.00  0.00
ATOM    866 HO2' U      27      36.122  37.523  49.844  1.00  0.00
ATOM    867  O3' U      27      34.471  36.592  48.626  1.00  0.00
ATOM    868  P   A      28      34.893  36.058  47.177  1.00  0.00
ATOM    869  OP1 A      28      34.601  37.144  46.184  1.00  0.00
ATOM    870  OP2 A      28      34.274  34.789  46.928  1.00  0.00
ATOM    871  O5' A      28      36.417  35.813  47.174  1.00  0.00
ATOM    872  C5' A      28      37.305  36.888  46.942  1.00  0.00
ATOM    873  H5' A      28      37.220  37.698  47.667  1.00  0.00
ATOM    874 H5'' A      28      37.098  37.283  45.948  1.00  0.00
ATOM    875  C4' A      28      38.721  36.239  47.022  1.00  0.00
ATOM    876  H4' A      28      39.445  37.053  47.060  1.00  0.00
ATOM    877  O4' A      28      38.850  35.384  48.153  1.00  0.00
ATOM    878  C1' A      28      39.583  34.244  47.928  1.00  0.00
ATOM    879  H1' A      28      40.467  34.393  48.547  1.00  0.00
ATOM    880  N9  A      28      38.785  32.973  48.268  1.00  0.00
ATOM    881  C8  A      28      37.420  32.814  48.459  1.00  0.00
ATOM    882  H8  A      28      36.689  33.535  48.123  1.00  0.00
ATOM    883  N7  A      28      37.108  31.611  48.905  1.00  0.00
ATOM    884  C5  A      28      38.354  30.941  48.965  1.00  0.00
ATOM    885  C6  A      28      38.768  29.644  49.248  1.00  0.00
ATOM    886  N6  A      28      38.003  28.741  49.810  1.00  0.00
ATOM    887  H61 A      28      37.011  28.932  49.835  1.00  0.00
ATOM    888  H62 A      28      38.474  27.955  50.234  1.00  0.00
ATOM    889  N1  A      28      40.083  29.290  49.208  1.00  0.00
ATOM    890  C2  A      28      40.938  30.188  48.730  1.00  0.00
ATOM    891  H2  A      28      41.949  29.808  48.729  1.00  0.00
ATOM    892  N3  A      28      40.646  31.421  48.285  1.00  0.00
ATOM    893  C4  A      28      39.346  31.735  48.438  1.00  0.00
ATOM    894  C3' A      28      38.961  35.181  45.913  1.00  0.00
ATOM    895  H3' A      28      38.024  34.626  45.861  1.00  0.00
ATOM    896  C2' A      28      40.062  34.281  46.456  1.00  0.00
ATOM    897  H2' A      28      40.126  33.268  46.059  1.00  0.00
ATOM    898  O2' A      28      41.341  34.942  46.400  1.00  0.00
ATOM    899 HO2' A      28      41.762  34.804  45.549  1.00  0.00
ATOM    900  O3' A      28      39.216  35.832  44.729  1.00  0.00
ATOM    901  P   G      29      38.804  35.191  43.343  1.00  0.00
ATOM    902  OP1 G      29      39.227  36.198  42.317  1.00  0.00
ATOM    903  OP2 G      29      37.422  34.600  43.469  1.00  0.00
ATOM    904  O5' G      29      39.892  34.074  43.388  1.00  0.00
ATOM    905  C5' G      29      41.252  34.440  42.991  1.00  0.00
ATOM    906  H5' G      29      41.655  35.243  43.608  1.00  0.00
ATOM    907 H5'' G      29      41.175  34.886  41.999  1.00  0.00
ATOM    908  C4' G      29      42.164  33.197  42.989  1.00  0.00
ATOM    909  H4' G      29      43.199  33.523  42.886  1.00  0.00
ATOM    910  O4' G      29      42.218  32.582  44.302  1.00  0.00
ATOM    911  C1' G      29      42.538  31.215  44.171  1.00  0.00
ATOM    912  H1' G      29      43.448  30.918  44.692  1.00  0.00
ATOM    913  N9  G      29      41.485  30.311  44.600  1.00  0.00
ATOM    914  C8  G      29      40.293  30.875  45.033  1.00  0.00
ATOM    915  H8  G      29      39.992  31.909  44.952  1.00  0.00
ATOM    916  N7  G      29      39.527  29.972  45.587  1.00  0.00
ATOM    917  C5  G      29      40.218  28.755  45.535  1.00  0.00
ATOM    918  C6  G      29      39.783  27.430  45.842  1.00  0.00
ATOM    919  O6  G      29      38.771  27.075  46.404  1.00  0.00
ATOM    920  N1  G      29      40.762  26.483  45.585  1.00  0.00
ATOM    921  H1  G      29      40.573  25.588  46.014  1.00  0.00
ATOM    922  C2  G      29      41.985  26.855  45.050  1.00  0.00
ATOM    923  N2  G      29      42.763  25.833  44.803  1.00  0.00
ATOM    924  H21 G      29      43.573  25.968  44.216  1.00  0.00
ATOM    925  H22 G      29      42.497  24.884  45.023  1.00  0.00
ATOM    926  N3  G      29      42.336  28.031  44.644  1.00  0.00
ATOM    927  C4  G      29      41.409  28.990  44.868  1.00  0.00
ATOM    928  C3' G      29      41.659  32.059  42.130  1.00  0.00
ATOM    929  H3' G      29      40.613  31.796  42.282  1.00  0.00
ATOM    930  C2' G      29      42.525  30.937  42.705  1.00  0.00
ATOM    931  H2' G      29      42.227  29.922  42.445  1.00  0.00
ATOM    932  O2' G      29      43.913  31.098  42.309  1.00  0.00
ATOM    933 HO2' G      29      44.384  30.402  42.774  1.00  0.00
ATOM    934  O3' G      29      41.784  32.374  40.758  1.00  0.00
ATOM    935  P   A      30      40.995  31.596  39.588  1.00  0.00
ATOM    936  OP1 A      30      41.585  31.908  38.262  1.00  0.00
ATOM    937  OP2 A      30      39.576  31.958  39.810  1.00  0.00
ATOM    938  O5' A      30      41.369  30.063  39.939  1.00  0.00
ATOM    939  C5' A      30      42.609  29.484  39.503  1.00  0.00
ATOM    940  H5' A      30      43.432  30.033  39.961  1.00  0.00
ATOM    941 H5'' A      30      42.747  29.504  38.422  1.00  0.00
ATOM    942  C4' A      30      42.592  27.929  39.620  1.00  0.00
ATOM    943  H4' A      30      43.535  27.522  39.252  1.00  0.00
ATOM    944  O4' A      30      42.373  27.569  40.980  1.00  0.00
ATOM    945  C1' A      30      41.757  26.343  40.986  1.00  0.00
ATOM    946  H1' A      30      42.466  25.669  41.468  1.00  0.00
ATOM    947  N9  A      30      40.482  26.498  41.724  1.00  0.00
ATOM    948  C8  A      30      39.811  27.666  41.945  1.00  0.00
ATOM    949  H8  A      30      40.075  28.667  41.635  1.00  0.00
ATOM    950  N7  A      30      38.652  27.557  42.557  1.00  0.00
ATOM    951  C5  A      30      38.571  26.171  42.826  1.00  0.00
ATOM    952  C6  A      30      37.751  25.318  43.602  1.00  0.00
ATOM    953  N6  A      30      36.853  25.675  44.525  1.00  0.00
ATOM    954  H61 A      30      36.526  26.617  44.682  1.00  0.00
ATOM    955  H62 A      30      36.448  24.866  44.974  1.00  0.00
ATOM    956  N1  A      30      38.124  24.040  43.796  1.00  0.00
ATOM    957  C2  A      30      39.219  23.558  43.256  1.00  0.00
ATOM    958  H2  A      30      39.402  22.507  43.419  1.00  0.00
ATOM    959  N3  A      30      40.083  24.203  42.426  1.00  0.00
ATOM    960  C4  A      30      39.710  25.507  42.296  1.00  0.00
ATOM    961  C3' A      30      41.470  27.217  38.826  1.00  0.00
ATOM    962  H3' A      30      40.501  27.697  38.969  1.00  0.00
ATOM    963  C2' A      30      41.426  25.831  39.559  1.00  0.00
ATOM    964  H2' A      30      40.501  25.259  39.487  1.00  0.00
ATOM    965  O2' A      30      42.512  25.078  39.160  1.00  0.00
ATOM    966 HO2' A      30      42.188  24.504  38.462  1.00  0.00
ATOM    967  O3' A      30      41.812  27.228  37.462  1.00  0.00
ATOM    968  P   G      31      40.804  27.004  36.251  1.00  0.00
ATOM    969  OP1 G      31      41.583  27.178  34.946  1.00  0.00
ATOM    970  OP2 G      31      39.708  27.952  36.452  1.00  0.00
ATOM    971  O5' G      31      40.144  25.588  36.297  1.00  0.00
ATOM    972  C5' G      31      40.907  24.367  36.100  1.00  0.00
ATOM    973  H5' G      31      41.877  24.483  36.583  1.00  0.00
ATOM    974 H5'' G      31      41.019  24.172  35.034  1.00  0.00
ATOM    975  C4' G      31      40.175  23.225  36.733  1.00  0.00
ATOM    976  H4' G      31      40.638  22.272  36.476  1.00  0.00
ATOM    977  O4' G      31      39.978  23.240  38.115  1.00  0.00
ATOM    978  C1' G      31      38.884  22.330  38.405  1.00  0.00
ATOM    979  H1' G      31      39.242  21.379  38.800  1.00  0.00
ATOM    980  N9  G      31      37.960  22.989  39.400  1.00  0.00
ATOM    981  C8  G      31      37.868  24.288  39.714  1.00  0.00
ATOM    982  H8  G      31      38.414  25.044  39.170  1.00  0.00
ATOM    983  N7  G      31      36.933  24.561  40.578  1.00  0.00
ATOM    984  C5  G      31      36.381  23.300  40.895  1.00  0.00
ATOM    985  C6  G      31      35.278  22.954  41.726  1.00  0.00
ATOM    986  O6  G      31      34.631  23.683  42.431  1.00  0.00
ATOM    987  N1  G      31      35.024  21.607  41.717  1.00  0.00
ATOM    988  H1  G      31      34.322  21.255  42.353  1.00  0.00
ATOM    989  C2  G      31      35.695  20.713  40.988  1.00  0.00
ATOM    990  N2  G      31      35.301  19.491  41.040  1.00  0.00
ATOM    991  H21 G      31      35.570  18.882  40.281  1.00  0.00
ATOM    992  H22 G      31      34.611  19.284  41.748  1.00  0.00
ATOM    993  N3  G      31      36.626  21.058  40.073  1.00  0.00
ATOM    994  C4  G      31      36.950  22.354  40.117  1.00  0.00
ATOM    995  C3' G      31      38.701  23.088  36.205  1.00  0.00
ATOM    996  H3' G      31      38.117  24.001  36.316  1.00  0.00
ATOM    997  C2' G      31      38.061  22.118  37.130  1.00  0.00
ATOM    998  H2' G      31      37.028  22.389  37.350  1.00  0.00
ATOM    999  O2' G      31      38.265  20.664  36.885  1.00  0.00
ATOM   1000 HO2' G      31      37.426  20.199  36.913  1.00  0.00
ATOM   1001  O3' G      31      38.833  22.673  34.825  1.00  0.00
ATOM   1002  P   C      32      37.569  22.727  33.846  1.00  0.00
ATOM   1003  OP1 C      32      38.043  22.301  32.462  1.00  0.00
ATOM   1004  OP2 C      32      37.044  24.119  33.899  1.00  0.00
ATOM   1005  O5' C      32      36.477  21.706  34.243  1.00  0.00
ATOM   1006  C5' C      32      36.694  20.238  34.173  1.00  0.00
ATOM   1007  H5' C      32      37.721  20.013  34.459  1.00  0.00
ATOM   1008 H5'' C      32      36.633  19.946  33.124  1.00  0.00
ATOM   1009  C4' C      32      35.653  19.448  35.003  1.00  0.00
ATOM   1010  H4' C      32      35.837  18.376  34.939  1.00  0.00
ATOM   1011  O4' C      32      35.624  19.856  36.400  1.00  0.00
ATOM   1012  C1' C      32      34.333  19.526  36.855  1.00  0.00
ATOM   1013  H1' C      32      34.374  18.607  37.439  1.00  0.00
ATOM   1014  N1  C      32      33.896  20.769  37.611  1.00  0.00
ATOM   1015  C6  C      32      34.337  22.041  37.247  1.00  0.00
ATOM   1016  H6  C      32      34.798  22.170  36.279  1.00  0.00
ATOM   1017  C5  C      32      33.924  23.092  38.045  1.00  0.00
ATOM   1018  H5  C      32      34.057  24.106  37.698  1.00  0.00
ATOM   1019  C4  C      32      32.969  22.776  39.041  1.00  0.00
ATOM   1020  N4  C      32      32.431  23.696  39.816  1.00  0.00
ATOM   1021  H41 C      32      32.740  24.651  39.701  1.00  0.00
ATOM   1022  H42 C      32      31.696  23.458  40.466  1.00  0.00
ATOM   1023  N3  C      32      32.522  21.598  39.359  1.00  0.00
ATOM   1024  C2  C      32      33.057  20.526  38.704  1.00  0.00
ATOM   1025  O2  C      32      32.671  19.352  38.986  1.00  0.00
ATOM   1026  C3' C      32      34.173  19.730  34.482  1.00  0.00
ATOM   1027  H3' C      32      34.031  20.807  34.391  1.00  0.00
ATOM   1028  C2' C      32      33.431  19.219  35.648  1.00  0.00
ATOM   1029  H2' C      32      32.432  19.653  35.698  1.00  0.00
ATOM   1030  O2' C      32      33.253  17.785  35.562  1.00  0.00
ATOM   1031 HO2' C      32      33.810  17.411  34.875  1.00  0.00
ATOM   1032  O3' C      32      33.817  19.094  33.217  1.00  0.00
ATOM   1033  P   C      33      32.465  19.395  32.485  1.00  0.00
ATOM   1034  OP1 C      33      32.289  18.588  31.284  1.00  0.00
ATOM   1035  OP2 C      33      32.559  20.837  32.270  1.00  0.00
ATOM   1036  O5' C      33      31.304  18.981  33.501  1.00  0.00
ATOM   1037  C5' C      33      30.699  17.619  33.456  1.00  0.00
ATOM   1038  H5' C      33      31.493  16.873  33.499  1.00  0.00
ATOM   1039 H5'' C      33      30.207  17.506  32.490  1.00  0.00
ATOM   1040  C4' C      33      29.585  17.318  34.529  1.00  0.00
ATOM   1041  H4' C      33      29.342  16.257  34.491  1.00  0.00
ATOM   1042  O4' C      33      30.082  17.593  35.866  1.00  0.00
ATOM   1043  C1' C      33      29.035  18.048  36.641  1.00  0.00
ATOM   1044  H1' C      33      28.818  17.412  37.499  1.00  0.00
ATOM   1045  N1  C      33      29.174  19.532  37.106  1.00  0.00
ATOM   1046  C6  C      33      29.896  20.428  36.401  1.00  0.00
ATOM   1047  H6  C      33      30.290  20.160  35.432  1.00  0.00
ATOM   1048  C5  C      33      30.118  21.646  36.786  1.00  0.00
ATOM   1049  H5  C      33      30.683  22.402  36.261  1.00  0.00
ATOM   1050  C4  C      33      29.482  22.052  38.033  1.00  0.00
ATOM   1051  N4  C      33      29.544  23.299  38.436  1.00  0.00
ATOM   1052  H41 C      33      30.017  23.957  37.833  1.00  0.00
ATOM   1053  H42 C      33      28.877  23.585  39.137  1.00  0.00
ATOM   1054  N3  C      33      28.651  21.208  38.664  1.00  0.00
ATOM   1055  C2  C      33      28.552  19.926  38.247  1.00  0.00
ATOM   1056  O2  C      33      27.730  19.239  38.781  1.00  0.00
ATOM   1057  C3' C      33      28.191  17.942  34.279  1.00  0.00
ATOM   1058  H3' C      33      28.343  18.883  33.751  1.00  0.00
ATOM   1059  C2' C      33      27.761  17.867  35.746  1.00  0.00
ATOM   1060  H2' C      33      27.063  18.685  35.919  1.00  0.00
ATOM   1061  O2' C      33      27.246  16.590  36.136  1.00  0.00
ATOM   1062 HO2' C      33      26.843  16.199  35.358  1.00  0.00
ATOM   1063  O3' C      33      27.267  17.192  33.508  1.00  0.00
ATOM   1064  P   C      34      25.946  17.841  32.871  1.00  0.00
ATOM   1065  OP1 C      34      25.451  16.762  31.968  1.00  0.00
ATOM   1066  OP2 C      34      26.378  19.084  32.261  1.00  0.00
ATOM   1067  O5' C      34      25.004  18.238  34.009  1.00  0.00
ATOM   1068  C5' C      34      24.170  17.255  34.689  1.00  0.00
ATOM   1069  H5' C      34      24.743  16.522  35.257  1.00  0.00
ATOM   1070 H5'' C      34      23.613  16.762  33.893  1.00  0.00
ATOM   1071  C4' C      34      23.361  18.020  35.714  1.00  0.00
ATOM   1072  H4' C      34      22.653  17.383  36.244  1.00  0.00
ATOM   1073  O4' C      34      24.084  18.708  36.763  1.00  0.00
ATOM   1074  C1' C      34      23.458  19.927  37.126  1.00  0.00
ATOM   1075  H1' C      34      23.148  20.147  38.147  1.00  0.00
ATOM   1076  N1  C      34      24.273  21.111  36.659  1.00  0.00
ATOM   1077  C6  C      34      25.350  21.015  35.876  1.00  0.00
ATOM   1078  H6  C      34      25.611  20.094  35.376  1.00  0.00
ATOM   1079  C5  C      34      26.246  22.051  35.803  1.00  0.00
ATOM   1080  H5  C      34      27.117  21.918  35.179  1.00  0.00
ATOM   1081  C4  C      34      25.859  23.246  36.475  1.00  0.00
ATOM   1082  N4  C      34      26.656  24.223  36.409  1.00  0.00
ATOM   1083  H41 C      34      27.509  24.124  35.877  1.00  0.00
ATOM   1084  H42 C      34      26.500  25.078  36.923  1.00  0.00
ATOM   1085  N3  C      34      24.717  23.466  37.155  1.00  0.00
ATOM   1086  C2  C      34      23.936  22.355  37.275  1.00  0.00
ATOM   1087  O2  C      34      22.876  22.462  37.926  1.00  0.00
ATOM   1088  C3' C      34      22.522  19.111  35.050  1.00  0.00
ATOM   1089  H3' C      34      23.188  19.723  34.442  1.00  0.00
ATOM   1090  C2' C      34      22.127  19.891  36.267  1.00  0.00
ATOM   1091  H2' C      34      21.908  20.887  35.881  1.00  0.00
ATOM   1092  O2' C      34      21.077  19.272  36.948  1.00  0.00
ATOM   1093 HO2' C      34      20.480  20.010  37.090  1.00  0.00
ATOM   1094  O3' C      34      21.424  18.729  34.261  1.00  0.00
ATOM   1095  P   U      35      21.012  19.597  33.027  1.00  0.00
ATOM   1096  OP1 U      35      19.916  18.803  32.437  1.00  0.00
ATOM   1097  OP2 U      35      22.275  19.907  32.276  1.00  0.00
ATOM   1098  O5' U      35      20.406  20.897  33.761  1.00  0.00
ATOM   1099  C5' U      35      19.232  20.869  34.547  1.00  0.00
ATOM   1100  H5' U      35      19.299  19.988  35.185  1.00  0.00
ATOM   1101 H5'' U      35      18.309  20.741  33.982  1.00  0.00
ATOM   1102  C4' U      35      18.879  22.216  35.328  1.00  0.00
ATOM   1103  H4' U      35      17.951  22.110  35.888  1.00  0.00
ATOM   1104  O4' U      35      20.053  22.437  36.074  1.00  0.00
ATOM   1105  C1' U      35      20.311  23.882  36.023  1.00  0.00
ATOM   1106  H1' U      35      20.319  24.216  37.060  1.00  0.00
ATOM   1107  N1  U      35      21.563  24.379  35.415  1.00  0.00
ATOM   1108  C6  U      35      22.236  23.537  34.559  1.00  0.00
ATOM   1109  H6  U      35      21.940  22.509  34.411  1.00  0.00
ATOM   1110  C5  U      35      23.389  24.050  33.986  1.00  0.00
ATOM   1111  H5  U      35      23.968  23.290  33.483  1.00  0.00
ATOM   1112  C4  U      35      23.842  25.358  34.173  1.00  0.00
ATOM   1113  O4  U      35      24.871  25.773  33.595  1.00  0.00
ATOM   1114  N3  U      35      23.028  26.185  34.948  1.00  0.00
ATOM   1115  H3  U      35      23.392  27.104  35.159  1.00  0.00
ATOM   1116  C2  U      35      21.852  25.720  35.529  1.00  0.00
ATOM   1117  O2  U      35      21.122  26.469  36.167  1.00  0.00
ATOM   1118  C3' U      35      18.621  23.412  34.453  1.00  0.00
ATOM   1119  H3' U      35      19.279  23.304  33.591  1.00  0.00
ATOM   1120  C2' U      35      19.068  24.566  35.383  1.00  0.00
ATOM   1121  H2' U      35      19.330  25.453  34.806  1.00  0.00
ATOM   1122  O2' U      35      18.241  24.755  36.510  1.00  0.00
ATOM   1123 HO2' U      35      18.696  25.441  37.003  1.00  0.00
ATOM   1124  O3' U      35      17.279  23.517  33.992  1.00  0.00
ATOM   1125  P   G      36      17.004  24.632  32.845  1.00  0.00
ATOM   1126  OP1 G      36      15.555  24.281  32.617  1.00  0.00
ATOM   1127  OP2 G      36      18.020  24.563  31.736  1.00  0.00
ATOM   1128  O5' G      36      17.101  26.014  33.596  1.00  0.00
ATOM   1129  C5' G      36      16.112  26.311  34.530  1.00  0.00
ATOM   1130  H5' G      36      16.352  25.689  35.393  1.00  0.00
ATOM   1131 H5'' G      36      15.148  26.076  34.081  1.00  0.00
ATOM   1132  C4' G      36      16.151  27.684  35.126  1.00  0.00
ATOM   1133  H4' G      36      15.437  27.794  35.942  1.00  0.00
ATOM   1134  O4' G      36      17.513  27.871  35.485  1.00  0.00
ATOM   1135  C1' G      36      17.731  29.292  35.370  1.00  0.00
ATOM   1136  H1' G      36      17.895  29.814  36.313  1.00  0.00
ATOM   1137  N9  G      36      18.954  29.490  34.511  1.00  0.00
ATOM   1138  C8  G      36      19.707  28.449  34.064  1.00  0.00
ATOM   1139  H8  G      36      19.473  27.399  34.169  1.00  0.00
ATOM   1140  N7  G      36      20.895  28.782  33.623  1.00  0.00
ATOM   1141  C5  G      36      20.920  30.170  33.900  1.00  0.00
ATOM   1142  C6  G      36      21.928  31.175  33.673  1.00  0.00
ATOM   1143  O6  G      36      23.054  31.070  33.258  1.00  0.00
ATOM   1144  N1  G      36      21.522  32.408  34.055  1.00  0.00
ATOM   1145  H1  G      36      22.095  33.238  33.990  1.00  0.00
ATOM   1146  C2  G      36      20.309  32.657  34.646  1.00  0.00
ATOM   1147  N2  G      36      20.159  33.800  35.234  1.00  0.00
ATOM   1148  H21 G      36      19.363  33.923  35.844  1.00  0.00
ATOM   1149  H22 G      36      20.765  34.574  34.999  1.00  0.00
ATOM   1150  N3  G      36      19.457  31.783  34.980  1.00  0.00
ATOM   1151  C4  G      36      19.735  30.582  34.425  1.00  0.00
ATOM   1152  C3' G      36      15.877  28.740  34.037  1.00  0.00
ATOM   1153  H3' G      36      16.396  28.389  33.145  1.00  0.00
ATOM   1154  C2' G      36      16.507  29.992  34.738  1.00  0.00
ATOM   1155  H2' G      36      16.803  30.749  34.011  1.00  0.00
ATOM   1156  O2' G      36      15.790  30.569  35.853  1.00  0.00
ATOM   1157 HO2' G      36      15.183  29.911  36.202  1.00  0.00
ATOM   1158  O3' G      36      14.516  29.013  33.827  1.00  0.00
ATOM   1159  P   U      37      14.051  29.659  32.464  1.00  0.00
ATOM   1160  OP1 U      37      12.660  30.026  32.635  1.00  0.00
ATOM   1161  OP2 U      37      14.471  28.693  31.465  1.00  0.00
ATOM   1162  O5' U      37      14.974  30.944  32.279  1.00  0.00
ATOM   1163  C5' U      37      14.488  32.127  32.917  1.00  0.00
ATOM   1164  H5' U      37      14.340  31.983  33.988  1.00  0.00
ATOM   1165 H5'' U      37      13.513  32.356  32.487  1.00  0.00
ATOM   1166  C4' U      37      15.452  33.347  32.628  1.00  0.00
ATOM   1167  H4' U      37      14.966  34.160  33.166  1.00  0.00
ATOM   1168  O4' U      37      16.734  33.010  32.999  1.00  0.00
ATOM   1169  C1' U      37      17.640  33.814  32.200  1.00  0.00
ATOM   1170  H1' U      37      18.112  34.532  32.871  1.00  0.00
ATOM   1171  N1  U      37      18.696  33.067  31.532  1.00  0.00
ATOM   1172  C6  U      37      18.593  31.717  31.338  1.00  0.00
ATOM   1173  H6  U      37      17.615  31.261  31.374  1.00  0.00
ATOM   1174  C5  U      37      19.667  31.048  30.892  1.00  0.00
ATOM   1175  H5  U      37      19.619  29.990  30.680  1.00  0.00
ATOM   1176  C4  U      37      20.899  31.660  30.679  1.00  0.00
ATOM   1177  O4  U      37      21.894  31.067  30.359  1.00  0.00
ATOM   1178  N3  U      37      20.988  32.999  30.868  1.00  0.00
ATOM   1179  H3  U      37      21.897  33.430  30.769  1.00  0.00
ATOM   1180  C2  U      37      19.935  33.799  31.328  1.00  0.00
ATOM   1181  O2  U      37      20.074  35.012  31.551  1.00  0.00
ATOM   1182  C3' U      37      15.590  33.628  31.182  1.00  0.00
ATOM   1183  H3' U      37      15.916  32.673  30.769  1.00  0.00
ATOM   1184  C2' U      37      16.697  34.672  31.339  1.00  0.00
ATOM   1185  H2' U      37      17.117  35.088  30.423  1.00  0.00
ATOM   1186  O2' U      37      16.382  35.820  32.194  1.00  0.00
ATOM   1187 HO2' U      37      16.157  36.537  31.597  1.00  0.00
ATOM   1188  O3' U      37      14.376  34.056  30.567  1.00  0.00
ATOM   1189  P   A      38      14.037  33.929  29.020  1.00  0.00
ATOM   1190  OP1 A      38      12.705  34.551  28.946  1.00  0.00
ATOM   1191  OP2 A      38      14.128  32.474  28.608  1.00  0.00
ATOM   1192  O5' A      38      15.127  34.774  28.287  1.00  0.00
ATOM   1193  C5' A      38      15.028  36.146  28.253  1.00  0.00
ATOM   1194  H5' A      38      15.031  36.477  29.292  1.00  0.00
ATOM   1195 H5'' A      38      14.152  36.467  27.690  1.00  0.00
ATOM   1196  C4' A      38      16.296  36.822  27.745  1.00  0.00
ATOM   1197  H4' A      38      16.123  37.898  27.702  1.00  0.00
ATOM   1198  O4' A      38      17.427  36.556  28.553  1.00  0.00
ATOM   1199  C1' A      38      18.685  36.431  27.816  1.00  0.00
ATOM   1200  H1' A      38      19.506  37.016  28.229  1.00  0.00
ATOM   1201  N9  A      38      19.159  34.983  27.575  1.00  0.00
ATOM   1202  C8  A      38      18.468  33.919  27.954  1.00  0.00
ATOM   1203  H8  A      38      17.556  33.903  28.533  1.00  0.00
ATOM   1204  N7  A      38      19.114  32.831  27.711  1.00  0.00
ATOM   1205  C5  A      38      20.342  33.164  27.149  1.00  0.00
ATOM   1206  C6  A      38      21.467  32.517  26.595  1.00  0.00
ATOM   1207  N6  A      38      21.815  31.193  26.604  1.00  0.00
ATOM   1208  H61 A      38      21.074  30.535  26.799  1.00  0.00
ATOM   1209  H62 A      38      22.738  30.929  26.290  1.00  0.00
ATOM   1210  N1  A      38      22.482  33.191  26.110  1.00  0.00
ATOM   1211  C2  A      38      22.318  34.482  26.059  1.00  0.00
ATOM   1212  H2  A      38      23.139  35.062  25.664  1.00  0.00
ATOM   1213  N3  A      38      21.273  35.254  26.518  1.00  0.00
ATOM   1214  C4  A      38      20.372  34.519  27.138  1.00  0.00
ATOM   1215  C3' A      38      16.776  36.302  26.339  1.00  0.00
ATOM   1216  H3' A      38      16.671  35.228  26.495  1.00  0.00
ATOM   1217  C2' A      38      18.162  36.906  26.444  1.00  0.00
ATOM   1218  H2' A      38      18.815  36.498  25.672  1.00  0.00
ATOM   1219  O2' A      38      18.205  38.395  26.352  1.00  0.00
ATOM   1220 HO2' A      38      17.627  38.699  25.649  1.00  0.00
ATOM   1221  O3' A      38      16.074  36.678  25.155  1.00  0.00
ATOM   1222  P   A      39      16.319  35.811  23.840  1.00  0.00
ATOM   1223  OP1 A      39      15.591  36.502  22.790  1.00  0.00
ATOM   1224  OP2 A      39      15.868  34.384  24.118  1.00  0.00
ATOM   1225  O5' A      39      17.812  35.755  23.389  1.00  0.00
ATOM   1226  C5' A      39      18.578  36.851  23.025  1.00  0.00
ATOM   1227  H5' A      39      18.880  37.516  23.834  1.00  0.00
ATOM   1228 H5'' A      39      18.059  37.391  22.233  1.00  0.00
ATOM   1229  C4' A      39      19.974  36.387  22.471  1.00  0.00
ATOM   1230  H4' A      39      20.603  37.206  22.120  1.00  0.00
ATOM   1231  O4' A      39      20.553  35.561  23.417  1.00  0.00
ATOM   1232  C1' A      39      21.004  34.340  22.813  1.00  0.00
ATOM   1233  H1' A      39      21.985  34.206  23.269  1.00  0.00
ATOM   1234  N9  A      39      20.177  33.184  23.244  1.00  0.00
ATOM   1235  C8  A      39      19.182  33.118  24.145  1.00  0.00
ATOM   1236  H8  A      39      18.717  34.029  24.492  1.00  0.00
ATOM   1237  N7  A      39      18.829  31.849  24.442  1.00  0.00
ATOM   1238  C5  A      39      19.647  31.090  23.642  1.00  0.00
ATOM   1239  C6  A      39      19.977  29.729  23.464  1.00  0.00
ATOM   1240  N6  A      39      19.370  28.677  23.962  1.00  0.00
ATOM   1241  H61 A      39      18.551  28.783  24.544  1.00  0.00
ATOM   1242  H62 A      39      19.725  27.752  23.766  1.00  0.00
ATOM   1243  N1  A      39      20.808  29.313  22.533  1.00  0.00
ATOM   1244  C2  A      39      21.464  30.227  21.897  1.00  0.00
ATOM   1245  H2  A      39      22.241  29.851  21.248  1.00  0.00
ATOM   1246  N3  A      39      21.538  31.545  22.147  1.00  0.00
ATOM   1247  C4  A      39      20.525  31.885  22.960  1.00  0.00
ATOM   1248  C3' A      39      19.810  35.541  21.200  1.00  0.00
ATOM   1249  H3' A      39      18.907  34.930  21.211  1.00  0.00
ATOM   1250  C2' A      39      21.023  34.592  21.338  1.00  0.00
ATOM   1251  H2' A      39      20.862  33.709  20.720  1.00  0.00
ATOM   1252  O2' A      39      22.160  35.267  20.891  1.00  0.00
ATOM   1253 HO2' A      39      22.848  34.614  20.740  1.00  0.00
ATOM   1254  O3' A      39      19.752  36.314  20.003  1.00  0.00
ATOM   1255  P   U      40      18.900  35.751  18.754  1.00  0.00
ATOM   1256  OP1 U      40      19.113  36.732  17.642  1.00  0.00
ATOM   1257  OP2 U      40      17.504  35.454  19.193  1.00  0.00
ATOM   1258  O5' U      40      19.680  34.399  18.436  1.00  0.00
ATOM   1259  C5' U      40      20.909  34.362  17.771  1.00  0.00
ATOM   1260  H5' U      40      21.629  34.974  18.314  1.00  0.00
ATOM   1261 H5'' U      40      20.955  34.806  16.777  1.00  0.00
ATOM   1262  C4' U      40      21.598  32.943  17.701  1.00  0.00
ATOM   1263  H4' U      40      22.672  32.905  17.889  1.00  0.00
ATOM   1264  O4' U      40      21.056  32.148  18.767  1.00  0.00
ATOM   1265  C1' U      40      20.081  31.122  18.324  1.00  0.00
ATOM   1266  H1' U      40      20.687  30.220  18.240  1.00  0.00
ATOM   1267  N1  U      40      19.008  30.934  19.329  1.00  0.00
ATOM   1268  C6  U      40      18.450  31.983  20.031  1.00  0.00
ATOM   1269  H6  U      40      18.818  32.995  19.953  1.00  0.00
ATOM   1270  C5  U      40      17.409  31.829  20.831  1.00  0.00
ATOM   1271  H5  U      40      17.087  32.623  21.488  1.00  0.00
ATOM   1272  C4  U      40      16.959  30.507  21.118  1.00  0.00
ATOM   1273  O4  U      40      16.186  30.187  22.002  1.00  0.00
ATOM   1274  N3  U      40      17.537  29.475  20.418  1.00  0.00
ATOM   1275  H3  U      40      17.063  28.596  20.564  1.00  0.00
ATOM   1276  C2  U      40      18.465  29.666  19.419  1.00  0.00
ATOM   1277  O2  U      40      18.978  28.725  18.848  1.00  0.00
ATOM   1278  C3' U      40      21.149  32.162  16.486  1.00  0.00
ATOM   1279  H3' U      40      21.156  32.882  15.668  1.00  0.00
ATOM   1280  C2' U      40      19.739  31.645  16.883  1.00  0.00
ATOM   1281  H2' U      40      18.929  32.374  16.887  1.00  0.00
ATOM   1282  O2' U      40      19.314  30.616  16.038  1.00  0.00
ATOM   1283 HO2' U      40      19.251  31.132  15.231  1.00  0.00
ATOM   1284  O3' U      40      22.039  31.053  16.277  1.00  0.00
ATOM   1285  P   G      41      23.444  31.360  15.582  1.00  0.00
ATOM   1286  OP1 G      41      24.258  31.954  16.648  1.00  0.00
ATOM   1287  OP2 G      41      23.137  32.130  14.366  1.00  0.00
ATOM   1288  O5' G      41      24.147  30.020  15.253  1.00  0.00
ATOM   1289  C5' G      41      24.413  29.048  16.265  1.00  0.00
ATOM   1290  H5' G      41      23.625  28.764  16.963  1.00  0.00
ATOM   1291 H5'' G      41      25.226  29.580  16.759  1.00  0.00
ATOM   1292  C4' G      41      24.864  27.748  15.761  1.00  0.00
ATOM   1293  H4' G      41      25.116  27.167  16.648  1.00  0.00
ATOM   1294  O4' G      41      23.781  27.180  15.027  1.00  0.00
ATOM   1295  C1' G      41      24.231  26.514  13.789  1.00  0.00
ATOM   1296  H1' G      41      24.512  25.519  14.134  1.00  0.00
ATOM   1297  N9  G      41      23.194  26.511  12.683  1.00  0.00
ATOM   1298  C8  G      41      22.735  25.420  11.996  1.00  0.00
ATOM   1299  H8  G      41      23.319  24.512  12.017  1.00  0.00
ATOM   1300  N7  G      41      21.620  25.546  11.302  1.00  0.00
ATOM   1301  C5  G      41      21.354  26.892  11.551  1.00  0.00
ATOM   1302  C6  G      41      20.280  27.643  11.084  1.00  0.00
ATOM   1303  O6  G      41      19.417  27.339  10.210  1.00  0.00
ATOM   1304  N1  G      41      20.335  28.957  11.588  1.00  0.00
ATOM   1305  H1  G      41      19.725  29.612  11.119  1.00  0.00
ATOM   1306  C2  G      41      21.158  29.375  12.576  1.00  0.00
ATOM   1307  N2  G      41      21.196  30.651  12.832  1.00  0.00
ATOM   1308  H21 G      41      21.893  31.059  13.438  1.00  0.00
ATOM   1309  H22 G      41      20.536  31.198  12.298  1.00  0.00
ATOM   1310  N3  G      41      22.189  28.721  12.990  1.00  0.00
ATOM   1311  C4  G      41      22.229  27.455  12.460  1.00  0.00
ATOM   1312  C3' G      41      26.012  27.931  14.755  1.00  0.00
ATOM   1313  H3' G      41      26.300  28.919  14.396  1.00  0.00
ATOM   1314  C2' G      41      25.450  27.314  13.437  1.00  0.00
ATOM   1315  H2' G      41      25.052  28.196  12.936  1.00  0.00
ATOM   1316  O2' G      41      26.350  26.705  12.532  1.00  0.00
ATOM   1317 HO2' G      41      27.092  27.297  12.386  1.00  0.00
ATOM   1318  O3' G      41      27.168  27.112  15.142  1.00  0.00
ATOM   1319  P   G      42      28.129  27.671  16.382  1.00  0.00
ATOM   1320  OP1 G      42      28.169  29.184  16.258  1.00  0.00
ATOM   1321  OP2 G      42      29.317  26.870  16.387  1.00  0.00
ATOM   1322  O5' G      42      27.406  27.314  17.764  1.00  0.00
ATOM   1323  C5' G      42      27.449  28.145  18.904  1.00  0.00
ATOM   1324  H5' G      42      26.824  29.002  18.651  1.00  0.00
ATOM   1325 H5'' G      42      28.473  28.494  19.041  1.00  0.00
ATOM   1326  C4' G      42      26.894  27.384  20.108  1.00  0.00
ATOM   1327  H4' G      42      26.985  28.125  20.903  1.00  0.00
ATOM   1328  O4' G      42      25.529  26.977  19.967  1.00  0.00
ATOM   1329  C1' G      42      25.461  25.576  20.015  1.00  0.00
ATOM   1330  H1' G      42      24.691  25.138  20.650  1.00  0.00
ATOM   1331  N9  G      42      25.204  24.999  18.585  1.00  0.00
ATOM   1332  C8  G      42      26.159  24.743  17.643  1.00  0.00
ATOM   1333  H8  G      42      27.214  24.841  17.852  1.00  0.00
ATOM   1334  N7  G      42      25.682  24.250  16.549  1.00  0.00
ATOM   1335  C5  G      42      24.325  24.134  16.807  1.00  0.00
ATOM   1336  C6  G      42      23.224  23.820  15.950  1.00  0.00
ATOM   1337  O6  G      42      23.309  23.417  14.759  1.00  0.00
ATOM   1338  N1  G      42      21.995  24.184  16.478  1.00  0.00
ATOM   1339  H1  G      42      21.211  23.695  16.069  1.00  0.00
ATOM   1340  C2  G      42      21.858  24.753  17.678  1.00  0.00
ATOM   1341  N2  G      42      20.697  24.594  18.325  1.00  0.00
ATOM   1342  H21 G      42      20.557  25.094  19.192  1.00  0.00
ATOM   1343  H22 G      42      19.932  24.068  17.929  1.00  0.00
ATOM   1344  N3  G      42      22.832  24.986  18.573  1.00  0.00
ATOM   1345  C4  G      42      24.008  24.722  18.046  1.00  0.00
ATOM   1346  C3' G      42      27.714  26.185  20.597  1.00  0.00
ATOM   1347  H3' G      42      28.470  25.859  19.882  1.00  0.00
ATOM   1348  C2' G      42      26.693  25.094  20.741  1.00  0.00
ATOM   1349  H2' G      42      26.959  24.152  20.261  1.00  0.00
ATOM   1350  O2' G      42      26.423  25.001  22.110  1.00  0.00
ATOM   1351 HO2' G      42      27.181  25.460  22.479  1.00  0.00
ATOM   1352  O3' G      42      28.454  26.287  21.803  1.00  0.00
ATOM   1353  P   U      43      29.745  27.187  21.937  1.00  0.00
ATOM   1354  OP1 U      43      29.772  28.281  20.997  1.00  0.00
ATOM   1355  OP2 U      43      30.909  26.329  22.085  1.00  0.00
ATOM   1356  O5' U      43      29.500  27.737  23.407  1.00  0.00
ATOM   1357  C5' U      43      28.962  29.067  23.616  1.00  0.00
ATOM   1358  H5' U      43      28.330  29.357  22.777  1.00  0.00
ATOM   1359 H5'' U      43      29.845  29.703  23.677  1.00  0.00
ATOM   1360  C4' U      43      28.154  29.268  24.936  1.00  0.00
ATOM   1361  H4' U      43      27.564  30.185  24.938  1.00  0.00
ATOM   1362  O4' U      43      27.173  28.273  25.024  1.00  0.00
ATOM   1363  C1' U      43      27.273  27.636  26.273  1.00  0.00
ATOM   1364  H1' U      43      26.590  28.191  26.916  1.00  0.00
ATOM   1365  N1  U      43      26.944  26.192  26.248  1.00  0.00
ATOM   1366  C6  U      43      27.636  25.301  25.420  1.00  0.00
ATOM   1367  H6  U      43      28.374  25.558  24.674  1.00  0.00
ATOM   1368  C5  U      43      27.399  24.009  25.484  1.00  0.00
ATOM   1369  H5  U      43      28.014  23.366  24.873  1.00  0.00
ATOM   1370  C4  U      43      26.372  23.427  26.372  1.00  0.00
ATOM   1371  O4  U      43      25.962  22.291  26.406  1.00  0.00
ATOM   1372  N3  U      43      25.838  24.373  27.200  1.00  0.00
ATOM   1373  H3  U      43      25.212  23.937  27.863  1.00  0.00
ATOM   1374  C2  U      43      25.993  25.713  27.148  1.00  0.00
ATOM   1375  O2  U      43      25.426  26.416  27.978  1.00  0.00
ATOM   1376  C3' U      43      29.004  29.228  26.241  1.00  0.00
ATOM   1377  H3' U      43      30.080  29.254  26.071  1.00  0.00
ATOM   1378  C2' U      43      28.691  27.892  26.836  1.00  0.00
ATOM   1379  H2' U      43      29.356  27.138  26.415  1.00  0.00
ATOM   1380  O2' U      43      28.639  27.601  28.192  1.00  0.00
ATOM   1381 HO2' U      43      29.316  28.074  28.682  1.00  0.00
ATOM   1382  O3' U      43      28.605  30.282  27.132  1.00  0.00
ATOM   1383  P   A      44      29.262  31.715  26.956  1.00  0.00
ATOM   1384  OP1 A      44      30.690  31.690  26.521  1.00  0.00
ATOM   1385  OP2 A      44      28.875  32.573  28.085  1.00  0.00
ATOM   1386  O5' A      44      28.357  32.110  25.655  1.00  0.00
ATOM   1387  C5' A      44      28.891  32.911  24.622  1.00  0.00
ATOM   1388  H5' A      44      29.613  32.371  24.010  1.00  0.00
ATOM   1389 H5'' A      44      29.443  33.715  25.109  1.00  0.00
ATOM   1390  C4' A      44      27.790  33.446  23.636  1.00  0.00
ATOM   1391  H4' A      44      28.382  34.002  22.909  1.00  0.00
ATOM   1392  O4' A      44      27.102  32.444  22.996  1.00  0.00
ATOM   1393  C1' A      44      25.743  32.561  23.241  1.00  0.00
ATOM   1394  H1' A      44      25.142  32.381  22.349  1.00  0.00
ATOM   1395  N9  A      44      25.303  31.433  24.118  1.00  0.00
ATOM   1396  C8  A      44      25.203  31.513  25.487  1.00  0.00
ATOM   1397  H8  A      44      25.525  32.401  26.010  1.00  0.00
ATOM   1398  N7  A      44      24.704  30.461  26.095  1.00  0.00
ATOM   1399  C5  A      44      24.469  29.601  24.959  1.00  0.00
ATOM   1400  C6  A      44      24.136  28.214  24.764  1.00  0.00
ATOM   1401  N6  A      44      23.625  27.460  25.696  1.00  0.00
ATOM   1402  H61 A      44      23.391  27.782  26.624  1.00  0.00
ATOM   1403  H62 A      44      23.223  26.581  25.400  1.00  0.00
ATOM   1404  N1  A      44      23.966  27.771  23.549  1.00  0.00
ATOM   1405  C2  A      44      24.293  28.539  22.512  1.00  0.00
ATOM   1406  H2  A      44      24.180  28.015  21.575  1.00  0.00
ATOM   1407  N3  A      44      24.865  29.673  22.509  1.00  0.00
ATOM   1408  C4  A      44      24.862  30.186  23.796  1.00  0.00
ATOM   1409  C3' A      44      26.804  34.427  24.292  1.00  0.00
ATOM   1410  H3' A      44      26.804  34.406  25.382  1.00  0.00
ATOM   1411  C2' A      44      25.426  33.964  23.766  1.00  0.00
ATOM   1412  H2' A      44      24.676  33.791  24.538  1.00  0.00
ATOM   1413  O2' A      44      24.829  34.764  22.750  1.00  0.00
ATOM   1414 HO2' A      44      25.475  34.940  22.062  1.00  0.00
ATOM   1415  O3' A      44      26.974  35.747  23.834  1.00  0.00
ATOM   1416  P   C      45      27.873  36.800  24.645  1.00  0.00
ATOM   1417  OP1 C      45      28.025  37.955  23.735  1.00  0.00
ATOM   1418  OP2 C      45      29.083  36.141  25.140  1.00  0.00
ATOM   1419  O5' C      45      26.941  37.164  25.825  1.00  0.00
ATOM   1420  C5' C      45      25.674  37.716  25.557  1.00  0.00
ATOM   1421  H5' C      45      25.148  37.065  24.859  1.00  0.00
ATOM   1422 H5'' C      45      25.729  38.691  25.071  1.00  0.00
ATOM   1423  C4' C      45      24.844  37.795  26.787  1.00  0.00
ATOM   1424  H4' C      45      23.894  38.323  26.701  1.00  0.00
ATOM   1425  O4' C      45      24.468  36.449  27.283  1.00  0.00
ATOM   1426  C1' C      45      24.050  36.598  28.665  1.00  0.00
ATOM   1427  H1' C      45      22.984  36.735  28.842  1.00  0.00
ATOM   1428  N1  C      45      24.556  35.363  29.440  1.00  0.00
ATOM   1429  C6  C      45      25.455  34.437  28.909  1.00  0.00
ATOM   1430  H6  C      45      26.170  34.684  28.138  1.00  0.00
ATOM   1431  C5  C      45      25.563  33.240  29.442  1.00  0.00
ATOM   1432  H5  C      45      26.340  32.633  28.999  1.00  0.00
ATOM   1433  C4  C      45      24.793  32.911  30.587  1.00  0.00
ATOM   1434  N4  C      45      24.884  31.726  31.071  1.00  0.00
ATOM   1435  H41 C      45      25.421  31.049  30.549  1.00  0.00
ATOM   1436  H42 C      45      24.247  31.528  31.830  1.00  0.00
ATOM   1437  N3  C      45      23.940  33.724  31.068  1.00  0.00
ATOM   1438  C2  C      45      23.813  34.916  30.529  1.00  0.00
ATOM   1439  O2  C      45      22.958  35.626  30.945  1.00  0.00
ATOM   1440  C3' C      45      25.529  38.351  28.055  1.00  0.00
ATOM   1441  H3' C      45      26.469  37.805  28.130  1.00  0.00
ATOM   1442  C2' C      45      24.581  37.957  29.135  1.00  0.00
ATOM   1443  H2' C      45      25.145  37.888  30.065  1.00  0.00
ATOM   1444  O2' C      45      23.456  38.776  29.158  1.00  0.00
ATOM   1445 HO2' C      45      23.754  39.555  28.683  1.00  0.00
ATOM   1446  O3' C      45      25.791  39.736  28.051  1.00  0.00
ATOM   1447  P   U      46      27.092  40.295  28.835  1.00  0.00
ATOM   1448  OP1 U      46      27.129  41.755  28.787  1.00  0.00
ATOM   1449  OP2 U      46      28.232  39.573  28.277  1.00  0.00
ATOM   1450  O5' U      46      27.138  39.879  30.314  1.00  0.00
ATOM   1451  C5' U      46      26.071  40.309  31.170  1.00  0.00
ATOM   1452  H5' U      46      25.070  40.194  30.754  1.00  0.00
ATOM   1453 H5'' U      46      26.219  41.386  31.250  1.00  0.00
ATOM   1454  C4' U      46      26.058  39.683  32.590  1.00  0.00
ATOM   1455  H4' U      46      25.292  40.139  33.217  1.00  0.00
ATOM   1456  O4' U      46      25.857  38.297  32.296  1.00  0.00
ATOM   1457  C1' U      46      26.172  37.493  33.451  1.00  0.00
ATOM   1458  H1' U      46      25.249  37.424  34.026  1.00  0.00
ATOM   1459  N1  U      46      26.629  36.132  32.933  1.00  0.00
ATOM   1460  C6  U      46      27.644  36.100  32.044  1.00  0.00
ATOM   1461  H6  U      46      27.935  37.011  31.542  1.00  0.00
ATOM   1462  C5  U      46      28.193  34.873  31.761  1.00  0.00
ATOM   1463  H5  U      46      28.949  34.877  30.990  1.00  0.00
ATOM   1464  C4  U      46      27.806  33.659  32.392  1.00  0.00
ATOM   1465  O4  U      46      28.354  32.564  32.224  1.00  0.00
ATOM   1466  N3  U      46      26.913  33.819  33.342  1.00  0.00
ATOM   1467  H3  U      46      26.713  33.028  33.937  1.00  0.00
ATOM   1468  C2  U      46      26.255  35.002  33.658  1.00  0.00
ATOM   1469  O2  U      46      25.509  35.046  34.655  1.00  0.00
ATOM   1470  C3' U      46      27.342  39.591  33.317  1.00  0.00
ATOM   1471  H3' U      46      28.123  39.476  32.566  1.00  0.00
ATOM   1472  C2' U      46      27.214  38.368  34.188  1.00  0.00
ATOM   1473  H2' U      46      28.210  37.948  34.328  1.00  0.00
ATOM   1474  O2' U      46      26.516  38.610  35.413  1.00  0.00
ATOM   1475 HO2' U      46      27.100  38.902  36.117  1.00  0.00
ATOM   1476  O3' U      46      27.655  40.787  34.034  1.00  0.00
ATOM   1477  P   G      47      29.059  41.068  34.806  1.00  0.00
ATOM   1478  OP1 G      47      29.220  42.533  34.998  1.00  0.00
ATOM   1479  OP2 G      47      30.167  40.380  34.111  1.00  0.00
ATOM   1480  O5' G      47      28.759  40.385  36.194  1.00  0.00
ATOM   1481  C5' G      47      28.445  41.088  37.307  1.00  0.00
ATOM   1482  H5' G      47      27.526  41.631  37.085  1.00  0.00
ATOM   1483 H5'' G      47      29.258  41.788  37.498  1.00  0.00
ATOM   1484  C4' G      47      28.319  40.116  38.428  1.00  0.00
ATOM   1485  H4' G      47      28.043  40.644  39.341  1.00  0.00
ATOM   1486  O4' G      47      27.367  39.104  38.125  1.00  0.00
ATOM   1487  C1' G      47      27.776  38.001  38.884  1.00  0.00
ATOM   1488  H1' G      47      27.064  37.605  39.608  1.00  0.00
ATOM   1489  N9  G      47      28.125  36.926  37.920  1.00  0.00
ATOM   1490  C8  G      47      28.893  37.048  36.808  1.00  0.00
ATOM   1491  H8  G      47      29.416  37.957  36.551  1.00  0.00
ATOM   1492  N7  G      47      29.115  36.012  36.062  1.00  0.00
ATOM   1493  C5  G      47      28.389  35.004  36.844  1.00  0.00
ATOM   1494  C6  G      47      28.392  33.575  36.681  1.00  0.00
ATOM   1495  O6  G      47      28.807  32.873  35.716  1.00  0.00
ATOM   1496  N1  G      47      27.685  32.809  37.664  1.00  0.00
ATOM   1497  H1  G      47      27.214  31.943  37.443  1.00  0.00
ATOM   1498  C2  G      47      27.187  33.487  38.744  1.00  0.00
ATOM   1499  N2  G      47      26.420  32.727  39.458  1.00  0.00
ATOM   1500  H21 G      47      26.012  33.124  40.292  1.00  0.00
ATOM   1501  H22 G      47      26.210  31.749  39.319  1.00  0.00
ATOM   1502  N3  G      47      27.161  34.830  38.937  1.00  0.00
ATOM   1503  C4  G      47      27.836  35.550  37.952  1.00  0.00
ATOM   1504  C3' G      47      29.681  39.562  38.827  1.00  0.00
ATOM   1505  H3' G      47      30.249  39.173  37.982  1.00  0.00
ATOM   1506  C2' G      47      29.127  38.335  39.664  1.00  0.00
ATOM   1507  H2' G      47      29.887  37.554  39.696  1.00  0.00
ATOM   1508  O2' G      47      28.868  38.757  41.001  1.00  0.00
ATOM   1509 HO2' G      47      29.740  39.081  41.239  1.00  0.00
ATOM   1510  O3' G      47      30.418  40.488  39.668  1.00  0.00
ATOM   1511  P   A      48      31.879  40.157  40.269  1.00  0.00
ATOM   1512  OP1 A      48      32.725  40.098  39.110  1.00  0.00
ATOM   1513  OP2 A      48      31.786  39.032  41.177  1.00  0.00
ATOM   1514  O5' A      48      32.224  41.387  41.124  1.00  0.00
ATOM   1515  C5' A      48      33.238  42.313  40.823  1.00  0.00
ATOM   1516  H5' A      48      33.200  42.564  39.763  1.00  0.00
ATOM   1517 H5'' A      48      34.272  42.037  41.031  1.00  0.00
ATOM   1518  C4' A      48      33.126  43.593  41.645  1.00  0.00
ATOM   1519  H4' A      48      33.897  44.293  41.322  1.00  0.00
ATOM   1520  O4' A      48      31.852  44.183  41.434  1.00  0.00
ATOM   1521  C1' A      48      31.232  44.773  42.610  1.00  0.00
ATOM   1522  H1' A      48      30.893  45.807  42.548  1.00  0.00
ATOM   1523  N9  A      48      30.080  43.946  42.977  1.00  0.00
ATOM   1524  C8  A      48      29.533  42.891  42.259  1.00  0.00
ATOM   1525  H8  A      48      29.959  42.371  41.413  1.00  0.00
ATOM   1526  N7  A      48      28.598  42.327  42.904  1.00  0.00
ATOM   1527  C5  A      48      28.327  43.229  43.999  1.00  0.00
ATOM   1528  C6  A      48      27.375  43.330  45.036  1.00  0.00
ATOM   1529  N6  A      48      26.197  42.621  45.082  1.00  0.00
ATOM   1530  H61 A      48      25.496  42.591  45.809  1.00  0.00
ATOM   1531  H62 A      48      26.066  41.975  44.317  1.00  0.00
ATOM   1532  N1  A      48      27.447  44.279  45.980  1.00  0.00
ATOM   1533  C2  A      48      28.537  45.077  45.909  1.00  0.00
ATOM   1534  H2  A      48      28.669  45.853  46.648  1.00  0.00
ATOM   1535  N3  A      48      29.536  45.134  45.006  1.00  0.00
ATOM   1536  C4  A      48      29.289  44.195  44.061  1.00  0.00
ATOM   1537  C3' A      48      33.307  43.553  43.152  1.00  0.00
ATOM   1538  H3' A      48      32.819  42.653  43.527  1.00  0.00
ATOM   1539  C2' A      48      32.445  44.764  43.575  1.00  0.00
ATOM   1540  H2' A      48      32.183  44.675  44.629  1.00  0.00
ATOM   1541  O2' A      48      33.051  46.049  43.402  1.00  0.00
ATOM   1542 HO2' A      48      33.021  46.416  44.289  1.00  0.00
ATOM   1543  O3' A      48      34.658  43.609  43.456  1.00  0.00
ATOM   1544  P   A      49      35.186  42.589  44.531  1.00  0.00
ATOM   1545  OP1 A      49      36.572  42.819  44.920  1.00  0.00
ATOM   1546  OP2 A      49      34.796  41.202  44.224  1.00  0.00
ATOM   1547  O5' A      49      34.288  42.928  45.770  1.00  0.00
ATOM   1548  C5' A      49      34.530  44.141  46.499  1.00  0.00
ATOM   1549  H5' A      49      34.541  44.984  45.808  1.00  0.00
ATOM   1550 H5'' A      49      35.466  44.109  47.056  1.00  0.00
ATOM   1551  C4' A      49      33.387  44.368  47.468  1.00  0.00
ATOM   1552  H4' A      49      33.477  45.383  47.855  1.00  0.00
ATOM   1553  O4' A      49      32.105  44.168  46.895  1.00  0.00
ATOM   1554  C1' A      49      31.191  43.751  47.848  1.00  0.00
ATOM   1555  H1' A      49      30.420  44.461  48.148  1.00  0.00
ATOM   1556  N9  A      49      30.431  42.570  47.388  1.00  0.00
ATOM   1557  C8  A      49      30.613  41.905  46.196  1.00  0.00
ATOM   1558  H8  A      49      31.476  42.026  45.557  1.00  0.00
ATOM   1559  N7  A      49      29.620  41.050  45.957  1.00  0.00
ATOM   1560  C5  A      49      28.759  41.202  47.089  1.00  0.00
ATOM   1561  C6  A      49      27.472  40.733  47.455  1.00  0.00
ATOM   1562  N6  A      49      26.823  39.810  46.746  1.00  0.00
ATOM   1563  H61 A      49      27.171  39.624  45.817  1.00  0.00
ATOM   1564  H62 A      49      26.000  39.325  47.075  1.00  0.00
ATOM   1565  N1  A      49      26.917  41.123  48.635  1.00  0.00
ATOM   1566  C2  A      49      27.556  41.980  49.385  1.00  0.00
ATOM   1567  H2  A      49      27.096  42.147  50.347  1.00  0.00
ATOM   1568  N3  A      49      28.735  42.463  49.144  1.00  0.00
ATOM   1569  C4  A      49      29.284  42.079  47.977  1.00  0.00
ATOM   1570  C3' A      49      33.414  43.340  48.532  1.00  0.00
ATOM   1571  H3' A      49      33.678  42.323  48.242  1.00  0.00
ATOM   1572  C2' A      49      31.948  43.417  49.092  1.00  0.00
ATOM   1573  H2' A      49      31.705  42.417  49.450  1.00  0.00
ATOM   1574  O2' A      49      31.915  44.540  50.095  1.00  0.00
ATOM   1575 HO2' A      49      31.158  44.474  50.682  1.00  0.00
ATOM   1576  O3' A      49      34.438  43.846  49.441  1.00  0.00
ATOM   1577  P   C      50      35.459  42.915  50.189  1.00  0.00
ATOM   1578  OP1 C      50      36.356  43.777  50.976  1.00  0.00
ATOM   1579  OP2 C      50      36.080  41.996  49.205  1.00  0.00
ATOM   1580  O5' C      50      34.561  42.079  51.243  1.00  0.00
ATOM   1581  C5' C      50      33.964  42.840  52.299  1.00  0.00
ATOM   1582  H5' C      50      33.604  43.746  51.812  1.00  0.00
ATOM   1583 H5'' C      50      34.673  42.995  53.111  1.00  0.00
ATOM   1584  C4' C      50      32.821  41.999  52.929  1.00  0.00
ATOM   1585  H4' C      50      32.385  42.780  53.551  1.00  0.00
ATOM   1586  O4' C      50      31.907  41.616  51.897  1.00  0.00
ATOM   1587  C1' C      50      31.575  40.231  52.059  1.00  0.00
ATOM   1588  H1' C      50      30.743  40.103  52.751  1.00  0.00
ATOM   1589  N1  C      50      31.262  39.780  50.682  1.00  0.00
ATOM   1590  C6  C      50      32.235  39.687  49.782  1.00  0.00
ATOM   1591  H6  C      50      33.152  40.228  49.962  1.00  0.00
ATOM   1592  C5  C      50      31.934  39.036  48.604  1.00  0.00
ATOM   1593  H5  C      50      32.704  38.978  47.848  1.00  0.00
ATOM   1594  C4  C      50      30.621  38.429  48.461  1.00  0.00
ATOM   1595  N4  C      50      30.405  37.768  47.334  1.00  0.00
ATOM   1596  H41 C      50      30.995  37.846  46.518  1.00  0.00
ATOM   1597  H42 C      50      29.435  37.493  47.279  1.00  0.00
ATOM   1598  N3  C      50      29.674  38.542  49.360  1.00  0.00
ATOM   1599  C2  C      50      30.000  39.207  50.498  1.00  0.00
ATOM   1600  O2  C      50      29.083  39.253  51.342  1.00  0.00
ATOM   1601  C3' C      50      33.175  40.757  53.744  1.00  0.00
ATOM   1602  H3' C      50      34.234  40.849  53.981  1.00  0.00
ATOM   1603  C2' C      50      32.818  39.657  52.750  1.00  0.00
ATOM   1604  H2' C      50      33.681  39.525  52.097  1.00  0.00
ATOM   1605  O2' C      50      32.581  38.469  53.358  1.00  0.00
ATOM   1606 HO2' C      50      31.880  38.661  53.985  1.00  0.00
ATOM   1607  O3' C      50      32.364  40.770  54.931  1.00  0.00
ATOM   1608  P   C      51      32.841  41.521  56.270  1.00  0.00
ATOM   1609  OP1 C      51      31.730  41.967  57.097  1.00  0.00
ATOM   1610  OP2 C      51      33.877  42.509  55.910  1.00  0.00
ATOM   1611  O5' C      51      33.529  40.332  57.041  1.00  0.00
ATOM   1612  C5' C      51      32.759  39.474  57.889  1.00  0.00
ATOM   1613  H5' C      51      32.065  38.934  57.245  1.00  0.00
ATOM   1614 H5'' C      51      32.180  39.990  58.655  1.00  0.00
ATOM   1615  C4' C      51      33.626  38.430  58.647  1.00  0.00
ATOM   1616  H4' C      51      32.979  37.833  59.289  1.00  0.00
ATOM   1617  O4' C      51      34.265  37.639  57.715  1.00  0.00
ATOM   1618  C1' C      51      35.721  37.917  57.747  1.00  0.00
ATOM   1619  H1' C      51      36.131  37.030  58.230  1.00  0.00
ATOM   1620  N1  C      51      36.356  38.053  56.376  1.00  0.00
ATOM   1621  C6  C      51      35.629  38.274  55.246  1.00  0.00
ATOM   1622  H6  C      51      34.594  38.578  55.313  1.00  0.00
ATOM   1623  C5  C      51      36.222  38.078  54.008  1.00  0.00
ATOM   1624  H5  C      51      35.657  38.213  53.097  1.00  0.00
ATOM   1625  C4  C      51      37.628  37.750  53.988  1.00  0.00
ATOM   1626  N4  C      51      38.190  37.493  52.813  1.00  0.00
ATOM   1627  H41 C      51      37.669  37.430  51.950  1.00  0.00
ATOM   1628  H42 C      51      39.137  37.144  52.847  1.00  0.00
ATOM   1629  N3  C      51      38.299  37.505  55.083  1.00  0.00
ATOM   1630  C2  C      51      37.699  37.694  56.281  1.00  0.00
ATOM   1631  O2  C      51      38.461  37.395  57.211  1.00  0.00
ATOM   1632  C3' C      51      34.720  39.159  59.526  1.00  0.00
ATOM   1633  H3' C      51      34.484  40.214  59.664  1.00  0.00
ATOM   1634  C2' C      51      35.946  39.084  58.676  1.00  0.00
ATOM   1635  H2' C      51      35.972  39.975  58.050  1.00  0.00
ATOM   1636  O2' C      51      37.164  39.021  59.432  1.00  0.00
ATOM   1637 HO2' C      51      36.783  38.523  60.159  1.00  0.00
ATOM   1638  O3' C      51      34.914  38.348  60.674  1.00  0.00
ATOM   1639  P   U      52      34.340  38.710  62.160  1.00  0.00
ATOM   1640  OP1 U      52      33.348  39.820  62.057  1.00  0.00
ATOM   1641  OP2 U      52      35.524  38.965  63.052  1.00  0.00
ATOM   1642  O5' U      52      33.693  37.378  62.876  1.00  0.00
ATOM   1643  C5' U      52      32.393  36.944  62.325  1.00  0.00
ATOM   1644  H5' U      52      32.421  36.864  61.238  1.00  0.00
ATOM   1645 H5'' U      52      31.592  37.614  62.636  1.00  0.00
ATOM   1646  C4' U      52      31.895  35.569  62.863  1.00  0.00
ATOM   1647  H4' U      52      30.888  35.445  62.464  1.00  0.00
ATOM   1648  O4' U      52      32.625  34.423  62.357  1.00  0.00
ATOM   1649  C1' U      52      33.443  33.808  63.355  1.00  0.00
ATOM   1650  H1' U      52      33.037  32.803  63.473  1.00  0.00
ATOM   1651  N1  U      52      34.887  33.641  63.050  1.00  0.00
ATOM   1652  C6  U      52      35.643  34.737  62.807  1.00  0.00
ATOM   1653  H6  U      52      35.402  35.763  63.045  1.00  0.00
ATOM   1654  C5  U      52      36.967  34.594  62.460  1.00  0.00
ATOM   1655  H5  U      52      37.592  35.474  62.430  1.00  0.00
ATOM   1656  C4  U      52      37.590  33.266  62.305  1.00  0.00
ATOM   1657  O4  U      52      38.749  32.957  62.004  1.00  0.00
ATOM   1658  N3  U      52      36.677  32.241  62.469  1.00  0.00
ATOM   1659  H3  U      52      37.097  31.326  62.390  1.00  0.00
ATOM   1660  C2  U      52      35.345  32.327  62.764  1.00  0.00
ATOM   1661  O2  U      52      34.624  31.288  62.863  1.00  0.00
ATOM   1662  C3' U      52      31.932  35.424  64.393  1.00  0.00
ATOM   1663  H3' U      52      31.877  36.369  64.934  1.00  0.00
ATOM   1664  C2' U      52      33.242  34.694  64.611  1.00  0.00
ATOM   1665  H2' U      52      34.011  35.453  64.471  1.00  0.00
ATOM   1666  O2' U      52      33.361  33.941  65.813  1.00  0.00
ATOM   1667 HO2' U      52      32.543  33.953  66.316  1.00  0.00
ATOM   1668  O3' U      52      30.805  34.620  64.839  1.00  0.00
ATOM   1669  P   G      53      30.053  34.919  66.236  1.00  0.00
ATOM   1670  OP1 G      53      29.265  36.133  65.976  1.00  0.00
ATOM   1671  OP2 G      53      31.081  34.868  67.284  1.00  0.00
ATOM   1672  O5' G      53      29.077  33.724  66.580  1.00  0.00
ATOM   1673  C5' G      53      27.722  33.703  66.052  1.00  0.00
ATOM   1674  H5' G      53      27.519  34.379  65.222  1.00  0.00
ATOM   1675 H5'' G      53      27.025  34.135  66.769  1.00  0.00
ATOM   1676  C4' G      53      27.126  32.455  65.604  1.00  0.00
ATOM   1677  H4' G      53      26.058  32.669  65.547  1.00  0.00
ATOM   1678  O4' G      53      27.674  31.934  64.383  1.00  0.00
ATOM   1679  C1' G      53      28.000  30.532  64.572  1.00  0.00
ATOM   1680  H1' G      53      27.595  29.956  63.740  1.00  0.00
ATOM   1681  N9  G      53      29.430  30.408  64.738  1.00  0.00
ATOM   1682  C8  G      53      30.475  31.342  64.795  1.00  0.00
ATOM   1683  H8  G      53      30.249  32.396  64.863  1.00  0.00
ATOM   1684  N7  G      53      31.617  30.929  65.154  1.00  0.00
ATOM   1685  C5  G      53      31.406  29.540  65.149  1.00  0.00
ATOM   1686  C6  G      53      32.351  28.406  65.309  1.00  0.00
ATOM   1687  O6  G      53      33.564  28.423  65.455  1.00  0.00
ATOM   1688  N1  G      53      31.776  27.159  65.257  1.00  0.00
ATOM   1689  H1  G      53      32.292  26.291  65.271  1.00  0.00
ATOM   1690  C2  G      53      30.427  26.989  65.084  1.00  0.00
ATOM   1691  N2  G      53      30.029  25.755  64.870  1.00  0.00
ATOM   1692  H21 G      53      29.021  25.737  64.798  1.00  0.00
ATOM   1693  H22 G      53      30.661  24.990  65.057  1.00  0.00
ATOM   1694  N3  G      53      29.581  27.945  64.813  1.00  0.00
ATOM   1695  C4  G      53      30.054  29.216  64.852  1.00  0.00
ATOM   1696  C3' G      53      27.264  31.373  66.645  1.00  0.00
ATOM   1697  H3' G      53      28.202  31.499  67.186  1.00  0.00
ATOM   1698  C2' G      53      27.255  30.137  65.829  1.00  0.00
ATOM   1699  H2' G      53      27.723  29.321  66.379  1.00  0.00
ATOM   1700  O2' G      53      25.909  29.750  65.539  1.00  0.00
ATOM   1701 HO2' G      53      25.559  30.428  64.957  1.00  0.00
ATOM   1702  O3' G      53      26.155  31.422  67.493  1.00  0.00
ATOM   1703  P   A      54      26.362  31.092  69.040  1.00  0.00
ATOM   1704  OP1 A      54      25.110  31.258  69.741  1.00  0.00
ATOM   1705  OP2 A      54      27.514  31.778  69.681  1.00  0.00
ATOM   1706  O5' A      54      26.587  29.491  69.047  1.00  0.00
ATOM   1707  C5' A      54      25.565  28.598  68.735  1.00  0.00
ATOM   1708  H5' A      54      25.301  28.722  67.685  1.00  0.00
ATOM   1709 H5'' A      54      24.684  28.637  69.376  1.00  0.00
ATOM   1710  C4' A      54      26.064  27.190  68.827  1.00  0.00
ATOM   1711  H4' A      54      25.283  26.456  68.629  1.00  0.00
ATOM   1712  O4' A      54      27.098  27.071  67.853  1.00  0.00
ATOM   1713  C1' A      54      28.043  26.056  68.190  1.00  0.00
ATOM   1714  H1' A      54      28.180  25.367  67.357  1.00  0.00
ATOM   1715  N9  A      54      29.422  26.714  68.328  1.00  0.00
ATOM   1716  C8  A      54      29.632  28.042  68.435  1.00  0.00
ATOM   1717  H8  A      54      28.889  28.825  68.463  1.00  0.00
ATOM   1718  N7  A      54      30.910  28.295  68.465  1.00  0.00
ATOM   1719  C5  A      54      31.547  27.029  68.410  1.00  0.00
ATOM   1720  C6  A      54      32.862  26.514  68.371  1.00  0.00
ATOM   1721  N6  A      54      33.878  27.351  68.290  1.00  0.00
ATOM   1722  H61 A      54      33.858  28.360  68.257  1.00  0.00
ATOM   1723  H62 A      54      34.807  26.957  68.250  1.00  0.00
ATOM   1724  N1  A      54      33.127  25.212  68.297  1.00  0.00
ATOM   1725  C2  A      54      32.059  24.374  68.229  1.00  0.00
ATOM   1726  H2  A      54      32.238  23.314  68.129  1.00  0.00
ATOM   1727  N3  A      54      30.764  24.752  68.201  1.00  0.00
ATOM   1728  C4  A      54      30.611  26.080  68.296  1.00  0.00
ATOM   1729  C3' A      54      26.798  26.657  70.107  1.00  0.00
ATOM   1730  H3' A      54      27.398  27.482  70.491  1.00  0.00
ATOM   1731  C2' A      54      27.624  25.473  69.523  1.00  0.00
ATOM   1732  H2' A      54      28.531  25.318  70.107  1.00  0.00
ATOM   1733  O2' A      54      26.730  24.356  69.406  1.00  0.00
ATOM   1734 HO2' A      54      26.360  24.282  70.289  1.00  0.00
ATOM   1735  O3' A      54      25.821  26.266  71.086  1.00  0.00
ATOM   1736  P   G      55      26.117  26.327  72.633  1.00  0.00
ATOM   1737  OP1 G      55      24.926  25.941  73.410  1.00  0.00
ATOM   1738  OP2 G      55      26.791  27.628  72.870  1.00  0.00
ATOM   1739  O5' G      55      27.167  25.108  72.768  1.00  0.00
ATOM   1740  C5' G      55      26.809  23.856  73.195  1.00  0.00
ATOM   1741  H5' G      55      26.105  23.439  72.475  1.00  0.00
ATOM   1742 H5'' G      55      26.259  23.796  74.135  1.00  0.00
ATOM   1743  C4' G      55      28.054  22.920  73.144  1.00  0.00
ATOM   1744  H4' G      55      27.628  21.919  73.216  1.00  0.00
ATOM   1745  O4' G      55      28.764  23.135  71.881  1.00  0.00
ATOM   1746  C1' G      55      30.163  22.869  72.040  1.00  0.00
ATOM   1747  H1' G      55      30.556  22.241  71.239  1.00  0.00
ATOM   1748  N9  G      55      30.923  24.184  71.900  1.00  0.00
ATOM   1749  C8  G      55      30.425  25.481  71.959  1.00  0.00
ATOM   1750  H8  G      55      29.362  25.652  72.044  1.00  0.00
ATOM   1751  N7  G      55      31.313  26.377  72.089  1.00  0.00
ATOM   1752  C5  G      55      32.525  25.647  71.772  1.00  0.00
ATOM   1753  C6  G      55      33.981  26.041  71.487  1.00  0.00
ATOM   1754  O6  G      55      34.580  27.115  71.413  1.00  0.00
ATOM   1755  N1  G      55      34.791  24.955  71.199  1.00  0.00
ATOM   1756  H1  G      55      35.772  25.184  71.132  1.00  0.00
ATOM   1757  C2  G      55      34.348  23.672  71.123  1.00  0.00
ATOM   1758  N2  G      55      35.200  22.806  70.734  1.00  0.00
ATOM   1759  H21 G      55      34.874  21.851  70.759  1.00  0.00
ATOM   1760  H22 G      55      36.166  23.022  70.535  1.00  0.00
ATOM   1761  N3  G      55      33.090  23.319  71.325  1.00  0.00
ATOM   1762  C4  G      55      32.260  24.284  71.673  1.00  0.00
ATOM   1763  C3' G      55      29.158  23.072  74.199  1.00  0.00
ATOM   1764  H3' G      55      29.438  24.126  74.198  1.00  0.00
ATOM   1765  C2' G      55      30.292  22.320  73.468  1.00  0.00
ATOM   1766  H2' G      55      31.251  22.590  73.910  1.00  0.00
ATOM   1767  O2' G      55      30.105  20.881  73.316  1.00  0.00
ATOM   1768 HO2' G      55      29.503  20.419  73.903  1.00  0.00
ATOM   1769  O3' G      55      28.823  22.562  75.585  1.00  0.00
ATOM   1770  P   C      56      29.805  22.646  76.796  1.00  0.00
ATOM   1771  OP1 C      56      29.292  21.750  77.887  1.00  0.00
ATOM   1772  OP2 C      56      29.955  24.075  77.231  1.00  0.00
ATOM   1773  O5' C      56      31.229  22.155  76.462  1.00  0.00
ATOM   1774  C5' C      56      31.684  20.836  76.808  1.00  0.00
ATOM   1775  H5' C      56      31.172  20.212  76.075  1.00  0.00
ATOM   1776 H5'' C      56      31.363  20.565  77.814  1.00  0.00
ATOM   1777  C4' C      56      33.169  20.636  76.482  1.00  0.00
ATOM   1778  H4' C      56      33.401  19.572  76.435  1.00  0.00
ATOM   1779  O4' C      56      33.337  21.064  75.121  1.00  0.00
ATOM   1780  C1' C      56      34.745  21.553  74.981  1.00  0.00
ATOM   1781  H1' C      56      35.185  20.900  74.227  1.00  0.00
ATOM   1782  N1  C      56      34.781  23.004  74.613  1.00  0.00
ATOM   1783  C6  C      56      33.692  23.880  74.849  1.00  0.00
ATOM   1784  H6  C      56      32.792  23.418  75.226  1.00  0.00
ATOM   1785  C5  C      56      33.845  25.214  74.844  1.00  0.00
ATOM   1786  H5  C      56      32.987  25.839  75.046  1.00  0.00
ATOM   1787  C4  C      56      35.122  25.735  74.611  1.00  0.00
ATOM   1788  N4  C      56      35.378  26.991  74.567  1.00  0.00
ATOM   1789  H41 C      56      34.568  27.559  74.772  1.00  0.00
ATOM   1790  H42 C      56      36.304  27.310  74.323  1.00  0.00
ATOM   1791  N3  C      56      36.123  24.969  74.285  1.00  0.00
ATOM   1792  C2  C      56      35.965  23.629  74.256  1.00  0.00
ATOM   1793  O2  C      56      36.997  23.016  73.875  1.00  0.00
ATOM   1794  C3' C      56      34.177  21.420  77.280  1.00  0.00
ATOM   1795  H3' C      56      33.771  22.387  77.576  1.00  0.00
ATOM   1796  C2' C      56      35.405  21.303  76.324  1.00  0.00
ATOM   1797  H2' C      56      36.091  22.084  76.653  1.00  0.00
ATOM   1798  O2' C      56      35.965  20.016  76.169  1.00  0.00
ATOM   1799 HO2' C      56      36.759  20.015  75.630  1.00  0.00
ATOM   1800  O3' C      56      34.432  20.709  78.464  1.00  0.00
ATOM   1801  P   A      57      35.001  21.521  79.677  1.00  0.00
ATOM   1802  OP1 A      57      35.102  20.506  80.772  1.00  0.00
ATOM   1803  OP2 A      57      34.204  22.737  79.956  1.00  0.00
ATOM   1804  O5' A      57      36.435  22.003  79.353  1.00  0.00
ATOM   1805  C5' A      57      37.616  21.147  79.250  1.00  0.00
ATOM   1806  H5' A      57      37.484  20.415  78.454  1.00  0.00
ATOM   1807 H5'' A      57      37.807  20.645  80.199  1.00  0.00
ATOM   1808  C4' A      57      38.794  21.973  78.864  1.00  0.00
ATOM   1809  H4' A      57      39.636  21.283  78.820  1.00  0.00
ATOM   1810  O4' A      57      38.557  22.642  77.631  1.00  0.00
ATOM   1811  C1' A      57      39.107  23.920  77.556  1.00  0.00
ATOM   1812  H1' A      57      39.861  24.071  76.784  1.00  0.00
ATOM   1813  N9  A      57      38.043  24.935  77.461  1.00  0.00
ATOM   1814  C8  A      57      36.638  24.840  77.664  1.00  0.00
ATOM   1815  H8  A      57      36.218  23.848  77.732  1.00  0.00
ATOM   1816  N7  A      57      35.932  25.971  77.641  1.00  0.00
ATOM   1817  C5  A      57      36.976  26.872  77.289  1.00  0.00
ATOM   1818  C6  A      57      36.983  28.294  77.049  1.00  0.00
ATOM   1819  N6  A      57      35.953  29.077  77.152  1.00  0.00
ATOM   1820  H61 A      57      35.059  28.624  77.277  1.00  0.00
ATOM   1821  H62 A      57      36.189  30.058  77.113  1.00  0.00
ATOM   1822  N1  A      57      38.088  28.948  76.724  1.00  0.00
ATOM   1823  C2  A      57      39.188  28.230  76.696  1.00  0.00
ATOM   1824  H2  A      57      40.090  28.768  76.447  1.00  0.00
ATOM   1825  N3  A      57      39.313  26.917  76.926  1.00  0.00
ATOM   1826  C4  A      57      38.173  26.281  77.186  1.00  0.00
ATOM   1827  C3' A      57      39.260  23.093  79.729  1.00  0.00
ATOM   1828  H3' A      57      38.431  23.665  80.147  1.00  0.00
ATOM   1829  C2' A      57      40.050  23.986  78.778  1.00  0.00
ATOM   1830  H2' A      57      40.112  25.017  79.127  1.00  0.00
ATOM   1831  O2' A      57      41.299  23.405  78.580  1.00  0.00
ATOM   1832 HO2' A      57      41.776  23.450  79.411  1.00  0.00
ATOM   1833  O3' A      57      40.097  22.607  80.756  1.00  0.00
ATOM   1834  P   U3     58      40.385  23.367  82.108  1.00  0.00
ATOM   1835  OP1 U3     58      40.843  22.378  83.018  1.00  0.00
ATOM   1836  OP2 U3     58      39.160  24.202  82.460  1.00  0.00
ATOM   1837  O5' U3     58      41.679  24.342  81.800  1.00  0.00
ATOM   1838  C5' U3     58      42.998  23.878  81.695  1.00  0.00
ATOM   1839  H5' U3     58      43.040  23.132  80.901  1.00  0.00
ATOM   1840 H5'' U3     58      43.328  23.455  82.643  1.00  0.00
ATOM   1841  C4' U3     58      44.062  25.028  81.441  1.00  0.00
ATOM   1842  H4' U3     58      45.039  24.565  81.299  1.00  0.00
ATOM   1843  O4' U3     58      43.821  25.825  80.292  1.00  0.00
ATOM   1844  C1' U3     58      44.061  27.210  80.582  1.00  0.00
ATOM   1845  H1' U3     58      44.775  27.621  79.868  1.00  0.00
ATOM   1846  N1  U3     58      42.810  28.086  80.449  1.00  0.00
ATOM   1847  C6  U3     58      41.520  27.611  80.467  1.00  0.00
ATOM   1848  H6  U3     58      41.331  26.557  80.605  1.00  0.00
ATOM   1849  C5  U3     58      40.478  28.441  80.273  1.00  0.00
ATOM   1850  H5  U3     58      39.488  28.013  80.213  1.00  0.00
ATOM   1851  C4  U3     58      40.600  29.836  79.976  1.00  0.00
ATOM   1852  O4  U3     58      39.752  30.619  79.562  1.00  0.00
ATOM   1853  N3  U3     58      41.946  30.266  80.045  1.00  0.00
ATOM   1854  H3  U3     58      42.046  31.265  79.932  1.00  0.00
ATOM   1855  C2  U3     58      43.034  29.414  80.218  1.00  0.00
ATOM   1856  O2  U3     58      44.160  29.939  80.219  1.00  0.00
ATOM   1857  C3' U3     58      44.241  25.921  82.570  1.00  0.00
ATOM   1858  H3' U3     58      43.281  26.236  82.978  1.00  0.00
ATOM   1859  C2' U3     58      44.779  27.222  81.935  1.00  0.00
ATOM   1860  H2' U3     58      44.473  28.086  82.526  1.00  0.00
ATOM   1861  O2' U3     58      46.171  27.235  81.542  1.00  0.00
ATOM   1862 HO2' U3     58      46.641  26.890  82.304  1.00  0.00
ATOM   1863  O3' U3     58      45.226  25.444  83.511  1.00  0.00
ATOM   1864 HO3' U3     58      45.767  24.883  82.951  1.00  0.00
TER   
END   
