# Supplementary material for: Modelling the structures of frameshift-stimulatory pseudoknots from representative bat coronaviruses
Source: PLoS Comput Biol. 2023 May 19;19(5):e1011124. doi: 10.1371/journal.pcbi.1011124 (PMC10234561; doi:10.1371/journal.pcbi.1011124)
Supplement: S3 Data — PDB files for the top 3 representative clusters from each conformer (threaded/unthreaded) of each pseudoknot described in the main text, along with PDB files for the representative clusters shown in S8–S18 Figs. (ZIP) [file pcbi.1011124.s003.zip › SI_Model_PDB_files/Neixiang-64_unthreaded_noMg_cluster2.pdb]

ATOM      1 HO5' A5      1       8.875  58.486  39.594  1.00  0.00
ATOM      2  O5' A5      1       9.792  58.591  39.331  1.00  0.00
ATOM      3  C5' A5      1      10.697  58.763  40.325  1.00  0.00
ATOM      4  H5' A5      1      10.463  59.682  40.862  1.00  0.00
ATOM      5 H5'' A5      1      11.689  58.923  39.902  1.00  0.00
ATOM      6  C4' A5      1      10.687  57.684  41.442  1.00  0.00
ATOM      7  H4' A5      1      11.567  57.731  42.084  1.00  0.00
ATOM      8  O4' A5      1       9.506  57.853  42.289  1.00  0.00
ATOM      9  C1' A5      1       9.032  56.601  42.634  1.00  0.00
ATOM     10  H1' A5      1       9.079  56.629  43.723  1.00  0.00
ATOM     11  N9  A5      1       7.689  56.213  42.345  1.00  0.00
ATOM     12  C8  A5      1       7.061  55.981  41.146  1.00  0.00
ATOM     13  H8  A5      1       7.430  56.156  40.146  1.00  0.00
ATOM     14  N7  A5      1       5.772  55.604  41.262  1.00  0.00
ATOM     15  C5  A5      1       5.658  55.516  42.675  1.00  0.00
ATOM     16  C6  A5      1       4.500  55.252  43.525  1.00  0.00
ATOM     17  N6  A5      1       3.239  55.015  43.126  1.00  0.00
ATOM     18  H61 A5      1       2.497  55.162  43.795  1.00  0.00
ATOM     19  H62 A5      1       3.039  55.023  42.136  1.00  0.00
ATOM     20  N1  A5      1       4.666  55.409  44.833  1.00  0.00
ATOM     21  C2  A5      1       5.829  55.863  45.306  1.00  0.00
ATOM     22  H2  A5      1       5.909  56.040  46.369  1.00  0.00
ATOM     23  N3  A5      1       6.923  56.185  44.669  1.00  0.00
ATOM     24  C4  A5      1       6.792  55.967  43.331  1.00  0.00
ATOM     25  C3' A5      1      10.552  56.317  40.849  1.00  0.00
ATOM     26  H3' A5      1       9.766  56.361  40.095  1.00  0.00
ATOM     27  C2' A5      1      10.027  55.534  42.058  1.00  0.00
ATOM     28  H2' A5      1       9.532  54.626  41.713  1.00  0.00
ATOM     29  O2' A5      1      10.907  55.225  43.131  1.00  0.00
ATOM     30 HO2' A5      1      11.285  54.374  42.895  1.00  0.00
ATOM     31  O3' A5      1      11.732  55.761  40.307  1.00  0.00
ATOM     32  P   G       2      11.672  54.488  39.249  1.00  0.00
ATOM     33  OP1 G       2      12.729  54.655  38.216  1.00  0.00
ATOM     34  OP2 G       2      10.276  54.315  38.779  1.00  0.00
ATOM     35  O5' G       2      11.966  53.360  40.261  1.00  0.00
ATOM     36  C5' G       2      13.288  53.187  40.815  1.00  0.00
ATOM     37  H5' G       2      13.671  54.115  41.240  1.00  0.00
ATOM     38 H5'' G       2      13.999  52.783  40.095  1.00  0.00
ATOM     39  C4' G       2      13.259  52.269  42.070  1.00  0.00
ATOM     40  H4' G       2      14.266  52.118  42.462  1.00  0.00
ATOM     41  O4' G       2      12.545  52.893  43.098  1.00  0.00
ATOM     42  C1' G       2      12.356  51.850  44.030  1.00  0.00
ATOM     43  H1' G       2      13.196  51.831  44.723  1.00  0.00
ATOM     44  N9  G       2      11.134  52.190  44.736  1.00  0.00
ATOM     45  C8  G       2      11.028  52.422  46.081  1.00  0.00
ATOM     46  H8  G       2      11.808  52.278  46.814  1.00  0.00
ATOM     47  N7  G       2       9.838  52.714  46.518  1.00  0.00
ATOM     48  C5  G       2       9.067  52.632  45.352  1.00  0.00
ATOM     49  C6  G       2       7.598  52.779  45.189  1.00  0.00
ATOM     50  O6  G       2       6.765  53.046  46.008  1.00  0.00
ATOM     51  N1  G       2       7.206  52.656  43.863  1.00  0.00
ATOM     52  H1  G       2       6.282  52.944  43.577  1.00  0.00
ATOM     53  C2  G       2       8.056  52.422  42.838  1.00  0.00
ATOM     54  N2  G       2       7.610  52.466  41.631  1.00  0.00
ATOM     55  H21 G       2       6.624  52.497  41.415  1.00  0.00
ATOM     56  H22 G       2       8.304  52.311  40.914  1.00  0.00
ATOM     57  N3  G       2       9.396  52.220  42.931  1.00  0.00
ATOM     58  C4  G       2       9.822  52.304  44.234  1.00  0.00
ATOM     59  C3' G       2      12.612  50.852  41.900  1.00  0.00
ATOM     60  H3' G       2      11.713  50.835  41.284  1.00  0.00
ATOM     61  C2' G       2      12.287  50.474  43.326  1.00  0.00
ATOM     62  H2' G       2      11.258  50.115  43.350  1.00  0.00
ATOM     63  O2' G       2      13.194  49.571  44.016  1.00  0.00
ATOM     64 HO2' G       2      13.424  48.876  43.396  1.00  0.00
ATOM     65  O3' G       2      13.610  50.001  41.405  1.00  0.00
ATOM     66  P   U       3      13.595  49.483  39.915  1.00  0.00
ATOM     67  OP1 U       3      14.938  49.555  39.441  1.00  0.00
ATOM     68  OP2 U       3      12.579  50.150  39.078  1.00  0.00
ATOM     69  O5' U       3      13.218  47.988  40.251  1.00  0.00
ATOM     70  C5' U       3      14.131  47.075  40.790  1.00  0.00
ATOM     71  H5' U       3      14.852  47.631  41.389  1.00  0.00
ATOM     72 H5'' U       3      14.758  46.580  40.049  1.00  0.00
ATOM     73  C4' U       3      13.457  46.021  41.588  1.00  0.00
ATOM     74  H4' U       3      14.244  45.371  41.972  1.00  0.00
ATOM     75  O4' U       3      12.861  46.774  42.683  1.00  0.00
ATOM     76  C1' U       3      11.625  46.057  42.893  1.00  0.00
ATOM     77  H1' U       3      11.849  45.065  43.284  1.00  0.00
ATOM     78  N1  U       3      10.703  46.896  43.734  1.00  0.00
ATOM     79  C6  U       3      10.598  46.603  45.093  1.00  0.00
ATOM     80  H6  U       3      11.174  45.760  45.447  1.00  0.00
ATOM     81  C5  U       3       9.749  47.364  45.851  1.00  0.00
ATOM     82  H5  U       3       9.580  47.109  46.887  1.00  0.00
ATOM     83  C4  U       3       8.843  48.426  45.271  1.00  0.00
ATOM     84  O4  U       3       8.001  49.130  45.873  1.00  0.00
ATOM     85  N3  U       3       8.955  48.522  43.927  1.00  0.00
ATOM     86  H3  U       3       8.362  49.255  43.565  1.00  0.00
ATOM     87  C2  U       3       9.872  47.904  43.138  1.00  0.00
ATOM     88  O2  U       3       9.989  48.342  42.007  1.00  0.00
ATOM     89  C3' U       3      12.417  45.148  40.821  1.00  0.00
ATOM     90  H3' U       3      12.486  45.247  39.738  1.00  0.00
ATOM     91  C2' U       3      11.167  45.778  41.441  1.00  0.00
ATOM     92  H2' U       3      11.067  46.716  40.895  1.00  0.00
ATOM     93  O2' U       3      10.149  44.900  41.408  1.00  0.00
ATOM     94 HO2' U       3      10.407  44.037  41.742  1.00  0.00
ATOM     95  O3' U       3      12.418  43.790  41.173  1.00  0.00
ATOM     96  P   G       4      13.245  42.763  40.242  1.00  0.00
ATOM     97  OP1 G       4      13.047  42.943  38.829  1.00  0.00
ATOM     98  OP2 G       4      12.949  41.457  40.784  1.00  0.00
ATOM     99  O5' G       4      14.805  43.053  40.563  1.00  0.00
ATOM    100  C5' G       4      15.687  43.269  39.468  1.00  0.00
ATOM    101  H5' G       4      15.359  44.094  38.835  1.00  0.00
ATOM    102 H5'' G       4      15.746  42.433  38.771  1.00  0.00
ATOM    103  C4' G       4      17.106  43.567  39.989  1.00  0.00
ATOM    104  H4' G       4      17.703  43.753  39.097  1.00  0.00
ATOM    105  O4' G       4      17.210  44.672  40.888  1.00  0.00
ATOM    106  C1' G       4      17.862  44.263  42.125  1.00  0.00
ATOM    107  H1' G       4      18.628  44.966  42.454  1.00  0.00
ATOM    108  N9  G       4      16.890  44.224  43.224  1.00  0.00
ATOM    109  C8  G       4      16.297  43.102  43.745  1.00  0.00
ATOM    110  H8  G       4      16.608  42.106  43.468  1.00  0.00
ATOM    111  N7  G       4      15.313  43.319  44.561  1.00  0.00
ATOM    112  C5  G       4      15.371  44.738  44.676  1.00  0.00
ATOM    113  C6  G       4      14.475  45.644  45.428  1.00  0.00
ATOM    114  O6  G       4      13.448  45.462  46.102  1.00  0.00
ATOM    115  N1  G       4      14.910  46.962  45.357  1.00  0.00
ATOM    116  H1  G       4      14.366  47.610  45.909  1.00  0.00
ATOM    117  C2  G       4      15.980  47.361  44.661  1.00  0.00
ATOM    118  N2  G       4      16.418  48.569  44.868  1.00  0.00
ATOM    119  H21 G       4      15.836  49.224  45.372  1.00  0.00
ATOM    120  H22 G       4      17.234  48.875  44.357  1.00  0.00
ATOM    121  N3  G       4      16.687  46.556  43.911  1.00  0.00
ATOM    122  C4  G       4      16.369  45.238  43.945  1.00  0.00
ATOM    123  C3' G       4      17.732  42.338  40.664  1.00  0.00
ATOM    124  H3' G       4      16.915  41.807  41.154  1.00  0.00
ATOM    125  C2' G       4      18.576  42.934  41.793  1.00  0.00
ATOM    126  H2' G       4      18.702  42.276  42.653  1.00  0.00
ATOM    127  O2' G       4      19.879  43.267  41.309  1.00  0.00
ATOM    128 HO2' G       4      20.286  42.420  41.112  1.00  0.00
ATOM    129  O3' G       4      18.375  41.689  39.626  1.00  0.00
ATOM    130  P   C       5      19.066  40.327  39.942  1.00  0.00
ATOM    131  OP1 C       5      19.121  39.540  38.642  1.00  0.00
ATOM    132  OP2 C       5      18.350  39.726  41.088  1.00  0.00
ATOM    133  O5' C       5      20.571  40.625  40.435  1.00  0.00
ATOM    134  C5' C       5      21.638  40.731  39.541  1.00  0.00
ATOM    135  H5' C       5      21.511  41.584  38.875  1.00  0.00
ATOM    136 H5'' C       5      21.838  39.829  38.962  1.00  0.00
ATOM    137  C4' C       5      22.910  41.083  40.273  1.00  0.00
ATOM    138  H4' C       5      23.671  41.303  39.524  1.00  0.00
ATOM    139  O4' C       5      22.747  42.354  40.916  1.00  0.00
ATOM    140  C1' C       5      23.478  42.310  42.141  1.00  0.00
ATOM    141  H1' C       5      24.309  43.014  42.114  1.00  0.00
ATOM    142  N1  C       5      22.610  42.771  43.234  1.00  0.00
ATOM    143  C6  C       5      21.666  41.856  43.726  1.00  0.00
ATOM    144  H6  C       5      21.667  40.848  43.338  1.00  0.00
ATOM    145  C5  C       5      20.745  42.315  44.635  1.00  0.00
ATOM    146  H5  C       5      20.018  41.668  45.103  1.00  0.00
ATOM    147  C4  C       5      20.778  43.711  45.014  1.00  0.00
ATOM    148  N4  C       5      19.744  44.225  45.664  1.00  0.00
ATOM    149  H41 C       5      19.047  43.625  46.081  1.00  0.00
ATOM    150  H42 C       5      19.564  45.209  45.806  1.00  0.00
ATOM    151  N3  C       5      21.586  44.585  44.494  1.00  0.00
ATOM    152  C2  C       5      22.567  44.119  43.647  1.00  0.00
ATOM    153  O2  C       5      23.387  44.958  43.185  1.00  0.00
ATOM    154  C3' C       5      23.411  40.101  41.363  1.00  0.00
ATOM    155  H3' C       5      22.665  39.615  41.991  1.00  0.00
ATOM    156  C2' C       5      24.169  40.990  42.282  1.00  0.00
ATOM    157  H2' C       5      24.213  40.733  43.341  1.00  0.00
ATOM    158  O2' C       5      25.572  41.228  41.894  1.00  0.00
ATOM    159 HO2' C       5      26.078  40.546  42.343  1.00  0.00
ATOM    160  O3' C       5      24.252  39.109  40.784  1.00  0.00
ATOM    161  P   G       6      24.312  37.607  41.291  1.00  0.00
ATOM    162  OP1 G       6      24.033  37.683  42.745  1.00  0.00
ATOM    163  OP2 G       6      25.571  36.966  40.945  1.00  0.00
ATOM    164  O5' G       6      23.110  36.767  40.578  1.00  0.00
ATOM    165  C5' G       6      21.795  37.048  40.940  1.00  0.00
ATOM    166  H5' G       6      21.511  37.942  40.385  1.00  0.00
ATOM    167 H5'' G       6      21.627  37.171  42.010  1.00  0.00
ATOM    168  C4' G       6      20.986  35.821  40.590  1.00  0.00
ATOM    169  H4' G       6      19.933  36.015  40.794  1.00  0.00
ATOM    170  O4' G       6      21.006  35.552  39.235  1.00  0.00
ATOM    171  C1' G       6      21.016  34.124  39.013  1.00  0.00
ATOM    172  H1' G       6      20.226  33.856  38.311  1.00  0.00
ATOM    173  N9  G       6      22.379  33.646  38.417  1.00  0.00
ATOM    174  C8  G       6      23.506  34.417  38.284  1.00  0.00
ATOM    175  H8  G       6      23.548  35.405  38.719  1.00  0.00
ATOM    176  N7  G       6      24.532  33.850  37.705  1.00  0.00
ATOM    177  C5  G       6      24.048  32.556  37.523  1.00  0.00
ATOM    178  C6  G       6      24.661  31.435  36.898  1.00  0.00
ATOM    179  O6  G       6      25.826  31.350  36.535  1.00  0.00
ATOM    180  N1  G       6      23.828  30.388  36.581  1.00  0.00
ATOM    181  H1  G       6      24.173  29.649  35.985  1.00  0.00
ATOM    182  C2  G       6      22.544  30.429  36.883  1.00  0.00
ATOM    183  N2  G       6      21.923  29.303  36.693  1.00  0.00
ATOM    184  H21 G       6      20.931  29.176  36.831  1.00  0.00
ATOM    185  H22 G       6      22.421  28.643  36.112  1.00  0.00
ATOM    186  N3  G       6      21.866  31.385  37.536  1.00  0.00
ATOM    187  C4  G       6      22.703  32.452  37.775  1.00  0.00
ATOM    188  C3' G       6      21.324  34.539  41.293  1.00  0.00
ATOM    189  H3' G       6      22.402  34.383  41.312  1.00  0.00
ATOM    190  C2' G       6      20.827  33.455  40.416  1.00  0.00
ATOM    191  H2' G       6      21.379  32.523  40.531  1.00  0.00
ATOM    192  O2' G       6      19.441  33.231  40.526  1.00  0.00
ATOM    193 HO2' G       6      19.275  32.396  40.970  1.00  0.00
ATOM    194  O3' G       6      20.948  34.400  42.610  1.00  0.00
ATOM    195  P   G       7      21.795  33.519  43.640  1.00  0.00
ATOM    196  OP1 G       7      21.425  33.803  45.040  1.00  0.00
ATOM    197  OP2 G       7      23.191  33.663  43.280  1.00  0.00
ATOM    198  O5' G       7      21.457  32.039  43.404  1.00  0.00
ATOM    199  C5' G       7      20.208  31.441  43.710  1.00  0.00
ATOM    200  H5' G       7      19.386  32.079  43.387  1.00  0.00
ATOM    201 H5'' G       7      20.195  31.190  44.771  1.00  0.00
ATOM    202  C4' G       7      19.995  30.155  42.988  1.00  0.00
ATOM    203  H4' G       7      18.956  29.896  43.192  1.00  0.00
ATOM    204  O4' G       7      20.273  30.239  41.582  1.00  0.00
ATOM    205  C1' G       7      20.654  28.893  41.206  1.00  0.00
ATOM    206  H1' G       7      19.961  28.503  40.461  1.00  0.00
ATOM    207  N9  G       7      22.032  28.908  40.527  1.00  0.00
ATOM    208  C8  G       7      22.988  29.914  40.384  1.00  0.00
ATOM    209  H8  G       7      22.773  30.857  40.863  1.00  0.00
ATOM    210  N7  G       7      24.075  29.550  39.749  1.00  0.00
ATOM    211  C5  G       7      23.853  28.209  39.380  1.00  0.00
ATOM    212  C6  G       7      24.559  27.194  38.603  1.00  0.00
ATOM    213  O6  G       7      25.599  27.299  38.031  1.00  0.00
ATOM    214  N1  G       7      23.828  26.057  38.326  1.00  0.00
ATOM    215  H1  G       7      24.334  25.290  37.907  1.00  0.00
ATOM    216  C2  G       7      22.558  25.837  38.769  1.00  0.00
ATOM    217  N2  G       7      21.821  24.778  38.395  1.00  0.00
ATOM    218  H21 G       7      20.905  24.655  38.803  1.00  0.00
ATOM    219  H22 G       7      22.416  24.115  37.921  1.00  0.00
ATOM    220  N3  G       7      21.884  26.716  39.522  1.00  0.00
ATOM    221  C4  G       7      22.529  27.858  39.823  1.00  0.00
ATOM    222  C3' G       7      20.948  29.076  43.514  1.00  0.00
ATOM    223  H3' G       7      21.991  29.389  43.467  1.00  0.00
ATOM    224  C2' G       7      20.687  27.987  42.440  1.00  0.00
ATOM    225  H2' G       7      21.562  27.343  42.357  1.00  0.00
ATOM    226  O2' G       7      19.381  27.427  42.577  1.00  0.00
ATOM    227 HO2' G       7      19.134  27.595  43.489  1.00  0.00
ATOM    228  O3' G       7      20.650  28.520  44.769  1.00  0.00
ATOM    229  P   G       8      21.678  27.733  45.623  1.00  0.00
ATOM    230  OP1 G       8      21.098  27.544  46.988  1.00  0.00
ATOM    231  OP2 G       8      23.076  28.328  45.541  1.00  0.00
ATOM    232  O5' G       8      21.685  26.362  44.868  1.00  0.00
ATOM    233  C5' G       8      20.639  25.447  44.965  1.00  0.00
ATOM    234  H5' G       8      19.690  25.911  44.697  1.00  0.00
ATOM    235 H5'' G       8      20.487  25.028  45.960  1.00  0.00
ATOM    236  C4' G       8      20.760  24.152  44.178  1.00  0.00
ATOM    237  H4' G       8      19.920  23.520  44.466  1.00  0.00
ATOM    238  O4' G       8      20.829  24.390  42.807  1.00  0.00
ATOM    239  C1' G       8      21.697  23.478  42.182  1.00  0.00
ATOM    240  H1' G       8      21.301  22.964  41.306  1.00  0.00
ATOM    241  N9  G       8      23.019  24.006  41.688  1.00  0.00
ATOM    242  C8  G       8      23.586  25.248  41.963  1.00  0.00
ATOM    243  H8  G       8      23.248  25.906  42.751  1.00  0.00
ATOM    244  N7  G       8      24.713  25.429  41.368  1.00  0.00
ATOM    245  C5  G       8      24.971  24.204  40.702  1.00  0.00
ATOM    246  C6  G       8      26.041  23.710  39.819  1.00  0.00
ATOM    247  O6  G       8      27.142  24.186  39.543  1.00  0.00
ATOM    248  N1  G       8      25.798  22.470  39.262  1.00  0.00
ATOM    249  H1  G       8      26.500  22.122  38.625  1.00  0.00
ATOM    250  C2  G       8      24.794  21.646  39.689  1.00  0.00
ATOM    251  N2  G       8      24.771  20.467  39.253  1.00  0.00
ATOM    252  H21 G       8      25.421  20.253  38.510  1.00  0.00
ATOM    253  H22 G       8      24.170  19.795  39.707  1.00  0.00
ATOM    254  N3  G       8      23.772  22.091  40.439  1.00  0.00
ATOM    255  C4  G       8      23.893  23.386  40.893  1.00  0.00
ATOM    256  C3' G       8      22.037  23.357  44.635  1.00  0.00
ATOM    257  H3' G       8      22.865  24.056  44.759  1.00  0.00
ATOM    258  C2' G       8      22.048  22.490  43.340  1.00  0.00
ATOM    259  H2' G       8      22.964  21.939  43.126  1.00  0.00
ATOM    260  O2' G       8      21.015  21.516  43.425  1.00  0.00
ATOM    261 HO2' G       8      20.587  21.394  44.276  1.00  0.00
ATOM    262  O3' G       8      21.920  22.586  45.810  1.00  0.00
ATOM    263  P   G       9      23.126  22.052  46.684  1.00  0.00
ATOM    264  OP1 G       9      22.543  21.262  47.787  1.00  0.00
ATOM    265  OP2 G       9      24.160  23.068  46.928  1.00  0.00
ATOM    266  O5' G       9      23.854  21.068  45.708  1.00  0.00
ATOM    267  C5' G       9      23.352  19.827  45.403  1.00  0.00
ATOM    268  H5' G       9      22.337  19.867  45.007  1.00  0.00
ATOM    269 H5'' G       9      23.420  19.198  46.290  1.00  0.00
ATOM    270  C4' G       9      24.220  19.082  44.397  1.00  0.00
ATOM    271  H4' G       9      23.705  18.175  44.082  1.00  0.00
ATOM    272  O4' G       9      24.416  19.873  43.250  1.00  0.00
ATOM    273  C1' G       9      25.551  19.254  42.557  1.00  0.00
ATOM    274  H1' G       9      25.154  18.828  41.636  1.00  0.00
ATOM    275  N9  G       9      26.573  20.392  42.340  1.00  0.00
ATOM    276  C8  G       9      26.509  21.607  42.882  1.00  0.00
ATOM    277  H8  G       9      25.815  21.943  43.638  1.00  0.00
ATOM    278  N7  G       9      27.452  22.416  42.498  1.00  0.00
ATOM    279  C5  G       9      28.183  21.702  41.558  1.00  0.00
ATOM    280  C6  G       9      29.385  21.967  40.896  1.00  0.00
ATOM    281  O6  G       9      29.992  23.024  40.832  1.00  0.00
ATOM    282  N1  G       9      29.904  20.855  40.275  1.00  0.00
ATOM    283  H1  G       9      30.712  21.013  39.689  1.00  0.00
ATOM    284  C2  G       9      29.325  19.592  40.330  1.00  0.00
ATOM    285  N2  G       9      29.932  18.678  39.636  1.00  0.00
ATOM    286  H21 G       9      29.389  17.838  39.492  1.00  0.00
ATOM    287  H22 G       9      30.702  18.911  39.025  1.00  0.00
ATOM    288  N3  G       9      28.179  19.336  40.883  1.00  0.00
ATOM    289  C4  G       9      27.675  20.412  41.525  1.00  0.00
ATOM    290  C3' G       9      25.596  18.702  44.872  1.00  0.00
ATOM    291  H3' G       9      26.094  19.599  45.240  1.00  0.00
ATOM    292  C2' G       9      26.198  18.215  43.491  1.00  0.00
ATOM    293  H2' G       9      27.277  18.337  43.590  1.00  0.00
ATOM    294  O2' G       9      25.797  16.919  43.118  1.00  0.00
ATOM    295 HO2' G       9      26.392  16.546  42.463  1.00  0.00
ATOM    296  O3' G       9      25.639  17.713  45.859  1.00  0.00
ATOM    297  P   C      10      26.923  17.748  46.913  1.00  0.00
ATOM    298  OP1 C      10      26.684  16.706  47.913  1.00  0.00
ATOM    299  OP2 C      10      27.177  19.148  47.388  1.00  0.00
ATOM    300  O5' C      10      28.120  17.283  45.943  1.00  0.00
ATOM    301  C5' C      10      28.317  15.985  45.578  1.00  0.00
ATOM    302  H5' C      10      27.362  15.778  45.095  1.00  0.00
ATOM    303 H5'' C      10      28.504  15.452  46.510  1.00  0.00
ATOM    304  C4' C      10      29.467  15.905  44.520  1.00  0.00
ATOM    305  H4' C      10      29.453  14.921  44.049  1.00  0.00
ATOM    306  O4' C      10      29.431  16.818  43.478  1.00  0.00
ATOM    307  C1' C      10      30.765  17.056  43.047  1.00  0.00
ATOM    308  H1' C      10      30.833  16.876  41.975  1.00  0.00
ATOM    309  N1  C      10      31.120  18.499  43.320  1.00  0.00
ATOM    310  C6  C      10      30.368  19.298  44.037  1.00  0.00
ATOM    311  H6  C      10      29.504  18.843  44.499  1.00  0.00
ATOM    312  C5  C      10      30.503  20.650  43.891  1.00  0.00
ATOM    313  H5  C      10      29.757  21.312  44.304  1.00  0.00
ATOM    314  C4  C      10      31.619  21.164  43.213  1.00  0.00
ATOM    315  N4  C      10      31.883  22.408  43.162  1.00  0.00
ATOM    316  H41 C      10      31.319  23.063  43.684  1.00  0.00
ATOM    317  H42 C      10      32.678  22.685  42.604  1.00  0.00
ATOM    318  N3  C      10      32.479  20.335  42.644  1.00  0.00
ATOM    319  C2  C      10      32.191  19.022  42.556  1.00  0.00
ATOM    320  O2  C      10      32.904  18.357  41.737  1.00  0.00
ATOM    321  C3' C      10      30.862  15.949  45.129  1.00  0.00
ATOM    322  H3' C      10      30.836  16.745  45.873  1.00  0.00
ATOM    323  C2' C      10      31.668  16.210  43.901  1.00  0.00
ATOM    324  H2' C      10      32.678  16.530  44.158  1.00  0.00
ATOM    325  O2' C      10      31.735  15.019  43.141  1.00  0.00
ATOM    326 HO2' C      10      32.511  14.961  42.579  1.00  0.00
ATOM    327  O3' C      10      31.188  14.677  45.807  1.00  0.00
ATOM    328  P   U      11      32.346  14.469  46.821  1.00  0.00
ATOM    329  OP1 U      11      32.556  13.002  46.989  1.00  0.00
ATOM    330  OP2 U      11      32.029  15.307  47.996  1.00  0.00
ATOM    331  O5' U      11      33.611  15.175  46.088  1.00  0.00
ATOM    332  C5' U      11      34.429  14.350  45.324  1.00  0.00
ATOM    333  H5' U      11      33.804  13.716  44.694  1.00  0.00
ATOM    334 H5'' U      11      34.966  13.597  45.901  1.00  0.00
ATOM    335  C4' U      11      35.468  15.176  44.559  1.00  0.00
ATOM    336  H4' U      11      36.078  14.429  44.051  1.00  0.00
ATOM    337  O4' U      11      34.974  16.270  43.738  1.00  0.00
ATOM    338  C1' U      11      35.955  17.277  43.622  1.00  0.00
ATOM    339  H1' U      11      36.266  17.388  42.583  1.00  0.00
ATOM    340  N1  U      11      35.458  18.563  44.210  1.00  0.00
ATOM    341  C6  U      11      34.490  18.586  45.226  1.00  0.00
ATOM    342  H6  U      11      34.065  17.633  45.507  1.00  0.00
ATOM    343  C5  U      11      34.008  19.738  45.738  1.00  0.00
ATOM    344  H5  U      11      33.185  19.704  46.437  1.00  0.00
ATOM    345  C4  U      11      34.500  20.991  45.276  1.00  0.00
ATOM    346  O4  U      11      34.098  22.122  45.595  1.00  0.00
ATOM    347  N3  U      11      35.347  20.898  44.225  1.00  0.00
ATOM    348  H3  U      11      35.608  21.761  43.770  1.00  0.00
ATOM    349  C2  U      11      36.056  19.780  43.847  1.00  0.00
ATOM    350  O2  U      11      37.256  19.873  43.470  1.00  0.00
ATOM    351  C3' U      11      36.503  15.870  45.464  1.00  0.00
ATOM    352  H3' U      11      35.930  16.479  46.163  1.00  0.00
ATOM    353  C2' U      11      37.229  16.801  44.437  1.00  0.00
ATOM    354  H2' U      11      37.778  17.607  44.924  1.00  0.00
ATOM    355  O2' U      11      38.011  16.120  43.440  1.00  0.00
ATOM    356 HO2' U      11      38.919  16.232  43.729  1.00  0.00
ATOM    357  O3' U      11      37.318  15.029  46.124  1.00  0.00
ATOM    358  P   C      12      37.845  15.347  47.653  1.00  0.00
ATOM    359  OP1 C      12      38.791  14.295  48.073  1.00  0.00
ATOM    360  OP2 C      12      36.784  15.867  48.540  1.00  0.00
ATOM    361  O5' C      12      38.781  16.587  47.318  1.00  0.00
ATOM    362  C5' C      12      40.070  16.286  46.648  1.00  0.00
ATOM    363  H5' C      12      39.840  15.558  45.870  1.00  0.00
ATOM    364 H5'' C      12      40.652  15.769  47.411  1.00  0.00
ATOM    365  C4' C      12      40.916  17.466  46.088  1.00  0.00
ATOM    366  H4' C      12      41.691  17.017  45.465  1.00  0.00
ATOM    367  O4' C      12      40.116  18.234  45.288  1.00  0.00
ATOM    368  C1' C      12      40.447  19.532  45.368  1.00  0.00
ATOM    369  H1' C      12      40.574  19.975  44.380  1.00  0.00
ATOM    370  N1  C      12      39.290  20.303  45.875  1.00  0.00
ATOM    371  C6  C      12      38.182  19.764  46.419  1.00  0.00
ATOM    372  H6  C      12      38.085  18.691  46.490  1.00  0.00
ATOM    373  C5  C      12      37.204  20.497  46.991  1.00  0.00
ATOM    374  H5  C      12      36.360  20.043  47.488  1.00  0.00
ATOM    375  C4  C      12      37.374  21.891  46.901  1.00  0.00
ATOM    376  N4  C      12      36.472  22.746  47.325  1.00  0.00
ATOM    377  H41 C      12      35.534  22.435  47.539  1.00  0.00
ATOM    378  H42 C      12      36.648  23.728  47.172  1.00  0.00
ATOM    379  N3  C      12      38.376  22.500  46.315  1.00  0.00
ATOM    380  C2  C      12      39.328  21.710  45.741  1.00  0.00
ATOM    381  O2  C      12      40.273  22.249  45.079  1.00  0.00
ATOM    382  C3' C      12      41.478  18.416  47.137  1.00  0.00
ATOM    383  H3' C      12      40.688  18.687  47.837  1.00  0.00
ATOM    384  C2' C      12      41.704  19.608  46.215  1.00  0.00
ATOM    385  H2' C      12      41.632  20.505  46.831  1.00  0.00
ATOM    386  O2' C      12      42.835  19.715  45.307  1.00  0.00
ATOM    387 HO2' C      12      43.140  18.868  44.972  1.00  0.00
ATOM    388  O3' C      12      42.625  17.892  47.854  1.00  0.00
ATOM    389  P   U      13      43.085  18.596  49.207  1.00  0.00
ATOM    390  OP1 U      13      44.458  18.120  49.473  1.00  0.00
ATOM    391  OP2 U      13      42.045  18.377  50.266  1.00  0.00
ATOM    392  O5' U      13      43.102  20.149  49.086  1.00  0.00
ATOM    393  C5' U      13      44.174  20.836  48.638  1.00  0.00
ATOM    394  H5' U      13      44.304  20.544  47.596  1.00  0.00
ATOM    395 H5'' U      13      45.108  20.645  49.167  1.00  0.00
ATOM    396  C4' U      13      43.887  22.346  48.443  1.00  0.00
ATOM    397  H4' U      13      44.761  22.760  47.941  1.00  0.00
ATOM    398  O4' U      13      42.583  22.534  47.881  1.00  0.00
ATOM    399  C1' U      13      42.127  23.859  48.067  1.00  0.00
ATOM    400  H1' U      13      42.279  24.480  47.184  1.00  0.00
ATOM    401  N1  U      13      40.730  23.858  48.437  1.00  0.00
ATOM    402  C6  U      13      40.142  22.794  49.165  1.00  0.00
ATOM    403  H6  U      13      40.709  21.895  49.356  1.00  0.00
ATOM    404  C5  U      13      38.876  22.929  49.681  1.00  0.00
ATOM    405  H5  U      13      38.479  22.090  50.233  1.00  0.00
ATOM    406  C4  U      13      38.125  24.183  49.506  1.00  0.00
ATOM    407  O4  U      13      37.021  24.343  49.987  1.00  0.00
ATOM    408  N3  U      13      38.721  25.141  48.717  1.00  0.00
ATOM    409  H3  U      13      38.234  26.013  48.561  1.00  0.00
ATOM    410  C2  U      13      39.994  25.056  48.224  1.00  0.00
ATOM    411  O2  U      13      40.518  25.971  47.672  1.00  0.00
ATOM    412  C3' U      13      43.662  23.136  49.711  1.00  0.00
ATOM    413  H3' U      13      43.001  22.451  50.241  1.00  0.00
ATOM    414  C2' U      13      43.015  24.455  49.172  1.00  0.00
ATOM    415  H2' U      13      42.456  24.879  50.006  1.00  0.00
ATOM    416  O2' U      13      43.901  25.419  48.545  1.00  0.00
ATOM    417 HO2' U      13      44.591  25.376  49.211  1.00  0.00
ATOM    418  O3' U      13      44.919  23.355  50.400  1.00  0.00
ATOM    419  P   A      14      44.887  23.692  51.913  1.00  0.00
ATOM    420  OP1 A      14      46.288  23.511  52.428  1.00  0.00
ATOM    421  OP2 A      14      43.762  22.955  52.527  1.00  0.00
ATOM    422  O5' A      14      44.615  25.262  51.730  1.00  0.00
ATOM    423  C5' A      14      45.624  26.190  51.382  1.00  0.00
ATOM    424  H5' A      14      46.121  25.833  50.480  1.00  0.00
ATOM    425 H5'' A      14      46.330  26.283  52.207  1.00  0.00
ATOM    426  C4' A      14      45.093  27.604  51.119  1.00  0.00
ATOM    427  H4' A      14      45.912  28.196  50.710  1.00  0.00
ATOM    428  O4' A      14      43.962  27.526  50.240  1.00  0.00
ATOM    429  C1' A      14      43.068  28.516  50.566  1.00  0.00
ATOM    430  H1' A      14      42.835  29.070  49.657  1.00  0.00
ATOM    431  N9  A      14      41.757  28.014  51.152  1.00  0.00
ATOM    432  C8  A      14      41.449  26.710  51.552  1.00  0.00
ATOM    433  H8  A      14      42.194  25.958  51.767  1.00  0.00
ATOM    434  N7  A      14      40.196  26.504  51.843  1.00  0.00
ATOM    435  C5  A      14      39.640  27.805  51.660  1.00  0.00
ATOM    436  C6  A      14      38.344  28.315  51.819  1.00  0.00
ATOM    437  N6  A      14      37.351  27.611  52.192  1.00  0.00
ATOM    438  H61 A      14      37.515  26.641  52.418  1.00  0.00
ATOM    439  H62 A      14      36.418  27.991  52.119  1.00  0.00
ATOM    440  N1  A      14      38.087  29.621  51.570  1.00  0.00
ATOM    441  C2  A      14      39.116  30.320  51.147  1.00  0.00
ATOM    442  H2  A      14      38.851  31.339  50.906  1.00  0.00
ATOM    443  N3  A      14      40.367  29.990  50.895  1.00  0.00
ATOM    444  C4  A      14      40.589  28.691  51.245  1.00  0.00
ATOM    445  C3' A      14      44.583  28.338  52.368  1.00  0.00
ATOM    446  H3' A      14      43.914  27.732  52.979  1.00  0.00
ATOM    447  C2' A      14      43.787  29.330  51.578  1.00  0.00
ATOM    448  H2' A      14      43.023  29.779  52.213  1.00  0.00
ATOM    449  O2' A      14      44.590  30.293  50.919  1.00  0.00
ATOM    450 HO2' A      14      44.009  31.012  50.662  1.00  0.00
ATOM    451  O3' A      14      45.594  28.904  53.170  1.00  0.00
ATOM    452  P   G      15      45.370  29.279  54.671  1.00  0.00
ATOM    453  OP1 G      15      46.642  29.885  55.181  1.00  0.00
ATOM    454  OP2 G      15      44.833  28.060  55.255  1.00  0.00
ATOM    455  O5' G      15      44.292  30.371  54.676  1.00  0.00
ATOM    456  C5' G      15      44.435  31.688  54.295  1.00  0.00
ATOM    457  H5' G      15      44.808  31.696  53.271  1.00  0.00
ATOM    458 H5'' G      15      45.032  32.235  55.025  1.00  0.00
ATOM    459  C4' G      15      43.137  32.565  54.249  1.00  0.00
ATOM    460  H4' G      15      43.224  33.463  53.637  1.00  0.00
ATOM    461  O4' G      15      42.084  31.760  53.634  1.00  0.00
ATOM    462  C1' G      15      40.897  31.987  54.302  1.00  0.00
ATOM    463  H1' G      15      40.220  32.550  53.659  1.00  0.00
ATOM    464  N9  G      15      40.201  30.695  54.652  1.00  0.00
ATOM    465  C8  G      15      40.562  29.358  54.510  1.00  0.00
ATOM    466  H8  G      15      41.570  29.078  54.244  1.00  0.00
ATOM    467  N7  G      15      39.586  28.549  54.782  1.00  0.00
ATOM    468  C5  G      15      38.555  29.365  55.191  1.00  0.00
ATOM    469  C6  G      15      37.240  29.007  55.635  1.00  0.00
ATOM    470  O6  G      15      36.835  27.812  55.684  1.00  0.00
ATOM    471  N1  G      15      36.400  30.096  55.973  1.00  0.00
ATOM    472  H1  G      15      35.422  29.880  56.105  1.00  0.00
ATOM    473  C2  G      15      36.859  31.418  55.713  1.00  0.00
ATOM    474  N2  G      15      35.933  32.265  55.947  1.00  0.00
ATOM    475  H21 G      15      36.112  33.231  55.710  1.00  0.00
ATOM    476  H22 G      15      34.992  31.970  56.163  1.00  0.00
ATOM    477  N3  G      15      38.060  31.731  55.307  1.00  0.00
ATOM    478  C4  G      15      38.825  30.676  54.995  1.00  0.00
ATOM    479  C3' G      15      42.730  32.870  55.664  1.00  0.00
ATOM    480  H3' G      15      43.115  31.987  56.175  1.00  0.00
ATOM    481  C2' G      15      41.215  32.889  55.503  1.00  0.00
ATOM    482  H2' G      15      40.787  32.341  56.343  1.00  0.00
ATOM    483  O2' G      15      40.708  34.160  55.252  1.00  0.00
ATOM    484 HO2' G      15      39.843  34.267  55.654  1.00  0.00
ATOM    485  O3' G      15      43.263  34.148  56.164  1.00  0.00
ATOM    486  P   U      16      43.233  34.566  57.756  1.00  0.00
ATOM    487  OP1 U      16      43.633  36.008  57.725  1.00  0.00
ATOM    488  OP2 U      16      44.099  33.649  58.547  1.00  0.00
ATOM    489  O5' U      16      41.786  34.516  58.262  1.00  0.00
ATOM    490  C5' U      16      40.866  35.675  57.973  1.00  0.00
ATOM    491  H5' U      16      40.845  36.011  56.937  1.00  0.00
ATOM    492 H5'' U      16      41.138  36.567  58.536  1.00  0.00
ATOM    493  C4' U      16      39.458  35.388  58.343  1.00  0.00
ATOM    494  H4' U      16      38.829  36.203  57.987  1.00  0.00
ATOM    495  O4' U      16      39.008  34.190  57.724  1.00  0.00
ATOM    496  C1' U      16      37.984  33.594  58.543  1.00  0.00
ATOM    497  H1' U      16      37.041  33.658  58.000  1.00  0.00
ATOM    498  N1  U      16      38.313  32.203  58.944  1.00  0.00
ATOM    499  C6  U      16      39.647  31.801  58.976  1.00  0.00
ATOM    500  H6  U      16      40.469  32.500  59.015  1.00  0.00
ATOM    501  C5  U      16      39.908  30.468  59.077  1.00  0.00
ATOM    502  H5  U      16      40.954  30.201  59.056  1.00  0.00
ATOM    503  C4  U      16      38.864  29.498  59.164  1.00  0.00
ATOM    504  O4  U      16      39.090  28.312  59.145  1.00  0.00
ATOM    505  N3  U      16      37.653  29.981  59.407  1.00  0.00
ATOM    506  H3  U      16      36.929  29.277  59.397  1.00  0.00
ATOM    507  C2  U      16      37.273  31.321  59.181  1.00  0.00
ATOM    508  O2  U      16      36.100  31.597  59.112  1.00  0.00
ATOM    509  C3' U      16      39.236  35.299  59.845  1.00  0.00
ATOM    510  H3' U      16      40.043  34.741  60.320  1.00  0.00
ATOM    511  C2' U      16      37.916  34.442  59.806  1.00  0.00
ATOM    512  H2' U      16      37.836  33.860  60.724  1.00  0.00
ATOM    513  O2' U      16      36.756  35.308  59.666  1.00  0.00
ATOM    514 HO2' U      16      36.947  36.101  60.173  1.00  0.00
ATOM    515  O3' U      16      39.021  36.559  60.445  1.00  0.00
ATOM    516  P   G      17      40.086  37.099  61.447  1.00  0.00
ATOM    517  OP1 G      17      39.861  38.542  61.552  1.00  0.00
ATOM    518  OP2 G      17      41.502  36.646  61.110  1.00  0.00
ATOM    519  O5' G      17      39.765  36.318  62.810  1.00  0.00
ATOM    520  C5' G      17      38.582  36.550  63.582  1.00  0.00
ATOM    521  H5' G      17      37.660  36.511  63.001  1.00  0.00
ATOM    522 H5'' G      17      38.643  37.598  63.874  1.00  0.00
ATOM    523  C4' G      17      38.474  35.573  64.839  1.00  0.00
ATOM    524  H4' G      17      37.769  36.027  65.536  1.00  0.00
ATOM    525  O4' G      17      38.096  34.257  64.470  1.00  0.00
ATOM    526  C1' G      17      38.061  33.580  65.649  1.00  0.00
ATOM    527  H1' G      17      37.076  33.768  66.076  1.00  0.00
ATOM    528  N9  G      17      38.224  32.068  65.511  1.00  0.00
ATOM    529  C8  G      17      39.323  31.334  65.259  1.00  0.00
ATOM    530  H8  G      17      40.263  31.832  65.074  1.00  0.00
ATOM    531  N7  G      17      39.090  30.048  65.198  1.00  0.00
ATOM    532  C5  G      17      37.757  29.909  65.624  1.00  0.00
ATOM    533  C6  G      17      36.942  28.763  65.890  1.00  0.00
ATOM    534  O6  G      17      37.209  27.558  65.774  1.00  0.00
ATOM    535  N1  G      17      35.653  29.113  66.315  1.00  0.00
ATOM    536  H1  G      17      34.920  28.419  66.279  1.00  0.00
ATOM    537  C2  G      17      35.260  30.379  66.565  1.00  0.00
ATOM    538  N2  G      17      34.034  30.536  66.910  1.00  0.00
ATOM    539  H21 G      17      33.539  31.407  66.780  1.00  0.00
ATOM    540  H22 G      17      33.419  29.737  66.852  1.00  0.00
ATOM    541  N3  G      17      35.967  31.490  66.338  1.00  0.00
ATOM    542  C4  G      17      37.215  31.157  65.869  1.00  0.00
ATOM    543  C3' G      17      39.686  35.275  65.668  1.00  0.00
ATOM    544  H3' G      17      40.412  34.735  65.060  1.00  0.00
ATOM    545  C2' G      17      39.122  34.249  66.613  1.00  0.00
ATOM    546  H2' G      17      39.993  33.618  66.791  1.00  0.00
ATOM    547  O2' G      17      38.642  34.767  67.831  1.00  0.00
ATOM    548 HO2' G      17      39.372  34.980  68.417  1.00  0.00
ATOM    549  O3' G      17      40.172  36.461  66.197  1.00  0.00
ATOM    550  P   C      18      41.634  36.453  66.902  1.00  0.00
ATOM    551  OP1 C      18      41.939  37.908  67.121  1.00  0.00
ATOM    552  OP2 C      18      42.533  35.716  66.047  1.00  0.00
ATOM    553  O5' C      18      41.450  35.815  68.319  1.00  0.00
ATOM    554  C5' C      18      40.993  36.635  69.384  1.00  0.00
ATOM    555  H5' C      18      40.164  37.312  69.178  1.00  0.00
ATOM    556 H5'' C      18      41.740  37.385  69.646  1.00  0.00
ATOM    557  C4' C      18      40.773  35.839  70.617  1.00  0.00
ATOM    558  H4' C      18      40.369  36.549  71.338  1.00  0.00
ATOM    559  O4' C      18      40.017  34.732  70.347  1.00  0.00
ATOM    560  C1' C      18      40.704  33.534  70.821  1.00  0.00
ATOM    561  H1' C      18      40.528  33.398  71.888  1.00  0.00
ATOM    562  N1  C      18      40.155  32.406  70.018  1.00  0.00
ATOM    563  C6  C      18      40.787  32.014  68.879  1.00  0.00
ATOM    564  H6  C      18      41.482  32.723  68.454  1.00  0.00
ATOM    565  C5  C      18      40.444  30.856  68.247  1.00  0.00
ATOM    566  H5  C      18      40.792  30.554  67.271  1.00  0.00
ATOM    567  C4  C      18      39.435  30.085  68.851  1.00  0.00
ATOM    568  N4  C      18      39.167  28.931  68.421  1.00  0.00
ATOM    569  H41 C      18      39.857  28.524  67.806  1.00  0.00
ATOM    570  H42 C      18      38.349  28.475  68.800  1.00  0.00
ATOM    571  N3  C      18      38.718  30.485  69.904  1.00  0.00
ATOM    572  C2  C      18      39.006  31.675  70.425  1.00  0.00
ATOM    573  O2  C      18      38.213  32.067  71.280  1.00  0.00
ATOM    574  C3' C      18      42.139  35.338  71.132  1.00  0.00
ATOM    575  H3' C      18      42.979  35.863  70.676  1.00  0.00
ATOM    576  C2' C      18      42.206  33.913  70.732  1.00  0.00
ATOM    577  H2' C      18      42.390  33.768  69.668  1.00  0.00
ATOM    578  O2' C      18      43.042  33.004  71.320  1.00  0.00
ATOM    579 HO2' C      18      43.704  32.794  70.657  1.00  0.00
ATOM    580  O3' C      18      42.104  35.391  72.553  1.00  0.00
ATOM    581  P   A      19      43.067  36.246  73.421  1.00  0.00
ATOM    582  OP1 A      19      42.619  36.198  74.790  1.00  0.00
ATOM    583  OP2 A      19      43.334  37.511  72.726  1.00  0.00
ATOM    584  O5' A      19      44.408  35.446  73.546  1.00  0.00
ATOM    585  C5' A      19      45.650  35.920  73.118  1.00  0.00
ATOM    586  H5' A      19      45.921  36.866  73.586  1.00  0.00
ATOM    587 H5'' A      19      45.630  36.074  72.039  1.00  0.00
ATOM    588  C4' A      19      46.780  34.840  73.344  1.00  0.00
ATOM    589  H4' A      19      47.745  35.251  73.043  1.00  0.00
ATOM    590  O4' A      19      46.851  34.514  74.779  1.00  0.00
ATOM    591  C1' A      19      47.009  33.062  74.949  1.00  0.00
ATOM    592  H1' A      19      47.824  32.766  75.609  1.00  0.00
ATOM    593  N9  A      19      45.928  32.269  75.495  1.00  0.00
ATOM    594  C8  A      19      44.609  32.512  75.602  1.00  0.00
ATOM    595  H8  A      19      44.230  33.449  75.222  1.00  0.00
ATOM    596  N7  A      19      43.917  31.490  75.965  1.00  0.00
ATOM    597  C5  A      19      44.898  30.519  76.266  1.00  0.00
ATOM    598  C6  A      19      44.885  29.144  76.705  1.00  0.00
ATOM    599  N6  A      19      43.798  28.537  77.236  1.00  0.00
ATOM    600  H61 A      19      42.923  29.041  77.269  1.00  0.00
ATOM    601  H62 A      19      43.994  27.693  77.754  1.00  0.00
ATOM    602  N1  A      19      45.996  28.538  76.949  1.00  0.00
ATOM    603  C2  A      19      47.112  29.134  76.628  1.00  0.00
ATOM    604  H2  A      19      47.995  28.539  76.809  1.00  0.00
ATOM    605  N3  A      19      47.261  30.343  76.115  1.00  0.00
ATOM    606  C4  A      19      46.079  31.035  76.029  1.00  0.00
ATOM    607  C3' A      19      46.588  33.600  72.509  1.00  0.00
ATOM    608  H3' A      19      45.538  33.314  72.457  1.00  0.00
ATOM    609  C2' A      19      47.375  32.632  73.476  1.00  0.00
ATOM    610  H2' A      19      47.084  31.589  73.352  1.00  0.00
ATOM    611  O2' A      19      48.744  32.633  73.068  1.00  0.00
ATOM    612 HO2' A      19      48.695  32.790  72.122  1.00  0.00
ATOM    613  O3' A      19      47.148  33.467  71.235  1.00  0.00
ATOM    614  P   G      20      46.648  32.488  70.043  1.00  0.00
ATOM    615  OP1 G      20      47.604  32.441  68.960  1.00  0.00
ATOM    616  OP2 G      20      45.233  32.781  69.719  1.00  0.00
ATOM    617  O5' G      20      46.712  30.966  70.576  1.00  0.00
ATOM    618  C5' G      20      47.924  30.254  70.751  1.00  0.00
ATOM    619  H5' G      20      48.623  30.763  71.415  1.00  0.00
ATOM    620 H5'' G      20      48.388  30.140  69.771  1.00  0.00
ATOM    621  C4' G      20      47.525  28.963  71.424  1.00  0.00
ATOM    622  H4' G      20      48.423  28.412  71.704  1.00  0.00
ATOM    623  O4' G      20      46.890  29.270  72.783  1.00  0.00
ATOM    624  C1' G      20      45.917  28.245  73.045  1.00  0.00
ATOM    625  H1' G      20      46.112  27.875  74.051  1.00  0.00
ATOM    626  N9  G      20      44.427  28.737  72.960  1.00  0.00
ATOM    627  C8  G      20      43.932  29.906  72.427  1.00  0.00
ATOM    628  H8  G      20      44.420  30.589  71.747  1.00  0.00
ATOM    629  N7  G      20      42.679  30.125  72.811  1.00  0.00
ATOM    630  C5  G      20      42.299  28.979  73.501  1.00  0.00
ATOM    631  C6  G      20      41.092  28.543  74.130  1.00  0.00
ATOM    632  O6  G      20      40.069  29.167  74.240  1.00  0.00
ATOM    633  N1  G      20      41.065  27.277  74.669  1.00  0.00
ATOM    634  H1  G      20      40.158  26.985  75.002  1.00  0.00
ATOM    635  C2  G      20      42.208  26.510  74.727  1.00  0.00
ATOM    636  N2  G      20      41.967  25.244  75.085  1.00  0.00
ATOM    637  H21 G      20      42.708  24.578  75.252  1.00  0.00
ATOM    638  H22 G      20      41.010  25.078  75.362  1.00  0.00
ATOM    639  N3  G      20      43.410  26.858  74.204  1.00  0.00
ATOM    640  C4  G      20      43.386  28.126  73.598  1.00  0.00
ATOM    641  C3' G      20      46.649  27.987  70.691  1.00  0.00
ATOM    642  H3' G      20      45.837  28.465  70.143  1.00  0.00
ATOM    643  C2' G      20      46.092  27.244  71.950  1.00  0.00
ATOM    644  H2' G      20      45.137  26.754  71.756  1.00  0.00
ATOM    645  O2' G      20      47.069  26.267  72.480  1.00  0.00
ATOM    646 HO2' G      20      47.519  25.759  71.801  1.00  0.00
ATOM    647  O3' G      20      47.393  27.124  69.819  1.00  0.00
ATOM    648  P   C      21      46.669  26.341  68.728  1.00  0.00
ATOM    649  OP1 C      21      47.644  25.531  68.016  1.00  0.00
ATOM    650  OP2 C      21      45.894  27.325  67.913  1.00  0.00
ATOM    651  O5' C      21      45.666  25.402  69.458  1.00  0.00
ATOM    652  C5' C      21      46.003  24.173  70.090  1.00  0.00
ATOM    653  H5' C      21      46.860  24.268  70.756  1.00  0.00
ATOM    654 H5'' C      21      46.330  23.389  69.408  1.00  0.00
ATOM    655  C4' C      21      44.786  23.607  70.836  1.00  0.00
ATOM    656  H4' C      21      44.984  22.736  71.461  1.00  0.00
ATOM    657  O4' C      21      44.018  24.567  71.624  1.00  0.00
ATOM    658  C1' C      21      42.714  23.965  71.642  1.00  0.00
ATOM    659  H1' C      21      42.614  23.516  72.630  1.00  0.00
ATOM    660  N1  C      21      41.677  25.061  71.455  1.00  0.00
ATOM    661  C6  C      21      41.977  26.271  70.900  1.00  0.00
ATOM    662  H6  C      21      42.866  26.484  70.324  1.00  0.00
ATOM    663  C5  C      21      41.016  27.264  70.829  1.00  0.00
ATOM    664  H5  C      21      41.312  28.162  70.306  1.00  0.00
ATOM    665  C4  C      21      39.774  26.977  71.370  1.00  0.00
ATOM    666  N4  C      21      38.819  27.928  71.380  1.00  0.00
ATOM    667  H41 C      21      39.042  28.902  71.229  1.00  0.00
ATOM    668  H42 C      21      37.857  27.698  71.587  1.00  0.00
ATOM    669  N3  C      21      39.427  25.787  71.792  1.00  0.00
ATOM    670  C2  C      21      40.356  24.800  71.866  1.00  0.00
ATOM    671  O2  C      21      40.031  23.709  72.325  1.00  0.00
ATOM    672  C3' C      21      43.778  23.244  69.707  1.00  0.00
ATOM    673  H3' C      21      43.597  24.128  69.097  1.00  0.00
ATOM    674  C2' C      21      42.563  22.890  70.586  1.00  0.00
ATOM    675  H2' C      21      41.644  22.827  70.004  1.00  0.00
ATOM    676  O2' C      21      42.647  21.699  71.329  1.00  0.00
ATOM    677 HO2' C      21      42.872  20.896  70.854  1.00  0.00
ATOM    678  O3' C      21      44.135  22.153  68.840  1.00  0.00
ATOM    679  P   U      22      43.287  21.907  67.522  1.00  0.00
ATOM    680  OP1 U      22      43.931  20.817  66.809  1.00  0.00
ATOM    681  OP2 U      22      43.056  23.158  66.800  1.00  0.00
ATOM    682  O5' U      22      41.909  21.438  67.971  1.00  0.00
ATOM    683  C5' U      22      41.620  20.110  68.380  1.00  0.00
ATOM    684  H5' U      22      42.279  19.731  69.160  1.00  0.00
ATOM    685 H5'' U      22      41.895  19.499  67.520  1.00  0.00
ATOM    686  C4' U      22      40.151  19.931  68.828  1.00  0.00
ATOM    687  H4' U      22      39.988  19.000  69.371  1.00  0.00
ATOM    688  O4' U      22      39.688  20.949  69.662  1.00  0.00
ATOM    689  C1' U      22      38.323  21.265  69.392  1.00  0.00
ATOM    690  H1' U      22      37.769  21.006  70.294  1.00  0.00
ATOM    691  N1  U      22      38.052  22.672  69.103  1.00  0.00
ATOM    692  C6  U      22      39.010  23.439  68.510  1.00  0.00
ATOM    693  H6  U      22      39.952  22.954  68.302  1.00  0.00
ATOM    694  C5  U      22      38.832  24.763  68.369  1.00  0.00
ATOM    695  H5  U      22      39.658  25.322  67.955  1.00  0.00
ATOM    696  C4  U      22      37.601  25.400  68.727  1.00  0.00
ATOM    697  O4  U      22      37.402  26.567  68.713  1.00  0.00
ATOM    698  N3  U      22      36.590  24.552  69.131  1.00  0.00
ATOM    699  H3  U      22      35.728  25.039  69.334  1.00  0.00
ATOM    700  C2  U      22      36.762  23.191  69.278  1.00  0.00
ATOM    701  O2  U      22      35.801  22.351  69.505  1.00  0.00
ATOM    702  C3' U      22      39.277  20.075  67.546  1.00  0.00
ATOM    703  H3' U      22      39.583  20.901  66.904  1.00  0.00
ATOM    704  C2' U      22      37.876  20.378  68.206  1.00  0.00
ATOM    705  H2' U      22      37.290  21.061  67.591  1.00  0.00
ATOM    706  O2' U      22      37.112  19.315  68.805  1.00  0.00
ATOM    707 HO2' U      22      36.280  19.196  68.342  1.00  0.00
ATOM    708  O3' U      22      39.274  18.841  66.767  1.00  0.00
ATOM    709  P   C      23      38.670  18.787  65.344  1.00  0.00
ATOM    710  OP1 C      23      38.929  17.373  64.901  1.00  0.00
ATOM    711  OP2 C      23      39.272  19.899  64.622  1.00  0.00
ATOM    712  O5' C      23      37.098  18.973  65.471  1.00  0.00
ATOM    713  C5' C      23      36.251  18.016  66.103  1.00  0.00
ATOM    714  H5' C      23      36.556  17.739  67.112  1.00  0.00
ATOM    715 H5'' C      23      36.278  17.094  65.523  1.00  0.00
ATOM    716  C4' C      23      34.773  18.464  66.191  1.00  0.00
ATOM    717  H4' C      23      34.126  17.647  66.511  1.00  0.00
ATOM    718  O4' C      23      34.762  19.563  67.183  1.00  0.00
ATOM    719  C1' C      23      33.719  20.397  66.792  1.00  0.00
ATOM    720  H1' C      23      32.932  20.247  67.531  1.00  0.00
ATOM    721  N1  C      23      34.096  21.834  66.666  1.00  0.00
ATOM    722  C6  C      23      35.317  22.270  66.126  1.00  0.00
ATOM    723  H6  C      23      35.947  21.444  65.829  1.00  0.00
ATOM    724  C5  C      23      35.693  23.533  66.205  1.00  0.00
ATOM    725  H5  C      23      36.680  23.824  65.878  1.00  0.00
ATOM    726  C4  C      23      34.716  24.460  66.652  1.00  0.00
ATOM    727  N4  C      23      34.997  25.694  66.537  1.00  0.00
ATOM    728  H41 C      23      34.215  26.315  66.686  1.00  0.00
ATOM    729  H42 C      23      35.953  25.972  66.365  1.00  0.00
ATOM    730  N3  C      23      33.533  24.103  67.098  1.00  0.00
ATOM    731  C2  C      23      33.198  22.778  67.190  1.00  0.00
ATOM    732  O2  C      23      32.170  22.543  67.762  1.00  0.00
ATOM    733  C3' C      23      34.178  19.046  64.895  1.00  0.00
ATOM    734  H3' C      23      35.056  19.598  64.562  1.00  0.00
ATOM    735  C2' C      23      33.071  19.943  65.435  1.00  0.00
ATOM    736  H2' C      23      32.818  20.727  64.721  1.00  0.00
ATOM    737  O2' C      23      31.991  19.152  65.681  1.00  0.00
ATOM    738 HO2' C      23      31.802  18.596  64.922  1.00  0.00
ATOM    739  O3' C      23      33.725  18.086  63.841  1.00  0.00
ATOM    740  P   G      24      33.607  18.663  62.385  1.00  0.00
ATOM    741  OP1 G      24      33.191  17.573  61.507  1.00  0.00
ATOM    742  OP2 G      24      34.848  19.370  62.051  1.00  0.00
ATOM    743  O5' G      24      32.531  19.830  62.254  1.00  0.00
ATOM    744  C5' G      24      31.150  19.492  62.139  1.00  0.00
ATOM    745  H5' G      24      30.785  18.626  62.691  1.00  0.00
ATOM    746 H5'' G      24      30.898  19.185  61.124  1.00  0.00
ATOM    747  C4' G      24      30.302  20.721  62.558  1.00  0.00
ATOM    748  H4' G      24      29.286  20.392  62.773  1.00  0.00
ATOM    749  O4' G      24      30.830  21.436  63.636  1.00  0.00
ATOM    750  C1' G      24      30.605  22.821  63.539  1.00  0.00
ATOM    751  H1' G      24      29.868  23.227  64.232  1.00  0.00
ATOM    752  N9  G      24      31.856  23.618  63.504  1.00  0.00
ATOM    753  C8  G      24      33.140  23.248  63.261  1.00  0.00
ATOM    754  H8  G      24      33.490  22.235  63.131  1.00  0.00
ATOM    755  N7  G      24      34.033  24.240  63.109  1.00  0.00
ATOM    756  C5  G      24      33.180  25.329  63.400  1.00  0.00
ATOM    757  C6  G      24      33.488  26.754  63.329  1.00  0.00
ATOM    758  O6  G      24      34.598  27.271  63.142  1.00  0.00
ATOM    759  N1  G      24      32.354  27.524  63.509  1.00  0.00
ATOM    760  H1  G      24      32.519  28.514  63.394  1.00  0.00
ATOM    761  C2  G      24      31.113  27.096  63.781  1.00  0.00
ATOM    762  N2  G      24      30.225  27.993  64.179  1.00  0.00
ATOM    763  H21 G      24      29.302  27.611  64.328  1.00  0.00
ATOM    764  H22 G      24      30.340  28.992  64.274  1.00  0.00
ATOM    765  N3  G      24      30.722  25.761  63.785  1.00  0.00
ATOM    766  C4  G      24      31.892  24.939  63.617  1.00  0.00
ATOM    767  C3' G      24      30.342  21.804  61.435  1.00  0.00
ATOM    768  H3' G      24      31.393  21.910  61.165  1.00  0.00
ATOM    769  C2' G      24      29.869  23.025  62.180  1.00  0.00
ATOM    770  H2' G      24      30.231  23.902  61.643  1.00  0.00
ATOM    771  O2' G      24      28.512  23.253  62.461  1.00  0.00
ATOM    772 HO2' G      24      28.079  23.777  61.784  1.00  0.00
ATOM    773  O3' G      24      29.420  21.478  60.410  1.00  0.00
ATOM    774  P   A      25      29.455  22.312  59.079  1.00  0.00
ATOM    775  OP1 A      25      28.436  21.690  58.141  1.00  0.00
ATOM    776  OP2 A      25      30.864  22.308  58.658  1.00  0.00
ATOM    777  O5' A      25      28.978  23.771  59.409  1.00  0.00
ATOM    778  C5' A      25      27.628  23.916  59.676  1.00  0.00
ATOM    779  H5' A      25      27.246  23.157  60.359  1.00  0.00
ATOM    780 H5'' A      25      27.024  23.762  58.781  1.00  0.00
ATOM    781  C4' A      25      27.388  25.318  60.182  1.00  0.00
ATOM    782  H4' A      25      26.403  25.532  60.596  1.00  0.00
ATOM    783  O4' A      25      28.326  25.796  61.173  1.00  0.00
ATOM    784  C1' A      25      28.785  27.105  60.809  1.00  0.00
ATOM    785  H1' A      25      28.791  27.831  61.622  1.00  0.00
ATOM    786  N9  A      25      30.232  27.175  60.510  1.00  0.00
ATOM    787  C8  A      25      31.066  26.188  60.014  1.00  0.00
ATOM    788  H8  A      25      30.940  25.122  59.895  1.00  0.00
ATOM    789  N7  A      25      32.232  26.624  59.609  1.00  0.00
ATOM    790  C5  A      25      32.161  28.001  59.889  1.00  0.00
ATOM    791  C6  A      25      32.933  29.162  59.587  1.00  0.00
ATOM    792  N6  A      25      34.128  29.169  59.087  1.00  0.00
ATOM    793  H61 A      25      34.703  28.342  59.022  1.00  0.00
ATOM    794  H62 A      25      34.454  30.112  58.932  1.00  0.00
ATOM    795  N1  A      25      32.576  30.382  59.900  1.00  0.00
ATOM    796  C2  A      25      31.423  30.544  60.557  1.00  0.00
ATOM    797  H2  A      25      31.143  31.557  60.802  1.00  0.00
ATOM    798  N3  A      25      30.577  29.601  60.855  1.00  0.00
ATOM    799  C4  A      25      30.978  28.354  60.483  1.00  0.00
ATOM    800  C3' A      25      27.499  26.241  58.973  1.00  0.00
ATOM    801  H3' A      25      28.267  25.923  58.267  1.00  0.00
ATOM    802  C2' A      25      27.918  27.583  59.683  1.00  0.00
ATOM    803  H2' A      25      28.449  28.286  59.042  1.00  0.00
ATOM    804  O2' A      25      26.781  28.246  60.233  1.00  0.00
ATOM    805 HO2' A      25      26.062  28.225  59.597  1.00  0.00
ATOM    806  O3' A      25      26.331  26.510  58.254  1.00  0.00
ATOM    807  P   C      26      26.395  27.166  56.830  1.00  0.00
ATOM    808  OP1 C      26      25.150  27.868  56.610  1.00  0.00
ATOM    809  OP2 C      26      26.735  26.101  55.878  1.00  0.00
ATOM    810  O5' C      26      27.503  28.244  56.741  1.00  0.00
ATOM    811  C5' C      26      27.204  29.566  57.104  1.00  0.00
ATOM    812  H5' C      26      26.745  29.708  58.083  1.00  0.00
ATOM    813 H5'' C      26      26.483  30.098  56.483  1.00  0.00
ATOM    814  C4' C      26      28.462  30.421  57.075  1.00  0.00
ATOM    815  H4' C      26      28.159  31.376  57.504  1.00  0.00
ATOM    816  O4' C      26      29.636  30.008  57.744  1.00  0.00
ATOM    817  C1' C      26      30.710  30.503  56.952  1.00  0.00
ATOM    818  H1' C      26      31.166  31.167  57.687  1.00  0.00
ATOM    819  N1  C      26      31.588  29.432  56.423  1.00  0.00
ATOM    820  C6  C      26      31.181  28.182  56.358  1.00  0.00
ATOM    821  H6  C      26      30.198  27.859  56.667  1.00  0.00
ATOM    822  C5  C      26      32.081  27.155  56.092  1.00  0.00
ATOM    823  H5  C      26      31.696  26.148  56.163  1.00  0.00
ATOM    824  C4  C      26      33.350  27.541  55.763  1.00  0.00
ATOM    825  N4  C      26      34.299  26.678  55.482  1.00  0.00
ATOM    826  H41 C      26      34.000  25.734  55.286  1.00  0.00
ATOM    827  H42 C      26      35.172  27.079  55.170  1.00  0.00
ATOM    828  N3  C      26      33.825  28.754  55.896  1.00  0.00
ATOM    829  C2  C      26      32.936  29.736  56.240  1.00  0.00
ATOM    830  O2  C      26      33.410  30.840  56.385  1.00  0.00
ATOM    831  C3' C      26      28.876  30.733  55.655  1.00  0.00
ATOM    832  H3' C      26      28.893  29.840  55.030  1.00  0.00
ATOM    833  C2' C      26      30.205  31.446  55.936  1.00  0.00
ATOM    834  H2' C      26      30.846  31.464  55.054  1.00  0.00
ATOM    835  O2' C      26      30.237  32.752  56.605  1.00  0.00
ATOM    836 HO2' C      26      31.063  33.131  56.295  1.00  0.00
ATOM    837  O3' C      26      28.058  31.762  55.067  1.00  0.00
ATOM    838  P   U      27      27.981  31.932  53.459  1.00  0.00
ATOM    839  OP1 U      27      27.004  33.016  53.149  1.00  0.00
ATOM    840  OP2 U      27      27.753  30.532  53.020  1.00  0.00
ATOM    841  O5' U      27      29.424  32.424  53.021  1.00  0.00
ATOM    842  C5' U      27      29.685  33.826  52.889  1.00  0.00
ATOM    843  H5' U      27      29.479  34.324  53.837  1.00  0.00
ATOM    844 H5'' U      27      28.964  34.315  52.235  1.00  0.00
ATOM    845  C4' U      27      31.108  34.260  52.562  1.00  0.00
ATOM    846  H4' U      27      31.076  35.341  52.422  1.00  0.00
ATOM    847  O4' U      27      32.022  33.763  53.564  1.00  0.00
ATOM    848  C1' U      27      33.251  33.496  52.941  1.00  0.00
ATOM    849  H1' U      27      33.953  34.125  53.488  1.00  0.00
ATOM    850  N1  U      27      33.638  32.019  52.830  1.00  0.00
ATOM    851  C6  U      27      32.747  30.976  52.891  1.00  0.00
ATOM    852  H6  U      27      31.695  31.204  52.974  1.00  0.00
ATOM    853  C5  U      27      33.138  29.709  52.763  1.00  0.00
ATOM    854  H5  U      27      32.413  28.910  52.815  1.00  0.00
ATOM    855  C4  U      27      34.458  29.319  52.605  1.00  0.00
ATOM    856  O4  U      27      34.745  28.124  52.594  1.00  0.00
ATOM    857  N3  U      27      35.380  30.374  52.593  1.00  0.00
ATOM    858  H3  U      27      36.359  30.216  52.403  1.00  0.00
ATOM    859  C2  U      27      35.004  31.692  52.580  1.00  0.00
ATOM    860  O2  U      27      35.853  32.584  52.317  1.00  0.00
ATOM    861  C3' U      27      31.554  33.798  51.213  1.00  0.00
ATOM    862  H3' U      27      31.286  32.748  51.097  1.00  0.00
ATOM    863  C2' U      27      33.081  34.023  51.492  1.00  0.00
ATOM    864  H2' U      27      33.661  33.489  50.739  1.00  0.00
ATOM    865  O2' U      27      33.410  35.456  51.421  1.00  0.00
ATOM    866 HO2' U      27      33.973  35.796  52.121  1.00  0.00
ATOM    867  O3' U      27      31.013  34.555  50.159  1.00  0.00
ATOM    868  P   A      28      31.175  33.991  48.726  1.00  0.00
ATOM    869  OP1 A      28      30.593  34.984  47.799  1.00  0.00
ATOM    870  OP2 A      28      30.667  32.646  48.710  1.00  0.00
ATOM    871  O5' A      28      32.668  33.868  48.322  1.00  0.00
ATOM    872  C5' A      28      33.438  34.996  47.916  1.00  0.00
ATOM    873  H5' A      28      33.466  35.706  48.742  1.00  0.00
ATOM    874 H5'' A      28      33.139  35.326  46.921  1.00  0.00
ATOM    875  C4' A      28      34.882  34.631  47.800  1.00  0.00
ATOM    876  H4' A      28      35.397  35.569  47.593  1.00  0.00
ATOM    877  O4' A      28      35.535  33.963  48.912  1.00  0.00
ATOM    878  C1' A      28      36.436  32.990  48.471  1.00  0.00
ATOM    879  H1' A      28      37.407  33.162  48.937  1.00  0.00
ATOM    880  N9  A      28      36.043  31.594  48.820  1.00  0.00
ATOM    881  C8  A      28      34.817  31.177  49.307  1.00  0.00
ATOM    882  H8  A      28      33.979  31.858  49.351  1.00  0.00
ATOM    883  N7  A      28      34.696  29.866  49.396  1.00  0.00
ATOM    884  C5  A      28      35.944  29.399  49.068  1.00  0.00
ATOM    885  C6  A      28      36.496  28.113  49.027  1.00  0.00
ATOM    886  N6  A      28      35.853  27.007  49.412  1.00  0.00
ATOM    887  H61 A      28      34.935  27.198  49.786  1.00  0.00
ATOM    888  H62 A      28      36.339  26.125  49.491  1.00  0.00
ATOM    889  N1  A      28      37.635  27.858  48.510  1.00  0.00
ATOM    890  C2  A      28      38.294  28.943  48.149  1.00  0.00
ATOM    891  H2  A      28      39.318  28.723  47.885  1.00  0.00
ATOM    892  N3  A      28      38.030  30.248  48.216  1.00  0.00
ATOM    893  C4  A      28      36.771  30.404  48.641  1.00  0.00
ATOM    894  C3' A      28      35.045  33.613  46.715  1.00  0.00
ATOM    895  H3' A      28      34.229  32.894  46.793  1.00  0.00
ATOM    896  C2' A      28      36.417  33.053  46.881  1.00  0.00
ATOM    897  H2' A      28      36.538  32.033  46.516  1.00  0.00
ATOM    898  O2' A      28      37.478  33.895  46.519  1.00  0.00
ATOM    899 HO2' A      28      38.340  33.473  46.503  1.00  0.00
ATOM    900  O3' A      28      34.899  34.256  45.477  1.00  0.00
ATOM    901  P   G      29      34.574  33.541  44.109  1.00  0.00
ATOM    902  OP1 G      29      34.440  34.556  43.043  1.00  0.00
ATOM    903  OP2 G      29      33.507  32.504  44.362  1.00  0.00
ATOM    904  O5' G      29      35.806  32.744  43.841  1.00  0.00
ATOM    905  C5' G      29      36.989  33.407  43.445  1.00  0.00
ATOM    906  H5' G      29      37.318  34.246  44.058  1.00  0.00
ATOM    907 H5'' G      29      36.853  33.713  42.407  1.00  0.00
ATOM    908  C4' G      29      38.114  32.402  43.553  1.00  0.00
ATOM    909  H4' G      29      38.993  33.038  43.451  1.00  0.00
ATOM    910  O4' G      29      38.101  31.579  44.651  1.00  0.00
ATOM    911  C1' G      29      38.669  30.295  44.329  1.00  0.00
ATOM    912  H1' G      29      39.524  30.090  44.973  1.00  0.00
ATOM    913  N9  G      29      37.687  29.220  44.599  1.00  0.00
ATOM    914  C8  G      29      36.376  29.431  44.905  1.00  0.00
ATOM    915  H8  G      29      35.877  30.362  44.683  1.00  0.00
ATOM    916  N7  G      29      35.800  28.380  45.469  1.00  0.00
ATOM    917  C5  G      29      36.872  27.428  45.489  1.00  0.00
ATOM    918  C6  G      29      36.939  26.047  45.937  1.00  0.00
ATOM    919  O6  G      29      36.095  25.383  46.518  1.00  0.00
ATOM    920  N1  G      29      38.093  25.360  45.598  1.00  0.00
ATOM    921  H1  G      29      38.151  24.359  45.719  1.00  0.00
ATOM    922  C2  G      29      39.116  25.946  44.944  1.00  0.00
ATOM    923  N2  G      29      40.152  25.165  44.695  1.00  0.00
ATOM    924  H21 G      29      40.918  25.566  44.174  1.00  0.00
ATOM    925  H22 G      29      40.114  24.182  44.925  1.00  0.00
ATOM    926  N3  G      29      39.134  27.184  44.548  1.00  0.00
ATOM    927  C4  G      29      37.932  27.851  44.700  1.00  0.00
ATOM    928  C3' G      29      38.159  31.515  42.366  1.00  0.00
ATOM    929  H3' G      29      37.162  31.119  42.170  1.00  0.00
ATOM    930  C2' G      29      38.990  30.364  42.861  1.00  0.00
ATOM    931  H2' G      29      38.748  29.460  42.302  1.00  0.00
ATOM    932  O2' G      29      40.407  30.708  42.861  1.00  0.00
ATOM    933 HO2' G      29      40.976  29.936  42.897  1.00  0.00
ATOM    934  O3' G      29      38.722  32.126  41.204  1.00  0.00
ATOM    935  P   A      30      38.308  31.612  39.788  1.00  0.00
ATOM    936  OP1 A      30      39.019  32.517  38.910  1.00  0.00
ATOM    937  OP2 A      30      36.903  31.499  39.674  1.00  0.00
ATOM    938  O5' A      30      38.972  30.170  39.745  1.00  0.00
ATOM    939  C5' A      30      40.336  30.030  39.360  1.00  0.00
ATOM    940  H5' A      30      41.007  30.545  40.047  1.00  0.00
ATOM    941 H5'' A      30      40.380  30.227  38.289  1.00  0.00
ATOM    942  C4' A      30      40.693  28.530  39.407  1.00  0.00
ATOM    943  H4' A      30      41.763  28.366  39.275  1.00  0.00
ATOM    944  O4' A      30      40.161  28.009  40.717  1.00  0.00
ATOM    945  C1' A      30      39.632  26.697  40.524  1.00  0.00
ATOM    946  H1' A      30      40.249  25.961  41.040  1.00  0.00
ATOM    947  N9  A      30      38.346  26.434  41.167  1.00  0.00
ATOM    948  C8  A      30      37.300  27.282  41.209  1.00  0.00
ATOM    949  H8  A      30      37.320  28.226  40.685  1.00  0.00
ATOM    950  N7  A      30      36.318  26.793  41.939  1.00  0.00
ATOM    951  C5  A      30      36.697  25.485  42.323  1.00  0.00
ATOM    952  C6  A      30      36.252  24.410  43.114  1.00  0.00
ATOM    953  N6  A      30      35.119  24.347  43.790  1.00  0.00
ATOM    954  H61 A      30      34.271  24.893  43.737  1.00  0.00
ATOM    955  H62 A      30      35.006  23.503  44.333  1.00  0.00
ATOM    956  N1  A      30      37.046  23.321  43.368  1.00  0.00
ATOM    957  C2  A      30      38.231  23.239  42.774  1.00  0.00
ATOM    958  H2  A      30      38.880  22.398  42.964  1.00  0.00
ATOM    959  N3  A      30      38.738  24.135  41.949  1.00  0.00
ATOM    960  C4  A      30      37.916  25.236  41.816  1.00  0.00
ATOM    961  C3' A      30      39.821  27.816  38.327  1.00  0.00
ATOM    962  H3' A      30      38.897  28.393  38.296  1.00  0.00
ATOM    963  C2' A      30      39.482  26.419  39.022  1.00  0.00
ATOM    964  H2' A      30      38.440  26.159  38.837  1.00  0.00
ATOM    965  O2' A      30      40.262  25.228  38.657  1.00  0.00
ATOM    966 HO2' A      30      39.859  24.681  37.979  1.00  0.00
ATOM    967  O3' A      30      40.513  27.672  37.089  1.00  0.00
ATOM    968  P   G      31      39.702  27.148  35.849  1.00  0.00
ATOM    969  OP1 G      31      40.582  27.332  34.703  1.00  0.00
ATOM    970  OP2 G      31      38.405  27.828  35.760  1.00  0.00
ATOM    971  O5' G      31      39.549  25.540  36.049  1.00  0.00
ATOM    972  C5' G      31      40.568  24.591  35.804  1.00  0.00
ATOM    973  H5' G      31      41.548  24.833  36.215  1.00  0.00
ATOM    974 H5'' G      31      40.926  24.656  34.776  1.00  0.00
ATOM    975  C4' G      31      40.061  23.162  36.084  1.00  0.00
ATOM    976  H4' G      31      40.826  22.530  35.633  1.00  0.00
ATOM    977  O4' G      31      39.917  22.940  37.464  1.00  0.00
ATOM    978  C1' G      31      38.814  22.127  37.747  1.00  0.00
ATOM    979  H1' G      31      39.117  21.271  38.351  1.00  0.00
ATOM    980  N9  G      31      37.721  22.849  38.505  1.00  0.00
ATOM    981  C8  G      31      37.152  24.093  38.320  1.00  0.00
ATOM    982  H8  G      31      37.602  24.677  37.531  1.00  0.00
ATOM    983  N7  G      31      36.100  24.376  39.055  1.00  0.00
ATOM    984  C5  G      31      35.857  23.133  39.642  1.00  0.00
ATOM    985  C6  G      31      34.792  22.675  40.520  1.00  0.00
ATOM    986  O6  G      31      33.926  23.376  41.067  1.00  0.00
ATOM    987  N1  G      31      34.728  21.300  40.774  1.00  0.00
ATOM    988  H1  G      31      34.008  20.950  41.389  1.00  0.00
ATOM    989  C2  G      31      35.719  20.524  40.396  1.00  0.00
ATOM    990  N2  G      31      35.466  19.254  40.355  1.00  0.00
ATOM    991  H21 G      31      36.132  18.743  39.792  1.00  0.00
ATOM    992  H22 G      31      34.618  18.908  40.780  1.00  0.00
ATOM    993  N3  G      31      36.822  20.915  39.706  1.00  0.00
ATOM    994  C4  G      31      36.784  22.194  39.267  1.00  0.00
ATOM    995  C3' G      31      38.732  22.728  35.481  1.00  0.00
ATOM    996  H3' G      31      37.993  23.508  35.667  1.00  0.00
ATOM    997  C2' G      31      38.317  21.629  36.368  1.00  0.00
ATOM    998  H2' G      31      37.239  21.479  36.311  1.00  0.00
ATOM    999  O2' G      31      39.014  20.576  36.051  1.00  0.00
ATOM   1000 HO2' G      31      39.214  20.729  35.124  1.00  0.00
ATOM   1001  O3' G      31      38.753  22.425  34.107  1.00  0.00
ATOM   1002  P   C      32      37.380  22.602  33.269  1.00  0.00
ATOM   1003  OP1 C      32      37.713  22.172  31.949  1.00  0.00
ATOM   1004  OP2 C      32      36.795  23.967  33.337  1.00  0.00
ATOM   1005  O5' C      32      36.438  21.574  33.990  1.00  0.00
ATOM   1006  C5' C      32      36.602  20.190  33.707  1.00  0.00
ATOM   1007  H5' C      32      37.603  19.935  34.053  1.00  0.00
ATOM   1008 H5'' C      32      36.499  19.899  32.662  1.00  0.00
ATOM   1009  C4' C      32      35.663  19.349  34.524  1.00  0.00
ATOM   1010  H4' C      32      35.890  18.284  34.469  1.00  0.00
ATOM   1011  O4' C      32      35.643  19.838  35.831  1.00  0.00
ATOM   1012  C1' C      32      34.466  19.401  36.484  1.00  0.00
ATOM   1013  H1' C      32      34.695  18.694  37.282  1.00  0.00
ATOM   1014  N1  C      32      33.827  20.573  37.046  1.00  0.00
ATOM   1015  C6  C      32      34.061  21.894  36.681  1.00  0.00
ATOM   1016  H6  C      32      34.798  22.165  35.940  1.00  0.00
ATOM   1017  C5  C      32      33.427  22.913  37.221  1.00  0.00
ATOM   1018  H5  C      32      33.677  23.917  36.915  1.00  0.00
ATOM   1019  C4  C      32      32.480  22.590  38.256  1.00  0.00
ATOM   1020  N4  C      32      31.751  23.519  38.796  1.00  0.00
ATOM   1021  H41 C      32      31.821  24.451  38.412  1.00  0.00
ATOM   1022  H42 C      32      31.076  23.329  39.523  1.00  0.00
ATOM   1023  N3  C      32      32.172  21.357  38.635  1.00  0.00
ATOM   1024  C2  C      32      32.830  20.358  38.001  1.00  0.00
ATOM   1025  O2  C      32      32.420  19.290  38.394  1.00  0.00
ATOM   1026  C3' C      32      34.152  19.389  34.131  1.00  0.00
ATOM   1027  H3' C      32      33.788  20.406  33.989  1.00  0.00
ATOM   1028  C2' C      32      33.522  18.867  35.410  1.00  0.00
ATOM   1029  H2' C      32      32.461  19.108  35.471  1.00  0.00
ATOM   1030  O2' C      32      33.701  17.487  35.419  1.00  0.00
ATOM   1031 HO2' C      32      33.531  17.157  34.534  1.00  0.00
ATOM   1032  O3' C      32      33.913  18.537  32.982  1.00  0.00
ATOM   1033  P   C      33      32.748  18.738  32.028  1.00  0.00
ATOM   1034  OP1 C      33      32.830  17.737  30.925  1.00  0.00
ATOM   1035  OP2 C      33      32.775  20.159  31.558  1.00  0.00
ATOM   1036  O5' C      33      31.441  18.464  32.851  1.00  0.00
ATOM   1037  C5' C      33      30.987  17.150  33.241  1.00  0.00
ATOM   1038  H5' C      33      31.718  16.449  33.645  1.00  0.00
ATOM   1039 H5'' C      33      30.835  16.665  32.277  1.00  0.00
ATOM   1040  C4' C      33      29.651  17.203  34.077  1.00  0.00
ATOM   1041  H4' C      33      29.286  16.194  34.267  1.00  0.00
ATOM   1042  O4' C      33      29.835  17.823  35.362  1.00  0.00
ATOM   1043  C1' C      33      28.571  18.300  35.889  1.00  0.00
ATOM   1044  H1' C      33      28.301  17.670  36.736  1.00  0.00
ATOM   1045  N1  C      33      28.826  19.661  36.355  1.00  0.00
ATOM   1046  C6  C      33      29.678  20.447  35.686  1.00  0.00
ATOM   1047  H6  C      33      30.258  20.242  34.799  1.00  0.00
ATOM   1048  C5  C      33      29.721  21.759  36.081  1.00  0.00
ATOM   1049  H5  C      33      30.254  22.522  35.532  1.00  0.00
ATOM   1050  C4  C      33      28.829  22.213  37.088  1.00  0.00
ATOM   1051  N4  C      33      28.722  23.444  37.478  1.00  0.00
ATOM   1052  H41 C      33      29.462  24.064  37.183  1.00  0.00
ATOM   1053  H42 C      33      28.056  23.573  38.227  1.00  0.00
ATOM   1054  N3  C      33      27.906  21.462  37.631  1.00  0.00
ATOM   1055  C2  C      33      27.971  20.204  37.380  1.00  0.00
ATOM   1056  O2  C      33      26.998  19.489  37.738  1.00  0.00
ATOM   1057  C3' C      33      28.487  17.958  33.461  1.00  0.00
ATOM   1058  H3' C      33      28.846  18.939  33.149  1.00  0.00
ATOM   1059  C2' C      33      27.562  18.222  34.733  1.00  0.00
ATOM   1060  H2' C      33      27.128  19.198  34.516  1.00  0.00
ATOM   1061  O2' C      33      26.632  17.165  34.964  1.00  0.00
ATOM   1062 HO2' C      33      25.907  17.436  35.532  1.00  0.00
ATOM   1063  O3' C      33      27.864  17.303  32.374  1.00  0.00
ATOM   1064  P   C      34      27.048  18.096  31.263  1.00  0.00
ATOM   1065  OP1 C      34      26.392  17.192  30.299  1.00  0.00
ATOM   1066  OP2 C      34      28.139  19.022  30.708  1.00  0.00
ATOM   1067  O5' C      34      25.922  18.948  31.979  1.00  0.00
ATOM   1068  C5' C      34      24.744  18.260  32.356  1.00  0.00
ATOM   1069  H5' C      34      24.971  17.331  32.879  1.00  0.00
ATOM   1070 H5'' C      34      24.165  18.012  31.467  1.00  0.00
ATOM   1071  C4' C      34      23.939  19.078  33.334  1.00  0.00
ATOM   1072  H4' C      34      23.108  18.531  33.781  1.00  0.00
ATOM   1073  O4' C      34      24.719  19.571  34.414  1.00  0.00
ATOM   1074  C1' C      34      24.043  20.677  35.102  1.00  0.00
ATOM   1075  H1' C      34      23.679  20.439  36.101  1.00  0.00
ATOM   1076  N1  C      34      24.854  21.893  35.324  1.00  0.00
ATOM   1077  C6  C      34      25.969  22.247  34.570  1.00  0.00
ATOM   1078  H6  C      34      26.351  21.536  33.852  1.00  0.00
ATOM   1079  C5  C      34      26.588  23.425  34.827  1.00  0.00
ATOM   1080  H5  C      34      27.536  23.644  34.357  1.00  0.00
ATOM   1081  C4  C      34      26.038  24.252  35.814  1.00  0.00
ATOM   1082  N4  C      34      26.559  25.467  36.048  1.00  0.00
ATOM   1083  H41 C      34      27.533  25.570  35.800  1.00  0.00
ATOM   1084  H42 C      34      26.135  26.036  36.767  1.00  0.00
ATOM   1085  N3  C      34      24.910  24.029  36.446  1.00  0.00
ATOM   1086  C2  C      34      24.343  22.803  36.208  1.00  0.00
ATOM   1087  O2  C      34      23.405  22.574  36.962  1.00  0.00
ATOM   1088  C3' C      34      23.492  20.412  32.699  1.00  0.00
ATOM   1089  H3' C      34      24.374  20.968  32.383  1.00  0.00
ATOM   1090  C2' C      34      23.042  21.131  34.012  1.00  0.00
ATOM   1091  H2' C      34      23.031  22.203  33.818  1.00  0.00
ATOM   1092  O2' C      34      21.796  20.607  34.487  1.00  0.00
ATOM   1093 HO2' C      34      21.001  21.130  34.362  1.00  0.00
ATOM   1094  O3' C      34      22.486  20.274  31.658  1.00  0.00
ATOM   1095  P   U      35      22.241  21.459  30.662  1.00  0.00
ATOM   1096  OP1 U      35      21.285  20.939  29.642  1.00  0.00
ATOM   1097  OP2 U      35      23.572  21.623  30.071  1.00  0.00
ATOM   1098  O5' U      35      21.783  22.834  31.292  1.00  0.00
ATOM   1099  C5' U      35      20.627  22.916  32.148  1.00  0.00
ATOM   1100  H5' U      35      20.477  21.990  32.704  1.00  0.00
ATOM   1101 H5'' U      35      19.734  23.068  31.541  1.00  0.00
ATOM   1102  C4' U      35      20.724  24.066  33.084  1.00  0.00
ATOM   1103  H4' U      35      19.906  24.049  33.805  1.00  0.00
ATOM   1104  O4' U      35      21.982  24.105  33.838  1.00  0.00
ATOM   1105  C1' U      35      22.263  25.453  34.155  1.00  0.00
ATOM   1106  H1' U      35      22.262  25.609  35.233  1.00  0.00
ATOM   1107  N1  U      35      23.574  25.915  33.654  1.00  0.00
ATOM   1108  C6  U      35      24.197  25.402  32.533  1.00  0.00
ATOM   1109  H6  U      35      23.751  24.624  31.931  1.00  0.00
ATOM   1110  C5  U      35      25.376  25.970  32.093  1.00  0.00
ATOM   1111  H5  U      35      25.897  25.636  31.208  1.00  0.00
ATOM   1112  C4  U      35      26.072  26.928  32.866  1.00  0.00
ATOM   1113  O4  U      35      27.217  27.285  32.640  1.00  0.00
ATOM   1114  N3  U      35      25.414  27.377  34.026  1.00  0.00
ATOM   1115  H3  U      35      25.873  28.075  34.593  1.00  0.00
ATOM   1116  C2  U      35      24.168  26.972  34.343  1.00  0.00
ATOM   1117  O2  U      35      23.501  27.751  35.017  1.00  0.00
ATOM   1118  C3' U      35      20.624  25.345  32.353  1.00  0.00
ATOM   1119  H3' U      35      21.355  25.341  31.545  1.00  0.00
ATOM   1120  C2' U      35      21.142  26.320  33.439  1.00  0.00
ATOM   1121  H2' U      35      21.615  27.212  33.028  1.00  0.00
ATOM   1122  O2' U      35      20.179  26.641  34.421  1.00  0.00
ATOM   1123 HO2' U      35      19.569  27.126  33.861  1.00  0.00
ATOM   1124  O3' U      35      19.357  25.656  31.894  1.00  0.00
ATOM   1125  P   G      36      19.055  27.051  31.010  1.00  0.00
ATOM   1126  OP1 G      36      17.807  26.876  30.295  1.00  0.00
ATOM   1127  OP2 G      36      20.321  27.201  30.219  1.00  0.00
ATOM   1128  O5' G      36      18.946  28.240  32.106  1.00  0.00
ATOM   1129  C5' G      36      17.879  28.412  33.046  1.00  0.00
ATOM   1130  H5' G      36      17.911  27.580  33.749  1.00  0.00
ATOM   1131 H5'' G      36      16.908  28.412  32.550  1.00  0.00
ATOM   1132  C4' G      36      17.914  29.843  33.691  1.00  0.00
ATOM   1133  H4' G      36      16.988  29.960  34.254  1.00  0.00
ATOM   1134  O4' G      36      19.030  29.965  34.458  1.00  0.00
ATOM   1135  C1' G      36      19.515  31.321  34.468  1.00  0.00
ATOM   1136  H1' G      36      19.400  31.654  35.499  1.00  0.00
ATOM   1137  N9  G      36      20.942  31.288  34.005  1.00  0.00
ATOM   1138  C8  G      36      21.722  30.368  33.320  1.00  0.00
ATOM   1139  H8  G      36      21.371  29.408  32.971  1.00  0.00
ATOM   1140  N7  G      36      22.959  30.729  33.121  1.00  0.00
ATOM   1141  C5  G      36      22.951  32.019  33.665  1.00  0.00
ATOM   1142  C6  G      36      24.048  32.990  33.802  1.00  0.00
ATOM   1143  O6  G      36      25.245  32.877  33.521  1.00  0.00
ATOM   1144  N1  G      36      23.610  34.157  34.435  1.00  0.00
ATOM   1145  H1  G      36      24.330  34.761  34.804  1.00  0.00
ATOM   1146  C2  G      36      22.324  34.441  34.766  1.00  0.00
ATOM   1147  N2  G      36      22.018  35.631  35.159  1.00  0.00
ATOM   1148  H21 G      36      21.128  35.893  35.558  1.00  0.00
ATOM   1149  H22 G      36      22.741  36.312  34.980  1.00  0.00
ATOM   1150  N3  G      36      21.297  33.608  34.605  1.00  0.00
ATOM   1151  C4  G      36      21.675  32.426  34.077  1.00  0.00
ATOM   1152  C3' G      36      17.963  31.056  32.755  1.00  0.00
ATOM   1153  H3' G      36      18.600  30.847  31.896  1.00  0.00
ATOM   1154  C2' G      36      18.496  32.180  33.585  1.00  0.00
ATOM   1155  H2' G      36      18.840  32.984  32.934  1.00  0.00
ATOM   1156  O2' G      36      17.528  32.698  34.521  1.00  0.00
ATOM   1157 HO2' G      36      17.989  33.284  35.125  1.00  0.00
ATOM   1158  O3' G      36      16.725  31.385  32.151  1.00  0.00
ATOM   1159  P   U      37      16.611  31.938  30.621  1.00  0.00
ATOM   1160  OP1 U      37      15.254  32.134  30.197  1.00  0.00
ATOM   1161  OP2 U      37      17.279  30.914  29.782  1.00  0.00
ATOM   1162  O5' U      37      17.392  33.263  30.464  1.00  0.00
ATOM   1163  C5' U      37      16.880  34.412  31.192  1.00  0.00
ATOM   1164  H5' U      37      16.711  34.165  32.240  1.00  0.00
ATOM   1165 H5'' U      37      15.906  34.696  30.794  1.00  0.00
ATOM   1166  C4' U      37      17.823  35.627  31.187  1.00  0.00
ATOM   1167  H4' U      37      17.257  36.532  31.405  1.00  0.00
ATOM   1168  O4' U      37      18.917  35.354  32.030  1.00  0.00
ATOM   1169  C1' U      37      20.087  35.993  31.537  1.00  0.00
ATOM   1170  H1' U      37      20.587  36.700  32.200  1.00  0.00
ATOM   1171  N1  U      37      21.126  35.012  30.984  1.00  0.00
ATOM   1172  C6  U      37      20.917  33.676  31.044  1.00  0.00
ATOM   1173  H6  U      37      19.966  33.247  31.326  1.00  0.00
ATOM   1174  C5  U      37      21.964  32.833  30.760  1.00  0.00
ATOM   1175  H5  U      37      21.836  31.760  30.766  1.00  0.00
ATOM   1176  C4  U      37      23.288  33.348  30.547  1.00  0.00
ATOM   1177  O4  U      37      24.251  32.651  30.482  1.00  0.00
ATOM   1178  N3  U      37      23.407  34.685  30.395  1.00  0.00
ATOM   1179  H3  U      37      24.352  35.016  30.268  1.00  0.00
ATOM   1180  C2  U      37      22.399  35.561  30.591  1.00  0.00
ATOM   1181  O2  U      37      22.702  36.704  30.622  1.00  0.00
ATOM   1182  C3' U      37      18.408  35.943  29.815  1.00  0.00
ATOM   1183  H3' U      37      18.824  35.044  29.360  1.00  0.00
ATOM   1184  C2' U      37      19.673  36.785  30.268  1.00  0.00
ATOM   1185  H2' U      37      20.464  36.709  29.523  1.00  0.00
ATOM   1186  O2' U      37      19.362  38.131  30.665  1.00  0.00
ATOM   1187 HO2' U      37      20.116  38.647  30.368  1.00  0.00
ATOM   1188  O3' U      37      17.571  36.634  28.864  1.00  0.00
ATOM   1189  P   A      38      17.814  36.432  27.315  1.00  0.00
ATOM   1190  OP1 A      38      16.702  37.151  26.633  1.00  0.00
ATOM   1191  OP2 A      38      17.933  34.982  27.132  1.00  0.00
ATOM   1192  O5' A      38      19.234  37.143  26.927  1.00  0.00
ATOM   1193  C5' A      38      19.491  38.516  27.052  1.00  0.00
ATOM   1194  H5' A      38      19.320  38.776  28.097  1.00  0.00
ATOM   1195 H5'' A      38      18.672  39.067  26.589  1.00  0.00
ATOM   1196  C4' A      38      20.806  38.963  26.453  1.00  0.00
ATOM   1197  H4' A      38      20.843  40.051  26.405  1.00  0.00
ATOM   1198  O4' A      38      21.922  38.437  27.191  1.00  0.00
ATOM   1199  C1' A      38      22.831  37.888  26.351  1.00  0.00
ATOM   1200  H1' A      38      23.776  38.371  26.599  1.00  0.00
ATOM   1201  N9  A      38      22.973  36.497  26.664  1.00  0.00
ATOM   1202  C8  A      38      22.015  35.522  26.934  1.00  0.00
ATOM   1203  H8  A      38      20.970  35.792  26.891  1.00  0.00
ATOM   1204  N7  A      38      22.431  34.306  27.210  1.00  0.00
ATOM   1205  C5  A      38      23.796  34.470  27.071  1.00  0.00
ATOM   1206  C6  A      38      24.967  33.673  27.298  1.00  0.00
ATOM   1207  N6  A      38      24.827  32.416  27.589  1.00  0.00
ATOM   1208  H61 A      38      23.952  32.020  27.903  1.00  0.00
ATOM   1209  H62 A      38      25.644  31.831  27.686  1.00  0.00
ATOM   1210  N1  A      38      26.184  34.021  27.027  1.00  0.00
ATOM   1211  C2  A      38      26.371  35.297  26.693  1.00  0.00
ATOM   1212  H2  A      38      27.396  35.629  26.617  1.00  0.00
ATOM   1213  N3  A      38      25.418  36.247  26.556  1.00  0.00
ATOM   1214  C4  A      38      24.139  35.764  26.761  1.00  0.00
ATOM   1215  C3' A      38      20.926  38.334  25.094  1.00  0.00
ATOM   1216  H3' A      38      20.498  37.331  25.082  1.00  0.00
ATOM   1217  C2' A      38      22.480  38.260  24.965  1.00  0.00
ATOM   1218  H2' A      38      22.748  37.417  24.327  1.00  0.00
ATOM   1219  O2' A      38      23.117  39.474  24.496  1.00  0.00
ATOM   1220 HO2' A      38      22.624  40.244  24.790  1.00  0.00
ATOM   1221  O3' A      38      20.395  39.122  24.122  1.00  0.00
ATOM   1222  P   A      39      19.932  38.575  22.761  1.00  0.00
ATOM   1223  OP1 A      39      19.580  39.811  22.052  1.00  0.00
ATOM   1224  OP2 A      39      18.892  37.650  23.050  1.00  0.00
ATOM   1225  O5' A      39      21.123  37.852  21.903  1.00  0.00
ATOM   1226  C5' A      39      22.216  38.530  21.302  1.00  0.00
ATOM   1227  H5' A      39      22.610  39.063  22.167  1.00  0.00
ATOM   1228 H5'' A      39      21.794  39.262  20.613  1.00  0.00
ATOM   1229  C4' A      39      23.388  37.623  20.823  1.00  0.00
ATOM   1230  H4' A      39      24.142  38.271  20.375  1.00  0.00
ATOM   1231  O4' A      39      24.205  37.088  21.834  1.00  0.00
ATOM   1232  C1' A      39      24.674  35.758  21.512  1.00  0.00
ATOM   1233  H1' A      39      25.762  35.701  21.475  1.00  0.00
ATOM   1234  N9  A      39      24.068  34.771  22.412  1.00  0.00
ATOM   1235  C8  A      39      22.670  34.547  22.694  1.00  0.00
ATOM   1236  H8  A      39      21.829  35.172  22.433  1.00  0.00
ATOM   1237  N7  A      39      22.533  33.478  23.428  1.00  0.00
ATOM   1238  C5  A      39      23.810  32.946  23.615  1.00  0.00
ATOM   1239  C6  A      39      24.367  31.769  24.268  1.00  0.00
ATOM   1240  N6  A      39      23.611  30.950  24.956  1.00  0.00
ATOM   1241  H61 A      39      22.645  31.221  25.070  1.00  0.00
ATOM   1242  H62 A      39      24.084  30.114  25.269  1.00  0.00
ATOM   1243  N1  A      39      25.691  31.489  24.178  1.00  0.00
ATOM   1244  C2  A      39      26.480  32.508  23.732  1.00  0.00
ATOM   1245  H2  A      39      27.530  32.265  23.669  1.00  0.00
ATOM   1246  N3  A      39      26.107  33.671  23.169  1.00  0.00
ATOM   1247  C4  A      39      24.751  33.768  23.092  1.00  0.00
ATOM   1248  C3' A      39      23.022  36.531  19.866  1.00  0.00
ATOM   1249  H3' A      39      22.054  36.137  20.174  1.00  0.00
ATOM   1250  C2' A      39      24.166  35.487  20.130  1.00  0.00
ATOM   1251  H2' A      39      23.753  34.479  20.162  1.00  0.00
ATOM   1252  O2' A      39      25.301  35.526  19.234  1.00  0.00
ATOM   1253 HO2' A      39      24.842  35.432  18.396  1.00  0.00
ATOM   1254  O3' A      39      23.126  37.115  18.545  1.00  0.00
ATOM   1255  P   U      40      22.543  36.411  17.258  1.00  0.00
ATOM   1256  OP1 U      40      22.372  37.466  16.278  1.00  0.00
ATOM   1257  OP2 U      40      21.421  35.579  17.635  1.00  0.00
ATOM   1258  O5' U      40      23.665  35.367  16.889  1.00  0.00
ATOM   1259  C5' U      40      24.760  35.733  16.086  1.00  0.00
ATOM   1260  H5' U      40      25.303  36.542  16.573  1.00  0.00
ATOM   1261 H5'' U      40      24.464  35.975  15.065  1.00  0.00
ATOM   1262  C4' U      40      25.635  34.571  15.962  1.00  0.00
ATOM   1263  H4' U      40      26.514  34.843  15.376  1.00  0.00
ATOM   1264  O4' U      40      26.263  34.083  17.088  1.00  0.00
ATOM   1265  C1' U      40      26.558  32.723  16.904  1.00  0.00
ATOM   1266  H1' U      40      27.390  32.692  16.201  1.00  0.00
ATOM   1267  N1  U      40      26.889  32.010  18.138  1.00  0.00
ATOM   1268  C6  U      40      26.156  32.229  19.226  1.00  0.00
ATOM   1269  H6  U      40      25.390  32.991  19.212  1.00  0.00
ATOM   1270  C5  U      40      26.429  31.645  20.384  1.00  0.00
ATOM   1271  H5  U      40      25.810  31.969  21.207  1.00  0.00
ATOM   1272  C4  U      40      27.659  30.937  20.555  1.00  0.00
ATOM   1273  O4  U      40      28.008  30.303  21.571  1.00  0.00
ATOM   1274  N3  U      40      28.362  30.752  19.428  1.00  0.00
ATOM   1275  H3  U      40      29.274  30.333  19.545  1.00  0.00
ATOM   1276  C2  U      40      28.026  31.235  18.175  1.00  0.00
ATOM   1277  O2  U      40      28.633  30.970  17.159  1.00  0.00
ATOM   1278  C3' U      40      24.924  33.344  15.420  1.00  0.00
ATOM   1279  H3' U      40      23.843  33.484  15.443  1.00  0.00
ATOM   1280  C2' U      40      25.282  32.152  16.365  1.00  0.00
ATOM   1281  H2' U      40      24.477  31.963  17.074  1.00  0.00
ATOM   1282  O2' U      40      25.428  30.937  15.600  1.00  0.00
ATOM   1283 HO2' U      40      24.713  30.836  14.968  1.00  0.00
ATOM   1284  O3' U      40      25.529  33.187  14.161  1.00  0.00
ATOM   1285  P   G      41      24.859  33.633  12.807  1.00  0.00
ATOM   1286  OP1 G      41      23.411  33.629  13.023  1.00  0.00
ATOM   1287  OP2 G      41      25.441  32.794  11.752  1.00  0.00
ATOM   1288  O5' G      41      25.370  35.126  12.601  1.00  0.00
ATOM   1289  C5' G      41      26.529  35.403  11.817  1.00  0.00
ATOM   1290  H5' G      41      26.530  34.745  10.948  1.00  0.00
ATOM   1291 H5'' G      41      27.405  35.072  12.374  1.00  0.00
ATOM   1292  C4' G      41      26.730  36.895  11.388  1.00  0.00
ATOM   1293  H4' G      41      27.683  36.927  10.859  1.00  0.00
ATOM   1294  O4' G      41      25.730  37.334  10.454  1.00  0.00
ATOM   1295  C1' G      41      25.128  38.529  10.946  1.00  0.00
ATOM   1296  H1' G      41      25.496  39.432  10.460  1.00  0.00
ATOM   1297  N9  G      41      23.639  38.481  10.876  1.00  0.00
ATOM   1298  C8  G      41      22.777  37.531  11.243  1.00  0.00
ATOM   1299  H8  G      41      23.166  36.584  11.586  1.00  0.00
ATOM   1300  N7  G      41      21.513  37.791  11.018  1.00  0.00
ATOM   1301  C5  G      41      21.545  39.149  10.715  1.00  0.00
ATOM   1302  C6  G      41      20.537  40.143  10.554  1.00  0.00
ATOM   1303  O6  G      41      19.324  39.896  10.525  1.00  0.00
ATOM   1304  N1  G      41      21.018  41.427  10.447  1.00  0.00
ATOM   1305  H1  G      41      20.483  42.211  10.793  1.00  0.00
ATOM   1306  C2  G      41      22.350  41.697  10.266  1.00  0.00
ATOM   1307  N2  G      41      22.736  42.938  10.295  1.00  0.00
ATOM   1308  H21 G      41      23.685  43.107   9.993  1.00  0.00
ATOM   1309  H22 G      41      22.047  43.654  10.119  1.00  0.00
ATOM   1310  N3  G      41      23.309  40.825  10.302  1.00  0.00
ATOM   1311  C4  G      41      22.838  39.576  10.582  1.00  0.00
ATOM   1312  C3' G      41      26.842  37.964  12.474  1.00  0.00
ATOM   1313  H3' G      41      26.826  37.460  13.440  1.00  0.00
ATOM   1314  C2' G      41      25.471  38.598  12.433  1.00  0.00
ATOM   1315  H2' G      41      24.808  37.912  12.961  1.00  0.00
ATOM   1316  O2' G      41      25.311  39.905  13.043  1.00  0.00
ATOM   1317 HO2' G      41      25.981  40.454  12.628  1.00  0.00
ATOM   1318  O3' G      41      27.844  38.917  12.248  1.00  0.00
ATOM   1319  P   G      42      29.330  38.699  12.811  1.00  0.00
ATOM   1320  OP1 G      42      30.033  40.020  12.742  1.00  0.00
ATOM   1321  OP2 G      42      29.952  37.522  12.147  1.00  0.00
ATOM   1322  O5' G      42      29.087  38.268  14.244  1.00  0.00
ATOM   1323  C5' G      42      28.550  39.151  15.206  1.00  0.00
ATOM   1324  H5' G      42      27.540  39.321  14.832  1.00  0.00
ATOM   1325 H5'' G      42      29.065  40.111  15.259  1.00  0.00
ATOM   1326  C4' G      42      28.383  38.621  16.623  1.00  0.00
ATOM   1327  H4' G      42      27.915  39.406  17.218  1.00  0.00
ATOM   1328  O4' G      42      27.685  37.404  16.705  1.00  0.00
ATOM   1329  C1' G      42      28.370  36.398  17.404  1.00  0.00
ATOM   1330  H1' G      42      27.723  35.866  18.101  1.00  0.00
ATOM   1331  N9  G      42      29.091  35.401  16.560  1.00  0.00
ATOM   1332  C8  G      42      29.123  35.287  15.215  1.00  0.00
ATOM   1333  H8  G      42      28.676  36.031  14.572  1.00  0.00
ATOM   1334  N7  G      42      29.786  34.344  14.695  1.00  0.00
ATOM   1335  C5  G      42      30.284  33.752  15.835  1.00  0.00
ATOM   1336  C6  G      42      31.105  32.575  16.008  1.00  0.00
ATOM   1337  O6  G      42      31.366  31.667  15.245  1.00  0.00
ATOM   1338  N1  G      42      31.504  32.338  17.292  1.00  0.00
ATOM   1339  H1  G      42      32.061  31.517  17.482  1.00  0.00
ATOM   1340  C2  G      42      30.904  32.922  18.360  1.00  0.00
ATOM   1341  N2  G      42      30.962  32.271  19.499  1.00  0.00
ATOM   1342  H21 G      42      30.479  32.746  20.249  1.00  0.00
ATOM   1343  H22 G      42      31.602  31.511  19.679  1.00  0.00
ATOM   1344  N3  G      42      30.108  33.991  18.230  1.00  0.00
ATOM   1345  C4  G      42      29.847  34.314  16.935  1.00  0.00
ATOM   1346  C3' G      42      29.728  38.255  17.252  1.00  0.00
ATOM   1347  H3' G      42      30.405  37.875  16.487  1.00  0.00
ATOM   1348  C2' G      42      29.243  37.221  18.289  1.00  0.00
ATOM   1349  H2' G      42      30.064  36.697  18.778  1.00  0.00
ATOM   1350  O2' G      42      28.612  37.754  19.374  1.00  0.00
ATOM   1351 HO2' G      42      28.373  37.047  19.977  1.00  0.00
ATOM   1352  O3' G      42      30.432  39.342  17.858  1.00  0.00
ATOM   1353  P   U      43      32.066  39.213  18.131  1.00  0.00
ATOM   1354  OP1 U      43      32.573  40.602  18.322  1.00  0.00
ATOM   1355  OP2 U      43      32.690  38.447  17.023  1.00  0.00
ATOM   1356  O5' U      43      32.126  38.413  19.419  1.00  0.00
ATOM   1357  C5' U      43      31.674  38.829  20.645  1.00  0.00
ATOM   1358  H5' U      43      30.648  39.161  20.490  1.00  0.00
ATOM   1359 H5'' U      43      32.259  39.595  21.154  1.00  0.00
ATOM   1360  C4' U      43      31.540  37.664  21.569  1.00  0.00
ATOM   1361  H4' U      43      30.551  37.698  22.027  1.00  0.00
ATOM   1362  O4' U      43      31.552  36.386  20.856  1.00  0.00
ATOM   1363  C1' U      43      32.500  35.556  21.471  1.00  0.00
ATOM   1364  H1' U      43      31.864  34.920  22.087  1.00  0.00
ATOM   1365  N1  U      43      33.233  34.701  20.393  1.00  0.00
ATOM   1366  C6  U      43      33.525  35.255  19.147  1.00  0.00
ATOM   1367  H6  U      43      33.126  36.181  18.761  1.00  0.00
ATOM   1368  C5  U      43      34.243  34.469  18.321  1.00  0.00
ATOM   1369  H5  U      43      34.446  34.711  17.288  1.00  0.00
ATOM   1370  C4  U      43      34.915  33.206  18.690  1.00  0.00
ATOM   1371  O4  U      43      35.593  32.495  17.954  1.00  0.00
ATOM   1372  N3  U      43      34.497  32.736  19.911  1.00  0.00
ATOM   1373  H3  U      43      35.128  32.083  20.354  1.00  0.00
ATOM   1374  C2  U      43      33.680  33.435  20.732  1.00  0.00
ATOM   1375  O2  U      43      33.535  32.955  21.891  1.00  0.00
ATOM   1376  C3' U      43      32.646  37.650  22.668  1.00  0.00
ATOM   1377  H3' U      43      33.351  38.469  22.524  1.00  0.00
ATOM   1378  C2' U      43      33.370  36.346  22.425  1.00  0.00
ATOM   1379  H2' U      43      34.328  36.572  21.956  1.00  0.00
ATOM   1380  O2' U      43      33.668  35.692  23.673  1.00  0.00
ATOM   1381 HO2' U      43      32.944  36.115  24.140  1.00  0.00
ATOM   1382  O3' U      43      32.033  37.614  23.963  1.00  0.00
ATOM   1383  P   A      44      31.937  38.960  24.818  1.00  0.00
ATOM   1384  OP1 A      44      32.917  39.925  24.289  1.00  0.00
ATOM   1385  OP2 A      44      32.057  38.554  26.202  1.00  0.00
ATOM   1386  O5' A      44      30.486  39.466  24.630  1.00  0.00
ATOM   1387  C5' A      44      30.112  40.404  23.703  1.00  0.00
ATOM   1388  H5' A      44      30.582  40.268  22.729  1.00  0.00
ATOM   1389 H5'' A      44      30.355  41.389  24.101  1.00  0.00
ATOM   1390  C4' A      44      28.604  40.267  23.333  1.00  0.00
ATOM   1391  H4' A      44      28.378  41.170  22.767  1.00  0.00
ATOM   1392  O4' A      44      28.444  39.217  22.379  1.00  0.00
ATOM   1393  C1' A      44      27.556  38.296  22.851  1.00  0.00
ATOM   1394  H1' A      44      26.929  37.841  22.084  1.00  0.00
ATOM   1395  N9  A      44      28.304  37.209  23.442  1.00  0.00
ATOM   1396  C8  A      44      28.865  37.080  24.705  1.00  0.00
ATOM   1397  H8  A      44      28.925  37.802  25.505  1.00  0.00
ATOM   1398  N7  A      44      29.354  35.907  24.974  1.00  0.00
ATOM   1399  C5  A      44      29.341  35.289  23.651  1.00  0.00
ATOM   1400  C6  A      44      29.737  34.065  23.059  1.00  0.00
ATOM   1401  N6  A      44      30.455  33.228  23.829  1.00  0.00
ATOM   1402  H61 A      44      30.600  33.346  24.821  1.00  0.00
ATOM   1403  H62 A      44      30.873  32.424  23.383  1.00  0.00
ATOM   1404  N1  A      44      29.513  33.785  21.785  1.00  0.00
ATOM   1405  C2  A      44      28.783  34.704  21.021  1.00  0.00
ATOM   1406  H2  A      44      28.578  34.443  19.993  1.00  0.00
ATOM   1407  N3  A      44      28.405  35.906  21.410  1.00  0.00
ATOM   1408  C4  A      44      28.671  36.066  22.751  1.00  0.00
ATOM   1409  C3' A      44      27.532  40.145  24.413  1.00  0.00
ATOM   1410  H3' A      44      27.929  39.730  25.339  1.00  0.00
ATOM   1411  C2' A      44      26.613  39.085  23.817  1.00  0.00
ATOM   1412  H2' A      44      26.310  38.434  24.637  1.00  0.00
ATOM   1413  O2' A      44      25.516  39.544  23.019  1.00  0.00
ATOM   1414 HO2' A      44      24.705  39.449  23.524  1.00  0.00
ATOM   1415  O3' A      44      26.895  41.441  24.600  1.00  0.00
ATOM   1416  P   C      45      27.278  42.452  25.808  1.00  0.00
ATOM   1417  OP1 C      45      26.650  43.787  25.610  1.00  0.00
ATOM   1418  OP2 C      45      28.760  42.404  25.943  1.00  0.00
ATOM   1419  O5' C      45      26.642  41.757  27.003  1.00  0.00
ATOM   1420  C5' C      45      25.266  41.559  27.070  1.00  0.00
ATOM   1421  H5' C      45      24.893  41.276  26.086  1.00  0.00
ATOM   1422 H5'' C      45      24.860  42.553  27.261  1.00  0.00
ATOM   1423  C4' C      45      24.975  40.581  28.162  1.00  0.00
ATOM   1424  H4' C      45      23.894  40.484  28.265  1.00  0.00
ATOM   1425  O4' C      45      25.365  39.248  27.828  1.00  0.00
ATOM   1426  C1' C      45      25.438  38.419  28.951  1.00  0.00
ATOM   1427  H1' C      45      24.602  37.729  28.837  1.00  0.00
ATOM   1428  N1  C      45      26.761  37.754  29.035  1.00  0.00
ATOM   1429  C6  C      45      27.862  38.150  28.349  1.00  0.00
ATOM   1430  H6  C      45      27.835  39.124  27.884  1.00  0.00
ATOM   1431  C5  C      45      28.956  37.359  28.139  1.00  0.00
ATOM   1432  H5  C      45      29.768  37.800  27.581  1.00  0.00
ATOM   1433  C4  C      45      28.839  36.038  28.743  1.00  0.00
ATOM   1434  N4  C      45      29.717  35.084  28.563  1.00  0.00
ATOM   1435  H41 C      45      30.526  35.272  27.988  1.00  0.00
ATOM   1436  H42 C      45      29.482  34.138  28.828  1.00  0.00
ATOM   1437  N3  C      45      27.834  35.640  29.525  1.00  0.00
ATOM   1438  C2  C      45      26.746  36.444  29.583  1.00  0.00
ATOM   1439  O2  C      45      25.776  36.097  30.326  1.00  0.00
ATOM   1440  C3' C      45      25.524  40.808  29.567  1.00  0.00
ATOM   1441  H3' C      45      26.596  41.001  29.517  1.00  0.00
ATOM   1442  C2' C      45      25.268  39.403  30.124  1.00  0.00
ATOM   1443  H2' C      45      26.007  39.080  30.857  1.00  0.00
ATOM   1444  O2' C      45      23.894  39.287  30.598  1.00  0.00
ATOM   1445 HO2' C      45      23.728  38.408  30.946  1.00  0.00
ATOM   1446  O3' C      45      24.708  41.836  30.177  1.00  0.00
ATOM   1447  P   U      46      25.395  42.857  31.281  1.00  0.00
ATOM   1448  OP1 U      46      24.385  43.675  31.874  1.00  0.00
ATOM   1449  OP2 U      46      26.474  43.481  30.553  1.00  0.00
ATOM   1450  O5' U      46      26.020  42.010  32.432  1.00  0.00
ATOM   1451  C5' U      46      25.107  41.476  33.314  1.00  0.00
ATOM   1452  H5' U      46      24.223  41.002  32.888  1.00  0.00
ATOM   1453 H5'' U      46      24.749  42.261  33.981  1.00  0.00
ATOM   1454  C4' U      46      25.823  40.340  34.129  1.00  0.00
ATOM   1455  H4' U      46      25.027  40.023  34.803  1.00  0.00
ATOM   1456  O4' U      46      26.264  39.255  33.355  1.00  0.00
ATOM   1457  C1' U      46      27.309  38.472  33.899  1.00  0.00
ATOM   1458  H1' U      46      26.910  37.500  34.190  1.00  0.00
ATOM   1459  N1  U      46      28.453  38.362  32.948  1.00  0.00
ATOM   1460  C6  U      46      28.765  39.277  31.957  1.00  0.00
ATOM   1461  H6  U      46      28.295  40.243  31.843  1.00  0.00
ATOM   1462  C5  U      46      29.833  39.009  31.139  1.00  0.00
ATOM   1463  H5  U      46      30.096  39.720  30.370  1.00  0.00
ATOM   1464  C4  U      46      30.593  37.806  31.220  1.00  0.00
ATOM   1465  O4  U      46      31.521  37.418  30.579  1.00  0.00
ATOM   1466  N3  U      46      30.215  37.000  32.239  1.00  0.00
ATOM   1467  H3  U      46      30.429  36.014  32.219  1.00  0.00
ATOM   1468  C2  U      46      29.206  37.176  33.105  1.00  0.00
ATOM   1469  O2  U      46      28.968  36.383  34.029  1.00  0.00
ATOM   1470  C3' U      46      27.152  40.705  34.858  1.00  0.00
ATOM   1471  H3' U      46      27.806  41.157  34.112  1.00  0.00
ATOM   1472  C2' U      46      27.712  39.253  35.191  1.00  0.00
ATOM   1473  H2' U      46      28.786  39.403  35.302  1.00  0.00
ATOM   1474  O2' U      46      27.124  38.533  36.294  1.00  0.00
ATOM   1475 HO2' U      46      27.354  38.983  37.110  1.00  0.00
ATOM   1476  O3' U      46      26.694  41.508  35.963  1.00  0.00
ATOM   1477  P   G      47      27.666  42.108  37.034  1.00  0.00
ATOM   1478  OP1 G      47      26.740  43.044  37.778  1.00  0.00
ATOM   1479  OP2 G      47      28.844  42.796  36.358  1.00  0.00
ATOM   1480  O5' G      47      28.059  40.925  38.021  1.00  0.00
ATOM   1481  C5' G      47      27.124  40.392  39.027  1.00  0.00
ATOM   1482  H5' G      47      26.210  39.954  38.625  1.00  0.00
ATOM   1483 H5'' G      47      26.907  41.100  39.827  1.00  0.00
ATOM   1484  C4' G      47      27.769  39.259  39.820  1.00  0.00
ATOM   1485  H4' G      47      26.995  38.870  40.480  1.00  0.00
ATOM   1486  O4' G      47      28.216  38.191  38.972  1.00  0.00
ATOM   1487  C1' G      47      29.641  37.872  39.203  1.00  0.00
ATOM   1488  H1' G      47      29.918  36.822  39.108  1.00  0.00
ATOM   1489  N9  G      47      30.386  38.345  38.013  1.00  0.00
ATOM   1490  C8  G      47      30.910  39.567  37.715  1.00  0.00
ATOM   1491  H8  G      47      30.700  40.444  38.308  1.00  0.00
ATOM   1492  N7  G      47      31.628  39.604  36.644  1.00  0.00
ATOM   1493  C5  G      47      31.513  38.268  36.142  1.00  0.00
ATOM   1494  C6  G      47      32.132  37.684  35.032  1.00  0.00
ATOM   1495  O6  G      47      32.766  38.153  34.115  1.00  0.00
ATOM   1496  N1  G      47      31.930  36.273  34.959  1.00  0.00
ATOM   1497  H1  G      47      32.327  35.739  34.199  1.00  0.00
ATOM   1498  C2  G      47      31.206  35.645  35.886  1.00  0.00
ATOM   1499  N2  G      47      31.039  34.356  35.678  1.00  0.00
ATOM   1500  H21 G      47      30.298  33.888  36.179  1.00  0.00
ATOM   1501  H22 G      47      31.457  33.812  34.937  1.00  0.00
ATOM   1502  N3  G      47      30.645  36.136  36.957  1.00  0.00
ATOM   1503  C4  G      47      30.795  37.486  37.013  1.00  0.00
ATOM   1504  C3' G      47      29.019  39.630  40.672  1.00  0.00
ATOM   1505  H3' G      47      29.426  40.509  40.173  1.00  0.00
ATOM   1506  C2' G      47      30.032  38.490  40.531  1.00  0.00
ATOM   1507  H2' G      47      31.031  38.916  40.627  1.00  0.00
ATOM   1508  O2' G      47      29.783  37.427  41.477  1.00  0.00
ATOM   1509 HO2' G      47      29.941  37.782  42.355  1.00  0.00
ATOM   1510  O3' G      47      28.506  39.858  42.012  1.00  0.00
ATOM   1511  P   A      48      29.412  40.094  43.306  1.00  0.00
ATOM   1512  OP1 A      48      30.748  40.488  42.839  1.00  0.00
ATOM   1513  OP2 A      48      29.219  38.905  44.147  1.00  0.00
ATOM   1514  O5' A      48      28.854  41.326  44.090  1.00  0.00
ATOM   1515  C5' A      48      28.833  42.594  43.473  1.00  0.00
ATOM   1516  H5' A      48      28.636  42.531  42.402  1.00  0.00
ATOM   1517 H5'' A      48      29.857  42.967  43.441  1.00  0.00
ATOM   1518  C4' A      48      27.951  43.718  44.086  1.00  0.00
ATOM   1519  H4' A      48      28.267  44.695  43.719  1.00  0.00
ATOM   1520  O4' A      48      26.522  43.595  43.974  1.00  0.00
ATOM   1521  C1' A      48      25.948  44.056  45.171  1.00  0.00
ATOM   1522  H1' A      48      25.208  44.852  45.081  1.00  0.00
ATOM   1523  N9  A      48      25.197  42.934  45.829  1.00  0.00
ATOM   1524  C8  A      48      25.314  41.559  45.663  1.00  0.00
ATOM   1525  H8  A      48      25.993  41.041  45.002  1.00  0.00
ATOM   1526  N7  A      48      24.567  40.921  46.457  1.00  0.00
ATOM   1527  C5  A      48      23.833  41.870  47.132  1.00  0.00
ATOM   1528  C6  A      48      22.730  41.818  47.965  1.00  0.00
ATOM   1529  N6  A      48      22.099  40.719  48.326  1.00  0.00
ATOM   1530  H61 A      48      21.383  40.834  49.029  1.00  0.00
ATOM   1531  H62 A      48      22.463  39.832  48.008  1.00  0.00
ATOM   1532  N1  A      48      22.164  42.974  48.344  1.00  0.00
ATOM   1533  C2  A      48      22.769  44.123  48.072  1.00  0.00
ATOM   1534  H2  A      48      22.271  45.043  48.343  1.00  0.00
ATOM   1535  N3  A      48      23.749  44.277  47.190  1.00  0.00
ATOM   1536  C4  A      48      24.198  43.105  46.735  1.00  0.00
ATOM   1537  C3' A      48      28.159  43.670  45.607  1.00  0.00
ATOM   1538  H3' A      48      28.013  42.663  45.999  1.00  0.00
ATOM   1539  C2' A      48      27.062  44.610  46.096  1.00  0.00
ATOM   1540  H2' A      48      26.804  44.482  47.148  1.00  0.00
ATOM   1541  O2' A      48      27.375  45.933  45.775  1.00  0.00
ATOM   1542 HO2' A      48      26.988  46.452  46.484  1.00  0.00
ATOM   1543  O3' A      48      29.449  44.145  46.071  1.00  0.00
ATOM   1544  P   A      49      30.028  43.531  47.403  1.00  0.00
ATOM   1545  OP1 A      49      31.329  44.161  47.462  1.00  0.00
ATOM   1546  OP2 A      49      29.886  42.122  47.317  1.00  0.00
ATOM   1547  O5' A      49      29.187  44.138  48.666  1.00  0.00
ATOM   1548  C5' A      49      29.202  45.514  49.015  1.00  0.00
ATOM   1549  H5' A      49      28.786  46.086  48.186  1.00  0.00
ATOM   1550 H5'' A      49      30.212  45.805  49.305  1.00  0.00
ATOM   1551  C4' A      49      28.171  45.720  50.172  1.00  0.00
ATOM   1552  H4' A      49      28.141  46.781  50.422  1.00  0.00
ATOM   1553  O4' A      49      26.880  45.225  49.930  1.00  0.00
ATOM   1554  C1' A      49      26.314  44.863  51.183  1.00  0.00
ATOM   1555  H1' A      49      25.434  45.461  51.420  1.00  0.00
ATOM   1556  N9  A      49      25.906  43.468  51.020  1.00  0.00
ATOM   1557  C8  A      49      26.037  42.671  49.952  1.00  0.00
ATOM   1558  H8  A      49      26.535  42.789  49.002  1.00  0.00
ATOM   1559  N7  A      49      25.356  41.553  50.027  1.00  0.00
ATOM   1560  C5  A      49      24.700  41.637  51.263  1.00  0.00
ATOM   1561  C6  A      49      23.813  40.821  52.025  1.00  0.00
ATOM   1562  N6  A      49      23.355  39.625  51.667  1.00  0.00
ATOM   1563  H61 A      49      23.599  39.060  50.866  1.00  0.00
ATOM   1564  H62 A      49      22.676  39.217  52.294  1.00  0.00
ATOM   1565  N1  A      49      23.274  41.256  53.237  1.00  0.00
ATOM   1566  C2  A      49      23.784  42.410  53.726  1.00  0.00
ATOM   1567  H2  A      49      23.335  42.776  54.638  1.00  0.00
ATOM   1568  N3  A      49      24.690  43.186  53.196  1.00  0.00
ATOM   1569  C4  A      49      25.070  42.759  51.929  1.00  0.00
ATOM   1570  C3' A      49      28.571  44.921  51.461  1.00  0.00
ATOM   1571  H3' A      49      28.689  43.853  51.274  1.00  0.00
ATOM   1572  C2' A      49      27.341  44.983  52.299  1.00  0.00
ATOM   1573  H2' A      49      27.238  44.089  52.915  1.00  0.00
ATOM   1574  O2' A      49      27.138  46.171  53.082  1.00  0.00
ATOM   1575 HO2' A      49      26.274  46.259  53.491  1.00  0.00
ATOM   1576  O3' A      49      29.746  45.426  52.124  1.00  0.00
ATOM   1577  P   C      50      30.768  44.406  52.932  1.00  0.00
ATOM   1578  OP1 C      50      31.803  45.233  53.692  1.00  0.00
ATOM   1579  OP2 C      50      31.328  43.454  51.912  1.00  0.00
ATOM   1580  O5' C      50      29.853  43.656  54.001  1.00  0.00
ATOM   1581  C5' C      50      29.461  44.366  55.182  1.00  0.00
ATOM   1582  H5' C      50      28.849  45.228  54.914  1.00  0.00
ATOM   1583 H5'' C      50      30.320  44.660  55.785  1.00  0.00
ATOM   1584  C4' C      50      28.609  43.520  56.113  1.00  0.00
ATOM   1585  H4' C      50      28.270  44.081  56.984  1.00  0.00
ATOM   1586  O4' C      50      27.422  42.986  55.468  1.00  0.00
ATOM   1587  C1' C      50      27.045  41.761  56.059  1.00  0.00
ATOM   1588  H1' C      50      26.093  41.871  56.578  1.00  0.00
ATOM   1589  N1  C      50      26.909  40.677  55.028  1.00  0.00
ATOM   1590  C6  C      50      27.271  40.911  53.730  1.00  0.00
ATOM   1591  H6  C      50      27.826  41.803  53.477  1.00  0.00
ATOM   1592  C5  C      50      26.957  40.045  52.739  1.00  0.00
ATOM   1593  H5  C      50      27.302  40.233  51.733  1.00  0.00
ATOM   1594  C4  C      50      26.228  38.839  53.094  1.00  0.00
ATOM   1595  N4  C      50      25.916  37.954  52.218  1.00  0.00
ATOM   1596  H41 C      50      26.033  38.123  51.229  1.00  0.00
ATOM   1597  H42 C      50      25.356  37.191  52.570  1.00  0.00
ATOM   1598  N3  C      50      25.901  38.572  54.324  1.00  0.00
ATOM   1599  C2  C      50      26.277  39.437  55.335  1.00  0.00
ATOM   1600  O2  C      50      25.982  39.141  56.478  1.00  0.00
ATOM   1601  C3' C      50      29.335  42.335  56.608  1.00  0.00
ATOM   1602  H3' C      50      29.961  41.989  55.785  1.00  0.00
ATOM   1603  C2' C      50      28.207  41.396  57.025  1.00  0.00
ATOM   1604  H2' C      50      28.555  40.367  56.946  1.00  0.00
ATOM   1605  O2' C      50      27.814  41.567  58.382  1.00  0.00
ATOM   1606 HO2' C      50      28.462  42.222  58.652  1.00  0.00
ATOM   1607  O3' C      50      30.087  42.712  57.765  1.00  0.00
ATOM   1608  P   C      51      31.613  42.327  57.999  1.00  0.00
ATOM   1609  OP1 C      51      32.080  43.215  59.098  1.00  0.00
ATOM   1610  OP2 C      51      32.301  42.331  56.651  1.00  0.00
ATOM   1611  O5' C      51      31.752  40.832  58.553  1.00  0.00
ATOM   1612  C5' C      51      31.166  40.519  59.781  1.00  0.00
ATOM   1613  H5' C      51      30.210  41.037  59.705  1.00  0.00
ATOM   1614 H5'' C      51      31.900  40.734  60.558  1.00  0.00
ATOM   1615  C4' C      51      31.000  39.051  59.866  1.00  0.00
ATOM   1616  H4' C      51      30.529  38.880  60.833  1.00  0.00
ATOM   1617  O4' C      51      30.076  38.763  58.778  1.00  0.00
ATOM   1618  C1' C      51      30.553  37.581  58.216  1.00  0.00
ATOM   1619  H1' C      51      30.066  36.769  58.756  1.00  0.00
ATOM   1620  N1  C      51      30.311  37.574  56.775  1.00  0.00
ATOM   1621  C6  C      51      30.750  38.594  56.002  1.00  0.00
ATOM   1622  H6  C      51      31.143  39.458  56.518  1.00  0.00
ATOM   1623  C5  C      51      30.476  38.532  54.699  1.00  0.00
ATOM   1624  H5  C      51      30.737  39.332  54.023  1.00  0.00
ATOM   1625  C4  C      51      29.599  37.475  54.238  1.00  0.00
ATOM   1626  N4  C      51      29.092  37.457  53.013  1.00  0.00
ATOM   1627  H41 C      51      29.075  38.290  52.441  1.00  0.00
ATOM   1628  H42 C      51      28.432  36.696  52.943  1.00  0.00
ATOM   1629  N3  C      51      29.125  36.564  54.962  1.00  0.00
ATOM   1630  C2  C      51      29.465  36.584  56.224  1.00  0.00
ATOM   1631  O2  C      51      28.847  35.788  56.965  1.00  0.00
ATOM   1632  C3' C      51      32.245  38.151  59.867  1.00  0.00
ATOM   1633  H3' C      51      33.150  38.759  59.897  1.00  0.00
ATOM   1634  C2' C      51      32.091  37.483  58.475  1.00  0.00
ATOM   1635  H2' C      51      32.589  38.101  57.728  1.00  0.00
ATOM   1636  O2' C      51      32.574  36.152  58.444  1.00  0.00
ATOM   1637 HO2' C      51      32.397  35.770  59.306  1.00  0.00
ATOM   1638  O3' C      51      32.151  37.102  60.790  1.00  0.00
ATOM   1639  P   U      52      32.429  37.223  62.319  1.00  0.00
ATOM   1640  OP1 U      52      31.526  38.181  62.962  1.00  0.00
ATOM   1641  OP2 U      52      33.869  37.392  62.398  1.00  0.00
ATOM   1642  O5' U      52      32.037  35.768  62.888  1.00  0.00
ATOM   1643  C5' U      52      30.647  35.494  63.032  1.00  0.00
ATOM   1644  H5' U      52      30.129  35.439  62.074  1.00  0.00
ATOM   1645 H5'' U      52      30.200  36.292  63.626  1.00  0.00
ATOM   1646  C4' U      52      30.442  34.188  63.763  1.00  0.00
ATOM   1647  H4' U      52      29.420  33.814  63.702  1.00  0.00
ATOM   1648  O4' U      52      31.342  33.270  63.158  1.00  0.00
ATOM   1649  C1' U      52      32.201  32.688  64.181  1.00  0.00
ATOM   1650  H1' U      52      31.734  31.826  64.657  1.00  0.00
ATOM   1651  N1  U      52      33.545  32.398  63.641  1.00  0.00
ATOM   1652  C6  U      52      34.463  33.400  63.299  1.00  0.00
ATOM   1653  H6  U      52      34.064  34.402  63.342  1.00  0.00
ATOM   1654  C5  U      52      35.770  33.115  62.871  1.00  0.00
ATOM   1655  H5  U      52      36.424  33.941  62.634  1.00  0.00
ATOM   1656  C4  U      52      36.240  31.787  62.907  1.00  0.00
ATOM   1657  O4  U      52      37.304  31.405  62.540  1.00  0.00
ATOM   1658  N3  U      52      35.355  30.852  63.353  1.00  0.00
ATOM   1659  H3  U      52      35.705  29.905  63.318  1.00  0.00
ATOM   1660  C2  U      52      33.950  31.046  63.558  1.00  0.00
ATOM   1661  O2  U      52      33.275  30.081  63.798  1.00  0.00
ATOM   1662  C3' U      52      30.827  34.322  65.312  1.00  0.00
ATOM   1663  H3' U      52      30.858  35.378  65.579  1.00  0.00
ATOM   1664  C2' U      52      32.258  33.742  65.323  1.00  0.00
ATOM   1665  H2' U      52      32.864  34.606  65.050  1.00  0.00
ATOM   1666  O2' U      52      32.730  33.097  66.482  1.00  0.00
ATOM   1667 HO2' U      52      32.100  33.298  67.178  1.00  0.00
ATOM   1668  O3' U      52      30.034  33.475  66.089  1.00  0.00
ATOM   1669  P   G      53      29.789  33.900  67.640  1.00  0.00
ATOM   1670  OP1 G      53      29.037  35.163  67.615  1.00  0.00
ATOM   1671  OP2 G      53      31.129  33.865  68.306  1.00  0.00
ATOM   1672  O5' G      53      28.838  32.804  68.211  1.00  0.00
ATOM   1673  C5' G      53      27.448  32.848  67.971  1.00  0.00
ATOM   1674  H5' G      53      27.284  33.188  66.949  1.00  0.00
ATOM   1675 H5'' G      53      26.970  33.604  68.594  1.00  0.00
ATOM   1676  C4' G      53      26.808  31.426  68.094  1.00  0.00
ATOM   1677  H4' G      53      25.732  31.597  68.152  1.00  0.00
ATOM   1678  O4' G      53      27.080  30.611  66.991  1.00  0.00
ATOM   1679  C1' G      53      27.335  29.306  67.532  1.00  0.00
ATOM   1680  H1' G      53      26.879  28.595  66.844  1.00  0.00
ATOM   1681  N9  G      53      28.820  29.090  67.299  1.00  0.00
ATOM   1682  C8  G      53      29.594  30.055  66.797  1.00  0.00
ATOM   1683  H8  G      53      29.136  30.958  66.421  1.00  0.00
ATOM   1684  N7  G      53      30.873  29.765  66.609  1.00  0.00
ATOM   1685  C5  G      53      30.906  28.511  67.162  1.00  0.00
ATOM   1686  C6  G      53      31.978  27.509  67.299  1.00  0.00
ATOM   1687  O6  G      53      33.190  27.717  67.099  1.00  0.00
ATOM   1688  N1  G      53      31.590  26.201  67.541  1.00  0.00
ATOM   1689  H1  G      53      32.226  25.477  67.238  1.00  0.00
ATOM   1690  C2  G      53      30.268  25.857  67.604  1.00  0.00
ATOM   1691  N2  G      53      30.037  24.604  67.581  1.00  0.00
ATOM   1692  H21 G      53      29.113  24.294  67.844  1.00  0.00
ATOM   1693  H22 G      53      30.798  23.945  67.492  1.00  0.00
ATOM   1694  N3  G      53      29.200  26.717  67.601  1.00  0.00
ATOM   1695  C4  G      53      29.595  28.028  67.421  1.00  0.00
ATOM   1696  C3' G      53      27.167  30.664  69.364  1.00  0.00
ATOM   1697  H3' G      53      28.227  30.665  69.619  1.00  0.00
ATOM   1698  C2' G      53      26.859  29.237  68.938  1.00  0.00
ATOM   1699  H2' G      53      27.427  28.425  69.392  1.00  0.00
ATOM   1700  O2' G      53      25.534  28.790  69.053  1.00  0.00
ATOM   1701 HO2' G      53      25.500  27.845  68.884  1.00  0.00
ATOM   1702  O3' G      53      26.344  31.008  70.401  1.00  0.00
ATOM   1703  P   A      54      27.000  30.968  71.885  1.00  0.00
ATOM   1704  OP1 A      54      25.962  31.427  72.764  1.00  0.00
ATOM   1705  OP2 A      54      28.296  31.687  71.996  1.00  0.00
ATOM   1706  O5' A      54      27.290  29.444  72.265  1.00  0.00
ATOM   1707  C5' A      54      26.307  28.493  72.578  1.00  0.00
ATOM   1708  H5' A      54      25.460  28.742  71.939  1.00  0.00
ATOM   1709 H5'' A      54      26.013  28.557  73.626  1.00  0.00
ATOM   1710  C4' A      54      26.951  27.118  72.339  1.00  0.00
ATOM   1711  H4' A      54      26.163  26.381  72.496  1.00  0.00
ATOM   1712  O4' A      54      27.734  26.950  71.191  1.00  0.00
ATOM   1713  C1' A      54      28.858  26.031  71.432  1.00  0.00
ATOM   1714  H1' A      54      28.937  25.231  70.696  1.00  0.00
ATOM   1715  N9  A      54      30.141  26.743  71.176  1.00  0.00
ATOM   1716  C8  A      54      30.437  28.085  71.292  1.00  0.00
ATOM   1717  H8  A      54      29.744  28.831  71.653  1.00  0.00
ATOM   1718  N7  A      54      31.556  28.466  70.772  1.00  0.00
ATOM   1719  C5  A      54      32.178  27.228  70.546  1.00  0.00
ATOM   1720  C6  A      54      33.550  26.952  70.222  1.00  0.00
ATOM   1721  N6  A      54      34.533  27.771  70.138  1.00  0.00
ATOM   1722  H61 A      54      34.384  28.755  70.313  1.00  0.00
ATOM   1723  H62 A      54      35.341  27.427  69.639  1.00  0.00
ATOM   1724  N1  A      54      33.869  25.660  70.014  1.00  0.00
ATOM   1725  C2  A      54      33.007  24.687  70.248  1.00  0.00
ATOM   1726  H2  A      54      33.208  23.631  70.147  1.00  0.00
ATOM   1727  N3  A      54      31.717  24.875  70.656  1.00  0.00
ATOM   1728  C4  A      54      31.373  26.172  70.767  1.00  0.00
ATOM   1729  C3' A      54      27.963  26.816  73.476  1.00  0.00
ATOM   1730  H3' A      54      28.718  27.595  73.584  1.00  0.00
ATOM   1731  C2' A      54      28.681  25.540  72.877  1.00  0.00
ATOM   1732  H2' A      54      29.561  25.443  73.512  1.00  0.00
ATOM   1733  O2' A      54      27.960  24.298  72.891  1.00  0.00
ATOM   1734 HO2' A      54      28.566  23.554  72.864  1.00  0.00
ATOM   1735  O3' A      54      27.384  26.493  74.787  1.00  0.00
ATOM   1736  P   G      55      28.197  26.856  76.080  1.00  0.00
ATOM   1737  OP1 G      55      27.445  26.537  77.254  1.00  0.00
ATOM   1738  OP2 G      55      28.726  28.210  75.905  1.00  0.00
ATOM   1739  O5' G      55      29.342  25.877  76.181  1.00  0.00
ATOM   1740  C5' G      55      29.083  24.501  76.294  1.00  0.00
ATOM   1741  H5' G      55      28.444  24.257  75.446  1.00  0.00
ATOM   1742 H5'' G      55      28.441  24.190  77.118  1.00  0.00
ATOM   1743  C4' G      55      30.397  23.698  76.047  1.00  0.00
ATOM   1744  H4' G      55      30.213  22.681  76.394  1.00  0.00
ATOM   1745  O4' G      55      30.818  23.635  74.649  1.00  0.00
ATOM   1746  C1' G      55      32.234  23.460  74.703  1.00  0.00
ATOM   1747  H1' G      55      32.625  22.626  74.119  1.00  0.00
ATOM   1748  N9  G      55      32.953  24.631  74.087  1.00  0.00
ATOM   1749  C8  G      55      32.471  25.903  73.971  1.00  0.00
ATOM   1750  H8  G      55      31.528  26.224  74.389  1.00  0.00
ATOM   1751  N7  G      55      33.373  26.736  73.484  1.00  0.00
ATOM   1752  C5  G      55      34.509  25.960  73.233  1.00  0.00
ATOM   1753  C6  G      55      35.818  26.370  72.762  1.00  0.00
ATOM   1754  O6  G      55      36.299  27.457  72.464  1.00  0.00
ATOM   1755  N1  G      55      36.679  25.269  72.796  1.00  0.00
ATOM   1756  H1  G      55      37.656  25.489  72.665  1.00  0.00
ATOM   1757  C2  G      55      36.280  23.974  73.110  1.00  0.00
ATOM   1758  N2  G      55      37.229  23.100  73.242  1.00  0.00
ATOM   1759  H21 G      55      37.008  22.160  73.537  1.00  0.00
ATOM   1760  H22 G      55      38.160  23.441  73.049  1.00  0.00
ATOM   1761  N3  G      55      35.063  23.643  73.545  1.00  0.00
ATOM   1762  C4  G      55      34.191  24.610  73.509  1.00  0.00
ATOM   1763  C3' G      55      31.621  24.146  76.947  1.00  0.00
ATOM   1764  H3' G      55      31.885  25.202  76.896  1.00  0.00
ATOM   1765  C2' G      55      32.698  23.256  76.208  1.00  0.00
ATOM   1766  H2' G      55      33.693  23.522  76.564  1.00  0.00
ATOM   1767  O2' G      55      32.620  21.832  76.253  1.00  0.00
ATOM   1768 HO2' G      55      32.711  21.527  77.159  1.00  0.00
ATOM   1769  O3' G      55      31.436  23.668  78.266  1.00  0.00
ATOM   1770  P   C      56      32.257  24.351  79.470  1.00  0.00
ATOM   1771  OP1 C      56      31.893  23.578  80.681  1.00  0.00
ATOM   1772  OP2 C      56      31.938  25.812  79.451  1.00  0.00
ATOM   1773  O5' C      56      33.801  24.219  79.225  1.00  0.00
ATOM   1774  C5' C      56      34.417  22.925  79.542  1.00  0.00
ATOM   1775  H5' C      56      33.825  22.083  79.182  1.00  0.00
ATOM   1776 H5'' C      56      34.574  22.881  80.620  1.00  0.00
ATOM   1777  C4' C      56      35.777  22.737  78.916  1.00  0.00
ATOM   1778  H4' C      56      36.069  21.687  78.919  1.00  0.00
ATOM   1779  O4' C      56      35.741  23.155  77.536  1.00  0.00
ATOM   1780  C1' C      56      37.001  23.491  77.165  1.00  0.00
ATOM   1781  H1' C      56      37.411  22.824  76.407  1.00  0.00
ATOM   1782  N1  C      56      37.045  24.848  76.583  1.00  0.00
ATOM   1783  C6  C      56      35.949  25.672  76.613  1.00  0.00
ATOM   1784  H6  C      56      34.992  25.258  76.895  1.00  0.00
ATOM   1785  C5  C      56      36.041  26.937  76.098  1.00  0.00
ATOM   1786  H5  C      56      35.191  27.593  76.212  1.00  0.00
ATOM   1787  C4  C      56      37.362  27.392  75.640  1.00  0.00
ATOM   1788  N4  C      56      37.546  28.522  75.104  1.00  0.00
ATOM   1789  H41 C      56      36.824  29.183  74.855  1.00  0.00
ATOM   1790  H42 C      56      38.436  28.631  74.638  1.00  0.00
ATOM   1791  N3  C      56      38.379  26.615  75.620  1.00  0.00
ATOM   1792  C2  C      56      38.256  25.329  76.039  1.00  0.00
ATOM   1793  O2  C      56      39.277  24.651  75.888  1.00  0.00
ATOM   1794  C3' C      56      36.892  23.499  79.567  1.00  0.00
ATOM   1795  H3' C      56      36.652  24.558  79.665  1.00  0.00
ATOM   1796  C2' C      56      37.898  23.393  78.349  1.00  0.00
ATOM   1797  H2' C      56      38.514  24.284  78.473  1.00  0.00
ATOM   1798  O2' C      56      38.707  22.184  78.371  1.00  0.00
ATOM   1799 HO2' C      56      38.595  21.793  79.240  1.00  0.00
ATOM   1800  O3' C      56      37.298  22.719  80.717  1.00  0.00
ATOM   1801  P   A      57      38.285  23.253  81.832  1.00  0.00
ATOM   1802  OP1 A      57      38.792  22.064  82.570  1.00  0.00
ATOM   1803  OP2 A      57      37.589  24.244  82.622  1.00  0.00
ATOM   1804  O5' A      57      39.363  24.056  80.998  1.00  0.00
ATOM   1805  C5' A      57      40.550  23.461  80.659  1.00  0.00
ATOM   1806  H5' A      57      40.509  22.620  79.966  1.00  0.00
ATOM   1807 H5'' A      57      41.011  22.947  81.503  1.00  0.00
ATOM   1808  C4' A      57      41.519  24.444  80.041  1.00  0.00
ATOM   1809  H4' A      57      42.450  23.876  80.026  1.00  0.00
ATOM   1810  O4' A      57      41.057  24.854  78.754  1.00  0.00
ATOM   1811  C1' A      57      41.378  26.236  78.596  1.00  0.00
ATOM   1812  H1' A      57      41.874  26.313  77.628  1.00  0.00
ATOM   1813  N9  A      57      40.105  27.071  78.580  1.00  0.00
ATOM   1814  C8  A      57      38.902  26.776  79.116  1.00  0.00
ATOM   1815  H8  A      57      38.737  25.810  79.571  1.00  0.00
ATOM   1816  N7  A      57      37.926  27.608  78.951  1.00  0.00
ATOM   1817  C5  A      57      38.573  28.727  78.430  1.00  0.00
ATOM   1818  C6  A      57      38.185  30.034  77.968  1.00  0.00
ATOM   1819  N6  A      57      36.956  30.571  78.092  1.00  0.00
ATOM   1820  H61 A      57      36.208  30.029  78.501  1.00  0.00
ATOM   1821  H62 A      57      36.733  31.483  77.722  1.00  0.00
ATOM   1822  N1  A      57      39.010  30.857  77.333  1.00  0.00
ATOM   1823  C2  A      57      40.221  30.415  77.064  1.00  0.00
ATOM   1824  H2  A      57      40.797  31.043  76.401  1.00  0.00
ATOM   1825  N3  A      57      40.766  29.211  77.387  1.00  0.00
ATOM   1826  C4  A      57      39.872  28.359  78.092  1.00  0.00
ATOM   1827  C3' A      57      41.876  25.644  80.855  1.00  0.00
ATOM   1828  H3' A      57      40.975  25.962  81.380  1.00  0.00
ATOM   1829  C2' A      57      42.362  26.594  79.724  1.00  0.00
ATOM   1830  H2' A      57      42.145  27.641  79.938  1.00  0.00
ATOM   1831  O2' A      57      43.646  26.297  79.231  1.00  0.00
ATOM   1832 HO2' A      57      44.216  26.089  79.974  1.00  0.00
ATOM   1833  O3' A      57      42.974  25.469  81.799  1.00  0.00
ATOM   1834  P   U3     58      43.258  26.562  82.932  1.00  0.00
ATOM   1835  OP1 U3     58      43.674  25.873  84.196  1.00  0.00
ATOM   1836  OP2 U3     58      42.154  27.504  82.983  1.00  0.00
ATOM   1837  O5' U3     58      44.466  27.199  82.258  1.00  0.00
ATOM   1838  C5' U3     58      45.717  26.540  81.898  1.00  0.00
ATOM   1839  H5' U3     58      45.549  25.770  81.146  1.00  0.00
ATOM   1840 H5'' U3     58      46.229  26.077  82.743  1.00  0.00
ATOM   1841  C4' U3     58      46.617  27.602  81.248  1.00  0.00
ATOM   1842  H4' U3     58      47.444  27.059  80.790  1.00  0.00
ATOM   1843  O4' U3     58      45.934  28.202  80.152  1.00  0.00
ATOM   1844  C1' U3     58      46.186  29.607  80.244  1.00  0.00
ATOM   1845  H1' U3     58      47.077  29.810  79.651  1.00  0.00
ATOM   1846  N1  U3     58      44.966  30.356  79.810  1.00  0.00
ATOM   1847  C6  U3     58      43.696  29.931  80.194  1.00  0.00
ATOM   1848  H6  U3     58      43.580  29.139  80.919  1.00  0.00
ATOM   1849  C5  U3     58      42.591  30.591  79.783  1.00  0.00
ATOM   1850  H5  U3     58      41.607  30.203  80.001  1.00  0.00
ATOM   1851  C4  U3     58      42.665  31.859  79.086  1.00  0.00
ATOM   1852  O4  U3     58      41.718  32.529  78.740  1.00  0.00
ATOM   1853  N3  U3     58      43.954  32.280  78.856  1.00  0.00
ATOM   1854  H3  U3     58      44.084  33.094  78.272  1.00  0.00
ATOM   1855  C2  U3     58      45.116  31.579  79.187  1.00  0.00
ATOM   1856  O2  U3     58      46.240  32.010  78.848  1.00  0.00
ATOM   1857  C3' U3     58      47.220  28.714  82.084  1.00  0.00
ATOM   1858  H3' U3     58      47.181  28.531  83.158  1.00  0.00
ATOM   1859  C2' U3     58      46.343  29.896  81.735  1.00  0.00
ATOM   1860  H2' U3     58      45.429  29.900  82.329  1.00  0.00
ATOM   1861  O2' U3     58      46.985  31.157  82.045  1.00  0.00
ATOM   1862 HO2' U3     58      46.517  31.481  82.818  1.00  0.00
ATOM   1863  O3' U3     58      48.547  28.863  81.653  1.00  0.00
ATOM   1864 HO3' U3     58      48.851  29.750  81.857  1.00  0.00
TER   
END   
