# Supplementary material for: Modelling the structures of frameshift-stimulatory pseudoknots from representative bat coronaviruses
Source: PLoS Comput Biol. 2023 May 19;19(5):e1011124. doi: 10.1371/journal.pcbi.1011124 (PMC10234561; doi:10.1371/journal.pcbi.1011124)
Supplement: S3 Data — PDB files for the top 3 representative clusters from each conformer (threaded/unthreaded) of each pseudoknot described in the main text, along with PDB files for the representative clusters shown in S8–S18 Figs. (ZIP) [file pcbi.1011124.s003.zip › SI_Model_PDB_files/Neixiang-64_unthreaded_noMg_cluster3.pdb]

ATOM      1 HO5' A5      1      22.797  44.908  31.851  1.00  0.00
ATOM      2  O5' A5      1      22.591  45.703  32.348  1.00  0.00
ATOM      3  C5' A5      1      22.571  46.805  31.452  1.00  0.00
ATOM      4  H5' A5      1      23.615  47.007  31.214  1.00  0.00
ATOM      5 H5'' A5      1      22.131  47.640  31.997  1.00  0.00
ATOM      6  C4' A5      1      21.733  46.661  30.175  1.00  0.00
ATOM      7  H4' A5      1      21.624  47.650  29.731  1.00  0.00
ATOM      8  O4' A5      1      22.316  45.786  29.174  1.00  0.00
ATOM      9  C1' A5      1      21.224  45.094  28.465  1.00  0.00
ATOM     10  H1' A5      1      20.806  45.733  27.688  1.00  0.00
ATOM     11  N9  A5      1      21.713  43.855  27.756  1.00  0.00
ATOM     12  C8  A5      1      21.408  42.531  28.039  1.00  0.00
ATOM     13  H8  A5      1      20.808  42.220  28.881  1.00  0.00
ATOM     14  N7  A5      1      21.896  41.617  27.171  1.00  0.00
ATOM     15  C5  A5      1      22.634  42.410  26.310  1.00  0.00
ATOM     16  C6  A5      1      23.557  42.139  25.271  1.00  0.00
ATOM     17  N6  A5      1      23.792  40.980  24.715  1.00  0.00
ATOM     18  H61 A5      1      24.515  40.911  24.013  1.00  0.00
ATOM     19  H62 A5      1      23.286  40.161  25.019  1.00  0.00
ATOM     20  N1  A5      1      24.259  43.157  24.743  1.00  0.00
ATOM     21  C2  A5      1      24.095  44.383  25.272  1.00  0.00
ATOM     22  H2  A5      1      24.679  45.202  24.880  1.00  0.00
ATOM     23  N3  A5      1      23.357  44.813  26.236  1.00  0.00
ATOM     24  C4  A5      1      22.562  43.768  26.687  1.00  0.00
ATOM     25  C3' A5      1      20.281  46.147  30.430  1.00  0.00
ATOM     26  H3' A5      1      20.009  45.912  31.459  1.00  0.00
ATOM     27  C2' A5      1      20.149  44.881  29.548  1.00  0.00
ATOM     28  H2' A5      1      20.442  44.140  30.292  1.00  0.00
ATOM     29  O2' A5      1      18.847  44.587  28.962  1.00  0.00
ATOM     30 HO2' A5      1      18.160  45.038  29.458  1.00  0.00
ATOM     31  O3' A5      1      19.416  47.258  30.062  1.00  0.00
ATOM     32  P   G       2      17.904  47.325  30.560  1.00  0.00
ATOM     33  OP1 G       2      17.224  45.964  30.490  1.00  0.00
ATOM     34  OP2 G       2      17.192  48.450  29.930  1.00  0.00
ATOM     35  O5' G       2      18.177  47.731  32.015  1.00  0.00
ATOM     36  C5' G       2      17.161  48.149  32.928  1.00  0.00
ATOM     37  H5' G       2      16.312  47.465  32.942  1.00  0.00
ATOM     38 H5'' G       2      16.760  49.103  32.587  1.00  0.00
ATOM     39  C4' G       2      17.657  48.247  34.459  1.00  0.00
ATOM     40  H4' G       2      16.832  48.681  35.024  1.00  0.00
ATOM     41  O4' G       2      17.895  46.988  35.096  1.00  0.00
ATOM     42  C1' G       2      19.263  46.767  35.124  1.00  0.00
ATOM     43  H1' G       2      19.613  46.706  36.154  1.00  0.00
ATOM     44  N9  G       2      19.641  45.484  34.536  1.00  0.00
ATOM     45  C8  G       2      18.948  44.834  33.566  1.00  0.00
ATOM     46  H8  G       2      18.008  45.147  33.136  1.00  0.00
ATOM     47  N7  G       2      19.536  43.697  33.264  1.00  0.00
ATOM     48  C5  G       2      20.733  43.678  33.985  1.00  0.00
ATOM     49  C6  G       2      21.709  42.665  34.263  1.00  0.00
ATOM     50  O6  G       2      21.835  41.524  33.759  1.00  0.00
ATOM     51  N1  G       2      22.662  43.039  35.119  1.00  0.00
ATOM     52  H1  G       2      23.348  42.323  35.315  1.00  0.00
ATOM     53  C2  G       2      22.729  44.248  35.709  1.00  0.00
ATOM     54  N2  G       2      23.672  44.331  36.635  1.00  0.00
ATOM     55  H21 G       2      24.246  43.580  36.991  1.00  0.00
ATOM     56  H22 G       2      23.691  45.180  37.181  1.00  0.00
ATOM     57  N3  G       2      21.871  45.238  35.564  1.00  0.00
ATOM     58  C4  G       2      20.824  44.828  34.767  1.00  0.00
ATOM     59  C3' G       2      18.962  49.012  34.601  1.00  0.00
ATOM     60  H3' G       2      19.120  49.803  33.867  1.00  0.00
ATOM     61  C2' G       2      19.961  47.872  34.374  1.00  0.00
ATOM     62  H2' G       2      20.018  47.658  33.307  1.00  0.00
ATOM     63  O2' G       2      21.254  48.273  34.776  1.00  0.00
ATOM     64 HO2' G       2      21.653  47.484  35.151  1.00  0.00
ATOM     65  O3' G       2      19.031  49.544  35.893  1.00  0.00
ATOM     66  P   U       3      18.007  50.517  36.577  1.00  0.00
ATOM     67  OP1 U       3      17.405  51.233  35.435  1.00  0.00
ATOM     68  OP2 U       3      18.823  51.212  37.595  1.00  0.00
ATOM     69  O5' U       3      16.918  49.557  37.224  1.00  0.00
ATOM     70  C5' U       3      17.200  48.869  38.444  1.00  0.00
ATOM     71  H5' U       3      17.563  49.638  39.127  1.00  0.00
ATOM     72 H5'' U       3      17.954  48.095  38.299  1.00  0.00
ATOM     73  C4' U       3      15.910  48.168  39.028  1.00  0.00
ATOM     74  H4' U       3      16.128  47.693  39.985  1.00  0.00
ATOM     75  O4' U       3      14.933  49.152  39.212  1.00  0.00
ATOM     76  C1' U       3      13.769  48.678  38.554  1.00  0.00
ATOM     77  H1' U       3      13.241  47.886  39.086  1.00  0.00
ATOM     78  N1  U       3      12.956  49.813  38.123  1.00  0.00
ATOM     79  C6  U       3      13.416  50.831  37.237  1.00  0.00
ATOM     80  H6  U       3      14.442  50.792  36.903  1.00  0.00
ATOM     81  C5  U       3      12.584  51.827  36.839  1.00  0.00
ATOM     82  H5  U       3      12.856  52.525  36.061  1.00  0.00
ATOM     83  C4  U       3      11.179  51.906  37.352  1.00  0.00
ATOM     84  O4  U       3      10.438  52.848  37.340  1.00  0.00
ATOM     85  N3  U       3      10.853  50.989  38.234  1.00  0.00
ATOM     86  H3  U       3       9.919  51.085  38.604  1.00  0.00
ATOM     87  C2  U       3      11.616  49.886  38.586  1.00  0.00
ATOM     88  O2  U       3      11.029  49.027  39.290  1.00  0.00
ATOM     89  C3' U       3      15.396  47.118  38.068  1.00  0.00
ATOM     90  H3' U       3      16.171  46.853  37.349  1.00  0.00
ATOM     91  C2' U       3      14.289  47.787  37.380  1.00  0.00
ATOM     92  H2' U       3      14.693  48.337  36.531  1.00  0.00
ATOM     93  O2' U       3      13.242  46.828  36.841  1.00  0.00
ATOM     94 HO2' U       3      13.480  45.899  36.878  1.00  0.00
ATOM     95  O3' U       3      14.971  46.001  38.857  1.00  0.00
ATOM     96  P   G       4      14.925  44.481  38.414  1.00  0.00
ATOM     97  OP1 G       4      14.398  44.416  37.022  1.00  0.00
ATOM     98  OP2 G       4      14.102  43.914  39.510  1.00  0.00
ATOM     99  O5' G       4      16.414  43.941  38.489  1.00  0.00
ATOM    100  C5' G       4      17.175  43.748  37.245  1.00  0.00
ATOM    101  H5' G       4      17.212  44.684  36.689  1.00  0.00
ATOM    102 H5'' G       4      16.651  42.921  36.766  1.00  0.00
ATOM    103  C4' G       4      18.647  43.436  37.436  1.00  0.00
ATOM    104  H4' G       4      18.861  43.122  36.414  1.00  0.00
ATOM    105  O4' G       4      19.277  44.684  37.872  1.00  0.00
ATOM    106  C1' G       4      19.946  44.446  39.088  1.00  0.00
ATOM    107  H1' G       4      20.921  44.914  39.221  1.00  0.00
ATOM    108  N9  G       4      19.120  44.842  40.266  1.00  0.00
ATOM    109  C8  G       4      18.246  44.148  41.082  1.00  0.00
ATOM    110  H8  G       4      17.849  43.169  40.860  1.00  0.00
ATOM    111  N7  G       4      17.937  44.738  42.228  1.00  0.00
ATOM    112  C5  G       4      18.506  46.060  42.056  1.00  0.00
ATOM    113  C6  G       4      18.466  47.212  42.900  1.00  0.00
ATOM    114  O6  G       4      17.895  47.350  43.995  1.00  0.00
ATOM    115  N1  G       4      19.121  48.291  42.446  1.00  0.00
ATOM    116  H1  G       4      19.129  49.148  42.980  1.00  0.00
ATOM    117  C2  G       4      19.731  48.213  41.232  1.00  0.00
ATOM    118  N2  G       4      20.102  49.345  40.805  1.00  0.00
ATOM    119  H21 G       4      20.108  50.124  41.448  1.00  0.00
ATOM    120  H22 G       4      20.679  49.366  39.977  1.00  0.00
ATOM    121  N3  G       4      19.858  47.192  40.414  1.00  0.00
ATOM    122  C4  G       4      19.178  46.124  40.864  1.00  0.00
ATOM    123  C3' G       4      18.949  42.325  38.439  1.00  0.00
ATOM    124  H3' G       4      18.149  42.268  39.177  1.00  0.00
ATOM    125  C2' G       4      20.259  42.910  39.096  1.00  0.00
ATOM    126  H2' G       4      20.346  42.619  40.143  1.00  0.00
ATOM    127  O2' G       4      21.407  42.759  38.407  1.00  0.00
ATOM    128 HO2' G       4      21.518  41.816  38.265  1.00  0.00
ATOM    129  O3' G       4      19.124  41.056  37.753  1.00  0.00
ATOM    130  P   C       5      19.398  39.754  38.591  1.00  0.00
ATOM    131  OP1 C       5      18.701  38.624  37.895  1.00  0.00
ATOM    132  OP2 C       5      19.172  40.124  39.997  1.00  0.00
ATOM    133  O5' C       5      21.048  39.594  38.445  1.00  0.00
ATOM    134  C5' C       5      21.610  39.332  37.181  1.00  0.00
ATOM    135  H5' C       5      21.409  40.190  36.539  1.00  0.00
ATOM    136 H5'' C       5      21.326  38.429  36.641  1.00  0.00
ATOM    137  C4' C       5      23.189  39.344  37.211  1.00  0.00
ATOM    138  H4' C       5      23.482  38.984  36.224  1.00  0.00
ATOM    139  O4' C       5      23.888  40.549  37.446  1.00  0.00
ATOM    140  C1' C       5      24.762  40.339  38.617  1.00  0.00
ATOM    141  H1' C       5      25.712  40.834  38.420  1.00  0.00
ATOM    142  N1  C       5      24.089  41.048  39.764  1.00  0.00
ATOM    143  C6  C       5      23.290  40.530  40.691  1.00  0.00
ATOM    144  H6  C       5      23.095  39.467  40.685  1.00  0.00
ATOM    145  C5  C       5      22.675  41.306  41.615  1.00  0.00
ATOM    146  H5  C       5      22.046  40.784  42.321  1.00  0.00
ATOM    147  C4  C       5      22.961  42.693  41.637  1.00  0.00
ATOM    148  N4  C       5      22.426  43.455  42.507  1.00  0.00
ATOM    149  H41 C       5      21.874  43.195  43.313  1.00  0.00
ATOM    150  H42 C       5      22.700  44.424  42.433  1.00  0.00
ATOM    151  N3  C       5      23.879  43.200  40.818  1.00  0.00
ATOM    152  C2  C       5      24.375  42.383  39.859  1.00  0.00
ATOM    153  O2  C       5      25.076  42.894  39.043  1.00  0.00
ATOM    154  C3' C       5      23.710  38.312  38.218  1.00  0.00
ATOM    155  H3' C       5      23.109  38.359  39.126  1.00  0.00
ATOM    156  C2' C       5      25.100  38.812  38.554  1.00  0.00
ATOM    157  H2' C       5      25.503  38.607  39.545  1.00  0.00
ATOM    158  O2' C       5      26.040  38.666  37.530  1.00  0.00
ATOM    159 HO2' C       5      25.616  38.916  36.706  1.00  0.00
ATOM    160  O3' C       5      23.808  37.003  37.803  1.00  0.00
ATOM    161  P   G       6      23.860  35.855  38.896  1.00  0.00
ATOM    162  OP1 G       6      24.569  36.274  40.109  1.00  0.00
ATOM    163  OP2 G       6      24.329  34.616  38.202  1.00  0.00
ATOM    164  O5' G       6      22.375  35.574  39.206  1.00  0.00
ATOM    165  C5' G       6      21.577  36.344  40.026  1.00  0.00
ATOM    166  H5' G       6      21.372  37.321  39.588  1.00  0.00
ATOM    167 H5'' G       6      22.138  36.597  40.926  1.00  0.00
ATOM    168  C4' G       6      20.343  35.555  40.454  1.00  0.00
ATOM    169  H4' G       6      19.714  36.311  40.924  1.00  0.00
ATOM    170  O4' G       6      19.571  35.003  39.407  1.00  0.00
ATOM    171  C1' G       6      19.097  33.686  39.787  1.00  0.00
ATOM    172  H1' G       6      18.065  33.520  39.479  1.00  0.00
ATOM    173  N9  G       6      19.933  32.710  39.000  1.00  0.00
ATOM    174  C8  G       6      21.056  32.828  38.259  1.00  0.00
ATOM    175  H8  G       6      21.437  33.798  37.973  1.00  0.00
ATOM    176  N7  G       6      21.698  31.710  37.925  1.00  0.00
ATOM    177  C5  G       6      20.809  30.757  38.367  1.00  0.00
ATOM    178  C6  G       6      20.821  29.345  38.210  1.00  0.00
ATOM    179  O6  G       6      21.663  28.657  37.571  1.00  0.00
ATOM    180  N1  G       6      19.706  28.705  38.737  1.00  0.00
ATOM    181  H1  G       6      19.626  27.708  38.596  1.00  0.00
ATOM    182  C2  G       6      18.763  29.355  39.444  1.00  0.00
ATOM    183  N2  G       6      17.736  28.606  39.896  1.00  0.00
ATOM    184  H21 G       6      17.083  29.094  40.492  1.00  0.00
ATOM    185  H22 G       6      17.816  27.599  39.866  1.00  0.00
ATOM    186  N3  G       6      18.753  30.650  39.647  1.00  0.00
ATOM    187  C4  G       6      19.775  31.346  39.055  1.00  0.00
ATOM    188  C3' G       6      20.628  34.402  41.442  1.00  0.00
ATOM    189  H3' G       6      21.399  33.753  41.027  1.00  0.00
ATOM    190  C2' G       6      19.427  33.469  41.314  1.00  0.00
ATOM    191  H2' G       6      19.695  32.449  41.592  1.00  0.00
ATOM    192  O2' G       6      18.247  33.977  41.904  1.00  0.00
ATOM    193 HO2' G       6      18.533  34.279  42.769  1.00  0.00
ATOM    194  O3' G       6      20.856  34.835  42.754  1.00  0.00
ATOM    195  P   G       7      21.906  34.070  43.656  1.00  0.00
ATOM    196  OP1 G       7      21.946  34.912  44.847  1.00  0.00
ATOM    197  OP2 G       7      23.157  33.920  42.946  1.00  0.00
ATOM    198  O5' G       7      21.240  32.685  43.914  1.00  0.00
ATOM    199  C5' G       7      20.221  32.488  44.815  1.00  0.00
ATOM    200  H5' G       7      19.329  33.019  44.482  1.00  0.00
ATOM    201 H5'' G       7      20.502  32.707  45.845  1.00  0.00
ATOM    202  C4' G       7      19.799  31.032  44.859  1.00  0.00
ATOM    203  H4' G       7      18.947  30.878  45.520  1.00  0.00
ATOM    204  O4' G       7      19.386  30.585  43.615  1.00  0.00
ATOM    205  C1' G       7      19.670  29.189  43.578  1.00  0.00
ATOM    206  H1' G       7      18.798  28.564  43.385  1.00  0.00
ATOM    207  N9  G       7      20.585  29.018  42.489  1.00  0.00
ATOM    208  C8  G       7      21.286  30.001  41.815  1.00  0.00
ATOM    209  H8  G       7      21.258  31.043  42.097  1.00  0.00
ATOM    210  N7  G       7      22.149  29.530  40.931  1.00  0.00
ATOM    211  C5  G       7      21.985  28.088  41.078  1.00  0.00
ATOM    212  C6  G       7      22.654  26.972  40.436  1.00  0.00
ATOM    213  O6  G       7      23.584  26.878  39.611  1.00  0.00
ATOM    214  N1  G       7      22.272  25.755  40.961  1.00  0.00
ATOM    215  H1  G       7      22.714  24.919  40.605  1.00  0.00
ATOM    216  C2  G       7      21.153  25.583  41.686  1.00  0.00
ATOM    217  N2  G       7      20.695  24.361  41.968  1.00  0.00
ATOM    218  H21 G       7      19.844  24.257  42.502  1.00  0.00
ATOM    219  H22 G       7      20.980  23.561  41.421  1.00  0.00
ATOM    220  N3  G       7      20.450  26.553  42.265  1.00  0.00
ATOM    221  C4  G       7      20.968  27.792  41.971  1.00  0.00
ATOM    222  C3' G       7      20.883  30.040  45.365  1.00  0.00
ATOM    223  H3' G       7      21.715  30.260  44.696  1.00  0.00
ATOM    224  C2' G       7      20.269  28.732  44.862  1.00  0.00
ATOM    225  H2' G       7      21.054  28.016  44.615  1.00  0.00
ATOM    226  O2' G       7      19.189  28.255  45.625  1.00  0.00
ATOM    227 HO2' G       7      19.283  27.352  45.937  1.00  0.00
ATOM    228  O3' G       7      21.206  30.074  46.746  1.00  0.00
ATOM    229  P   G       8      22.609  29.683  47.321  1.00  0.00
ATOM    230  OP1 G       8      22.487  29.960  48.739  1.00  0.00
ATOM    231  OP2 G       8      23.674  30.366  46.570  1.00  0.00
ATOM    232  O5' G       8      22.644  28.149  46.969  1.00  0.00
ATOM    233  C5' G       8      22.076  27.133  47.776  1.00  0.00
ATOM    234  H5' G       8      21.085  27.502  48.039  1.00  0.00
ATOM    235 H5'' G       8      22.660  27.037  48.691  1.00  0.00
ATOM    236  C4' G       8      21.944  25.771  47.104  1.00  0.00
ATOM    237  H4' G       8      21.164  25.208  47.616  1.00  0.00
ATOM    238  O4' G       8      21.671  25.888  45.708  1.00  0.00
ATOM    239  C1' G       8      22.376  24.835  45.050  1.00  0.00
ATOM    240  H1' G       8      21.724  24.374  44.307  1.00  0.00
ATOM    241  N9  G       8      23.465  25.400  44.245  1.00  0.00
ATOM    242  C8  G       8      23.923  26.681  44.187  1.00  0.00
ATOM    243  H8  G       8      23.531  27.453  44.832  1.00  0.00
ATOM    244  N7  G       8      24.938  26.886  43.364  1.00  0.00
ATOM    245  C5  G       8      25.134  25.641  42.818  1.00  0.00
ATOM    246  C6  G       8      26.103  25.097  41.883  1.00  0.00
ATOM    247  O6  G       8      27.059  25.709  41.292  1.00  0.00
ATOM    248  N1  G       8      25.829  23.865  41.539  1.00  0.00
ATOM    249  H1  G       8      26.372  23.522  40.760  1.00  0.00
ATOM    250  C2  G       8      24.941  23.057  42.173  1.00  0.00
ATOM    251  N2  G       8      24.929  21.880  41.765  1.00  0.00
ATOM    252  H21 G       8      25.674  21.502  41.197  1.00  0.00
ATOM    253  H22 G       8      24.275  21.325  42.298  1.00  0.00
ATOM    254  N3  G       8      23.960  23.425  42.982  1.00  0.00
ATOM    255  C4  G       8      24.145  24.727  43.250  1.00  0.00
ATOM    256  C3' G       8      23.223  24.979  47.147  1.00  0.00
ATOM    257  H3' G       8      24.056  25.597  46.813  1.00  0.00
ATOM    258  C2' G       8      22.924  23.907  46.157  1.00  0.00
ATOM    259  H2' G       8      23.889  23.464  45.912  1.00  0.00
ATOM    260  O2' G       8      21.941  23.072  46.666  1.00  0.00
ATOM    261 HO2' G       8      22.011  22.159  46.377  1.00  0.00
ATOM    262  O3' G       8      23.546  24.520  48.458  1.00  0.00
ATOM    263  P   G       9      24.986  24.021  48.903  1.00  0.00
ATOM    264  OP1 G       9      24.890  23.688  50.349  1.00  0.00
ATOM    265  OP2 G       9      25.941  25.106  48.525  1.00  0.00
ATOM    266  O5' G       9      25.374  22.731  48.072  1.00  0.00
ATOM    267  C5' G       9      24.732  21.408  48.219  1.00  0.00
ATOM    268  H5' G       9      23.645  21.433  48.288  1.00  0.00
ATOM    269 H5'' G       9      25.024  20.957  49.168  1.00  0.00
ATOM    270  C4' G       9      25.232  20.486  47.090  1.00  0.00
ATOM    271  H4' G       9      24.685  19.544  47.051  1.00  0.00
ATOM    272  O4' G       9      25.219  21.215  45.889  1.00  0.00
ATOM    273  C1' G       9      26.330  20.824  45.078  1.00  0.00
ATOM    274  H1' G       9      25.938  20.360  44.172  1.00  0.00
ATOM    275  N9  G       9      27.071  22.102  44.714  1.00  0.00
ATOM    276  C8  G       9      26.843  23.435  45.017  1.00  0.00
ATOM    277  H8  G       9      26.031  23.779  45.641  1.00  0.00
ATOM    278  N7  G       9      27.713  24.281  44.498  1.00  0.00
ATOM    279  C5  G       9      28.499  23.419  43.773  1.00  0.00
ATOM    280  C6  G       9      29.415  23.725  42.685  1.00  0.00
ATOM    281  O6  G       9      29.759  24.839  42.306  1.00  0.00
ATOM    282  N1  G       9      30.050  22.626  42.061  1.00  0.00
ATOM    283  H1  G       9      30.739  22.722  41.329  1.00  0.00
ATOM    284  C2  G       9      29.559  21.418  42.345  1.00  0.00
ATOM    285  N2  G       9      30.209  20.458  41.747  1.00  0.00
ATOM    286  H21 G       9      29.939  19.527  42.031  1.00  0.00
ATOM    287  H22 G       9      31.040  20.569  41.184  1.00  0.00
ATOM    288  N3  G       9      28.572  21.059  43.126  1.00  0.00
ATOM    289  C4  G       9      28.103  22.131  43.780  1.00  0.00
ATOM    290  C3' G       9      26.713  20.296  47.252  1.00  0.00
ATOM    291  H3' G       9      27.280  21.222  47.348  1.00  0.00
ATOM    292  C2' G       9      27.149  19.832  45.905  1.00  0.00
ATOM    293  H2' G       9      28.214  19.944  45.697  1.00  0.00
ATOM    294  O2' G       9      26.763  18.466  45.589  1.00  0.00
ATOM    295 HO2' G       9      27.147  17.981  46.323  1.00  0.00
ATOM    296  O3' G       9      27.014  19.328  48.201  1.00  0.00
ATOM    297  P   C      10      28.428  19.441  48.942  1.00  0.00
ATOM    298  OP1 C      10      28.439  18.327  49.843  1.00  0.00
ATOM    299  OP2 C      10      28.597  20.825  49.488  1.00  0.00
ATOM    300  O5' C      10      29.503  19.273  47.787  1.00  0.00
ATOM    301  C5' C      10      29.752  17.948  47.377  1.00  0.00
ATOM    302  H5' C      10      28.840  17.451  47.046  1.00  0.00
ATOM    303 H5'' C      10      30.132  17.400  48.239  1.00  0.00
ATOM    304  C4' C      10      30.966  17.954  46.361  1.00  0.00
ATOM    305  H4' C      10      31.003  16.962  45.910  1.00  0.00
ATOM    306  O4' C      10      30.820  18.875  45.271  1.00  0.00
ATOM    307  C1' C      10      32.019  19.316  44.847  1.00  0.00
ATOM    308  H1' C      10      32.229  18.893  43.864  1.00  0.00
ATOM    309  N1  C      10      32.069  20.763  44.746  1.00  0.00
ATOM    310  C6  C      10      31.274  21.545  45.531  1.00  0.00
ATOM    311  H6  C      10      30.529  21.189  46.227  1.00  0.00
ATOM    312  C5  C      10      31.379  22.917  45.432  1.00  0.00
ATOM    313  H5  C      10      30.744  23.538  46.046  1.00  0.00
ATOM    314  C4  C      10      32.277  23.488  44.477  1.00  0.00
ATOM    315  N4  C      10      32.455  24.758  44.568  1.00  0.00
ATOM    316  H41 C      10      31.928  25.184  45.317  1.00  0.00
ATOM    317  H42 C      10      33.398  25.060  44.370  1.00  0.00
ATOM    318  N3  C      10      33.209  22.733  43.888  1.00  0.00
ATOM    319  C2  C      10      33.105  21.379  44.039  1.00  0.00
ATOM    320  O2  C      10      34.032  20.784  43.462  1.00  0.00
ATOM    321  C3' C      10      32.221  18.417  47.013  1.00  0.00
ATOM    322  H3' C      10      32.020  19.391  47.459  1.00  0.00
ATOM    323  C2' C      10      33.087  18.669  45.804  1.00  0.00
ATOM    324  H2' C      10      33.876  19.395  45.999  1.00  0.00
ATOM    325  O2' C      10      33.631  17.528  45.171  1.00  0.00
ATOM    326 HO2' C      10      34.372  17.152  45.651  1.00  0.00
ATOM    327  O3' C      10      32.720  17.443  47.914  1.00  0.00
ATOM    328  P   U      11      33.731  17.740  49.153  1.00  0.00
ATOM    329  OP1 U      11      34.001  16.502  49.963  1.00  0.00
ATOM    330  OP2 U      11      33.299  18.982  49.870  1.00  0.00
ATOM    331  O5' U      11      35.053  18.309  48.404  1.00  0.00
ATOM    332  C5' U      11      35.949  17.420  47.847  1.00  0.00
ATOM    333  H5' U      11      35.457  16.624  47.289  1.00  0.00
ATOM    334 H5'' U      11      36.566  16.981  48.631  1.00  0.00
ATOM    335  C4' U      11      36.869  18.107  46.878  1.00  0.00
ATOM    336  H4' U      11      37.481  17.318  46.441  1.00  0.00
ATOM    337  O4' U      11      36.196  18.878  45.837  1.00  0.00
ATOM    338  C1' U      11      37.150  19.777  45.374  1.00  0.00
ATOM    339  H1' U      11      37.326  19.680  44.303  1.00  0.00
ATOM    340  N1  U      11      36.676  21.179  45.440  1.00  0.00
ATOM    341  C6  U      11      35.717  21.513  46.342  1.00  0.00
ATOM    342  H6  U      11      35.267  20.747  46.956  1.00  0.00
ATOM    343  C5  U      11      35.194  22.796  46.439  1.00  0.00
ATOM    344  H5  U      11      34.333  22.996  47.059  1.00  0.00
ATOM    345  C4  U      11      35.697  23.799  45.647  1.00  0.00
ATOM    346  O4  U      11      35.303  24.956  45.597  1.00  0.00
ATOM    347  N3  U      11      36.768  23.464  44.934  1.00  0.00
ATOM    348  H3  U      11      37.190  24.291  44.536  1.00  0.00
ATOM    349  C2  U      11      37.314  22.184  44.738  1.00  0.00
ATOM    350  O2  U      11      38.466  22.110  44.244  1.00  0.00
ATOM    351  C3' U      11      37.803  19.134  47.543  1.00  0.00
ATOM    352  H3' U      11      37.192  19.913  47.999  1.00  0.00
ATOM    353  C2' U      11      38.435  19.545  46.211  1.00  0.00
ATOM    354  H2' U      11      38.963  20.467  46.458  1.00  0.00
ATOM    355  O2' U      11      39.268  18.565  45.532  1.00  0.00
ATOM    356 HO2' U      11      39.754  19.041  44.855  1.00  0.00
ATOM    357  O3' U      11      38.697  18.521  48.450  1.00  0.00
ATOM    358  P   C      12      39.437  19.560  49.424  1.00  0.00
ATOM    359  OP1 C      12      40.288  18.776  50.390  1.00  0.00
ATOM    360  OP2 C      12      38.430  20.505  49.900  1.00  0.00
ATOM    361  O5' C      12      40.463  20.326  48.506  1.00  0.00
ATOM    362  C5' C      12      41.555  19.720  47.855  1.00  0.00
ATOM    363  H5' C      12      41.222  18.971  47.136  1.00  0.00
ATOM    364 H5'' C      12      42.019  19.162  48.668  1.00  0.00
ATOM    365  C4' C      12      42.505  20.669  47.111  1.00  0.00
ATOM    366  H4' C      12      43.282  20.024  46.701  1.00  0.00
ATOM    367  O4' C      12      41.897  21.340  46.001  1.00  0.00
ATOM    368  C1' C      12      42.264  22.737  45.906  1.00  0.00
ATOM    369  H1' C      12      42.659  23.012  44.928  1.00  0.00
ATOM    370  N1  C      12      41.128  23.676  46.302  1.00  0.00
ATOM    371  C6  C      12      40.022  23.247  46.980  1.00  0.00
ATOM    372  H6  C      12      39.962  22.228  47.332  1.00  0.00
ATOM    373  C5  C      12      39.007  24.079  47.245  1.00  0.00
ATOM    374  H5  C      12      38.217  23.677  47.862  1.00  0.00
ATOM    375  C4  C      12      39.172  25.468  46.799  1.00  0.00
ATOM    376  N4  C      12      38.223  26.286  47.116  1.00  0.00
ATOM    377  H41 C      12      37.330  25.968  47.466  1.00  0.00
ATOM    378  H42 C      12      38.320  27.197  46.690  1.00  0.00
ATOM    379  N3  C      12      40.289  25.922  46.256  1.00  0.00
ATOM    380  C2  C      12      41.226  24.992  45.922  1.00  0.00
ATOM    381  O2  C      12      42.294  25.429  45.484  1.00  0.00
ATOM    382  C3' C      12      43.119  21.808  47.965  1.00  0.00
ATOM    383  H3' C      12      42.438  22.314  48.650  1.00  0.00
ATOM    384  C2' C      12      43.475  22.828  46.854  1.00  0.00
ATOM    385  H2' C      12      43.631  23.813  47.293  1.00  0.00
ATOM    386  O2' C      12      44.639  22.524  46.131  1.00  0.00
ATOM    387 HO2' C      12      44.875  21.616  46.336  1.00  0.00
ATOM    388  O3' C      12      44.359  21.361  48.571  1.00  0.00
ATOM    389  P   U      13      44.832  21.894  49.931  1.00  0.00
ATOM    390  OP1 U      13      45.935  21.051  50.315  1.00  0.00
ATOM    391  OP2 U      13      43.723  21.959  50.950  1.00  0.00
ATOM    392  O5' U      13      45.387  23.330  49.900  1.00  0.00
ATOM    393  C5' U      13      46.489  23.704  49.060  1.00  0.00
ATOM    394  H5' U      13      46.315  23.232  48.093  1.00  0.00
ATOM    395 H5'' U      13      47.415  23.416  49.557  1.00  0.00
ATOM    396  C4' U      13      46.503  25.218  48.694  1.00  0.00
ATOM    397  H4' U      13      47.339  25.315  48.001  1.00  0.00
ATOM    398  O4' U      13      45.348  25.682  48.006  1.00  0.00
ATOM    399  C1' U      13      45.171  27.036  48.248  1.00  0.00
ATOM    400  H1' U      13      45.229  27.556  47.292  1.00  0.00
ATOM    401  N1  U      13      43.777  27.323  48.794  1.00  0.00
ATOM    402  C6  U      13      43.058  26.351  49.426  1.00  0.00
ATOM    403  H6  U      13      43.393  25.336  49.581  1.00  0.00
ATOM    404  C5  U      13      41.700  26.498  49.638  1.00  0.00
ATOM    405  H5  U      13      41.122  25.641  49.951  1.00  0.00
ATOM    406  C4  U      13      41.050  27.763  49.438  1.00  0.00
ATOM    407  O4  U      13      39.884  28.000  49.808  1.00  0.00
ATOM    408  N3  U      13      41.875  28.676  48.872  1.00  0.00
ATOM    409  H3  U      13      41.514  29.605  48.711  1.00  0.00
ATOM    410  C2  U      13      43.177  28.527  48.507  1.00  0.00
ATOM    411  O2  U      13      43.717  29.433  47.887  1.00  0.00
ATOM    412  C3' U      13      46.602  26.230  49.868  1.00  0.00
ATOM    413  H3' U      13      45.880  25.974  50.644  1.00  0.00
ATOM    414  C2' U      13      46.233  27.562  49.218  1.00  0.00
ATOM    415  H2' U      13      45.863  28.255  49.973  1.00  0.00
ATOM    416  O2' U      13      47.166  28.158  48.347  1.00  0.00
ATOM    417 HO2' U      13      48.068  27.852  48.471  1.00  0.00
ATOM    418  O3' U      13      47.885  26.288  50.443  1.00  0.00
ATOM    419  P   A      14      47.961  26.762  51.958  1.00  0.00
ATOM    420  OP1 A      14      49.336  26.620  52.425  1.00  0.00
ATOM    421  OP2 A      14      46.894  26.075  52.750  1.00  0.00
ATOM    422  O5' A      14      47.554  28.290  51.905  1.00  0.00
ATOM    423  C5' A      14      48.564  29.189  51.668  1.00  0.00
ATOM    424  H5' A      14      49.059  28.955  50.725  1.00  0.00
ATOM    425 H5'' A      14      49.369  29.198  52.402  1.00  0.00
ATOM    426  C4' A      14      47.988  30.596  51.467  1.00  0.00
ATOM    427  H4' A      14      48.692  31.196  50.890  1.00  0.00
ATOM    428  O4' A      14      46.811  30.550  50.682  1.00  0.00
ATOM    429  C1' A      14      45.803  31.410  51.171  1.00  0.00
ATOM    430  H1' A      14      45.507  32.088  50.370  1.00  0.00
ATOM    431  N9  A      14      44.617  30.677  51.593  1.00  0.00
ATOM    432  C8  A      14      44.405  29.363  51.919  1.00  0.00
ATOM    433  H8  A      14      45.157  28.590  51.974  1.00  0.00
ATOM    434  N7  A      14      43.129  29.009  52.078  1.00  0.00
ATOM    435  C5  A      14      42.469  30.253  51.839  1.00  0.00
ATOM    436  C6  A      14      41.123  30.747  51.912  1.00  0.00
ATOM    437  N6  A      14      40.043  30.100  52.248  1.00  0.00
ATOM    438  H61 A      14      40.149  29.107  52.400  1.00  0.00
ATOM    439  H62 A      14      39.153  30.576  52.294  1.00  0.00
ATOM    440  N1  A      14      40.852  32.023  51.816  1.00  0.00
ATOM    441  C2  A      14      41.813  32.863  51.609  1.00  0.00
ATOM    442  H2  A      14      41.471  33.880  51.486  1.00  0.00
ATOM    443  N3  A      14      43.135  32.571  51.476  1.00  0.00
ATOM    444  C4  A      14      43.377  31.216  51.605  1.00  0.00
ATOM    445  C3' A      14      47.625  31.399  52.765  1.00  0.00
ATOM    446  H3' A      14      47.208  30.752  53.537  1.00  0.00
ATOM    447  C2' A      14      46.419  32.259  52.267  1.00  0.00
ATOM    448  H2' A      14      45.627  32.392  53.004  1.00  0.00
ATOM    449  O2' A      14      47.018  33.399  51.663  1.00  0.00
ATOM    450 HO2' A      14      47.610  33.786  52.312  1.00  0.00
ATOM    451  O3' A      14      48.643  32.156  53.396  1.00  0.00
ATOM    452  P   G      15      48.598  32.625  54.936  1.00  0.00
ATOM    453  OP1 G      15      49.903  33.246  55.342  1.00  0.00
ATOM    454  OP2 G      15      48.196  31.480  55.757  1.00  0.00
ATOM    455  O5' G      15      47.479  33.705  54.962  1.00  0.00
ATOM    456  C5' G      15      47.729  35.043  54.493  1.00  0.00
ATOM    457  H5' G      15      47.983  35.105  53.435  1.00  0.00
ATOM    458 H5'' G      15      48.493  35.437  55.163  1.00  0.00
ATOM    459  C4' G      15      46.512  35.959  54.679  1.00  0.00
ATOM    460  H4' G      15      46.742  37.020  54.579  1.00  0.00
ATOM    461  O4' G      15      45.427  35.516  53.845  1.00  0.00
ATOM    462  C1' G      15      44.159  35.896  54.369  1.00  0.00
ATOM    463  H1' G      15      43.705  36.666  53.744  1.00  0.00
ATOM    464  N9  G      15      43.211  34.750  54.577  1.00  0.00
ATOM    465  C8  G      15      43.654  33.477  54.912  1.00  0.00
ATOM    466  H8  G      15      44.650  33.073  55.012  1.00  0.00
ATOM    467  N7  G      15      42.709  32.587  55.200  1.00  0.00
ATOM    468  C5  G      15      41.584  33.410  55.087  1.00  0.00
ATOM    469  C6  G      15      40.108  33.090  55.258  1.00  0.00
ATOM    470  O6  G      15      39.613  31.999  55.589  1.00  0.00
ATOM    471  N1  G      15      39.289  34.218  55.175  1.00  0.00
ATOM    472  H1  G      15      38.319  33.945  55.238  1.00  0.00
ATOM    473  C2  G      15      39.745  35.459  54.810  1.00  0.00
ATOM    474  N2  G      15      38.838  36.411  54.611  1.00  0.00
ATOM    475  H21 G      15      39.231  37.291  54.310  1.00  0.00
ATOM    476  H22 G      15      37.845  36.247  54.686  1.00  0.00
ATOM    477  N3  G      15      40.981  35.790  54.517  1.00  0.00
ATOM    478  C4  G      15      41.848  34.703  54.703  1.00  0.00
ATOM    479  C3' G      15      45.852  35.886  56.006  1.00  0.00
ATOM    480  H3' G      15      45.620  34.878  56.349  1.00  0.00
ATOM    481  C2' G      15      44.465  36.449  55.770  1.00  0.00
ATOM    482  H2' G      15      43.764  36.108  56.532  1.00  0.00
ATOM    483  O2' G      15      44.402  37.880  55.628  1.00  0.00
ATOM    484 HO2' G      15      43.524  38.245  55.757  1.00  0.00
ATOM    485  O3' G      15      46.420  36.650  57.059  1.00  0.00
ATOM    486  P   U      16      46.447  36.103  58.574  1.00  0.00
ATOM    487  OP1 U      16      47.070  37.140  59.422  1.00  0.00
ATOM    488  OP2 U      16      46.948  34.734  58.655  1.00  0.00
ATOM    489  O5' U      16      44.921  36.038  58.853  1.00  0.00
ATOM    490  C5' U      16      44.103  37.138  59.151  1.00  0.00
ATOM    491  H5' U      16      44.151  37.833  58.313  1.00  0.00
ATOM    492 H5'' U      16      44.600  37.614  59.996  1.00  0.00
ATOM    493  C4' U      16      42.657  36.708  59.572  1.00  0.00
ATOM    494  H4' U      16      42.031  37.583  59.745  1.00  0.00
ATOM    495  O4' U      16      41.919  35.928  58.711  1.00  0.00
ATOM    496  C1' U      16      40.736  35.496  59.294  1.00  0.00
ATOM    497  H1' U      16      39.947  36.214  59.071  1.00  0.00
ATOM    498  N1  U      16      40.335  34.072  58.968  1.00  0.00
ATOM    499  C6  U      16      41.210  32.989  59.023  1.00  0.00
ATOM    500  H6  U      16      42.257  33.100  59.264  1.00  0.00
ATOM    501  C5  U      16      40.825  31.714  58.724  1.00  0.00
ATOM    502  H5  U      16      41.543  30.911  58.643  1.00  0.00
ATOM    503  C4  U      16      39.369  31.431  58.503  1.00  0.00
ATOM    504  O4  U      16      38.954  30.261  58.351  1.00  0.00
ATOM    505  N3  U      16      38.505  32.543  58.420  1.00  0.00
ATOM    506  H3  U      16      37.552  32.354  58.143  1.00  0.00
ATOM    507  C2  U      16      38.924  33.858  58.677  1.00  0.00
ATOM    508  O2  U      16      38.099  34.815  58.617  1.00  0.00
ATOM    509  C3' U      16      42.623  35.838  60.817  1.00  0.00
ATOM    510  H3' U      16      43.230  34.966  60.573  1.00  0.00
ATOM    511  C2' U      16      41.083  35.585  60.805  1.00  0.00
ATOM    512  H2' U      16      40.993  34.648  61.354  1.00  0.00
ATOM    513  O2' U      16      40.454  36.637  61.494  1.00  0.00
ATOM    514 HO2' U      16      40.990  36.948  62.227  1.00  0.00
ATOM    515  O3' U      16      43.141  36.555  61.936  1.00  0.00
ATOM    516  P   G      17      43.972  35.785  63.069  1.00  0.00
ATOM    517  OP1 G      17      44.491  36.807  64.013  1.00  0.00
ATOM    518  OP2 G      17      45.012  34.879  62.461  1.00  0.00
ATOM    519  O5' G      17      42.903  34.988  63.839  1.00  0.00
ATOM    520  C5' G      17      41.979  35.694  64.688  1.00  0.00
ATOM    521  H5' G      17      41.238  36.131  64.019  1.00  0.00
ATOM    522 H5'' G      17      42.524  36.449  65.254  1.00  0.00
ATOM    523  C4' G      17      41.303  34.717  65.613  1.00  0.00
ATOM    524  H4' G      17      40.639  35.291  66.258  1.00  0.00
ATOM    525  O4' G      17      40.495  33.817  64.908  1.00  0.00
ATOM    526  C1' G      17      40.100  32.904  65.875  1.00  0.00
ATOM    527  H1' G      17      39.178  33.273  66.324  1.00  0.00
ATOM    528  N9  G      17      39.751  31.613  65.232  1.00  0.00
ATOM    529  C8  G      17      40.569  30.702  64.741  1.00  0.00
ATOM    530  H8  G      17      41.617  30.963  64.722  1.00  0.00
ATOM    531  N7  G      17      40.001  29.714  64.187  1.00  0.00
ATOM    532  C5  G      17      38.635  29.891  64.455  1.00  0.00
ATOM    533  C6  G      17      37.536  28.959  64.239  1.00  0.00
ATOM    534  O6  G      17      37.522  27.872  63.689  1.00  0.00
ATOM    535  N1  G      17      36.351  29.555  64.603  1.00  0.00
ATOM    536  H1  G      17      35.476  29.067  64.476  1.00  0.00
ATOM    537  C2  G      17      36.228  30.807  65.219  1.00  0.00
ATOM    538  N2  G      17      35.043  31.137  65.434  1.00  0.00
ATOM    539  H21 G      17      34.867  32.126  65.537  1.00  0.00
ATOM    540  H22 G      17      34.251  30.550  65.214  1.00  0.00
ATOM    541  N3  G      17      37.237  31.640  65.480  1.00  0.00
ATOM    542  C4  G      17      38.474  31.102  65.051  1.00  0.00
ATOM    543  C3' G      17      42.103  33.900  66.523  1.00  0.00
ATOM    544  H3' G      17      42.909  33.383  66.001  1.00  0.00
ATOM    545  C2' G      17      41.126  32.787  66.993  1.00  0.00
ATOM    546  H2' G      17      41.616  31.815  66.936  1.00  0.00
ATOM    547  O2' G      17      40.456  33.030  68.203  1.00  0.00
ATOM    548 HO2' G      17      41.065  33.079  68.944  1.00  0.00
ATOM    549  O3' G      17      42.595  34.472  67.735  1.00  0.00
ATOM    550  P   C      18      43.720  33.804  68.660  1.00  0.00
ATOM    551  OP1 C      18      44.233  34.848  69.517  1.00  0.00
ATOM    552  OP2 C      18      44.549  33.041  67.802  1.00  0.00
ATOM    553  O5' C      18      43.197  32.686  69.637  1.00  0.00
ATOM    554  C5' C      18      42.505  32.960  70.895  1.00  0.00
ATOM    555  H5' C      18      41.699  33.665  70.691  1.00  0.00
ATOM    556 H5'' C      18      43.095  33.501  71.634  1.00  0.00
ATOM    557  C4' C      18      42.004  31.623  71.584  1.00  0.00
ATOM    558  H4' C      18      41.591  31.934  72.544  1.00  0.00
ATOM    559  O4' C      18      41.059  30.902  70.714  1.00  0.00
ATOM    560  C1' C      18      41.537  29.590  70.619  1.00  0.00
ATOM    561  H1' C      18      41.244  29.047  71.517  1.00  0.00
ATOM    562  N1  C      18      41.060  28.916  69.364  1.00  0.00
ATOM    563  C6  C      18      41.671  29.107  68.214  1.00  0.00
ATOM    564  H6  C      18      42.497  29.803  68.186  1.00  0.00
ATOM    565  C5  C      18      41.151  28.507  67.130  1.00  0.00
ATOM    566  H5  C      18      41.551  28.728  66.152  1.00  0.00
ATOM    567  C4  C      18      39.990  27.734  67.273  1.00  0.00
ATOM    568  N4  C      18      39.499  27.091  66.248  1.00  0.00
ATOM    569  H41 C      18      39.802  27.343  65.318  1.00  0.00
ATOM    570  H42 C      18      38.654  26.560  66.404  1.00  0.00
ATOM    571  N3  C      18      39.332  27.651  68.351  1.00  0.00
ATOM    572  C2  C      18      39.883  28.184  69.423  1.00  0.00
ATOM    573  O2  C      18      39.389  27.954  70.538  1.00  0.00
ATOM    574  C3' C      18      43.230  30.672  71.880  1.00  0.00
ATOM    575  H3' C      18      44.188  31.176  71.756  1.00  0.00
ATOM    576  C2' C      18      43.014  29.729  70.725  1.00  0.00
ATOM    577  H2' C      18      43.472  30.249  69.884  1.00  0.00
ATOM    578  O2' C      18      43.550  28.399  70.893  1.00  0.00
ATOM    579 HO2' C      18      44.249  28.541  71.536  1.00  0.00
ATOM    580  O3' C      18      43.054  30.087  73.147  1.00  0.00
ATOM    581  P   A      19      43.064  30.923  74.511  1.00  0.00
ATOM    582  OP1 A      19      41.707  30.810  75.111  1.00  0.00
ATOM    583  OP2 A      19      43.603  32.262  74.256  1.00  0.00
ATOM    584  O5' A      19      43.934  30.123  75.513  1.00  0.00
ATOM    585  C5' A      19      45.353  30.156  75.524  1.00  0.00
ATOM    586  H5' A      19      45.785  31.072  75.928  1.00  0.00
ATOM    587 H5'' A      19      45.718  30.088  74.499  1.00  0.00
ATOM    588  C4' A      19      45.908  28.899  76.147  1.00  0.00
ATOM    589  H4' A      19      46.941  29.062  76.456  1.00  0.00
ATOM    590  O4' A      19      45.191  28.311  77.280  1.00  0.00
ATOM    591  C1' A      19      45.381  26.881  77.215  1.00  0.00
ATOM    592  H1' A      19      45.922  26.468  78.067  1.00  0.00
ATOM    593  N9  A      19      44.062  26.259  77.087  1.00  0.00
ATOM    594  C8  A      19      42.861  26.898  76.867  1.00  0.00
ATOM    595  H8  A      19      42.765  27.954  76.661  1.00  0.00
ATOM    596  N7  A      19      41.810  26.098  76.869  1.00  0.00
ATOM    597  C5  A      19      42.397  24.839  77.040  1.00  0.00
ATOM    598  C6  A      19      41.884  23.598  77.277  1.00  0.00
ATOM    599  N6  A      19      40.634  23.314  77.456  1.00  0.00
ATOM    600  H61 A      19      39.946  23.987  77.151  1.00  0.00
ATOM    601  H62 A      19      40.422  22.413  77.859  1.00  0.00
ATOM    602  N1  A      19      42.712  22.589  77.624  1.00  0.00
ATOM    603  C2  A      19      43.979  22.769  77.648  1.00  0.00
ATOM    604  H2  A      19      44.526  21.867  77.882  1.00  0.00
ATOM    605  N3  A      19      44.627  23.907  77.366  1.00  0.00
ATOM    606  C4  A      19      43.733  24.917  77.214  1.00  0.00
ATOM    607  C3' A      19      45.864  27.799  75.053  1.00  0.00
ATOM    608  H3' A      19      44.913  27.719  74.525  1.00  0.00
ATOM    609  C2' A      19      46.179  26.614  75.936  1.00  0.00
ATOM    610  H2' A      19      45.825  25.685  75.490  1.00  0.00
ATOM    611  O2' A      19      47.579  26.677  76.251  1.00  0.00
ATOM    612 HO2' A      19      48.020  26.638  75.400  1.00  0.00
ATOM    613  O3' A      19      46.946  27.921  74.114  1.00  0.00
ATOM    614  P   G      20      46.726  27.883  72.587  1.00  0.00
ATOM    615  OP1 G      20      48.017  27.695  71.880  1.00  0.00
ATOM    616  OP2 G      20      45.893  29.036  72.179  1.00  0.00
ATOM    617  O5' G      20      45.900  26.537  72.593  1.00  0.00
ATOM    618  C5' G      20      46.528  25.287  72.470  1.00  0.00
ATOM    619  H5' G      20      47.137  25.399  73.367  1.00  0.00
ATOM    620 H5'' G      20      47.092  25.176  71.544  1.00  0.00
ATOM    621  C4' G      20      45.627  24.032  72.573  1.00  0.00
ATOM    622  H4' G      20      46.147  23.091  72.756  1.00  0.00
ATOM    623  O4' G      20      44.874  24.186  73.767  1.00  0.00
ATOM    624  C1' G      20      43.628  23.650  73.402  1.00  0.00
ATOM    625  H1' G      20      43.390  22.865  74.119  1.00  0.00
ATOM    626  N9  G      20      42.528  24.625  73.447  1.00  0.00
ATOM    627  C8  G      20      42.587  25.943  73.074  1.00  0.00
ATOM    628  H8  G      20      43.503  26.493  72.920  1.00  0.00
ATOM    629  N7  G      20      41.429  26.521  72.969  1.00  0.00
ATOM    630  C5  G      20      40.525  25.456  73.288  1.00  0.00
ATOM    631  C6  G      20      39.055  25.487  73.337  1.00  0.00
ATOM    632  O6  G      20      38.194  26.335  73.151  1.00  0.00
ATOM    633  N1  G      20      38.539  24.211  73.516  1.00  0.00
ATOM    634  H1  G      20      37.538  24.081  73.546  1.00  0.00
ATOM    635  C2  G      20      39.286  23.075  73.680  1.00  0.00
ATOM    636  N2  G      20      38.646  21.967  73.621  1.00  0.00
ATOM    637  H21 G      20      39.238  21.154  73.721  1.00  0.00
ATOM    638  H22 G      20      37.638  22.010  73.582  1.00  0.00
ATOM    639  N3  G      20      40.607  23.067  73.711  1.00  0.00
ATOM    640  C4  G      20      41.203  24.296  73.512  1.00  0.00
ATOM    641  C3' G      20      44.739  23.748  71.378  1.00  0.00
ATOM    642  H3' G      20      44.428  24.759  71.114  1.00  0.00
ATOM    643  C2' G      20      43.729  22.895  72.098  1.00  0.00
ATOM    644  H2' G      20      42.814  22.904  71.505  1.00  0.00
ATOM    645  O2' G      20      44.190  21.584  72.413  1.00  0.00
ATOM    646 HO2' G      20      43.465  21.023  72.699  1.00  0.00
ATOM    647  O3' G      20      45.434  23.092  70.352  1.00  0.00
ATOM    648  P   C      21      44.767  23.217  68.919  1.00  0.00
ATOM    649  OP1 C      21      45.647  22.752  67.943  1.00  0.00
ATOM    650  OP2 C      21      44.248  24.580  68.839  1.00  0.00
ATOM    651  O5' C      21      43.562  22.218  69.044  1.00  0.00
ATOM    652  C5' C      21      43.720  20.825  69.270  1.00  0.00
ATOM    653  H5' C      21      44.294  20.697  70.187  1.00  0.00
ATOM    654 H5'' C      21      44.236  20.386  68.417  1.00  0.00
ATOM    655  C4' C      21      42.385  20.172  69.538  1.00  0.00
ATOM    656  H4' C      21      42.635  19.167  69.878  1.00  0.00
ATOM    657  O4' C      21      41.596  20.868  70.472  1.00  0.00
ATOM    658  C1' C      21      40.250  20.827  70.148  1.00  0.00
ATOM    659  H1' C      21      39.756  20.163  70.857  1.00  0.00
ATOM    660  N1  C      21      39.654  22.147  69.907  1.00  0.00
ATOM    661  C6  C      21      40.402  23.258  69.825  1.00  0.00
ATOM    662  H6  C      21      41.473  23.121  69.818  1.00  0.00
ATOM    663  C5  C      21      39.777  24.496  69.937  1.00  0.00
ATOM    664  H5  C      21      40.380  25.390  69.985  1.00  0.00
ATOM    665  C4  C      21      38.376  24.531  69.974  1.00  0.00
ATOM    666  N4  C      21      37.733  25.668  69.899  1.00  0.00
ATOM    667  H41 C      21      38.275  26.519  69.938  1.00  0.00
ATOM    668  H42 C      21      36.735  25.767  70.022  1.00  0.00
ATOM    669  N3  C      21      37.615  23.444  70.047  1.00  0.00
ATOM    670  C2  C      21      38.260  22.245  70.031  1.00  0.00
ATOM    671  O2  C      21      37.516  21.232  70.140  1.00  0.00
ATOM    672  C3' C      21      41.544  20.152  68.273  1.00  0.00
ATOM    673  H3' C      21      41.738  21.079  67.732  1.00  0.00
ATOM    674  C2' C      21      40.111  19.988  68.808  1.00  0.00
ATOM    675  H2' C      21      39.478  20.423  68.034  1.00  0.00
ATOM    676  O2' C      21      39.801  18.659  69.103  1.00  0.00
ATOM    677 HO2' C      21      38.842  18.617  69.121  1.00  0.00
ATOM    678  O3' C      21      41.894  19.149  67.353  1.00  0.00
ATOM    679  P   U      22      41.562  19.161  65.841  1.00  0.00
ATOM    680  OP1 U      22      41.925  17.925  65.113  1.00  0.00
ATOM    681  OP2 U      22      42.184  20.330  65.288  1.00  0.00
ATOM    682  O5' U      22      39.990  19.404  65.899  1.00  0.00
ATOM    683  C5' U      22      39.206  18.247  65.783  1.00  0.00
ATOM    684  H5' U      22      39.330  17.522  66.587  1.00  0.00
ATOM    685 H5'' U      22      39.469  17.752  64.847  1.00  0.00
ATOM    686  C4' U      22      37.734  18.595  65.829  1.00  0.00
ATOM    687  H4' U      22      37.153  17.677  65.917  1.00  0.00
ATOM    688  O4' U      22      37.297  19.509  66.872  1.00  0.00
ATOM    689  C1' U      22      36.207  20.288  66.377  1.00  0.00
ATOM    690  H1' U      22      35.375  20.078  67.049  1.00  0.00
ATOM    691  N1  U      22      36.539  21.754  66.562  1.00  0.00
ATOM    692  C6  U      22      37.711  22.298  66.267  1.00  0.00
ATOM    693  H6  U      22      38.562  21.689  65.997  1.00  0.00
ATOM    694  C5  U      22      37.911  23.670  66.252  1.00  0.00
ATOM    695  H5  U      22      38.873  24.063  65.955  1.00  0.00
ATOM    696  C4  U      22      36.818  24.531  66.556  1.00  0.00
ATOM    697  O4  U      22      36.850  25.770  66.613  1.00  0.00
ATOM    698  N3  U      22      35.673  23.913  66.861  1.00  0.00
ATOM    699  H3  U      22      34.922  24.542  67.106  1.00  0.00
ATOM    700  C2  U      22      35.413  22.584  66.781  1.00  0.00
ATOM    701  O2  U      22      34.272  22.248  66.960  1.00  0.00
ATOM    702  C3' U      22      37.230  19.259  64.542  1.00  0.00
ATOM    703  H3' U      22      37.938  20.053  64.303  1.00  0.00
ATOM    704  C2' U      22      35.905  19.931  64.950  1.00  0.00
ATOM    705  H2' U      22      35.708  20.815  64.343  1.00  0.00
ATOM    706  O2' U      22      34.881  18.990  64.946  1.00  0.00
ATOM    707 HO2' U      22      34.387  19.322  64.194  1.00  0.00
ATOM    708  O3' U      22      37.101  18.313  63.479  1.00  0.00
ATOM    709  P   C      23      37.100  18.730  61.927  1.00  0.00
ATOM    710  OP1 C      23      36.963  17.482  61.114  1.00  0.00
ATOM    711  OP2 C      23      38.230  19.598  61.688  1.00  0.00
ATOM    712  O5' C      23      35.782  19.656  61.687  1.00  0.00
ATOM    713  C5' C      23      34.588  19.012  61.380  1.00  0.00
ATOM    714  H5' C      23      34.504  18.165  62.060  1.00  0.00
ATOM    715 H5'' C      23      34.784  18.603  60.389  1.00  0.00
ATOM    716  C4' C      23      33.308  19.906  61.526  1.00  0.00
ATOM    717  H4' C      23      32.454  19.232  61.466  1.00  0.00
ATOM    718  O4' C      23      33.399  20.569  62.752  1.00  0.00
ATOM    719  C1' C      23      32.496  21.720  62.730  1.00  0.00
ATOM    720  H1' C      23      31.680  21.555  63.432  1.00  0.00
ATOM    721  N1  C      23      33.319  22.957  63.079  1.00  0.00
ATOM    722  C6  C      23      34.658  23.067  62.891  1.00  0.00
ATOM    723  H6  C      23      35.242  22.258  62.479  1.00  0.00
ATOM    724  C5  C      23      35.292  24.187  63.202  1.00  0.00
ATOM    725  H5  C      23      36.352  24.258  63.009  1.00  0.00
ATOM    726  C4  C      23      34.578  25.269  63.776  1.00  0.00
ATOM    727  N4  C      23      35.167  26.352  63.939  1.00  0.00
ATOM    728  H41 C      23      34.601  27.112  64.289  1.00  0.00
ATOM    729  H42 C      23      36.129  26.506  63.672  1.00  0.00
ATOM    730  N3  C      23      33.253  25.256  63.851  1.00  0.00
ATOM    731  C2  C      23      32.605  24.069  63.572  1.00  0.00
ATOM    732  O2  C      23      31.377  24.244  63.524  1.00  0.00
ATOM    733  C3' C      23      33.028  21.052  60.519  1.00  0.00
ATOM    734  H3' C      23      33.940  21.633  60.385  1.00  0.00
ATOM    735  C2' C      23      31.961  21.822  61.298  1.00  0.00
ATOM    736  H2' C      23      31.904  22.867  60.994  1.00  0.00
ATOM    737  O2' C      23      30.661  21.141  61.279  1.00  0.00
ATOM    738 HO2' C      23      29.987  21.561  61.819  1.00  0.00
ATOM    739  O3' C      23      32.453  20.691  59.223  1.00  0.00
ATOM    740  P   G      24      32.623  21.746  58.053  1.00  0.00
ATOM    741  OP1 G      24      32.225  21.184  56.757  1.00  0.00
ATOM    742  OP2 G      24      33.998  22.318  58.191  1.00  0.00
ATOM    743  O5' G      24      31.630  22.898  58.409  1.00  0.00
ATOM    744  C5' G      24      30.127  22.785  58.467  1.00  0.00
ATOM    745  H5' G      24      29.876  21.896  59.045  1.00  0.00
ATOM    746 H5'' G      24      29.655  22.782  57.485  1.00  0.00
ATOM    747  C4' G      24      29.636  24.012  59.201  1.00  0.00
ATOM    748  H4' G      24      28.577  23.810  59.359  1.00  0.00
ATOM    749  O4' G      24      30.207  24.365  60.477  1.00  0.00
ATOM    750  C1' G      24      30.453  25.772  60.597  1.00  0.00
ATOM    751  H1' G      24      30.025  26.118  61.538  1.00  0.00
ATOM    752  N9  G      24      31.864  26.093  60.534  1.00  0.00
ATOM    753  C8  G      24      32.914  25.332  60.019  1.00  0.00
ATOM    754  H8  G      24      32.802  24.322  59.654  1.00  0.00
ATOM    755  N7  G      24      34.151  25.923  60.198  1.00  0.00
ATOM    756  C5  G      24      33.774  27.159  60.666  1.00  0.00
ATOM    757  C6  G      24      34.518  28.355  60.801  1.00  0.00
ATOM    758  O6  G      24      35.691  28.551  60.649  1.00  0.00
ATOM    759  N1  G      24      33.806  29.453  61.257  1.00  0.00
ATOM    760  H1  G      24      34.330  30.316  61.253  1.00  0.00
ATOM    761  C2  G      24      32.458  29.503  61.452  1.00  0.00
ATOM    762  N2  G      24      32.008  30.666  61.582  1.00  0.00
ATOM    763  H21 G      24      31.003  30.729  61.657  1.00  0.00
ATOM    764  H22 G      24      32.648  31.446  61.609  1.00  0.00
ATOM    765  N3  G      24      31.683  28.367  61.246  1.00  0.00
ATOM    766  C4  G      24      32.390  27.244  61.000  1.00  0.00
ATOM    767  C3' G      24      29.859  25.209  58.286  1.00  0.00
ATOM    768  H3' G      24      30.878  25.224  57.902  1.00  0.00
ATOM    769  C2' G      24      29.737  26.366  59.306  1.00  0.00
ATOM    770  H2' G      24      30.215  27.296  59.000  1.00  0.00
ATOM    771  O2' G      24      28.412  26.640  59.789  1.00  0.00
ATOM    772 HO2' G      24      28.450  27.289  60.495  1.00  0.00
ATOM    773  O3' G      24      28.772  25.401  57.299  1.00  0.00
ATOM    774  P   A      25      28.848  26.399  56.043  1.00  0.00
ATOM    775  OP1 A      25      27.540  26.305  55.252  1.00  0.00
ATOM    776  OP2 A      25      30.193  26.185  55.402  1.00  0.00
ATOM    777  O5' A      25      29.108  27.898  56.638  1.00  0.00
ATOM    778  C5' A      25      28.030  28.737  57.062  1.00  0.00
ATOM    779  H5' A      25      27.588  28.220  57.914  1.00  0.00
ATOM    780 H5'' A      25      27.343  28.766  56.216  1.00  0.00
ATOM    781  C4' A      25      28.563  30.057  57.603  1.00  0.00
ATOM    782  H4' A      25      27.696  30.623  57.946  1.00  0.00
ATOM    783  O4' A      25      29.568  29.745  58.627  1.00  0.00
ATOM    784  C1' A      25      30.555  30.769  58.635  1.00  0.00
ATOM    785  H1' A      25      30.771  31.303  59.561  1.00  0.00
ATOM    786  N9  A      25      31.911  30.178  58.183  1.00  0.00
ATOM    787  C8  A      25      32.301  28.896  57.780  1.00  0.00
ATOM    788  H8  A      25      31.599  28.132  57.478  1.00  0.00
ATOM    789  N7  A      25      33.543  28.751  57.495  1.00  0.00
ATOM    790  C5  A      25      34.076  29.947  57.945  1.00  0.00
ATOM    791  C6  A      25      35.350  30.438  58.155  1.00  0.00
ATOM    792  N6  A      25      36.402  29.735  57.801  1.00  0.00
ATOM    793  H61 A      25      36.252  28.803  57.443  1.00  0.00
ATOM    794  H62 A      25      37.284  30.185  58.003  1.00  0.00
ATOM    795  N1  A      25      35.621  31.630  58.756  1.00  0.00
ATOM    796  C2  A      25      34.634  32.335  59.148  1.00  0.00
ATOM    797  H2  A      25      34.842  33.303  59.578  1.00  0.00
ATOM    798  N3  A      25      33.381  32.046  58.922  1.00  0.00
ATOM    799  C4  A      25      33.110  30.808  58.423  1.00  0.00
ATOM    800  C3' A      25      29.353  30.911  56.625  1.00  0.00
ATOM    801  H3' A      25      30.032  30.246  56.092  1.00  0.00
ATOM    802  C2' A      25      30.090  31.820  57.592  1.00  0.00
ATOM    803  H2' A      25      30.913  32.252  57.025  1.00  0.00
ATOM    804  O2' A      25      29.198  32.784  58.245  1.00  0.00
ATOM    805 HO2' A      25      29.184  32.660  59.197  1.00  0.00
ATOM    806  O3' A      25      28.433  31.565  55.744  1.00  0.00
ATOM    807  P   C      26      28.924  31.990  54.356  1.00  0.00
ATOM    808  OP1 C      26      27.801  32.782  53.804  1.00  0.00
ATOM    809  OP2 C      26      29.343  30.784  53.651  1.00  0.00
ATOM    810  O5' C      26      30.187  32.865  54.713  1.00  0.00
ATOM    811  C5' C      26      29.985  34.166  55.246  1.00  0.00
ATOM    812  H5' C      26      29.277  34.090  56.072  1.00  0.00
ATOM    813 H5'' C      26      29.505  34.720  54.439  1.00  0.00
ATOM    814  C4' C      26      31.223  35.034  55.574  1.00  0.00
ATOM    815  H4' C      26      30.843  35.966  55.993  1.00  0.00
ATOM    816  O4' C      26      32.188  34.441  56.468  1.00  0.00
ATOM    817  C1' C      26      33.480  34.942  56.081  1.00  0.00
ATOM    818  H1' C      26      34.026  35.548  56.804  1.00  0.00
ATOM    819  N1  C      26      34.343  33.839  55.584  1.00  0.00
ATOM    820  C6  C      26      33.887  32.597  55.183  1.00  0.00
ATOM    821  H6  C      26      32.828  32.398  55.118  1.00  0.00
ATOM    822  C5  C      26      34.689  31.610  54.927  1.00  0.00
ATOM    823  H5  C      26      34.402  30.642  54.545  1.00  0.00
ATOM    824  C4  C      26      36.065  31.864  55.078  1.00  0.00
ATOM    825  N4  C      26      36.922  30.923  54.889  1.00  0.00
ATOM    826  H41 C      26      36.638  30.061  54.446  1.00  0.00
ATOM    827  H42 C      26      37.904  31.052  55.087  1.00  0.00
ATOM    828  N3  C      26      36.551  33.022  55.534  1.00  0.00
ATOM    829  C2  C      26      35.698  34.006  55.771  1.00  0.00
ATOM    830  O2  C      26      36.169  35.119  56.053  1.00  0.00
ATOM    831  C3' C      26      31.995  35.321  54.323  1.00  0.00
ATOM    832  H3' C      26      31.985  34.437  53.686  1.00  0.00
ATOM    833  C2' C      26      33.261  35.813  54.898  1.00  0.00
ATOM    834  H2' C      26      34.069  35.679  54.179  1.00  0.00
ATOM    835  O2' C      26      33.319  37.172  55.344  1.00  0.00
ATOM    836 HO2' C      26      32.599  37.626  54.900  1.00  0.00
ATOM    837  O3' C      26      31.407  36.279  53.476  1.00  0.00
ATOM    838  P   U      27      31.696  36.430  51.887  1.00  0.00
ATOM    839  OP1 U      27      30.875  37.508  51.315  1.00  0.00
ATOM    840  OP2 U      27      31.618  35.084  51.272  1.00  0.00
ATOM    841  O5' U      27      33.259  36.746  52.000  1.00  0.00
ATOM    842  C5' U      27      33.713  38.072  52.090  1.00  0.00
ATOM    843  H5' U      27      33.386  38.357  53.090  1.00  0.00
ATOM    844 H5'' U      27      33.168  38.632  51.330  1.00  0.00
ATOM    845  C4' U      27      35.219  38.088  51.823  1.00  0.00
ATOM    846  H4' U      27      35.567  39.115  51.936  1.00  0.00
ATOM    847  O4' U      27      35.960  37.278  52.698  1.00  0.00
ATOM    848  C1' U      27      37.053  36.848  51.955  1.00  0.00
ATOM    849  H1' U      27      37.909  37.263  52.486  1.00  0.00
ATOM    850  N1  U      27      37.097  35.344  51.994  1.00  0.00
ATOM    851  C6  U      27      35.932  34.551  52.048  1.00  0.00
ATOM    852  H6  U      27      35.013  35.075  52.264  1.00  0.00
ATOM    853  C5  U      27      36.026  33.182  52.036  1.00  0.00
ATOM    854  H5  U      27      35.152  32.548  52.021  1.00  0.00
ATOM    855  C4  U      27      37.296  32.533  51.950  1.00  0.00
ATOM    856  O4  U      27      37.346  31.292  52.068  1.00  0.00
ATOM    857  N3  U      27      38.369  33.375  51.770  1.00  0.00
ATOM    858  H3  U      27      39.283  32.963  51.643  1.00  0.00
ATOM    859  C2  U      27      38.323  34.715  51.734  1.00  0.00
ATOM    860  O2  U      27      39.388  35.337  51.488  1.00  0.00
ATOM    861  C3' U      27      35.542  37.607  50.431  1.00  0.00
ATOM    862  H3' U      27      34.932  36.707  50.359  1.00  0.00
ATOM    863  C2' U      27      37.082  37.302  50.479  1.00  0.00
ATOM    864  H2' U      27      37.348  36.478  49.818  1.00  0.00
ATOM    865  O2' U      27      37.974  38.345  50.287  1.00  0.00
ATOM    866 HO2' U      27      38.722  38.080  49.746  1.00  0.00
ATOM    867  O3' U      27      35.147  38.539  49.427  1.00  0.00
ATOM    868  P   A      28      35.083  38.109  47.902  1.00  0.00
ATOM    869  OP1 A      28      34.658  39.217  47.042  1.00  0.00
ATOM    870  OP2 A      28      34.460  36.765  47.867  1.00  0.00
ATOM    871  O5' A      28      36.640  37.821  47.407  1.00  0.00
ATOM    872  C5' A      28      37.634  38.825  47.230  1.00  0.00
ATOM    873  H5' A      28      37.604  39.441  48.130  1.00  0.00
ATOM    874 H5'' A      28      37.483  39.533  46.415  1.00  0.00
ATOM    875  C4' A      28      39.036  38.229  47.138  1.00  0.00
ATOM    876  H4' A      28      39.810  38.959  46.901  1.00  0.00
ATOM    877  O4' A      28      39.424  37.365  48.287  1.00  0.00
ATOM    878  C1' A      28      40.128  36.226  47.749  1.00  0.00
ATOM    879  H1' A      28      41.151  36.029  48.067  1.00  0.00
ATOM    880  N9  A      28      39.340  35.005  48.013  1.00  0.00
ATOM    881  C8  A      28      37.971  34.780  48.004  1.00  0.00
ATOM    882  H8  A      28      37.274  35.572  47.774  1.00  0.00
ATOM    883  N7  A      28      37.577  33.575  48.282  1.00  0.00
ATOM    884  C5  A      28      38.833  32.909  48.398  1.00  0.00
ATOM    885  C6  A      28      39.236  31.565  48.714  1.00  0.00
ATOM    886  N6  A      28      38.453  30.607  48.933  1.00  0.00
ATOM    887  H61 A      28      37.487  30.532  49.217  1.00  0.00
ATOM    888  H62 A      28      38.892  29.715  49.112  1.00  0.00
ATOM    889  N1  A      28      40.535  31.201  48.661  1.00  0.00
ATOM    890  C2  A      28      41.378  32.169  48.539  1.00  0.00
ATOM    891  H2  A      28      42.426  31.914  48.572  1.00  0.00
ATOM    892  N3  A      28      41.168  33.471  48.378  1.00  0.00
ATOM    893  C4  A      28      39.878  33.781  48.233  1.00  0.00
ATOM    894  C3' A      28      39.043  37.257  45.903  1.00  0.00
ATOM    895  H3' A      28      38.081  36.743  45.919  1.00  0.00
ATOM    896  C2' A      28      40.214  36.349  46.222  1.00  0.00
ATOM    897  H2' A      28      40.202  35.378  45.726  1.00  0.00
ATOM    898  O2' A      28      41.509  37.030  45.986  1.00  0.00
ATOM    899 HO2' A      28      41.808  36.825  45.097  1.00  0.00
ATOM    900  O3' A      28      39.137  37.830  44.589  1.00  0.00
ATOM    901  P   G      29      38.629  37.096  43.263  1.00  0.00
ATOM    902  OP1 G      29      38.574  38.164  42.153  1.00  0.00
ATOM    903  OP2 G      29      37.378  36.434  43.631  1.00  0.00
ATOM    904  O5' G      29      39.660  35.958  42.929  1.00  0.00
ATOM    905  C5' G      29      40.872  36.293  42.299  1.00  0.00
ATOM    906  H5' G      29      41.361  37.140  42.781  1.00  0.00
ATOM    907 H5'' G      29      40.746  36.442  41.226  1.00  0.00
ATOM    908  C4' G      29      41.882  35.141  42.557  1.00  0.00
ATOM    909  H4' G      29      42.902  35.425  42.299  1.00  0.00
ATOM    910  O4' G      29      41.845  34.696  43.889  1.00  0.00
ATOM    911  C1' G      29      42.109  33.278  43.913  1.00  0.00
ATOM    912  H1' G      29      43.047  33.141  44.451  1.00  0.00
ATOM    913  N9  G      29      40.980  32.519  44.493  1.00  0.00
ATOM    914  C8  G      29      39.724  32.959  44.714  1.00  0.00
ATOM    915  H8  G      29      39.294  33.949  44.690  1.00  0.00
ATOM    916  N7  G      29      38.944  32.008  45.162  1.00  0.00
ATOM    917  C5  G      29      39.759  30.842  45.140  1.00  0.00
ATOM    918  C6  G      29      39.568  29.462  45.588  1.00  0.00
ATOM    919  O6  G      29      38.571  28.947  46.095  1.00  0.00
ATOM    920  N1  G      29      40.623  28.570  45.366  1.00  0.00
ATOM    921  H1  G      29      40.494  27.574  45.472  1.00  0.00
ATOM    922  C2  G      29      41.802  29.025  44.916  1.00  0.00
ATOM    923  N2  G      29      42.706  28.112  44.745  1.00  0.00
ATOM    924  H21 G      29      43.626  28.334  44.390  1.00  0.00
ATOM    925  H22 G      29      42.601  27.189  45.139  1.00  0.00
ATOM    926  N3  G      29      42.118  30.276  44.533  1.00  0.00
ATOM    927  C4  G      29      41.035  31.142  44.693  1.00  0.00
ATOM    928  C3' G      29      41.514  33.969  41.713  1.00  0.00
ATOM    929  H3' G      29      40.560  33.488  41.931  1.00  0.00
ATOM    930  C2' G      29      42.316  32.844  42.431  1.00  0.00
ATOM    931  H2' G      29      42.007  31.808  42.293  1.00  0.00
ATOM    932  O2' G      29      43.705  32.980  42.008  1.00  0.00
ATOM    933 HO2' G      29      43.693  33.475  41.186  1.00  0.00
ATOM    934  O3' G      29      41.946  34.034  40.377  1.00  0.00
ATOM    935  P   A      30      41.156  33.379  39.183  1.00  0.00
ATOM    936  OP1 A      30      41.949  33.832  38.005  1.00  0.00
ATOM    937  OP2 A      30      39.726  33.737  39.268  1.00  0.00
ATOM    938  O5' A      30      41.343  31.869  39.494  1.00  0.00
ATOM    939  C5' A      30      42.489  31.105  39.093  1.00  0.00
ATOM    940  H5' A      30      43.389  31.346  39.658  1.00  0.00
ATOM    941 H5'' A      30      42.866  31.397  38.113  1.00  0.00
ATOM    942  C4' A      30      42.137  29.652  39.136  1.00  0.00
ATOM    943  H4' A      30      42.949  29.166  38.594  1.00  0.00
ATOM    944  O4' A      30      42.176  29.138  40.480  1.00  0.00
ATOM    945  C1' A      30      41.375  27.977  40.508  1.00  0.00
ATOM    946  H1' A      30      41.934  27.073  40.750  1.00  0.00
ATOM    947  N9  A      30      40.258  28.133  41.506  1.00  0.00
ATOM    948  C8  A      30      39.689  29.280  41.982  1.00  0.00
ATOM    949  H8  A      30      40.160  30.205  41.682  1.00  0.00
ATOM    950  N7  A      30      38.657  29.184  42.809  1.00  0.00
ATOM    951  C5  A      30      38.621  27.770  42.839  1.00  0.00
ATOM    952  C6  A      30      37.843  26.891  43.633  1.00  0.00
ATOM    953  N6  A      30      36.924  27.252  44.422  1.00  0.00
ATOM    954  H61 A      30      36.865  28.211  44.736  1.00  0.00
ATOM    955  H62 A      30      36.585  26.598  45.113  1.00  0.00
ATOM    956  N1  A      30      38.042  25.546  43.592  1.00  0.00
ATOM    957  C2  A      30      38.908  25.126  42.768  1.00  0.00
ATOM    958  H2  A      30      38.974  24.057  42.627  1.00  0.00
ATOM    959  N3  A      30      39.762  25.822  41.986  1.00  0.00
ATOM    960  C4  A      30      39.548  27.155  42.087  1.00  0.00
ATOM    961  C3' A      30      40.858  29.218  38.484  1.00  0.00
ATOM    962  H3' A      30      40.082  29.848  38.920  1.00  0.00
ATOM    963  C2' A      30      40.829  27.851  39.098  1.00  0.00
ATOM    964  H2' A      30      39.765  27.618  39.047  1.00  0.00
ATOM    965  O2' A      30      41.581  26.858  38.459  1.00  0.00
ATOM    966 HO2' A      30      41.153  26.008  38.585  1.00  0.00
ATOM    967  O3' A      30      40.799  29.231  37.088  1.00  0.00
ATOM    968  P   G      31      39.404  28.909  36.312  1.00  0.00
ATOM    969  OP1 G      31      39.685  29.328  34.917  1.00  0.00
ATOM    970  OP2 G      31      38.269  29.505  37.024  1.00  0.00
ATOM    971  O5' G      31      39.097  27.385  36.253  1.00  0.00
ATOM    972  C5' G      31      39.966  26.383  35.659  1.00  0.00
ATOM    973  H5' G      31      41.023  26.464  35.912  1.00  0.00
ATOM    974 H5'' G      31      40.006  26.407  34.570  1.00  0.00
ATOM    975  C4' G      31      39.459  24.989  36.061  1.00  0.00
ATOM    976  H4' G      31      40.027  24.349  35.384  1.00  0.00
ATOM    977  O4' G      31      39.779  24.635  37.378  1.00  0.00
ATOM    978  C1' G      31      38.643  24.088  38.016  1.00  0.00
ATOM    979  H1' G      31      39.083  23.338  38.673  1.00  0.00
ATOM    980  N9  G      31      37.777  24.871  38.903  1.00  0.00
ATOM    981  C8  G      31      37.415  26.246  38.778  1.00  0.00
ATOM    982  H8  G      31      37.848  26.895  38.031  1.00  0.00
ATOM    983  N7  G      31      36.487  26.633  39.676  1.00  0.00
ATOM    984  C5  G      31      36.197  25.416  40.388  1.00  0.00
ATOM    985  C6  G      31      35.344  25.146  41.499  1.00  0.00
ATOM    986  O6  G      31      34.584  25.950  42.120  1.00  0.00
ATOM    987  N1  G      31      35.316  23.777  41.877  1.00  0.00
ATOM    988  H1  G      31      34.679  23.508  42.612  1.00  0.00
ATOM    989  C2  G      31      36.164  22.853  41.380  1.00  0.00
ATOM    990  N2  G      31      36.061  21.637  41.768  1.00  0.00
ATOM    991  H21 G      31      36.625  20.924  41.329  1.00  0.00
ATOM    992  H22 G      31      35.431  21.373  42.513  1.00  0.00
ATOM    993  N3  G      31      37.089  23.080  40.467  1.00  0.00
ATOM    994  C4  G      31      37.062  24.355  39.962  1.00  0.00
ATOM    995  C3' G      31      37.993  24.549  35.872  1.00  0.00
ATOM    996  H3' G      31      37.302  25.368  36.071  1.00  0.00
ATOM    997  C2' G      31      37.801  23.476  36.954  1.00  0.00
ATOM    998  H2' G      31      36.789  23.343  37.337  1.00  0.00
ATOM    999  O2' G      31      38.474  22.333  36.498  1.00  0.00
ATOM   1000 HO2' G      31      38.217  22.202  35.583  1.00  0.00
ATOM   1001  O3' G      31      37.680  24.060  34.626  1.00  0.00
ATOM   1002  P   C      32      36.158  23.841  34.040  1.00  0.00
ATOM   1003  OP1 C      32      36.325  23.399  32.652  1.00  0.00
ATOM   1004  OP2 C      32      35.384  25.045  34.351  1.00  0.00
ATOM   1005  O5' C      32      35.325  22.726  34.775  1.00  0.00
ATOM   1006  C5' C      32      35.769  21.377  34.657  1.00  0.00
ATOM   1007  H5' C      32      36.823  21.420  34.932  1.00  0.00
ATOM   1008 H5'' C      32      35.637  20.998  33.644  1.00  0.00
ATOM   1009  C4' C      32      34.933  20.440  35.581  1.00  0.00
ATOM   1010  H4' C      32      35.239  19.456  35.224  1.00  0.00
ATOM   1011  O4' C      32      35.265  20.656  36.957  1.00  0.00
ATOM   1012  C1' C      32      34.173  20.427  37.881  1.00  0.00
ATOM   1013  H1' C      32      34.622  19.697  38.554  1.00  0.00
ATOM   1014  N1  C      32      33.707  21.761  38.501  1.00  0.00
ATOM   1015  C6  C      32      34.133  23.005  38.009  1.00  0.00
ATOM   1016  H6  C      32      34.662  23.156  37.079  1.00  0.00
ATOM   1017  C5  C      32      33.695  24.084  38.555  1.00  0.00
ATOM   1018  H5  C      32      34.104  25.040  38.261  1.00  0.00
ATOM   1019  C4  C      32      32.765  23.964  39.625  1.00  0.00
ATOM   1020  N4  C      32      32.291  25.072  40.129  1.00  0.00
ATOM   1021  H41 C      32      32.715  25.892  39.720  1.00  0.00
ATOM   1022  H42 C      32      31.503  25.075  40.760  1.00  0.00
ATOM   1023  N3  C      32      32.378  22.813  40.159  1.00  0.00
ATOM   1024  C2  C      32      32.857  21.714  39.625  1.00  0.00
ATOM   1025  O2  C      32      32.430  20.637  40.079  1.00  0.00
ATOM   1026  C3' C      32      33.427  20.418  35.587  1.00  0.00
ATOM   1027  H3' C      32      33.121  21.462  35.520  1.00  0.00
ATOM   1028  C2' C      32      33.125  19.777  36.976  1.00  0.00
ATOM   1029  H2' C      32      32.140  20.070  37.339  1.00  0.00
ATOM   1030  O2' C      32      33.229  18.381  37.130  1.00  0.00
ATOM   1031 HO2' C      32      32.987  18.079  38.008  1.00  0.00
ATOM   1032  O3' C      32      32.910  19.612  34.528  1.00  0.00
ATOM   1033  P   C      33      31.354  19.820  33.962  1.00  0.00
ATOM   1034  OP1 C      33      31.134  18.814  32.843  1.00  0.00
ATOM   1035  OP2 C      33      31.141  21.320  33.731  1.00  0.00
ATOM   1036  O5' C      33      30.308  19.416  35.109  1.00  0.00
ATOM   1037  C5' C      33      30.081  18.084  35.557  1.00  0.00
ATOM   1038  H5' C      33      31.025  17.582  35.770  1.00  0.00
ATOM   1039 H5'' C      33      29.554  17.553  34.765  1.00  0.00
ATOM   1040  C4' C      33      29.150  17.893  36.730  1.00  0.00
ATOM   1041  H4' C      33      28.980  16.898  37.141  1.00  0.00
ATOM   1042  O4' C      33      29.681  18.614  37.900  1.00  0.00
ATOM   1043  C1' C      33      28.566  19.119  38.647  1.00  0.00
ATOM   1044  H1' C      33      28.493  18.750  39.670  1.00  0.00
ATOM   1045  N1  C      33      28.587  20.643  38.707  1.00  0.00
ATOM   1046  C6  C      33      29.565  21.391  38.048  1.00  0.00
ATOM   1047  H6  C      33      30.217  20.919  37.328  1.00  0.00
ATOM   1048  C5  C      33      29.613  22.725  38.229  1.00  0.00
ATOM   1049  H5  C      33      30.382  23.274  37.706  1.00  0.00
ATOM   1050  C4  C      33      28.762  23.263  39.181  1.00  0.00
ATOM   1051  N4  C      33      28.735  24.513  39.421  1.00  0.00
ATOM   1052  H41 C      33      29.448  25.076  38.980  1.00  0.00
ATOM   1053  H42 C      33      28.102  24.905  40.103  1.00  0.00
ATOM   1054  N3  C      33      27.703  22.634  39.788  1.00  0.00
ATOM   1055  C2  C      33      27.647  21.313  39.527  1.00  0.00
ATOM   1056  O2  C      33      26.696  20.739  40.014  1.00  0.00
ATOM   1057  C3' C      33      27.783  18.565  36.535  1.00  0.00
ATOM   1058  H3' C      33      27.957  19.538  36.075  1.00  0.00
ATOM   1059  C2' C      33      27.262  18.694  37.946  1.00  0.00
ATOM   1060  H2' C      33      26.480  19.443  38.068  1.00  0.00
ATOM   1061  O2' C      33      26.897  17.422  38.585  1.00  0.00
ATOM   1062 HO2' C      33      27.129  16.666  38.041  1.00  0.00
ATOM   1063  O3' C      33      26.939  17.855  35.653  1.00  0.00
ATOM   1064  P   C      34      25.608  18.481  35.013  1.00  0.00
ATOM   1065  OP1 C      34      24.995  17.537  34.011  1.00  0.00
ATOM   1066  OP2 C      34      26.000  19.845  34.581  1.00  0.00
ATOM   1067  O5' C      34      24.543  18.724  36.150  1.00  0.00
ATOM   1068  C5' C      34      23.903  17.610  36.770  1.00  0.00
ATOM   1069  H5' C      34      24.764  17.065  37.159  1.00  0.00
ATOM   1070 H5'' C      34      23.298  17.115  36.010  1.00  0.00
ATOM   1071  C4' C      34      22.994  18.006  37.952  1.00  0.00
ATOM   1072  H4' C      34      22.722  17.141  38.556  1.00  0.00
ATOM   1073  O4' C      34      23.744  18.770  38.938  1.00  0.00
ATOM   1074  C1' C      34      22.870  19.826  39.292  1.00  0.00
ATOM   1075  H1' C      34      22.843  19.940  40.376  1.00  0.00
ATOM   1076  N1  C      34      23.284  21.195  38.876  1.00  0.00
ATOM   1077  C6  C      34      24.333  21.339  38.007  1.00  0.00
ATOM   1078  H6  C      34      24.781  20.410  37.687  1.00  0.00
ATOM   1079  C5  C      34      24.988  22.470  37.773  1.00  0.00
ATOM   1080  H5  C      34      25.897  22.461  37.190  1.00  0.00
ATOM   1081  C4  C      34      24.462  23.635  38.405  1.00  0.00
ATOM   1082  N4  C      34      25.100  24.726  38.089  1.00  0.00
ATOM   1083  H41 C      34      25.934  24.691  37.521  1.00  0.00
ATOM   1084  H42 C      34      24.679  25.554  38.485  1.00  0.00
ATOM   1085  N3  C      34      23.406  23.561  39.221  1.00  0.00
ATOM   1086  C2  C      34      22.761  22.360  39.458  1.00  0.00
ATOM   1087  O2  C      34      21.732  22.357  40.051  1.00  0.00
ATOM   1088  C3' C      34      21.759  18.797  37.492  1.00  0.00
ATOM   1089  H3' C      34      22.195  19.455  36.741  1.00  0.00
ATOM   1090  C2' C      34      21.497  19.540  38.777  1.00  0.00
ATOM   1091  H2' C      34      20.969  20.475  38.589  1.00  0.00
ATOM   1092  O2' C      34      20.718  18.672  39.722  1.00  0.00
ATOM   1093 HO2' C      34      20.033  18.196  39.247  1.00  0.00
ATOM   1094  O3' C      34      20.673  18.001  36.935  1.00  0.00
ATOM   1095  P   U      35      19.791  18.485  35.753  1.00  0.00
ATOM   1096  OP1 U      35      18.594  17.654  35.550  1.00  0.00
ATOM   1097  OP2 U      35      20.675  18.708  34.605  1.00  0.00
ATOM   1098  O5' U      35      19.212  19.896  36.127  1.00  0.00
ATOM   1099  C5' U      35      18.095  20.049  36.909  1.00  0.00
ATOM   1100  H5' U      35      18.113  19.249  37.649  1.00  0.00
ATOM   1101 H5'' U      35      17.253  19.640  36.351  1.00  0.00
ATOM   1102  C4' U      35      17.882  21.445  37.473  1.00  0.00
ATOM   1103  H4' U      35      17.030  21.354  38.146  1.00  0.00
ATOM   1104  O4' U      35      19.103  21.853  38.141  1.00  0.00
ATOM   1105  C1' U      35      19.086  23.279  38.218  1.00  0.00
ATOM   1106  H1' U      35      19.051  23.604  39.258  1.00  0.00
ATOM   1107  N1  U      35      20.296  23.902  37.610  1.00  0.00
ATOM   1108  C6  U      35      21.101  23.197  36.792  1.00  0.00
ATOM   1109  H6  U      35      20.931  22.150  36.590  1.00  0.00
ATOM   1110  C5  U      35      22.201  23.797  36.257  1.00  0.00
ATOM   1111  H5  U      35      22.821  23.283  35.538  1.00  0.00
ATOM   1112  C4  U      35      22.447  25.211  36.431  1.00  0.00
ATOM   1113  O4  U      35      23.291  25.877  35.780  1.00  0.00
ATOM   1114  N3  U      35      21.669  25.827  37.445  1.00  0.00
ATOM   1115  H3  U      35      21.804  26.822  37.557  1.00  0.00
ATOM   1116  C2  U      35      20.572  25.222  38.006  1.00  0.00
ATOM   1117  O2  U      35      19.863  25.901  38.781  1.00  0.00
ATOM   1118  C3' U      35      17.665  22.620  36.473  1.00  0.00
ATOM   1119  H3' U      35      18.423  22.713  35.694  1.00  0.00
ATOM   1120  C2' U      35      17.818  23.782  37.496  1.00  0.00
ATOM   1121  H2' U      35      18.027  24.707  36.957  1.00  0.00
ATOM   1122  O2' U      35      16.647  23.765  38.346  1.00  0.00
ATOM   1123 HO2' U      35      16.429  24.696  38.429  1.00  0.00
ATOM   1124  O3' U      35      16.366  22.539  35.906  1.00  0.00
ATOM   1125  P   G      36      15.976  23.310  34.630  1.00  0.00
ATOM   1126  OP1 G      36      14.549  23.176  34.320  1.00  0.00
ATOM   1127  OP2 G      36      17.011  22.998  33.658  1.00  0.00
ATOM   1128  O5' G      36      16.202  24.858  34.982  1.00  0.00
ATOM   1129  C5' G      36      15.265  25.544  35.829  1.00  0.00
ATOM   1130  H5' G      36      15.368  25.031  36.785  1.00  0.00
ATOM   1131 H5'' G      36      14.295  25.426  35.345  1.00  0.00
ATOM   1132  C4' G      36      15.648  27.007  35.990  1.00  0.00
ATOM   1133  H4' G      36      14.825  27.469  36.535  1.00  0.00
ATOM   1134  O4' G      36      16.927  27.194  36.625  1.00  0.00
ATOM   1135  C1' G      36      17.441  28.397  36.030  1.00  0.00
ATOM   1136  H1' G      36      17.622  29.259  36.672  1.00  0.00
ATOM   1137  N9  G      36      18.834  28.058  35.508  1.00  0.00
ATOM   1138  C8  G      36      19.257  26.827  35.011  1.00  0.00
ATOM   1139  H8  G      36      18.670  25.933  34.860  1.00  0.00
ATOM   1140  N7  G      36      20.457  26.818  34.544  1.00  0.00
ATOM   1141  C5  G      36      20.920  28.140  34.765  1.00  0.00
ATOM   1142  C6  G      36      22.128  28.841  34.386  1.00  0.00
ATOM   1143  O6  G      36      23.172  28.389  33.902  1.00  0.00
ATOM   1144  N1  G      36      22.100  30.186  34.601  1.00  0.00
ATOM   1145  H1  G      36      22.832  30.724  34.158  1.00  0.00
ATOM   1146  C2  G      36      20.989  30.865  34.981  1.00  0.00
ATOM   1147  N2  G      36      21.096  32.177  34.653  1.00  0.00
ATOM   1148  H21 G      36      20.346  32.828  34.833  1.00  0.00
ATOM   1149  H22 G      36      22.013  32.580  34.525  1.00  0.00
ATOM   1150  N3  G      36      19.819  30.263  35.228  1.00  0.00
ATOM   1151  C4  G      36      19.832  28.892  35.130  1.00  0.00
ATOM   1152  C3' G      36      15.701  27.624  34.613  1.00  0.00
ATOM   1153  H3' G      36      16.276  27.062  33.877  1.00  0.00
ATOM   1154  C2' G      36      16.552  28.904  34.883  1.00  0.00
ATOM   1155  H2' G      36      17.145  29.206  34.020  1.00  0.00
ATOM   1156  O2' G      36      15.651  29.915  35.417  1.00  0.00
ATOM   1157 HO2' G      36      16.168  30.665  35.720  1.00  0.00
ATOM   1158  O3' G      36      14.417  27.908  34.152  1.00  0.00
ATOM   1159  P   U      37      14.144  28.278  32.658  1.00  0.00
ATOM   1160  OP1 U      37      12.770  28.841  32.556  1.00  0.00
ATOM   1161  OP2 U      37      14.488  27.107  31.848  1.00  0.00
ATOM   1162  O5' U      37      15.176  29.405  32.270  1.00  0.00
ATOM   1163  C5' U      37      14.905  30.795  32.485  1.00  0.00
ATOM   1164  H5' U      37      14.749  31.066  33.529  1.00  0.00
ATOM   1165 H5'' U      37      14.030  31.027  31.878  1.00  0.00
ATOM   1166  C4' U      37      16.009  31.634  31.985  1.00  0.00
ATOM   1167  H4' U      37      15.707  32.679  32.065  1.00  0.00
ATOM   1168  O4' U      37      17.319  31.322  32.650  1.00  0.00
ATOM   1169  C1' U      37      18.384  31.526  31.765  1.00  0.00
ATOM   1170  H1' U      37      18.978  32.382  32.086  1.00  0.00
ATOM   1171  N1  U      37      19.366  30.399  31.703  1.00  0.00
ATOM   1172  C6  U      37      18.913  29.069  31.705  1.00  0.00
ATOM   1173  H6  U      37      17.878  28.931  31.978  1.00  0.00
ATOM   1174  C5  U      37      19.768  28.086  31.221  1.00  0.00
ATOM   1175  H5  U      37      19.490  27.047  31.115  1.00  0.00
ATOM   1176  C4  U      37      21.152  28.334  30.813  1.00  0.00
ATOM   1177  O4  U      37      21.961  27.561  30.292  1.00  0.00
ATOM   1178  N3  U      37      21.487  29.668  30.968  1.00  0.00
ATOM   1179  H3  U      37      22.324  29.916  30.461  1.00  0.00
ATOM   1180  C2  U      37      20.675  30.707  31.306  1.00  0.00
ATOM   1181  O2  U      37      21.035  31.872  31.348  1.00  0.00
ATOM   1182  C3' U      37      16.385  31.384  30.461  1.00  0.00
ATOM   1183  H3' U      37      16.447  30.306  30.308  1.00  0.00
ATOM   1184  C2' U      37      17.792  31.943  30.401  1.00  0.00
ATOM   1185  H2' U      37      18.280  31.387  29.601  1.00  0.00
ATOM   1186  O2' U      37      17.832  33.307  30.040  1.00  0.00
ATOM   1187 HO2' U      37      17.321  33.423  29.236  1.00  0.00
ATOM   1188  O3' U      37      15.479  31.878  29.480  1.00  0.00
ATOM   1189  P   A      38      15.568  31.523  28.012  1.00  0.00
ATOM   1190  OP1 A      38      14.283  31.812  27.478  1.00  0.00
ATOM   1191  OP2 A      38      16.127  30.148  27.857  1.00  0.00
ATOM   1192  O5' A      38      16.673  32.488  27.298  1.00  0.00
ATOM   1193  C5' A      38      16.325  33.861  27.087  1.00  0.00
ATOM   1194  H5' A      38      16.011  34.298  28.035  1.00  0.00
ATOM   1195 H5'' A      38      15.417  33.967  26.493  1.00  0.00
ATOM   1196  C4' A      38      17.506  34.705  26.444  1.00  0.00
ATOM   1197  H4' A      38      17.222  35.745  26.289  1.00  0.00
ATOM   1198  O4' A      38      18.674  34.606  27.316  1.00  0.00
ATOM   1199  C1' A      38      19.854  34.894  26.533  1.00  0.00
ATOM   1200  H1' A      38      20.317  35.856  26.755  1.00  0.00
ATOM   1201  N9  A      38      20.865  33.896  26.925  1.00  0.00
ATOM   1202  C8  A      38      20.921  33.119  28.041  1.00  0.00
ATOM   1203  H8  A      38      20.101  32.908  28.711  1.00  0.00
ATOM   1204  N7  A      38      22.153  32.654  28.268  1.00  0.00
ATOM   1205  C5  A      38      22.925  33.090  27.170  1.00  0.00
ATOM   1206  C6  A      38      24.246  32.960  26.692  1.00  0.00
ATOM   1207  N6  A      38      25.213  32.320  27.331  1.00  0.00
ATOM   1208  H61 A      38      25.007  31.807  28.176  1.00  0.00
ATOM   1209  H62 A      38      26.133  32.290  26.916  1.00  0.00
ATOM   1210  N1  A      38      24.654  33.423  25.534  1.00  0.00
ATOM   1211  C2  A      38      23.838  34.174  24.835  1.00  0.00
ATOM   1212  H2  A      38      24.131  34.601  23.887  1.00  0.00
ATOM   1213  N3  A      38      22.551  34.414  25.180  1.00  0.00
ATOM   1214  C4  A      38      22.147  33.836  26.328  1.00  0.00
ATOM   1215  C3' A      38      18.107  34.120  25.142  1.00  0.00
ATOM   1216  H3' A      38      18.352  33.069  25.296  1.00  0.00
ATOM   1217  C2' A      38      19.419  34.871  25.055  1.00  0.00
ATOM   1218  H2' A      38      20.083  34.352  24.364  1.00  0.00
ATOM   1219  O2' A      38      19.205  36.227  24.591  1.00  0.00
ATOM   1220 HO2' A      38      18.740  36.286  23.754  1.00  0.00
ATOM   1221  O3' A      38      17.383  34.454  24.018  1.00  0.00
ATOM   1222  P   A      39      17.168  33.298  22.939  1.00  0.00
ATOM   1223  OP1 A      39      16.208  33.690  21.921  1.00  0.00
ATOM   1224  OP2 A      39      16.802  32.110  23.694  1.00  0.00
ATOM   1225  O5' A      39      18.508  33.017  22.159  1.00  0.00
ATOM   1226  C5' A      39      19.060  33.831  21.168  1.00  0.00
ATOM   1227  H5' A      39      19.015  34.867  21.504  1.00  0.00
ATOM   1228 H5'' A      39      18.609  33.695  20.185  1.00  0.00
ATOM   1229  C4' A      39      20.513  33.462  20.930  1.00  0.00
ATOM   1230  H4' A      39      21.000  34.125  20.215  1.00  0.00
ATOM   1231  O4' A      39      21.266  33.464  22.115  1.00  0.00
ATOM   1232  C1' A      39      22.208  32.472  22.257  1.00  0.00
ATOM   1233  H1' A      39      23.177  32.862  22.568  1.00  0.00
ATOM   1234  N9  A      39      21.799  31.516  23.343  1.00  0.00
ATOM   1235  C8  A      39      20.709  31.511  24.161  1.00  0.00
ATOM   1236  H8  A      39      19.869  32.158  23.953  1.00  0.00
ATOM   1237  N7  A      39      20.741  30.803  25.247  1.00  0.00
ATOM   1238  C5  A      39      22.102  30.350  25.145  1.00  0.00
ATOM   1239  C6  A      39      22.982  29.715  26.037  1.00  0.00
ATOM   1240  N6  A      39      22.633  29.467  27.300  1.00  0.00
ATOM   1241  H61 A      39      21.674  29.731  27.478  1.00  0.00
ATOM   1242  H62 A      39      23.285  29.127  27.992  1.00  0.00
ATOM   1243  N1  A      39      24.269  29.559  25.822  1.00  0.00
ATOM   1244  C2  A      39      24.688  30.054  24.655  1.00  0.00
ATOM   1245  H2  A      39      25.763  30.029  24.555  1.00  0.00
ATOM   1246  N3  A      39      24.016  30.573  23.679  1.00  0.00
ATOM   1247  C4  A      39      22.701  30.704  23.974  1.00  0.00
ATOM   1248  C3' A      39      20.698  32.039  20.439  1.00  0.00
ATOM   1249  H3' A      39      20.132  31.361  21.078  1.00  0.00
ATOM   1250  C2' A      39      22.153  31.864  20.853  1.00  0.00
ATOM   1251  H2' A      39      22.310  30.787  20.898  1.00  0.00
ATOM   1252  O2' A      39      23.046  32.462  19.890  1.00  0.00
ATOM   1253 HO2' A      39      22.841  31.985  19.082  1.00  0.00
ATOM   1254  O3' A      39      20.454  31.667  19.089  1.00  0.00
ATOM   1255  P   U      40      19.580  30.493  18.655  1.00  0.00
ATOM   1256  OP1 U      40      19.130  30.831  17.320  1.00  0.00
ATOM   1257  OP2 U      40      18.498  30.217  19.632  1.00  0.00
ATOM   1258  O5' U      40      20.698  29.242  18.662  1.00  0.00
ATOM   1259  C5' U      40      22.064  29.378  18.142  1.00  0.00
ATOM   1260  H5' U      40      22.493  30.318  18.488  1.00  0.00
ATOM   1261 H5'' U      40      21.980  29.486  17.061  1.00  0.00
ATOM   1262  C4' U      40      22.939  28.180  18.700  1.00  0.00
ATOM   1263  H4' U      40      23.962  28.296  18.343  1.00  0.00
ATOM   1264  O4' U      40      23.059  28.079  20.119  1.00  0.00
ATOM   1265  C1' U      40      22.579  26.741  20.469  1.00  0.00
ATOM   1266  H1' U      40      23.443  26.087  20.347  1.00  0.00
ATOM   1267  N1  U      40      22.224  26.727  21.926  1.00  0.00
ATOM   1268  C6  U      40      21.421  27.788  22.366  1.00  0.00
ATOM   1269  H6  U      40      21.072  28.583  21.724  1.00  0.00
ATOM   1270  C5  U      40      21.063  27.776  23.649  1.00  0.00
ATOM   1271  H5  U      40      20.450  28.592  24.003  1.00  0.00
ATOM   1272  C4  U      40      21.543  26.790  24.591  1.00  0.00
ATOM   1273  O4  U      40      21.307  26.802  25.761  1.00  0.00
ATOM   1274  N3  U      40      22.139  25.727  24.063  1.00  0.00
ATOM   1275  H3  U      40      22.397  24.986  24.698  1.00  0.00
ATOM   1276  C2  U      40      22.436  25.576  22.702  1.00  0.00
ATOM   1277  O2  U      40      22.961  24.527  22.318  1.00  0.00
ATOM   1278  C3' U      40      22.373  26.825  18.165  1.00  0.00
ATOM   1279  H3' U      40      21.724  26.988  17.304  1.00  0.00
ATOM   1280  C2' U      40      21.524  26.356  19.350  1.00  0.00
ATOM   1281  H2' U      40      20.620  26.965  19.354  1.00  0.00
ATOM   1282  O2' U      40      21.268  24.967  19.181  1.00  0.00
ATOM   1283 HO2' U      40      21.473  24.722  18.276  1.00  0.00
ATOM   1284  O3' U      40      23.602  26.009  17.873  1.00  0.00
ATOM   1285  P   G      41      23.510  24.779  16.803  1.00  0.00
ATOM   1286  OP1 G      41      22.138  24.222  16.706  1.00  0.00
ATOM   1287  OP2 G      41      24.597  23.794  16.932  1.00  0.00
ATOM   1288  O5' G      41      23.751  25.644  15.439  1.00  0.00
ATOM   1289  C5' G      41      25.058  25.775  14.826  1.00  0.00
ATOM   1290  H5' G      41      25.188  25.044  14.028  1.00  0.00
ATOM   1291 H5'' G      41      25.775  25.382  15.547  1.00  0.00
ATOM   1292  C4' G      41      25.389  27.155  14.284  1.00  0.00
ATOM   1293  H4' G      41      26.439  27.128  13.995  1.00  0.00
ATOM   1294  O4' G      41      24.615  27.343  13.121  1.00  0.00
ATOM   1295  C1' G      41      23.405  27.949  13.485  1.00  0.00
ATOM   1296  H1' G      41      23.121  28.749  12.801  1.00  0.00
ATOM   1297  N9  G      41      22.344  26.845  13.489  1.00  0.00
ATOM   1298  C8  G      41      22.452  25.830  12.600  1.00  0.00
ATOM   1299  H8  G      41      23.317  25.553  12.016  1.00  0.00
ATOM   1300  N7  G      41      21.405  25.045  12.739  1.00  0.00
ATOM   1301  C5  G      41      20.546  25.723  13.648  1.00  0.00
ATOM   1302  C6  G      41      19.242  25.395  14.138  1.00  0.00
ATOM   1303  O6  G      41      18.547  24.414  13.828  1.00  0.00
ATOM   1304  N1  G      41      18.691  26.187  15.122  1.00  0.00
ATOM   1305  H1  G      41      17.829  25.895  15.560  1.00  0.00
ATOM   1306  C2  G      41      19.345  27.357  15.492  1.00  0.00
ATOM   1307  N2  G      41      18.742  28.175  16.300  1.00  0.00
ATOM   1308  H21 G      41      19.123  29.094  16.472  1.00  0.00
ATOM   1309  H22 G      41      17.987  27.808  16.861  1.00  0.00
ATOM   1310  N3  G      41      20.549  27.786  14.987  1.00  0.00
ATOM   1311  C4  G      41      21.071  26.839  14.116  1.00  0.00
ATOM   1312  C3' G      41      25.107  28.379  15.242  1.00  0.00
ATOM   1313  H3' G      41      25.159  28.138  16.304  1.00  0.00
ATOM   1314  C2' G      41      23.585  28.667  14.837  1.00  0.00
ATOM   1315  H2' G      41      22.945  28.224  15.600  1.00  0.00
ATOM   1316  O2' G      41      23.503  30.073  14.704  1.00  0.00
ATOM   1317 HO2' G      41      24.427  30.270  14.532  1.00  0.00
ATOM   1318  O3' G      41      26.040  29.372  14.787  1.00  0.00
ATOM   1319  P   G      42      27.396  29.535  15.511  1.00  0.00
ATOM   1320  OP1 G      42      28.004  30.811  15.063  1.00  0.00
ATOM   1321  OP2 G      42      28.170  28.245  15.489  1.00  0.00
ATOM   1322  O5' G      42      26.922  29.714  17.045  1.00  0.00
ATOM   1323  C5' G      42      26.636  31.041  17.498  1.00  0.00
ATOM   1324  H5' G      42      25.785  31.357  16.895  1.00  0.00
ATOM   1325 H5'' G      42      27.527  31.603  17.217  1.00  0.00
ATOM   1326  C4' G      42      26.389  31.184  19.016  1.00  0.00
ATOM   1327  H4' G      42      26.128  32.235  19.143  1.00  0.00
ATOM   1328  O4' G      42      25.319  30.339  19.367  1.00  0.00
ATOM   1329  C1' G      42      25.620  29.801  20.674  1.00  0.00
ATOM   1330  H1' G      42      24.758  29.885  21.335  1.00  0.00
ATOM   1331  N9  G      42      25.906  28.349  20.669  1.00  0.00
ATOM   1332  C8  G      42      26.233  27.561  19.531  1.00  0.00
ATOM   1333  H8  G      42      26.344  28.009  18.555  1.00  0.00
ATOM   1334  N7  G      42      26.296  26.276  19.825  1.00  0.00
ATOM   1335  C5  G      42      26.112  26.210  21.174  1.00  0.00
ATOM   1336  C6  G      42      25.921  25.071  22.016  1.00  0.00
ATOM   1337  O6  G      42      25.952  23.822  21.743  1.00  0.00
ATOM   1338  N1  G      42      25.651  25.381  23.283  1.00  0.00
ATOM   1339  H1  G      42      25.630  24.600  23.923  1.00  0.00
ATOM   1340  C2  G      42      25.354  26.619  23.785  1.00  0.00
ATOM   1341  N2  G      42      24.957  26.746  24.984  1.00  0.00
ATOM   1342  H21 G      42      24.886  27.700  25.311  1.00  0.00
ATOM   1343  H22 G      42      25.079  25.933  25.571  1.00  0.00
ATOM   1344  N3  G      42      25.397  27.686  22.987  1.00  0.00
ATOM   1345  C4  G      42      25.882  27.450  21.740  1.00  0.00
ATOM   1346  C3' G      42      27.596  30.882  19.999  1.00  0.00
ATOM   1347  H3' G      42      28.190  30.030  19.668  1.00  0.00
ATOM   1348  C2' G      42      26.780  30.619  21.233  1.00  0.00
ATOM   1349  H2' G      42      27.164  29.971  22.021  1.00  0.00
ATOM   1350  O2' G      42      26.038  31.772  21.767  1.00  0.00
ATOM   1351 HO2' G      42      25.524  31.462  22.517  1.00  0.00
ATOM   1352  O3' G      42      28.411  32.041  20.114  1.00  0.00
ATOM   1353  P   U      43      29.852  31.977  20.789  1.00  0.00
ATOM   1354  OP1 U      43      30.644  33.158  20.384  1.00  0.00
ATOM   1355  OP2 U      43      30.418  30.619  20.583  1.00  0.00
ATOM   1356  O5' U      43      29.449  32.058  22.380  1.00  0.00
ATOM   1357  C5' U      43      28.680  33.108  22.886  1.00  0.00
ATOM   1358  H5' U      43      27.771  33.222  22.295  1.00  0.00
ATOM   1359 H5'' U      43      29.285  34.004  22.753  1.00  0.00
ATOM   1360  C4' U      43      28.290  33.065  24.405  1.00  0.00
ATOM   1361  H4' U      43      27.558  33.838  24.636  1.00  0.00
ATOM   1362  O4' U      43      27.581  31.805  24.593  1.00  0.00
ATOM   1363  C1' U      43      28.284  30.960  25.543  1.00  0.00
ATOM   1364  H1' U      43      27.757  30.970  26.497  1.00  0.00
ATOM   1365  N1  U      43      28.360  29.528  25.194  1.00  0.00
ATOM   1366  C6  U      43      28.905  29.123  24.014  1.00  0.00
ATOM   1367  H6  U      43      29.162  29.888  23.296  1.00  0.00
ATOM   1368  C5  U      43      29.052  27.796  23.765  1.00  0.00
ATOM   1369  H5  U      43      29.284  27.463  22.764  1.00  0.00
ATOM   1370  C4  U      43      28.545  26.751  24.630  1.00  0.00
ATOM   1371  O4  U      43      28.598  25.550  24.388  1.00  0.00
ATOM   1372  N3  U      43      27.867  27.267  25.708  1.00  0.00
ATOM   1373  H3  U      43      27.488  26.557  26.319  1.00  0.00
ATOM   1374  C2  U      43      27.852  28.587  26.090  1.00  0.00
ATOM   1375  O2  U      43      27.370  28.897  27.168  1.00  0.00
ATOM   1376  C3' U      43      29.517  33.042  25.403  1.00  0.00
ATOM   1377  H3' U      43      30.376  33.419  24.849  1.00  0.00
ATOM   1378  C2' U      43      29.702  31.562  25.658  1.00  0.00
ATOM   1379  H2' U      43      30.300  31.230  24.809  1.00  0.00
ATOM   1380  O2' U      43      30.222  31.144  26.939  1.00  0.00
ATOM   1381 HO2' U      43      29.747  31.589  27.644  1.00  0.00
ATOM   1382  O3' U      43      29.188  33.754  26.582  1.00  0.00
ATOM   1383  P   A      44      29.922  35.078  27.042  1.00  0.00
ATOM   1384  OP1 A      44      31.247  35.045  26.365  1.00  0.00
ATOM   1385  OP2 A      44      29.777  35.106  28.539  1.00  0.00
ATOM   1386  O5' A      44      29.050  36.195  26.413  1.00  0.00
ATOM   1387  C5' A      44      29.249  36.702  25.112  1.00  0.00
ATOM   1388  H5' A      44      29.491  35.908  24.406  1.00  0.00
ATOM   1389 H5'' A      44      30.136  37.334  25.147  1.00  0.00
ATOM   1390  C4' A      44      28.124  37.510  24.502  1.00  0.00
ATOM   1391  H4' A      44      28.543  37.929  23.587  1.00  0.00
ATOM   1392  O4' A      44      26.953  36.739  24.365  1.00  0.00
ATOM   1393  C1' A      44      25.837  37.542  24.713  1.00  0.00
ATOM   1394  H1' A      44      24.964  37.585  24.062  1.00  0.00
ATOM   1395  N9  A      44      25.250  36.903  25.956  1.00  0.00
ATOM   1396  C8  A      44      25.677  35.973  26.851  1.00  0.00
ATOM   1397  H8  A      44      26.686  35.587  26.841  1.00  0.00
ATOM   1398  N7  A      44      24.852  35.747  27.875  1.00  0.00
ATOM   1399  C5  A      44      23.740  36.573  27.559  1.00  0.00
ATOM   1400  C6  A      44      22.500  36.755  28.111  1.00  0.00
ATOM   1401  N6  A      44      22.059  36.114  29.134  1.00  0.00
ATOM   1402  H61 A      44      22.688  35.438  29.541  1.00  0.00
ATOM   1403  H62 A      44      21.175  36.412  29.522  1.00  0.00
ATOM   1404  N1  A      44      21.683  37.698  27.630  1.00  0.00
ATOM   1405  C2  A      44      22.059  38.274  26.470  1.00  0.00
ATOM   1406  H2  A      44      21.382  38.960  25.982  1.00  0.00
ATOM   1407  N3  A      44      23.140  38.245  25.820  1.00  0.00
ATOM   1408  C4  A      44      23.994  37.340  26.455  1.00  0.00
ATOM   1409  C3' A      44      27.817  38.686  25.371  1.00  0.00
ATOM   1410  H3' A      44      27.894  38.340  26.401  1.00  0.00
ATOM   1411  C2' A      44      26.378  38.956  24.949  1.00  0.00
ATOM   1412  H2' A      44      25.915  39.476  25.787  1.00  0.00
ATOM   1413  O2' A      44      26.292  39.734  23.776  1.00  0.00
ATOM   1414 HO2' A      44      27.048  40.326  23.759  1.00  0.00
ATOM   1415  O3' A      44      28.703  39.745  25.050  1.00  0.00
ATOM   1416  P   C      45      29.678  40.405  26.166  1.00  0.00
ATOM   1417  OP1 C      45      30.567  41.346  25.454  1.00  0.00
ATOM   1418  OP2 C      45      30.353  39.429  27.041  1.00  0.00
ATOM   1419  O5' C      45      28.558  41.107  27.028  1.00  0.00
ATOM   1420  C5' C      45      27.946  42.296  26.453  1.00  0.00
ATOM   1421  H5' C      45      27.592  42.073  25.447  1.00  0.00
ATOM   1422 H5'' C      45      28.733  43.047  26.389  1.00  0.00
ATOM   1423  C4' C      45      26.765  42.751  27.321  1.00  0.00
ATOM   1424  H4' C      45      26.383  43.698  26.942  1.00  0.00
ATOM   1425  O4' C      45      25.728  41.789  27.213  1.00  0.00
ATOM   1426  C1' C      45      25.149  41.647  28.510  1.00  0.00
ATOM   1427  H1' C      45      24.127  41.890  28.218  1.00  0.00
ATOM   1428  N1  C      45      25.115  40.324  29.078  1.00  0.00
ATOM   1429  C6  C      45      26.187  39.472  28.831  1.00  0.00
ATOM   1430  H6  C      45      26.882  39.723  28.044  1.00  0.00
ATOM   1431  C5  C      45      26.364  38.307  29.446  1.00  0.00
ATOM   1432  H5  C      45      27.174  37.638  29.196  1.00  0.00
ATOM   1433  C4  C      45      25.396  37.941  30.393  1.00  0.00
ATOM   1434  N4  C      45      25.586  36.854  31.072  1.00  0.00
ATOM   1435  H41 C      45      26.435  36.323  30.939  1.00  0.00
ATOM   1436  H42 C      45      24.783  36.714  31.668  1.00  0.00
ATOM   1437  N3  C      45      24.411  38.722  30.767  1.00  0.00
ATOM   1438  C2  C      45      24.168  39.882  30.022  1.00  0.00
ATOM   1439  O2  C      45      23.255  40.621  30.297  1.00  0.00
ATOM   1440  C3' C      45      27.085  43.025  28.759  1.00  0.00
ATOM   1441  H3' C      45      27.894  42.304  28.875  1.00  0.00
ATOM   1442  C2' C      45      25.788  42.615  29.426  1.00  0.00
ATOM   1443  H2' C      45      25.868  42.181  30.422  1.00  0.00
ATOM   1444  O2' C      45      24.917  43.731  29.390  1.00  0.00
ATOM   1445 HO2' C      45      25.448  44.519  29.256  1.00  0.00
ATOM   1446  O3' C      45      27.456  44.340  29.032  1.00  0.00
ATOM   1447  P   U      46      28.457  44.641  30.093  1.00  0.00
ATOM   1448  OP1 U      46      28.597  46.103  30.171  1.00  0.00
ATOM   1449  OP2 U      46      29.676  43.907  29.824  1.00  0.00
ATOM   1450  O5' U      46      27.935  44.078  31.460  1.00  0.00
ATOM   1451  C5' U      46      26.854  44.724  32.159  1.00  0.00
ATOM   1452  H5' U      46      26.051  44.917  31.448  1.00  0.00
ATOM   1453 H5'' U      46      27.290  45.617  32.606  1.00  0.00
ATOM   1454  C4' U      46      26.376  43.740  33.200  1.00  0.00
ATOM   1455  H4' U      46      25.539  44.227  33.700  1.00  0.00
ATOM   1456  O4' U      46      26.042  42.510  32.700  1.00  0.00
ATOM   1457  C1' U      46      26.235  41.552  33.717  1.00  0.00
ATOM   1458  H1' U      46      25.224  41.307  34.044  1.00  0.00
ATOM   1459  N1  U      46      26.935  40.338  33.257  1.00  0.00
ATOM   1460  C6  U      46      27.810  40.299  32.166  1.00  0.00
ATOM   1461  H6  U      46      27.669  41.128  31.489  1.00  0.00
ATOM   1462  C5  U      46      28.557  39.171  31.894  1.00  0.00
ATOM   1463  H5  U      46      29.193  39.153  31.021  1.00  0.00
ATOM   1464  C4  U      46      28.564  38.003  32.743  1.00  0.00
ATOM   1465  O4  U      46      29.228  37.026  32.552  1.00  0.00
ATOM   1466  N3  U      46      27.679  38.184  33.838  1.00  0.00
ATOM   1467  H3  U      46      27.587  37.445  34.521  1.00  0.00
ATOM   1468  C2  U      46      26.827  39.216  34.068  1.00  0.00
ATOM   1469  O2  U      46      25.972  39.112  34.996  1.00  0.00
ATOM   1470  C3' U      46      27.522  43.526  34.231  1.00  0.00
ATOM   1471  H3' U      46      28.496  43.419  33.752  1.00  0.00
ATOM   1472  C2' U      46      27.053  42.266  34.870  1.00  0.00
ATOM   1473  H2' U      46      27.892  41.690  35.260  1.00  0.00
ATOM   1474  O2' U      46      26.144  42.525  35.970  1.00  0.00
ATOM   1475 HO2' U      46      26.662  42.553  36.778  1.00  0.00
ATOM   1476  O3' U      46      27.605  44.712  35.063  1.00  0.00
ATOM   1477  P   G      47      28.900  44.946  35.989  1.00  0.00
ATOM   1478  OP1 G      47      28.712  46.168  36.723  1.00  0.00
ATOM   1479  OP2 G      47      30.129  44.731  35.143  1.00  0.00
ATOM   1480  O5' G      47      28.849  43.785  37.073  1.00  0.00
ATOM   1481  C5' G      47      28.034  43.688  38.221  1.00  0.00
ATOM   1482  H5' G      47      27.036  44.099  38.065  1.00  0.00
ATOM   1483 H5'' G      47      28.400  44.446  38.913  1.00  0.00
ATOM   1484  C4' G      47      28.052  42.270  38.748  1.00  0.00
ATOM   1485  H4' G      47      27.192  42.096  39.395  1.00  0.00
ATOM   1486  O4' G      47      28.026  41.321  37.696  1.00  0.00
ATOM   1487  C1' G      47      28.810  40.145  37.965  1.00  0.00
ATOM   1488  H1' G      47      28.155  39.273  37.986  1.00  0.00
ATOM   1489  N9  G      47      29.696  39.833  36.896  1.00  0.00
ATOM   1490  C8  G      47      30.419  40.641  36.032  1.00  0.00
ATOM   1491  H8  G      47      30.290  41.711  36.102  1.00  0.00
ATOM   1492  N7  G      47      31.200  40.059  35.186  1.00  0.00
ATOM   1493  C5  G      47      31.007  38.706  35.539  1.00  0.00
ATOM   1494  C6  G      47      31.647  37.549  34.969  1.00  0.00
ATOM   1495  O6  G      47      32.488  37.328  34.058  1.00  0.00
ATOM   1496  N1  G      47      31.193  36.377  35.528  1.00  0.00
ATOM   1497  H1  G      47      31.681  35.515  35.330  1.00  0.00
ATOM   1498  C2  G      47      30.410  36.305  36.663  1.00  0.00
ATOM   1499  N2  G      47      30.215  35.047  37.150  1.00  0.00
ATOM   1500  H21 G      47      29.793  35.081  38.067  1.00  0.00
ATOM   1501  H22 G      47      30.463  34.206  36.649  1.00  0.00
ATOM   1502  N3  G      47      29.786  37.338  37.235  1.00  0.00
ATOM   1503  C4  G      47      30.111  38.511  36.578  1.00  0.00
ATOM   1504  C3' G      47      29.361  41.966  39.481  1.00  0.00
ATOM   1505  H3' G      47      30.162  42.542  39.018  1.00  0.00
ATOM   1506  C2' G      47      29.450  40.432  39.330  1.00  0.00
ATOM   1507  H2' G      47      30.480  40.094  39.442  1.00  0.00
ATOM   1508  O2' G      47      28.748  39.696  40.229  1.00  0.00
ATOM   1509 HO2' G      47      29.384  39.519  40.926  1.00  0.00
ATOM   1510  O3' G      47      29.315  42.365  40.824  1.00  0.00
ATOM   1511  P   A      48      30.631  42.355  41.837  1.00  0.00
ATOM   1512  OP1 A      48      31.726  43.063  41.234  1.00  0.00
ATOM   1513  OP2 A      48      30.752  40.910  42.249  1.00  0.00
ATOM   1514  O5' A      48      29.936  43.304  42.929  1.00  0.00
ATOM   1515  C5' A      48      29.661  44.701  42.640  1.00  0.00
ATOM   1516  H5' A      48      29.433  44.621  41.577  1.00  0.00
ATOM   1517 H5'' A      48      30.578  45.280  42.747  1.00  0.00
ATOM   1518  C4' A      48      28.519  45.427  43.451  1.00  0.00
ATOM   1519  H4' A      48      28.602  46.513  43.479  1.00  0.00
ATOM   1520  O4' A      48      27.202  45.045  42.952  1.00  0.00
ATOM   1521  C1' A      48      26.283  44.841  44.013  1.00  0.00
ATOM   1522  H1' A      48      25.417  45.493  43.902  1.00  0.00
ATOM   1523  N9  A      48      25.927  43.448  43.936  1.00  0.00
ATOM   1524  C8  A      48      26.439  42.409  43.147  1.00  0.00
ATOM   1525  H8  A      48      27.302  42.632  42.537  1.00  0.00
ATOM   1526  N7  A      48      25.862  41.267  43.426  1.00  0.00
ATOM   1527  C5  A      48      24.781  41.606  44.366  1.00  0.00
ATOM   1528  C6  A      48      23.797  40.903  45.029  1.00  0.00
ATOM   1529  N6  A      48      23.503  39.602  44.878  1.00  0.00
ATOM   1530  H61 A      48      22.776  39.158  45.419  1.00  0.00
ATOM   1531  H62 A      48      24.161  39.133  44.272  1.00  0.00
ATOM   1532  N1  A      48      23.056  41.467  45.993  1.00  0.00
ATOM   1533  C2  A      48      23.313  42.777  46.260  1.00  0.00
ATOM   1534  H2  A      48      22.701  43.258  47.008  1.00  0.00
ATOM   1535  N3  A      48      24.316  43.504  45.709  1.00  0.00
ATOM   1536  C4  A      48      24.932  42.892  44.714  1.00  0.00
ATOM   1537  C3' A      48      28.439  45.013  44.931  1.00  0.00
ATOM   1538  H3' A      48      28.717  43.961  45.001  1.00  0.00
ATOM   1539  C2' A      48      27.033  45.253  45.335  1.00  0.00
ATOM   1540  H2' A      48      26.746  44.629  46.181  1.00  0.00
ATOM   1541  O2' A      48      26.655  46.670  45.586  1.00  0.00
ATOM   1542 HO2' A      48      25.890  46.688  46.166  1.00  0.00
ATOM   1543  O3' A      48      29.228  45.766  45.757  1.00  0.00
ATOM   1544  P   A      49      29.992  45.037  46.853  1.00  0.00
ATOM   1545  OP1 A      49      30.847  45.993  47.525  1.00  0.00
ATOM   1546  OP2 A      49      30.579  43.823  46.271  1.00  0.00
ATOM   1547  O5' A      49      28.813  44.593  47.867  1.00  0.00
ATOM   1548  C5' A      49      28.271  45.633  48.621  1.00  0.00
ATOM   1549  H5' A      49      27.921  46.474  48.023  1.00  0.00
ATOM   1550 H5'' A      49      29.092  45.955  49.262  1.00  0.00
ATOM   1551  C4' A      49      27.159  45.257  49.563  1.00  0.00
ATOM   1552  H4' A      49      26.609  46.101  49.978  1.00  0.00
ATOM   1553  O4' A      49      26.098  44.513  48.895  1.00  0.00
ATOM   1554  C1' A      49      25.567  43.530  49.788  1.00  0.00
ATOM   1555  H1' A      49      24.529  43.806  49.972  1.00  0.00
ATOM   1556  N9  A      49      25.506  42.206  49.070  1.00  0.00
ATOM   1557  C8  A      49      26.214  41.814  47.944  1.00  0.00
ATOM   1558  H8  A      49      26.931  42.481  47.488  1.00  0.00
ATOM   1559  N7  A      49      26.043  40.644  47.528  1.00  0.00
ATOM   1560  C5  A      49      24.992  40.240  48.418  1.00  0.00
ATOM   1561  C6  A      49      24.194  39.068  48.430  1.00  0.00
ATOM   1562  N6  A      49      24.261  38.114  47.524  1.00  0.00
ATOM   1563  H61 A      49      24.823  38.285  46.702  1.00  0.00
ATOM   1564  H62 A      49      23.777  37.258  47.754  1.00  0.00
ATOM   1565  N1  A      49      23.272  38.958  49.383  1.00  0.00
ATOM   1566  C2  A      49      23.078  40.001  50.174  1.00  0.00
ATOM   1567  H2  A      49      22.219  39.952  50.827  1.00  0.00
ATOM   1568  N3  A      49      23.643  41.147  50.182  1.00  0.00
ATOM   1569  C4  A      49      24.627  41.239  49.288  1.00  0.00
ATOM   1570  C3' A      49      27.576  44.297  50.731  1.00  0.00
ATOM   1571  H3' A      49      28.200  43.536  50.262  1.00  0.00
ATOM   1572  C2' A      49      26.345  43.571  51.113  1.00  0.00
ATOM   1573  H2' A      49      26.646  42.615  51.540  1.00  0.00
ATOM   1574  O2' A      49      25.487  44.228  52.089  1.00  0.00
ATOM   1575 HO2' A      49      25.920  43.952  52.901  1.00  0.00
ATOM   1576  O3' A      49      28.264  45.102  51.662  1.00  0.00
ATOM   1577  P   C      50      29.273  44.529  52.717  1.00  0.00
ATOM   1578  OP1 C      50      30.012  45.638  53.259  1.00  0.00
ATOM   1579  OP2 C      50      29.885  43.323  52.172  1.00  0.00
ATOM   1580  O5' C      50      28.220  43.976  53.778  1.00  0.00
ATOM   1581  C5' C      50      27.596  44.853  54.682  1.00  0.00
ATOM   1582  H5' C      50      26.884  45.560  54.256  1.00  0.00
ATOM   1583 H5'' C      50      28.258  45.597  55.123  1.00  0.00
ATOM   1584  C4' C      50      26.848  44.194  55.795  1.00  0.00
ATOM   1585  H4' C      50      26.419  44.954  56.447  1.00  0.00
ATOM   1586  O4' C      50      25.911  43.347  55.110  1.00  0.00
ATOM   1587  C1' C      50      25.619  42.297  55.988  1.00  0.00
ATOM   1588  H1' C      50      24.627  42.403  56.428  1.00  0.00
ATOM   1589  N1  C      50      25.702  40.994  55.238  1.00  0.00
ATOM   1590  C6  C      50      26.214  40.910  53.945  1.00  0.00
ATOM   1591  H6  C      50      26.666  41.810  53.555  1.00  0.00
ATOM   1592  C5  C      50      25.991  39.806  53.230  1.00  0.00
ATOM   1593  H5  C      50      26.352  39.927  52.219  1.00  0.00
ATOM   1594  C4  C      50      25.293  38.722  53.810  1.00  0.00
ATOM   1595  N4  C      50      25.019  37.651  53.110  1.00  0.00
ATOM   1596  H41 C      50      25.527  37.621  52.238  1.00  0.00
ATOM   1597  H42 C      50      24.879  36.802  53.639  1.00  0.00
ATOM   1598  N3  C      50      24.757  38.730  55.022  1.00  0.00
ATOM   1599  C2  C      50      25.055  39.890  55.755  1.00  0.00
ATOM   1600  O2  C      50      24.627  39.872  56.938  1.00  0.00
ATOM   1601  C3' C      50      27.718  43.244  56.592  1.00  0.00
ATOM   1602  H3' C      50      28.379  42.675  55.938  1.00  0.00
ATOM   1603  C2' C      50      26.688  42.272  57.088  1.00  0.00
ATOM   1604  H2' C      50      27.153  41.295  57.223  1.00  0.00
ATOM   1605  O2' C      50      26.006  42.723  58.260  1.00  0.00
ATOM   1606 HO2' C      50      26.630  42.969  58.946  1.00  0.00
ATOM   1607  O3' C      50      28.341  44.042  57.548  1.00  0.00
ATOM   1608  P   C      51      29.802  43.780  57.957  1.00  0.00
ATOM   1609  OP1 C      51      30.206  44.811  58.881  1.00  0.00
ATOM   1610  OP2 C      51      30.610  43.679  56.669  1.00  0.00
ATOM   1611  O5' C      51      29.800  42.403  58.735  1.00  0.00
ATOM   1612  C5' C      51      29.565  42.221  60.157  1.00  0.00
ATOM   1613  H5' C      51      28.668  42.786  60.409  1.00  0.00
ATOM   1614 H5'' C      51      30.451  42.696  60.579  1.00  0.00
ATOM   1615  C4' C      51      29.496  40.726  60.603  1.00  0.00
ATOM   1616  H4' C      51      29.362  40.651  61.682  1.00  0.00
ATOM   1617  O4' C      51      28.427  40.086  59.926  1.00  0.00
ATOM   1618  C1' C      51      28.921  38.780  59.514  1.00  0.00
ATOM   1619  H1' C      51      28.360  38.004  60.034  1.00  0.00
ATOM   1620  N1  C      51      28.648  38.574  58.056  1.00  0.00
ATOM   1621  C6  C      51      29.152  39.356  57.027  1.00  0.00
ATOM   1622  H6  C      51      29.681  40.265  57.273  1.00  0.00
ATOM   1623  C5  C      51      29.030  39.014  55.720  1.00  0.00
ATOM   1624  H5  C      51      29.508  39.595  54.945  1.00  0.00
ATOM   1625  C4  C      51      28.369  37.794  55.417  1.00  0.00
ATOM   1626  N4  C      51      28.454  37.314  54.172  1.00  0.00
ATOM   1627  H41 C      51      28.669  38.024  53.487  1.00  0.00
ATOM   1628  H42 C      51      27.964  36.438  54.058  1.00  0.00
ATOM   1629  N3  C      51      27.874  36.996  56.360  1.00  0.00
ATOM   1630  C2  C      51      28.016  37.397  57.697  1.00  0.00
ATOM   1631  O2  C      51      27.518  36.677  58.561  1.00  0.00
ATOM   1632  C3' C      51      30.768  40.135  60.166  1.00  0.00
ATOM   1633  H3' C      51      31.258  40.589  59.304  1.00  0.00
ATOM   1634  C2' C      51      30.405  38.665  59.913  1.00  0.00
ATOM   1635  H2' C      51      31.018  38.219  59.130  1.00  0.00
ATOM   1636  O2' C      51      30.486  37.856  61.062  1.00  0.00
ATOM   1637 HO2' C      51      31.376  37.973  61.404  1.00  0.00
ATOM   1638  O3' C      51      31.658  40.288  61.317  1.00  0.00
ATOM   1639  P   U      52      33.104  39.721  61.340  1.00  0.00
ATOM   1640  OP1 U      52      33.898  40.486  62.365  1.00  0.00
ATOM   1641  OP2 U      52      33.538  39.724  59.921  1.00  0.00
ATOM   1642  O5' U      52      33.010  38.210  61.781  1.00  0.00
ATOM   1643  C5' U      52      33.182  37.731  63.087  1.00  0.00
ATOM   1644  H5' U      52      32.646  38.345  63.810  1.00  0.00
ATOM   1645 H5'' U      52      34.249  37.834  63.284  1.00  0.00
ATOM   1646  C4' U      52      32.806  36.198  63.263  1.00  0.00
ATOM   1647  H4' U      52      31.783  35.971  62.964  1.00  0.00
ATOM   1648  O4' U      52      33.641  35.334  62.433  1.00  0.00
ATOM   1649  C1' U      52      34.144  34.322  63.312  1.00  0.00
ATOM   1650  H1' U      52      33.495  33.462  63.144  1.00  0.00
ATOM   1651  N1  U      52      35.502  33.926  62.915  1.00  0.00
ATOM   1652  C6  U      52      36.553  34.780  63.078  1.00  0.00
ATOM   1653  H6  U      52      36.390  35.791  63.421  1.00  0.00
ATOM   1654  C5  U      52      37.769  34.485  62.694  1.00  0.00
ATOM   1655  H5  U      52      38.534  35.231  62.845  1.00  0.00
ATOM   1656  C4  U      52      38.185  33.170  62.195  1.00  0.00
ATOM   1657  O4  U      52      39.283  32.917  61.814  1.00  0.00
ATOM   1658  N3  U      52      37.089  32.282  62.174  1.00  0.00
ATOM   1659  H3  U      52      37.231  31.383  61.737  1.00  0.00
ATOM   1660  C2  U      52      35.770  32.619  62.436  1.00  0.00
ATOM   1661  O2  U      52      34.906  31.774  62.244  1.00  0.00
ATOM   1662  C3' U      52      32.921  35.915  64.739  1.00  0.00
ATOM   1663  H3' U      52      33.209  36.804  65.301  1.00  0.00
ATOM   1664  C2' U      52      34.052  34.872  64.699  1.00  0.00
ATOM   1665  H2' U      52      34.924  35.425  65.047  1.00  0.00
ATOM   1666  O2' U      52      33.963  33.855  65.673  1.00  0.00
ATOM   1667 HO2' U      52      33.415  34.170  66.396  1.00  0.00
ATOM   1668  O3' U      52      31.666  35.315  65.123  1.00  0.00
ATOM   1669  P   G      53      31.178  35.357  66.603  1.00  0.00
ATOM   1670  OP1 G      53      30.752  36.738  66.810  1.00  0.00
ATOM   1671  OP2 G      53      32.204  34.773  67.445  1.00  0.00
ATOM   1672  O5' G      53      29.861  34.438  66.661  1.00  0.00
ATOM   1673  C5' G      53      28.749  34.786  65.863  1.00  0.00
ATOM   1674  H5' G      53      29.115  35.279  64.961  1.00  0.00
ATOM   1675 H5'' G      53      28.125  35.485  66.420  1.00  0.00
ATOM   1676  C4' G      53      27.931  33.600  65.479  1.00  0.00
ATOM   1677  H4' G      53      26.890  33.912  65.400  1.00  0.00
ATOM   1678  O4' G      53      28.444  33.069  64.304  1.00  0.00
ATOM   1679  C1' G      53      28.451  31.675  64.392  1.00  0.00
ATOM   1680  H1' G      53      28.101  31.302  63.430  1.00  0.00
ATOM   1681  N9  G      53      29.850  31.174  64.608  1.00  0.00
ATOM   1682  C8  G      53      30.997  31.926  64.892  1.00  0.00
ATOM   1683  H8  G      53      30.981  33.002  64.988  1.00  0.00
ATOM   1684  N7  G      53      32.176  31.316  64.949  1.00  0.00
ATOM   1685  C5  G      53      31.713  30.005  64.757  1.00  0.00
ATOM   1686  C6  G      53      32.455  28.810  64.737  1.00  0.00
ATOM   1687  O6  G      53      33.668  28.721  64.955  1.00  0.00
ATOM   1688  N1  G      53      31.692  27.698  64.521  1.00  0.00
ATOM   1689  H1  G      53      32.180  26.815  64.570  1.00  0.00
ATOM   1690  C2  G      53      30.418  27.716  64.174  1.00  0.00
ATOM   1691  N2  G      53      29.899  26.572  63.964  1.00  0.00
ATOM   1692  H21 G      53      28.893  26.629  63.893  1.00  0.00
ATOM   1693  H22 G      53      30.518  25.784  63.840  1.00  0.00
ATOM   1694  N3  G      53      29.646  28.808  64.211  1.00  0.00
ATOM   1695  C4  G      53      30.353  29.942  64.440  1.00  0.00
ATOM   1696  C3' G      53      27.741  32.412  66.452  1.00  0.00
ATOM   1697  H3' G      53      28.726  32.176  66.855  1.00  0.00
ATOM   1698  C2' G      53      27.436  31.286  65.510  1.00  0.00
ATOM   1699  H2' G      53      27.636  30.293  65.913  1.00  0.00
ATOM   1700  O2' G      53      26.047  31.328  65.073  1.00  0.00
ATOM   1701 HO2' G      53      25.905  30.723  64.342  1.00  0.00
ATOM   1702  O3' G      53      26.845  32.678  67.461  1.00  0.00
ATOM   1703  P   A      54      27.106  32.146  68.978  1.00  0.00
ATOM   1704  OP1 A      54      25.964  32.456  69.873  1.00  0.00
ATOM   1705  OP2 A      54      28.472  32.657  69.344  1.00  0.00
ATOM   1706  O5' A      54      27.163  30.620  68.866  1.00  0.00
ATOM   1707  C5' A      54      25.951  29.879  68.656  1.00  0.00
ATOM   1708  H5' A      54      25.477  30.345  67.792  1.00  0.00
ATOM   1709 H5'' A      54      25.375  29.938  69.579  1.00  0.00
ATOM   1710  C4' A      54      26.276  28.338  68.477  1.00  0.00
ATOM   1711  H4' A      54      25.256  27.954  68.509  1.00  0.00
ATOM   1712  O4' A      54      27.058  28.022  67.297  1.00  0.00
ATOM   1713  C1' A      54      27.889  26.883  67.527  1.00  0.00
ATOM   1714  H1' A      54      27.763  26.049  66.837  1.00  0.00
ATOM   1715  N9  A      54      29.359  27.233  67.538  1.00  0.00
ATOM   1716  C8  A      54      29.861  28.490  67.496  1.00  0.00
ATOM   1717  H8  A      54      29.287  29.385  67.302  1.00  0.00
ATOM   1718  N7  A      54      31.158  28.568  67.644  1.00  0.00
ATOM   1719  C5  A      54      31.576  27.168  67.705  1.00  0.00
ATOM   1720  C6  A      54      32.765  26.536  67.564  1.00  0.00
ATOM   1721  N6  A      54      33.953  27.128  67.687  1.00  0.00
ATOM   1722  H61 A      54      34.041  28.114  67.889  1.00  0.00
ATOM   1723  H62 A      54      34.834  26.687  67.463  1.00  0.00
ATOM   1724  N1  A      54      32.818  25.196  67.313  1.00  0.00
ATOM   1725  C2  A      54      31.660  24.530  67.316  1.00  0.00
ATOM   1726  H2  A      54      31.681  23.456  67.201  1.00  0.00
ATOM   1727  N3  A      54      30.412  24.999  67.426  1.00  0.00
ATOM   1728  C4  A      54      30.438  26.401  67.591  1.00  0.00
ATOM   1729  C3' A      54      27.107  27.647  69.598  1.00  0.00
ATOM   1730  H3' A      54      28.022  28.208  69.789  1.00  0.00
ATOM   1731  C2' A      54      27.478  26.332  68.964  1.00  0.00
ATOM   1732  H2' A      54      28.375  26.002  69.488  1.00  0.00
ATOM   1733  O2' A      54      26.366  25.502  68.855  1.00  0.00
ATOM   1734 HO2' A      54      26.521  24.610  68.534  1.00  0.00
ATOM   1735  O3' A      54      26.362  27.523  70.835  1.00  0.00
ATOM   1736  P   G      55      27.094  27.183  72.221  1.00  0.00
ATOM   1737  OP1 G      55      26.065  27.258  73.258  1.00  0.00
ATOM   1738  OP2 G      55      28.292  27.968  72.376  1.00  0.00
ATOM   1739  O5' G      55      27.634  25.692  72.124  1.00  0.00
ATOM   1740  C5' G      55      26.849  24.518  72.104  1.00  0.00
ATOM   1741  H5' G      55      26.102  24.639  71.319  1.00  0.00
ATOM   1742 H5'' G      55      26.342  24.373  73.059  1.00  0.00
ATOM   1743  C4' G      55      27.697  23.286  71.846  1.00  0.00
ATOM   1744  H4' G      55      27.059  22.402  71.848  1.00  0.00
ATOM   1745  O4' G      55      28.500  23.403  70.608  1.00  0.00
ATOM   1746  C1' G      55      29.731  22.733  70.805  1.00  0.00
ATOM   1747  H1' G      55      29.941  22.037  69.993  1.00  0.00
ATOM   1748  N9  G      55      30.808  23.740  70.796  1.00  0.00
ATOM   1749  C8  G      55      30.740  25.067  70.846  1.00  0.00
ATOM   1750  H8  G      55      29.775  25.498  71.071  1.00  0.00
ATOM   1751  N7  G      55      31.830  25.726  70.909  1.00  0.00
ATOM   1752  C5  G      55      32.763  24.745  70.555  1.00  0.00
ATOM   1753  C6  G      55      34.145  24.870  70.321  1.00  0.00
ATOM   1754  O6  G      55      34.854  25.909  70.250  1.00  0.00
ATOM   1755  N1  G      55      34.763  23.649  70.146  1.00  0.00
ATOM   1756  H1  G      55      35.726  23.698  69.848  1.00  0.00
ATOM   1757  C2  G      55      34.078  22.489  70.180  1.00  0.00
ATOM   1758  N2  G      55      34.739  21.353  70.073  1.00  0.00
ATOM   1759  H21 G      55      34.307  20.441  70.061  1.00  0.00
ATOM   1760  H22 G      55      35.748  21.406  70.073  1.00  0.00
ATOM   1761  N3  G      55      32.761  22.336  70.345  1.00  0.00
ATOM   1762  C4  G      55      32.160  23.531  70.572  1.00  0.00
ATOM   1763  C3' G      55      28.749  23.043  72.912  1.00  0.00
ATOM   1764  H3' G      55      29.303  23.902  73.292  1.00  0.00
ATOM   1765  C2' G      55      29.722  22.095  72.175  1.00  0.00
ATOM   1766  H2' G      55      30.690  22.192  72.667  1.00  0.00
ATOM   1767  O2' G      55      29.379  20.808  71.740  1.00  0.00
ATOM   1768 HO2' G      55      29.870  20.160  72.251  1.00  0.00
ATOM   1769  O3' G      55      28.073  22.351  73.991  1.00  0.00
ATOM   1770  P   C      56      28.757  22.027  75.394  1.00  0.00
ATOM   1771  OP1 C      56      27.772  21.262  76.189  1.00  0.00
ATOM   1772  OP2 C      56      29.253  23.330  75.970  1.00  0.00
ATOM   1773  O5' C      56      30.050  21.167  75.151  1.00  0.00
ATOM   1774  C5' C      56      30.140  19.797  74.854  1.00  0.00
ATOM   1775  H5' C      56      29.343  19.479  74.182  1.00  0.00
ATOM   1776 H5'' C      56      29.941  19.289  75.798  1.00  0.00
ATOM   1777  C4' C      56      31.562  19.466  74.518  1.00  0.00
ATOM   1778  H4' C      56      31.513  18.417  74.225  1.00  0.00
ATOM   1779  O4' C      56      31.960  20.316  73.473  1.00  0.00
ATOM   1780  C1' C      56      33.417  20.343  73.502  1.00  0.00
ATOM   1781  H1' C      56      33.804  19.944  72.564  1.00  0.00
ATOM   1782  N1  C      56      33.917  21.746  73.710  1.00  0.00
ATOM   1783  C6  C      56      33.089  22.808  73.862  1.00  0.00
ATOM   1784  H6  C      56      32.041  22.651  74.071  1.00  0.00
ATOM   1785  C5  C      56      33.598  24.057  73.860  1.00  0.00
ATOM   1786  H5  C      56      33.029  24.933  74.138  1.00  0.00
ATOM   1787  C4  C      56      34.961  24.220  73.452  1.00  0.00
ATOM   1788  N4  C      56      35.400  25.431  73.189  1.00  0.00
ATOM   1789  H41 C      56      34.771  26.208  73.042  1.00  0.00
ATOM   1790  H42 C      56      36.353  25.466  72.857  1.00  0.00
ATOM   1791  N3  C      56      35.776  23.230  73.300  1.00  0.00
ATOM   1792  C2  C      56      35.275  21.992  73.414  1.00  0.00
ATOM   1793  O2  C      56      36.016  21.049  73.152  1.00  0.00
ATOM   1794  C3' C      56      32.603  19.566  75.574  1.00  0.00
ATOM   1795  H3' C      56      32.601  20.591  75.946  1.00  0.00
ATOM   1796  C2' C      56      33.840  19.497  74.690  1.00  0.00
ATOM   1797  H2' C      56      34.763  19.922  75.083  1.00  0.00
ATOM   1798  O2' C      56      34.105  18.073  74.222  1.00  0.00
ATOM   1799 HO2' C      56      33.716  17.485  74.874  1.00  0.00
ATOM   1800  O3' C      56      32.619  18.501  76.499  1.00  0.00
ATOM   1801  P   A      57      32.846  18.879  78.060  1.00  0.00
ATOM   1802  OP1 A      57      32.806  17.589  78.804  1.00  0.00
ATOM   1803  OP2 A      57      31.865  19.927  78.436  1.00  0.00
ATOM   1804  O5' A      57      34.288  19.692  78.121  1.00  0.00
ATOM   1805  C5' A      57      35.487  18.917  77.945  1.00  0.00
ATOM   1806  H5' A      57      35.474  18.204  77.121  1.00  0.00
ATOM   1807 H5'' A      57      35.497  18.281  78.830  1.00  0.00
ATOM   1808  C4' A      57      36.807  19.697  77.859  1.00  0.00
ATOM   1809  H4' A      57      37.642  18.998  77.905  1.00  0.00
ATOM   1810  O4' A      57      36.974  20.585  76.747  1.00  0.00
ATOM   1811  C1' A      57      37.632  21.843  77.264  1.00  0.00
ATOM   1812  H1' A      57      38.485  22.180  76.675  1.00  0.00
ATOM   1813  N9  A      57      36.592  22.973  77.239  1.00  0.00
ATOM   1814  C8  A      57      35.276  22.882  77.196  1.00  0.00
ATOM   1815  H8  A      57      34.715  21.991  77.438  1.00  0.00
ATOM   1816  N7  A      57      34.602  24.025  76.978  1.00  0.00
ATOM   1817  C5  A      57      35.672  24.938  76.745  1.00  0.00
ATOM   1818  C6  A      57      35.803  26.281  76.382  1.00  0.00
ATOM   1819  N6  A      57      34.840  27.147  76.195  1.00  0.00
ATOM   1820  H61 A      57      33.882  26.826  76.220  1.00  0.00
ATOM   1821  H62 A      57      35.051  28.134  76.173  1.00  0.00
ATOM   1822  N1  A      57      36.987  26.885  76.333  1.00  0.00
ATOM   1823  C2  A      57      38.097  26.181  76.640  1.00  0.00
ATOM   1824  H2  A      57      39.072  26.645  76.666  1.00  0.00
ATOM   1825  N3  A      57      38.122  24.903  76.948  1.00  0.00
ATOM   1826  C4  A      57      36.902  24.303  76.981  1.00  0.00
ATOM   1827  C3' A      57      36.856  20.569  79.088  1.00  0.00
ATOM   1828  H3' A      57      35.972  21.207  79.114  1.00  0.00
ATOM   1829  C2' A      57      37.942  21.532  78.728  1.00  0.00
ATOM   1830  H2' A      57      37.793  22.437  79.316  1.00  0.00
ATOM   1831  O2' A      57      39.286  20.933  78.851  1.00  0.00
ATOM   1832 HO2' A      57      39.492  20.867  79.786  1.00  0.00
ATOM   1833  O3' A      57      36.960  19.831  80.270  1.00  0.00
ATOM   1834  P   U3     58      36.943  20.549  81.685  1.00  0.00
ATOM   1835  OP1 U3     58      36.895  19.504  82.712  1.00  0.00
ATOM   1836  OP2 U3     58      36.017  21.691  81.659  1.00  0.00
ATOM   1837  O5' U3     58      38.430  21.091  81.720  1.00  0.00
ATOM   1838  C5' U3     58      39.546  20.297  81.971  1.00  0.00
ATOM   1839  H5' U3     58      39.675  19.631  81.118  1.00  0.00
ATOM   1840 H5'' U3     58      39.428  19.740  82.900  1.00  0.00
ATOM   1841  C4' U3     58      40.804  21.138  82.109  1.00  0.00
ATOM   1842  H4' U3     58      41.670  20.476  82.086  1.00  0.00
ATOM   1843  O4' U3     58      40.909  21.841  80.902  1.00  0.00
ATOM   1844  C1' U3     58      41.681  23.092  81.211  1.00  0.00
ATOM   1845  H1' U3     58      42.638  23.043  80.692  1.00  0.00
ATOM   1846  N1  U3     58      41.014  24.338  80.700  1.00  0.00
ATOM   1847  C6  U3     58      39.661  24.289  80.529  1.00  0.00
ATOM   1848  H6  U3     58      39.177  23.350  80.751  1.00  0.00
ATOM   1849  C5  U3     58      39.009  25.390  80.069  1.00  0.00
ATOM   1850  H5  U3     58      37.933  25.306  80.098  1.00  0.00
ATOM   1851  C4  U3     58      39.688  26.580  79.710  1.00  0.00
ATOM   1852  O4  U3     58      39.218  27.607  79.332  1.00  0.00
ATOM   1853  N3  U3     58      41.066  26.539  79.843  1.00  0.00
ATOM   1854  H3  U3     58      41.582  27.316  79.454  1.00  0.00
ATOM   1855  C2  U3     58      41.773  25.479  80.419  1.00  0.00
ATOM   1856  O2  U3     58      42.930  25.693  80.869  1.00  0.00
ATOM   1857  C3' U3     58      40.835  22.137  83.243  1.00  0.00
ATOM   1858  H3' U3     58      39.838  22.570  83.323  1.00  0.00
ATOM   1859  C2' U3     58      41.878  23.215  82.722  1.00  0.00
ATOM   1860  H2' U3     58      41.551  24.167  83.141  1.00  0.00
ATOM   1861  O2' U3     58      43.263  22.999  83.110  1.00  0.00
ATOM   1862 HO2' U3     58      43.350  22.864  84.057  1.00  0.00
ATOM   1863  O3' U3     58      41.253  21.553  84.507  1.00  0.00
ATOM   1864 HO3' U3     58      40.541  21.078  84.940  1.00  0.00
TER   
END   
