# Supplementary material for: Modelling the structures of frameshift-stimulatory pseudoknots from representative bat coronaviruses
Source: PLoS Comput Biol. 2023 May 19;19(5):e1011124. doi: 10.1371/journal.pcbi.1011124 (PMC10234561; doi:10.1371/journal.pcbi.1011124)
Supplement: S3 Data — PDB files for the top 3 representative clusters from each conformer (threaded/unthreaded) of each pseudoknot described in the main text, along with PDB files for the representative clusters shown in S8–S18 Figs. (ZIP) [file pcbi.1011124.s003.zip › SI_Model_PDB_files/Replicates with different initial ion positions/21164-6_threaded_Mg_IonPsotion2_cluster1.pdb]

ATOM      1 HO5' G5      1      59.085  81.079  30.597  1.00  0.00
ATOM      2  O5' G5      1      59.859  81.277  30.065  1.00  0.00
ATOM      3  C5' G5      1      59.379  81.398  28.685  1.00  0.00
ATOM      4  H5' G5      1      58.849  82.346  28.596  1.00  0.00
ATOM      5 H5'' G5      1      58.670  80.579  28.569  1.00  0.00
ATOM      6  C4' G5      1      60.403  81.390  27.540  1.00  0.00
ATOM      7  H4' G5      1      59.837  81.421  26.609  1.00  0.00
ATOM      8  O4' G5      1      61.286  82.480  27.665  1.00  0.00
ATOM      9  C1' G5      1      62.490  82.154  27.008  1.00  0.00
ATOM     10  H1' G5      1      62.777  82.855  26.224  1.00  0.00
ATOM     11  N9  G5      1      63.510  81.980  28.036  1.00  0.00
ATOM     12  C8  G5      1      63.419  81.932  29.453  1.00  0.00
ATOM     13  H8  G5      1      62.491  82.093  29.981  1.00  0.00
ATOM     14  N7  G5      1      64.597  81.806  30.046  1.00  0.00
ATOM     15  C5  G5      1      65.525  81.625  29.020  1.00  0.00
ATOM     16  C6  G5      1      66.930  81.483  29.105  1.00  0.00
ATOM     17  O6  G5      1      67.662  81.622  30.100  1.00  0.00
ATOM     18  N1  G5      1      67.473  81.136  27.949  1.00  0.00
ATOM     19  H1  G5      1      68.481  81.079  27.950  1.00  0.00
ATOM     20  C2  G5      1      66.816  81.166  26.734  1.00  0.00
ATOM     21  N2  G5      1      67.595  80.795  25.729  1.00  0.00
ATOM     22  H21 G5      1      68.515  80.381  25.773  1.00  0.00
ATOM     23  H22 G5      1      67.161  80.786  24.817  1.00  0.00
ATOM     24  N3  G5      1      65.497  81.554  26.612  1.00  0.00
ATOM     25  C4  G5      1      64.876  81.777  27.783  1.00  0.00
ATOM     26  C3' G5      1      61.262  80.103  27.350  1.00  0.00
ATOM     27  H3' G5      1      61.616  79.945  28.369  1.00  0.00
ATOM     28  C2' G5      1      62.290  80.765  26.436  1.00  0.00
ATOM     29  H2' G5      1      63.143  80.111  26.255  1.00  0.00
ATOM     30  O2' G5      1      61.738  80.892  25.135  1.00  0.00
ATOM     31 HO2' G5      1      60.952  81.418  25.301  1.00  0.00
ATOM     32  O3' G5      1      60.403  79.139  26.810  1.00  0.00
ATOM     33  P   A       2      60.708  77.640  27.094  1.00  0.00
ATOM     34  OP1 A       2      59.618  76.848  26.481  1.00  0.00
ATOM     35  OP2 A       2      61.099  77.381  28.489  1.00  0.00
ATOM     36  O5' A       2      62.079  77.484  26.301  1.00  0.00
ATOM     37  C5' A       2      62.175  77.427  24.878  1.00  0.00
ATOM     38  H5' A       2      61.709  78.268  24.365  1.00  0.00
ATOM     39 H5'' A       2      61.690  76.510  24.543  1.00  0.00
ATOM     40  C4' A       2      63.701  77.335  24.446  1.00  0.00
ATOM     41  H4' A       2      63.738  77.289  23.357  1.00  0.00
ATOM     42  O4' A       2      64.527  78.297  25.058  1.00  0.00
ATOM     43  C1' A       2      65.724  77.660  25.581  1.00  0.00
ATOM     44  H1' A       2      66.584  78.039  25.030  1.00  0.00
ATOM     45  N9  A       2      65.840  77.752  27.038  1.00  0.00
ATOM     46  C8  A       2      65.000  78.274  27.916  1.00  0.00
ATOM     47  H8  A       2      64.042  78.608  27.546  1.00  0.00
ATOM     48  N7  A       2      65.377  78.358  29.173  1.00  0.00
ATOM     49  C5  A       2      66.625  77.795  29.144  1.00  0.00
ATOM     50  C6  A       2      67.581  77.623  30.138  1.00  0.00
ATOM     51  N6  A       2      67.465  77.854  31.432  1.00  0.00
ATOM     52  H61 A       2      68.166  77.654  32.131  1.00  0.00
ATOM     53  H62 A       2      66.699  78.453  31.705  1.00  0.00
ATOM     54  N1  A       2      68.691  76.956  29.849  1.00  0.00
ATOM     55  C2  A       2      68.893  76.630  28.576  1.00  0.00
ATOM     56  H2  A       2      69.855  76.226  28.297  1.00  0.00
ATOM     57  N3  A       2      68.068  76.835  27.512  1.00  0.00
ATOM     58  C4  A       2      66.924  77.376  27.878  1.00  0.00
ATOM     59  C3' A       2      64.076  76.016  24.975  1.00  0.00
ATOM     60  H3' A       2      63.825  75.859  26.024  1.00  0.00
ATOM     61  C2' A       2      65.644  76.191  25.102  1.00  0.00
ATOM     62  H2' A       2      66.077  75.443  25.767  1.00  0.00
ATOM     63  O2' A       2      66.261  76.276  23.807  1.00  0.00
ATOM     64 HO2' A       2      66.937  75.601  23.717  1.00  0.00
ATOM     65  O3' A       2      63.700  74.957  24.139  1.00  0.00
ATOM     66  P   G       3      63.283  73.544  24.713  1.00  0.00
ATOM     67  OP1 G       3      62.765  72.769  23.571  1.00  0.00
ATOM     68  OP2 G       3      62.400  73.898  25.849  1.00  0.00
ATOM     69  O5' G       3      64.621  72.844  25.338  1.00  0.00
ATOM     70  C5' G       3      65.799  72.500  24.536  1.00  0.00
ATOM     71  H5' G       3      65.919  73.160  23.677  1.00  0.00
ATOM     72 H5'' G       3      65.474  71.617  23.985  1.00  0.00
ATOM     73  C4' G       3      67.039  72.167  25.193  1.00  0.00
ATOM     74  H4' G       3      67.848  71.886  24.520  1.00  0.00
ATOM     75  O4' G       3      67.396  73.202  26.052  1.00  0.00
ATOM     76  C1' G       3      67.890  72.852  27.315  1.00  0.00
ATOM     77  H1' G       3      68.969  73.000  27.265  1.00  0.00
ATOM     78  N9  G       3      67.263  73.524  28.527  1.00  0.00
ATOM     79  C8  G       3      66.209  74.422  28.593  1.00  0.00
ATOM     80  H8  G       3      65.538  74.619  27.769  1.00  0.00
ATOM     81  N7  G       3      66.030  74.892  29.810  1.00  0.00
ATOM     82  C5  G       3      67.047  74.301  30.572  1.00  0.00
ATOM     83  C6  G       3      67.459  74.504  31.995  1.00  0.00
ATOM     84  O6  G       3      66.931  75.098  32.923  1.00  0.00
ATOM     85  N1  G       3      68.572  73.700  32.272  1.00  0.00
ATOM     86  H1  G       3      68.831  73.636  33.246  1.00  0.00
ATOM     87  C2  G       3      69.189  72.857  31.375  1.00  0.00
ATOM     88  N2  G       3      70.310  72.350  31.626  1.00  0.00
ATOM     89  H21 G       3      70.783  72.707  32.443  1.00  0.00
ATOM     90  H22 G       3      70.574  71.618  30.982  1.00  0.00
ATOM     91  N3  G       3      68.790  72.669  30.134  1.00  0.00
ATOM     92  C4  G       3      67.687  73.406  29.786  1.00  0.00
ATOM     93  C3' G       3      66.807  70.967  26.120  1.00  0.00
ATOM     94  H3' G       3      65.825  70.988  26.592  1.00  0.00
ATOM     95  C2' G       3      67.697  71.306  27.314  1.00  0.00
ATOM     96  H2' G       3      67.238  71.048  28.268  1.00  0.00
ATOM     97  O2' G       3      68.973  70.638  27.282  1.00  0.00
ATOM     98 HO2' G       3      68.761  69.701  27.295  1.00  0.00
ATOM     99  O3' G       3      67.017  69.668  25.444  1.00  0.00
ATOM    100  P   U       4      66.529  68.304  26.062  1.00  0.00
ATOM    101  OP1 U       4      66.961  67.319  25.121  1.00  0.00
ATOM    102  OP2 U       4      65.081  68.510  26.356  1.00  0.00
ATOM    103  O5' U       4      67.370  68.111  27.408  1.00  0.00
ATOM    104  C5' U       4      68.535  67.374  27.501  1.00  0.00
ATOM    105  H5' U       4      69.335  67.836  26.922  1.00  0.00
ATOM    106 H5'' U       4      68.254  66.346  27.271  1.00  0.00
ATOM    107  C4' U       4      68.921  67.374  28.954  1.00  0.00
ATOM    108  H4' U       4      69.872  66.868  29.115  1.00  0.00
ATOM    109  O4' U       4      68.967  68.593  29.679  1.00  0.00
ATOM    110  C1' U       4      68.561  68.391  31.045  1.00  0.00
ATOM    111  H1' U       4      69.369  68.529  31.764  1.00  0.00
ATOM    112  N1  U       4      67.470  69.318  31.416  1.00  0.00
ATOM    113  C6  U       4      66.258  69.400  30.704  1.00  0.00
ATOM    114  H6  U       4      65.986  68.822  29.833  1.00  0.00
ATOM    115  C5  U       4      65.389  70.417  31.013  1.00  0.00
ATOM    116  H5  U       4      64.484  70.457  30.425  1.00  0.00
ATOM    117  C4  U       4      65.630  71.258  32.132  1.00  0.00
ATOM    118  O4  U       4      64.943  72.213  32.510  1.00  0.00
ATOM    119  N3  U       4      66.759  71.060  32.799  1.00  0.00
ATOM    120  H3  U       4      66.805  71.427  33.739  1.00  0.00
ATOM    121  C2  U       4      67.736  70.150  32.565  1.00  0.00
ATOM    122  O2  U       4      68.665  70.017  33.271  1.00  0.00
ATOM    123  C3' U       4      67.982  66.498  29.666  1.00  0.00
ATOM    124  H3' U       4      66.953  66.778  29.439  1.00  0.00
ATOM    125  C2' U       4      68.164  66.916  31.096  1.00  0.00
ATOM    126  H2' U       4      67.242  66.732  31.648  1.00  0.00
ATOM    127  O2' U       4      69.212  66.134  31.632  1.00  0.00
ATOM    128 HO2' U       4      68.893  65.234  31.536  1.00  0.00
ATOM    129  O3' U       4      68.141  65.089  29.387  1.00  0.00
ATOM    130  P   G       5      67.195  63.941  30.006  1.00  0.00
ATOM    131  OP1 G       5      67.466  62.713  29.247  1.00  0.00
ATOM    132  OP2 G       5      65.849  64.464  30.037  1.00  0.00
ATOM    133  O5' G       5      67.695  63.735  31.521  1.00  0.00
ATOM    134  C5' G       5      68.872  62.874  31.920  1.00  0.00
ATOM    135  H5' G       5      69.839  63.287  31.635  1.00  0.00
ATOM    136 H5'' G       5      68.688  61.960  31.356  1.00  0.00
ATOM    137  C4' G       5      68.796  62.481  33.379  1.00  0.00
ATOM    138  H4' G       5      69.668  61.931  33.733  1.00  0.00
ATOM    139  O4' G       5      68.840  63.696  34.053  1.00  0.00
ATOM    140  C1' G       5      67.751  63.861  34.917  1.00  0.00
ATOM    141  H1' G       5      68.131  64.220  35.874  1.00  0.00
ATOM    142  N9  G       5      66.862  64.886  34.274  1.00  0.00
ATOM    143  C8  G       5      65.795  64.754  33.493  1.00  0.00
ATOM    144  H8  G       5      65.458  63.778  33.176  1.00  0.00
ATOM    145  N7  G       5      65.042  65.826  33.383  1.00  0.00
ATOM    146  C5  G       5      65.770  66.797  34.036  1.00  0.00
ATOM    147  C6  G       5      65.499  68.147  34.396  1.00  0.00
ATOM    148  O6  G       5      64.548  68.790  33.930  1.00  0.00
ATOM    149  N1  G       5      66.398  68.739  35.184  1.00  0.00
ATOM    150  H1  G       5      66.137  69.653  35.525  1.00  0.00
ATOM    151  C2  G       5      67.558  68.159  35.621  1.00  0.00
ATOM    152  N2  G       5      68.142  68.735  36.620  1.00  0.00
ATOM    153  H21 G       5      67.994  69.706  36.855  1.00  0.00
ATOM    154  H22 G       5      68.784  68.175  37.164  1.00  0.00
ATOM    155  N3  G       5      67.853  66.904  35.435  1.00  0.00
ATOM    156  C4  G       5      66.946  66.242  34.562  1.00  0.00
ATOM    157  C3' G       5      67.629  61.682  33.928  1.00  0.00
ATOM    158  H3' G       5      66.892  61.579  33.131  1.00  0.00
ATOM    159  C2' G       5      67.054  62.503  35.057  1.00  0.00
ATOM    160  H2' G       5      65.964  62.509  35.048  1.00  0.00
ATOM    161  O2' G       5      67.317  62.044  36.368  1.00  0.00
ATOM    162 HO2' G       5      68.083  61.476  36.258  1.00  0.00
ATOM    163  O3' G       5      68.033  60.424  34.354  1.00  0.00
ATOM    164  P   C       6      68.279  59.201  33.427  1.00  0.00
ATOM    165  OP1 C       6      69.139  58.279  34.223  1.00  0.00
ATOM    166  OP2 C       6      68.707  59.663  32.037  1.00  0.00
ATOM    167  O5' C       6      66.790  58.617  33.314  1.00  0.00
ATOM    168  C5' C       6      66.208  57.627  34.132  1.00  0.00
ATOM    169  H5' C       6      65.990  58.150  35.063  1.00  0.00
ATOM    170 H5'' C       6      66.978  56.886  34.346  1.00  0.00
ATOM    171  C4' C       6      64.930  57.047  33.518  1.00  0.00
ATOM    172  H4' C       6      64.674  56.189  34.140  1.00  0.00
ATOM    173  O4' C       6      63.780  57.820  33.711  1.00  0.00
ATOM    174  C1' C       6      63.069  57.930  32.445  1.00  0.00
ATOM    175  H1' C       6      62.021  57.710  32.652  1.00  0.00
ATOM    176  N1  C       6      63.259  59.139  31.655  1.00  0.00
ATOM    177  C6  C       6      64.206  60.114  32.072  1.00  0.00
ATOM    178  H6  C       6      64.819  59.892  32.934  1.00  0.00
ATOM    179  C5  C       6      64.269  61.285  31.476  1.00  0.00
ATOM    180  H5  C       6      64.954  62.049  31.811  1.00  0.00
ATOM    181  C4  C       6      63.267  61.611  30.450  1.00  0.00
ATOM    182  N4  C       6      63.445  62.690  29.751  1.00  0.00
ATOM    183  H41 C       6      62.658  62.883  29.148  1.00  0.00
ATOM    184  H42 C       6      64.195  63.359  29.852  1.00  0.00
ATOM    185  N3  C       6      62.334  60.764  30.068  1.00  0.00
ATOM    186  C2  C       6      62.266  59.479  30.696  1.00  0.00
ATOM    187  O2  C       6      61.316  58.745  30.507  1.00  0.00
ATOM    188  C3' C       6      65.029  56.590  32.016  1.00  0.00
ATOM    189  H3' C       6      65.749  57.214  31.486  1.00  0.00
ATOM    190  C2' C       6      63.516  56.799  31.653  1.00  0.00
ATOM    191  H2' C       6      63.385  57.021  30.594  1.00  0.00
ATOM    192  O2' C       6      62.741  55.622  32.017  1.00  0.00
ATOM    193 HO2' C       6      63.226  54.816  31.827  1.00  0.00
ATOM    194  O3' C       6      65.433  55.295  31.852  1.00  0.00
ATOM    195  P   G       7      66.026  54.724  30.491  1.00  0.00
ATOM    196  OP1 G       7      66.991  53.654  30.623  1.00  0.00
ATOM    197  OP2 G       7      66.237  55.911  29.633  1.00  0.00
ATOM    198  O5' G       7      64.765  54.114  29.792  1.00  0.00
ATOM    199  C5' G       7      64.089  52.996  30.382  1.00  0.00
ATOM    200  H5' G       7      63.924  53.052  31.458  1.00  0.00
ATOM    201 H5'' G       7      64.741  52.133  30.254  1.00  0.00
ATOM    202  C4' G       7      62.783  52.650  29.627  1.00  0.00
ATOM    203  H4' G       7      62.310  51.805  30.127  1.00  0.00
ATOM    204  O4' G       7      61.843  53.633  29.773  1.00  0.00
ATOM    205  C1' G       7      61.108  53.850  28.558  1.00  0.00
ATOM    206  H1' G       7      60.043  53.833  28.787  1.00  0.00
ATOM    207  N9  G       7      61.462  55.236  27.983  1.00  0.00
ATOM    208  C8  G       7      62.369  56.209  28.241  1.00  0.00
ATOM    209  H8  G       7      63.150  55.912  28.926  1.00  0.00
ATOM    210  N7  G       7      62.451  57.197  27.443  1.00  0.00
ATOM    211  C5  G       7      61.349  56.973  26.557  1.00  0.00
ATOM    212  C6  G       7      60.752  57.705  25.438  1.00  0.00
ATOM    213  O6  G       7      61.042  58.858  25.039  1.00  0.00
ATOM    214  N1  G       7      59.671  57.058  24.807  1.00  0.00
ATOM    215  H1  G       7      59.118  57.552  24.121  1.00  0.00
ATOM    216  C2  G       7      59.214  55.876  25.355  1.00  0.00
ATOM    217  N2  G       7      58.204  55.330  24.661  1.00  0.00
ATOM    218  H21 G       7      57.759  55.828  23.903  1.00  0.00
ATOM    219  H22 G       7      57.773  54.446  24.894  1.00  0.00
ATOM    220  N3  G       7      59.702  55.212  26.364  1.00  0.00
ATOM    221  C4  G       7      60.823  55.779  26.920  1.00  0.00
ATOM    222  C3' G       7      63.028  52.368  28.203  1.00  0.00
ATOM    223  H3' G       7      63.722  53.071  27.743  1.00  0.00
ATOM    224  C2' G       7      61.584  52.623  27.746  1.00  0.00
ATOM    225  H2' G       7      61.569  52.903  26.693  1.00  0.00
ATOM    226  O2' G       7      60.781  51.505  28.066  1.00  0.00
ATOM    227 HO2' G       7      61.294  50.720  27.861  1.00  0.00
ATOM    228  O3' G       7      63.514  51.110  27.869  1.00  0.00
ATOM    229  P   G       8      64.373  50.899  26.532  1.00  0.00
ATOM    230  OP1 G       8      64.591  49.437  26.513  1.00  0.00
ATOM    231  OP2 G       8      65.522  51.799  26.526  1.00  0.00
ATOM    232  O5' G       8      63.421  51.321  25.310  1.00  0.00
ATOM    233  C5' G       8      62.468  50.431  24.843  1.00  0.00
ATOM    234  H5' G       8      61.822  50.149  25.674  1.00  0.00
ATOM    235 H5'' G       8      62.846  49.512  24.395  1.00  0.00
ATOM    236  C4' G       8      61.488  50.994  23.825  1.00  0.00
ATOM    237  H4' G       8      60.711  50.238  23.711  1.00  0.00
ATOM    238  O4' G       8      60.938  52.229  24.326  1.00  0.00
ATOM    239  C1' G       8      60.495  53.103  23.306  1.00  0.00
ATOM    240  H1' G       8      59.443  53.390  23.280  1.00  0.00
ATOM    241  N9  G       8      61.325  54.319  23.220  1.00  0.00
ATOM    242  C8  G       8      62.287  54.727  24.039  1.00  0.00
ATOM    243  H8  G       8      62.672  54.058  24.795  1.00  0.00
ATOM    244  N7  G       8      62.731  55.922  23.836  1.00  0.00
ATOM    245  C5  G       8      61.938  56.359  22.768  1.00  0.00
ATOM    246  C6  G       8      61.981  57.602  22.095  1.00  0.00
ATOM    247  O6  G       8      62.730  58.606  22.271  1.00  0.00
ATOM    248  N1  G       8      61.014  57.668  21.092  1.00  0.00
ATOM    249  H1  G       8      60.946  58.521  20.554  1.00  0.00
ATOM    250  C2  G       8      60.154  56.659  20.840  1.00  0.00
ATOM    251  N2  G       8      59.543  56.823  19.718  1.00  0.00
ATOM    252  H21 G       8      59.639  57.639  19.131  1.00  0.00
ATOM    253  H22 G       8      58.959  56.070  19.385  1.00  0.00
ATOM    254  N3  G       8      60.129  55.472  21.398  1.00  0.00
ATOM    255  C4  G       8      61.085  55.362  22.368  1.00  0.00
ATOM    256  C3' G       8      61.954  51.395  22.452  1.00  0.00
ATOM    257  H3' G       8      62.834  52.004  22.662  1.00  0.00
ATOM    258  C2' G       8      60.792  52.344  21.991  1.00  0.00
ATOM    259  H2' G       8      61.235  52.940  21.192  1.00  0.00
ATOM    260  O2' G       8      59.664  51.647  21.456  1.00  0.00
ATOM    261 HO2' G       8      59.845  51.667  20.513  1.00  0.00
ATOM    262  O3' G       8      62.138  50.251  21.701  1.00  0.00
ATOM    263  P   G       9      63.245  50.241  20.561  1.00  0.00
ATOM    264  OP1 G       9      63.378  48.852  20.159  1.00  0.00
ATOM    265  OP2 G       9      64.410  50.984  21.018  1.00  0.00
ATOM    266  O5' G       9      62.656  50.996  19.274  1.00  0.00
ATOM    267  C5' G       9      61.537  50.492  18.533  1.00  0.00
ATOM    268  H5' G       9      60.821  50.272  19.325  1.00  0.00
ATOM    269 H5'' G       9      61.814  49.567  18.028  1.00  0.00
ATOM    270  C4' G       9      61.131  51.550  17.483  1.00  0.00
ATOM    271  H4' G       9      60.373  51.202  16.781  1.00  0.00
ATOM    272  O4' G       9      60.628  52.719  18.182  1.00  0.00
ATOM    273  C1' G       9      60.989  53.822  17.411  1.00  0.00
ATOM    274  H1' G       9      60.138  54.395  17.043  1.00  0.00
ATOM    275  N9  G       9      61.898  54.704  18.205  1.00  0.00
ATOM    276  C8  G       9      62.663  54.406  19.308  1.00  0.00
ATOM    277  H8  G       9      62.721  53.414  19.730  1.00  0.00
ATOM    278  N7  G       9      63.326  55.436  19.797  1.00  0.00
ATOM    279  C5  G       9      63.080  56.484  18.881  1.00  0.00
ATOM    280  C6  G       9      63.673  57.810  18.678  1.00  0.00
ATOM    281  O6  G       9      64.505  58.482  19.305  1.00  0.00
ATOM    282  N1  G       9      63.229  58.394  17.566  1.00  0.00
ATOM    283  H1  G       9      63.717  59.192  17.185  1.00  0.00
ATOM    284  C2  G       9      62.185  57.895  16.833  1.00  0.00
ATOM    285  N2  G       9      61.894  58.572  15.778  1.00  0.00
ATOM    286  H21 G       9      62.395  59.415  15.536  1.00  0.00
ATOM    287  H22 G       9      61.125  58.200  15.239  1.00  0.00
ATOM    288  N3  G       9      61.601  56.732  16.980  1.00  0.00
ATOM    289  C4  G       9      62.143  56.032  17.982  1.00  0.00
ATOM    290  C3' G       9      62.232  51.959  16.591  1.00  0.00
ATOM    291  H3' G       9      63.169  52.100  17.131  1.00  0.00
ATOM    292  C2' G       9      61.684  53.327  16.128  1.00  0.00
ATOM    293  H2' G       9      62.507  53.933  15.750  1.00  0.00
ATOM    294  O2' G       9      60.689  53.166  15.112  1.00  0.00
ATOM    295 HO2' G       9      60.567  52.215  15.051  1.00  0.00
ATOM    296  O3' G       9      62.434  50.986  15.550  1.00  0.00
ATOM    297  P   G      10      63.901  50.866  14.885  1.00  0.00
ATOM    298  OP1 G      10      63.844  49.685  13.980  1.00  0.00
ATOM    299  OP2 G      10      64.946  50.956  15.854  1.00  0.00
ATOM    300  O5' G      10      63.905  52.198  13.974  1.00  0.00
ATOM    301  C5' G      10      63.221  52.371  12.788  1.00  0.00
ATOM    302  H5' G      10      62.165  52.100  12.819  1.00  0.00
ATOM    303 H5'' G      10      63.600  51.694  12.023  1.00  0.00
ATOM    304  C4' G      10      63.404  53.808  12.331  1.00  0.00
ATOM    305  H4' G      10      62.820  53.932  11.419  1.00  0.00
ATOM    306  O4' G      10      63.118  54.838  13.270  1.00  0.00
ATOM    307  C1' G      10      63.757  56.114  12.939  1.00  0.00
ATOM    308  H1' G      10      63.128  56.979  12.732  1.00  0.00
ATOM    309  N9  G      10      64.634  56.477  14.110  1.00  0.00
ATOM    310  C8  G      10      64.794  55.773  15.308  1.00  0.00
ATOM    311  H8  G      10      64.313  54.822  15.486  1.00  0.00
ATOM    312  N7  G      10      65.521  56.433  16.149  1.00  0.00
ATOM    313  C5  G      10      65.914  57.580  15.507  1.00  0.00
ATOM    314  C6  G      10      66.854  58.707  15.783  1.00  0.00
ATOM    315  O6  G      10      67.534  58.950  16.808  1.00  0.00
ATOM    316  N1  G      10      66.954  59.602  14.698  1.00  0.00
ATOM    317  H1  G      10      67.587  60.350  14.940  1.00  0.00
ATOM    318  C2  G      10      66.114  59.598  13.649  1.00  0.00
ATOM    319  N2  G      10      66.137  60.675  12.950  1.00  0.00
ATOM    320  H21 G      10      66.816  61.396  13.146  1.00  0.00
ATOM    321  H22 G      10      65.546  60.768  12.136  1.00  0.00
ATOM    322  N3  G      10      65.283  58.600  13.321  1.00  0.00
ATOM    323  C4  G      10      65.279  57.672  14.293  1.00  0.00
ATOM    324  C3' G      10      64.814  54.198  11.926  1.00  0.00
ATOM    325  H3' G      10      65.489  53.860  12.712  1.00  0.00
ATOM    326  C2' G      10      64.692  55.757  11.745  1.00  0.00
ATOM    327  H2' G      10      65.688  56.178  11.879  1.00  0.00
ATOM    328  O2' G      10      63.964  56.195  10.597  1.00  0.00
ATOM    329 HO2' G      10      64.018  57.153  10.628  1.00  0.00
ATOM    330  O3' G      10      65.232  53.678  10.650  1.00  0.00
ATOM    331  P   C      11      66.799  53.634  10.283  1.00  0.00
ATOM    332  OP1 C      11      66.890  52.977   8.973  1.00  0.00
ATOM    333  OP2 C      11      67.562  52.963  11.366  1.00  0.00
ATOM    334  O5' C      11      67.359  55.083  10.046  1.00  0.00
ATOM    335  C5' C      11      66.991  55.931   8.959  1.00  0.00
ATOM    336  H5' C      11      65.906  55.933   8.860  1.00  0.00
ATOM    337 H5'' C      11      67.484  55.552   8.064  1.00  0.00
ATOM    338  C4' C      11      67.511  57.417   9.070  1.00  0.00
ATOM    339  H4' C      11      67.083  58.060   8.302  1.00  0.00
ATOM    340  O4' C      11      67.293  57.987  10.419  1.00  0.00
ATOM    341  C1' C      11      68.367  58.834  10.730  1.00  0.00
ATOM    342  H1' C      11      67.901  59.808  10.881  1.00  0.00
ATOM    343  N1  C      11      69.012  58.527  12.055  1.00  0.00
ATOM    344  C6  C      11      68.735  57.375  12.716  1.00  0.00
ATOM    345  H6  C      11      68.185  56.611  12.186  1.00  0.00
ATOM    346  C5  C      11      69.200  57.174  13.967  1.00  0.00
ATOM    347  H5  C      11      69.018  56.206  14.410  1.00  0.00
ATOM    348  C4  C      11      70.074  58.160  14.493  1.00  0.00
ATOM    349  N4  C      11      70.635  57.977  15.642  1.00  0.00
ATOM    350  H41 C      11      71.261  58.708  15.947  1.00  0.00
ATOM    351  H42 C      11      70.640  57.071  16.090  1.00  0.00
ATOM    352  N3  C      11      70.353  59.282  13.841  1.00  0.00
ATOM    353  C2  C      11      69.789  59.519  12.665  1.00  0.00
ATOM    354  O2  C      11      69.982  60.590  12.105  1.00  0.00
ATOM    355  C3' C      11      69.066  57.412   9.069  1.00  0.00
ATOM    356  H3' C      11      69.289  56.623   9.788  1.00  0.00
ATOM    357  C2' C      11      69.426  58.750   9.643  1.00  0.00
ATOM    358  H2' C      11      70.435  58.589  10.021  1.00  0.00
ATOM    359  O2' C      11      69.427  59.803   8.783  1.00  0.00
ATOM    360 HO2' C      11      69.008  59.571   7.951  1.00  0.00
ATOM    361  O3' C      11      69.496  57.316   7.706  1.00  0.00
ATOM    362  P   U      12      70.764  56.471   7.321  1.00  0.00
ATOM    363  OP1 U      12      70.920  56.468   5.838  1.00  0.00
ATOM    364  OP2 U      12      70.674  55.164   8.047  1.00  0.00
ATOM    365  O5' U      12      72.007  57.299   7.807  1.00  0.00
ATOM    366  C5' U      12      72.451  58.446   7.242  1.00  0.00
ATOM    367  H5' U      12      71.551  59.061   7.257  1.00  0.00
ATOM    368 H5'' U      12      72.836  58.167   6.261  1.00  0.00
ATOM    369  C4' U      12      73.627  58.986   8.062  1.00  0.00
ATOM    370  H4' U      12      74.035  59.818   7.488  1.00  0.00
ATOM    371  O4' U      12      73.183  59.409   9.367  1.00  0.00
ATOM    372  C1' U      12      74.374  59.530  10.193  1.00  0.00
ATOM    373  H1' U      12      74.628  60.582  10.325  1.00  0.00
ATOM    374  N1  U      12      74.173  58.919  11.483  1.00  0.00
ATOM    375  C6  U      12      73.230  57.904  11.589  1.00  0.00
ATOM    376  H6  U      12      72.694  57.588  10.706  1.00  0.00
ATOM    377  C5  U      12      72.953  57.374  12.803  1.00  0.00
ATOM    378  H5  U      12      72.204  56.599  12.877  1.00  0.00
ATOM    379  C4  U      12      73.744  57.793  13.993  1.00  0.00
ATOM    380  O4  U      12      73.585  57.362  15.148  1.00  0.00
ATOM    381  N3  U      12      74.699  58.726  13.753  1.00  0.00
ATOM    382  H3  U      12      75.204  59.137  14.525  1.00  0.00
ATOM    383  C2  U      12      74.947  59.290  12.592  1.00  0.00
ATOM    384  O2  U      12      75.937  59.962  12.441  1.00  0.00
ATOM    385  C3' U      12      74.724  58.006   8.449  1.00  0.00
ATOM    386  H3' U      12      74.241  57.107   8.833  1.00  0.00
ATOM    387  C2' U      12      75.554  58.863   9.458  1.00  0.00
ATOM    388  H2' U      12      76.127  58.198  10.104  1.00  0.00
ATOM    389  O2' U      12      76.232  59.948   8.888  1.00  0.00
ATOM    390 HO2' U      12      76.609  59.585   8.083  1.00  0.00
ATOM    391  O3' U      12      75.561  57.655   7.368  1.00  0.00
ATOM    392  P   C      13      76.353  56.282   7.452  1.00  0.00
ATOM    393  OP1 C      13      77.114  56.125   6.226  1.00  0.00
ATOM    394  OP2 C      13      75.387  55.262   7.953  1.00  0.00
ATOM    395  O5' C      13      77.443  56.638   8.575  1.00  0.00
ATOM    396  C5' C      13      78.522  57.452   8.319  1.00  0.00
ATOM    397  H5' C      13      78.148  58.406   7.947  1.00  0.00
ATOM    398 H5'' C      13      79.125  56.993   7.536  1.00  0.00
ATOM    399  C4' C      13      79.454  57.640   9.530  1.00  0.00
ATOM    400  H4' C      13      80.274  58.230   9.121  1.00  0.00
ATOM    401  O4' C      13      78.844  58.348  10.621  1.00  0.00
ATOM    402  C1' C      13      79.469  57.805  11.851  1.00  0.00
ATOM    403  H1' C      13      79.814  58.599  12.513  1.00  0.00
ATOM    404  N1  C      13      78.568  57.064  12.707  1.00  0.00
ATOM    405  C6  C      13      77.602  56.194  12.271  1.00  0.00
ATOM    406  H6  C      13      77.493  55.931  11.229  1.00  0.00
ATOM    407  C5  C      13      76.721  55.761  13.199  1.00  0.00
ATOM    408  H5  C      13      75.838  55.175  12.991  1.00  0.00
ATOM    409  C4  C      13      76.924  56.182  14.551  1.00  0.00
ATOM    410  N4  C      13      76.204  55.649  15.509  1.00  0.00
ATOM    411  H41 C      13      76.547  55.887  16.428  1.00  0.00
ATOM    412  H42 C      13      75.367  55.090  15.422  1.00  0.00
ATOM    413  N3  C      13      77.987  56.826  15.061  1.00  0.00
ATOM    414  C2  C      13      78.797  57.249  14.114  1.00  0.00
ATOM    415  O2  C      13      79.848  57.777  14.591  1.00  0.00
ATOM    416  C3' C      13      80.074  56.383  10.090  1.00  0.00
ATOM    417  H3' C      13      79.321  55.619  10.286  1.00  0.00
ATOM    418  C2' C      13      80.608  56.979  11.363  1.00  0.00
ATOM    419  H2' C      13      80.901  56.094  11.928  1.00  0.00
ATOM    420  O2' C      13      81.728  57.933  11.217  1.00  0.00
ATOM    421 HO2' C      13      82.386  57.724  11.883  1.00  0.00
ATOM    422  O3' C      13      81.059  55.869   9.225  1.00  0.00
ATOM    423  P   U      14      81.549  54.324   9.449  1.00  0.00
ATOM    424  OP1 U      14      82.496  54.114   8.296  1.00  0.00
ATOM    425  OP2 U      14      80.325  53.474   9.490  1.00  0.00
ATOM    426  O5' U      14      82.262  54.225  10.916  1.00  0.00
ATOM    427  C5' U      14      83.559  54.884  11.053  1.00  0.00
ATOM    428  H5' U      14      83.525  55.911  10.689  1.00  0.00
ATOM    429 H5'' U      14      84.376  54.287  10.647  1.00  0.00
ATOM    430  C4' U      14      83.916  54.982  12.537  1.00  0.00
ATOM    431  H4' U      14      84.882  55.483  12.608  1.00  0.00
ATOM    432  O4' U      14      82.892  55.573  13.302  1.00  0.00
ATOM    433  C1' U      14      82.914  55.067  14.658  1.00  0.00
ATOM    434  H1' U      14      83.282  55.835  15.339  1.00  0.00
ATOM    435  N1  U      14      81.613  54.605  15.049  1.00  0.00
ATOM    436  C6  U      14      80.676  54.236  14.102  1.00  0.00
ATOM    437  H6  U      14      80.713  54.273  13.024  1.00  0.00
ATOM    438  C5  U      14      79.422  53.789  14.506  1.00  0.00
ATOM    439  H5  U      14      78.683  53.488  13.778  1.00  0.00
ATOM    440  C4  U      14      79.112  53.764  15.952  1.00  0.00
ATOM    441  O4  U      14      78.154  53.219  16.405  1.00  0.00
ATOM    442  N3  U      14      80.136  54.176  16.810  1.00  0.00
ATOM    443  H3  U      14      79.979  54.016  17.795  1.00  0.00
ATOM    444  C2  U      14      81.368  54.606  16.442  1.00  0.00
ATOM    445  O2  U      14      82.255  54.804  17.296  1.00  0.00
ATOM    446  C3' U      14      84.025  53.569  13.122  1.00  0.00
ATOM    447  H3' U      14      83.204  52.976  12.719  1.00  0.00
ATOM    448  C2' U      14      83.968  53.934  14.600  1.00  0.00
ATOM    449  H2' U      14      83.605  53.027  15.084  1.00  0.00
ATOM    450  O2' U      14      85.193  54.394  15.183  1.00  0.00
ATOM    451 HO2' U      14      85.909  54.462  14.548  1.00  0.00
ATOM    452  O3' U      14      85.326  53.051  12.669  1.00  0.00
ATOM    453  P   A      15      85.582  51.475  12.516  1.00  0.00
ATOM    454  OP1 A      15      86.989  51.295  12.081  1.00  0.00
ATOM    455  OP2 A      15      84.492  50.795  11.874  1.00  0.00
ATOM    456  O5' A      15      85.630  51.029  13.962  1.00  0.00
ATOM    457  C5' A      15      86.606  51.317  14.941  1.00  0.00
ATOM    458  H5' A      15      86.742  52.390  15.082  1.00  0.00
ATOM    459 H5'' A      15      87.517  50.877  14.535  1.00  0.00
ATOM    460  C4' A      15      86.264  50.899  16.383  1.00  0.00
ATOM    461  H4' A      15      87.158  51.056  16.986  1.00  0.00
ATOM    462  O4' A      15      85.122  51.592  16.803  1.00  0.00
ATOM    463  C1' A      15      84.469  50.760  17.876  1.00  0.00
ATOM    464  H1' A      15      84.477  51.274  18.837  1.00  0.00
ATOM    465  N9  A      15      83.044  50.587  17.559  1.00  0.00
ATOM    466  C8  A      15      82.450  50.824  16.358  1.00  0.00
ATOM    467  H8  A      15      82.998  51.161  15.491  1.00  0.00
ATOM    468  N7  A      15      81.211  50.411  16.293  1.00  0.00
ATOM    469  C5  A      15      81.004  50.099  17.687  1.00  0.00
ATOM    470  C6  A      15      79.855  49.891  18.482  1.00  0.00
ATOM    471  N6  A      15      78.647  49.997  17.897  1.00  0.00
ATOM    472  H61 A      15      77.826  50.012  18.485  1.00  0.00
ATOM    473  H62 A      15      78.705  50.201  16.909  1.00  0.00
ATOM    474  N1  A      15      79.907  49.688  19.751  1.00  0.00
ATOM    475  C2  A      15      81.135  49.618  20.304  1.00  0.00
ATOM    476  H2  A      15      81.230  49.553  21.377  1.00  0.00
ATOM    477  N3  A      15      82.275  49.967  19.739  1.00  0.00
ATOM    478  C4  A      15      82.140  50.129  18.414  1.00  0.00
ATOM    479  C3' A      15      85.853  49.462  16.556  1.00  0.00
ATOM    480  H3' A      15      85.009  49.325  15.881  1.00  0.00
ATOM    481  C2' A      15      85.208  49.449  17.985  1.00  0.00
ATOM    482  H2' A      15      84.629  48.549  18.193  1.00  0.00
ATOM    483  O2' A      15      86.160  49.650  19.022  1.00  0.00
ATOM    484 HO2' A      15      85.924  49.241  19.858  1.00  0.00
ATOM    485  O3' A      15      86.887  48.524  16.358  1.00  0.00
ATOM    486  P   G      16      86.514  47.002  16.101  1.00  0.00
ATOM    487  OP1 G      16      87.797  46.327  15.901  1.00  0.00
ATOM    488  OP2 G      16      85.532  46.938  15.020  1.00  0.00
ATOM    489  O5' G      16      85.860  46.419  17.371  1.00  0.00
ATOM    490  C5' G      16      86.662  46.265  18.555  1.00  0.00
ATOM    491  H5' G      16      87.111  47.229  18.794  1.00  0.00
ATOM    492 H5'' G      16      87.479  45.619  18.233  1.00  0.00
ATOM    493  C4' G      16      85.859  45.531  19.666  1.00  0.00
ATOM    494  H4' G      16      86.488  45.377  20.543  1.00  0.00
ATOM    495  O4' G      16      84.815  46.497  19.946  1.00  0.00
ATOM    496  C1' G      16      83.672  45.798  20.446  1.00  0.00
ATOM    497  H1' G      16      83.569  46.038  21.504  1.00  0.00
ATOM    498  N9  G      16      82.515  46.171  19.590  1.00  0.00
ATOM    499  C8  G      16      82.552  46.222  18.221  1.00  0.00
ATOM    500  H8  G      16      83.489  46.385  17.709  1.00  0.00
ATOM    501  N7  G      16      81.340  46.422  17.733  1.00  0.00
ATOM    502  C5  G      16      80.458  46.303  18.799  1.00  0.00
ATOM    503  C6  G      16      79.014  46.327  18.958  1.00  0.00
ATOM    504  O6  G      16      78.179  46.537  18.087  1.00  0.00
ATOM    505  N1  G      16      78.524  46.200  20.251  1.00  0.00
ATOM    506  H1  G      16      77.531  46.357  20.350  1.00  0.00
ATOM    507  C2  G      16      79.378  45.977  21.273  1.00  0.00
ATOM    508  N2  G      16      78.825  45.747  22.403  1.00  0.00
ATOM    509  H21 G      16      77.885  45.383  22.342  1.00  0.00
ATOM    510  H22 G      16      79.413  45.619  23.214  1.00  0.00
ATOM    511  N3  G      16      80.708  45.939  21.205  1.00  0.00
ATOM    512  C4  G      16      81.174  46.164  19.951  1.00  0.00
ATOM    513  C3' G      16      85.102  44.260  19.253  1.00  0.00
ATOM    514  H3' G      16      84.718  44.321  18.235  1.00  0.00
ATOM    515  C2' G      16      84.012  44.370  20.287  1.00  0.00
ATOM    516  H2' G      16      83.131  43.819  19.956  1.00  0.00
ATOM    517  O2' G      16      84.441  43.983  21.549  1.00  0.00
ATOM    518 HO2' G      16      83.851  43.285  21.842  1.00  0.00
ATOM    519  O3' G      16      85.981  43.188  19.461  1.00  0.00
ATOM    520  P   U      17      85.851  41.794  18.854  1.00  0.00
ATOM    521  OP1 U      17      86.964  41.000  19.413  1.00  0.00
ATOM    522  OP2 U      17      85.732  41.852  17.393  1.00  0.00
ATOM    523  O5' U      17      84.492  41.242  19.443  1.00  0.00
ATOM    524  C5' U      17      84.510  40.557  20.753  1.00  0.00
ATOM    525  H5' U      17      85.002  41.179  21.501  1.00  0.00
ATOM    526 H5'' U      17      85.057  39.624  20.618  1.00  0.00
ATOM    527  C4' U      17      83.037  40.268  21.144  1.00  0.00
ATOM    528  H4' U      17      83.026  39.851  22.151  1.00  0.00
ATOM    529  O4' U      17      82.298  41.473  21.208  1.00  0.00
ATOM    530  C1' U      17      80.964  41.220  20.878  1.00  0.00
ATOM    531  H1' U      17      80.266  41.345  21.706  1.00  0.00
ATOM    532  N1  U      17      80.511  42.058  19.773  1.00  0.00
ATOM    533  C6  U      17      81.260  42.319  18.673  1.00  0.00
ATOM    534  H6  U      17      82.286  41.982  18.683  1.00  0.00
ATOM    535  C5  U      17      80.758  42.902  17.561  1.00  0.00
ATOM    536  H5  U      17      81.418  43.021  16.715  1.00  0.00
ATOM    537  C4  U      17      79.452  43.362  17.530  1.00  0.00
ATOM    538  O4  U      17      78.814  43.800  16.594  1.00  0.00
ATOM    539  N3  U      17      78.813  43.355  18.735  1.00  0.00
ATOM    540  H3  U      17      77.824  43.559  18.701  1.00  0.00
ATOM    541  C2  U      17      79.221  42.634  19.882  1.00  0.00
ATOM    542  O2  U      17      78.524  42.547  20.882  1.00  0.00
ATOM    543  C3' U      17      82.322  39.335  20.236  1.00  0.00
ATOM    544  H3' U      17      82.584  39.579  19.206  1.00  0.00
ATOM    545  C2' U      17      80.919  39.726  20.490  1.00  0.00
ATOM    546  H2' U      17      80.277  39.675  19.611  1.00  0.00
ATOM    547  O2' U      17      80.213  39.196  21.595  1.00  0.00
ATOM    548 HO2' U      17      80.201  38.255  21.409  1.00  0.00
ATOM    549  O3' U      17      82.735  37.989  20.546  1.00  0.00
ATOM    550  P   G      18      82.310  36.770  19.575  1.00  0.00
ATOM    551  OP1 G      18      83.274  35.631  19.760  1.00  0.00
ATOM    552  OP2 G      18      82.146  37.295  18.163  1.00  0.00
ATOM    553  O5' G      18      80.904  36.283  20.155  1.00  0.00
ATOM    554  C5' G      18      80.617  35.979  21.552  1.00  0.00
ATOM    555  H5' G      18      80.918  36.880  22.087  1.00  0.00
ATOM    556 H5'' G      18      81.182  35.105  21.876  1.00  0.00
ATOM    557  C4' G      18      79.148  35.733  21.885  1.00  0.00
ATOM    558  H4' G      18      78.962  35.844  22.954  1.00  0.00
ATOM    559  O4' G      18      78.332  36.689  21.201  1.00  0.00
ATOM    560  C1' G      18      77.188  36.132  20.583  1.00  0.00
ATOM    561  H1' G      18      76.330  36.657  21.003  1.00  0.00
ATOM    562  N9  G      18      77.331  36.386  19.112  1.00  0.00
ATOM    563  C8  G      18      78.359  36.853  18.345  1.00  0.00
ATOM    564  H8  G      18      79.309  37.187  18.735  1.00  0.00
ATOM    565  N7  G      18      78.040  37.084  17.121  1.00  0.00
ATOM    566  C5  G      18      76.767  36.546  16.967  1.00  0.00
ATOM    567  C6  G      18      75.960  36.456  15.803  1.00  0.00
ATOM    568  O6  G      18      76.215  36.772  14.689  1.00  0.00
ATOM    569  N1  G      18      74.771  35.821  16.042  1.00  0.00
ATOM    570  H1  G      18      74.098  35.767  15.291  1.00  0.00
ATOM    571  C2  G      18      74.393  35.389  17.291  1.00  0.00
ATOM    572  N2  G      18      73.221  34.772  17.327  1.00  0.00
ATOM    573  H21 G      18      72.756  34.800  16.430  1.00  0.00
ATOM    574  H22 G      18      72.730  34.617  18.196  1.00  0.00
ATOM    575  N3  G      18      75.097  35.528  18.378  1.00  0.00
ATOM    576  C4  G      18      76.315  36.062  18.177  1.00  0.00
ATOM    577  C3' G      18      78.630  34.421  21.280  1.00  0.00
ATOM    578  H3' G      18      79.236  34.205  20.400  1.00  0.00
ATOM    579  C2' G      18      77.172  34.658  20.971  1.00  0.00
ATOM    580  H2' G      18      76.652  34.014  20.261  1.00  0.00
ATOM    581  O2' G      18      76.474  34.503  22.262  1.00  0.00
ATOM    582 HO2' G      18      76.790  33.667  22.613  1.00  0.00
ATOM    583  O3' G      18      78.717  33.340  22.117  1.00  0.00
ATOM    584  P   C      19      79.229  31.923  21.537  1.00  0.00
ATOM    585  OP1 C      19      79.178  30.989  22.636  1.00  0.00
ATOM    586  OP2 C      19      80.496  32.130  20.800  1.00  0.00
ATOM    587  O5' C      19      78.158  31.522  20.442  1.00  0.00
ATOM    588  C5' C      19      76.853  31.102  20.786  1.00  0.00
ATOM    589  H5' C      19      76.398  31.791  21.498  1.00  0.00
ATOM    590 H5'' C      19      77.022  30.119  21.225  1.00  0.00
ATOM    591  C4' C      19      75.976  30.999  19.536  1.00  0.00
ATOM    592  H4' C      19      75.081  30.458  19.843  1.00  0.00
ATOM    593  O4' C      19      75.655  32.243  19.067  1.00  0.00
ATOM    594  C1' C      19      75.496  32.076  17.675  1.00  0.00
ATOM    595  H1' C      19      74.487  32.390  17.405  1.00  0.00
ATOM    596  N1  C      19      76.526  32.862  16.879  1.00  0.00
ATOM    597  C6  C      19      77.731  33.177  17.417  1.00  0.00
ATOM    598  H6  C      19      77.893  32.996  18.469  1.00  0.00
ATOM    599  C5  C      19      78.681  33.799  16.655  1.00  0.00
ATOM    600  H5  C      19      79.488  34.285  17.182  1.00  0.00
ATOM    601  C4  C      19      78.470  33.936  15.273  1.00  0.00
ATOM    602  N4  C      19      79.333  34.614  14.597  1.00  0.00
ATOM    603  H41 C      19      79.176  34.692  13.602  1.00  0.00
ATOM    604  H42 C      19      80.151  34.976  15.067  1.00  0.00
ATOM    605  N3  C      19      77.354  33.595  14.691  1.00  0.00
ATOM    606  C2  C      19      76.406  32.981  15.453  1.00  0.00
ATOM    607  O2  C      19      75.404  32.486  14.843  1.00  0.00
ATOM    608  C3' C      19      76.589  30.102  18.534  1.00  0.00
ATOM    609  H3' C      19      77.598  30.509  18.462  1.00  0.00
ATOM    610  C2' C      19      75.714  30.579  17.394  1.00  0.00
ATOM    611  H2' C      19      76.261  30.368  16.476  1.00  0.00
ATOM    612  O2' C      19      74.418  29.898  17.337  1.00  0.00
ATOM    613 HO2' C      19      73.767  30.563  17.103  1.00  0.00
ATOM    614  O3' C      19      76.700  28.753  18.845  1.00  0.00
ATOM    615  P   A      20      77.918  27.948  18.303  1.00  0.00
ATOM    616  OP1 A      20      77.684  26.546  18.768  1.00  0.00
ATOM    617  OP2 A      20      79.200  28.529  18.726  1.00  0.00
ATOM    618  O5' A      20      77.883  27.944  16.754  1.00  0.00
ATOM    619  C5' A      20      76.863  27.446  15.933  1.00  0.00
ATOM    620  H5' A      20      75.875  27.659  16.340  1.00  0.00
ATOM    621 H5'' A      20      77.019  26.368  15.895  1.00  0.00
ATOM    622  C4' A      20      76.949  27.997  14.466  1.00  0.00
ATOM    623  H4' A      20      76.029  27.734  13.946  1.00  0.00
ATOM    624  O4' A      20      77.217  29.329  14.524  1.00  0.00
ATOM    625  C1' A      20      78.022  29.686  13.403  1.00  0.00
ATOM    626  H1' A      20      77.439  30.301  12.718  1.00  0.00
ATOM    627  N9  A      20      79.219  30.423  13.926  1.00  0.00
ATOM    628  C8  A      20      79.870  30.282  15.162  1.00  0.00
ATOM    629  H8  A      20      79.548  29.596  15.931  1.00  0.00
ATOM    630  N7  A      20      80.984  30.946  15.254  1.00  0.00
ATOM    631  C5  A      20      81.048  31.712  14.124  1.00  0.00
ATOM    632  C6  A      20      81.950  32.720  13.672  1.00  0.00
ATOM    633  N6  A      20      83.111  33.153  14.220  1.00  0.00
ATOM    634  H61 A      20      83.620  33.872  13.725  1.00  0.00
ATOM    635  H62 A      20      83.316  32.995  15.196  1.00  0.00
ATOM    636  N1  A      20      81.839  33.290  12.509  1.00  0.00
ATOM    637  C2  A      20      80.819  32.859  11.756  1.00  0.00
ATOM    638  H2  A      20      80.857  33.258  10.753  1.00  0.00
ATOM    639  N3  A      20      79.881  31.943  11.980  1.00  0.00
ATOM    640  C4  A      20      80.064  31.374  13.221  1.00  0.00
ATOM    641  C3' A      20      78.162  27.351  13.753  1.00  0.00
ATOM    642  H3' A      20      78.981  27.255  14.467  1.00  0.00
ATOM    643  C2' A      20      78.499  28.419  12.672  1.00  0.00
ATOM    644  H2' A      20      79.549  28.318  12.398  1.00  0.00
ATOM    645  O2' A      20      77.640  28.285  11.556  1.00  0.00
ATOM    646 HO2' A      20      77.566  27.352  11.341  1.00  0.00
ATOM    647  O3' A      20      77.874  26.184  13.089  1.00  0.00
ATOM    648  P   G      21      79.027  25.237  12.530  1.00  0.00
ATOM    649  OP1 G      21      78.683  23.842  12.825  1.00  0.00
ATOM    650  OP2 G      21      80.366  25.741  12.868  1.00  0.00
ATOM    651  O5' G      21      78.829  25.445  10.991  1.00  0.00
ATOM    652  C5' G      21      79.758  24.908  10.089  1.00  0.00
ATOM    653  H5' G      21      79.778  23.828  10.229  1.00  0.00
ATOM    654 H5'' G      21      80.769  25.315  10.072  1.00  0.00
ATOM    655  C4' G      21      79.198  24.981   8.675  1.00  0.00
ATOM    656  H4' G      21      79.959  24.531   8.037  1.00  0.00
ATOM    657  O4' G      21      78.166  24.029   8.422  1.00  0.00
ATOM    658  C1' G      21      77.001  24.595   7.908  1.00  0.00
ATOM    659  H1' G      21      76.609  23.930   7.139  1.00  0.00
ATOM    660  N9  G      21      75.908  24.857   8.912  1.00  0.00
ATOM    661  C8  G      21      75.863  24.554  10.223  1.00  0.00
ATOM    662  H8  G      21      76.726  24.117  10.702  1.00  0.00
ATOM    663  N7  G      21      74.775  24.920  10.818  1.00  0.00
ATOM    664  C5  G      21      74.155  25.636   9.816  1.00  0.00
ATOM    665  C6  G      21      72.859  26.358   9.857  1.00  0.00
ATOM    666  O6  G      21      72.100  26.433  10.785  1.00  0.00
ATOM    667  N1  G      21      72.466  26.899   8.616  1.00  0.00
ATOM    668  H1  G      21      71.634  27.470   8.661  1.00  0.00
ATOM    669  C2  G      21      73.200  26.686   7.514  1.00  0.00
ATOM    670  N2  G      21      72.730  27.255   6.444  1.00  0.00
ATOM    671  H21 G      21      71.802  27.608   6.625  1.00  0.00
ATOM    672  H22 G      21      73.246  27.354   5.581  1.00  0.00
ATOM    673  N3  G      21      74.425  26.091   7.393  1.00  0.00
ATOM    674  C4  G      21      74.763  25.575   8.620  1.00  0.00
ATOM    675  C3' G      21      78.675  26.236   8.071  1.00  0.00
ATOM    676  H3' G      21      78.242  26.884   8.832  1.00  0.00
ATOM    677  C2' G      21      77.545  25.809   7.102  1.00  0.00
ATOM    678  H2' G      21      76.730  26.504   6.904  1.00  0.00
ATOM    679  O2' G      21      78.049  25.326   5.829  1.00  0.00
ATOM    680 HO2' G      21      77.251  25.325   5.296  1.00  0.00
ATOM    681  O3' G      21      79.719  27.059   7.448  1.00  0.00
ATOM    682  P   C      22      79.454  28.616   7.325  1.00  0.00
ATOM    683  OP1 C      22      80.525  29.110   6.418  1.00  0.00
ATOM    684  OP2 C      22      79.451  29.099   8.692  1.00  0.00
ATOM    685  O5' C      22      78.051  28.800   6.635  1.00  0.00
ATOM    686  C5' C      22      77.867  28.869   5.223  1.00  0.00
ATOM    687  H5' C      22      77.931  27.830   4.901  1.00  0.00
ATOM    688 H5'' C      22      78.667  29.395   4.701  1.00  0.00
ATOM    689  C4' C      22      76.530  29.635   4.989  1.00  0.00
ATOM    690  H4' C      22      76.448  29.644   3.903  1.00  0.00
ATOM    691  O4' C      22      75.590  28.853   5.703  1.00  0.00
ATOM    692  C1' C      22      74.442  29.627   6.190  1.00  0.00
ATOM    693  H1' C      22      73.511  29.312   5.718  1.00  0.00
ATOM    694  N1  C      22      74.261  29.712   7.699  1.00  0.00
ATOM    695  C6  C      22      75.073  29.146   8.710  1.00  0.00
ATOM    696  H6  C      22      76.025  28.678   8.507  1.00  0.00
ATOM    697  C5  C      22      74.632  29.144   9.986  1.00  0.00
ATOM    698  H5  C      22      75.284  28.754  10.753  1.00  0.00
ATOM    699  C4  C      22      73.284  29.529  10.290  1.00  0.00
ATOM    700  N4  C      22      72.825  29.539  11.452  1.00  0.00
ATOM    701  H41 C      22      72.021  30.127  11.620  1.00  0.00
ATOM    702  H42 C      22      73.426  29.201  12.190  1.00  0.00
ATOM    703  N3  C      22      72.582  30.089   9.352  1.00  0.00
ATOM    704  C2  C      22      73.097  30.295   8.144  1.00  0.00
ATOM    705  O2  C      22      72.375  30.958   7.418  1.00  0.00
ATOM    706  C3' C      22      76.331  31.006   5.521  1.00  0.00
ATOM    707  H3' C      22      76.776  31.036   6.515  1.00  0.00
ATOM    708  C2' C      22      74.848  31.104   5.719  1.00  0.00
ATOM    709  H2' C      22      74.493  31.809   6.471  1.00  0.00
ATOM    710  O2' C      22      74.252  31.308   4.436  1.00  0.00
ATOM    711 HO2' C      22      74.618  32.117   4.072  1.00  0.00
ATOM    712  O3' C      22      76.880  32.013   4.614  1.00  0.00
ATOM    713  P   U      23      76.999  33.564   5.060  1.00  0.00
ATOM    714  OP1 U      23      78.097  34.185   4.392  1.00  0.00
ATOM    715  OP2 U      23      77.027  33.520   6.546  1.00  0.00
ATOM    716  O5' U      23      75.594  34.344   4.581  1.00  0.00
ATOM    717  C5' U      23      75.551  35.736   4.188  1.00  0.00
ATOM    718  H5' U      23      76.155  35.870   3.291  1.00  0.00
ATOM    719 H5'' U      23      75.783  36.345   5.062  1.00  0.00
ATOM    720  C4' U      23      74.134  36.145   3.699  1.00  0.00
ATOM    721  H4' U      23      74.105  37.225   3.552  1.00  0.00
ATOM    722  O4' U      23      73.853  35.508   2.499  1.00  0.00
ATOM    723  C1' U      23      72.735  34.605   2.616  1.00  0.00
ATOM    724  H1' U      23      71.865  35.150   2.249  1.00  0.00
ATOM    725  N1  U      23      72.921  33.435   1.779  1.00  0.00
ATOM    726  C6  U      23      74.147  32.803   1.628  1.00  0.00
ATOM    727  H6  U      23      74.977  33.306   2.102  1.00  0.00
ATOM    728  C5  U      23      74.291  31.640   1.000  1.00  0.00
ATOM    729  H5  U      23      75.215  31.112   1.183  1.00  0.00
ATOM    730  C4  U      23      73.189  31.035   0.371  1.00  0.00
ATOM    731  O4  U      23      73.229  30.075  -0.425  1.00  0.00
ATOM    732  N3  U      23      71.980  31.709   0.532  1.00  0.00
ATOM    733  H3  U      23      71.204  31.410  -0.042  1.00  0.00
ATOM    734  C2  U      23      71.842  32.882   1.196  1.00  0.00
ATOM    735  O2  U      23      70.710  33.369   1.087  1.00  0.00
ATOM    736  C3' U      23      72.985  35.783   4.668  1.00  0.00
ATOM    737  H3' U      23      73.422  35.669   5.660  1.00  0.00
ATOM    738  C2' U      23      72.562  34.404   4.161  1.00  0.00
ATOM    739  H2' U      23      73.275  33.646   4.486  1.00  0.00
ATOM    740  O2' U      23      71.222  33.951   4.532  1.00  0.00
ATOM    741 HO2' U      23      70.463  34.343   4.094  1.00  0.00
ATOM    742  O3' U      23      71.924  36.676   4.576  1.00  0.00
ATOM    743  P   C      24      72.017  38.052   5.418  1.00  0.00
ATOM    744  OP1 C      24      71.170  39.034   4.808  1.00  0.00
ATOM    745  OP2 C      24      73.404  38.430   5.656  1.00  0.00
ATOM    746  O5' C      24      71.390  37.758   6.870  1.00  0.00
ATOM    747  C5' C      24      70.052  37.477   6.944  1.00  0.00
ATOM    748  H5' C      24      69.769  36.840   6.105  1.00  0.00
ATOM    749 H5'' C      24      69.561  38.440   6.803  1.00  0.00
ATOM    750  C4' C      24      69.622  36.926   8.319  1.00  0.00
ATOM    751  H4' C      24      68.562  36.685   8.238  1.00  0.00
ATOM    752  O4' C      24      70.231  35.646   8.461  1.00  0.00
ATOM    753  C1' C      24      70.888  35.439   9.754  1.00  0.00
ATOM    754  H1' C      24      70.239  34.954  10.484  1.00  0.00
ATOM    755  N1  C      24      72.182  34.755   9.519  1.00  0.00
ATOM    756  C6  C      24      72.835  34.788   8.355  1.00  0.00
ATOM    757  H6  C      24      72.528  35.413   7.530  1.00  0.00
ATOM    758  C5  C      24      73.982  34.134   8.194  1.00  0.00
ATOM    759  H5  C      24      74.510  34.157   7.252  1.00  0.00
ATOM    760  C4  C      24      74.511  33.359   9.257  1.00  0.00
ATOM    761  N4  C      24      75.615  32.695   9.065  1.00  0.00
ATOM    762  H41 C      24      75.967  32.146   9.836  1.00  0.00
ATOM    763  H42 C      24      75.879  32.543   8.102  1.00  0.00
ATOM    764  N3  C      24      73.843  33.242  10.343  1.00  0.00
ATOM    765  C2  C      24      72.702  33.922  10.528  1.00  0.00
ATOM    766  O2  C      24      72.159  33.767  11.643  1.00  0.00
ATOM    767  C3' C      24      70.076  37.785   9.486  1.00  0.00
ATOM    768  H3' C      24      70.706  38.604   9.138  1.00  0.00
ATOM    769  C2' C      24      71.100  36.861  10.240  1.00  0.00
ATOM    770  H2' C      24      72.082  37.115   9.843  1.00  0.00
ATOM    771  O2' C      24      71.029  36.986  11.682  1.00  0.00
ATOM    772 HO2' C      24      70.088  37.125  11.815  1.00  0.00
ATOM    773  O3' C      24      68.953  38.188  10.336  1.00  0.00
ATOM    774  P   G      25      68.199  39.557  10.085  1.00  0.00
ATOM    775  OP1 G      25      67.226  39.341   8.953  1.00  0.00
ATOM    776  OP2 G      25      69.286  40.600  10.049  1.00  0.00
ATOM    777  O5' G      25      67.307  39.808  11.392  1.00  0.00
ATOM    778  C5' G      25      67.799  40.327  12.654  1.00  0.00
ATOM    779  H5' G      25      67.112  41.122  12.946  1.00  0.00
ATOM    780 H5'' G      25      68.736  40.843  12.445  1.00  0.00
ATOM    781  C4' G      25      68.024  39.290  13.830  1.00  0.00
ATOM    782  H4' G      25      67.115  38.744  14.082  1.00  0.00
ATOM    783  O4' G      25      69.018  38.357  13.673  1.00  0.00
ATOM    784  C1' G      25      69.940  38.418  14.799  1.00  0.00
ATOM    785  H1' G      25      70.287  37.424  15.083  1.00  0.00
ATOM    786  N9  G      25      71.112  39.293  14.512  1.00  0.00
ATOM    787  C8  G      25      71.467  39.979  13.428  1.00  0.00
ATOM    788  H8  G      25      70.800  40.092  12.587  1.00  0.00
ATOM    789  N7  G      25      72.593  40.611  13.485  1.00  0.00
ATOM    790  C5  G      25      73.123  40.274  14.700  1.00  0.00
ATOM    791  C6  G      25      74.377  40.500  15.442  1.00  0.00
ATOM    792  O6  G      25      75.310  41.160  14.983  1.00  0.00
ATOM    793  N1  G      25      74.483  39.946  16.675  1.00  0.00
ATOM    794  H1  G      25      75.410  39.897  17.073  1.00  0.00
ATOM    795  C2  G      25      73.540  39.128  17.147  1.00  0.00
ATOM    796  N2  G      25      73.678  38.503  18.290  1.00  0.00
ATOM    797  H21 G      25      74.487  38.747  18.842  1.00  0.00
ATOM    798  H22 G      25      72.997  37.834  18.621  1.00  0.00
ATOM    799  N3  G      25      72.355  38.830  16.570  1.00  0.00
ATOM    800  C4  G      25      72.197  39.440  15.353  1.00  0.00
ATOM    801  C3' G      25      68.248  40.095  15.115  1.00  0.00
ATOM    802  H3' G      25      68.864  40.993  15.066  1.00  0.00
ATOM    803  C2' G      25      69.046  39.018  15.915  1.00  0.00
ATOM    804  H2' G      25      69.654  39.417  16.727  1.00  0.00
ATOM    805  O2' G      25      68.258  37.948  16.405  1.00  0.00
ATOM    806 HO2' G      25      67.395  38.367  16.448  1.00  0.00
ATOM    807  O3' G      25      66.966  40.338  15.713  1.00  0.00
ATOM    808  P   A      26      66.720  41.701  16.566  1.00  0.00
ATOM    809  OP1 A      26      65.421  41.544  17.224  1.00  0.00
ATOM    810  OP2 A      26      66.874  42.903  15.734  1.00  0.00
ATOM    811  O5' A      26      67.861  41.799  17.671  1.00  0.00
ATOM    812  C5' A      26      67.851  41.032  18.858  1.00  0.00
ATOM    813  H5' A      26      67.821  39.982  18.564  1.00  0.00
ATOM    814 H5'' A      26      66.965  41.207  19.468  1.00  0.00
ATOM    815  C4' A      26      69.164  41.155  19.630  1.00  0.00
ATOM    816  H4' A      26      69.055  40.518  20.507  1.00  0.00
ATOM    817  O4' A      26      70.334  40.609  18.968  1.00  0.00
ATOM    818  C1' A      26      71.475  41.314  19.509  1.00  0.00
ATOM    819  H1' A      26      72.170  40.581  19.919  1.00  0.00
ATOM    820  N9  A      26      72.128  41.876  18.378  1.00  0.00
ATOM    821  C8  A      26      71.773  42.271  17.090  1.00  0.00
ATOM    822  H8  A      26      70.767  42.129  16.723  1.00  0.00
ATOM    823  N7  A      26      72.698  42.970  16.456  1.00  0.00
ATOM    824  C5  A      26      73.751  43.088  17.383  1.00  0.00
ATOM    825  C6  A      26      75.101  43.557  17.445  1.00  0.00
ATOM    826  N6  A      26      75.844  44.185  16.598  1.00  0.00
ATOM    827  H61 A      26      76.839  44.254  16.759  1.00  0.00
ATOM    828  H62 A      26      75.431  44.396  15.701  1.00  0.00
ATOM    829  N1  A      26      75.823  43.307  18.538  1.00  0.00
ATOM    830  C2  A      26      75.402  42.568  19.530  1.00  0.00
ATOM    831  H2  A      26      75.996  42.427  20.421  1.00  0.00
ATOM    832  N3  A      26      74.126  42.075  19.630  1.00  0.00
ATOM    833  C4  A      26      73.406  42.364  18.481  1.00  0.00
ATOM    834  C3' A      26      69.549  42.530  20.108  1.00  0.00
ATOM    835  H3' A      26      69.502  43.163  19.222  1.00  0.00
ATOM    836  C2' A      26      71.032  42.382  20.522  1.00  0.00
ATOM    837  H2' A      26      71.610  43.300  20.414  1.00  0.00
ATOM    838  O2' A      26      71.309  41.768  21.812  1.00  0.00
ATOM    839 HO2' A      26      70.944  42.365  22.469  1.00  0.00
ATOM    840  O3' A      26      68.733  43.070  21.167  1.00  0.00
ATOM    841  P   C      27      68.876  44.523  21.601  1.00  0.00
ATOM    842  OP1 C      27      67.700  44.797  22.518  1.00  0.00
ATOM    843  OP2 C      27      69.040  45.360  20.401  1.00  0.00
ATOM    844  O5' C      27      70.168  44.572  22.431  1.00  0.00
ATOM    845  C5' C      27      70.133  44.203  23.751  1.00  0.00
ATOM    846  H5' C      27      69.751  43.200  23.935  1.00  0.00
ATOM    847 H5'' C      27      69.428  44.866  24.252  1.00  0.00
ATOM    848  C4' C      27      71.532  44.379  24.387  1.00  0.00
ATOM    849  H4' C      27      71.341  44.050  25.408  1.00  0.00
ATOM    850  O4' C      27      72.501  43.767  23.633  1.00  0.00
ATOM    851  C1' C      27      73.713  44.560  23.555  1.00  0.00
ATOM    852  H1' C      27      74.548  43.960  23.915  1.00  0.00
ATOM    853  N1  C      27      74.032  45.136  22.226  1.00  0.00
ATOM    854  C6  C      27      73.119  45.488  21.229  1.00  0.00
ATOM    855  H6  C      27      72.048  45.506  21.374  1.00  0.00
ATOM    856  C5  C      27      73.542  45.857  19.997  1.00  0.00
ATOM    857  H5  C      27      72.745  46.105  19.311  1.00  0.00
ATOM    858  C4  C      27      74.948  46.071  19.819  1.00  0.00
ATOM    859  N4  C      27      75.388  46.642  18.714  1.00  0.00
ATOM    860  H41 C      27      76.352  46.853  18.499  1.00  0.00
ATOM    861  H42 C      27      74.721  46.935  18.014  1.00  0.00
ATOM    862  N3  C      27      75.835  45.805  20.768  1.00  0.00
ATOM    863  C2  C      27      75.396  45.244  21.893  1.00  0.00
ATOM    864  O2  C      27      76.265  44.937  22.741  1.00  0.00
ATOM    865  C3' C      27      71.900  45.833  24.618  1.00  0.00
ATOM    866  H3' C      27      71.642  46.457  23.762  1.00  0.00
ATOM    867  C2' C      27      73.428  45.594  24.627  1.00  0.00
ATOM    868  H2' C      27      73.834  46.572  24.368  1.00  0.00
ATOM    869  O2' C      27      73.805  44.995  25.833  1.00  0.00
ATOM    870 HO2' C      27      73.234  45.425  26.473  1.00  0.00
ATOM    871  O3' C      27      71.522  46.260  25.934  1.00  0.00
ATOM    872  P   U      28      71.545  47.842  26.342  1.00  0.00
ATOM    873  OP1 U      28      71.091  48.013  27.727  1.00  0.00
ATOM    874  OP2 U      28      70.925  48.606  25.301  1.00  0.00
ATOM    875  O5' U      28      73.068  48.326  26.274  1.00  0.00
ATOM    876  C5' U      28      73.980  48.019  27.253  1.00  0.00
ATOM    877  H5' U      28      73.790  46.987  27.550  1.00  0.00
ATOM    878 H5'' U      28      73.836  48.628  28.146  1.00  0.00
ATOM    879  C4' U      28      75.446  48.221  26.814  1.00  0.00
ATOM    880  H4' U      28      76.042  47.663  27.536  1.00  0.00
ATOM    881  O4' U      28      75.776  47.600  25.621  1.00  0.00
ATOM    882  C1' U      28      76.916  48.197  24.978  1.00  0.00
ATOM    883  H1' U      28      77.793  47.553  25.052  1.00  0.00
ATOM    884  N1  U      28      76.704  48.641  23.590  1.00  0.00
ATOM    885  C6  U      28      75.487  48.528  22.940  1.00  0.00
ATOM    886  H6  U      28      74.726  48.007  23.501  1.00  0.00
ATOM    887  C5  U      28      75.344  48.857  21.651  1.00  0.00
ATOM    888  H5  U      28      74.334  48.706  21.298  1.00  0.00
ATOM    889  C4  U      28      76.419  49.436  20.889  1.00  0.00
ATOM    890  O4  U      28      76.383  49.679  19.730  1.00  0.00
ATOM    891  N3  U      28      77.606  49.513  21.568  1.00  0.00
ATOM    892  H3  U      28      78.352  49.920  21.022  1.00  0.00
ATOM    893  C2  U      28      77.802  49.078  22.834  1.00  0.00
ATOM    894  O2  U      28      78.921  49.041  23.284  1.00  0.00
ATOM    895  C3' U      28      75.917  49.758  26.615  1.00  0.00
ATOM    896  H3' U      28      75.173  50.343  26.074  1.00  0.00
ATOM    897  C2' U      28      77.144  49.485  25.765  1.00  0.00
ATOM    898  H2' U      28      77.468  50.329  25.157  1.00  0.00
ATOM    899  O2' U      28      78.224  49.082  26.671  1.00  0.00
ATOM    900 HO2' U      28      78.907  49.752  26.589  1.00  0.00
ATOM    901  O3' U      28      76.129  50.468  27.862  1.00  0.00
ATOM    902  P   A      29      76.182  52.044  27.925  1.00  0.00
ATOM    903  OP1 A      29      76.227  52.330  29.384  1.00  0.00
ATOM    904  OP2 A      29      75.054  52.641  27.124  1.00  0.00
ATOM    905  O5' A      29      77.543  52.459  27.190  1.00  0.00
ATOM    906  C5' A      29      78.813  52.429  27.850  1.00  0.00
ATOM    907  H5' A      29      79.023  51.370  27.997  1.00  0.00
ATOM    908 H5'' A      29      78.765  53.069  28.731  1.00  0.00
ATOM    909  C4' A      29      79.920  52.982  26.941  1.00  0.00
ATOM    910  H4' A      29      80.856  53.008  27.499  1.00  0.00
ATOM    911  O4' A      29      80.061  52.161  25.792  1.00  0.00
ATOM    912  C1' A      29      80.521  53.004  24.716  1.00  0.00
ATOM    913  H1' A      29      81.444  52.604  24.295  1.00  0.00
ATOM    914  N9  A      29      79.581  52.928  23.603  1.00  0.00
ATOM    915  C8  A      29      78.247  52.579  23.645  1.00  0.00
ATOM    916  H8  A      29      77.723  52.348  24.560  1.00  0.00
ATOM    917  N7  A      29      77.658  52.690  22.483  1.00  0.00
ATOM    918  C5  A      29      78.705  53.040  21.619  1.00  0.00
ATOM    919  C6  A      29      78.839  53.102  20.187  1.00  0.00
ATOM    920  N6  A      29      77.885  52.938  19.285  1.00  0.00
ATOM    921  H61 A      29      78.054  52.970  18.289  1.00  0.00
ATOM    922  H62 A      29      76.934  52.691  19.518  1.00  0.00
ATOM    923  N1  A      29      79.935  53.650  19.678  1.00  0.00
ATOM    924  C2  A      29      80.925  53.861  20.525  1.00  0.00
ATOM    925  H2  A      29      81.838  54.193  20.053  1.00  0.00
ATOM    926  N3  A      29      80.975  53.756  21.857  1.00  0.00
ATOM    927  C4  A      29      79.826  53.349  22.343  1.00  0.00
ATOM    928  C3' A      29      79.616  54.393  26.459  1.00  0.00
ATOM    929  H3' A      29      78.582  54.379  26.116  1.00  0.00
ATOM    930  C2' A      29      80.564  54.447  25.263  1.00  0.00
ATOM    931  H2' A      29      80.137  55.035  24.451  1.00  0.00
ATOM    932  O2' A      29      81.906  54.793  25.611  1.00  0.00
ATOM    933 HO2' A      29      81.961  55.731  25.810  1.00  0.00
ATOM    934  O3' A      29      79.762  55.473  27.345  1.00  0.00
ATOM    935  P   G      30      78.737  56.677  27.399  1.00  0.00
ATOM    936  OP1 G      30      78.920  57.378  28.680  1.00  0.00
ATOM    937  OP2 G      30      77.370  56.181  27.181  1.00  0.00
ATOM    938  O5' G      30      79.089  57.661  26.152  1.00  0.00
ATOM    939  C5' G      30      80.272  58.447  26.090  1.00  0.00
ATOM    940  H5' G      30      80.990  57.783  26.572  1.00  0.00
ATOM    941 H5'' G      30      80.124  59.337  26.702  1.00  0.00
ATOM    942  C4' G      30      80.729  58.757  24.647  1.00  0.00
ATOM    943  H4' G      30      81.718  59.215  24.667  1.00  0.00
ATOM    944  O4' G      30      80.763  57.626  23.836  1.00  0.00
ATOM    945  C1' G      30      80.519  58.110  22.504  1.00  0.00
ATOM    946  H1' G      30      81.303  57.759  21.833  1.00  0.00
ATOM    947  N9  G      30      79.344  57.503  21.913  1.00  0.00
ATOM    948  C8  G      30      78.164  56.968  22.427  1.00  0.00
ATOM    949  H8  G      30      77.847  57.084  23.453  1.00  0.00
ATOM    950  N7  G      30      77.404  56.364  21.510  1.00  0.00
ATOM    951  C5  G      30      78.139  56.624  20.300  1.00  0.00
ATOM    952  C6  G      30      77.827  56.260  18.934  1.00  0.00
ATOM    953  O6  G      30      76.839  55.662  18.543  1.00  0.00
ATOM    954  N1  G      30      78.786  56.708  17.947  1.00  0.00
ATOM    955  H1  G      30      78.615  56.495  16.974  1.00  0.00
ATOM    956  C2  G      30      79.893  57.352  18.336  1.00  0.00
ATOM    957  N2  G      30      80.569  57.892  17.343  1.00  0.00
ATOM    958  H21 G      30      80.239  57.898  16.389  1.00  0.00
ATOM    959  H22 G      30      81.355  58.464  17.617  1.00  0.00
ATOM    960  N3  G      30      80.194  57.617  19.574  1.00  0.00
ATOM    961  C4  G      30      79.310  57.308  20.550  1.00  0.00
ATOM    962  C3' G      30      79.912  59.774  23.916  1.00  0.00
ATOM    963  H3' G      30      78.885  59.465  24.107  1.00  0.00
ATOM    964  C2' G      30      80.287  59.681  22.505  1.00  0.00
ATOM    965  H2' G      30      79.490  60.008  21.837  1.00  0.00
ATOM    966  O2' G      30      81.546  60.251  22.132  1.00  0.00
ATOM    967 HO2' G      30      81.499  61.032  21.575  1.00  0.00
ATOM    968  O3' G      30      79.886  61.043  24.495  1.00  0.00
ATOM    969  P   A      31      78.730  62.096  24.229  1.00  0.00
ATOM    970  OP1 A      31      79.121  63.270  25.072  1.00  0.00
ATOM    971  OP2 A      31      77.459  61.379  24.454  1.00  0.00
ATOM    972  O5' A      31      78.829  62.619  22.759  1.00  0.00
ATOM    973  C5' A      31      79.862  63.523  22.265  1.00  0.00
ATOM    974  H5' A      31      80.844  63.142  22.545  1.00  0.00
ATOM    975 H5'' A      31      79.785  64.463  22.811  1.00  0.00
ATOM    976  C4' A      31      79.826  63.723  20.747  1.00  0.00
ATOM    977  H4' A      31      80.584  64.464  20.493  1.00  0.00
ATOM    978  O4' A      31      80.077  62.437  20.129  1.00  0.00
ATOM    979  C1' A      31      79.399  62.368  18.886  1.00  0.00
ATOM    980  H1' A      31      80.183  62.331  18.129  1.00  0.00
ATOM    981  N9  A      31      78.342  61.341  18.879  1.00  0.00
ATOM    982  C8  A      31      77.701  60.737  19.895  1.00  0.00
ATOM    983  H8  A      31      77.800  61.069  20.918  1.00  0.00
ATOM    984  N7  A      31      76.803  59.884  19.554  1.00  0.00
ATOM    985  C5  A      31      76.886  59.906  18.137  1.00  0.00
ATOM    986  C6  A      31      76.229  59.271  17.071  1.00  0.00
ATOM    987  N6  A      31      75.371  58.253  17.209  1.00  0.00
ATOM    988  H61 A      31      74.862  58.065  16.356  1.00  0.00
ATOM    989  H62 A      31      75.125  57.907  18.125  1.00  0.00
ATOM    990  N1  A      31      76.489  59.628  15.795  1.00  0.00
ATOM    991  C2  A      31      77.369  60.567  15.600  1.00  0.00
ATOM    992  H2  A      31      77.522  60.943  14.600  1.00  0.00
ATOM    993  N3  A      31      78.048  61.247  16.506  1.00  0.00
ATOM    994  C4  A      31      77.797  60.851  17.744  1.00  0.00
ATOM    995  C3' A      31      78.448  64.131  20.341  1.00  0.00
ATOM    996  H3' A      31      77.714  63.503  20.846  1.00  0.00
ATOM    997  C2' A      31      78.654  63.735  18.872  1.00  0.00
ATOM    998  H2' A      31      77.725  63.563  18.330  1.00  0.00
ATOM    999  O2' A      31      79.409  64.722  18.189  1.00  0.00
ATOM   1000 HO2' A      31      79.454  65.487  18.768  1.00  0.00
ATOM   1001  O3' A      31      78.145  65.499  20.626  1.00  0.00
ATOM   1002  P   G      32      76.705  65.996  20.783  1.00  0.00
ATOM   1003  OP1 G      32      76.790  67.297  21.470  1.00  0.00
ATOM   1004  OP2 G      32      76.111  64.946  21.562  1.00  0.00
ATOM   1005  O5' G      32      76.069  66.046  19.299  1.00  0.00
ATOM   1006  C5' G      32      76.413  67.066  18.381  1.00  0.00
ATOM   1007  H5' G      32      77.492  67.224  18.396  1.00  0.00
ATOM   1008 H5'' G      32      75.887  67.933  18.779  1.00  0.00
ATOM   1009  C4' G      32      76.006  66.726  16.966  1.00  0.00
ATOM   1010  H4' G      32      76.202  67.552  16.283  1.00  0.00
ATOM   1011  O4' G      32      76.457  65.523  16.427  1.00  0.00
ATOM   1012  C1' G      32      75.592  64.937  15.500  1.00  0.00
ATOM   1013  H1' G      32      76.048  64.801  14.519  1.00  0.00
ATOM   1014  N9  G      32      75.108  63.558  16.016  1.00  0.00
ATOM   1015  C8  G      32      75.161  63.022  17.337  1.00  0.00
ATOM   1016  H8  G      32      75.638  63.508  18.175  1.00  0.00
ATOM   1017  N7  G      32      74.429  61.987  17.568  1.00  0.00
ATOM   1018  C5  G      32      73.916  61.737  16.262  1.00  0.00
ATOM   1019  C6  G      32      72.898  60.860  15.852  1.00  0.00
ATOM   1020  O6  G      32      72.352  60.001  16.445  1.00  0.00
ATOM   1021  N1  G      32      72.542  60.965  14.519  1.00  0.00
ATOM   1022  H1  G      32      71.770  60.376  14.241  1.00  0.00
ATOM   1023  C2  G      32      73.082  61.856  13.696  1.00  0.00
ATOM   1024  N2  G      32      72.652  61.768  12.506  1.00  0.00
ATOM   1025  H21 G      32      71.874  61.200  12.202  1.00  0.00
ATOM   1026  H22 G      32      73.092  62.424  11.876  1.00  0.00
ATOM   1027  N3  G      32      73.999  62.765  14.061  1.00  0.00
ATOM   1028  C4  G      32      74.470  62.606  15.321  1.00  0.00
ATOM   1029  C3' G      32      74.489  66.544  16.971  1.00  0.00
ATOM   1030  H3' G      32      74.136  65.905  17.781  1.00  0.00
ATOM   1031  C2' G      32      74.379  65.830  15.574  1.00  0.00
ATOM   1032  H2' G      32      73.435  65.307  15.422  1.00  0.00
ATOM   1033  O2' G      32      74.470  66.768  14.503  1.00  0.00
ATOM   1034 HO2' G      32      75.374  67.030  14.311  1.00  0.00
ATOM   1035  O3' G      32      73.835  67.810  17.010  1.00  0.00
ATOM   1036  P   C      33      72.271  67.922  17.403  1.00  0.00
ATOM   1037  OP1 C      33      71.843  69.335  17.442  1.00  0.00
ATOM   1038  OP2 C      33      72.027  67.029  18.514  1.00  0.00
ATOM   1039  O5' C      33      71.449  67.198  16.268  1.00  0.00
ATOM   1040  C5' C      33      71.303  67.749  15.006  1.00  0.00
ATOM   1041  H5' C      33      72.284  67.932  14.568  1.00  0.00
ATOM   1042 H5'' C      33      70.907  68.764  15.003  1.00  0.00
ATOM   1043  C4' C      33      70.426  66.925  14.136  1.00  0.00
ATOM   1044  H4' C      33      70.310  67.325  13.129  1.00  0.00
ATOM   1045  O4' C      33      70.895  65.574  13.984  1.00  0.00
ATOM   1046  C1' C      33      69.827  64.705  13.777  1.00  0.00
ATOM   1047  H1' C      33      69.927  64.184  12.825  1.00  0.00
ATOM   1048  N1  C      33      69.748  63.689  14.893  1.00  0.00
ATOM   1049  C6  C      33      70.649  63.730  15.944  1.00  0.00
ATOM   1050  H6  C      33      71.254  64.620  16.038  1.00  0.00
ATOM   1051  C5  C      33      70.566  62.815  16.941  1.00  0.00
ATOM   1052  H5  C      33      71.269  62.859  17.760  1.00  0.00
ATOM   1053  C4  C      33      69.670  61.728  16.744  1.00  0.00
ATOM   1054  N4  C      33      69.505  60.839  17.717  1.00  0.00
ATOM   1055  H41 C      33      68.684  60.254  17.667  1.00  0.00
ATOM   1056  H42 C      33      69.903  60.989  18.634  1.00  0.00
ATOM   1057  N3  C      33      68.806  61.589  15.701  1.00  0.00
ATOM   1058  C2  C      33      68.890  62.554  14.801  1.00  0.00
ATOM   1059  O2  C      33      68.158  62.376  13.841  1.00  0.00
ATOM   1060  C3' C      33      69.058  66.791  14.695  1.00  0.00
ATOM   1061  H3' C      33      68.986  66.525  15.749  1.00  0.00
ATOM   1062  C2' C      33      68.577  65.618  13.931  1.00  0.00
ATOM   1063  H2' C      33      67.830  65.096  14.528  1.00  0.00
ATOM   1064  O2' C      33      68.015  65.852  12.649  1.00  0.00
ATOM   1065 HO2' C      33      68.668  66.346  12.147  1.00  0.00
ATOM   1066  O3' C      33      68.246  67.918  14.496  1.00  0.00
ATOM   1067  P   C      34      66.957  68.129  15.489  1.00  0.00
ATOM   1068  OP1 C      34      66.245  69.287  14.953  1.00  0.00
ATOM   1069  OP2 C      34      67.484  68.091  16.869  1.00  0.00
ATOM   1070  O5' C      34      66.019  66.860  15.274  1.00  0.00
ATOM   1071  C5' C      34      65.172  66.786  14.141  1.00  0.00
ATOM   1072  H5' C      34      65.873  66.822  13.308  1.00  0.00
ATOM   1073 H5'' C      34      64.623  67.728  14.168  1.00  0.00
ATOM   1074  C4' C      34      64.390  65.512  13.982  1.00  0.00
ATOM   1075  H4' C      34      63.931  65.468  12.995  1.00  0.00
ATOM   1076  O4' C      34      65.149  64.326  14.040  1.00  0.00
ATOM   1077  C1' C      34      64.271  63.258  14.484  1.00  0.00
ATOM   1078  H1' C      34      64.317  62.393  13.823  1.00  0.00
ATOM   1079  N1  C      34      64.652  62.738  15.813  1.00  0.00
ATOM   1080  C6  C      34      65.478  63.436  16.719  1.00  0.00
ATOM   1081  H6  C      34      65.955  64.388  16.540  1.00  0.00
ATOM   1082  C5  C      34      65.875  62.855  17.882  1.00  0.00
ATOM   1083  H5  C      34      66.609  63.340  18.508  1.00  0.00
ATOM   1084  C4  C      34      65.516  61.480  18.054  1.00  0.00
ATOM   1085  N4  C      34      65.844  60.836  19.179  1.00  0.00
ATOM   1086  H41 C      34      65.517  59.895  19.348  1.00  0.00
ATOM   1087  H42 C      34      66.346  61.276  19.936  1.00  0.00
ATOM   1088  N3  C      34      64.711  60.820  17.243  1.00  0.00
ATOM   1089  C2  C      34      64.188  61.495  16.136  1.00  0.00
ATOM   1090  O2  C      34      63.389  60.890  15.362  1.00  0.00
ATOM   1091  C3' C      34      63.215  65.333  14.973  1.00  0.00
ATOM   1092  H3' C      34      63.528  65.408  16.015  1.00  0.00
ATOM   1093  C2' C      34      62.820  63.854  14.541  1.00  0.00
ATOM   1094  H2' C      34      62.294  63.287  15.309  1.00  0.00
ATOM   1095  O2' C      34      62.362  63.784  13.188  1.00  0.00
ATOM   1096 HO2' C      34      61.825  62.997  13.070  1.00  0.00
ATOM   1097  O3' C      34      62.224  66.290  14.815  1.00  0.00
ATOM   1098  P   C      35      61.089  66.531  15.872  1.00  0.00
ATOM   1099  OP1 C      35      60.125  67.527  15.369  1.00  0.00
ATOM   1100  OP2 C      35      61.782  66.793  17.183  1.00  0.00
ATOM   1101  O5' C      35      60.298  65.169  16.059  1.00  0.00
ATOM   1102  C5' C      35      59.486  64.725  15.046  1.00  0.00
ATOM   1103  H5' C      35      60.016  64.667  14.096  1.00  0.00
ATOM   1104 H5'' C      35      58.694  65.458  14.890  1.00  0.00
ATOM   1105  C4' C      35      58.840  63.420  15.374  1.00  0.00
ATOM   1106  H4' C      35      58.206  63.208  14.513  1.00  0.00
ATOM   1107  O4' C      35      59.902  62.407  15.483  1.00  0.00
ATOM   1108  C1' C      35      59.416  61.438  16.486  1.00  0.00
ATOM   1109  H1' C      35      59.374  60.456  16.015  1.00  0.00
ATOM   1110  N1  C      35      60.370  61.403  17.646  1.00  0.00
ATOM   1111  C6  C      35      61.333  62.338  17.892  1.00  0.00
ATOM   1112  H6  C      35      61.397  63.216  17.267  1.00  0.00
ATOM   1113  C5  C      35      62.288  62.136  18.794  1.00  0.00
ATOM   1114  H5  C      35      63.105  62.841  18.833  1.00  0.00
ATOM   1115  C4  C      35      62.146  61.000  19.598  1.00  0.00
ATOM   1116  N4  C      35      62.993  60.724  20.569  1.00  0.00
ATOM   1117  H41 C      35      62.878  59.787  20.929  1.00  0.00
ATOM   1118  H42 C      35      63.888  61.191  20.562  1.00  0.00
ATOM   1119  N3  C      35      61.164  60.134  19.483  1.00  0.00
ATOM   1120  C2  C      35      60.278  60.231  18.510  1.00  0.00
ATOM   1121  O2  C      35      59.494  59.248  18.341  1.00  0.00
ATOM   1122  C3' C      35      57.964  63.319  16.636  1.00  0.00
ATOM   1123  H3' C      35      58.314  63.896  17.492  1.00  0.00
ATOM   1124  C2' C      35      58.021  61.833  16.930  1.00  0.00
ATOM   1125  H2' C      35      57.851  61.527  17.963  1.00  0.00
ATOM   1126  O2' C      35      57.175  61.111  15.992  1.00  0.00
ATOM   1127 HO2' C      35      56.353  61.605  15.953  1.00  0.00
ATOM   1128  O3' C      35      56.649  63.620  16.381  1.00  0.00
ATOM   1129  P   U      36      55.691  64.040  17.586  1.00  0.00
ATOM   1130  OP1 U      36      54.360  64.228  16.989  1.00  0.00
ATOM   1131  OP2 U      36      56.378  65.148  18.293  1.00  0.00
ATOM   1132  O5' U      36      55.726  62.816  18.625  1.00  0.00
ATOM   1133  C5' U      36      54.925  61.638  18.401  1.00  0.00
ATOM   1134  H5' U      36      55.067  61.310  17.371  1.00  0.00
ATOM   1135 H5'' U      36      53.880  61.878  18.596  1.00  0.00
ATOM   1136  C4' U      36      55.241  60.506  19.423  1.00  0.00
ATOM   1137  H4' U      36      54.685  59.621  19.113  1.00  0.00
ATOM   1138  O4' U      36      56.546  60.000  19.469  1.00  0.00
ATOM   1139  C1' U      36      56.878  59.549  20.774  1.00  0.00
ATOM   1140  H1' U      36      57.191  58.505  20.808  1.00  0.00
ATOM   1141  N1  U      36      57.961  60.350  21.438  1.00  0.00
ATOM   1142  C6  U      36      58.144  61.676  21.069  1.00  0.00
ATOM   1143  H6  U      36      57.530  62.018  20.249  1.00  0.00
ATOM   1144  C5  U      36      59.179  62.376  21.720  1.00  0.00
ATOM   1145  H5  U      36      59.416  63.366  21.359  1.00  0.00
ATOM   1146  C4  U      36      60.034  61.783  22.730  1.00  0.00
ATOM   1147  O4  U      36      60.904  62.386  23.374  1.00  0.00
ATOM   1148  N3  U      36      59.731  60.511  22.991  1.00  0.00
ATOM   1149  H3  U      36      60.233  60.005  23.706  1.00  0.00
ATOM   1150  C2  U      36      58.820  59.694  22.341  1.00  0.00
ATOM   1151  O2  U      36      58.560  58.568  22.759  1.00  0.00
ATOM   1152  C3' U      36      54.974  60.827  20.885  1.00  0.00
ATOM   1153  H3' U      36      55.513  61.751  21.091  1.00  0.00
ATOM   1154  C2' U      36      55.563  59.696  21.630  1.00  0.00
ATOM   1155  H2' U      36      55.774  59.847  22.689  1.00  0.00
ATOM   1156  O2' U      36      54.696  58.498  21.569  1.00  0.00
ATOM   1157 HO2' U      36      54.063  58.632  22.279  1.00  0.00
ATOM   1158  O3' U      36      53.588  61.089  21.153  1.00  0.00
ATOM   1159  P   G      37      53.177  61.693  22.589  1.00  0.00
ATOM   1160  OP1 G      37      51.713  61.902  22.667  1.00  0.00
ATOM   1161  OP2 G      37      54.058  62.837  22.684  1.00  0.00
ATOM   1162  O5' G      37      53.567  60.557  23.656  1.00  0.00
ATOM   1163  C5' G      37      52.619  59.545  24.041  1.00  0.00
ATOM   1164  H5' G      37      52.195  58.935  23.244  1.00  0.00
ATOM   1165 H5'' G      37      51.764  60.052  24.490  1.00  0.00
ATOM   1166  C4' G      37      53.227  58.612  25.156  1.00  0.00
ATOM   1167  H4' G      37      52.459  57.887  25.427  1.00  0.00
ATOM   1168  O4' G      37      54.468  58.043  24.734  1.00  0.00
ATOM   1169  C1' G      37      55.376  57.979  25.876  1.00  0.00
ATOM   1170  H1' G      37      55.681  56.939  25.991  1.00  0.00
ATOM   1171  N9  G      37      56.599  58.838  25.777  1.00  0.00
ATOM   1172  C8  G      37      56.696  60.135  25.277  1.00  0.00
ATOM   1173  H8  G      37      55.952  60.588  24.638  1.00  0.00
ATOM   1174  N7  G      37      57.788  60.718  25.592  1.00  0.00
ATOM   1175  C5  G      37      58.452  59.948  26.530  1.00  0.00
ATOM   1176  C6  G      37      59.558  60.242  27.345  1.00  0.00
ATOM   1177  O6  G      37      60.328  61.209  27.322  1.00  0.00
ATOM   1178  N1  G      37      59.666  59.323  28.420  1.00  0.00
ATOM   1179  H1  G      37      60.462  59.352  29.041  1.00  0.00
ATOM   1180  C2  G      37      58.892  58.155  28.485  1.00  0.00
ATOM   1181  N2  G      37      59.138  57.420  29.516  1.00  0.00
ATOM   1182  H21 G      37      59.775  57.715  30.242  1.00  0.00
ATOM   1183  H22 G      37      58.590  56.581  29.645  1.00  0.00
ATOM   1184  N3  G      37      57.902  57.861  27.631  1.00  0.00
ATOM   1185  C4  G      37      57.666  58.828  26.699  1.00  0.00
ATOM   1186  C3' G      37      53.560  59.453  26.412  1.00  0.00
ATOM   1187  H3' G      37      54.068  60.358  26.081  1.00  0.00
ATOM   1188  C2' G      37      54.503  58.427  27.094  1.00  0.00
ATOM   1189  H2' G      37      55.137  58.771  27.911  1.00  0.00
ATOM   1190  O2' G      37      53.704  57.392  27.563  1.00  0.00
ATOM   1191 HO2' G      37      52.848  57.779  27.762  1.00  0.00
ATOM   1192  O3' G      37      52.370  59.633  27.186  1.00  0.00
ATOM   1193  P   U      38      52.353  60.647  28.392  1.00  0.00
ATOM   1194  OP1 U      38      50.939  60.834  28.983  1.00  0.00
ATOM   1195  OP2 U      38      52.949  61.873  27.920  1.00  0.00
ATOM   1196  O5' U      38      53.238  60.092  29.506  1.00  0.00
ATOM   1197  C5' U      38      52.823  58.990  30.296  1.00  0.00
ATOM   1198  H5' U      38      52.589  58.128  29.670  1.00  0.00
ATOM   1199 H5'' U      38      51.914  59.204  30.860  1.00  0.00
ATOM   1200  C4' U      38      53.989  58.507  31.185  1.00  0.00
ATOM   1201  H4' U      38      53.799  57.486  31.514  1.00  0.00
ATOM   1202  O4' U      38      55.253  58.503  30.459  1.00  0.00
ATOM   1203  C1' U      38      56.345  58.591  31.414  1.00  0.00
ATOM   1204  H1' U      38      56.788  57.595  31.432  1.00  0.00
ATOM   1205  N1  U      38      57.323  59.600  31.078  1.00  0.00
ATOM   1206  C6  U      38      57.041  60.622  30.226  1.00  0.00
ATOM   1207  H6  U      38      56.169  60.505  29.600  1.00  0.00
ATOM   1208  C5  U      38      57.800  61.743  30.157  1.00  0.00
ATOM   1209  H5  U      38      57.524  62.520  29.460  1.00  0.00
ATOM   1210  C4  U      38      58.959  61.918  31.020  1.00  0.00
ATOM   1211  O4  U      38      59.586  63.011  31.027  1.00  0.00
ATOM   1212  N3  U      38      59.253  60.860  31.897  1.00  0.00
ATOM   1213  H3  U      38      59.910  61.080  32.631  1.00  0.00
ATOM   1214  C2  U      38      58.544  59.668  31.890  1.00  0.00
ATOM   1215  O2  U      38      58.920  58.815  32.689  1.00  0.00
ATOM   1216  C3' U      38      54.360  59.408  32.331  1.00  0.00
ATOM   1217  H3' U      38      54.391  60.457  32.037  1.00  0.00
ATOM   1218  C2' U      38      55.788  58.991  32.772  1.00  0.00
ATOM   1219  H2' U      38      56.151  59.887  33.275  1.00  0.00
ATOM   1220  O2' U      38      55.746  57.872  33.588  1.00  0.00
ATOM   1221 HO2' U      38      55.066  58.032  34.247  1.00  0.00
ATOM   1222  O3' U      38      53.392  59.369  33.332  1.00  0.00
ATOM   1223  P   A      39      53.277  60.445  34.512  1.00  0.00
ATOM   1224  OP1 A      39      51.974  60.421  35.163  1.00  0.00
ATOM   1225  OP2 A      39      53.809  61.718  33.995  1.00  0.00
ATOM   1226  O5' A      39      54.257  59.880  35.653  1.00  0.00
ATOM   1227  C5' A      39      53.996  58.689  36.375  1.00  0.00
ATOM   1228  H5' A      39      53.786  57.905  35.648  1.00  0.00
ATOM   1229 H5'' A      39      53.067  58.823  36.929  1.00  0.00
ATOM   1230  C4' A      39      55.187  58.301  37.242  1.00  0.00
ATOM   1231  H4' A      39      55.190  57.288  37.644  1.00  0.00
ATOM   1232  O4' A      39      56.358  58.438  36.506  1.00  0.00
ATOM   1233  C1' A      39      57.374  58.822  37.427  1.00  0.00
ATOM   1234  H1' A      39      58.092  58.012  37.551  1.00  0.00
ATOM   1235  N9  A      39      58.029  60.064  36.899  1.00  0.00
ATOM   1236  C8  A      39      57.580  60.899  35.884  1.00  0.00
ATOM   1237  H8  A      39      56.677  60.633  35.355  1.00  0.00
ATOM   1238  N7  A      39      58.324  61.963  35.661  1.00  0.00
ATOM   1239  C5  A      39      59.356  61.815  36.596  1.00  0.00
ATOM   1240  C6  A      39      60.591  62.471  36.844  1.00  0.00
ATOM   1241  N6  A      39      61.036  63.447  36.064  1.00  0.00
ATOM   1242  H61 A      39      61.976  63.802  36.171  1.00  0.00
ATOM   1243  H62 A      39      60.496  63.507  35.213  1.00  0.00
ATOM   1244  N1  A      39      61.510  62.036  37.760  1.00  0.00
ATOM   1245  C2  A      39      61.257  60.904  38.397  1.00  0.00
ATOM   1246  H2  A      39      61.975  60.500  39.095  1.00  0.00
ATOM   1247  N3  A      39      60.146  60.125  38.238  1.00  0.00
ATOM   1248  C4  A      39      59.223  60.648  37.333  1.00  0.00
ATOM   1249  C3' A      39      55.263  59.322  38.404  1.00  0.00
ATOM   1250  H3' A      39      55.244  60.292  37.907  1.00  0.00
ATOM   1251  C2' A      39      56.749  59.017  38.775  1.00  0.00
ATOM   1252  H2' A      39      57.311  59.749  39.354  1.00  0.00
ATOM   1253  O2' A      39      56.713  57.707  39.480  1.00  0.00
ATOM   1254 HO2' A      39      55.949  57.694  40.061  1.00  0.00
ATOM   1255  O3' A      39      54.303  59.171  39.451  1.00  0.00
ATOM   1256  P   A      40      54.164  60.363  40.433  1.00  0.00
ATOM   1257  OP1 A      40      53.100  59.852  41.370  1.00  0.00
ATOM   1258  OP2 A      40      53.926  61.552  39.591  1.00  0.00
ATOM   1259  O5' A      40      55.561  60.446  41.207  1.00  0.00
ATOM   1260  C5' A      40      55.769  59.514  42.202  1.00  0.00
ATOM   1261  H5' A      40      55.743  58.517  41.764  1.00  0.00
ATOM   1262 H5'' A      40      55.052  59.627  43.015  1.00  0.00
ATOM   1263  C4' A      40      57.217  59.697  42.809  1.00  0.00
ATOM   1264  H4' A      40      57.405  58.843  43.460  1.00  0.00
ATOM   1265  O4' A      40      58.220  59.794  41.756  1.00  0.00
ATOM   1266  C1' A      40      59.087  60.845  42.074  1.00  0.00
ATOM   1267  H1' A      40      60.103  60.450  42.039  1.00  0.00
ATOM   1268  N9  A      40      59.036  61.935  41.094  1.00  0.00
ATOM   1269  C8  A      40      58.004  62.259  40.258  1.00  0.00
ATOM   1270  H8  A      40      57.051  61.778  40.097  1.00  0.00
ATOM   1271  N7  A      40      58.357  63.284  39.513  1.00  0.00
ATOM   1272  C5  A      40      59.629  63.668  39.935  1.00  0.00
ATOM   1273  C6  A      40      60.564  64.628  39.528  1.00  0.00
ATOM   1274  N6  A      40      60.405  65.494  38.487  1.00  0.00
ATOM   1275  H61 A      40      61.082  66.206  38.253  1.00  0.00
ATOM   1276  H62 A      40      59.775  65.183  37.762  1.00  0.00
ATOM   1277  N1  A      40      61.727  64.724  40.152  1.00  0.00
ATOM   1278  C2  A      40      61.997  63.884  41.114  1.00  0.00
ATOM   1279  H2  A      40      63.024  63.954  41.443  1.00  0.00
ATOM   1280  N3  A      40      61.198  62.908  41.596  1.00  0.00
ATOM   1281  C4  A      40      60.002  62.872  40.945  1.00  0.00
ATOM   1282  C3' A      40      57.280  61.025  43.647  1.00  0.00
ATOM   1283  H3' A      40      56.631  61.757  43.167  1.00  0.00
ATOM   1284  C2' A      40      58.787  61.404  43.468  1.00  0.00
ATOM   1285  H2' A      40      58.905  62.487  43.448  1.00  0.00
ATOM   1286  O2' A      40      59.631  60.840  44.489  1.00  0.00
ATOM   1287 HO2' A      40      59.454  61.241  45.343  1.00  0.00
ATOM   1288  O3' A      40      56.929  60.680  44.925  1.00  0.00
ATOM   1289  P   U      41      56.648  61.780  46.027  1.00  0.00
ATOM   1290  OP1 U      41      56.029  61.086  47.147  1.00  0.00
ATOM   1291  OP2 U      41      55.901  62.843  45.333  1.00  0.00
ATOM   1292  O5' U      41      58.068  62.416  46.442  1.00  0.00
ATOM   1293  C5' U      41      58.833  61.971  47.525  1.00  0.00
ATOM   1294  H5' U      41      59.008  60.896  47.512  1.00  0.00
ATOM   1295 H5'' U      41      58.298  62.240  48.436  1.00  0.00
ATOM   1296  C4' U      41      60.146  62.655  47.755  1.00  0.00
ATOM   1297  H4' U      41      60.682  62.039  48.477  1.00  0.00
ATOM   1298  O4' U      41      60.897  62.715  46.535  1.00  0.00
ATOM   1299  C1' U      41      61.810  63.784  46.638  1.00  0.00
ATOM   1300  H1' U      41      62.817  63.397  46.795  1.00  0.00
ATOM   1301  N1  U      41      61.653  64.708  45.469  1.00  0.00
ATOM   1302  C6  U      41      60.440  64.838  44.734  1.00  0.00
ATOM   1303  H6  U      41      59.608  64.181  44.942  1.00  0.00
ATOM   1304  C5  U      41      60.353  65.780  43.814  1.00  0.00
ATOM   1305  H5  U      41      59.440  65.951  43.262  1.00  0.00
ATOM   1306  C4  U      41      61.471  66.614  43.463  1.00  0.00
ATOM   1307  O4  U      41      61.486  67.506  42.645  1.00  0.00
ATOM   1308  N3  U      41      62.627  66.283  44.098  1.00  0.00
ATOM   1309  H3  U      41      63.439  66.787  43.772  1.00  0.00
ATOM   1310  C2  U      41      62.828  65.293  45.005  1.00  0.00
ATOM   1311  O2  U      41      63.949  65.251  45.600  1.00  0.00
ATOM   1312  C3' U      41      60.049  64.098  48.264  1.00  0.00
ATOM   1313  H3' U      41      59.315  64.586  47.622  1.00  0.00
ATOM   1314  C2' U      41      61.420  64.595  47.879  1.00  0.00
ATOM   1315  H2' U      41      61.415  65.640  47.569  1.00  0.00
ATOM   1316  O2' U      41      62.388  64.452  48.823  1.00  0.00
ATOM   1317 HO2' U      41      62.069  64.735  49.683  1.00  0.00
ATOM   1318  O3' U      41      59.627  64.286  49.624  1.00  0.00
ATOM   1319  P   G      42      58.845  65.670  50.010  1.00  0.00
ATOM   1320  OP1 G      42      58.730  65.708  51.481  1.00  0.00
ATOM   1321  OP2 G      42      57.653  65.722  49.133  1.00  0.00
ATOM   1322  O5' G      42      59.734  66.893  49.644  1.00  0.00
ATOM   1323  C5' G      42      60.903  67.203  50.455  1.00  0.00
ATOM   1324  H5' G      42      61.478  66.286  50.587  1.00  0.00
ATOM   1325 H5'' G      42      60.599  67.442  51.474  1.00  0.00
ATOM   1326  C4' G      42      61.684  68.326  49.873  1.00  0.00
ATOM   1327  H4' G      42      62.567  68.354  50.510  1.00  0.00
ATOM   1328  O4' G      42      61.978  68.056  48.526  1.00  0.00
ATOM   1329  C1' G      42      62.229  69.257  47.822  1.00  0.00
ATOM   1330  H1' G      42      63.232  69.370  47.410  1.00  0.00
ATOM   1331  N9  G      42      61.260  69.438  46.773  1.00  0.00
ATOM   1332  C8  G      42      60.224  68.586  46.463  1.00  0.00
ATOM   1333  H8  G      42      60.001  67.720  47.068  1.00  0.00
ATOM   1334  N7  G      42      59.645  68.903  45.380  1.00  0.00
ATOM   1335  C5  G      42      60.281  70.061  44.946  1.00  0.00
ATOM   1336  C6  G      42      60.013  70.904  43.829  1.00  0.00
ATOM   1337  O6  G      42      59.222  70.697  42.943  1.00  0.00
ATOM   1338  N1  G      42      60.810  72.003  43.771  1.00  0.00
ATOM   1339  H1  G      42      60.954  72.524  42.918  1.00  0.00
ATOM   1340  C2  G      42      61.584  72.361  44.797  1.00  0.00
ATOM   1341  N2  G      42      62.345  73.433  44.658  1.00  0.00
ATOM   1342  H21 G      42      61.966  74.029  43.936  1.00  0.00
ATOM   1343  H22 G      42      62.994  73.637  45.404  1.00  0.00
ATOM   1344  N3  G      42      61.988  71.566  45.798  1.00  0.00
ATOM   1345  C4  G      42      61.352  70.380  45.823  1.00  0.00
ATOM   1346  C3' G      42      60.962  69.693  49.811  1.00  0.00
ATOM   1347  H3' G      42      59.944  69.514  49.466  1.00  0.00
ATOM   1348  C2' G      42      61.907  70.398  48.824  1.00  0.00
ATOM   1349  H2' G      42      61.517  71.300  48.353  1.00  0.00
ATOM   1350  O2' G      42      63.089  70.775  49.496  1.00  0.00
ATOM   1351 HO2' G      42      62.825  70.950  50.402  1.00  0.00
ATOM   1352  O3' G      42      60.899  70.300  51.075  1.00  0.00
ATOM   1353  P   G      43      59.937  71.542  51.290  1.00  0.00
ATOM   1354  OP1 G      43      59.982  71.947  52.729  1.00  0.00
ATOM   1355  OP2 G      43      58.661  71.100  50.736  1.00  0.00
ATOM   1356  O5' G      43      60.444  72.738  50.430  1.00  0.00
ATOM   1357  C5' G      43      61.609  73.582  50.650  1.00  0.00
ATOM   1358  H5' G      43      62.440  72.877  50.625  1.00  0.00
ATOM   1359 H5'' G      43      61.595  74.091  51.614  1.00  0.00
ATOM   1360  C4' G      43      61.631  74.575  49.544  1.00  0.00
ATOM   1361  H4' G      43      62.509  75.221  49.562  1.00  0.00
ATOM   1362  O4' G      43      61.572  73.904  48.287  1.00  0.00
ATOM   1363  C1' G      43      60.766  74.645  47.377  1.00  0.00
ATOM   1364  H1' G      43      61.390  74.899  46.520  1.00  0.00
ATOM   1365  N9  G      43      59.736  73.795  46.777  1.00  0.00
ATOM   1366  C8  G      43      59.172  72.668  47.131  1.00  0.00
ATOM   1367  H8  G      43      59.367  72.090  48.023  1.00  0.00
ATOM   1368  N7  G      43      58.292  72.192  46.309  1.00  0.00
ATOM   1369  C5  G      43      58.266  73.155  45.295  1.00  0.00
ATOM   1370  C6  G      43      57.354  73.311  44.230  1.00  0.00
ATOM   1371  O6  G      43      56.429  72.545  43.888  1.00  0.00
ATOM   1372  N1  G      43      57.487  74.491  43.559  1.00  0.00
ATOM   1373  H1  G      43      56.922  74.695  42.747  1.00  0.00
ATOM   1374  C2  G      43      58.480  75.392  43.857  1.00  0.00
ATOM   1375  N2  G      43      58.496  76.523  43.198  1.00  0.00
ATOM   1376  H21 G      43      57.831  76.888  42.530  1.00  0.00
ATOM   1377  H22 G      43      59.267  77.140  43.409  1.00  0.00
ATOM   1378  N3  G      43      59.313  75.323  44.898  1.00  0.00
ATOM   1379  C4  G      43      59.114  74.147  45.580  1.00  0.00
ATOM   1380  C3' G      43      60.309  75.420  49.536  1.00  0.00
ATOM   1381  H3' G      43      59.541  74.655  49.651  1.00  0.00
ATOM   1382  C2' G      43      60.224  75.889  48.027  1.00  0.00
ATOM   1383  H2' G      43      59.196  76.081  47.720  1.00  0.00
ATOM   1384  O2' G      43      61.125  76.952  47.915  1.00  0.00
ATOM   1385 HO2' G      43      60.942  77.282  47.032  1.00  0.00
ATOM   1386  O3' G      43      60.195  76.413  50.548  1.00  0.00
ATOM   1387  P   U      44      58.703  76.810  50.943  1.00  0.00
ATOM   1388  OP1 U      44      58.787  77.996  51.809  1.00  0.00
ATOM   1389  OP2 U      44      57.961  75.601  51.326  1.00  0.00
ATOM   1390  O5' U      44      58.019  77.302  49.618  1.00  0.00
ATOM   1391  C5' U      44      58.214  78.641  49.177  1.00  0.00
ATOM   1392  H5' U      44      59.289  78.820  49.184  1.00  0.00
ATOM   1393 H5'' U      44      57.767  79.347  49.876  1.00  0.00
ATOM   1394  C4' U      44      57.564  78.912  47.855  1.00  0.00
ATOM   1395  H4' U      44      57.964  79.884  47.567  1.00  0.00
ATOM   1396  O4' U      44      57.946  78.032  46.821  1.00  0.00
ATOM   1397  C1' U      44      56.807  77.870  45.959  1.00  0.00
ATOM   1398  H1' U      44      57.217  77.997  44.957  1.00  0.00
ATOM   1399  N1  U      44      56.144  76.518  46.038  1.00  0.00
ATOM   1400  C6  U      44      56.407  75.611  47.120  1.00  0.00
ATOM   1401  H6  U      44      57.266  75.893  47.711  1.00  0.00
ATOM   1402  C5  U      44      55.655  74.484  47.214  1.00  0.00
ATOM   1403  H5  U      44      55.942  73.743  47.946  1.00  0.00
ATOM   1404  C4  U      44      54.463  74.271  46.519  1.00  0.00
ATOM   1405  O4  U      44      53.647  73.369  46.721  1.00  0.00
ATOM   1406  N3  U      44      54.414  75.100  45.426  1.00  0.00
ATOM   1407  H3  U      44      53.708  74.800  44.769  1.00  0.00
ATOM   1408  C2  U      44      55.141  76.181  45.154  1.00  0.00
ATOM   1409  O2  U      44      54.875  76.765  44.097  1.00  0.00
ATOM   1410  C3' U      44      56.027  78.993  47.805  1.00  0.00
ATOM   1411  H3' U      44      55.439  78.191  48.252  1.00  0.00
ATOM   1412  C2' U      44      55.811  79.001  46.279  1.00  0.00
ATOM   1413  H2' U      44      54.799  78.816  45.918  1.00  0.00
ATOM   1414  O2' U      44      56.335  80.224  45.697  1.00  0.00
ATOM   1415 HO2' U      44      56.200  80.090  44.756  1.00  0.00
ATOM   1416  O3' U      44      55.708  80.230  48.386  1.00  0.00
ATOM   1417  P   A      45      54.185  80.548  48.655  1.00  0.00
ATOM   1418  OP1 A      45      54.204  81.879  49.274  1.00  0.00
ATOM   1419  OP2 A      45      53.651  79.474  49.448  1.00  0.00
ATOM   1420  O5' A      45      53.457  80.732  47.305  1.00  0.00
ATOM   1421  C5' A      45      53.786  81.885  46.492  1.00  0.00
ATOM   1422  H5' A      45      54.858  82.047  46.608  1.00  0.00
ATOM   1423 H5'' A      45      53.321  82.758  46.949  1.00  0.00
ATOM   1424  C4' A      45      53.093  81.803  45.096  1.00  0.00
ATOM   1425  H4' A      45      53.674  82.383  44.378  1.00  0.00
ATOM   1426  O4' A      45      53.150  80.382  44.650  1.00  0.00
ATOM   1427  C1' A      45      52.088  80.079  43.766  1.00  0.00
ATOM   1428  H1' A      45      52.450  79.981  42.742  1.00  0.00
ATOM   1429  N9  A      45      51.465  78.869  44.375  1.00  0.00
ATOM   1430  C8  A      45      51.847  78.287  45.575  1.00  0.00
ATOM   1431  H8  A      45      52.535  78.678  46.310  1.00  0.00
ATOM   1432  N7  A      45      51.299  77.105  45.750  1.00  0.00
ATOM   1433  C5  A      45      50.435  76.929  44.658  1.00  0.00
ATOM   1434  C6  A      45      49.636  75.905  44.269  1.00  0.00
ATOM   1435  N6  A      45      49.460  74.749  44.894  1.00  0.00
ATOM   1436  H61 A      45      48.698  74.143  44.626  1.00  0.00
ATOM   1437  H62 A      45      50.050  74.522  45.683  1.00  0.00
ATOM   1438  N1  A      45      48.933  75.939  43.134  1.00  0.00
ATOM   1439  C2  A      45      49.095  77.028  42.417  1.00  0.00
ATOM   1440  H2  A      45      48.603  76.974  41.457  1.00  0.00
ATOM   1441  N3  A      45      49.883  78.083  42.579  1.00  0.00
ATOM   1442  C4  A      45      50.558  77.978  43.777  1.00  0.00
ATOM   1443  C3' A      45      51.585  82.045  45.105  1.00  0.00
ATOM   1444  H3' A      45      51.209  81.670  46.057  1.00  0.00
ATOM   1445  C2' A      45      51.146  81.187  43.817  1.00  0.00
ATOM   1446  H2' A      45      50.108  80.883  43.949  1.00  0.00
ATOM   1447  O2' A      45      51.412  81.909  42.638  1.00  0.00
ATOM   1448 HO2' A      45      51.690  82.761  42.982  1.00  0.00
ATOM   1449  O3' A      45      51.246  83.355  44.830  1.00  0.00
ATOM   1450  P   C      46      49.886  83.934  45.465  1.00  0.00
ATOM   1451  OP1 C      46      49.774  85.344  45.072  1.00  0.00
ATOM   1452  OP2 C      46      49.875  83.494  46.861  1.00  0.00
ATOM   1453  O5' C      46      48.755  83.138  44.667  1.00  0.00
ATOM   1454  C5' C      46      48.368  83.517  43.309  1.00  0.00
ATOM   1455  H5' C      46      49.192  83.457  42.598  1.00  0.00
ATOM   1456 H5'' C      46      47.936  84.513  43.214  1.00  0.00
ATOM   1457  C4' C      46      47.354  82.557  42.650  1.00  0.00
ATOM   1458  H4' C      46      47.145  82.775  41.603  1.00  0.00
ATOM   1459  O4' C      46      47.843  81.202  42.632  1.00  0.00
ATOM   1460  C1' C      46      46.726  80.423  42.582  1.00  0.00
ATOM   1461  H1' C      46      46.603  80.044  41.568  1.00  0.00
ATOM   1462  N1  C      46      46.812  79.302  43.632  1.00  0.00
ATOM   1463  C6  C      46      47.222  79.541  44.937  1.00  0.00
ATOM   1464  H6  C      46      47.866  80.400  45.052  1.00  0.00
ATOM   1465  C5  C      46      46.964  78.625  45.945  1.00  0.00
ATOM   1466  H5  C      46      47.408  78.668  46.929  1.00  0.00
ATOM   1467  C4  C      46      46.247  77.517  45.572  1.00  0.00
ATOM   1468  N4  C      46      45.932  76.646  46.490  1.00  0.00
ATOM   1469  H41 C      46      45.262  75.945  46.209  1.00  0.00
ATOM   1470  H42 C      46      46.230  76.755  47.449  1.00  0.00
ATOM   1471  N3  C      46      45.881  77.219  44.343  1.00  0.00
ATOM   1472  C2  C      46      46.084  78.142  43.393  1.00  0.00
ATOM   1473  O2  C      46      45.742  77.920  42.253  1.00  0.00
ATOM   1474  C3' C      46      46.049  82.420  43.443  1.00  0.00
ATOM   1475  H3' C      46      46.356  82.335  44.486  1.00  0.00
ATOM   1476  C2' C      46      45.461  81.160  42.805  1.00  0.00
ATOM   1477  H2' C      46      44.759  80.604  43.426  1.00  0.00
ATOM   1478  O2' C      46      44.888  81.440  41.545  1.00  0.00
ATOM   1479 HO2' C      46      44.394  82.256  41.651  1.00  0.00
ATOM   1480  O3' C      46      45.280  83.606  43.169  1.00  0.00
ATOM   1481  P   U      47      43.818  83.736  43.804  1.00  0.00
ATOM   1482  OP1 U      47      43.574  85.194  43.927  1.00  0.00
ATOM   1483  OP2 U      47      43.911  82.846  45.050  1.00  0.00
ATOM   1484  O5' U      47      42.830  83.068  42.724  1.00  0.00
ATOM   1485  C5' U      47      42.210  83.899  41.751  1.00  0.00
ATOM   1486  H5' U      47      43.056  84.230  41.150  1.00  0.00
ATOM   1487 H5'' U      47      41.763  84.817  42.134  1.00  0.00
ATOM   1488  C4' U      47      41.249  83.180  40.718  1.00  0.00
ATOM   1489  H4' U      47      40.852  83.967  40.077  1.00  0.00
ATOM   1490  O4' U      47      41.949  82.179  39.907  1.00  0.00
ATOM   1491  C1' U      47      41.022  81.290  39.292  1.00  0.00
ATOM   1492  H1' U      47      40.976  81.617  38.253  1.00  0.00
ATOM   1493  N1  U      47      41.389  79.840  39.453  1.00  0.00
ATOM   1494  C6  U      47      42.279  79.439  40.461  1.00  0.00
ATOM   1495  H6  U      47      42.675  80.175  41.145  1.00  0.00
ATOM   1496  C5  U      47      42.583  78.112  40.759  1.00  0.00
ATOM   1497  H5  U      47      43.289  77.944  41.559  1.00  0.00
ATOM   1498  C4  U      47      41.941  77.060  39.981  1.00  0.00
ATOM   1499  O4  U      47      42.033  75.805  40.106  1.00  0.00
ATOM   1500  N3  U      47      40.964  77.463  39.109  1.00  0.00
ATOM   1501  H3  U      47      40.441  76.733  38.646  1.00  0.00
ATOM   1502  C2  U      47      40.639  78.791  38.861  1.00  0.00
ATOM   1503  O2  U      47      39.714  79.072  38.126  1.00  0.00
ATOM   1504  C3' U      47      40.077  82.332  41.212  1.00  0.00
ATOM   1505  H3' U      47      40.437  81.602  41.936  1.00  0.00
ATOM   1506  C2' U      47      39.685  81.566  39.979  1.00  0.00
ATOM   1507  H2' U      47      39.210  80.622  40.245  1.00  0.00
ATOM   1508  O2' U      47      38.708  82.238  39.192  1.00  0.00
ATOM   1509 HO2' U      47      38.664  83.149  39.491  1.00  0.00
ATOM   1510  O3' U      47      39.032  83.172  41.722  1.00  0.00
ATOM   1511  P   G      48      38.422  82.829  43.112  1.00  0.00
ATOM   1512  OP1 G      48      37.138  83.579  43.172  1.00  0.00
ATOM   1513  OP2 G      48      39.478  83.182  44.120  1.00  0.00
ATOM   1514  O5' G      48      38.116  81.282  43.207  1.00  0.00
ATOM   1515  C5' G      48      37.100  80.699  42.390  1.00  0.00
ATOM   1516  H5' G      48      37.270  81.112  41.396  1.00  0.00
ATOM   1517 H5'' G      48      36.143  80.998  42.819  1.00  0.00
ATOM   1518  C4' G      48      37.196  79.204  42.443  1.00  0.00
ATOM   1519  H4' G      48      36.426  78.787  41.793  1.00  0.00
ATOM   1520  O4' G      48      38.438  78.709  41.879  1.00  0.00
ATOM   1521  C1' G      48      38.740  77.371  42.312  1.00  0.00
ATOM   1522  H1' G      48      38.695  76.743  41.422  1.00  0.00
ATOM   1523  N9  G      48      39.946  77.085  43.068  1.00  0.00
ATOM   1524  C8  G      48      40.817  77.971  43.594  1.00  0.00
ATOM   1525  H8  G      48      40.621  79.028  43.491  1.00  0.00
ATOM   1526  N7  G      48      41.696  77.536  44.479  1.00  0.00
ATOM   1527  C5  G      48      41.498  76.144  44.481  1.00  0.00
ATOM   1528  C6  G      48      42.151  75.124  45.243  1.00  0.00
ATOM   1529  O6  G      48      43.011  75.307  46.144  1.00  0.00
ATOM   1530  N1  G      48      41.646  73.895  44.975  1.00  0.00
ATOM   1531  H1  G      48      42.101  73.145  45.477  1.00  0.00
ATOM   1532  C2  G      48      40.603  73.594  44.086  1.00  0.00
ATOM   1533  N2  G      48      40.138  72.375  44.072  1.00  0.00
ATOM   1534  H21 G      48      40.409  71.590  44.647  1.00  0.00
ATOM   1535  H22 G      48      39.180  72.338  43.756  1.00  0.00
ATOM   1536  N3  G      48      39.949  74.576  43.428  1.00  0.00
ATOM   1537  C4  G      48      40.456  75.854  43.544  1.00  0.00
ATOM   1538  C3' G      48      37.111  78.456  43.812  1.00  0.00
ATOM   1539  H3' G      48      37.808  78.815  44.569  1.00  0.00
ATOM   1540  C2' G      48      37.614  77.033  43.323  1.00  0.00
ATOM   1541  H2' G      48      37.968  76.413  44.146  1.00  0.00
ATOM   1542  O2' G      48      36.629  76.298  42.707  1.00  0.00
ATOM   1543 HO2' G      48      36.093  75.843  43.361  1.00  0.00
ATOM   1544  O3' G      48      35.813  78.486  44.284  1.00  0.00
ATOM   1545  P   A      49      35.618  77.976  45.745  1.00  0.00
ATOM   1546  OP1 A      49      34.198  78.238  46.069  1.00  0.00
ATOM   1547  OP2 A      49      36.725  78.450  46.619  1.00  0.00
ATOM   1548  O5' A      49      35.836  76.398  45.733  1.00  0.00
ATOM   1549  C5' A      49      34.815  75.529  45.323  1.00  0.00
ATOM   1550  H5' A      49      34.491  75.610  44.285  1.00  0.00
ATOM   1551 H5'' A      49      33.908  75.806  45.860  1.00  0.00
ATOM   1552  C4' A      49      35.319  74.149  45.693  1.00  0.00
ATOM   1553  H4' A      49      34.650  73.485  45.146  1.00  0.00
ATOM   1554  O4' A      49      36.651  73.849  45.300  1.00  0.00
ATOM   1555  C1' A      49      37.288  73.102  46.303  1.00  0.00
ATOM   1556  H1' A      49      37.733  72.152  46.007  1.00  0.00
ATOM   1557  N9  A      49      38.198  73.961  47.022  1.00  0.00
ATOM   1558  C8  A      49      38.592  75.298  46.908  1.00  0.00
ATOM   1559  H8  A      49      38.040  75.975  46.274  1.00  0.00
ATOM   1560  N7  A      49      39.562  75.656  47.753  1.00  0.00
ATOM   1561  C5  A      49      39.965  74.475  48.344  1.00  0.00
ATOM   1562  C6  A      49      41.021  74.089  49.187  1.00  0.00
ATOM   1563  N6  A      49      41.762  74.909  49.884  1.00  0.00
ATOM   1564  H61 A      49      42.386  74.539  50.587  1.00  0.00
ATOM   1565  H62 A      49      41.688  75.911  49.781  1.00  0.00
ATOM   1566  N1  A      49      41.253  72.820  49.529  1.00  0.00
ATOM   1567  C2  A      49      40.419  71.938  48.940  1.00  0.00
ATOM   1568  H2  A      49      40.667  70.904  49.132  1.00  0.00
ATOM   1569  N3  A      49      39.325  72.135  48.131  1.00  0.00
ATOM   1570  C4  A      49      39.193  73.428  47.849  1.00  0.00
ATOM   1571  C3' A      49      35.240  73.941  47.216  1.00  0.00
ATOM   1572  H3' A      49      35.560  74.889  47.649  1.00  0.00
ATOM   1573  C2' A      49      36.115  72.722  47.235  1.00  0.00
ATOM   1574  H2' A      49      36.397  72.474  48.258  1.00  0.00
ATOM   1575  O2' A      49      35.428  71.599  46.768  1.00  0.00
ATOM   1576 HO2' A      49      34.476  71.707  46.810  1.00  0.00
ATOM   1577  O3' A      49      33.930  73.643  47.637  1.00  0.00
ATOM   1578  P   U      50      33.509  73.951  49.129  1.00  0.00
ATOM   1579  OP1 U      50      32.173  73.415  49.389  1.00  0.00
ATOM   1580  OP2 U      50      33.794  75.447  49.390  1.00  0.00
ATOM   1581  O5' U      50      34.471  73.072  50.078  1.00  0.00
ATOM   1582  C5' U      50      34.252  71.685  50.234  1.00  0.00
ATOM   1583  H5' U      50      34.290  71.193  49.262  1.00  0.00
ATOM   1584 H5'' U      50      33.331  71.352  50.714  1.00  0.00
ATOM   1585  C4' U      50      35.338  70.952  51.048  1.00  0.00
ATOM   1586  H4' U      50      35.297  69.880  50.853  1.00  0.00
ATOM   1587  O4' U      50      36.596  71.256  50.558  1.00  0.00
ATOM   1588  C1' U      50      37.568  71.320  51.708  1.00  0.00
ATOM   1589  H1' U      50      38.403  70.685  51.413  1.00  0.00
ATOM   1590  N1  U      50      38.108  72.686  52.009  1.00  0.00
ATOM   1591  C6  U      50      37.679  73.749  51.319  1.00  0.00
ATOM   1592  H6  U      50      36.799  73.734  50.693  1.00  0.00
ATOM   1593  C5  U      50      38.360  74.963  51.437  1.00  0.00
ATOM   1594  H5  U      50      37.936  75.806  50.912  1.00  0.00
ATOM   1595  C4  U      50      39.642  75.045  52.070  1.00  0.00
ATOM   1596  O4  U      50      40.343  76.020  52.113  1.00  0.00
ATOM   1597  N3  U      50      40.019  73.834  52.584  1.00  0.00
ATOM   1598  H3  U      50      40.897  73.956  53.067  1.00  0.00
ATOM   1599  C2  U      50      39.317  72.733  52.668  1.00  0.00
ATOM   1600  O2  U      50      39.844  71.807  53.279  1.00  0.00
ATOM   1601  C3' U      50      35.401  71.322  52.540  1.00  0.00
ATOM   1602  H3' U      50      35.407  72.404  52.671  1.00  0.00
ATOM   1603  C2' U      50      36.778  70.833  52.952  1.00  0.00
ATOM   1604  H2' U      50      37.078  71.385  53.843  1.00  0.00
ATOM   1605  O2' U      50      36.921  69.459  53.084  1.00  0.00
ATOM   1606 HO2' U      50      36.439  69.203  53.873  1.00  0.00
ATOM   1607  O3' U      50      34.359  70.854  53.347  1.00  0.00
ATOM   1608  P   A      51      33.954  71.533  54.725  1.00  0.00
ATOM   1609  OP1 A      51      33.052  70.664  55.465  1.00  0.00
ATOM   1610  OP2 A      51      33.650  72.943  54.507  1.00  0.00
ATOM   1611  O5' A      51      35.338  71.605  55.562  1.00  0.00
ATOM   1612  C5' A      51      35.646  70.432  56.428  1.00  0.00
ATOM   1613  H5' A      51      35.364  69.558  55.841  1.00  0.00
ATOM   1614 H5'' A      51      34.939  70.476  57.257  1.00  0.00
ATOM   1615  C4' A      51      37.058  70.344  56.931  1.00  0.00
ATOM   1616  H4' A      51      37.314  69.287  57.006  1.00  0.00
ATOM   1617  O4' A      51      38.110  70.761  56.092  1.00  0.00
ATOM   1618  C1' A      51      39.160  71.362  56.776  1.00  0.00
ATOM   1619  H1' A      51      40.134  70.911  56.590  1.00  0.00
ATOM   1620  N9  A      51      39.268  72.791  56.351  1.00  0.00
ATOM   1621  C8  A      51      38.316  73.674  55.860  1.00  0.00
ATOM   1622  H8  A      51      37.293  73.373  55.694  1.00  0.00
ATOM   1623  N7  A      51      38.770  74.888  55.619  1.00  0.00
ATOM   1624  C5  A      51      40.160  74.742  55.928  1.00  0.00
ATOM   1625  C6  A      51      41.357  75.548  55.781  1.00  0.00
ATOM   1626  N6  A      51      41.459  76.724  55.214  1.00  0.00
ATOM   1627  H61 A      51      42.407  77.035  55.056  1.00  0.00
ATOM   1628  H62 A      51      40.643  77.151  54.800  1.00  0.00
ATOM   1629  N1  A      51      42.534  75.114  56.248  1.00  0.00
ATOM   1630  C2  A      51      42.582  73.953  56.749  1.00  0.00
ATOM   1631  H2  A      51      43.562  73.667  57.100  1.00  0.00
ATOM   1632  N3  A      51      41.621  73.033  56.793  1.00  0.00
ATOM   1633  C4  A      51      40.434  73.508  56.392  1.00  0.00
ATOM   1634  C3' A      51      37.405  71.061  58.248  1.00  0.00
ATOM   1635  H3' A      51      36.882  72.015  58.305  1.00  0.00
ATOM   1636  C2' A      51      38.924  71.185  58.263  1.00  0.00
ATOM   1637  H2' A      51      39.206  71.997  58.933  1.00  0.00
ATOM   1638  O2' A      51      39.550  69.929  58.523  1.00  0.00
ATOM   1639 HO2' A      51      40.413  70.021  58.933  1.00  0.00
ATOM   1640  O3' A      51      36.970  70.424  59.429  1.00  0.00
ATOM   1641  P   C      52      36.878  71.179  60.855  1.00  0.00
ATOM   1642  OP1 C      52      36.594  70.126  61.905  1.00  0.00
ATOM   1643  OP2 C      52      35.946  72.372  60.799  1.00  0.00
ATOM   1644  O5' C      52      38.290  71.823  61.371  1.00  0.00
ATOM   1645  C5' C      52      39.209  71.009  62.054  1.00  0.00
ATOM   1646  H5' C      52      39.212  69.996  61.652  1.00  0.00
ATOM   1647 H5'' C      52      38.802  70.998  63.065  1.00  0.00
ATOM   1648  C4' C      52      40.473  71.751  62.104  1.00  0.00
ATOM   1649  H4' C      52      41.327  71.195  62.490  1.00  0.00
ATOM   1650  O4' C      52      40.892  72.260  60.884  1.00  0.00
ATOM   1651  C1' C      52      41.716  73.375  61.099  1.00  0.00
ATOM   1652  H1' C      52      42.747  73.075  60.910  1.00  0.00
ATOM   1653  N1  C      52      41.435  74.463  60.142  1.00  0.00
ATOM   1654  C6  C      52      40.138  74.824  59.892  1.00  0.00
ATOM   1655  H6  C      52      39.297  74.288  60.306  1.00  0.00
ATOM   1656  C5  C      52      39.816  75.976  59.257  1.00  0.00
ATOM   1657  H5  C      52      38.783  76.228  59.071  1.00  0.00
ATOM   1658  C4  C      52      40.903  76.776  58.767  1.00  0.00
ATOM   1659  N4  C      52      40.746  77.866  58.094  1.00  0.00
ATOM   1660  H41 C      52      41.568  78.430  57.933  1.00  0.00
ATOM   1661  H42 C      52      39.826  78.228  57.886  1.00  0.00
ATOM   1662  N3  C      52      42.163  76.508  59.033  1.00  0.00
ATOM   1663  C2  C      52      42.452  75.338  59.697  1.00  0.00
ATOM   1664  O2  C      52      43.606  75.135  59.895  1.00  0.00
ATOM   1665  C3' C      52      40.338  73.073  62.947  1.00  0.00
ATOM   1666  H3' C      52      39.389  73.529  62.662  1.00  0.00
ATOM   1667  C2' C      52      41.555  73.863  62.505  1.00  0.00
ATOM   1668  H2' C      52      41.396  74.940  62.451  1.00  0.00
ATOM   1669  O2' C      52      42.740  73.543  63.285  1.00  0.00
ATOM   1670 HO2' C      52      42.511  73.431  64.210  1.00  0.00
ATOM   1671  O3' C      52      40.411  72.984  64.325  1.00  0.00
ATOM   1672  P   A      53      40.089  74.137  65.384  1.00  0.00
ATOM   1673  OP1 A      53      39.902  73.511  66.684  1.00  0.00
ATOM   1674  OP2 A      53      39.101  75.070  64.900  1.00  0.00
ATOM   1675  O5' A      53      41.517  74.945  65.512  1.00  0.00
ATOM   1676  C5' A      53      42.552  74.607  66.432  1.00  0.00
ATOM   1677  H5' A      53      42.873  73.612  66.125  1.00  0.00
ATOM   1678 H5'' A      53      42.204  74.544  67.464  1.00  0.00
ATOM   1679  C4' A      53      43.665  75.643  66.364  1.00  0.00
ATOM   1680  H4' A      53      44.534  75.453  66.994  1.00  0.00
ATOM   1681  O4' A      53      44.242  75.711  65.110  1.00  0.00
ATOM   1682  C1' A      53      44.631  77.055  64.878  1.00  0.00
ATOM   1683  H1' A      53      45.663  77.169  64.546  1.00  0.00
ATOM   1684  N9  A      53      43.753  77.608  63.800  1.00  0.00
ATOM   1685  C8  A      53      42.616  76.967  63.320  1.00  0.00
ATOM   1686  H8  A      53      42.368  75.969  63.650  1.00  0.00
ATOM   1687  N7  A      53      41.894  77.670  62.502  1.00  0.00
ATOM   1688  C5  A      53      42.596  78.885  62.383  1.00  0.00
ATOM   1689  C6  A      53      42.501  80.040  61.573  1.00  0.00
ATOM   1690  N6  A      53      41.590  80.208  60.594  1.00  0.00
ATOM   1691  H61 A      53      41.617  81.097  60.115  1.00  0.00
ATOM   1692  H62 A      53      40.731  79.678  60.630  1.00  0.00
ATOM   1693  N1  A      53      43.340  81.010  61.726  1.00  0.00
ATOM   1694  C2  A      53      44.250  80.862  62.598  1.00  0.00
ATOM   1695  H2  A      53      44.953  81.682  62.582  1.00  0.00
ATOM   1696  N3  A      53      44.583  79.831  63.346  1.00  0.00
ATOM   1697  C4  A      53      43.683  78.877  63.201  1.00  0.00
ATOM   1698  C3' A      53      43.332  77.058  66.817  1.00  0.00
ATOM   1699  H3' A      53      42.404  77.354  66.326  1.00  0.00
ATOM   1700  C2' A      53      44.484  77.858  66.156  1.00  0.00
ATOM   1701  H2' A      53      44.157  78.868  65.907  1.00  0.00
ATOM   1702  O2' A      53      45.694  77.761  66.873  1.00  0.00
ATOM   1703 HO2' A      53      46.197  78.576  66.809  1.00  0.00
ATOM   1704  O3' A      53      43.253  77.356  68.163  1.00  0.00
ATOM   1705  P   C      54      42.411  78.487  68.806  1.00  0.00
ATOM   1706  OP1 C      54      42.694  78.599  70.282  1.00  0.00
ATOM   1707  OP2 C      54      40.967  78.288  68.439  1.00  0.00
ATOM   1708  O5' C      54      42.847  79.894  68.213  1.00  0.00
ATOM   1709  C5' C      54      43.961  80.700  68.724  1.00  0.00
ATOM   1710  H5' C      54      44.861  80.125  68.506  1.00  0.00
ATOM   1711 H5'' C      54      43.848  80.957  69.777  1.00  0.00
ATOM   1712  C4' C      54      44.137  82.024  68.081  1.00  0.00
ATOM   1713  H4' C      54      45.006  82.561  68.460  1.00  0.00
ATOM   1714  O4' C      54      44.359  81.924  66.693  1.00  0.00
ATOM   1715  C1' C      54      43.736  83.028  65.999  1.00  0.00
ATOM   1716  H1' C      54      44.502  83.660  65.550  1.00  0.00
ATOM   1717  N1  C      54      42.715  82.706  64.921  1.00  0.00
ATOM   1718  C6  C      54      41.976  81.515  65.031  1.00  0.00
ATOM   1719  H6  C      54      42.342  80.782  65.735  1.00  0.00
ATOM   1720  C5  C      54      40.944  81.359  64.223  1.00  0.00
ATOM   1721  H5  C      54      40.461  80.396  64.157  1.00  0.00
ATOM   1722  C4  C      54      40.578  82.396  63.351  1.00  0.00
ATOM   1723  N4  C      54      39.692  82.101  62.448  1.00  0.00
ATOM   1724  H41 C      54      39.576  82.778  61.707  1.00  0.00
ATOM   1725  H42 C      54      39.538  81.103  62.437  1.00  0.00
ATOM   1726  N3  C      54      41.176  83.564  63.280  1.00  0.00
ATOM   1727  C2  C      54      42.155  83.765  64.174  1.00  0.00
ATOM   1728  O2  C      54      42.489  84.883  64.436  1.00  0.00
ATOM   1729  C3' C      54      42.922  82.853  68.180  1.00  0.00
ATOM   1730  H3' C      54      41.998  82.323  67.948  1.00  0.00
ATOM   1731  C2' C      54      43.169  83.953  67.133  1.00  0.00
ATOM   1732  H2' C      54      42.211  84.404  66.874  1.00  0.00
ATOM   1733  O2' C      54      44.152  84.836  67.660  1.00  0.00
ATOM   1734 HO2' C      54      44.053  85.698  67.250  1.00  0.00
ATOM   1735  O3' C      54      42.735  83.342  69.521  1.00  0.00
ATOM   1736  P   A      55      41.238  83.572  70.141  1.00  0.00
ATOM   1737  OP1 A      55      41.472  84.160  71.486  1.00  0.00
ATOM   1738  OP2 A      55      40.588  82.297  69.991  1.00  0.00
ATOM   1739  O5' A      55      40.491  84.569  69.135  1.00  0.00
ATOM   1740  C5' A      55      40.931  85.947  68.953  1.00  0.00
ATOM   1741  H5' A      55      42.001  86.015  68.760  1.00  0.00
ATOM   1742 H5'' A      55      40.697  86.400  69.917  1.00  0.00
ATOM   1743  C4' A      55      40.173  86.809  67.940  1.00  0.00
ATOM   1744  H4' A      55      40.511  87.844  67.991  1.00  0.00
ATOM   1745  O4' A      55      40.490  86.370  66.639  1.00  0.00
ATOM   1746  C1' A      55      39.331  86.540  65.769  1.00  0.00
ATOM   1747  H1' A      55      39.577  86.945  64.787  1.00  0.00
ATOM   1748  N9  A      55      38.773  85.167  65.441  1.00  0.00
ATOM   1749  C8  A      55      38.816  84.049  66.173  1.00  0.00
ATOM   1750  H8  A      55      39.461  84.075  67.039  1.00  0.00
ATOM   1751  N7  A      55      38.114  83.043  65.736  1.00  0.00
ATOM   1752  C5  A      55      37.433  83.616  64.675  1.00  0.00
ATOM   1753  C6  A      55      36.619  83.108  63.630  1.00  0.00
ATOM   1754  N6  A      55      36.036  81.968  63.528  1.00  0.00
ATOM   1755  H61 A      55      35.452  81.822  62.717  1.00  0.00
ATOM   1756  H62 A      55      36.055  81.313  64.297  1.00  0.00
ATOM   1757  N1  A      55      36.269  83.871  62.622  1.00  0.00
ATOM   1758  C2  A      55      36.749  85.121  62.588  1.00  0.00
ATOM   1759  H2  A      55      36.482  85.668  61.696  1.00  0.00
ATOM   1760  N3  A      55      37.503  85.721  63.440  1.00  0.00
ATOM   1761  C4  A      55      37.845  84.930  64.492  1.00  0.00
ATOM   1762  C3' A      55      38.617  86.823  68.009  1.00  0.00
ATOM   1763  H3' A      55      38.287  85.789  68.110  1.00  0.00
ATOM   1764  C2' A      55      38.305  87.375  66.561  1.00  0.00
ATOM   1765  H2' A      55      37.305  87.148  66.191  1.00  0.00
ATOM   1766  O2' A      55      38.565  88.726  66.387  1.00  0.00
ATOM   1767 HO2' A      55      38.116  89.157  67.119  1.00  0.00
ATOM   1768  O3' A      55      37.992  87.722  68.872  1.00  0.00
ATOM   1769  P   A      56      36.418  87.638  68.972  1.00  0.00
ATOM   1770  OP1 A      56      35.889  88.604  68.021  1.00  0.00
ATOM   1771  OP2 A      56      36.159  87.960  70.375  1.00  0.00
ATOM   1772  O5' A      56      35.677  86.238  68.736  1.00  0.00
ATOM   1773  C5' A      56      35.884  85.061  69.542  1.00  0.00
ATOM   1774  H5' A      56      36.123  85.288  70.581  1.00  0.00
ATOM   1775 H5'' A      56      36.767  84.523  69.196  1.00  0.00
ATOM   1776  C4' A      56      34.648  84.136  69.438  1.00  0.00
ATOM   1777  H4' A      56      34.877  83.158  69.862  1.00  0.00
ATOM   1778  O4' A      56      33.551  84.842  69.864  1.00  0.00
ATOM   1779  C1' A      56      32.320  84.609  69.163  1.00  0.00
ATOM   1780  H1' A      56      31.528  84.256  69.825  1.00  0.00
ATOM   1781  N9  A      56      31.745  85.702  68.317  1.00  0.00
ATOM   1782  C8  A      56      32.194  86.983  68.255  1.00  0.00
ATOM   1783  H8  A      56      33.000  87.402  68.840  1.00  0.00
ATOM   1784  N7  A      56      31.431  87.805  67.620  1.00  0.00
ATOM   1785  C5  A      56      30.428  86.987  67.118  1.00  0.00
ATOM   1786  C6  A      56      29.298  87.216  66.286  1.00  0.00
ATOM   1787  N6  A      56      28.875  88.399  65.681  1.00  0.00
ATOM   1788  H61 A      56      27.902  88.391  65.411  1.00  0.00
ATOM   1789  H62 A      56      29.461  89.217  65.772  1.00  0.00
ATOM   1790  N1  A      56      28.472  86.213  66.029  1.00  0.00
ATOM   1791  C2  A      56      28.797  84.974  66.402  1.00  0.00
ATOM   1792  H2  A      56      28.067  84.259  66.054  1.00  0.00
ATOM   1793  N3  A      56      29.850  84.550  67.175  1.00  0.00
ATOM   1794  C4  A      56      30.633  85.644  67.433  1.00  0.00
ATOM   1795  C3' A      56      34.244  83.714  67.991  1.00  0.00
ATOM   1796  H3' A      56      34.344  84.543  67.290  1.00  0.00
ATOM   1797  C2' A      56      32.731  83.453  68.223  1.00  0.00
ATOM   1798  H2' A      56      32.302  83.569  67.228  1.00  0.00
ATOM   1799  O2' A      56      32.449  82.133  68.825  1.00  0.00
ATOM   1800 HO2' A      56      32.935  81.479  68.318  1.00  0.00
ATOM   1801  O3' A      56      34.937  82.497  67.659  1.00  0.00
ATOM   1802  P   C      57      34.555  81.313  66.737  1.00  0.00
ATOM   1803  OP1 C      57      33.790  80.314  67.517  1.00  0.00
ATOM   1804  OP2 C      57      35.801  80.838  66.177  1.00  0.00
ATOM   1805  O5' C      57      33.664  82.063  65.611  1.00  0.00
ATOM   1806  C5' C      57      32.572  81.447  64.917  1.00  0.00
ATOM   1807  H5' C      57      31.836  80.956  65.555  1.00  0.00
ATOM   1808 H5'' C      57      32.894  80.609  64.298  1.00  0.00
ATOM   1809  C4' C      57      31.906  82.457  63.964  1.00  0.00
ATOM   1810  H4' C      57      30.995  81.975  63.611  1.00  0.00
ATOM   1811  O4' C      57      31.554  83.665  64.665  1.00  0.00
ATOM   1812  C1' C      57      31.554  84.743  63.730  1.00  0.00
ATOM   1813  H1' C      57      30.548  85.161  63.710  1.00  0.00
ATOM   1814  N1  C      57      32.531  85.769  63.998  1.00  0.00
ATOM   1815  C6  C      57      33.622  85.469  64.743  1.00  0.00
ATOM   1816  H6  C      57      33.848  84.427  64.914  1.00  0.00
ATOM   1817  C5  C      57      34.385  86.483  65.274  1.00  0.00
ATOM   1818  H5  C      57      35.210  86.271  65.939  1.00  0.00
ATOM   1819  C4  C      57      33.921  87.801  65.062  1.00  0.00
ATOM   1820  N4  C      57      34.557  88.732  65.715  1.00  0.00
ATOM   1821  H41 C      57      34.353  89.708  65.549  1.00  0.00
ATOM   1822  H42 C      57      35.188  88.418  66.438  1.00  0.00
ATOM   1823  N3  C      57      32.883  88.126  64.227  1.00  0.00
ATOM   1824  C2  C      57      32.166  87.116  63.726  1.00  0.00
ATOM   1825  O2  C      57      31.143  87.385  63.066  1.00  0.00
ATOM   1826  C3' C      57      32.635  82.852  62.707  1.00  0.00
ATOM   1827  H3' C      57      33.683  83.100  62.872  1.00  0.00
ATOM   1828  C2' C      57      31.823  84.153  62.345  1.00  0.00
ATOM   1829  H2' C      57      32.388  84.866  61.745  1.00  0.00
ATOM   1830  O2' C      57      30.543  83.798  61.879  1.00  0.00
ATOM   1831 HO2' C      57      30.616  82.981  61.380  1.00  0.00
ATOM   1832  O3' C      57      32.463  81.851  61.747  1.00  0.00
ATOM   1833  P   A      58      33.553  81.609  60.549  1.00  0.00
ATOM   1834  OP1 A      58      33.107  80.380  59.874  1.00  0.00
ATOM   1835  OP2 A      58      34.922  81.662  61.025  1.00  0.00
ATOM   1836  O5' A      58      33.364  82.759  59.495  1.00  0.00
ATOM   1837  C5' A      58      32.287  82.709  58.507  1.00  0.00
ATOM   1838  H5' A      58      31.371  82.436  59.031  1.00  0.00
ATOM   1839 H5'' A      58      32.487  82.025  57.683  1.00  0.00
ATOM   1840  C4' A      58      32.092  84.062  57.774  1.00  0.00
ATOM   1841  H4' A      58      31.394  83.889  56.955  1.00  0.00
ATOM   1842  O4' A      58      31.661  85.156  58.590  1.00  0.00
ATOM   1843  C1' A      58      32.171  86.409  58.090  1.00  0.00
ATOM   1844  H1' A      58      31.356  87.108  57.903  1.00  0.00
ATOM   1845  N9  A      58      33.142  87.021  59.043  1.00  0.00
ATOM   1846  C8  A      58      33.909  86.347  59.993  1.00  0.00
ATOM   1847  H8  A      58      34.055  85.278  60.040  1.00  0.00
ATOM   1848  N7  A      58      34.442  87.219  60.817  1.00  0.00
ATOM   1849  C5  A      58      33.895  88.465  60.514  1.00  0.00
ATOM   1850  C6  A      58      34.046  89.798  60.948  1.00  0.00
ATOM   1851  N6  A      58      34.752  90.120  62.061  1.00  0.00
ATOM   1852  H61 A      58      34.859  91.078  62.363  1.00  0.00
ATOM   1853  H62 A      58      35.305  89.402  62.507  1.00  0.00
ATOM   1854  N1  A      58      33.509  90.864  60.282  1.00  0.00
ATOM   1855  C2  A      58      32.804  90.526  59.174  1.00  0.00
ATOM   1856  H2  A      58      32.414  91.385  58.649  1.00  0.00
ATOM   1857  N3  A      58      32.549  89.295  58.634  1.00  0.00
ATOM   1858  C4  A      58      33.180  88.313  59.357  1.00  0.00
ATOM   1859  C3' A      58      33.325  84.569  56.958  1.00  0.00
ATOM   1860  H3' A      58      34.206  84.494  57.596  1.00  0.00
ATOM   1861  C2' A      58      32.842  85.999  56.801  1.00  0.00
ATOM   1862  H2' A      58      33.670  86.651  56.523  1.00  0.00
ATOM   1863  O2' A      58      31.833  86.095  55.735  1.00  0.00
ATOM   1864 HO2' A      58      31.950  85.436  55.046  1.00  0.00
ATOM   1865  O3' A      58      33.541  83.927  55.716  1.00  0.00
ATOM   1866  P   U      59      34.976  83.727  55.137  1.00  0.00
ATOM   1867  OP1 U      59      34.945  82.952  53.874  1.00  0.00
ATOM   1868  OP2 U      59      35.782  83.160  56.238  1.00  0.00
ATOM   1869  O5' U      59      35.649  85.125  54.789  1.00  0.00
ATOM   1870  C5' U      59      35.200  85.806  53.609  1.00  0.00
ATOM   1871  H5' U      59      34.130  85.769  53.405  1.00  0.00
ATOM   1872 H5'' U      59      35.757  85.358  52.786  1.00  0.00
ATOM   1873  C4' U      59      35.543  87.266  53.778  1.00  0.00
ATOM   1874  H4' U      59      35.204  87.795  52.887  1.00  0.00
ATOM   1875  O4' U      59      34.845  87.884  54.851  1.00  0.00
ATOM   1876  C1' U      59      35.524  89.042  55.223  1.00  0.00
ATOM   1877  H1' U      59      34.833  89.848  54.975  1.00  0.00
ATOM   1878  N1  U      59      35.911  89.106  56.656  1.00  0.00
ATOM   1879  C6  U      59      36.148  87.944  57.382  1.00  0.00
ATOM   1880  H6  U      59      35.887  86.944  57.065  1.00  0.00
ATOM   1881  C5  U      59      36.565  88.093  58.648  1.00  0.00
ATOM   1882  H5  U      59      36.742  87.217  59.254  1.00  0.00
ATOM   1883  C4  U      59      36.718  89.417  59.231  1.00  0.00
ATOM   1884  O4  U      59      37.403  89.609  60.208  1.00  0.00
ATOM   1885  N3  U      59      36.259  90.421  58.508  1.00  0.00
ATOM   1886  H3  U      59      36.428  91.340  58.892  1.00  0.00
ATOM   1887  C2  U      59      35.898  90.382  57.212  1.00  0.00
ATOM   1888  O2  U      59      35.574  91.431  56.640  1.00  0.00
ATOM   1889  C3' U      59      37.043  87.651  54.036  1.00  0.00
ATOM   1890  H3' U      59      37.445  87.095  54.883  1.00  0.00
ATOM   1891  C2' U      59      36.842  89.108  54.383  1.00  0.00
ATOM   1892  H2' U      59      37.713  89.230  55.026  1.00  0.00
ATOM   1893  O2' U      59      36.662  89.852  53.171  1.00  0.00
ATOM   1894 HO2' U      59      37.220  89.415  52.523  1.00  0.00
ATOM   1895  O3' U      59      37.911  87.510  52.849  1.00  0.00
ATOM   1896  P   G      60      39.465  87.434  53.017  1.00  0.00
ATOM   1897  OP1 G      60      39.982  88.085  51.813  1.00  0.00
ATOM   1898  OP2 G      60      39.766  85.988  53.198  1.00  0.00
ATOM   1899  O5' G      60      39.946  88.336  54.257  1.00  0.00
ATOM   1900  C5' G      60      40.332  89.721  54.241  1.00  0.00
ATOM   1901  H5' G      60      39.565  90.433  53.938  1.00  0.00
ATOM   1902 H5'' G      60      41.200  89.837  53.592  1.00  0.00
ATOM   1903  C4' G      60      40.626  90.049  55.697  1.00  0.00
ATOM   1904  H4' G      60      40.936  91.093  55.685  1.00  0.00
ATOM   1905  O4' G      60      39.549  89.895  56.672  1.00  0.00
ATOM   1906  C1' G      60      40.210  89.385  57.867  1.00  0.00
ATOM   1907  H1' G      60      39.866  90.003  58.696  1.00  0.00
ATOM   1908  N9  G      60      39.851  87.937  58.161  1.00  0.00
ATOM   1909  C8  G      60      39.250  87.038  57.353  1.00  0.00
ATOM   1910  H8  G      60      38.974  87.289  56.340  1.00  0.00
ATOM   1911  N7  G      60      38.943  85.970  57.936  1.00  0.00
ATOM   1912  C5  G      60      39.388  86.086  59.239  1.00  0.00
ATOM   1913  C6  G      60      39.475  85.162  60.305  1.00  0.00
ATOM   1914  O6  G      60      38.950  84.012  60.410  1.00  0.00
ATOM   1915  N1  G      60      40.177  85.686  61.386  1.00  0.00
ATOM   1916  H1  G      60      40.425  84.993  62.077  1.00  0.00
ATOM   1917  C2  G      60      40.907  86.781  61.334  1.00  0.00
ATOM   1918  N2  G      60      41.693  86.996  62.401  1.00  0.00
ATOM   1919  H21 G      60      42.024  86.202  62.931  1.00  0.00
ATOM   1920  H22 G      60      42.124  87.905  62.489  1.00  0.00
ATOM   1921  N3  G      60      40.793  87.676  60.377  1.00  0.00
ATOM   1922  C4  G      60      40.034  87.285  59.346  1.00  0.00
ATOM   1923  C3' G      60      41.800  89.282  56.133  1.00  0.00
ATOM   1924  H3' G      60      41.658  88.218  55.948  1.00  0.00
ATOM   1925  C2' G      60      41.727  89.514  57.585  1.00  0.00
ATOM   1926  H2' G      60      42.346  88.801  58.130  1.00  0.00
ATOM   1927  O2' G      60      42.136  90.824  57.982  1.00  0.00
ATOM   1928 HO2' G      60      42.598  91.281  57.275  1.00  0.00
ATOM   1929  O3' G      60      42.983  89.838  55.574  1.00  0.00
ATOM   1930  P   U      61      44.411  89.199  55.775  1.00  0.00
ATOM   1931  OP1 U      61      45.387  90.301  55.488  1.00  0.00
ATOM   1932  OP2 U      61      44.492  87.895  55.048  1.00  0.00
ATOM   1933  O5' U      61      44.593  88.777  57.280  1.00  0.00
ATOM   1934  C5' U      61      45.362  89.424  58.270  1.00  0.00
ATOM   1935  H5' U      61      44.648  90.076  58.772  1.00  0.00
ATOM   1936 H5'' U      61      46.189  89.926  57.768  1.00  0.00
ATOM   1937  C4' U      61      45.926  88.592  59.368  1.00  0.00
ATOM   1938  H4' U      61      46.733  89.171  59.817  1.00  0.00
ATOM   1939  O4' U      61      44.997  88.293  60.372  1.00  0.00
ATOM   1940  C1' U      61      45.271  86.906  60.699  1.00  0.00
ATOM   1941  H1' U      61      45.293  86.933  61.788  1.00  0.00
ATOM   1942  N1  U      61      44.320  85.862  60.324  1.00  0.00
ATOM   1943  C6  U      61      43.482  85.996  59.207  1.00  0.00
ATOM   1944  H6  U      61      43.632  86.908  58.648  1.00  0.00
ATOM   1945  C5  U      61      42.562  84.988  58.905  1.00  0.00
ATOM   1946  H5  U      61      41.901  85.113  58.061  1.00  0.00
ATOM   1947  C4  U      61      42.494  83.765  59.678  1.00  0.00
ATOM   1948  O4  U      61      41.785  82.832  59.403  1.00  0.00
ATOM   1949  N3  U      61      43.326  83.772  60.788  1.00  0.00
ATOM   1950  H3  U      61      43.353  82.906  61.306  1.00  0.00
ATOM   1951  C2  U      61      44.242  84.714  61.163  1.00  0.00
ATOM   1952  O2  U      61      44.911  84.458  62.142  1.00  0.00
ATOM   1953  C3' U      61      46.510  87.268  58.740  1.00  0.00
ATOM   1954  H3' U      61      45.763  86.833  58.076  1.00  0.00
ATOM   1955  C2' U      61      46.639  86.560  60.069  1.00  0.00
ATOM   1956  H2' U      61      46.685  85.498  59.828  1.00  0.00
ATOM   1957  O2' U      61      47.785  86.916  60.893  1.00  0.00
ATOM   1958 HO2' U      61      48.584  86.506  60.554  1.00  0.00
ATOM   1959  O3' U      61      47.559  87.557  57.891  1.00  0.00
ATOM   1960  P   G      62      47.916  86.572  56.732  1.00  0.00
ATOM   1961  OP1 G      62      49.230  87.089  56.175  1.00  0.00
ATOM   1962  OP2 G      62      46.715  86.497  55.853  1.00  0.00
ATOM   1963  O5' G      62      48.070  85.150  57.412  1.00  0.00
ATOM   1964  C5' G      62      49.269  84.919  58.245  1.00  0.00
ATOM   1965  H5' G      62      49.250  85.679  59.025  1.00  0.00
ATOM   1966 H5'' G      62      50.156  85.042  57.624  1.00  0.00
ATOM   1967  C4' G      62      49.242  83.503  58.979  1.00  0.00
ATOM   1968  H4' G      62      50.048  83.433  59.710  1.00  0.00
ATOM   1969  O4' G      62      48.114  83.334  59.865  1.00  0.00
ATOM   1970  C1' G      62      47.819  81.910  59.950  1.00  0.00
ATOM   1971  H1' G      62      47.869  81.574  60.986  1.00  0.00
ATOM   1972  N9  G      62      46.574  81.666  59.315  1.00  0.00
ATOM   1973  C8  G      62      46.023  82.516  58.415  1.00  0.00
ATOM   1974  H8  G      62      46.370  83.522  58.232  1.00  0.00
ATOM   1975  N7  G      62      44.886  82.079  57.946  1.00  0.00
ATOM   1976  C5  G      62      44.744  80.831  58.505  1.00  0.00
ATOM   1977  C6  G      62      43.807  79.793  58.405  1.00  0.00
ATOM   1978  O6  G      62      42.850  79.796  57.633  1.00  0.00
ATOM   1979  N1  G      62      44.068  78.641  59.196  1.00  0.00
ATOM   1980  H1  G      62      43.378  77.903  59.203  1.00  0.00
ATOM   1981  C2  G      62      45.042  78.530  60.057  1.00  0.00
ATOM   1982  N2  G      62      45.207  77.415  60.704  1.00  0.00
ATOM   1983  H21 G      62      44.601  76.627  60.524  1.00  0.00
ATOM   1984  H22 G      62      46.151  77.258  61.027  1.00  0.00
ATOM   1985  N3  G      62      45.905  79.496  60.249  1.00  0.00
ATOM   1986  C4  G      62      45.764  80.607  59.411  1.00  0.00
ATOM   1987  C3' G      62      49.315  82.243  58.093  1.00  0.00
ATOM   1988  H3' G      62      48.479  82.192  57.396  1.00  0.00
ATOM   1989  C2' G      62      48.954  81.182  59.171  1.00  0.00
ATOM   1990  H2' G      62      48.687  80.263  58.648  1.00  0.00
ATOM   1991  O2' G      62      49.997  80.926  60.108  1.00  0.00
ATOM   1992 HO2' G      62      50.834  80.997  59.643  1.00  0.00
ATOM   1993  O3' G      62      50.536  82.121  57.487  1.00  0.00
ATOM   1994  P   U      63      50.755  80.997  56.331  1.00  0.00
ATOM   1995  OP1 U      63      52.203  81.003  56.113  1.00  0.00
ATOM   1996  OP2 U      63      49.890  81.395  55.179  1.00  0.00
ATOM   1997  O5' U      63      50.269  79.595  56.901  1.00  0.00
ATOM   1998  C5' U      63      51.184  78.695  57.548  1.00  0.00
ATOM   1999  H5' U      63      51.790  79.198  58.301  1.00  0.00
ATOM   2000 H5'' U      63      51.992  78.349  56.903  1.00  0.00
ATOM   2001  C4' U      63      50.473  77.489  58.161  1.00  0.00
ATOM   2002  H4' U      63      51.132  77.182  58.973  1.00  0.00
ATOM   2003  O4' U      63      49.189  77.950  58.737  1.00  0.00
ATOM   2004  C1' U      63      48.237  76.882  58.524  1.00  0.00
ATOM   2005  H1' U      63      47.779  76.542  59.453  1.00  0.00
ATOM   2006  N1  U      63      47.200  77.259  57.539  1.00  0.00
ATOM   2007  C6  U      63      47.136  78.428  56.862  1.00  0.00
ATOM   2008  H6  U      63      47.967  79.117  56.813  1.00  0.00
ATOM   2009  C5  U      63      46.068  78.641  56.070  1.00  0.00
ATOM   2010  H5  U      63      46.056  79.503  55.420  1.00  0.00
ATOM   2011  C4  U      63      44.891  77.825  55.980  1.00  0.00
ATOM   2012  O4  U      63      43.951  78.143  55.377  1.00  0.00
ATOM   2013  N3  U      63      44.973  76.748  56.744  1.00  0.00
ATOM   2014  H3  U      63      44.133  76.189  56.794  1.00  0.00
ATOM   2015  C2  U      63      46.101  76.361  57.460  1.00  0.00
ATOM   2016  O2  U      63      46.068  75.302  58.070  1.00  0.00
ATOM   2017  C3' U      63      50.218  76.361  57.202  1.00  0.00
ATOM   2018  H3' U      63      49.953  76.741  56.215  1.00  0.00
ATOM   2019  C2' U      63      49.006  75.727  57.949  1.00  0.00
ATOM   2020  H2' U      63      48.486  75.191  57.156  1.00  0.00
ATOM   2021  O2' U      63      49.318  74.944  59.140  1.00  0.00
ATOM   2022 HO2' U      63      48.527  74.597  59.559  1.00  0.00
ATOM   2023  O3' U      63      51.451  75.597  57.102  1.00  0.00
ATOM   2024  P   A      64      51.572  74.526  55.973  1.00  0.00
ATOM   2025  OP1 A      64      52.799  73.817  56.326  1.00  0.00
ATOM   2026  OP2 A      64      51.526  75.172  54.672  1.00  0.00
ATOM   2027  O5' A      64      50.321  73.574  56.019  1.00  0.00
ATOM   2028  C5' A      64      50.353  72.430  56.807  1.00  0.00
ATOM   2029  H5' A      64      50.486  72.724  57.848  1.00  0.00
ATOM   2030 H5'' A      64      51.196  71.841  56.446  1.00  0.00
ATOM   2031  C4' A      64      49.061  71.726  56.574  1.00  0.00
ATOM   2032  H4' A      64      48.981  70.898  57.279  1.00  0.00
ATOM   2033  O4' A      64      47.921  72.590  56.810  1.00  0.00
ATOM   2034  C1' A      64      46.866  71.987  56.021  1.00  0.00
ATOM   2035  H1' A      64      46.028  71.598  56.599  1.00  0.00
ATOM   2036  N9  A      64      46.378  73.002  55.093  1.00  0.00
ATOM   2037  C8  A      64      46.995  74.203  54.861  1.00  0.00
ATOM   2038  H8  A      64      47.950  74.444  55.304  1.00  0.00
ATOM   2039  N7  A      64      46.257  74.982  54.165  1.00  0.00
ATOM   2040  C5  A      64      45.112  74.242  53.856  1.00  0.00
ATOM   2041  C6  A      64      43.835  74.451  53.312  1.00  0.00
ATOM   2042  N6  A      64      43.449  75.532  52.581  1.00  0.00
ATOM   2043  H61 A      64      42.444  75.630  52.565  1.00  0.00
ATOM   2044  H62 A      64      44.110  76.294  52.542  1.00  0.00
ATOM   2045  N1  A      64      42.941  73.511  53.291  1.00  0.00
ATOM   2046  C2  A      64      43.175  72.333  53.882  1.00  0.00
ATOM   2047  H2  A      64      42.370  71.613  53.903  1.00  0.00
ATOM   2048  N3  A      64      44.310  72.004  54.528  1.00  0.00
ATOM   2049  C4  A      64      45.194  73.000  54.448  1.00  0.00
ATOM   2050  C3' A      64      48.921  71.154  55.121  1.00  0.00
ATOM   2051  H3' A      64      49.118  72.068  54.562  1.00  0.00
ATOM   2052  C2' A      64      47.457  70.834  55.148  1.00  0.00
ATOM   2053  H2' A      64      47.124  70.942  54.116  1.00  0.00
ATOM   2054  O2' A      64      47.044  69.635  55.724  1.00  0.00
ATOM   2055 HO2' A      64      47.532  68.872  55.406  1.00  0.00
ATOM   2056  O3' A      64      49.781  70.041  54.675  1.00  0.00
ATOM   2057  P   U      65      50.242  69.910  53.192  1.00  0.00
ATOM   2058  OP1 U      65      51.554  69.196  53.159  1.00  0.00
ATOM   2059  OP2 U      65      50.310  71.310  52.675  1.00  0.00
ATOM   2060  O5' U      65      49.204  69.092  52.361  1.00  0.00
ATOM   2061  C5' U      65      48.743  67.802  52.727  1.00  0.00
ATOM   2062  H5' U      65      48.935  67.754  53.799  1.00  0.00
ATOM   2063 H5'' U      65      49.377  67.091  52.196  1.00  0.00
ATOM   2064  C4' U      65      47.286  67.608  52.228  1.00  0.00
ATOM   2065  H4' U      65      47.001  66.611  52.564  1.00  0.00
ATOM   2066  O4' U      65      46.453  68.535  52.809  1.00  0.00
ATOM   2067  C1' U      65      45.276  68.828  52.032  1.00  0.00
ATOM   2068  H1' U      65      44.415  68.587  52.655  1.00  0.00
ATOM   2069  N1  U      65      45.221  70.309  51.516  1.00  0.00
ATOM   2070  C6  U      65      46.328  71.152  51.441  1.00  0.00
ATOM   2071  H6  U      65      47.248  70.699  51.779  1.00  0.00
ATOM   2072  C5  U      65      46.242  72.392  50.926  1.00  0.00
ATOM   2073  H5  U      65      47.157  72.901  50.662  1.00  0.00
ATOM   2074  C4  U      65      45.000  72.931  50.497  1.00  0.00
ATOM   2075  O4  U      65      44.860  74.122  50.124  1.00  0.00
ATOM   2076  N3  U      65      43.923  72.078  50.609  1.00  0.00
ATOM   2077  H3  U      65      43.010  72.380  50.299  1.00  0.00
ATOM   2078  C2  U      65      44.020  70.770  51.028  1.00  0.00
ATOM   2079  O2  U      65      43.056  70.030  51.084  1.00  0.00
ATOM   2080  C3' U      65      46.943  67.742  50.725  1.00  0.00
ATOM   2081  H3' U      65      47.478  68.606  50.333  1.00  0.00
ATOM   2082  C2' U      65      45.380  67.875  50.809  1.00  0.00
ATOM   2083  H2' U      65      45.035  68.309  49.870  1.00  0.00
ATOM   2084  O2' U      65      44.731  66.628  50.985  1.00  0.00
ATOM   2085 HO2' U      65      44.757  66.389  51.914  1.00  0.00
ATOM   2086  O3' U      65      47.351  66.633  49.944  1.00  0.00
ATOM   2087  P   C      66      47.552  66.697  48.387  1.00  0.00
ATOM   2088  OP1 C      66      48.146  65.416  48.006  1.00  0.00
ATOM   2089  OP2 C      66      48.273  67.941  48.128  1.00  0.00
ATOM   2090  O5' C      66      46.099  66.796  47.655  1.00  0.00
ATOM   2091  C5' C      66      45.085  65.844  47.789  1.00  0.00
ATOM   2092  H5' C      66      45.017  65.689  48.865  1.00  0.00
ATOM   2093 H5'' C      66      45.353  64.886  47.343  1.00  0.00
ATOM   2094  C4' C      66      43.699  66.343  47.183  1.00  0.00
ATOM   2095  H4' C      66      43.075  65.461  47.327  1.00  0.00
ATOM   2096  O4' C      66      43.098  67.296  47.962  1.00  0.00
ATOM   2097  C1' C      66      42.532  68.279  47.051  1.00  0.00
ATOM   2098  H1' C      66      41.508  68.454  47.381  1.00  0.00
ATOM   2099  N1  C      66      43.200  69.578  47.071  1.00  0.00
ATOM   2100  C6  C      66      44.494  69.703  47.520  1.00  0.00
ATOM   2101  H6  C      66      45.009  68.838  47.909  1.00  0.00
ATOM   2102  C5  C      66      45.028  70.938  47.668  1.00  0.00
ATOM   2103  H5  C      66      46.036  71.086  48.027  1.00  0.00
ATOM   2104  C4  C      66      44.206  72.034  47.275  1.00  0.00
ATOM   2105  N4  C      66      44.727  73.216  47.360  1.00  0.00
ATOM   2106  H41 C      66      44.124  74.022  47.275  1.00  0.00
ATOM   2107  H42 C      66      45.620  73.241  47.831  1.00  0.00
ATOM   2108  N3  C      66      43.036  71.941  46.719  1.00  0.00
ATOM   2109  C2  C      66      42.536  70.704  46.539  1.00  0.00
ATOM   2110  O2  C      66      41.461  70.737  45.927  1.00  0.00
ATOM   2111  C3' C      66      43.769  66.729  45.685  1.00  0.00
ATOM   2112  H3' C      66      44.708  67.193  45.384  1.00  0.00
ATOM   2113  C2' C      66      42.503  67.641  45.663  1.00  0.00
ATOM   2114  H2' C      66      42.615  68.326  44.822  1.00  0.00
ATOM   2115  O2' C      66      41.212  66.982  45.483  1.00  0.00
ATOM   2116 HO2' C      66      41.364  66.082  45.186  1.00  0.00
ATOM   2117  O3' C      66      43.327  65.711  44.793  1.00  0.00
ATOM   2118  P   G      67      44.239  65.283  43.526  1.00  0.00
ATOM   2119  OP1 G      67      43.780  64.003  42.980  1.00  0.00
ATOM   2120  OP2 G      67      45.621  65.421  43.999  1.00  0.00
ATOM   2121  O5' G      67      43.883  66.560  42.564  1.00  0.00
ATOM   2122  C5' G      67      42.595  66.648  41.921  1.00  0.00
ATOM   2123  H5' G      67      41.824  66.492  42.676  1.00  0.00
ATOM   2124 H5'' G      67      42.598  65.992  41.051  1.00  0.00
ATOM   2125  C4' G      67      42.429  68.092  41.451  1.00  0.00
ATOM   2126  H4' G      67      41.509  68.120  40.866  1.00  0.00
ATOM   2127  O4' G      67      42.388  69.018  42.496  1.00  0.00
ATOM   2128  C1' G      67      42.897  70.293  42.062  1.00  0.00
ATOM   2129  H1' G      67      42.073  70.991  42.209  1.00  0.00
ATOM   2130  N9  G      67      44.070  70.816  42.899  1.00  0.00
ATOM   2131  C8  G      67      44.986  70.074  43.590  1.00  0.00
ATOM   2132  H8  G      67      44.875  69.000  43.638  1.00  0.00
ATOM   2133  N7  G      67      45.920  70.749  44.207  1.00  0.00
ATOM   2134  C5  G      67      45.539  72.077  43.972  1.00  0.00
ATOM   2135  C6  G      67      46.137  73.339  44.373  1.00  0.00
ATOM   2136  O6  G      67      47.129  73.473  45.093  1.00  0.00
ATOM   2137  N1  G      67      45.438  74.429  43.934  1.00  0.00
ATOM   2138  H1  G      67      45.735  75.359  44.195  1.00  0.00
ATOM   2139  C2  G      67      44.404  74.369  43.043  1.00  0.00
ATOM   2140  N2  G      67      44.133  75.482  42.364  1.00  0.00
ATOM   2141  H21 G      67      44.734  76.281  42.504  1.00  0.00
ATOM   2142  H22 G      67      43.338  75.480  41.742  1.00  0.00
ATOM   2143  N3  G      67      43.864  73.194  42.622  1.00  0.00
ATOM   2144  C4  G      67      44.460  72.122  43.110  1.00  0.00
ATOM   2145  C3' G      67      43.648  68.563  40.591  1.00  0.00
ATOM   2146  H3' G      67      44.582  68.449  41.141  1.00  0.00
ATOM   2147  C2' G      67      43.241  70.031  40.646  1.00  0.00
ATOM   2148  H2' G      67      44.118  70.619  40.377  1.00  0.00
ATOM   2149  O2' G      67      42.138  70.371  39.759  1.00  0.00
ATOM   2150 HO2' G      67      42.142  71.331  39.796  1.00  0.00
ATOM   2151  O3' G      67      43.797  67.936  39.266  1.00  0.00
ATOM   2152  P   U      68      45.199  67.836  38.604  1.00  0.00
ATOM   2153  OP1 U      68      45.014  67.287  37.273  1.00  0.00
ATOM   2154  OP2 U      68      46.131  67.196  39.533  1.00  0.00
ATOM   2155  O5' U      68      45.508  69.402  38.437  1.00  0.00
ATOM   2156  C5' U      68      44.935  70.197  37.373  1.00  0.00
ATOM   2157  H5' U      68      43.857  70.040  37.375  1.00  0.00
ATOM   2158 H5'' U      68      45.284  69.815  36.414  1.00  0.00
ATOM   2159  C4' U      68      45.312  71.684  37.442  1.00  0.00
ATOM   2160  H4' U      68      44.719  72.212  36.695  1.00  0.00
ATOM   2161  O4' U      68      45.029  72.169  38.689  1.00  0.00
ATOM   2162  C1' U      68      46.052  73.014  39.105  1.00  0.00
ATOM   2163  H1' U      68      45.638  73.989  39.360  1.00  0.00
ATOM   2164  N1  U      68      46.943  72.607  40.223  1.00  0.00
ATOM   2165  C6  U      68      47.345  71.303  40.528  1.00  0.00
ATOM   2166  H6  U      68      46.898  70.440  40.057  1.00  0.00
ATOM   2167  C5  U      68      48.315  71.092  41.472  1.00  0.00
ATOM   2168  H5  U      68      48.399  70.058  41.771  1.00  0.00
ATOM   2169  C4  U      68      48.814  72.139  42.256  1.00  0.00
ATOM   2170  O4  U      68      49.640  72.048  43.152  1.00  0.00
ATOM   2171  N3  U      68      48.387  73.346  41.847  1.00  0.00
ATOM   2172  H3  U      68      48.783  74.094  42.399  1.00  0.00
ATOM   2173  C2  U      68      47.566  73.675  40.788  1.00  0.00
ATOM   2174  O2  U      68      47.531  74.789  40.366  1.00  0.00
ATOM   2175  C3' U      68      46.784  71.859  37.183  1.00  0.00
ATOM   2176  H3' U      68      47.422  71.143  37.702  1.00  0.00
ATOM   2177  C2' U      68      46.955  73.224  37.914  1.00  0.00
ATOM   2178  H2' U      68      48.023  73.238  38.131  1.00  0.00
ATOM   2179  O2' U      68      46.615  74.385  37.133  1.00  0.00
ATOM   2180 HO2' U      68      47.417  74.787  36.789  1.00  0.00
ATOM   2181  O3' U      68      47.128  72.003  35.813  1.00  0.00
ATOM   2182  P   G      69      48.714  72.003  35.315  1.00  0.00
ATOM   2183  OP1 G      69      48.916  71.748  33.895  1.00  0.00
ATOM   2184  OP2 G      69      49.335  71.082  36.249  1.00  0.00
ATOM   2185  O5' G      69      49.370  73.430  35.659  1.00  0.00
ATOM   2186  C5' G      69      49.257  74.647  34.811  1.00  0.00
ATOM   2187  H5' G      69      48.224  74.946  34.636  1.00  0.00
ATOM   2188 H5'' G      69      49.738  74.609  33.834  1.00  0.00
ATOM   2189  C4' G      69      49.874  75.798  35.610  1.00  0.00
ATOM   2190  H4' G      69      49.670  76.705  35.040  1.00  0.00
ATOM   2191  O4' G      69      49.347  75.937  36.938  1.00  0.00
ATOM   2192  C1' G      69      50.355  76.495  37.732  1.00  0.00
ATOM   2193  H1' G      69      49.980  77.420  38.169  1.00  0.00
ATOM   2194  N9  G      69      50.852  75.602  38.912  1.00  0.00
ATOM   2195  C8  G      69      50.604  74.290  39.206  1.00  0.00
ATOM   2196  H8  G      69      50.046  73.759  38.449  1.00  0.00
ATOM   2197  N7  G      69      51.246  73.787  40.187  1.00  0.00
ATOM   2198  C5  G      69      51.839  74.913  40.825  1.00  0.00
ATOM   2199  C6  G      69      52.581  75.111  42.032  1.00  0.00
ATOM   2200  O6  G      69      52.919  74.337  42.966  1.00  0.00
ATOM   2201  N1  G      69      52.839  76.436  42.282  1.00  0.00
ATOM   2202  H1  G      69      53.343  76.645  43.132  1.00  0.00
ATOM   2203  C2  G      69      52.825  77.370  41.300  1.00  0.00
ATOM   2204  N2  G      69      53.439  78.518  41.501  1.00  0.00
ATOM   2205  H21 G      69      54.055  78.659  42.289  1.00  0.00
ATOM   2206  H22 G      69      53.159  79.228  40.839  1.00  0.00
ATOM   2207  N3  G      69      52.124  77.282  40.162  1.00  0.00
ATOM   2208  C4  G      69      51.651  76.029  40.005  1.00  0.00
ATOM   2209  C3' G      69      51.404  75.670  35.672  1.00  0.00
ATOM   2210  H3' G      69      51.670  74.664  35.997  1.00  0.00
ATOM   2211  C2' G      69      51.544  76.741  36.765  1.00  0.00
ATOM   2212  H2' G      69      52.524  76.552  37.204  1.00  0.00
ATOM   2213  O2' G      69      51.569  78.072  36.114  1.00  0.00
ATOM   2214 HO2' G      69      52.448  78.105  35.730  1.00  0.00
ATOM   2215  O3' G      69      51.982  75.906  34.434  1.00  0.00
ATOM   2216  P   C      70      53.544  75.619  34.199  1.00  0.00
ATOM   2217  OP1 C      70      53.968  76.133  32.888  1.00  0.00
ATOM   2218  OP2 C      70      53.719  74.149  34.444  1.00  0.00
ATOM   2219  O5' C      70      54.320  76.402  35.332  1.00  0.00
ATOM   2220  C5' C      70      54.681  77.749  35.185  1.00  0.00
ATOM   2221  H5' C      70      53.851  78.298  34.740  1.00  0.00
ATOM   2222 H5'' C      70      55.447  77.849  34.416  1.00  0.00
ATOM   2223  C4' C      70      55.244  78.343  36.479  1.00  0.00
ATOM   2224  H4' C      70      55.248  79.431  36.409  1.00  0.00
ATOM   2225  O4' C      70      54.625  77.953  37.604  1.00  0.00
ATOM   2226  C1' C      70      55.588  77.882  38.689  1.00  0.00
ATOM   2227  H1' C      70      55.203  78.511  39.492  1.00  0.00
ATOM   2228  N1  C      70      55.551  76.489  39.276  1.00  0.00
ATOM   2229  C6  C      70      55.049  75.421  38.628  1.00  0.00
ATOM   2230  H6  C      70      54.534  75.498  37.682  1.00  0.00
ATOM   2231  C5  C      70      54.951  74.219  39.291  1.00  0.00
ATOM   2232  H5  C      70      54.335  73.448  38.851  1.00  0.00
ATOM   2233  C4  C      70      55.556  74.109  40.540  1.00  0.00
ATOM   2234  N4  C      70      55.359  73.054  41.281  1.00  0.00
ATOM   2235  H41 C      70      55.880  73.028  42.145  1.00  0.00
ATOM   2236  H42 C      70      54.909  72.201  40.980  1.00  0.00
ATOM   2237  N3  C      70      55.997  75.125  41.141  1.00  0.00
ATOM   2238  C2  C      70      55.972  76.363  40.631  1.00  0.00
ATOM   2239  O2  C      70      56.365  77.312  41.316  1.00  0.00
ATOM   2240  C3' C      70      56.692  77.927  36.760  1.00  0.00
ATOM   2241  H3' C      70      56.712  76.847  36.613  1.00  0.00
ATOM   2242  C2' C      70      56.894  78.321  38.230  1.00  0.00
ATOM   2243  H2' C      70      57.685  77.752  38.720  1.00  0.00
ATOM   2244  O2' C      70      57.017  79.728  38.558  1.00  0.00
ATOM   2245 HO2' C      70      57.396  79.842  39.432  1.00  0.00
ATOM   2246  O3' C      70      57.587  78.510  35.889  1.00  0.00
ATOM   2247  P   C      71      58.916  77.781  35.370  1.00  0.00
ATOM   2248  OP1 C      71      59.449  78.662  34.330  1.00  0.00
ATOM   2249  OP2 C      71      58.703  76.385  35.053  1.00  0.00
ATOM   2250  O5' C      71      59.746  77.753  36.687  1.00  0.00
ATOM   2251  C5' C      71      60.443  78.854  37.176  1.00  0.00
ATOM   2252  H5' C      71      59.769  79.662  37.464  1.00  0.00
ATOM   2253 H5'' C      71      61.113  79.297  36.439  1.00  0.00
ATOM   2254  C4' C      71      61.277  78.465  38.330  1.00  0.00
ATOM   2255  H4' C      71      61.866  79.311  38.684  1.00  0.00
ATOM   2256  O4' C      71      60.492  78.011  39.409  1.00  0.00
ATOM   2257  C1' C      71      61.313  77.093  40.180  1.00  0.00
ATOM   2258  H1' C      71      61.439  77.521  41.175  1.00  0.00
ATOM   2259  N1  C      71      60.607  75.801  40.265  1.00  0.00
ATOM   2260  C6  C      71      59.568  75.428  39.429  1.00  0.00
ATOM   2261  H6  C      71      59.355  76.045  38.568  1.00  0.00
ATOM   2262  C5  C      71      58.883  74.311  39.464  1.00  0.00
ATOM   2263  H5  C      71      58.165  74.029  38.708  1.00  0.00
ATOM   2264  C4  C      71      59.195  73.535  40.583  1.00  0.00
ATOM   2265  N4  C      71      58.541  72.464  40.815  1.00  0.00
ATOM   2266  H41 C      71      58.803  71.824  41.551  1.00  0.00
ATOM   2267  H42 C      71      57.817  72.169  40.175  1.00  0.00
ATOM   2268  N3  C      71      60.180  73.784  41.444  1.00  0.00
ATOM   2269  C2  C      71      60.941  74.887  41.327  1.00  0.00
ATOM   2270  O2  C      71      61.842  74.996  42.097  1.00  0.00
ATOM   2271  C3' C      71      62.226  77.346  38.020  1.00  0.00
ATOM   2272  H3' C      71      61.705  76.631  37.383  1.00  0.00
ATOM   2273  C2' C      71      62.610  76.896  39.412  1.00  0.00
ATOM   2274  H2' C      71      62.990  75.885  39.558  1.00  0.00
ATOM   2275  O2' C      71      63.505  77.806  40.012  1.00  0.00
ATOM   2276 HO2' C      71      63.980  78.256  39.310  1.00  0.00
ATOM   2277  O3' C      71      63.419  77.674  37.269  1.00  0.00
ATOM   2278  P   U      72      64.186  76.489  36.380  1.00  0.00
ATOM   2279  OP1 U      72      65.321  77.232  35.815  1.00  0.00
ATOM   2280  OP2 U      72      63.192  75.805  35.548  1.00  0.00
ATOM   2281  O5' U      72      64.784  75.422  37.430  1.00  0.00
ATOM   2282  C5' U      72      65.713  75.606  38.408  1.00  0.00
ATOM   2283  H5' U      72      65.516  76.529  38.954  1.00  0.00
ATOM   2284 H5'' U      72      66.704  75.712  37.966  1.00  0.00
ATOM   2285  C4' U      72      65.642  74.500  39.499  1.00  0.00
ATOM   2286  H4' U      72      66.290  74.777  40.330  1.00  0.00
ATOM   2287  O4' U      72      64.346  74.269  40.072  1.00  0.00
ATOM   2288  C1' U      72      64.090  72.861  40.208  1.00  0.00
ATOM   2289  H1' U      72      63.876  72.624  41.251  1.00  0.00
ATOM   2290  N1  U      72      62.863  72.380  39.556  1.00  0.00
ATOM   2291  C6  U      72      62.340  73.018  38.474  1.00  0.00
ATOM   2292  H6  U      72      62.726  73.985  38.188  1.00  0.00
ATOM   2293  C5  U      72      61.230  72.577  37.852  1.00  0.00
ATOM   2294  H5  U      72      60.831  73.166  37.039  1.00  0.00
ATOM   2295  C4  U      72      60.618  71.407  38.220  1.00  0.00
ATOM   2296  O4  U      72      59.603  70.971  37.696  1.00  0.00
ATOM   2297  N3  U      72      61.155  70.814  39.415  1.00  0.00
ATOM   2298  H3  U      72      60.793  69.936  39.759  1.00  0.00
ATOM   2299  C2  U      72      62.264  71.287  40.085  1.00  0.00
ATOM   2300  O2  U      72      62.533  70.792  41.174  1.00  0.00
ATOM   2301  C3' U      72      66.133  73.174  38.943  1.00  0.00
ATOM   2302  H3' U      72      65.704  73.021  37.953  1.00  0.00
ATOM   2303  C2' U      72      65.386  72.153  39.844  1.00  0.00
ATOM   2304  H2' U      72      65.213  71.236  39.282  1.00  0.00
ATOM   2305  O2' U      72      65.962  72.004  41.156  1.00  0.00
ATOM   2306 HO2' U      72      66.678  71.373  41.044  1.00  0.00
ATOM   2307  O3' U      72      67.513  73.191  38.991  1.00  0.00
ATOM   2308  P   U      73      68.300  71.956  38.385  1.00  0.00
ATOM   2309  OP1 U      73      69.698  72.255  38.110  1.00  0.00
ATOM   2310  OP2 U      73      67.500  71.472  37.253  1.00  0.00
ATOM   2311  O5' U      73      68.230  70.764  39.518  1.00  0.00
ATOM   2312  C5' U      73      68.985  70.727  40.689  1.00  0.00
ATOM   2313  H5' U      73      68.626  71.560  41.293  1.00  0.00
ATOM   2314 H5'' U      73      70.065  70.704  40.546  1.00  0.00
ATOM   2315  C4' U      73      68.590  69.430  41.423  1.00  0.00
ATOM   2316  H4' U      73      69.320  69.372  42.230  1.00  0.00
ATOM   2317  O4' U      73      67.241  69.545  41.857  1.00  0.00
ATOM   2318  C1' U      73      66.746  68.224  41.966  1.00  0.00
ATOM   2319  H1' U      73      66.292  68.082  42.947  1.00  0.00
ATOM   2320  N1  U      73      65.629  68.044  41.022  1.00  0.00
ATOM   2321  C6  U      73      65.576  68.727  39.828  1.00  0.00
ATOM   2322  H6  U      73      66.268  69.524  39.596  1.00  0.00
ATOM   2323  C5  U      73      64.635  68.456  38.940  1.00  0.00
ATOM   2324  H5  U      73      64.580  69.023  38.023  1.00  0.00
ATOM   2325  C4  U      73      63.640  67.436  39.122  1.00  0.00
ATOM   2326  O4  U      73      62.705  67.149  38.393  1.00  0.00
ATOM   2327  N3  U      73      63.699  66.831  40.323  1.00  0.00
ATOM   2328  H3  U      73      62.900  66.257  40.549  1.00  0.00
ATOM   2329  C2  U      73      64.688  67.058  41.256  1.00  0.00
ATOM   2330  O2  U      73      64.707  66.419  42.323  1.00  0.00
ATOM   2331  C3' U      73      68.807  68.154  40.682  1.00  0.00
ATOM   2332  H3' U      73      68.337  68.329  39.714  1.00  0.00
ATOM   2333  C2' U      73      67.890  67.249  41.490  1.00  0.00
ATOM   2334  H2' U      73      67.438  66.418  40.949  1.00  0.00
ATOM   2335  O2' U      73      68.643  66.758  42.630  1.00  0.00
ATOM   2336 HO2' U      73      69.465  67.253  42.611  1.00  0.00
ATOM   2337  O3' U      73      70.112  67.718  40.569  1.00  0.00
ATOM   2338  P   U      74      70.676  66.887  39.301  1.00  0.00
ATOM   2339  OP1 U      74      72.116  66.700  39.553  1.00  0.00
ATOM   2340  OP2 U      74      70.244  67.557  38.099  1.00  0.00
ATOM   2341  O5' U      74      69.901  65.447  39.384  1.00  0.00
ATOM   2342  C5' U      74      70.250  64.478  40.368  1.00  0.00
ATOM   2343  H5' U      74      70.366  65.015  41.309  1.00  0.00
ATOM   2344 H5'' U      74      71.107  63.931  39.976  1.00  0.00
ATOM   2345  C4' U      74      69.144  63.508  40.635  1.00  0.00
ATOM   2346  H4' U      74      69.304  62.928  41.544  1.00  0.00
ATOM   2347  O4' U      74      67.989  64.161  40.573  1.00  0.00
ATOM   2348  C1' U      74      66.854  63.214  40.363  1.00  0.00
ATOM   2349  H1' U      74      66.246  63.169  41.267  1.00  0.00
ATOM   2350  N1  U      74      65.965  63.784  39.287  1.00  0.00
ATOM   2351  C6  U      74      66.288  64.900  38.511  1.00  0.00
ATOM   2352  H6  U      74      67.151  65.475  38.813  1.00  0.00
ATOM   2353  C5  U      74      65.488  65.260  37.489  1.00  0.00
ATOM   2354  H5  U      74      65.651  66.136  36.879  1.00  0.00
ATOM   2355  C4  U      74      64.348  64.511  37.047  1.00  0.00
ATOM   2356  O4  U      74      63.537  64.814  36.183  1.00  0.00
ATOM   2357  N3  U      74      64.081  63.424  37.888  1.00  0.00
ATOM   2358  H3  U      74      63.205  62.934  37.775  1.00  0.00
ATOM   2359  C2  U      74      64.799  63.033  38.986  1.00  0.00
ATOM   2360  O2  U      74      64.400  62.168  39.660  1.00  0.00
ATOM   2361  C3' U      74      68.908  62.422  39.537  1.00  0.00
ATOM   2362  H3' U      74      68.941  62.904  38.560  1.00  0.00
ATOM   2363  C2' U      74      67.548  61.987  39.900  1.00  0.00
ATOM   2364  H2' U      74      67.170  61.408  39.057  1.00  0.00
ATOM   2365  O2' U      74      67.531  61.142  40.989  1.00  0.00
ATOM   2366 HO2' U      74      68.173  60.430  40.929  1.00  0.00
ATOM   2367  O3' U      74      69.820  61.379  39.613  1.00  0.00
ATOM   2368  P   G      75      69.871  60.272  38.435  1.00  0.00
ATOM   2369  OP1 G      75      71.014  59.387  38.709  1.00  0.00
ATOM   2370  OP2 G      75      69.822  61.072  37.138  1.00  0.00
ATOM   2371  O5' G      75      68.573  59.429  38.727  1.00  0.00
ATOM   2372  C5' G      75      68.128  58.332  37.984  1.00  0.00
ATOM   2373  H5' G      75      68.819  57.488  37.972  1.00  0.00
ATOM   2374 H5'' G      75      68.039  58.676  36.954  1.00  0.00
ATOM   2375  C4' G      75      66.785  57.841  38.552  1.00  0.00
ATOM   2376  H4' G      75      66.912  57.576  39.602  1.00  0.00
ATOM   2377  O4' G      75      65.927  58.891  38.646  1.00  0.00
ATOM   2378  C1' G      75      64.630  58.437  38.417  1.00  0.00
ATOM   2379  H1' G      75      63.919  58.736  39.187  1.00  0.00
ATOM   2380  N9  G      75      64.239  59.135  37.161  1.00  0.00
ATOM   2381  C8  G      75      64.669  60.415  36.765  1.00  0.00
ATOM   2382  H8  G      75      65.539  60.808  37.270  1.00  0.00
ATOM   2383  N7  G      75      63.905  60.991  35.827  1.00  0.00
ATOM   2384  C5  G      75      62.888  60.050  35.662  1.00  0.00
ATOM   2385  C6  G      75      61.721  60.098  34.822  1.00  0.00
ATOM   2386  O6  G      75      61.375  60.953  34.026  1.00  0.00
ATOM   2387  N1  G      75      60.909  58.976  34.897  1.00  0.00
ATOM   2388  H1  G      75      60.148  58.997  34.234  1.00  0.00
ATOM   2389  C2  G      75      61.179  57.904  35.723  1.00  0.00
ATOM   2390  N2  G      75      60.456  56.821  35.752  1.00  0.00
ATOM   2391  H21 G      75      59.630  56.680  35.188  1.00  0.00
ATOM   2392  H22 G      75      60.743  56.049  36.336  1.00  0.00
ATOM   2393  N3  G      75      62.275  57.818  36.531  1.00  0.00
ATOM   2394  C4  G      75      63.093  58.900  36.433  1.00  0.00
ATOM   2395  C3' G      75      66.089  56.664  37.836  1.00  0.00
ATOM   2396  H3' G      75      66.105  56.683  36.746  1.00  0.00
ATOM   2397  C2' G      75      64.679  56.922  38.298  1.00  0.00
ATOM   2398  H2' G      75      64.005  56.396  37.622  1.00  0.00
ATOM   2399  O2' G      75      64.502  56.446  39.601  1.00  0.00
ATOM   2400 HO2' G      75      64.500  55.486  39.574  1.00  0.00
ATOM   2401  O3' G      75      66.612  55.428  38.369  1.00  0.00
ATOM   2402  P   A      76      67.077  54.238  37.369  1.00  0.00
ATOM   2403  OP1 A      76      67.790  53.245  38.225  1.00  0.00
ATOM   2404  OP2 A      76      67.735  54.818  36.196  1.00  0.00
ATOM   2405  O5' A      76      65.727  53.425  36.914  1.00  0.00
ATOM   2406  C5' A      76      64.866  53.927  35.931  1.00  0.00
ATOM   2407  H5' A      76      65.408  54.699  35.385  1.00  0.00
ATOM   2408 H5'' A      76      64.017  54.401  36.425  1.00  0.00
ATOM   2409  C4' A      76      64.398  52.784  34.971  1.00  0.00
ATOM   2410  H4' A      76      63.828  53.266  34.177  1.00  0.00
ATOM   2411  O4' A      76      65.561  52.124  34.309  1.00  0.00
ATOM   2412  C1' A      76      65.147  50.778  33.954  1.00  0.00
ATOM   2413  H1' A      76      65.162  50.570  32.884  1.00  0.00
ATOM   2414  N9  A      76      66.031  49.779  34.593  1.00  0.00
ATOM   2415  C8  A      76      67.078  49.996  35.581  1.00  0.00
ATOM   2416  H8  A      76      67.315  50.930  36.069  1.00  0.00
ATOM   2417  N7  A      76      67.582  48.885  35.893  1.00  0.00
ATOM   2418  C5  A      76      66.883  47.900  35.214  1.00  0.00
ATOM   2419  C6  A      76      66.941  46.480  35.275  1.00  0.00
ATOM   2420  N6  A      76      67.705  45.840  36.126  1.00  0.00
ATOM   2421  H61 A      76      67.449  44.873  36.259  1.00  0.00
ATOM   2422  H62 A      76      68.222  46.305  36.858  1.00  0.00
ATOM   2423  N1  A      76      66.008  45.730  34.669  1.00  0.00
ATOM   2424  C2  A      76      65.126  46.333  33.908  1.00  0.00
ATOM   2425  H2  A      76      64.417  45.648  33.466  1.00  0.00
ATOM   2426  N3  A      76      64.964  47.646  33.691  1.00  0.00
ATOM   2427  C4  A      76      65.915  48.387  34.390  1.00  0.00
ATOM   2428  C3' A      76      63.698  51.659  35.695  1.00  0.00
ATOM   2429  H3' A      76      64.352  51.266  36.473  1.00  0.00
ATOM   2430  C2' A      76      63.733  50.682  34.455  1.00  0.00
ATOM   2431  H2' A      76      63.541  49.651  34.751  1.00  0.00
ATOM   2432  O2' A      76      63.068  50.961  33.246  1.00  0.00
ATOM   2433 HO2' A      76      62.112  51.026  33.303  1.00  0.00
ATOM   2434  O3' A      76      62.448  51.938  36.107  1.00  0.00
ATOM   2435  P   C      77      61.825  51.202  37.350  1.00  0.00
ATOM   2436  OP1 C      77      60.461  51.658  37.647  1.00  0.00
ATOM   2437  OP2 C      77      62.903  51.247  38.440  1.00  0.00
ATOM   2438  O5' C      77      61.665  49.668  36.938  1.00  0.00
ATOM   2439  C5' C      77      60.829  49.285  35.821  1.00  0.00
ATOM   2440  H5' C      77      61.194  49.748  34.904  1.00  0.00
ATOM   2441 H5'' C      77      59.799  49.607  35.976  1.00  0.00
ATOM   2442  C4' C      77      60.940  47.797  35.589  1.00  0.00
ATOM   2443  H4' C      77      60.240  47.582  34.782  1.00  0.00
ATOM   2444  O4' C      77      62.217  47.352  35.262  1.00  0.00
ATOM   2445  C1' C      77      62.360  46.029  35.797  1.00  0.00
ATOM   2446  H1' C      77      62.665  45.316  35.030  1.00  0.00
ATOM   2447  N1  C      77      63.370  46.004  36.871  1.00  0.00
ATOM   2448  C6  C      77      63.917  47.187  37.300  1.00  0.00
ATOM   2449  H6  C      77      63.717  48.096  36.754  1.00  0.00
ATOM   2450  C5  C      77      64.952  47.167  38.167  1.00  0.00
ATOM   2451  H5  C      77      65.344  48.142  38.414  1.00  0.00
ATOM   2452  C4  C      77      65.495  45.950  38.619  1.00  0.00
ATOM   2453  N4  C      77      66.569  45.983  39.367  1.00  0.00
ATOM   2454  H41 C      77      66.984  45.092  39.598  1.00  0.00
ATOM   2455  H42 C      77      66.910  46.882  39.675  1.00  0.00
ATOM   2456  N3  C      77      65.082  44.804  38.092  1.00  0.00
ATOM   2457  C2  C      77      64.019  44.791  37.187  1.00  0.00
ATOM   2458  O2  C      77      63.674  43.776  36.647  1.00  0.00
ATOM   2459  C3' C      77      60.460  47.014  36.813  1.00  0.00
ATOM   2460  H3' C      77      60.973  47.329  37.722  1.00  0.00
ATOM   2461  C2' C      77      60.983  45.656  36.405  1.00  0.00
ATOM   2462  H2' C      77      60.812  45.070  37.308  1.00  0.00
ATOM   2463  O2' C      77      60.199  45.137  35.316  1.00  0.00
ATOM   2464 HO2' C      77      59.464  45.750  35.240  1.00  0.00
ATOM   2465  O3' C      77      59.051  46.972  36.972  1.00  0.00
ATOM   2466  P   A      78      58.371  46.562  38.378  1.00  0.00
ATOM   2467  OP1 A      78      56.931  46.758  38.338  1.00  0.00
ATOM   2468  OP2 A      78      59.115  47.274  39.472  1.00  0.00
ATOM   2469  O5' A      78      58.639  45.024  38.589  1.00  0.00
ATOM   2470  C5' A      78      58.014  43.945  37.829  1.00  0.00
ATOM   2471  H5' A      78      58.107  44.106  36.755  1.00  0.00
ATOM   2472 H5'' A      78      56.975  43.971  38.157  1.00  0.00
ATOM   2473  C4' A      78      58.516  42.621  38.212  1.00  0.00
ATOM   2474  H4' A      78      58.019  41.830  37.652  1.00  0.00
ATOM   2475  O4' A      78      59.909  42.571  37.993  1.00  0.00
ATOM   2476  C1' A      78      60.477  41.976  39.099  1.00  0.00
ATOM   2477  H1' A      78      61.002  41.131  38.653  1.00  0.00
ATOM   2478  N9  A      78      61.412  42.797  39.819  1.00  0.00
ATOM   2479  C8  A      78      61.451  44.141  40.000  1.00  0.00
ATOM   2480  H8  A      78      60.668  44.794  39.642  1.00  0.00
ATOM   2481  N7  A      78      62.647  44.542  40.536  1.00  0.00
ATOM   2482  C5  A      78      63.278  43.330  40.805  1.00  0.00
ATOM   2483  C6  A      78      64.497  43.002  41.457  1.00  0.00
ATOM   2484  N6  A      78      65.272  43.880  42.051  1.00  0.00
ATOM   2485  H61 A      78      66.058  43.522  42.574  1.00  0.00
ATOM   2486  H62 A      78      65.097  44.871  41.967  1.00  0.00
ATOM   2487  N1  A      78      64.857  41.755  41.705  1.00  0.00
ATOM   2488  C2  A      78      64.032  40.785  41.204  1.00  0.00
ATOM   2489  H2  A      78      64.382  39.780  41.386  1.00  0.00
ATOM   2490  N3  A      78      62.905  40.961  40.535  1.00  0.00
ATOM   2491  C4  A      78      62.546  42.278  40.441  1.00  0.00
ATOM   2492  C3' A      78      58.277  42.453  39.689  1.00  0.00
ATOM   2493  H3' A      78      58.540  43.358  40.237  1.00  0.00
ATOM   2494  C2' A      78      59.391  41.445  40.027  1.00  0.00
ATOM   2495  H2' A      78      59.535  41.421  41.107  1.00  0.00
ATOM   2496  O2' A      78      58.971  40.122  39.698  1.00  0.00
ATOM   2497 HO2' A      78      58.055  40.256  39.444  1.00  0.00
ATOM   2498  O3' A      78      56.951  42.061  40.172  1.00  0.00
ATOM   2499  P   U      79      56.609  42.369  41.752  1.00  0.00
ATOM   2500  OP1 U      79      55.264  41.770  41.946  1.00  0.00
ATOM   2501  OP2 U      79      56.737  43.832  42.011  1.00  0.00
ATOM   2502  O5' U      79      57.647  41.613  42.663  1.00  0.00
ATOM   2503  C5' U      79      57.704  40.168  42.786  1.00  0.00
ATOM   2504  H5' U      79      57.828  39.645  41.838  1.00  0.00
ATOM   2505 H5'' U      79      56.864  39.866  43.411  1.00  0.00
ATOM   2506  C4' U      79      58.859  39.737  43.627  1.00  0.00
ATOM   2507  H4' U      79      58.716  38.662  43.738  1.00  0.00
ATOM   2508  O4' U      79      60.111  39.971  43.008  1.00  0.00
ATOM   2509  C1' U      79      61.105  40.107  44.055  1.00  0.00
ATOM   2510  H1' U      79      61.897  39.391  43.832  1.00  0.00
ATOM   2511  N1  U      79      61.684  41.446  44.060  1.00  0.00
ATOM   2512  C6  U      79      60.898  42.527  43.682  1.00  0.00
ATOM   2513  H6  U      79      59.945  42.330  43.213  1.00  0.00
ATOM   2514  C5  U      79      61.391  43.779  43.823  1.00  0.00
ATOM   2515  H5  U      79      60.955  44.710  43.495  1.00  0.00
ATOM   2516  C4  U      79      62.711  44.008  44.437  1.00  0.00
ATOM   2517  O4  U      79      63.347  45.053  44.635  1.00  0.00
ATOM   2518  N3  U      79      63.371  42.888  44.817  1.00  0.00
ATOM   2519  H3  U      79      64.254  43.039  45.284  1.00  0.00
ATOM   2520  C2  U      79      62.994  41.589  44.588  1.00  0.00
ATOM   2521  O2  U      79      63.683  40.638  45.020  1.00  0.00
ATOM   2522  C3' U      79      58.895  40.305  45.078  1.00  0.00
ATOM   2523  H3' U      79      58.654  41.368  45.072  1.00  0.00
ATOM   2524  C2' U      79      60.378  39.886  45.403  1.00  0.00
ATOM   2525  H2' U      79      60.847  40.493  46.177  1.00  0.00
ATOM   2526  O2' U      79      60.473  38.458  45.529  1.00  0.00
ATOM   2527 HO2' U      79      59.820  38.096  46.133  1.00  0.00
ATOM   2528  O3' U      79      57.889  39.574  45.839  1.00  0.00
ATOM   2529  P   U      80      57.332  40.188  47.193  1.00  0.00
ATOM   2530  OP1 U      80      56.482  39.122  47.805  1.00  0.00
ATOM   2531  OP2 U      80      56.702  41.488  46.776  1.00  0.00
ATOM   2532  O5' U      80      58.585  40.453  48.126  1.00  0.00
ATOM   2533  C5' U      80      59.347  39.326  48.612  1.00  0.00
ATOM   2534  H5' U      80      59.488  38.598  47.813  1.00  0.00
ATOM   2535 H5'' U      80      58.760  38.904  49.428  1.00  0.00
ATOM   2536  C4' U      80      60.693  39.802  49.183  1.00  0.00
ATOM   2537  H4' U      80      61.285  38.924  49.440  1.00  0.00
ATOM   2538  O4' U      80      61.534  40.708  48.317  1.00  0.00
ATOM   2539  C1' U      80      62.271  41.623  49.178  1.00  0.00
ATOM   2540  H1' U      80      63.319  41.326  49.220  1.00  0.00
ATOM   2541  N1  U      80      62.003  42.932  48.601  1.00  0.00
ATOM   2542  C6  U      80      60.866  43.347  47.988  1.00  0.00
ATOM   2543  H6  U      80      60.078  42.609  47.960  1.00  0.00
ATOM   2544  C5  U      80      60.719  44.586  47.480  1.00  0.00
ATOM   2545  H5  U      80      59.898  44.824  46.820  1.00  0.00
ATOM   2546  C4  U      80      61.750  45.613  47.659  1.00  0.00
ATOM   2547  O4  U      80      61.563  46.725  47.329  1.00  0.00
ATOM   2548  N3  U      80      62.847  45.189  48.395  1.00  0.00
ATOM   2549  H3  U      80      63.638  45.808  48.501  1.00  0.00
ATOM   2550  C2  U      80      63.061  43.907  48.729  1.00  0.00
ATOM   2551  O2  U      80      64.236  43.670  49.119  1.00  0.00
ATOM   2552  C3' U      80      60.483  40.594  50.493  1.00  0.00
ATOM   2553  H3' U      80      59.560  41.128  50.269  1.00  0.00
ATOM   2554  C2' U      80      61.695  41.564  50.608  1.00  0.00
ATOM   2555  H2' U      80      61.385  42.563  50.914  1.00  0.00
ATOM   2556  O2' U      80      62.631  40.933  51.489  1.00  0.00
ATOM   2557 HO2' U      80      62.100  40.777  52.273  1.00  0.00
ATOM   2558  O3' U      80      60.270  39.806  51.620  1.00  0.00
ATOM   2559  P   U      81      59.589  40.354  52.938  1.00  0.00
ATOM   2560  OP1 U      81      58.894  39.238  53.536  1.00  0.00
ATOM   2561  OP2 U      81      58.811  41.592  52.535  1.00  0.00
ATOM   2562  O5' U      81      60.848  40.934  53.705  1.00  0.00
ATOM   2563  C5' U      81      61.509  40.097  54.669  1.00  0.00
ATOM   2564  H5' U      81      61.827  39.189  54.157  1.00  0.00
ATOM   2565 H5'' U      81      60.769  39.918  55.450  1.00  0.00
ATOM   2566  C4' U      81      62.637  41.057  55.314  1.00  0.00
ATOM   2567  H4' U      81      63.193  40.619  56.143  1.00  0.00
ATOM   2568  O4' U      81      63.499  41.504  54.308  1.00  0.00
ATOM   2569  C1' U      81      64.094  42.740  54.725  1.00  0.00
ATOM   2570  H1' U      81      65.103  42.400  54.960  1.00  0.00
ATOM   2571  N1  U      81      64.308  43.804  53.710  1.00  0.00
ATOM   2572  C6  U      81      63.345  44.225  52.821  1.00  0.00
ATOM   2573  H6  U      81      62.430  43.672  52.668  1.00  0.00
ATOM   2574  C5  U      81      63.535  45.357  52.054  1.00  0.00
ATOM   2575  H5  U      81      62.825  45.649  51.294  1.00  0.00
ATOM   2576  C4  U      81      64.797  46.090  52.027  1.00  0.00
ATOM   2577  O4  U      81      65.160  47.030  51.315  1.00  0.00
ATOM   2578  N3  U      81      65.586  45.763  53.117  1.00  0.00
ATOM   2579  H3  U      81      66.522  46.143  53.112  1.00  0.00
ATOM   2580  C2  U      81      65.455  44.640  53.877  1.00  0.00
ATOM   2581  O2  U      81      66.346  44.442  54.730  1.00  0.00
ATOM   2582  C3' U      81      62.059  42.382  55.868  1.00  0.00
ATOM   2583  H3' U      81      61.328  42.842  55.204  1.00  0.00
ATOM   2584  C2' U      81      63.338  43.275  55.921  1.00  0.00
ATOM   2585  H2' U      81      63.014  44.316  55.944  1.00  0.00
ATOM   2586  O2' U      81      64.117  43.034  57.033  1.00  0.00
ATOM   2587 HO2' U      81      63.688  43.442  57.789  1.00  0.00
ATOM   2588  O3' U      81      61.462  42.228  57.157  1.00  0.00
ATOM   2589  P   A      82      60.851  43.472  57.966  1.00  0.00
ATOM   2590  OP1 A      82      59.968  42.914  59.011  1.00  0.00
ATOM   2591  OP2 A      82      60.240  44.360  56.949  1.00  0.00
ATOM   2592  O5' A      82      61.992  44.278  58.705  1.00  0.00
ATOM   2593  C5' A      82      62.509  43.945  59.988  1.00  0.00
ATOM   2594  H5' A      82      62.649  42.867  60.072  1.00  0.00
ATOM   2595 H5'' A      82      61.702  44.249  60.654  1.00  0.00
ATOM   2596  C4' A      82      63.762  44.853  60.264  1.00  0.00
ATOM   2597  H4' A      82      64.178  44.477  61.199  1.00  0.00
ATOM   2598  O4' A      82      64.678  44.738  59.202  1.00  0.00
ATOM   2599  C1' A      82      65.527  45.803  59.384  1.00  0.00
ATOM   2600  H1' A      82      66.518  45.447  59.663  1.00  0.00
ATOM   2601  N9  A      82      65.631  46.270  58.013  1.00  0.00
ATOM   2602  C8  A      82      64.770  47.048  57.307  1.00  0.00
ATOM   2603  H8  A      82      63.729  47.213  57.539  1.00  0.00
ATOM   2604  N7  A      82      65.287  47.473  56.235  1.00  0.00
ATOM   2605  C5  A      82      66.569  46.917  56.167  1.00  0.00
ATOM   2606  C6  A      82      67.756  47.033  55.354  1.00  0.00
ATOM   2607  N6  A      82      67.782  47.616  54.182  1.00  0.00
ATOM   2608  H61 A      82      68.704  47.761  53.796  1.00  0.00
ATOM   2609  H62 A      82      66.984  48.097  53.792  1.00  0.00
ATOM   2610  N1  A      82      68.904  46.505  55.721  1.00  0.00
ATOM   2611  C2  A      82      68.988  45.829  56.872  1.00  0.00
ATOM   2612  H2  A      82      70.004  45.498  57.027  1.00  0.00
ATOM   2613  N3  A      82      68.042  45.633  57.737  1.00  0.00
ATOM   2614  C4  A      82      66.839  46.203  57.345  1.00  0.00
ATOM   2615  C3' A      82      63.556  46.361  60.376  1.00  0.00
ATOM   2616  H3' A      82      62.889  46.806  59.637  1.00  0.00
ATOM   2617  C2' A      82      64.991  46.791  60.372  1.00  0.00
ATOM   2618  H2' A      82      65.077  47.837  60.075  1.00  0.00
ATOM   2619  O2' A      82      65.745  46.523  61.578  1.00  0.00
ATOM   2620 HO2' A      82      65.222  46.734  62.355  1.00  0.00
ATOM   2621  O3' A      82      62.956  46.544  61.644  1.00  0.00
ATOM   2622  P   U      83      62.316  48.006  61.981  1.00  0.00
ATOM   2623  OP1 U      83      61.640  47.880  63.282  1.00  0.00
ATOM   2624  OP2 U      83      61.591  48.543  60.805  1.00  0.00
ATOM   2625  O5' U      83      63.639  48.935  62.229  1.00  0.00
ATOM   2626  C5' U      83      63.549  50.388  62.266  1.00  0.00
ATOM   2627  H5' U      83      62.803  50.523  63.050  1.00  0.00
ATOM   2628 H5'' U      83      62.977  50.652  61.377  1.00  0.00
ATOM   2629  C4' U      83      64.821  51.221  62.342  1.00  0.00
ATOM   2630  H4' U      83      64.572  52.233  62.025  1.00  0.00
ATOM   2631  O4' U      83      65.179  51.172  63.751  1.00  0.00
ATOM   2632  C1' U      83      66.484  50.513  63.854  1.00  0.00
ATOM   2633  H1' U      83      67.216  51.245  64.196  1.00  0.00
ATOM   2634  N1  U      83      66.427  49.410  64.839  1.00  0.00
ATOM   2635  C6  U      83      65.264  48.636  65.009  1.00  0.00
ATOM   2636  H6  U      83      64.410  48.845  64.382  1.00  0.00
ATOM   2637  C5  U      83      65.244  47.600  65.925  1.00  0.00
ATOM   2638  H5  U      83      64.401  46.925  65.919  1.00  0.00
ATOM   2639  C4  U      83      66.386  47.269  66.725  1.00  0.00
ATOM   2640  O4  U      83      66.481  46.268  67.421  1.00  0.00
ATOM   2641  N3  U      83      67.439  48.159  66.585  1.00  0.00
ATOM   2642  H3  U      83      68.276  47.817  67.035  1.00  0.00
ATOM   2643  C2  U      83      67.518  49.226  65.693  1.00  0.00
ATOM   2644  O2  U      83      68.492  49.884  65.593  1.00  0.00
ATOM   2645  C3' U      83      66.101  50.841  61.502  1.00  0.00
ATOM   2646  H3' U      83      65.971  50.205  60.627  1.00  0.00
ATOM   2647  C2' U      83      66.818  49.950  62.504  1.00  0.00
ATOM   2648  H2' U      83      66.384  48.961  62.353  1.00  0.00
ATOM   2649  O2' U      83      68.246  50.000  62.277  1.00  0.00
ATOM   2650 HO2' U      83      68.405  50.277  61.372  1.00  0.00
ATOM   2651  O3' U      83      66.754  52.028  61.076  1.00  0.00
ATOM   2652  P   A      84      66.250  52.752  59.778  1.00  0.00
ATOM   2653  OP1 A      84      66.117  54.199  60.072  1.00  0.00
ATOM   2654  OP2 A      84      65.114  52.090  59.171  1.00  0.00
ATOM   2655  O5' A      84      67.426  52.583  58.681  1.00  0.00
ATOM   2656  C5' A      84      68.103  53.629  58.010  1.00  0.00
ATOM   2657  H5' A      84      68.916  53.873  58.694  1.00  0.00
ATOM   2658 H5'' A      84      67.467  54.472  57.739  1.00  0.00
ATOM   2659  C4' A      84      68.720  53.076  56.674  1.00  0.00
ATOM   2660  H4' A      84      69.154  53.911  56.124  1.00  0.00
ATOM   2661  O4' A      84      69.783  52.161  57.046  1.00  0.00
ATOM   2662  C1' A      84      69.436  50.856  56.613  1.00  0.00
ATOM   2663  H1' A      84      70.330  50.235  56.555  1.00  0.00
ATOM   2664  N9  A      84      68.776  50.096  57.734  1.00  0.00
ATOM   2665  C8  A      84      67.507  49.698  57.920  1.00  0.00
ATOM   2666  H8  A      84      66.659  49.948  57.299  1.00  0.00
ATOM   2667  N7  A      84      67.330  48.845  58.887  1.00  0.00
ATOM   2668  C5  A      84      68.630  48.687  59.363  1.00  0.00
ATOM   2669  C6  A      84      69.228  47.855  60.355  1.00  0.00
ATOM   2670  N6  A      84      68.610  47.065  61.208  1.00  0.00
ATOM   2671  H61 A      84      69.185  46.397  61.701  1.00  0.00
ATOM   2672  H62 A      84      67.611  47.051  61.057  1.00  0.00
ATOM   2673  N1  A      84      70.512  47.934  60.682  1.00  0.00
ATOM   2674  C2  A      84      71.251  48.803  59.954  1.00  0.00
ATOM   2675  H2  A      84      72.297  48.888  60.210  1.00  0.00
ATOM   2676  N3  A      84      70.838  49.607  58.931  1.00  0.00
ATOM   2677  C4  A      84      69.500  49.486  58.721  1.00  0.00
ATOM   2678  C3' A      84      67.823  52.240  55.755  1.00  0.00
ATOM   2679  H3' A      84      66.975  51.838  56.309  1.00  0.00
ATOM   2680  C2' A      84      68.672  51.015  55.318  1.00  0.00
ATOM   2681  H2' A      84      67.957  50.246  55.026  1.00  0.00
ATOM   2682  O2' A      84      69.594  51.359  54.298  1.00  0.00
ATOM   2683 HO2' A      84      70.158  52.072  54.607  1.00  0.00
ATOM   2684  O3' A      84      67.270  52.923  54.643  1.00  0.00
ATOM   2685  P   A      85      66.188  54.218  54.842  1.00  0.00
ATOM   2686  OP1 A      85      66.862  55.337  55.463  1.00  0.00
ATOM   2687  OP2 A      85      64.983  53.661  55.475  1.00  0.00
ATOM   2688  O5' A      85      65.841  54.773  53.339  1.00  0.00
ATOM   2689  C5' A      85      64.906  54.017  52.512  1.00  0.00
ATOM   2690  H5' A      85      63.970  53.797  53.025  1.00  0.00
ATOM   2691 H5'' A      85      65.462  53.119  52.240  1.00  0.00
ATOM   2692  C4' A      85      64.526  54.669  51.215  1.00  0.00
ATOM   2693  H4' A      85      64.050  53.911  50.593  1.00  0.00
ATOM   2694  O4' A      85      63.526  55.745  51.336  1.00  0.00
ATOM   2695  C1' A      85      64.004  56.790  50.418  1.00  0.00
ATOM   2696  H1' A      85      63.667  56.606  49.398  1.00  0.00
ATOM   2697  N9  A      85      63.526  58.204  50.829  1.00  0.00
ATOM   2698  C8  A      85      64.212  59.261  51.318  1.00  0.00
ATOM   2699  H8  A      85      65.269  59.216  51.534  1.00  0.00
ATOM   2700  N7  A      85      63.601  60.325  51.499  1.00  0.00
ATOM   2701  C5  A      85      62.290  60.037  50.888  1.00  0.00
ATOM   2702  C6  A      85      61.042  60.674  50.755  1.00  0.00
ATOM   2703  N6  A      85      60.864  61.926  51.050  1.00  0.00
ATOM   2704  H61 A      85      59.922  62.291  51.046  1.00  0.00
ATOM   2705  H62 A      85      61.603  62.417  51.534  1.00  0.00
ATOM   2706  N1  A      85      59.970  60.023  50.313  1.00  0.00
ATOM   2707  C2  A      85      60.114  58.769  49.844  1.00  0.00
ATOM   2708  H2  A      85      59.262  58.210  49.486  1.00  0.00
ATOM   2709  N3  A      85      61.228  58.024  49.990  1.00  0.00
ATOM   2710  C4  A      85      62.256  58.689  50.612  1.00  0.00
ATOM   2711  C3' A      85      65.677  55.194  50.310  1.00  0.00
ATOM   2712  H3' A      85      66.700  54.963  50.606  1.00  0.00
ATOM   2713  C2' A      85      65.465  56.663  50.408  1.00  0.00
ATOM   2714  H2' A      85      65.786  56.944  51.411  1.00  0.00
ATOM   2715  O2' A      85      66.097  57.473  49.434  1.00  0.00
ATOM   2716 HO2' A      85      66.685  56.885  48.953  1.00  0.00
ATOM   2717  O3' A      85      65.450  54.842  48.975  1.00  0.00
ATOM   2718  P   C      86      66.580  54.381  48.071  1.00  0.00
ATOM   2719  OP1 C      86      67.568  55.493  48.033  1.00  0.00
ATOM   2720  OP2 C      86      66.020  53.877  46.843  1.00  0.00
ATOM   2721  O5' C      86      67.200  53.128  48.806  1.00  0.00
ATOM   2722  C5' C      86      68.449  53.123  49.475  1.00  0.00
ATOM   2723  H5' C      86      68.729  54.032  50.007  1.00  0.00
ATOM   2724 H5'' C      86      69.246  52.936  48.756  1.00  0.00
ATOM   2725  C4' C      86      68.580  51.893  50.414  1.00  0.00
ATOM   2726  H4' C      86      69.583  51.849  50.837  1.00  0.00
ATOM   2727  O4' C      86      67.664  51.871  51.498  1.00  0.00
ATOM   2728  C1' C      86      67.252  50.575  51.694  1.00  0.00
ATOM   2729  H1' C      86      67.588  50.467  52.725  1.00  0.00
ATOM   2730  N1  C      86      65.740  50.333  51.527  1.00  0.00
ATOM   2731  C6  C      86      65.027  51.021  50.565  1.00  0.00
ATOM   2732  H6  C      86      65.434  51.433  49.654  1.00  0.00
ATOM   2733  C5  C      86      63.681  51.208  50.742  1.00  0.00
ATOM   2734  H5  C      86      63.149  51.815  50.024  1.00  0.00
ATOM   2735  C4  C      86      63.047  50.675  51.929  1.00  0.00
ATOM   2736  N4  C      86      61.785  51.064  52.200  1.00  0.00
ATOM   2737  H41 C      86      61.367  50.850  53.095  1.00  0.00
ATOM   2738  H42 C      86      61.246  51.696  51.626  1.00  0.00
ATOM   2739  N3  C      86      63.697  49.968  52.825  1.00  0.00
ATOM   2740  C2  C      86      65.045  49.805  52.656  1.00  0.00
ATOM   2741  O2  C      86      65.649  49.180  53.479  1.00  0.00
ATOM   2742  C3' C      86      68.488  50.597  49.633  1.00  0.00
ATOM   2743  H3' C      86      67.634  50.615  48.957  1.00  0.00
ATOM   2744  C2' C      86      68.130  49.622  50.828  1.00  0.00
ATOM   2745  H2' C      86      67.655  48.726  50.428  1.00  0.00
ATOM   2746  O2' C      86      69.155  49.205  51.725  1.00  0.00
ATOM   2747 HO2' C      86      69.894  48.899  51.195  1.00  0.00
ATOM   2748  O3' C      86      69.700  50.146  48.947  1.00  0.00
ATOM   2749  P   C      87      69.921  48.766  48.340  1.00  0.00
ATOM   2750  OP1 C      87      71.142  48.836  47.505  1.00  0.00
ATOM   2751  OP2 C      87      68.666  48.362  47.708  1.00  0.00
ATOM   2752  O5' C      87      70.233  47.846  49.522  1.00  0.00
ATOM   2753  C5' C      87      71.482  47.854  50.101  1.00  0.00
ATOM   2754  H5' C      87      71.695  48.739  50.700  1.00  0.00
ATOM   2755 H5'' C      87      72.212  47.687  49.308  1.00  0.00
ATOM   2756  C4' C      87      71.665  46.720  51.076  1.00  0.00
ATOM   2757  H4' C      87      72.539  46.943  51.688  1.00  0.00
ATOM   2758  O4' C      87      70.542  46.611  51.900  1.00  0.00
ATOM   2759  C1' C      87      70.432  45.211  52.393  1.00  0.00
ATOM   2760  H1' C      87      70.777  45.162  53.426  1.00  0.00
ATOM   2761  N1  C      87      69.124  44.606  52.179  1.00  0.00
ATOM   2762  C6  C      87      68.186  45.150  51.362  1.00  0.00
ATOM   2763  H6  C      87      68.252  46.125  50.902  1.00  0.00
ATOM   2764  C5  C      87      67.212  44.418  50.871  1.00  0.00
ATOM   2765  H5  C      87      66.511  44.820  50.154  1.00  0.00
ATOM   2766  C4  C      87      67.082  43.105  51.374  1.00  0.00
ATOM   2767  N4  C      87      66.053  42.408  51.004  1.00  0.00
ATOM   2768  H41 C      87      65.943  41.588  51.583  1.00  0.00
ATOM   2769  H42 C      87      65.495  42.587  50.182  1.00  0.00
ATOM   2770  N3  C      87      67.822  42.617  52.344  1.00  0.00
ATOM   2771  C2  C      87      68.913  43.313  52.731  1.00  0.00
ATOM   2772  O2  C      87      69.661  42.893  53.640  1.00  0.00
ATOM   2773  C3' C      87      71.793  45.372  50.409  1.00  0.00
ATOM   2774  H3' C      87      71.066  45.301  49.600  1.00  0.00
ATOM   2775  C2' C      87      71.483  44.414  51.585  1.00  0.00
ATOM   2776  H2' C      87      71.204  43.500  51.061  1.00  0.00
ATOM   2777  O2' C      87      72.670  44.299  52.335  1.00  0.00
ATOM   2778 HO2' C      87      73.417  44.599  51.812  1.00  0.00
ATOM   2779  O3' C      87      73.114  45.141  50.004  1.00  0.00
ATOM   2780  P   G      88      73.530  44.138  48.844  1.00  0.00
ATOM   2781  OP1 G      88      74.919  43.882  49.161  1.00  0.00
ATOM   2782  OP2 G      88      73.166  44.711  47.536  1.00  0.00
ATOM   2783  O5' G      88      72.732  42.811  49.107  1.00  0.00
ATOM   2784  C5' G      88      73.190  41.828  49.976  1.00  0.00
ATOM   2785  H5' G      88      73.377  42.157  50.999  1.00  0.00
ATOM   2786 H5'' G      88      74.146  41.511  49.558  1.00  0.00
ATOM   2787  C4' G      88      72.122  40.715  50.050  1.00  0.00
ATOM   2788  H4' G      88      72.502  39.943  50.719  1.00  0.00
ATOM   2789  O4' G      88      70.908  41.216  50.560  1.00  0.00
ATOM   2790  C1' G      88      69.871  40.393  49.911  1.00  0.00
ATOM   2791  H1' G      88      69.249  39.756  50.539  1.00  0.00
ATOM   2792  N9  G      88      69.006  41.287  49.106  1.00  0.00
ATOM   2793  C8  G      88      69.345  42.551  48.622  1.00  0.00
ATOM   2794  H8  G      88      70.304  43.015  48.798  1.00  0.00
ATOM   2795  N7  G      88      68.411  43.105  47.898  1.00  0.00
ATOM   2796  C5  G      88      67.414  42.162  47.842  1.00  0.00
ATOM   2797  C6  G      88      66.194  42.139  47.096  1.00  0.00
ATOM   2798  O6  G      88      65.686  43.005  46.376  1.00  0.00
ATOM   2799  N1  G      88      65.502  40.961  47.142  1.00  0.00
ATOM   2800  H1  G      88      64.693  40.942  46.538  1.00  0.00
ATOM   2801  C2  G      88      66.019  39.839  47.670  1.00  0.00
ATOM   2802  N2  G      88      65.378  38.725  47.631  1.00  0.00
ATOM   2803  H21 G      88      64.618  38.548  46.990  1.00  0.00
ATOM   2804  H22 G      88      65.954  38.000  48.034  1.00  0.00
ATOM   2805  N3  G      88      67.154  39.810  48.408  1.00  0.00
ATOM   2806  C4  G      88      67.827  40.960  48.392  1.00  0.00
ATOM   2807  C3' G      88      71.823  40.036  48.639  1.00  0.00
ATOM   2808  H3' G      88      71.568  40.834  47.942  1.00  0.00
ATOM   2809  C2' G      88      70.498  39.285  48.960  1.00  0.00
ATOM   2810  H2' G      88      69.887  39.010  48.100  1.00  0.00
ATOM   2811  O2' G      88      70.553  38.105  49.831  1.00  0.00
ATOM   2812 HO2' G      88      69.702  37.683  49.689  1.00  0.00
ATOM   2813  O3' G      88      72.801  39.112  48.148  1.00  0.00
ATOM   2814  P   U      89      73.028  38.875  46.584  1.00  0.00
ATOM   2815  OP1 U      89      74.208  38.002  46.446  1.00  0.00
ATOM   2816  OP2 U      89      73.028  40.264  45.949  1.00  0.00
ATOM   2817  O5' U      89      71.718  38.095  46.019  1.00  0.00
ATOM   2818  C5' U      89      71.453  36.799  46.514  1.00  0.00
ATOM   2819  H5' U      89      71.386  36.941  47.593  1.00  0.00
ATOM   2820 H5'' U      89      72.234  36.130  46.153  1.00  0.00
ATOM   2821  C4' U      89      70.045  36.339  46.040  1.00  0.00
ATOM   2822  H4' U      89      69.738  35.377  46.451  1.00  0.00
ATOM   2823  O4' U      89      69.089  37.311  46.431  1.00  0.00
ATOM   2824  C1' U      89      68.066  37.553  45.485  1.00  0.00
ATOM   2825  H1' U      89      67.091  37.163  45.780  1.00  0.00
ATOM   2826  N1  U      89      67.998  38.998  45.023  1.00  0.00
ATOM   2827  C6  U      89      68.921  39.898  45.378  1.00  0.00
ATOM   2828  H6  U      89      69.838  39.675  45.901  1.00  0.00
ATOM   2829  C5  U      89      68.785  41.187  44.924  1.00  0.00
ATOM   2830  H5  U      89      69.500  41.970  45.125  1.00  0.00
ATOM   2831  C4  U      89      67.626  41.715  44.198  1.00  0.00
ATOM   2832  O4  U      89      67.444  42.833  43.732  1.00  0.00
ATOM   2833  N3  U      89      66.679  40.717  44.061  1.00  0.00
ATOM   2834  H3  U      89      65.796  40.918  43.611  1.00  0.00
ATOM   2835  C2  U      89      66.833  39.350  44.343  1.00  0.00
ATOM   2836  O2  U      89      65.929  38.491  43.965  1.00  0.00
ATOM   2837  C3' U      89      69.885  36.265  44.517  1.00  0.00
ATOM   2838  H3' U      89      70.569  36.928  43.989  1.00  0.00
ATOM   2839  C2' U      89      68.466  36.631  44.285  1.00  0.00
ATOM   2840  H2' U      89      68.319  37.191  43.361  1.00  0.00
ATOM   2841  O2' U      89      67.637  35.497  44.271  1.00  0.00
ATOM   2842 HO2' U      89      68.170  34.700  44.317  1.00  0.00
ATOM   2843  O3' U      89      70.178  34.919  44.116  1.00  0.00
ATOM   2844  P   G      90      71.011  34.558  42.834  1.00  0.00
ATOM   2845  OP1 G      90      71.251  33.107  42.822  1.00  0.00
ATOM   2846  OP2 G      90      72.083  35.481  42.736  1.00  0.00
ATOM   2847  O5' G      90      70.053  34.932  41.594  1.00  0.00
ATOM   2848  C5' G      90      68.764  34.400  41.286  1.00  0.00
ATOM   2849  H5' G      90      68.197  34.270  42.208  1.00  0.00
ATOM   2850 H5'' G      90      68.900  33.415  40.839  1.00  0.00
ATOM   2851  C4' G      90      67.977  35.345  40.345  1.00  0.00
ATOM   2852  H4' G      90      67.056  34.903  39.965  1.00  0.00
ATOM   2853  O4' G      90      67.723  36.598  40.961  1.00  0.00
ATOM   2854  C1' G      90      67.477  37.506  39.936  1.00  0.00
ATOM   2855  H1' G      90      66.409  37.595  39.737  1.00  0.00
ATOM   2856  N9  G      90      67.792  38.975  40.228  1.00  0.00
ATOM   2857  C8  G      90      68.732  39.620  41.057  1.00  0.00
ATOM   2858  H8  G      90      69.500  39.133  41.640  1.00  0.00
ATOM   2859  N7  G      90      68.867  40.904  40.812  1.00  0.00
ATOM   2860  C5  G      90      67.865  41.154  39.937  1.00  0.00
ATOM   2861  C6  G      90      67.404  42.362  39.382  1.00  0.00
ATOM   2862  O6  G      90      67.878  43.489  39.503  1.00  0.00
ATOM   2863  N1  G      90      66.265  42.263  38.582  1.00  0.00
ATOM   2864  H1  G      90      65.879  43.101  38.171  1.00  0.00
ATOM   2865  C2  G      90      65.651  41.124  38.234  1.00  0.00
ATOM   2866  N2  G      90      64.678  41.284  37.324  1.00  0.00
ATOM   2867  H21 G      90      64.499  42.208  36.958  1.00  0.00
ATOM   2868  H22 G      90      64.335  40.390  37.003  1.00  0.00
ATOM   2869  N3  G      90      66.093  39.891  38.642  1.00  0.00
ATOM   2870  C4  G      90      67.228  40.032  39.545  1.00  0.00
ATOM   2871  C3' G      90      68.888  35.629  39.177  1.00  0.00
ATOM   2872  H3' G      90      69.927  35.812  39.452  1.00  0.00
ATOM   2873  C2' G      90      68.246  37.012  38.714  1.00  0.00
ATOM   2874  H2' G      90      69.027  37.719  38.434  1.00  0.00
ATOM   2875  O2' G      90      67.365  36.813  37.583  1.00  0.00
ATOM   2876 HO2' G      90      67.788  36.323  36.873  1.00  0.00
ATOM   2877  O3' G      90      68.771  34.508  38.347  1.00  0.00
ATOM   2878  P   A      91      69.775  34.330  37.094  1.00  0.00
ATOM   2879  OP1 A      91      69.815  32.859  36.807  1.00  0.00
ATOM   2880  OP2 A      91      71.008  35.049  37.426  1.00  0.00
ATOM   2881  O5' A      91      69.074  35.113  35.946  1.00  0.00
ATOM   2882  C5' A      91      68.183  34.518  34.984  1.00  0.00
ATOM   2883  H5' A      91      67.308  34.028  35.410  1.00  0.00
ATOM   2884 H5'' A      91      68.642  33.749  34.365  1.00  0.00
ATOM   2885  C4' A      91      67.661  35.621  34.038  1.00  0.00
ATOM   2886  H4' A      91      66.681  35.470  33.585  1.00  0.00
ATOM   2887  O4' A      91      67.335  36.700  34.812  1.00  0.00
ATOM   2888  C1' A      91      67.535  37.946  34.132  1.00  0.00
ATOM   2889  H1' A      91      66.563  38.401  33.942  1.00  0.00
ATOM   2890  N9  A      91      68.396  38.795  34.907  1.00  0.00
ATOM   2891  C8  A      91      69.548  38.425  35.570  1.00  0.00
ATOM   2892  H8  A      91      69.932  37.418  35.492  1.00  0.00
ATOM   2893  N7  A      91      70.055  39.349  36.311  1.00  0.00
ATOM   2894  C5  A      91      69.182  40.429  36.095  1.00  0.00
ATOM   2895  C6  A      91      69.064  41.713  36.618  1.00  0.00
ATOM   2896  N6  A      91      69.826  42.307  37.493  1.00  0.00
ATOM   2897  H61 A      91      69.489  43.209  37.799  1.00  0.00
ATOM   2898  H62 A      91      70.490  41.717  37.973  1.00  0.00
ATOM   2899  N1  A      91      68.188  42.566  36.116  1.00  0.00
ATOM   2900  C2  A      91      67.374  42.149  35.144  1.00  0.00
ATOM   2901  H2  A      91      66.598  42.832  34.831  1.00  0.00
ATOM   2902  N3  A      91      67.351  40.877  34.622  1.00  0.00
ATOM   2903  C4  A      91      68.234  40.087  35.174  1.00  0.00
ATOM   2904  C3' A      91      68.652  36.040  32.998  1.00  0.00
ATOM   2905  H3' A      91      69.658  36.057  33.417  1.00  0.00
ATOM   2906  C2' A      91      68.237  37.516  32.781  1.00  0.00
ATOM   2907  H2' A      91      69.067  38.214  32.675  1.00  0.00
ATOM   2908  O2' A      91      67.219  37.745  31.806  1.00  0.00
ATOM   2909 HO2' A      91      67.231  37.132  31.068  1.00  0.00
ATOM   2910  O3' A      91      68.528  35.207  31.855  1.00  0.00
ATOM   2911  P   U      92      69.803  35.151  30.806  1.00  0.00
ATOM   2912  OP1 U      92      69.509  34.101  29.819  1.00  0.00
ATOM   2913  OP2 U      92      71.118  35.135  31.440  1.00  0.00
ATOM   2914  O5' U      92      69.782  36.526  30.011  1.00  0.00
ATOM   2915  C5' U      92      68.727  36.733  29.072  1.00  0.00
ATOM   2916  H5' U      92      67.782  36.540  29.579  1.00  0.00
ATOM   2917 H5'' U      92      69.019  36.012  28.308  1.00  0.00
ATOM   2918  C4' U      92      68.838  38.143  28.391  1.00  0.00
ATOM   2919  H4' U      92      68.151  38.255  27.552  1.00  0.00
ATOM   2920  O4' U      92      68.379  39.012  29.420  1.00  0.00
ATOM   2921  C1' U      92      69.061  40.272  29.317  1.00  0.00
ATOM   2922  H1' U      92      68.421  41.053  28.907  1.00  0.00
ATOM   2923  N1  U      92      69.707  40.717  30.586  1.00  0.00
ATOM   2924  C6  U      92      70.527  39.858  31.302  1.00  0.00
ATOM   2925  H6  U      92      70.757  38.899  30.861  1.00  0.00
ATOM   2926  C5  U      92      70.923  40.235  32.581  1.00  0.00
ATOM   2927  H5  U      92      71.390  39.592  33.312  1.00  0.00
ATOM   2928  C4  U      92      70.627  41.570  33.089  1.00  0.00
ATOM   2929  O4  U      92      70.993  42.017  34.122  1.00  0.00
ATOM   2930  N3  U      92      69.825  42.357  32.303  1.00  0.00
ATOM   2931  H3  U      92      69.710  43.282  32.691  1.00  0.00
ATOM   2932  C2  U      92      69.222  41.957  31.124  1.00  0.00
ATOM   2933  O2  U      92      68.372  42.644  30.579  1.00  0.00
ATOM   2934  C3' U      92      70.198  38.685  27.980  1.00  0.00
ATOM   2935  H3' U      92      70.970  38.054  28.421  1.00  0.00
ATOM   2936  C2' U      92      70.083  40.143  28.247  1.00  0.00
ATOM   2937  H2' U      92      71.063  40.498  28.564  1.00  0.00
ATOM   2938  O2' U      92      69.636  40.885  27.120  1.00  0.00
ATOM   2939 HO2' U      92      70.427  40.935  26.578  1.00  0.00
ATOM   2940  O3' U      92      70.291  38.528  26.545  1.00  0.00
ATOM   2941  P   G      93      71.170  37.375  25.956  1.00  0.00
ATOM   2942  OP1 G      93      70.652  36.070  26.458  1.00  0.00
ATOM   2943  OP2 G      93      72.600  37.732  26.256  1.00  0.00
ATOM   2944  O5' G      93      71.034  37.475  24.414  1.00  0.00
ATOM   2945  C5' G      93      71.297  38.623  23.649  1.00  0.00
ATOM   2946  H5' G      93      72.229  39.044  24.027  1.00  0.00
ATOM   2947 H5'' G      93      70.556  39.421  23.705  1.00  0.00
ATOM   2948  C4' G      93      71.352  38.311  22.125  1.00  0.00
ATOM   2949  H4' G      93      71.278  39.292  21.657  1.00  0.00
ATOM   2950  O4' G      93      72.580  37.728  21.781  1.00  0.00
ATOM   2951  C1' G      93      72.420  36.578  20.869  1.00  0.00
ATOM   2952  H1' G      93      73.049  36.533  19.980  1.00  0.00
ATOM   2953  N9  G      93      72.513  35.388  21.693  1.00  0.00
ATOM   2954  C8  G      93      72.920  35.205  22.997  1.00  0.00
ATOM   2955  H8  G      93      73.041  36.046  23.664  1.00  0.00
ATOM   2956  N7  G      93      73.039  34.009  23.375  1.00  0.00
ATOM   2957  C5  G      93      72.894  33.259  22.195  1.00  0.00
ATOM   2958  C6  G      93      73.035  31.861  21.916  1.00  0.00
ATOM   2959  O6  G      93      73.383  30.886  22.563  1.00  0.00
ATOM   2960  N1  G      93      72.659  31.498  20.649  1.00  0.00
ATOM   2961  H1  G      93      72.755  30.531  20.373  1.00  0.00
ATOM   2962  C2  G      93      72.397  32.385  19.690  1.00  0.00
ATOM   2963  N2  G      93      72.168  31.927  18.570  1.00  0.00
ATOM   2964  H21 G      93      71.987  30.936  18.497  1.00  0.00
ATOM   2965  H22 G      93      71.592  32.540  18.011  1.00  0.00
ATOM   2966  N3  G      93      72.270  33.669  19.877  1.00  0.00
ATOM   2967  C4  G      93      72.518  34.075  21.182  1.00  0.00
ATOM   2968  C3' G      93      70.321  37.366  21.636  1.00  0.00
ATOM   2969  H3' G      93      70.217  36.643  22.445  1.00  0.00
ATOM   2970  C2' G      93      70.973  36.773  20.429  1.00  0.00
ATOM   2971  H2' G      93      70.546  35.825  20.104  1.00  0.00
ATOM   2972  O2' G      93      70.988  37.694  19.327  1.00  0.00
ATOM   2973 HO2' G      93      70.444  38.445  19.577  1.00  0.00
ATOM   2974  O3' G      93      69.122  38.044  21.315  1.00  0.00
ATOM   2975  P   U      94      67.747  37.443  21.614  1.00  0.00
ATOM   2976  OP1 U      94      66.710  38.303  20.968  1.00  0.00
ATOM   2977  OP2 U      94      67.554  37.182  23.035  1.00  0.00
ATOM   2978  O5' U      94      67.736  35.958  21.070  1.00  0.00
ATOM   2979  C5' U      94      67.861  35.672  19.723  1.00  0.00
ATOM   2980  H5' U      94      68.688  36.175  19.222  1.00  0.00
ATOM   2981 H5'' U      94      66.914  35.969  19.272  1.00  0.00
ATOM   2982  C4' U      94      67.874  34.098  19.511  1.00  0.00
ATOM   2983  H4' U      94      68.088  33.856  18.470  1.00  0.00
ATOM   2984  O4' U      94      68.873  33.472  20.349  1.00  0.00
ATOM   2985  C1' U      94      68.281  32.410  21.024  1.00  0.00
ATOM   2986  H1' U      94      68.473  31.480  20.487  1.00  0.00
ATOM   2987  N1  U      94      68.802  32.384  22.458  1.00  0.00
ATOM   2988  C6  U      94      68.845  33.555  23.216  1.00  0.00
ATOM   2989  H6  U      94      68.333  34.441  22.870  1.00  0.00
ATOM   2990  C5  U      94      69.600  33.548  24.359  1.00  0.00
ATOM   2991  H5  U      94      69.793  34.424  24.962  1.00  0.00
ATOM   2992  C4  U      94      70.375  32.399  24.711  1.00  0.00
ATOM   2993  O4  U      94      71.057  32.259  25.689  1.00  0.00
ATOM   2994  N3  U      94      70.282  31.237  23.908  1.00  0.00
ATOM   2995  H3  U      94      70.911  30.480  24.138  1.00  0.00
ATOM   2996  C2  U      94      69.515  31.152  22.784  1.00  0.00
ATOM   2997  O2  U      94      69.403  30.092  22.218  1.00  0.00
ATOM   2998  C3' U      94      66.513  33.472  19.931  1.00  0.00
ATOM   2999  H3' U      94      65.757  34.238  20.104  1.00  0.00
ATOM   3000  C2' U      94      66.776  32.685  21.198  1.00  0.00
ATOM   3001  H2' U      94      66.691  33.293  22.099  1.00  0.00
ATOM   3002  O2' U      94      65.993  31.504  21.386  1.00  0.00
ATOM   3003 HO2' U      94      65.072  31.642  21.149  1.00  0.00
ATOM   3004  O3' U      94      66.066  32.820  18.773  1.00  0.00
ATOM   3005  P   A      95      64.552  32.189  18.661  1.00  0.00
ATOM   3006  OP1 A      95      63.800  32.456  19.923  1.00  0.00
ATOM   3007  OP2 A      95      64.631  30.832  18.146  1.00  0.00
ATOM   3008  O5' A      95      64.079  33.152  17.436  1.00  0.00
ATOM   3009  C5' A      95      62.726  33.696  17.348  1.00  0.00
ATOM   3010  H5' A      95      62.617  34.404  18.170  1.00  0.00
ATOM   3011 H5'' A      95      61.940  32.957  17.192  1.00  0.00
ATOM   3012  C4' A      95      62.715  34.662  16.175  1.00  0.00
ATOM   3013  H4' A      95      61.729  35.103  16.029  1.00  0.00
ATOM   3014  O4' A      95      63.743  35.660  16.331  1.00  0.00
ATOM   3015  C1' A      95      64.314  35.971  15.020  1.00  0.00
ATOM   3016  H1' A      95      64.374  37.053  14.897  1.00  0.00
ATOM   3017  N9  A      95      65.710  35.491  14.935  1.00  0.00
ATOM   3018  C8  A      95      66.470  34.930  15.944  1.00  0.00
ATOM   3019  H8  A      95      66.235  34.965  16.998  1.00  0.00
ATOM   3020  N7  A      95      67.660  34.587  15.625  1.00  0.00
ATOM   3021  C5  A      95      67.707  34.875  14.310  1.00  0.00
ATOM   3022  C6  A      95      68.669  34.704  13.298  1.00  0.00
ATOM   3023  N6  A      95      69.844  34.179  13.490  1.00  0.00
ATOM   3024  H61 A      95      70.482  34.384  12.734  1.00  0.00
ATOM   3025  H62 A      95      70.055  33.798  14.402  1.00  0.00
ATOM   3026  N1  A      95      68.506  35.187  12.080  1.00  0.00
ATOM   3027  C2  A      95      67.383  35.934  11.829  1.00  0.00
ATOM   3028  H2  A      95      67.398  36.353  10.834  1.00  0.00
ATOM   3029  N3  A      95      66.386  36.168  12.662  1.00  0.00
ATOM   3030  C4  A      95      66.588  35.582  13.898  1.00  0.00
ATOM   3031  C3' A      95      63.041  33.949  14.857  1.00  0.00
ATOM   3032  H3' A      95      63.967  33.402  15.033  1.00  0.00
ATOM   3033  C2' A      95      63.514  35.188  14.009  1.00  0.00
ATOM   3034  H2' A      95      64.132  34.804  13.198  1.00  0.00
ATOM   3035  O2' A      95      62.485  35.961  13.464  1.00  0.00
ATOM   3036 HO2' A      95      62.780  36.542  12.759  1.00  0.00
ATOM   3037  O3' A      95      61.960  33.227  14.386  1.00  0.00
ATOM   3038  P   G      96      62.313  31.922  13.510  1.00  0.00
ATOM   3039  OP1 G      96      60.980  31.403  13.164  1.00  0.00
ATOM   3040  OP2 G      96      63.285  30.995  14.148  1.00  0.00
ATOM   3041  O5' G      96      62.948  32.505  12.213  1.00  0.00
ATOM   3042  C5' G      96      62.257  33.169  11.207  1.00  0.00
ATOM   3043  H5' G      96      62.031  34.206  11.454  1.00  0.00
ATOM   3044 H5'' G      96      61.354  32.599  10.987  1.00  0.00
ATOM   3045  C4' G      96      63.147  33.168  10.028  1.00  0.00
ATOM   3046  H4' G      96      62.473  33.480   9.230  1.00  0.00
ATOM   3047  O4' G      96      64.211  34.101  10.212  1.00  0.00
ATOM   3048  C1' G      96      65.387  33.506   9.533  1.00  0.00
ATOM   3049  H1' G      96      65.931  34.230   8.926  1.00  0.00
ATOM   3050  N9  G      96      66.386  33.062  10.554  1.00  0.00
ATOM   3051  C8  G      96      66.168  32.716  11.906  1.00  0.00
ATOM   3052  H8  G      96      65.251  32.768  12.475  1.00  0.00
ATOM   3053  N7  G      96      67.050  31.873  12.314  1.00  0.00
ATOM   3054  C5  G      96      68.075  31.935  11.324  1.00  0.00
ATOM   3055  C6  G      96      69.379  31.325  11.281  1.00  0.00
ATOM   3056  O6  G      96      70.029  30.666  12.074  1.00  0.00
ATOM   3057  N1  G      96      69.982  31.535  10.058  1.00  0.00
ATOM   3058  H1  G      96      70.886  31.135   9.854  1.00  0.00
ATOM   3059  C2  G      96      69.485  32.299   9.052  1.00  0.00
ATOM   3060  N2  G      96      70.175  32.288   7.954  1.00  0.00
ATOM   3061  H21 G      96      71.061  31.804   7.964  1.00  0.00
ATOM   3062  H22 G      96      69.810  32.871   7.215  1.00  0.00
ATOM   3063  N3  G      96      68.421  33.040   9.217  1.00  0.00
ATOM   3064  C4  G      96      67.695  32.742  10.353  1.00  0.00
ATOM   3065  C3' G      96      63.663  31.812   9.609  1.00  0.00
ATOM   3066  H3' G      96      64.083  31.220  10.423  1.00  0.00
ATOM   3067  C2' G      96      64.844  32.294   8.726  1.00  0.00
ATOM   3068  H2' G      96      65.622  31.539   8.618  1.00  0.00
ATOM   3069  O2' G      96      64.342  32.633   7.418  1.00  0.00
ATOM   3070 HO2' G      96      63.399  32.458   7.438  1.00  0.00
ATOM   3071  O3' G      96      62.740  31.009   8.899  1.00  0.00
ATOM   3072  P   C      97      62.878  29.458   8.720  1.00  0.00
ATOM   3073  OP1 C      97      61.644  29.043   7.960  1.00  0.00
ATOM   3074  OP2 C      97      63.074  28.884  10.051  1.00  0.00
ATOM   3075  O5' C      97      64.186  29.110   7.787  1.00  0.00
ATOM   3076  C5' C      97      64.238  29.298   6.429  1.00  0.00
ATOM   3077  H5' C      97      63.831  30.291   6.236  1.00  0.00
ATOM   3078 H5'' C      97      63.559  28.598   5.942  1.00  0.00
ATOM   3079  C4' C      97      65.613  29.300   5.699  1.00  0.00
ATOM   3080  H4' C      97      65.540  29.615   4.658  1.00  0.00
ATOM   3081  O4' C      97      66.553  30.180   6.357  1.00  0.00
ATOM   3082  C1' C      97      67.803  29.573   6.334  1.00  0.00
ATOM   3083  H1' C      97      68.568  30.258   5.968  1.00  0.00
ATOM   3084  N1  C      97      68.195  29.120   7.654  1.00  0.00
ATOM   3085  C6  C      97      67.303  29.082   8.753  1.00  0.00
ATOM   3086  H6  C      97      66.309  29.499   8.690  1.00  0.00
ATOM   3087  C5  C      97      67.699  28.529   9.910  1.00  0.00
ATOM   3088  H5  C      97      67.025  28.515  10.754  1.00  0.00
ATOM   3089  C4  C      97      69.007  27.961   9.985  1.00  0.00
ATOM   3090  N4  C      97      69.394  27.464  11.136  1.00  0.00
ATOM   3091  H41 C      97      70.370  27.215  11.200  1.00  0.00
ATOM   3092  H42 C      97      68.857  27.555  11.986  1.00  0.00
ATOM   3093  N3  C      97      69.790  27.852   9.009  1.00  0.00
ATOM   3094  C2  C      97      69.448  28.456   7.822  1.00  0.00
ATOM   3095  O2  C      97      70.246  28.406   6.885  1.00  0.00
ATOM   3096  C3' C      97      66.273  27.969   5.681  1.00  0.00
ATOM   3097  H3' C      97      66.261  27.526   6.677  1.00  0.00
ATOM   3098  C2' C      97      67.679  28.389   5.307  1.00  0.00
ATOM   3099  H2' C      97      68.419  27.637   5.579  1.00  0.00
ATOM   3100  O2' C      97      67.839  29.022   4.062  1.00  0.00
ATOM   3101 HO2' C      97      67.310  28.507   3.448  1.00  0.00
ATOM   3102  O3' C      97      65.749  27.138   4.704  1.00  0.00
ATOM   3103  P   A      98      65.772  25.552   4.743  1.00  0.00
ATOM   3104  OP1 A      98      64.592  24.981   4.032  1.00  0.00
ATOM   3105  OP2 A      98      65.830  25.178   6.178  1.00  0.00
ATOM   3106  O5' A      98      67.132  25.035   4.003  1.00  0.00
ATOM   3107  C5' A      98      67.454  25.305   2.672  1.00  0.00
ATOM   3108  H5' A      98      67.228  26.311   2.319  1.00  0.00
ATOM   3109 H5'' A      98      67.048  24.566   1.981  1.00  0.00
ATOM   3110  C4' A      98      69.016  25.144   2.530  1.00  0.00
ATOM   3111  H4' A      98      69.275  25.473   1.524  1.00  0.00
ATOM   3112  O4' A      98      69.756  25.897   3.527  1.00  0.00
ATOM   3113  C1' A      98      70.864  25.128   3.954  1.00  0.00
ATOM   3114  H1' A      98      71.828  25.622   4.076  1.00  0.00
ATOM   3115  N9  A      98      70.607  24.773   5.375  1.00  0.00
ATOM   3116  C8  A      98      69.535  25.027   6.217  1.00  0.00
ATOM   3117  H8  A      98      68.671  25.572   5.868  1.00  0.00
ATOM   3118  N7  A      98      69.648  24.640   7.489  1.00  0.00
ATOM   3119  C5  A      98      70.931  24.096   7.454  1.00  0.00
ATOM   3120  C6  A      98      71.796  23.431   8.393  1.00  0.00
ATOM   3121  N6  A      98      71.493  23.204   9.659  1.00  0.00
ATOM   3122  H61 A      98      72.126  22.641  10.208  1.00  0.00
ATOM   3123  H62 A      98      70.563  23.488   9.933  1.00  0.00
ATOM   3124  N1  A      98      72.995  22.893   8.067  1.00  0.00
ATOM   3125  C2  A      98      73.414  23.102   6.883  1.00  0.00
ATOM   3126  H2  A      98      74.345  22.607   6.650  1.00  0.00
ATOM   3127  N3  A      98      72.727  23.645   5.898  1.00  0.00
ATOM   3128  C4  A      98      71.482  24.134   6.221  1.00  0.00
ATOM   3129  C3' A      98      69.534  23.730   2.619  1.00  0.00
ATOM   3130  H3' A      98      68.995  23.244   3.432  1.00  0.00
ATOM   3131  C2' A      98      70.984  23.937   2.987  1.00  0.00
ATOM   3132  H2' A      98      71.312  23.095   3.597  1.00  0.00
ATOM   3133  O2' A      98      71.879  24.204   1.889  1.00  0.00
ATOM   3134 HO2' A      98      71.874  23.417   1.340  1.00  0.00
ATOM   3135  O3' A      98      69.326  22.883   1.506  1.00  0.00
ATOM   3136  P   U3     99      68.896  21.297   1.724  1.00  0.00
ATOM   3137  OP1 U3     99      70.101  20.519   1.996  1.00  0.00
ATOM   3138  OP2 U3     99      68.130  20.866   0.539  1.00  0.00
ATOM   3139  O5' U3     99      68.022  21.180   3.027  1.00  0.00
ATOM   3140  C5' U3     99      66.769  20.651   3.084  1.00  0.00
ATOM   3141  H5' U3     99      66.789  19.653   2.645  1.00  0.00
ATOM   3142 H5'' U3     99      66.099  21.340   2.569  1.00  0.00
ATOM   3143  C4' U3     99      66.252  20.486   4.517  1.00  0.00
ATOM   3144  H4' U3     99      65.285  19.990   4.448  1.00  0.00
ATOM   3145  O4' U3     99      67.227  19.773   5.341  1.00  0.00
ATOM   3146  C1' U3     99      67.639  20.649   6.381  1.00  0.00
ATOM   3147  H1' U3     99      67.219  20.405   7.357  1.00  0.00
ATOM   3148  N1  U3     99      69.108  20.602   6.609  1.00  0.00
ATOM   3149  C6  U3     99      70.015  20.823   5.605  1.00  0.00
ATOM   3150  H6  U3     99      69.678  21.043   4.602  1.00  0.00
ATOM   3151  C5  U3     99      71.379  20.630   5.818  1.00  0.00
ATOM   3152  H5  U3     99      71.994  20.725   4.936  1.00  0.00
ATOM   3153  C4  U3     99      71.915  20.162   7.084  1.00  0.00
ATOM   3154  O4  U3     99      73.067  19.800   7.341  1.00  0.00
ATOM   3155  N3  U3     99      70.949  20.152   8.078  1.00  0.00
ATOM   3156  H3  U3     99      71.411  19.827   8.915  1.00  0.00
ATOM   3157  C2  U3     99      69.538  20.317   7.935  1.00  0.00
ATOM   3158  O2  U3     99      68.849  20.253   8.945  1.00  0.00
ATOM   3159  C3' U3     99      65.891  21.844   5.156  1.00  0.00
ATOM   3160  H3' U3     99      65.831  22.639   4.413  1.00  0.00
ATOM   3161  C2' U3     99      67.103  22.017   6.053  1.00  0.00
ATOM   3162  H2' U3     99      67.917  22.547   5.559  1.00  0.00
ATOM   3163  O2' U3     99      66.696  22.785   7.173  1.00  0.00
ATOM   3164 HO2' U3     99      66.560  23.670   6.824  1.00  0.00
ATOM   3165  O3' U3     99      64.705  21.687   5.910  1.00  0.00
ATOM   3166 HO3' U3     99      64.901  22.092   6.758  1.00  0.00
TER   
ATOM   3167 MG   MG    100      72.355  32.278  27.289  1.00  0.00
TER   
ATOM   3168 MG   MG    101      67.885  68.212  18.766  1.00  0.00
TER   
ATOM   3169 MG   MG    102      32.891  53.649  59.578  1.00  0.00
TER   
ATOM   3170 MG   MG    103      51.086  62.339 -10.271  1.00  0.00
TER   
ATOM   3171 MG   MG    104      45.392  86.273  54.436  1.00  0.00
TER   
ATOM   3172 MG   MG    105      67.122  52.901  26.576  1.00  0.00
TER   
END   
