# Supplementary material for: Modelling the structures of frameshift-stimulatory pseudoknots from representative bat coronaviruses
Source: PLoS Comput Biol. 2023 May 19;19(5):e1011124. doi: 10.1371/journal.pcbi.1011124 (PMC10234561; doi:10.1371/journal.pcbi.1011124)
Supplement: S3 Data — PDB files for the top 3 representative clusters from each conformer (threaded/unthreaded) of each pseudoknot described in the main text, along with PDB files for the representative clusters shown in S8–S18 Figs. (ZIP) [file pcbi.1011124.s003.zip › SI_Model_PDB_files/Replicates with different initial ion positions/21164-6_threaded_Mg_IonPsotion3_cluster1.pdb]

ATOM      1 HO5' G5      1      26.663  30.272  35.034  1.00  0.00
ATOM      2  O5' G5      1      27.226  30.755  34.425  1.00  0.00
ATOM      3  C5' G5      1      27.013  30.271  33.005  1.00  0.00
ATOM      4  H5' G5      1      26.045  30.582  32.611  1.00  0.00
ATOM      5 H5'' G5      1      27.033  29.183  33.061  1.00  0.00
ATOM      6  C4' G5      1      28.145  30.713  32.118  1.00  0.00
ATOM      7  H4' G5      1      27.928  30.337  31.118  1.00  0.00
ATOM      8  O4' G5      1      28.373  32.036  32.124  1.00  0.00
ATOM      9  C1' G5      1      29.835  32.369  32.099  1.00  0.00
ATOM     10  H1' G5      1      30.106  32.894  31.184  1.00  0.00
ATOM     11  N9  G5      1      30.078  33.228  33.205  1.00  0.00
ATOM     12  C8  G5      1      29.738  33.113  34.519  1.00  0.00
ATOM     13  H8  G5      1      29.161  32.276  34.882  1.00  0.00
ATOM     14  N7  G5      1      30.332  33.967  35.312  1.00  0.00
ATOM     15  C5  G5      1      30.924  34.808  34.373  1.00  0.00
ATOM     16  C6  G5      1      31.514  36.140  34.488  1.00  0.00
ATOM     17  O6  G5      1      31.623  36.763  35.593  1.00  0.00
ATOM     18  N1  G5      1      32.038  36.723  33.387  1.00  0.00
ATOM     19  H1  G5      1      32.379  37.670  33.479  1.00  0.00
ATOM     20  C2  G5      1      31.749  36.135  32.147  1.00  0.00
ATOM     21  N2  G5      1      32.192  36.952  31.254  1.00  0.00
ATOM     22  H21 G5      1      32.644  37.810  31.537  1.00  0.00
ATOM     23  H22 G5      1      32.332  36.622  30.310  1.00  0.00
ATOM     24  N3  G5      1      31.129  34.996  31.891  1.00  0.00
ATOM     25  C4  G5      1      30.836  34.337  33.068  1.00  0.00
ATOM     26  C3' G5      1      29.470  30.077  32.667  1.00  0.00
ATOM     27  H3' G5      1      29.484  30.076  33.757  1.00  0.00
ATOM     28  C2' G5      1      30.550  30.992  32.112  1.00  0.00
ATOM     29  H2' G5      1      31.397  30.970  32.797  1.00  0.00
ATOM     30  O2' G5      1      30.982  30.613  30.803  1.00  0.00
ATOM     31 HO2' G5      1      31.559  29.845  30.795  1.00  0.00
ATOM     32  O3' G5      1      29.499  28.705  32.281  1.00  0.00
ATOM     33  P   A       2      30.729  27.710  32.696  1.00  0.00
ATOM     34  OP1 A       2      30.302  26.300  32.464  1.00  0.00
ATOM     35  OP2 A       2      31.132  28.159  34.056  1.00  0.00
ATOM     36  O5' A       2      31.922  28.066  31.699  1.00  0.00
ATOM     37  C5' A       2      32.034  27.225  30.522  1.00  0.00
ATOM     38  H5' A       2      31.102  27.337  29.968  1.00  0.00
ATOM     39 H5'' A       2      32.256  26.207  30.843  1.00  0.00
ATOM     40  C4' A       2      33.207  27.806  29.650  1.00  0.00
ATOM     41  H4' A       2      33.049  27.378  28.660  1.00  0.00
ATOM     42  O4' A       2      33.280  29.203  29.538  1.00  0.00
ATOM     43  C1' A       2      34.516  29.711  30.114  1.00  0.00
ATOM     44  H1' A       2      34.939  30.529  29.532  1.00  0.00
ATOM     45  N9  A       2      34.267  30.229  31.479  1.00  0.00
ATOM     46  C8  A       2      34.400  29.612  32.739  1.00  0.00
ATOM     47  H8  A       2      34.641  28.572  32.902  1.00  0.00
ATOM     48  N7  A       2      34.222  30.357  33.750  1.00  0.00
ATOM     49  C5  A       2      34.097  31.681  33.141  1.00  0.00
ATOM     50  C6  A       2      33.997  32.981  33.625  1.00  0.00
ATOM     51  N6  A       2      33.921  33.325  34.882  1.00  0.00
ATOM     52  H61 A       2      33.761  34.303  35.076  1.00  0.00
ATOM     53  H62 A       2      33.967  32.640  35.624  1.00  0.00
ATOM     54  N1  A       2      33.837  34.025  32.768  1.00  0.00
ATOM     55  C2  A       2      33.932  33.758  31.449  1.00  0.00
ATOM     56  H2  A       2      33.707  34.562  30.764  1.00  0.00
ATOM     57  N3  A       2      34.204  32.615  30.884  1.00  0.00
ATOM     58  C4  A       2      34.188  31.560  31.751  1.00  0.00
ATOM     59  C3' A       2      34.556  27.287  30.270  1.00  0.00
ATOM     60  H3' A       2      34.390  27.018  31.313  1.00  0.00
ATOM     61  C2' A       2      35.489  28.558  30.133  1.00  0.00
ATOM     62  H2' A       2      36.176  28.629  30.977  1.00  0.00
ATOM     63  O2' A       2      36.188  28.517  28.932  1.00  0.00
ATOM     64 HO2' A       2      36.729  27.742  28.764  1.00  0.00
ATOM     65  O3' A       2      35.144  26.208  29.595  1.00  0.00
ATOM     66  P   G       3      36.428  25.434  30.266  1.00  0.00
ATOM     67  OP1 G       3      36.370  24.033  29.863  1.00  0.00
ATOM     68  OP2 G       3      36.431  25.862  31.672  1.00  0.00
ATOM     69  O5' G       3      37.628  26.172  29.525  1.00  0.00
ATOM     70  C5' G       3      37.900  25.911  28.171  1.00  0.00
ATOM     71  H5' G       3      37.027  26.281  27.634  1.00  0.00
ATOM     72 H5'' G       3      38.123  24.860  27.983  1.00  0.00
ATOM     73  C4' G       3      39.136  26.502  27.620  1.00  0.00
ATOM     74  H4' G       3      39.275  26.331  26.552  1.00  0.00
ATOM     75  O4' G       3      39.061  27.950  27.693  1.00  0.00
ATOM     76  C1' G       3      40.156  28.597  28.330  1.00  0.00
ATOM     77  H1' G       3      40.510  29.459  27.764  1.00  0.00
ATOM     78  N9  G       3      39.694  29.056  29.718  1.00  0.00
ATOM     79  C8  G       3      39.727  28.450  30.941  1.00  0.00
ATOM     80  H8  G       3      40.122  27.458  31.109  1.00  0.00
ATOM     81  N7  G       3      39.148  29.118  31.929  1.00  0.00
ATOM     82  C5  G       3      38.662  30.266  31.337  1.00  0.00
ATOM     83  C6  G       3      37.817  31.321  31.795  1.00  0.00
ATOM     84  O6  G       3      37.256  31.496  32.851  1.00  0.00
ATOM     85  N1  G       3      37.678  32.332  30.929  1.00  0.00
ATOM     86  H1  G       3      37.255  33.205  31.210  1.00  0.00
ATOM     87  C2  G       3      38.008  32.144  29.582  1.00  0.00
ATOM     88  N2  G       3      37.793  33.214  28.889  1.00  0.00
ATOM     89  H21 G       3      37.032  33.787  29.224  1.00  0.00
ATOM     90  H22 G       3      37.913  33.115  27.891  1.00  0.00
ATOM     91  N3  G       3      38.769  31.184  29.042  1.00  0.00
ATOM     92  C4  G       3      39.059  30.207  29.969  1.00  0.00
ATOM     93  C3' G       3      40.463  26.162  28.326  1.00  0.00
ATOM     94  H3' G       3      40.300  25.754  29.324  1.00  0.00
ATOM     95  C2' G       3      41.259  27.543  28.413  1.00  0.00
ATOM     96  H2' G       3      41.779  27.660  29.364  1.00  0.00
ATOM     97  O2' G       3      42.035  27.683  27.247  1.00  0.00
ATOM     98 HO2' G       3      42.752  27.054  27.356  1.00  0.00
ATOM     99  O3' G       3      41.043  25.107  27.579  1.00  0.00
ATOM    100  P   U       4      42.344  24.308  28.084  1.00  0.00
ATOM    101  OP1 U       4      42.309  22.989  27.399  1.00  0.00
ATOM    102  OP2 U       4      42.333  24.231  29.538  1.00  0.00
ATOM    103  O5' U       4      43.608  25.169  27.570  1.00  0.00
ATOM    104  C5' U       4      44.465  25.759  28.583  1.00  0.00
ATOM    105  H5' U       4      44.027  25.787  29.581  1.00  0.00
ATOM    106 H5'' U       4      44.673  26.803  28.349  1.00  0.00
ATOM    107  C4' U       4      45.889  25.114  28.726  1.00  0.00
ATOM    108  H4' U       4      46.370  25.588  29.582  1.00  0.00
ATOM    109  O4' U       4      45.789  23.745  28.955  1.00  0.00
ATOM    110  C1' U       4      46.834  23.144  28.146  1.00  0.00
ATOM    111  H1' U       4      47.765  23.332  28.682  1.00  0.00
ATOM    112  N1  U       4      46.672  21.706  27.895  1.00  0.00
ATOM    113  C6  U       4      45.438  21.120  27.540  1.00  0.00
ATOM    114  H6  U       4      44.639  21.795  27.271  1.00  0.00
ATOM    115  C5  U       4      45.312  19.776  27.431  1.00  0.00
ATOM    116  H5  U       4      44.407  19.266  27.135  1.00  0.00
ATOM    117  C4  U       4      46.477  18.964  27.725  1.00  0.00
ATOM    118  O4  U       4      46.547  17.724  27.572  1.00  0.00
ATOM    119  N3  U       4      47.662  19.583  27.990  1.00  0.00
ATOM    120  H3  U       4      48.500  19.084  28.252  1.00  0.00
ATOM    121  C2  U       4      47.771  20.922  28.180  1.00  0.00
ATOM    122  O2  U       4      48.856  21.297  28.594  1.00  0.00
ATOM    123  C3' U       4      46.761  25.403  27.508  1.00  0.00
ATOM    124  H3' U       4      46.359  26.037  26.718  1.00  0.00
ATOM    125  C2' U       4      46.799  24.004  26.893  1.00  0.00
ATOM    126  H2' U       4      45.890  23.807  26.325  1.00  0.00
ATOM    127  O2' U       4      47.879  23.888  26.039  1.00  0.00
ATOM    128 HO2' U       4      47.608  24.391  25.267  1.00  0.00
ATOM    129  O3' U       4      48.014  25.941  27.852  1.00  0.00
ATOM    130  P   G       5      48.248  27.452  28.461  1.00  0.00
ATOM    131  OP1 G       5      49.643  27.809  28.161  1.00  0.00
ATOM    132  OP2 G       5      47.768  27.503  29.886  1.00  0.00
ATOM    133  O5' G       5      47.324  28.501  27.671  1.00  0.00
ATOM    134  C5' G       5      47.533  28.802  26.275  1.00  0.00
ATOM    135  H5' G       5      47.455  27.938  25.616  1.00  0.00
ATOM    136 H5'' G       5      48.535  29.222  26.194  1.00  0.00
ATOM    137  C4' G       5      46.650  29.942  25.700  1.00  0.00
ATOM    138  H4' G       5      46.749  30.079  24.623  1.00  0.00
ATOM    139  O4' G       5      45.291  29.654  26.059  1.00  0.00
ATOM    140  C1' G       5      44.584  30.829  26.430  1.00  0.00
ATOM    141  H1' G       5      43.686  31.018  25.841  1.00  0.00
ATOM    142  N9  G       5      44.132  30.715  27.823  1.00  0.00
ATOM    143  C8  G       5      44.506  29.678  28.723  1.00  0.00
ATOM    144  H8  G       5      45.293  28.963  28.534  1.00  0.00
ATOM    145  N7  G       5      43.834  29.721  29.878  1.00  0.00
ATOM    146  C5  G       5      42.974  30.805  29.701  1.00  0.00
ATOM    147  C6  G       5      42.010  31.424  30.574  1.00  0.00
ATOM    148  O6  G       5      41.677  31.128  31.737  1.00  0.00
ATOM    149  N1  G       5      41.502  32.553  30.057  1.00  0.00
ATOM    150  H1  G       5      40.944  33.041  30.743  1.00  0.00
ATOM    151  C2  G       5      41.661  32.920  28.788  1.00  0.00
ATOM    152  N2  G       5      41.036  34.084  28.497  1.00  0.00
ATOM    153  H21 G       5      40.604  34.632  29.228  1.00  0.00
ATOM    154  H22 G       5      41.020  34.382  27.532  1.00  0.00
ATOM    155  N3  G       5      42.472  32.455  27.888  1.00  0.00
ATOM    156  C4  G       5      43.215  31.407  28.461  1.00  0.00
ATOM    157  C3' G       5      47.002  31.237  26.468  1.00  0.00
ATOM    158  H3' G       5      47.219  30.969  27.502  1.00  0.00
ATOM    159  C2' G       5      45.598  31.992  26.314  1.00  0.00
ATOM    160  H2' G       5      45.354  32.717  27.091  1.00  0.00
ATOM    161  O2' G       5      45.317  32.599  25.050  1.00  0.00
ATOM    162 HO2' G       5      45.986  32.409  24.388  1.00  0.00
ATOM    163  O3' G       5      48.024  31.961  25.811  1.00  0.00
ATOM    164  P   C       6      48.837  33.141  26.571  1.00  0.00
ATOM    165  OP1 C       6      49.755  33.744  25.566  1.00  0.00
ATOM    166  OP2 C       6      49.301  32.595  27.838  1.00  0.00
ATOM    167  O5' C       6      47.782  34.208  26.930  1.00  0.00
ATOM    168  C5' C       6      47.330  35.257  26.018  1.00  0.00
ATOM    169  H5' C       6      46.839  34.729  25.201  1.00  0.00
ATOM    170 H5'' C       6      48.153  35.872  25.655  1.00  0.00
ATOM    171  C4' C       6      46.298  36.197  26.658  1.00  0.00
ATOM    172  H4' C       6      46.056  36.995  25.955  1.00  0.00
ATOM    173  O4' C       6      45.249  35.436  27.221  1.00  0.00
ATOM    174  C1' C       6      44.540  36.162  28.289  1.00  0.00
ATOM    175  H1' C       6      43.557  36.525  27.991  1.00  0.00
ATOM    176  N1  C       6      44.402  35.301  29.494  1.00  0.00
ATOM    177  C6  C       6      45.134  34.132  29.628  1.00  0.00
ATOM    178  H6  C       6      45.879  33.919  28.876  1.00  0.00
ATOM    179  C5  C       6      44.972  33.387  30.701  1.00  0.00
ATOM    180  H5  C       6      45.552  32.488  30.844  1.00  0.00
ATOM    181  C4  C       6      44.187  33.833  31.789  1.00  0.00
ATOM    182  N4  C       6      44.055  33.088  32.832  1.00  0.00
ATOM    183  H41 C       6      43.342  33.294  33.516  1.00  0.00
ATOM    184  H42 C       6      44.466  32.165  32.819  1.00  0.00
ATOM    185  N3  C       6      43.457  34.962  31.615  1.00  0.00
ATOM    186  C2  C       6      43.496  35.677  30.474  1.00  0.00
ATOM    187  O2  C       6      42.796  36.695  30.383  1.00  0.00
ATOM    188  C3' C       6      46.800  36.973  27.885  1.00  0.00
ATOM    189  H3' C       6      47.392  36.265  28.465  1.00  0.00
ATOM    190  C2' C       6      45.513  37.303  28.603  1.00  0.00
ATOM    191  H2' C       6      45.771  37.513  29.641  1.00  0.00
ATOM    192  O2' C       6      45.038  38.491  27.965  1.00  0.00
ATOM    193 HO2' C       6      45.776  38.906  27.514  1.00  0.00
ATOM    194  O3' C       6      47.470  38.200  27.494  1.00  0.00
ATOM    195  P   G       7      48.760  38.584  28.342  1.00  0.00
ATOM    196  OP1 G       7      49.246  39.937  27.911  1.00  0.00
ATOM    197  OP2 G       7      49.675  37.452  28.395  1.00  0.00
ATOM    198  O5' G       7      48.297  38.798  29.893  1.00  0.00
ATOM    199  C5' G       7      47.448  39.851  30.294  1.00  0.00
ATOM    200  H5' G       7      46.558  40.004  29.684  1.00  0.00
ATOM    201 H5'' G       7      48.074  40.721  30.097  1.00  0.00
ATOM    202  C4' G       7      47.061  39.732  31.743  1.00  0.00
ATOM    203  H4' G       7      46.491  40.598  32.081  1.00  0.00
ATOM    204  O4' G       7      46.147  38.634  31.917  1.00  0.00
ATOM    205  C1' G       7      46.188  38.185  33.313  1.00  0.00
ATOM    206  H1' G       7      45.187  38.318  33.724  1.00  0.00
ATOM    207  N9  G       7      46.588  36.730  33.386  1.00  0.00
ATOM    208  C8  G       7      47.378  36.023  32.544  1.00  0.00
ATOM    209  H8  G       7      47.663  36.491  31.613  1.00  0.00
ATOM    210  N7  G       7      47.778  34.876  32.932  1.00  0.00
ATOM    211  C5  G       7      47.081  34.768  34.116  1.00  0.00
ATOM    212  C6  G       7      47.111  33.686  35.056  1.00  0.00
ATOM    213  O6  G       7      47.709  32.622  34.990  1.00  0.00
ATOM    214  N1  G       7      46.389  34.005  36.167  1.00  0.00
ATOM    215  H1  G       7      46.198  33.286  36.850  1.00  0.00
ATOM    216  C2  G       7      45.681  35.211  36.478  1.00  0.00
ATOM    217  N2  G       7      44.880  35.151  37.474  1.00  0.00
ATOM    218  H21 G       7      45.066  34.640  38.325  1.00  0.00
ATOM    219  H22 G       7      44.130  35.827  37.448  1.00  0.00
ATOM    220  N3  G       7      45.415  36.033  35.487  1.00  0.00
ATOM    221  C4  G       7      46.271  35.855  34.440  1.00  0.00
ATOM    222  C3' G       7      48.081  39.578  32.853  1.00  0.00
ATOM    223  H3' G       7      48.804  38.810  32.577  1.00  0.00
ATOM    224  C2' G       7      47.126  39.182  33.985  1.00  0.00
ATOM    225  H2' G       7      47.751  38.710  34.743  1.00  0.00
ATOM    226  O2' G       7      46.321  40.191  34.484  1.00  0.00
ATOM    227 HO2' G       7      46.687  40.587  35.278  1.00  0.00
ATOM    228  O3' G       7      48.628  40.873  33.037  1.00  0.00
ATOM    229  P   G       8      49.714  41.172  34.142  1.00  0.00
ATOM    230  OP1 G       8      50.275  42.486  33.967  1.00  0.00
ATOM    231  OP2 G       8      50.676  40.089  34.290  1.00  0.00
ATOM    232  O5' G       8      49.037  41.200  35.571  1.00  0.00
ATOM    233  C5' G       8      48.261  42.310  36.021  1.00  0.00
ATOM    234  H5' G       8      47.522  42.643  35.293  1.00  0.00
ATOM    235 H5'' G       8      48.940  43.157  36.124  1.00  0.00
ATOM    236  C4' G       8      47.607  42.058  37.397  1.00  0.00
ATOM    237  H4' G       8      47.134  43.001  37.673  1.00  0.00
ATOM    238  O4' G       8      46.694  40.949  37.434  1.00  0.00
ATOM    239  C1' G       8      46.515  40.455  38.813  1.00  0.00
ATOM    240  H1' G       8      45.498  40.526  39.199  1.00  0.00
ATOM    241  N9  G       8      46.899  39.021  38.867  1.00  0.00
ATOM    242  C8  G       8      47.532  38.212  37.967  1.00  0.00
ATOM    243  H8  G       8      47.929  38.604  37.043  1.00  0.00
ATOM    244  N7  G       8      47.632  36.909  38.324  1.00  0.00
ATOM    245  C5  G       8      47.083  36.948  39.639  1.00  0.00
ATOM    246  C6  G       8      46.988  35.894  40.591  1.00  0.00
ATOM    247  O6  G       8      47.219  34.729  40.420  1.00  0.00
ATOM    248  N1  G       8      46.499  36.348  41.831  1.00  0.00
ATOM    249  H1  G       8      46.383  35.593  42.493  1.00  0.00
ATOM    250  C2  G       8      45.889  37.555  41.997  1.00  0.00
ATOM    251  N2  G       8      45.379  37.741  43.185  1.00  0.00
ATOM    252  H21 G       8      45.219  36.925  43.759  1.00  0.00
ATOM    253  H22 G       8      44.876  38.612  43.273  1.00  0.00
ATOM    254  N3  G       8      46.070  38.591  41.185  1.00  0.00
ATOM    255  C4  G       8      46.613  38.182  39.952  1.00  0.00
ATOM    256  C3' G       8      48.493  41.795  38.682  1.00  0.00
ATOM    257  H3' G       8      49.161  40.967  38.440  1.00  0.00
ATOM    258  C2' G       8      47.533  41.294  39.704  1.00  0.00
ATOM    259  H2' G       8      48.006  40.737  40.512  1.00  0.00
ATOM    260  O2' G       8      46.737  42.349  40.139  1.00  0.00
ATOM    261 HO2' G       8      47.306  43.115  40.245  1.00  0.00
ATOM    262  O3' G       8      49.321  42.922  38.988  1.00  0.00
ATOM    263  P   G       9      50.644  42.694  39.847  1.00  0.00
ATOM    264  OP1 G       9      51.080  43.974  40.279  1.00  0.00
ATOM    265  OP2 G       9      51.553  41.818  39.020  1.00  0.00
ATOM    266  O5' G       9      50.166  41.959  41.160  1.00  0.00
ATOM    267  C5' G       9      49.473  42.619  42.242  1.00  0.00
ATOM    268  H5' G       9      48.571  43.104  41.869  1.00  0.00
ATOM    269 H5'' G       9      50.282  43.288  42.534  1.00  0.00
ATOM    270  C4' G       9      49.211  41.704  43.445  1.00  0.00
ATOM    271  H4' G       9      48.868  42.395  44.215  1.00  0.00
ATOM    272  O4' G       9      48.182  40.727  43.289  1.00  0.00
ATOM    273  C1' G       9      48.474  39.600  44.087  1.00  0.00
ATOM    274  H1' G       9      47.640  39.288  44.716  1.00  0.00
ATOM    275  N9  G       9      48.903  38.380  43.361  1.00  0.00
ATOM    276  C8  G       9      49.382  38.385  42.070  1.00  0.00
ATOM    277  H8  G       9      49.502  39.235  41.414  1.00  0.00
ATOM    278  N7  G       9      49.758  37.147  41.706  1.00  0.00
ATOM    279  C5  G       9      49.485  36.295  42.832  1.00  0.00
ATOM    280  C6  G       9      49.532  34.904  43.039  1.00  0.00
ATOM    281  O6  G       9      49.943  33.993  42.326  1.00  0.00
ATOM    282  N1  G       9      49.241  34.510  44.279  1.00  0.00
ATOM    283  H1  G       9      49.255  33.515  44.450  1.00  0.00
ATOM    284  C2  G       9      48.731  35.332  45.240  1.00  0.00
ATOM    285  N2  G       9      48.342  34.819  46.351  1.00  0.00
ATOM    286  H21 G       9      48.435  33.834  46.556  1.00  0.00
ATOM    287  H22 G       9      47.969  35.453  47.043  1.00  0.00
ATOM    288  N3  G       9      48.594  36.626  45.051  1.00  0.00
ATOM    289  C4  G       9      48.998  37.093  43.877  1.00  0.00
ATOM    290  C3' G       9      50.462  41.017  43.949  1.00  0.00
ATOM    291  H3' G       9      50.873  40.377  43.168  1.00  0.00
ATOM    292  C2' G       9      49.693  40.052  44.825  1.00  0.00
ATOM    293  H2' G       9      50.295  39.159  44.994  1.00  0.00
ATOM    294  O2' G       9      49.349  40.523  46.134  1.00  0.00
ATOM    295 HO2' G       9      48.960  39.864  46.714  1.00  0.00
ATOM    296  O3' G       9      51.493  41.806  44.522  1.00  0.00
ATOM    297  P   G      10      53.003  41.219  44.632  1.00  0.00
ATOM    298  OP1 G      10      53.806  42.265  45.263  1.00  0.00
ATOM    299  OP2 G      10      53.497  40.692  43.344  1.00  0.00
ATOM    300  O5' G      10      52.762  39.961  45.584  1.00  0.00
ATOM    301  C5' G      10      52.646  40.122  47.047  1.00  0.00
ATOM    302  H5' G      10      51.787  40.717  47.358  1.00  0.00
ATOM    303 H5'' G      10      53.547  40.554  47.483  1.00  0.00
ATOM    304  C4' G      10      52.540  38.759  47.659  1.00  0.00
ATOM    305  H4' G      10      52.367  38.833  48.733  1.00  0.00
ATOM    306  O4' G      10      51.515  38.007  47.067  1.00  0.00
ATOM    307  C1' G      10      51.919  36.648  47.148  1.00  0.00
ATOM    308  H1' G      10      51.201  36.008  47.660  1.00  0.00
ATOM    309  N9  G      10      52.245  36.122  45.809  1.00  0.00
ATOM    310  C8  G      10      52.428  36.728  44.575  1.00  0.00
ATOM    311  H8  G      10      52.598  37.781  44.409  1.00  0.00
ATOM    312  N7  G      10      52.620  35.877  43.571  1.00  0.00
ATOM    313  C5  G      10      52.515  34.617  44.130  1.00  0.00
ATOM    314  C6  G      10      52.658  33.272  43.654  1.00  0.00
ATOM    315  O6  G      10      52.885  32.823  42.510  1.00  0.00
ATOM    316  N1  G      10      52.525  32.268  44.674  1.00  0.00
ATOM    317  H1  G      10      52.571  31.311  44.356  1.00  0.00
ATOM    318  C2  G      10      52.373  32.522  45.987  1.00  0.00
ATOM    319  N2  G      10      52.136  31.558  46.778  1.00  0.00
ATOM    320  H21 G      10      52.364  30.603  46.540  1.00  0.00
ATOM    321  H22 G      10      51.900  31.842  47.718  1.00  0.00
ATOM    322  N3  G      10      52.202  33.754  46.459  1.00  0.00
ATOM    323  C4  G      10      52.376  34.750  45.557  1.00  0.00
ATOM    324  C3' G      10      53.847  37.993  47.545  1.00  0.00
ATOM    325  H3' G      10      54.063  38.047  46.478  1.00  0.00
ATOM    326  C2' G      10      53.232  36.608  47.959  1.00  0.00
ATOM    327  H2' G      10      53.937  35.791  47.804  1.00  0.00
ATOM    328  O2' G      10      52.901  36.538  49.350  1.00  0.00
ATOM    329 HO2' G      10      52.853  35.587  49.474  1.00  0.00
ATOM    330  O3' G      10      54.905  38.451  48.395  1.00  0.00
ATOM    331  P   C      11      56.352  38.344  47.938  1.00  0.00
ATOM    332  OP1 C      11      57.119  38.876  49.104  1.00  0.00
ATOM    333  OP2 C      11      56.462  38.941  46.605  1.00  0.00
ATOM    334  O5' C      11      56.607  36.825  47.913  1.00  0.00
ATOM    335  C5' C      11      56.650  36.114  49.080  1.00  0.00
ATOM    336  H5' C      11      55.762  36.308  49.683  1.00  0.00
ATOM    337 H5'' C      11      57.557  36.389  49.618  1.00  0.00
ATOM    338  C4' C      11      56.659  34.585  48.708  1.00  0.00
ATOM    339  H4' C      11      56.291  34.184  49.653  1.00  0.00
ATOM    340  O4' C      11      55.705  34.271  47.698  1.00  0.00
ATOM    341  C1' C      11      55.950  32.928  47.285  1.00  0.00
ATOM    342  H1' C      11      55.250  32.186  47.670  1.00  0.00
ATOM    343  N1  C      11      55.979  32.836  45.810  1.00  0.00
ATOM    344  C6  C      11      56.318  33.933  45.074  1.00  0.00
ATOM    345  H6  C      11      56.371  34.888  45.575  1.00  0.00
ATOM    346  C5  C      11      56.514  33.859  43.737  1.00  0.00
ATOM    347  H5  C      11      56.889  34.744  43.244  1.00  0.00
ATOM    348  C4  C      11      56.523  32.542  43.247  1.00  0.00
ATOM    349  N4  C      11      56.930  32.304  42.083  1.00  0.00
ATOM    350  H41 C      11      56.797  31.366  41.736  1.00  0.00
ATOM    351  H42 C      11      57.147  33.077  41.471  1.00  0.00
ATOM    352  N3  C      11      56.236  31.457  43.901  1.00  0.00
ATOM    353  C2  C      11      55.902  31.624  45.167  1.00  0.00
ATOM    354  O2  C      11      55.514  30.595  45.780  1.00  0.00
ATOM    355  C3' C      11      57.936  33.976  48.186  1.00  0.00
ATOM    356  H3' C      11      58.188  34.393  47.210  1.00  0.00
ATOM    357  C2' C      11      57.328  32.603  47.884  1.00  0.00
ATOM    358  H2' C      11      57.886  32.013  47.158  1.00  0.00
ATOM    359  O2' C      11      57.010  31.814  48.975  1.00  0.00
ATOM    360 HO2' C      11      57.516  31.008  48.852  1.00  0.00
ATOM    361  O3' C      11      58.985  34.030  49.088  1.00  0.00
ATOM    362  P   U      12      60.464  33.656  48.719  1.00  0.00
ATOM    363  OP1 U      12      61.265  33.927  49.984  1.00  0.00
ATOM    364  OP2 U      12      60.921  34.304  47.466  1.00  0.00
ATOM    365  O5' U      12      60.516  32.093  48.406  1.00  0.00
ATOM    366  C5' U      12      60.312  30.992  49.403  1.00  0.00
ATOM    367  H5' U      12      59.415  31.178  49.992  1.00  0.00
ATOM    368 H5'' U      12      61.183  30.950  50.058  1.00  0.00
ATOM    369  C4' U      12      60.147  29.617  48.741  1.00  0.00
ATOM    370  H4' U      12      59.850  28.836  49.442  1.00  0.00
ATOM    371  O4' U      12      59.234  29.634  47.635  1.00  0.00
ATOM    372  C1' U      12      59.521  28.499  46.790  1.00  0.00
ATOM    373  H1' U      12      58.795  27.688  46.740  1.00  0.00
ATOM    374  N1  U      12      59.725  29.028  45.451  1.00  0.00
ATOM    375  C6  U      12      59.943  30.371  45.108  1.00  0.00
ATOM    376  H6  U      12      60.139  31.120  45.861  1.00  0.00
ATOM    377  C5  U      12      60.004  30.817  43.777  1.00  0.00
ATOM    378  H5  U      12      59.970  31.890  43.658  1.00  0.00
ATOM    379  C4  U      12      59.788  29.931  42.648  1.00  0.00
ATOM    380  O4  U      12      59.700  30.141  41.420  1.00  0.00
ATOM    381  N3  U      12      59.661  28.640  43.073  1.00  0.00
ATOM    382  H3  U      12      59.214  28.001  42.431  1.00  0.00
ATOM    383  C2  U      12      59.599  28.131  44.410  1.00  0.00
ATOM    384  O2  U      12      59.421  26.974  44.608  1.00  0.00
ATOM    385  C3' U      12      61.453  29.166  47.919  1.00  0.00
ATOM    386  H3' U      12      61.739  29.954  47.223  1.00  0.00
ATOM    387  C2' U      12      60.894  27.886  47.247  1.00  0.00
ATOM    388  H2' U      12      61.473  27.607  46.367  1.00  0.00
ATOM    389  O2' U      12      60.562  26.790  48.134  1.00  0.00
ATOM    390 HO2' U      12      60.151  26.036  47.704  1.00  0.00
ATOM    391  O3' U      12      62.469  28.906  48.837  1.00  0.00
ATOM    392  P   C      13      64.003  29.051  48.578  1.00  0.00
ATOM    393  OP1 C      13      64.685  28.713  49.856  1.00  0.00
ATOM    394  OP2 C      13      64.307  30.447  48.120  1.00  0.00
ATOM    395  O5' C      13      64.251  27.922  47.499  1.00  0.00
ATOM    396  C5' C      13      64.324  26.532  47.896  1.00  0.00
ATOM    397  H5' C      13      63.616  26.289  48.689  1.00  0.00
ATOM    398 H5'' C      13      65.271  26.364  48.408  1.00  0.00
ATOM    399  C4' C      13      64.185  25.569  46.684  1.00  0.00
ATOM    400  H4' C      13      64.003  24.547  47.017  1.00  0.00
ATOM    401  O4' C      13      63.093  25.953  45.857  1.00  0.00
ATOM    402  C1' C      13      63.343  25.504  44.533  1.00  0.00
ATOM    403  H1' C      13      62.586  24.758  44.293  1.00  0.00
ATOM    404  N1  C      13      63.338  26.643  43.463  1.00  0.00
ATOM    405  C6  C      13      63.327  27.959  43.923  1.00  0.00
ATOM    406  H6  C      13      63.536  28.105  44.973  1.00  0.00
ATOM    407  C5  C      13      63.267  28.975  43.063  1.00  0.00
ATOM    408  H5  C      13      63.182  29.986  43.434  1.00  0.00
ATOM    409  C4  C      13      63.179  28.639  41.688  1.00  0.00
ATOM    410  N4  C      13      63.065  29.472  40.678  1.00  0.00
ATOM    411  H41 C      13      62.921  28.997  39.798  1.00  0.00
ATOM    412  H42 C      13      62.763  30.412  40.894  1.00  0.00
ATOM    413  N3  C      13      63.126  27.386  41.263  1.00  0.00
ATOM    414  C2  C      13      63.252  26.326  42.122  1.00  0.00
ATOM    415  O2  C      13      63.345  25.199  41.596  1.00  0.00
ATOM    416  C3' C      13      65.358  25.660  45.734  1.00  0.00
ATOM    417  H3' C      13      65.565  26.684  45.424  1.00  0.00
ATOM    418  C2' C      13      64.737  24.902  44.625  1.00  0.00
ATOM    419  H2' C      13      65.225  25.091  43.669  1.00  0.00
ATOM    420  O2' C      13      64.725  23.540  44.934  1.00  0.00
ATOM    421 HO2' C      13      64.677  23.147  44.059  1.00  0.00
ATOM    422  O3' C      13      66.541  25.074  46.379  1.00  0.00
ATOM    423  P   U      14      68.026  25.387  45.828  1.00  0.00
ATOM    424  OP1 U      14      69.027  24.495  46.448  1.00  0.00
ATOM    425  OP2 U      14      68.203  26.899  45.931  1.00  0.00
ATOM    426  O5' U      14      68.042  25.022  44.354  1.00  0.00
ATOM    427  C5' U      14      68.083  23.652  43.867  1.00  0.00
ATOM    428  H5' U      14      67.196  23.105  44.187  1.00  0.00
ATOM    429 H5'' U      14      68.982  23.168  44.249  1.00  0.00
ATOM    430  C4' U      14      68.092  23.532  42.347  1.00  0.00
ATOM    431  H4' U      14      68.155  22.465  42.131  1.00  0.00
ATOM    432  O4' U      14      66.934  24.122  41.774  1.00  0.00
ATOM    433  C1' U      14      67.294  24.452  40.455  1.00  0.00
ATOM    434  H1' U      14      66.846  23.762  39.739  1.00  0.00
ATOM    435  N1  U      14      66.893  25.817  40.119  1.00  0.00
ATOM    436  C6  U      14      66.667  26.828  41.010  1.00  0.00
ATOM    437  H6  U      14      66.821  26.658  42.065  1.00  0.00
ATOM    438  C5  U      14      66.382  28.075  40.547  1.00  0.00
ATOM    439  H5  U      14      66.297  28.914  41.222  1.00  0.00
ATOM    440  C4  U      14      66.339  28.400  39.171  1.00  0.00
ATOM    441  O4  U      14      66.047  29.503  38.732  1.00  0.00
ATOM    442  N3  U      14      66.555  27.357  38.331  1.00  0.00
ATOM    443  H3  U      14      66.450  27.624  37.362  1.00  0.00
ATOM    444  C2  U      14      66.935  26.096  38.706  1.00  0.00
ATOM    445  O2  U      14      67.184  25.277  37.755  1.00  0.00
ATOM    446  C3' U      14      69.297  24.269  41.716  1.00  0.00
ATOM    447  H3' U      14      69.339  25.267  42.153  1.00  0.00
ATOM    448  C2' U      14      68.790  24.231  40.329  1.00  0.00
ATOM    449  H2' U      14      69.112  25.014  39.643  1.00  0.00
ATOM    450  O2' U      14      68.935  22.965  39.630  1.00  0.00
ATOM    451 HO2' U      14      69.477  23.189  38.870  1.00  0.00
ATOM    452  O3' U      14      70.465  23.527  42.097  1.00  0.00
ATOM    453  P   A      15      71.919  24.248  41.906  1.00  0.00
ATOM    454  OP1 A      15      73.032  23.504  42.545  1.00  0.00
ATOM    455  OP2 A      15      71.810  25.712  42.297  1.00  0.00
ATOM    456  O5' A      15      72.204  24.284  40.366  1.00  0.00
ATOM    457  C5' A      15      72.360  22.972  39.642  1.00  0.00
ATOM    458  H5' A      15      71.540  22.288  39.865  1.00  0.00
ATOM    459 H5'' A      15      73.253  22.436  39.962  1.00  0.00
ATOM    460  C4' A      15      72.321  23.186  38.120  1.00  0.00
ATOM    461  H4' A      15      72.629  22.302  37.561  1.00  0.00
ATOM    462  O4' A      15      71.041  23.630  37.704  1.00  0.00
ATOM    463  C1' A      15      71.202  24.541  36.606  1.00  0.00
ATOM    464  H1' A      15      70.631  24.147  35.765  1.00  0.00
ATOM    465  N9  A      15      70.761  25.964  36.890  1.00  0.00
ATOM    466  C8  A      15      70.736  26.566  38.110  1.00  0.00
ATOM    467  H8  A      15      70.972  26.028  39.016  1.00  0.00
ATOM    468  N7  A      15      70.425  27.819  38.028  1.00  0.00
ATOM    469  C5  A      15      70.239  28.045  36.671  1.00  0.00
ATOM    470  C6  A      15      69.855  29.164  35.938  1.00  0.00
ATOM    471  N6  A      15      69.390  30.280  36.480  1.00  0.00
ATOM    472  H61 A      15      69.069  30.995  35.842  1.00  0.00
ATOM    473  H62 A      15      69.336  30.348  37.486  1.00  0.00
ATOM    474  N1  A      15      69.699  29.123  34.635  1.00  0.00
ATOM    475  C2  A      15      69.991  28.028  34.011  1.00  0.00
ATOM    476  H2  A      15      69.864  28.097  32.941  1.00  0.00
ATOM    477  N3  A      15      70.357  26.857  34.586  1.00  0.00
ATOM    478  C4  A      15      70.336  26.928  35.954  1.00  0.00
ATOM    479  C3' A      15      73.274  24.350  37.709  1.00  0.00
ATOM    480  H3' A      15      73.069  25.199  38.362  1.00  0.00
ATOM    481  C2' A      15      72.729  24.636  36.322  1.00  0.00
ATOM    482  H2' A      15      72.968  25.648  35.994  1.00  0.00
ATOM    483  O2' A      15      73.134  23.687  35.324  1.00  0.00
ATOM    484 HO2' A      15      72.800  23.982  34.474  1.00  0.00
ATOM    485  O3' A      15      74.718  24.050  37.814  1.00  0.00
ATOM    486  P   G      16      75.833  25.171  37.933  1.00  0.00
ATOM    487  OP1 G      16      77.117  24.365  37.940  1.00  0.00
ATOM    488  OP2 G      16      75.463  26.024  39.097  1.00  0.00
ATOM    489  O5' G      16      75.961  25.998  36.615  1.00  0.00
ATOM    490  C5' G      16      76.370  25.388  35.409  1.00  0.00
ATOM    491  H5' G      16      75.943  24.391  35.295  1.00  0.00
ATOM    492 H5'' G      16      77.459  25.423  35.431  1.00  0.00
ATOM    493  C4' G      16      75.920  26.108  34.133  1.00  0.00
ATOM    494  H4' G      16      76.120  25.550  33.218  1.00  0.00
ATOM    495  O4' G      16      74.500  26.350  34.116  1.00  0.00
ATOM    496  C1' G      16      74.267  27.556  33.412  1.00  0.00
ATOM    497  H1' G      16      73.680  27.485  32.496  1.00  0.00
ATOM    498  N9  G      16      73.586  28.524  34.304  1.00  0.00
ATOM    499  C8  G      16      73.381  28.460  35.672  1.00  0.00
ATOM    500  H8  G      16      73.739  27.699  36.349  1.00  0.00
ATOM    501  N7  G      16      72.879  29.590  36.175  1.00  0.00
ATOM    502  C5  G      16      72.616  30.363  35.033  1.00  0.00
ATOM    503  C6  G      16      72.113  31.706  34.885  1.00  0.00
ATOM    504  O6  G      16      71.579  32.505  35.665  1.00  0.00
ATOM    505  N1  G      16      72.176  32.199  33.582  1.00  0.00
ATOM    506  H1  G      16      71.866  33.156  33.498  1.00  0.00
ATOM    507  C2  G      16      72.430  31.398  32.487  1.00  0.00
ATOM    508  N2  G      16      72.295  31.932  31.313  1.00  0.00
ATOM    509  H21 G      16      71.991  32.887  31.190  1.00  0.00
ATOM    510  H22 G      16      72.616  31.347  30.554  1.00  0.00
ATOM    511  N3  G      16      72.974  30.235  32.609  1.00  0.00
ATOM    512  C4  G      16      72.993  29.731  33.861  1.00  0.00
ATOM    513  C3' G      16      76.517  27.517  34.152  1.00  0.00
ATOM    514  H3' G      16      76.350  27.988  35.121  1.00  0.00
ATOM    515  C2' G      16      75.608  28.129  32.992  1.00  0.00
ATOM    516  H2' G      16      75.610  29.218  33.038  1.00  0.00
ATOM    517  O2' G      16      75.834  27.579  31.663  1.00  0.00
ATOM    518 HO2' G      16      75.198  27.822  30.985  1.00  0.00
ATOM    519  O3' G      16      77.873  27.444  33.806  1.00  0.00
ATOM    520  P   U      17      78.885  28.698  33.717  1.00  0.00
ATOM    521  OP1 U      17      80.125  28.373  33.070  1.00  0.00
ATOM    522  OP2 U      17      79.057  29.200  35.124  1.00  0.00
ATOM    523  O5' U      17      78.295  29.842  32.885  1.00  0.00
ATOM    524  C5' U      17      78.390  29.938  31.475  1.00  0.00
ATOM    525  H5' U      17      77.865  29.063  31.091  1.00  0.00
ATOM    526 H5'' U      17      79.450  29.843  31.241  1.00  0.00
ATOM    527  C4' U      17      77.829  31.249  31.112  1.00  0.00
ATOM    528  H4' U      17      78.053  31.429  30.061  1.00  0.00
ATOM    529  O4' U      17      76.446  31.396  31.357  1.00  0.00
ATOM    530  C1' U      17      76.177  32.836  31.577  1.00  0.00
ATOM    531  H1' U      17      75.462  33.120  30.805  1.00  0.00
ATOM    532  N1  U      17      75.600  33.172  32.942  1.00  0.00
ATOM    533  C6  U      17      75.565  32.208  33.929  1.00  0.00
ATOM    534  H6  U      17      76.049  31.271  33.693  1.00  0.00
ATOM    535  C5  U      17      75.069  32.561  35.149  1.00  0.00
ATOM    536  H5  U      17      75.054  31.846  35.958  1.00  0.00
ATOM    537  C4  U      17      74.569  33.843  35.425  1.00  0.00
ATOM    538  O4  U      17      74.035  34.187  36.466  1.00  0.00
ATOM    539  N3  U      17      74.671  34.720  34.412  1.00  0.00
ATOM    540  H3  U      17      74.386  35.664  34.629  1.00  0.00
ATOM    541  C2  U      17      75.053  34.446  33.136  1.00  0.00
ATOM    542  O2  U      17      75.064  35.315  32.298  1.00  0.00
ATOM    543  C3' U      17      78.462  32.458  31.820  1.00  0.00
ATOM    544  H3' U      17      78.406  32.379  32.905  1.00  0.00
ATOM    545  C2' U      17      77.539  33.551  31.343  1.00  0.00
ATOM    546  H2' U      17      77.695  34.391  32.021  1.00  0.00
ATOM    547  O2' U      17      77.723  34.027  29.973  1.00  0.00
ATOM    548 HO2' U      17      78.412  33.541  29.514  1.00  0.00
ATOM    549  O3' U      17      79.781  32.757  31.328  1.00  0.00
ATOM    550  P   G      18      80.839  33.471  32.204  1.00  0.00
ATOM    551  OP1 G      18      82.052  33.943  31.486  1.00  0.00
ATOM    552  OP2 G      18      80.966  32.582  33.396  1.00  0.00
ATOM    553  O5' G      18      80.095  34.690  32.714  1.00  0.00
ATOM    554  C5' G      18      79.853  35.898  32.020  1.00  0.00
ATOM    555  H5' G      18      79.223  35.726  31.148  1.00  0.00
ATOM    556 H5'' G      18      80.825  36.223  31.648  1.00  0.00
ATOM    557  C4' G      18      79.275  36.954  32.931  1.00  0.00
ATOM    558  H4' G      18      79.002  37.827  32.338  1.00  0.00
ATOM    559  O4' G      18      78.014  36.539  33.413  1.00  0.00
ATOM    560  C1' G      18      77.881  37.048  34.732  1.00  0.00
ATOM    561  H1' G      18      76.933  37.550  34.921  1.00  0.00
ATOM    562  N9  G      18      77.844  35.819  35.593  1.00  0.00
ATOM    563  C8  G      18      78.245  34.568  35.342  1.00  0.00
ATOM    564  H8  G      18      78.576  34.150  34.404  1.00  0.00
ATOM    565  N7  G      18      78.055  33.766  36.312  1.00  0.00
ATOM    566  C5  G      18      77.380  34.547  37.293  1.00  0.00
ATOM    567  C6  G      18      76.991  34.216  38.627  1.00  0.00
ATOM    568  O6  G      18      77.035  33.135  39.254  1.00  0.00
ATOM    569  N1  G      18      76.545  35.326  39.267  1.00  0.00
ATOM    570  H1  G      18      76.240  35.309  40.230  1.00  0.00
ATOM    571  C2  G      18      76.445  36.563  38.722  1.00  0.00
ATOM    572  N2  G      18      76.082  37.508  39.529  1.00  0.00
ATOM    573  H21 G      18      75.525  37.353  40.357  1.00  0.00
ATOM    574  H22 G      18      76.230  38.464  39.238  1.00  0.00
ATOM    575  N3  G      18      76.812  36.912  37.514  1.00  0.00
ATOM    576  C4  G      18      77.306  35.821  36.885  1.00  0.00
ATOM    577  C3' G      18      80.125  37.374  34.156  1.00  0.00
ATOM    578  H3' G      18      80.609  36.515  34.619  1.00  0.00
ATOM    579  C2' G      18      79.019  37.956  34.998  1.00  0.00
ATOM    580  H2' G      18      79.305  37.950  36.050  1.00  0.00
ATOM    581  O2' G      18      78.510  39.274  34.504  1.00  0.00
ATOM    582 HO2' G      18      78.457  39.363  33.550  1.00  0.00
ATOM    583  O3' G      18      81.096  38.350  33.795  1.00  0.00
ATOM    584  P   C      19      82.396  38.575  34.664  1.00  0.00
ATOM    585  OP1 C      19      83.251  39.520  33.882  1.00  0.00
ATOM    586  OP2 C      19      82.996  37.264  34.939  1.00  0.00
ATOM    587  O5' C      19      81.932  39.157  36.088  1.00  0.00
ATOM    588  C5' C      19      81.551  40.515  36.170  1.00  0.00
ATOM    589  H5' C      19      80.739  40.744  35.479  1.00  0.00
ATOM    590 H5'' C      19      82.362  41.239  36.087  1.00  0.00
ATOM    591  C4' C      19      81.034  40.680  37.546  1.00  0.00
ATOM    592  H4' C      19      80.780  41.739  37.592  1.00  0.00
ATOM    593  O4' C      19      79.786  39.971  37.818  1.00  0.00
ATOM    594  C1' C      19      79.739  39.672  39.167  1.00  0.00
ATOM    595  H1' C      19      78.867  40.156  39.607  1.00  0.00
ATOM    596  N1  C      19      79.792  38.215  39.518  1.00  0.00
ATOM    597  C6  C      19      80.255  37.332  38.576  1.00  0.00
ATOM    598  H6  C      19      80.529  37.728  37.610  1.00  0.00
ATOM    599  C5  C      19      80.292  36.031  38.833  1.00  0.00
ATOM    600  H5  C      19      80.678  35.380  38.063  1.00  0.00
ATOM    601  C4  C      19      79.740  35.587  40.040  1.00  0.00
ATOM    602  N4  C      19      79.690  34.318  40.338  1.00  0.00
ATOM    603  H41 C      19      79.101  34.061  41.116  1.00  0.00
ATOM    604  H42 C      19      80.007  33.626  39.674  1.00  0.00
ATOM    605  N3  C      19      79.237  36.422  40.937  1.00  0.00
ATOM    606  C2  C      19      79.253  37.733  40.702  1.00  0.00
ATOM    607  O2  C      19      78.888  38.447  41.652  1.00  0.00
ATOM    608  C3' C      19      81.998  40.335  38.646  1.00  0.00
ATOM    609  H3' C      19      82.288  39.297  38.485  1.00  0.00
ATOM    610  C2' C      19      80.973  40.316  39.737  1.00  0.00
ATOM    611  H2' C      19      81.428  39.758  40.556  1.00  0.00
ATOM    612  O2' C      19      80.534  41.635  40.137  1.00  0.00
ATOM    613 HO2' C      19      81.242  41.991  40.680  1.00  0.00
ATOM    614  O3' C      19      83.142  41.096  38.899  1.00  0.00
ATOM    615  P   A      20      84.475  40.452  39.302  1.00  0.00
ATOM    616  OP1 A      20      85.399  41.479  39.852  1.00  0.00
ATOM    617  OP2 A      20      84.967  39.547  38.200  1.00  0.00
ATOM    618  O5' A      20      84.189  39.536  40.587  1.00  0.00
ATOM    619  C5' A      20      83.859  40.080  41.813  1.00  0.00
ATOM    620  H5' A      20      82.992  40.727  41.682  1.00  0.00
ATOM    621 H5'' A      20      84.697  40.582  42.297  1.00  0.00
ATOM    622  C4' A      20      83.507  39.007  42.836  1.00  0.00
ATOM    623  H4' A      20      83.212  39.483  43.771  1.00  0.00
ATOM    624  O4' A      20      82.388  38.233  42.274  1.00  0.00
ATOM    625  C1' A      20      82.489  36.965  42.811  1.00  0.00
ATOM    626  H1' A      20      81.699  36.654  43.493  1.00  0.00
ATOM    627  N9  A      20      82.673  36.007  41.697  1.00  0.00
ATOM    628  C8  A      20      83.091  36.163  40.394  1.00  0.00
ATOM    629  H8  A      20      83.214  37.162  40.002  1.00  0.00
ATOM    630  N7  A      20      83.201  34.981  39.787  1.00  0.00
ATOM    631  C5  A      20      82.886  34.054  40.758  1.00  0.00
ATOM    632  C6  A      20      82.820  32.635  40.839  1.00  0.00
ATOM    633  N6  A      20      83.049  31.924  39.750  1.00  0.00
ATOM    634  H61 A      20      83.046  30.915  39.798  1.00  0.00
ATOM    635  H62 A      20      83.553  32.345  38.982  1.00  0.00
ATOM    636  N1  A      20      82.406  31.975  41.914  1.00  0.00
ATOM    637  C2  A      20      82.159  32.754  42.946  1.00  0.00
ATOM    638  H2  A      20      81.858  32.347  43.900  1.00  0.00
ATOM    639  N3  A      20      82.255  34.076  43.087  1.00  0.00
ATOM    640  C4  A      20      82.528  34.665  41.888  1.00  0.00
ATOM    641  C3' A      20      84.609  37.997  43.067  1.00  0.00
ATOM    642  H3' A      20      85.002  37.588  42.136  1.00  0.00
ATOM    643  C2' A      20      83.774  36.877  43.689  1.00  0.00
ATOM    644  H2' A      20      84.270  35.917  43.548  1.00  0.00
ATOM    645  O2' A      20      83.280  37.138  45.038  1.00  0.00
ATOM    646 HO2' A      20      84.003  37.098  45.667  1.00  0.00
ATOM    647  O3' A      20      85.765  38.432  43.783  1.00  0.00
ATOM    648  P   G      21      87.005  37.546  43.981  1.00  0.00
ATOM    649  OP1 G      21      87.896  37.740  42.832  1.00  0.00
ATOM    650  OP2 G      21      86.610  36.156  44.248  1.00  0.00
ATOM    651  O5' G      21      87.681  38.192  45.226  1.00  0.00
ATOM    652  C5' G      21      88.212  37.353  46.226  1.00  0.00
ATOM    653  H5' G      21      89.247  37.118  45.977  1.00  0.00
ATOM    654 H5'' G      21      87.651  36.438  46.414  1.00  0.00
ATOM    655  C4' G      21      88.407  38.035  47.586  1.00  0.00
ATOM    656  H4' G      21      88.675  37.341  48.383  1.00  0.00
ATOM    657  O4' G      21      89.405  39.053  47.513  1.00  0.00
ATOM    658  C1' G      21      88.897  40.275  48.050  1.00  0.00
ATOM    659  H1' G      21      89.635  40.848  48.611  1.00  0.00
ATOM    660  N9  G      21      88.624  41.149  46.925  1.00  0.00
ATOM    661  C8  G      21      89.150  40.958  45.667  1.00  0.00
ATOM    662  H8  G      21      89.805  40.129  45.439  1.00  0.00
ATOM    663  N7  G      21      88.853  41.896  44.765  1.00  0.00
ATOM    664  C5  G      21      88.266  42.849  45.590  1.00  0.00
ATOM    665  C6  G      21      87.718  44.125  45.227  1.00  0.00
ATOM    666  O6  G      21      87.691  44.671  44.131  1.00  0.00
ATOM    667  N1  G      21      87.239  44.810  46.298  1.00  0.00
ATOM    668  H1  G      21      86.845  45.717  46.092  1.00  0.00
ATOM    669  C2  G      21      87.157  44.323  47.551  1.00  0.00
ATOM    670  N2  G      21      86.589  45.055  48.426  1.00  0.00
ATOM    671  H21 G      21      86.310  45.973  48.109  1.00  0.00
ATOM    672  H22 G      21      86.412  44.643  49.331  1.00  0.00
ATOM    673  N3  G      21      87.491  43.058  47.926  1.00  0.00
ATOM    674  C4  G      21      88.148  42.412  46.842  1.00  0.00
ATOM    675  C3' G      21      87.062  38.644  48.074  1.00  0.00
ATOM    676  H3' G      21      86.420  38.940  47.244  1.00  0.00
ATOM    677  C2' G      21      87.649  39.881  48.791  1.00  0.00
ATOM    678  H2' G      21      86.934  40.685  48.616  1.00  0.00
ATOM    679  O2' G      21      87.849  39.769  50.152  1.00  0.00
ATOM    680 HO2' G      21      87.216  39.152  50.526  1.00  0.00
ATOM    681  O3' G      21      86.316  37.860  48.991  1.00  0.00
ATOM    682  P   C      22      84.796  37.867  48.873  1.00  0.00
ATOM    683  OP1 C      22      84.262  37.085  49.998  1.00  0.00
ATOM    684  OP2 C      22      84.489  37.405  47.539  1.00  0.00
ATOM    685  O5' C      22      84.386  39.380  48.974  1.00  0.00
ATOM    686  C5' C      22      84.288  40.049  50.209  1.00  0.00
ATOM    687  H5' C      22      85.316  40.045  50.572  1.00  0.00
ATOM    688 H5'' C      22      83.718  39.451  50.921  1.00  0.00
ATOM    689  C4' C      22      83.771  41.441  50.157  1.00  0.00
ATOM    690  H4' C      22      83.654  41.793  51.181  1.00  0.00
ATOM    691  O4' C      22      84.655  42.331  49.416  1.00  0.00
ATOM    692  C1' C      22      83.757  43.148  48.694  1.00  0.00
ATOM    693  H1' C      22      84.028  44.159  49.001  1.00  0.00
ATOM    694  N1  C      22      84.012  43.180  47.239  1.00  0.00
ATOM    695  C6  C      22      84.529  42.060  46.665  1.00  0.00
ATOM    696  H6  C      22      84.673  41.112  47.161  1.00  0.00
ATOM    697  C5  C      22      84.874  42.082  45.346  1.00  0.00
ATOM    698  H5  C      22      85.320  41.210  44.893  1.00  0.00
ATOM    699  C4  C      22      84.628  43.353  44.612  1.00  0.00
ATOM    700  N4  C      22      84.963  43.511  43.337  1.00  0.00
ATOM    701  H41 C      22      84.782  44.363  42.826  1.00  0.00
ATOM    702  H42 C      22      85.128  42.657  42.824  1.00  0.00
ATOM    703  N3  C      22      84.105  44.445  45.207  1.00  0.00
ATOM    704  C2  C      22      83.752  44.350  46.506  1.00  0.00
ATOM    705  O2  C      22      83.252  45.314  47.021  1.00  0.00
ATOM    706  C3' C      22      82.385  41.348  49.461  1.00  0.00
ATOM    707  H3' C      22      82.522  40.750  48.560  1.00  0.00
ATOM    708  C2' C      22      82.305  42.797  49.078  1.00  0.00
ATOM    709  H2' C      22      81.689  42.896  48.185  1.00  0.00
ATOM    710  O2' C      22      81.902  43.672  50.118  1.00  0.00
ATOM    711 HO2' C      22      81.581  44.483  49.717  1.00  0.00
ATOM    712  O3' C      22      81.159  41.019  50.145  1.00  0.00
ATOM    713  P   U      23      79.886  40.434  49.310  1.00  0.00
ATOM    714  OP1 U      23      78.817  40.066  50.312  1.00  0.00
ATOM    715  OP2 U      23      80.402  39.425  48.366  1.00  0.00
ATOM    716  O5' U      23      79.298  41.625  48.468  1.00  0.00
ATOM    717  C5' U      23      78.703  42.753  49.130  1.00  0.00
ATOM    718  H5' U      23      79.279  43.000  50.022  1.00  0.00
ATOM    719 H5'' U      23      77.710  42.381  49.380  1.00  0.00
ATOM    720  C4' U      23      78.620  44.053  48.327  1.00  0.00
ATOM    721  H4' U      23      78.280  44.855  48.983  1.00  0.00
ATOM    722  O4' U      23      79.902  44.479  47.839  1.00  0.00
ATOM    723  C1' U      23      79.781  45.195  46.599  1.00  0.00
ATOM    724  H1' U      23      80.245  46.156  46.821  1.00  0.00
ATOM    725  N1  U      23      80.518  44.546  45.458  1.00  0.00
ATOM    726  C6  U      23      80.702  43.182  45.372  1.00  0.00
ATOM    727  H6  U      23      80.195  42.602  46.130  1.00  0.00
ATOM    728  C5  U      23      81.147  42.689  44.184  1.00  0.00
ATOM    729  H5  U      23      81.110  41.660  43.858  1.00  0.00
ATOM    730  C4  U      23      81.514  43.578  43.044  1.00  0.00
ATOM    731  O4  U      23      81.950  43.183  41.993  1.00  0.00
ATOM    732  N3  U      23      81.283  44.888  43.252  1.00  0.00
ATOM    733  H3  U      23      81.330  45.411  42.389  1.00  0.00
ATOM    734  C2  U      23      80.781  45.419  44.362  1.00  0.00
ATOM    735  O2  U      23      80.326  46.572  44.340  1.00  0.00
ATOM    736  C3' U      23      77.785  43.949  47.011  1.00  0.00
ATOM    737  H3' U      23      78.126  43.107  46.408  1.00  0.00
ATOM    738  C2' U      23      78.264  45.260  46.277  1.00  0.00
ATOM    739  H2' U      23      77.978  45.200  45.227  1.00  0.00
ATOM    740  O2' U      23      77.903  46.535  46.904  1.00  0.00
ATOM    741 HO2' U      23      77.610  46.979  46.105  1.00  0.00
ATOM    742  O3' U      23      76.363  43.946  47.206  1.00  0.00
ATOM    743  P   C      24      75.474  43.701  45.936  1.00  0.00
ATOM    744  OP1 C      24      74.105  43.630  46.535  1.00  0.00
ATOM    745  OP2 C      24      75.980  42.558  45.161  1.00  0.00
ATOM    746  O5' C      24      75.544  45.055  45.055  1.00  0.00
ATOM    747  C5' C      24      74.944  46.238  45.464  1.00  0.00
ATOM    748  H5' C      24      75.191  46.371  46.517  1.00  0.00
ATOM    749 H5'' C      24      73.859  46.262  45.367  1.00  0.00
ATOM    750  C4' C      24      75.280  47.414  44.510  1.00  0.00
ATOM    751  H4' C      24      75.073  48.309  45.096  1.00  0.00
ATOM    752  O4' C      24      76.657  47.486  44.128  1.00  0.00
ATOM    753  C1' C      24      76.770  48.041  42.772  1.00  0.00
ATOM    754  H1' C      24      77.436  48.904  42.805  1.00  0.00
ATOM    755  N1  C      24      77.350  46.985  41.823  1.00  0.00
ATOM    756  C6  C      24      77.498  45.680  42.244  1.00  0.00
ATOM    757  H6  C      24      77.054  45.225  43.117  1.00  0.00
ATOM    758  C5  C      24      78.079  44.846  41.309  1.00  0.00
ATOM    759  H5  C      24      78.286  43.853  41.678  1.00  0.00
ATOM    760  C4  C      24      78.496  45.312  40.025  1.00  0.00
ATOM    761  N4  C      24      78.919  44.441  39.190  1.00  0.00
ATOM    762  H41 C      24      79.083  44.845  38.279  1.00  0.00
ATOM    763  H42 C      24      79.260  43.547  39.514  1.00  0.00
ATOM    764  N3  C      24      78.407  46.591  39.659  1.00  0.00
ATOM    765  C2  C      24      77.792  47.368  40.518  1.00  0.00
ATOM    766  O2  C      24      77.503  48.496  40.164  1.00  0.00
ATOM    767  C3' C      24      74.504  47.340  43.175  1.00  0.00
ATOM    768  H3' C      24      74.562  46.302  42.847  1.00  0.00
ATOM    769  C2' C      24      75.271  48.314  42.308  1.00  0.00
ATOM    770  H2' C      24      75.144  48.053  41.257  1.00  0.00
ATOM    771  O2' C      24      74.926  49.535  42.768  1.00  0.00
ATOM    772 HO2' C      24      74.082  49.371  43.194  1.00  0.00
ATOM    773  O3' C      24      73.160  47.771  43.278  1.00  0.00
ATOM    774  P   G      25      71.992  46.896  42.544  1.00  0.00
ATOM    775  OP1 G      25      70.862  47.766  42.549  1.00  0.00
ATOM    776  OP2 G      25      71.789  45.575  43.196  1.00  0.00
ATOM    777  O5' G      25      72.519  46.641  41.073  1.00  0.00
ATOM    778  C5' G      25      72.582  47.678  40.035  1.00  0.00
ATOM    779  H5' G      25      73.051  48.513  40.556  1.00  0.00
ATOM    780 H5'' G      25      71.549  47.948  39.816  1.00  0.00
ATOM    781  C4' G      25      73.303  47.320  38.726  1.00  0.00
ATOM    782  H4' G      25      73.274  48.101  37.966  1.00  0.00
ATOM    783  O4' G      25      74.599  46.853  38.892  1.00  0.00
ATOM    784  C1' G      25      75.015  45.892  37.931  1.00  0.00
ATOM    785  H1' G      25      75.904  46.172  37.365  1.00  0.00
ATOM    786  N9  G      25      75.230  44.513  38.540  1.00  0.00
ATOM    787  C8  G      25      74.856  44.011  39.733  1.00  0.00
ATOM    788  H8  G      25      74.280  44.645  40.392  1.00  0.00
ATOM    789  N7  G      25      75.216  42.802  40.031  1.00  0.00
ATOM    790  C5  G      25      75.843  42.394  38.857  1.00  0.00
ATOM    791  C6  G      25      76.593  41.172  38.548  1.00  0.00
ATOM    792  O6  G      25      76.612  40.164  39.209  1.00  0.00
ATOM    793  N1  G      25      77.038  41.127  37.276  1.00  0.00
ATOM    794  H1  G      25      77.345  40.272  36.836  1.00  0.00
ATOM    795  C2  G      25      76.877  42.211  36.431  1.00  0.00
ATOM    796  N2  G      25      77.423  42.002  35.250  1.00  0.00
ATOM    797  H21 G      25      77.924  41.141  35.085  1.00  0.00
ATOM    798  H22 G      25      77.804  42.796  34.755  1.00  0.00
ATOM    799  N3  G      25      76.437  43.403  36.725  1.00  0.00
ATOM    800  C4  G      25      75.901  43.418  37.994  1.00  0.00
ATOM    801  C3' G      25      72.560  46.148  37.960  1.00  0.00
ATOM    802  H3' G      25      72.372  45.353  38.682  1.00  0.00
ATOM    803  C2' G      25      73.743  45.689  37.111  1.00  0.00
ATOM    804  H2' G      25      73.741  44.665  36.737  1.00  0.00
ATOM    805  O2' G      25      73.925  46.479  35.992  1.00  0.00
ATOM    806 HO2' G      25      74.087  45.841  35.293  1.00  0.00
ATOM    807  O3' G      25      71.327  46.555  37.393  1.00  0.00
ATOM    808  P   A      26      70.188  45.533  37.146  1.00  0.00
ATOM    809  OP1 A      26      68.998  46.200  36.675  1.00  0.00
ATOM    810  OP2 A      26      70.108  44.707  38.374  1.00  0.00
ATOM    811  O5' A      26      70.683  44.548  35.989  1.00  0.00
ATOM    812  C5' A      26      71.074  45.001  34.715  1.00  0.00
ATOM    813  H5' A      26      71.598  45.956  34.752  1.00  0.00
ATOM    814 H5'' A      26      70.182  45.305  34.167  1.00  0.00
ATOM    815  C4' A      26      71.906  44.004  33.974  1.00  0.00
ATOM    816  H4' A      26      72.280  44.412  33.035  1.00  0.00
ATOM    817  O4' A      26      72.958  43.477  34.772  1.00  0.00
ATOM    818  C1' A      26      73.346  42.307  34.143  1.00  0.00
ATOM    819  H1' A      26      74.362  42.307  33.749  1.00  0.00
ATOM    820  N9  A      26      73.340  41.338  35.224  1.00  0.00
ATOM    821  C8  A      26      72.934  41.443  36.560  1.00  0.00
ATOM    822  H8  A      26      72.489  42.334  36.978  1.00  0.00
ATOM    823  N7  A      26      73.013  40.341  37.208  1.00  0.00
ATOM    824  C5  A      26      73.507  39.433  36.253  1.00  0.00
ATOM    825  C6  A      26      73.853  38.048  36.288  1.00  0.00
ATOM    826  N6  A      26      73.725  37.251  37.316  1.00  0.00
ATOM    827  H61 A      26      73.917  36.267  37.192  1.00  0.00
ATOM    828  H62 A      26      73.238  37.614  38.123  1.00  0.00
ATOM    829  N1  A      26      74.379  37.442  35.206  1.00  0.00
ATOM    830  C2  A      26      74.459  38.166  34.103  1.00  0.00
ATOM    831  H2  A      26      74.878  37.759  33.195  1.00  0.00
ATOM    832  N3  A      26      74.165  39.413  33.923  1.00  0.00
ATOM    833  C4  A      26      73.667  40.007  35.041  1.00  0.00
ATOM    834  C3' A      26      71.171  42.730  33.474  1.00  0.00
ATOM    835  H3' A      26      70.679  42.288  34.340  1.00  0.00
ATOM    836  C2' A      26      72.392  42.030  32.931  1.00  0.00
ATOM    837  H2' A      26      72.228  40.966  32.762  1.00  0.00
ATOM    838  O2' A      26      73.146  42.595  31.795  1.00  0.00
ATOM    839 HO2' A      26      73.781  41.987  31.411  1.00  0.00
ATOM    840  O3' A      26      70.118  42.970  32.475  1.00  0.00
ATOM    841  P   C      27      69.177  41.726  32.175  1.00  0.00
ATOM    842  OP1 C      27      68.187  42.111  31.205  1.00  0.00
ATOM    843  OP2 C      27      68.701  41.138  33.435  1.00  0.00
ATOM    844  O5' C      27      70.098  40.637  31.515  1.00  0.00
ATOM    845  C5' C      27      70.494  40.604  30.178  1.00  0.00
ATOM    846  H5' C      27      71.204  41.365  29.854  1.00  0.00
ATOM    847 H5'' C      27      69.656  40.818  29.515  1.00  0.00
ATOM    848  C4' C      27      70.975  39.206  29.817  1.00  0.00
ATOM    849  H4' C      27      71.256  39.064  28.774  1.00  0.00
ATOM    850  O4' C      27      72.026  38.806  30.659  1.00  0.00
ATOM    851  C1' C      27      71.815  37.392  30.872  1.00  0.00
ATOM    852  H1' C      27      72.774  36.970  30.573  1.00  0.00
ATOM    853  N1  C      27      71.487  37.033  32.252  1.00  0.00
ATOM    854  C6  C      27      70.984  37.904  33.175  1.00  0.00
ATOM    855  H6  C      27      70.898  38.937  32.871  1.00  0.00
ATOM    856  C5  C      27      70.676  37.531  34.462  1.00  0.00
ATOM    857  H5  C      27      70.342  38.176  35.262  1.00  0.00
ATOM    858  C4  C      27      70.990  36.150  34.762  1.00  0.00
ATOM    859  N4  C      27      70.855  35.620  35.919  1.00  0.00
ATOM    860  H41 C      27      71.246  34.688  35.907  1.00  0.00
ATOM    861  H42 C      27      70.553  36.192  36.694  1.00  0.00
ATOM    862  N3  C      27      71.485  35.315  33.891  1.00  0.00
ATOM    863  C2  C      27      71.770  35.702  32.645  1.00  0.00
ATOM    864  O2  C      27      72.016  34.885  31.752  1.00  0.00
ATOM    865  C3' C      27      69.843  38.204  30.001  1.00  0.00
ATOM    866  H3' C      27      69.359  38.366  30.964  1.00  0.00
ATOM    867  C2' C      27      70.707  36.918  29.999  1.00  0.00
ATOM    868  H2' C      27      70.169  36.165  30.575  1.00  0.00
ATOM    869  O2' C      27      71.166  36.711  28.655  1.00  0.00
ATOM    870 HO2' C      27      71.621  35.867  28.625  1.00  0.00
ATOM    871  O3' C      27      68.927  38.059  28.930  1.00  0.00
ATOM    872  P   U      28      67.556  37.399  29.078  1.00  0.00
ATOM    873  OP1 U      28      66.700  37.768  27.965  1.00  0.00
ATOM    874  OP2 U      28      67.026  37.797  30.424  1.00  0.00
ATOM    875  O5' U      28      67.760  35.899  28.983  1.00  0.00
ATOM    876  C5' U      28      68.177  35.352  27.750  1.00  0.00
ATOM    877  H5' U      28      69.097  35.884  27.511  1.00  0.00
ATOM    878 H5'' U      28      67.437  35.590  26.986  1.00  0.00
ATOM    879  C4' U      28      68.499  33.887  27.824  1.00  0.00
ATOM    880  H4' U      28      68.763  33.454  26.859  1.00  0.00
ATOM    881  O4' U      28      69.485  33.679  28.773  1.00  0.00
ATOM    882  C1' U      28      69.428  32.389  29.361  1.00  0.00
ATOM    883  H1' U      28      70.233  31.689  29.138  1.00  0.00
ATOM    884  N1  U      28      69.304  32.465  30.860  1.00  0.00
ATOM    885  C6  U      28      69.047  33.692  31.458  1.00  0.00
ATOM    886  H6  U      28      68.970  34.598  30.876  1.00  0.00
ATOM    887  C5  U      28      68.769  33.652  32.776  1.00  0.00
ATOM    888  H5  U      28      68.411  34.557  33.244  1.00  0.00
ATOM    889  C4  U      28      68.717  32.466  33.561  1.00  0.00
ATOM    890  O4  U      28      68.373  32.349  34.725  1.00  0.00
ATOM    891  N3  U      28      69.225  31.337  32.947  1.00  0.00
ATOM    892  H3  U      28      69.161  30.547  33.574  1.00  0.00
ATOM    893  C2  U      28      69.369  31.287  31.557  1.00  0.00
ATOM    894  O2  U      28      69.353  30.171  30.958  1.00  0.00
ATOM    895  C3' U      28      67.421  32.972  28.389  1.00  0.00
ATOM    896  H3' U      28      67.023  33.470  29.273  1.00  0.00
ATOM    897  C2' U      28      68.225  31.735  28.802  1.00  0.00
ATOM    898  H2' U      28      67.599  31.206  29.520  1.00  0.00
ATOM    899  O2' U      28      68.574  30.949  27.665  1.00  0.00
ATOM    900 HO2' U      28      67.917  30.250  27.695  1.00  0.00
ATOM    901  O3' U      28      66.563  32.844  27.247  1.00  0.00
ATOM    902  P   A      29      64.987  32.579  27.429  1.00  0.00
ATOM    903  OP1 A      29      64.359  32.332  26.093  1.00  0.00
ATOM    904  OP2 A      29      64.347  33.559  28.389  1.00  0.00
ATOM    905  O5' A      29      65.073  31.177  28.161  1.00  0.00
ATOM    906  C5' A      29      65.272  29.954  27.385  1.00  0.00
ATOM    907  H5' A      29      66.020  29.942  26.592  1.00  0.00
ATOM    908 H5'' A      29      64.334  29.790  26.854  1.00  0.00
ATOM    909  C4' A      29      65.486  28.674  28.211  1.00  0.00
ATOM    910  H4' A      29      65.666  27.830  27.546  1.00  0.00
ATOM    911  O4' A      29      66.642  28.938  29.036  1.00  0.00
ATOM    912  C1' A      29      66.438  28.012  30.105  1.00  0.00
ATOM    913  H1' A      29      67.256  27.299  30.209  1.00  0.00
ATOM    914  N9  A      29      66.253  28.730  31.381  1.00  0.00
ATOM    915  C8  A      29      65.956  30.114  31.535  1.00  0.00
ATOM    916  H8  A      29      65.716  30.748  30.694  1.00  0.00
ATOM    917  N7  A      29      65.878  30.538  32.771  1.00  0.00
ATOM    918  C5  A      29      66.131  29.431  33.518  1.00  0.00
ATOM    919  C6  A      29      66.180  29.161  34.937  1.00  0.00
ATOM    920  N6  A      29      65.854  30.073  35.864  1.00  0.00
ATOM    921  H61 A      29      66.085  29.942  36.838  1.00  0.00
ATOM    922  H62 A      29      65.474  30.940  35.511  1.00  0.00
ATOM    923  N1  A      29      66.575  28.006  35.430  1.00  0.00
ATOM    924  C2  A      29      66.723  27.028  34.514  1.00  0.00
ATOM    925  H2  A      29      67.071  26.100  34.944  1.00  0.00
ATOM    926  N3  A      29      66.747  27.121  33.170  1.00  0.00
ATOM    927  C4  A      29      66.429  28.342  32.706  1.00  0.00
ATOM    928  C3' A      29      64.344  28.222  29.134  1.00  0.00
ATOM    929  H3' A      29      64.097  28.982  29.875  1.00  0.00
ATOM    930  C2' A      29      65.181  27.141  29.876  1.00  0.00
ATOM    931  H2' A      29      64.717  26.706  30.762  1.00  0.00
ATOM    932  O2' A      29      65.566  26.064  29.107  1.00  0.00
ATOM    933 HO2' A      29      64.878  25.576  28.649  1.00  0.00
ATOM    934  O3' A      29      63.148  27.649  28.529  1.00  0.00
ATOM    935  P   G      30      61.806  27.685  29.391  1.00  0.00
ATOM    936  OP1 G      30      60.620  27.186  28.634  1.00  0.00
ATOM    937  OP2 G      30      61.725  29.008  30.065  1.00  0.00
ATOM    938  O5' G      30      62.067  26.659  30.564  1.00  0.00
ATOM    939  C5' G      30      62.102  25.273  30.269  1.00  0.00
ATOM    940  H5' G      30      62.992  25.031  29.688  1.00  0.00
ATOM    941 H5'' G      30      61.277  24.899  29.663  1.00  0.00
ATOM    942  C4' G      30      62.208  24.436  31.493  1.00  0.00
ATOM    943  H4' G      30      62.376  23.387  31.250  1.00  0.00
ATOM    944  O4' G      30      63.366  24.770  32.210  1.00  0.00
ATOM    945  C1' G      30      63.172  24.631  33.576  1.00  0.00
ATOM    946  H1' G      30      63.960  24.016  34.010  1.00  0.00
ATOM    947  N9  G      30      63.123  25.883  34.384  1.00  0.00
ATOM    948  C8  G      30      62.937  27.190  33.937  1.00  0.00
ATOM    949  H8  G      30      62.845  27.451  32.893  1.00  0.00
ATOM    950  N7  G      30      62.906  28.049  34.974  1.00  0.00
ATOM    951  C5  G      30      63.024  27.277  36.126  1.00  0.00
ATOM    952  C6  G      30      62.962  27.613  37.481  1.00  0.00
ATOM    953  O6  G      30      62.832  28.726  37.997  1.00  0.00
ATOM    954  N1  G      30      63.251  26.529  38.301  1.00  0.00
ATOM    955  H1  G      30      63.242  26.752  39.286  1.00  0.00
ATOM    956  C2  G      30      63.281  25.236  37.860  1.00  0.00
ATOM    957  N2  G      30      63.658  24.395  38.819  1.00  0.00
ATOM    958  H21 G      30      63.481  24.583  39.796  1.00  0.00
ATOM    959  H22 G      30      63.599  23.421  38.556  1.00  0.00
ATOM    960  N3  G      30      63.367  24.904  36.579  1.00  0.00
ATOM    961  C4  G      30      63.233  25.981  35.766  1.00  0.00
ATOM    962  C3' G      30      61.095  24.439  32.508  1.00  0.00
ATOM    963  H3' G      30      60.849  25.481  32.712  1.00  0.00
ATOM    964  C2' G      30      61.883  23.863  33.725  1.00  0.00
ATOM    965  H2' G      30      61.291  24.148  34.594  1.00  0.00
ATOM    966  O2' G      30      62.105  22.425  33.670  1.00  0.00
ATOM    967 HO2' G      30      62.521  22.098  34.471  1.00  0.00
ATOM    968  O3' G      30      59.929  23.705  32.092  1.00  0.00
ATOM    969  P   A      31      58.518  23.946  32.867  1.00  0.00
ATOM    970  OP1 A      31      57.551  23.169  32.078  1.00  0.00
ATOM    971  OP2 A      31      58.229  25.405  33.052  1.00  0.00
ATOM    972  O5' A      31      58.524  23.295  34.311  1.00  0.00
ATOM    973  C5' A      31      58.594  21.904  34.484  1.00  0.00
ATOM    974  H5' A      31      59.501  21.575  33.976  1.00  0.00
ATOM    975 H5'' A      31      57.716  21.369  34.122  1.00  0.00
ATOM    976  C4' A      31      58.766  21.622  35.986  1.00  0.00
ATOM    977  H4' A      31      58.826  20.539  36.092  1.00  0.00
ATOM    978  O4' A      31      59.922  22.197  36.543  1.00  0.00
ATOM    979  C1' A      31      59.666  22.585  37.913  1.00  0.00
ATOM    980  H1' A      31      60.337  22.154  38.656  1.00  0.00
ATOM    981  N9  A      31      59.777  24.086  37.850  1.00  0.00
ATOM    982  C8  A      31      59.826  24.975  36.748  1.00  0.00
ATOM    983  H8  A      31      59.683  24.605  35.744  1.00  0.00
ATOM    984  N7  A      31      59.829  26.237  37.108  1.00  0.00
ATOM    985  C5  A      31      59.815  26.142  38.523  1.00  0.00
ATOM    986  C6  A      31      59.793  27.077  39.549  1.00  0.00
ATOM    987  N6  A      31      59.586  28.378  39.360  1.00  0.00
ATOM    988  H61 A      31      59.760  28.820  40.252  1.00  0.00
ATOM    989  H62 A      31      59.384  28.711  38.428  1.00  0.00
ATOM    990  N1  A      31      59.972  26.757  40.814  1.00  0.00
ATOM    991  C2  A      31      60.241  25.473  41.097  1.00  0.00
ATOM    992  H2  A      31      60.315  25.297  42.160  1.00  0.00
ATOM    993  N3  A      31      60.214  24.465  40.242  1.00  0.00
ATOM    994  C4  A      31      59.919  24.830  38.967  1.00  0.00
ATOM    995  C3' A      31      57.597  22.220  36.860  1.00  0.00
ATOM    996  H3' A      31      57.453  23.257  36.559  1.00  0.00
ATOM    997  C2' A      31      58.207  22.190  38.272  1.00  0.00
ATOM    998  H2' A      31      57.838  22.794  39.101  1.00  0.00
ATOM    999  O2' A      31      58.206  20.882  38.748  1.00  0.00
ATOM   1000 HO2' A      31      57.333  20.571  38.497  1.00  0.00
ATOM   1001  O3' A      31      56.362  21.581  36.669  1.00  0.00
ATOM   1002  P   G      32      55.013  22.365  37.003  1.00  0.00
ATOM   1003  OP1 G      32      53.935  21.514  36.591  1.00  0.00
ATOM   1004  OP2 G      32      55.103  23.764  36.444  1.00  0.00
ATOM   1005  O5' G      32      54.919  22.423  38.623  1.00  0.00
ATOM   1006  C5' G      32      54.891  21.242  39.472  1.00  0.00
ATOM   1007  H5' G      32      55.733  20.601  39.211  1.00  0.00
ATOM   1008 H5'' G      32      53.946  20.716  39.337  1.00  0.00
ATOM   1009  C4' G      32      55.210  21.661  40.875  1.00  0.00
ATOM   1010  H4' G      32      55.262  20.748  41.469  1.00  0.00
ATOM   1011  O4' G      32      56.338  22.486  41.020  1.00  0.00
ATOM   1012  C1' G      32      56.097  23.542  41.912  1.00  0.00
ATOM   1013  H1' G      32      56.824  23.507  42.724  1.00  0.00
ATOM   1014  N9  G      32      56.109  24.863  41.338  1.00  0.00
ATOM   1015  C8  G      32      55.961  25.207  40.048  1.00  0.00
ATOM   1016  H8  G      32      55.888  24.497  39.237  1.00  0.00
ATOM   1017  N7  G      32      55.953  26.493  39.809  1.00  0.00
ATOM   1018  C5  G      32      56.059  27.072  41.071  1.00  0.00
ATOM   1019  C6  G      32      55.888  28.406  41.534  1.00  0.00
ATOM   1020  O6  G      32      55.649  29.485  40.925  1.00  0.00
ATOM   1021  N1  G      32      55.833  28.556  42.883  1.00  0.00
ATOM   1022  H1  G      32      55.689  29.525  43.129  1.00  0.00
ATOM   1023  C2  G      32      55.984  27.599  43.767  1.00  0.00
ATOM   1024  N2  G      32      55.962  27.950  45.049  1.00  0.00
ATOM   1025  H21 G      32      55.776  28.923  45.246  1.00  0.00
ATOM   1026  H22 G      32      56.167  27.259  45.756  1.00  0.00
ATOM   1027  N3  G      32      56.073  26.290  43.378  1.00  0.00
ATOM   1028  C4  G      32      56.086  26.079  42.001  1.00  0.00
ATOM   1029  C3' G      32      54.081  22.530  41.424  1.00  0.00
ATOM   1030  H3' G      32      53.710  23.200  40.648  1.00  0.00
ATOM   1031  C2' G      32      54.729  23.269  42.536  1.00  0.00
ATOM   1032  H2' G      32      54.160  24.134  42.876  1.00  0.00
ATOM   1033  O2' G      32      54.918  22.333  43.646  1.00  0.00
ATOM   1034 HO2' G      32      54.295  21.606  43.590  1.00  0.00
ATOM   1035  O3' G      32      52.958  21.833  41.793  1.00  0.00
ATOM   1036  P   C      33      51.560  22.509  42.087  1.00  0.00
ATOM   1037  OP1 C      33      50.616  21.436  42.201  1.00  0.00
ATOM   1038  OP2 C      33      51.291  23.498  41.060  1.00  0.00
ATOM   1039  O5' C      33      51.538  23.369  43.477  1.00  0.00
ATOM   1040  C5' C      33      51.674  22.812  44.817  1.00  0.00
ATOM   1041  H5' C      33      52.611  22.257  44.870  1.00  0.00
ATOM   1042 H5'' C      33      50.835  22.194  45.135  1.00  0.00
ATOM   1043  C4' C      33      51.898  23.946  45.742  1.00  0.00
ATOM   1044  H4' C      33      52.001  23.631  46.781  1.00  0.00
ATOM   1045  O4' C      33      52.971  24.846  45.367  1.00  0.00
ATOM   1046  C1' C      33      52.603  26.117  45.835  1.00  0.00
ATOM   1047  H1' C      33      53.293  26.415  46.624  1.00  0.00
ATOM   1048  N1  C      33      52.597  27.129  44.748  1.00  0.00
ATOM   1049  C6  C      33      52.478  26.788  43.488  1.00  0.00
ATOM   1050  H6  C      33      52.302  25.763  43.196  1.00  0.00
ATOM   1051  C5  C      33      52.437  27.780  42.501  1.00  0.00
ATOM   1052  H5  C      33      52.447  27.428  41.480  1.00  0.00
ATOM   1053  C4  C      33      52.431  29.136  42.923  1.00  0.00
ATOM   1054  N4  C      33      52.418  30.114  42.048  1.00  0.00
ATOM   1055  H41 C      33      52.568  31.024  42.459  1.00  0.00
ATOM   1056  H42 C      33      52.504  29.805  41.090  1.00  0.00
ATOM   1057  N3  C      33      52.572  29.449  44.180  1.00  0.00
ATOM   1058  C2  C      33      52.743  28.485  45.124  1.00  0.00
ATOM   1059  O2  C      33      53.066  28.791  46.276  1.00  0.00
ATOM   1060  C3' C      33      50.680  24.840  45.695  1.00  0.00
ATOM   1061  H3' C      33      50.210  25.001  44.724  1.00  0.00
ATOM   1062  C2' C      33      51.203  26.120  46.443  1.00  0.00
ATOM   1063  H2' C      33      50.656  27.004  46.115  1.00  0.00
ATOM   1064  O2' C      33      51.185  25.993  47.874  1.00  0.00
ATOM   1065 HO2' C      33      50.570  25.301  48.127  1.00  0.00
ATOM   1066  O3' C      33      49.763  24.215  46.486  1.00  0.00
ATOM   1067  P   C      34      48.166  24.296  46.366  1.00  0.00
ATOM   1068  OP1 C      34      47.684  23.327  47.373  1.00  0.00
ATOM   1069  OP2 C      34      47.783  24.071  44.969  1.00  0.00
ATOM   1070  O5' C      34      47.856  25.746  46.811  1.00  0.00
ATOM   1071  C5' C      34      47.633  25.994  48.151  1.00  0.00
ATOM   1072  H5' C      34      48.411  25.564  48.782  1.00  0.00
ATOM   1073 H5'' C      34      46.650  25.657  48.479  1.00  0.00
ATOM   1074  C4' C      34      47.700  27.502  48.564  1.00  0.00
ATOM   1075  H4' C      34      47.633  27.562  49.650  1.00  0.00
ATOM   1076  O4' C      34      48.866  28.070  48.080  1.00  0.00
ATOM   1077  C1' C      34      48.561  29.497  47.889  1.00  0.00
ATOM   1078  H1' C      34      49.165  30.152  48.517  1.00  0.00
ATOM   1079  N1  C      34      48.831  29.791  46.432  1.00  0.00
ATOM   1080  C6  C      34      48.724  28.851  45.417  1.00  0.00
ATOM   1081  H6  C      34      48.631  27.805  45.673  1.00  0.00
ATOM   1082  C5  C      34      48.971  29.253  44.138  1.00  0.00
ATOM   1083  H5  C      34      49.044  28.555  43.317  1.00  0.00
ATOM   1084  C4  C      34      49.152  30.636  43.852  1.00  0.00
ATOM   1085  N4  C      34      49.554  31.081  42.686  1.00  0.00
ATOM   1086  H41 C      34      49.656  32.081  42.585  1.00  0.00
ATOM   1087  H42 C      34      49.851  30.439  41.964  1.00  0.00
ATOM   1088  N3  C      34      49.153  31.501  44.810  1.00  0.00
ATOM   1089  C2  C      34      49.098  31.150  46.048  1.00  0.00
ATOM   1090  O2  C      34      49.124  32.063  46.951  1.00  0.00
ATOM   1091  C3' C      34      46.503  28.317  47.935  1.00  0.00
ATOM   1092  H3' C      34      46.303  28.085  46.889  1.00  0.00
ATOM   1093  C2' C      34      47.117  29.637  48.225  1.00  0.00
ATOM   1094  H2' C      34      46.544  30.334  47.614  1.00  0.00
ATOM   1095  O2' C      34      46.950  30.098  49.541  1.00  0.00
ATOM   1096 HO2' C      34      46.008  30.045  49.716  1.00  0.00
ATOM   1097  O3' C      34      45.311  28.051  48.664  1.00  0.00
ATOM   1098  P   C      35      43.941  28.214  47.886  1.00  0.00
ATOM   1099  OP1 C      35      42.837  27.829  48.789  1.00  0.00
ATOM   1100  OP2 C      35      44.060  27.576  46.592  1.00  0.00
ATOM   1101  O5' C      35      43.894  29.751  47.665  1.00  0.00
ATOM   1102  C5' C      35      43.421  30.578  48.710  1.00  0.00
ATOM   1103  H5' C      35      44.041  30.380  49.585  1.00  0.00
ATOM   1104 H5'' C      35      42.369  30.377  48.912  1.00  0.00
ATOM   1105  C4' C      35      43.541  32.037  48.402  1.00  0.00
ATOM   1106  H4' C      35      43.448  32.630  49.311  1.00  0.00
ATOM   1107  O4' C      35      44.888  32.309  47.895  1.00  0.00
ATOM   1108  C1' C      35      44.665  33.380  46.958  1.00  0.00
ATOM   1109  H1' C      35      45.134  34.288  47.337  1.00  0.00
ATOM   1110  N1  C      35      45.176  33.083  45.599  1.00  0.00
ATOM   1111  C6  C      35      45.303  31.807  45.167  1.00  0.00
ATOM   1112  H6  C      35      45.159  30.956  45.817  1.00  0.00
ATOM   1113  C5  C      35      45.777  31.568  43.959  1.00  0.00
ATOM   1114  H5  C      35      45.816  30.527  43.674  1.00  0.00
ATOM   1115  C4  C      35      46.097  32.604  43.179  1.00  0.00
ATOM   1116  N4  C      35      46.456  32.485  42.014  1.00  0.00
ATOM   1117  H41 C      35      46.826  33.285  41.521  1.00  0.00
ATOM   1118  H42 C      35      46.707  31.591  41.617  1.00  0.00
ATOM   1119  N3  C      35      46.049  33.794  43.529  1.00  0.00
ATOM   1120  C2  C      35      45.545  34.093  44.729  1.00  0.00
ATOM   1121  O2  C      35      45.120  35.276  44.828  1.00  0.00
ATOM   1122  C3' C      35      42.533  32.475  47.311  1.00  0.00
ATOM   1123  H3' C      35      42.638  31.622  46.640  1.00  0.00
ATOM   1124  C2' C      35      43.173  33.786  46.880  1.00  0.00
ATOM   1125  H2' C      35      42.836  34.031  45.873  1.00  0.00
ATOM   1126  O2' C      35      43.026  34.886  47.774  1.00  0.00
ATOM   1127 HO2' C      35      42.155  34.847  48.176  1.00  0.00
ATOM   1128  O3' C      35      41.246  32.712  47.746  1.00  0.00
ATOM   1129  P   U      36      39.923  32.656  46.758  1.00  0.00
ATOM   1130  OP1 U      36      38.805  33.352  47.456  1.00  0.00
ATOM   1131  OP2 U      36      39.740  31.217  46.284  1.00  0.00
ATOM   1132  O5' U      36      40.131  33.469  45.449  1.00  0.00
ATOM   1133  C5' U      36      40.071  34.877  45.525  1.00  0.00
ATOM   1134  H5' U      36      40.769  35.212  46.293  1.00  0.00
ATOM   1135 H5'' U      36      39.027  35.117  45.728  1.00  0.00
ATOM   1136  C4' U      36      40.538  35.606  44.197  1.00  0.00
ATOM   1137  H4' U      36      40.526  36.644  44.531  1.00  0.00
ATOM   1138  O4' U      36      41.846  35.250  43.812  1.00  0.00
ATOM   1139  C1' U      36      41.938  35.207  42.400  1.00  0.00
ATOM   1140  H1' U      36      42.688  35.927  42.075  1.00  0.00
ATOM   1141  N1  U      36      42.434  33.915  41.857  1.00  0.00
ATOM   1142  C6  U      36      41.990  32.670  42.434  1.00  0.00
ATOM   1143  H6  U      36      41.376  32.735  43.320  1.00  0.00
ATOM   1144  C5  U      36      42.431  31.497  41.890  1.00  0.00
ATOM   1145  H5  U      36      42.241  30.636  42.513  1.00  0.00
ATOM   1146  C4  U      36      43.393  31.469  40.807  1.00  0.00
ATOM   1147  O4  U      36      43.787  30.426  40.215  1.00  0.00
ATOM   1148  N3  U      36      43.838  32.665  40.375  1.00  0.00
ATOM   1149  H3  U      36      44.426  32.640  39.555  1.00  0.00
ATOM   1150  C2  U      36      43.358  33.903  40.775  1.00  0.00
ATOM   1151  O2  U      36      43.744  34.959  40.261  1.00  0.00
ATOM   1152  C3' U      36      39.651  35.215  42.985  1.00  0.00
ATOM   1153  H3' U      36      39.396  34.164  43.118  1.00  0.00
ATOM   1154  C2' U      36      40.583  35.476  41.789  1.00  0.00
ATOM   1155  H2' U      36      40.226  34.858  40.965  1.00  0.00
ATOM   1156  O2' U      36      40.479  36.854  41.510  1.00  0.00
ATOM   1157 HO2' U      36      39.560  37.104  41.632  1.00  0.00
ATOM   1158  O3' U      36      38.400  35.937  42.933  1.00  0.00
ATOM   1159  P   G      37      37.228  35.737  41.857  1.00  0.00
ATOM   1160  OP1 G      37      35.977  36.342  42.358  1.00  0.00
ATOM   1161  OP2 G      37      37.347  34.298  41.531  1.00  0.00
ATOM   1162  O5' G      37      37.612  36.556  40.487  1.00  0.00
ATOM   1163  C5' G      37      37.500  37.991  40.555  1.00  0.00
ATOM   1164  H5' G      37      37.940  38.388  41.470  1.00  0.00
ATOM   1165 H5'' G      37      36.484  38.339  40.741  1.00  0.00
ATOM   1166  C4' G      37      38.088  38.759  39.260  1.00  0.00
ATOM   1167  H4' G      37      37.947  39.840  39.250  1.00  0.00
ATOM   1168  O4' G      37      39.454  38.561  39.068  1.00  0.00
ATOM   1169  C1' G      37      39.839  38.554  37.752  1.00  0.00
ATOM   1170  H1' G      37      40.531  39.338  37.447  1.00  0.00
ATOM   1171  N9  G      37      40.440  37.266  37.462  1.00  0.00
ATOM   1172  C8  G      37      40.541  36.121  38.253  1.00  0.00
ATOM   1173  H8  G      37      40.219  36.267  39.273  1.00  0.00
ATOM   1174  N7  G      37      41.253  35.119  37.702  1.00  0.00
ATOM   1175  C5  G      37      41.453  35.576  36.408  1.00  0.00
ATOM   1176  C6  G      37      42.075  34.929  35.245  1.00  0.00
ATOM   1177  O6  G      37      42.485  33.793  35.072  1.00  0.00
ATOM   1178  N1  G      37      42.350  35.757  34.220  1.00  0.00
ATOM   1179  H1  G      37      42.740  35.451  33.340  1.00  0.00
ATOM   1180  C2  G      37      41.978  37.096  34.230  1.00  0.00
ATOM   1181  N2  G      37      42.132  37.815  33.162  1.00  0.00
ATOM   1182  H21 G      37      42.496  37.427  32.304  1.00  0.00
ATOM   1183  H22 G      37      41.805  38.765  33.272  1.00  0.00
ATOM   1184  N3  G      37      41.427  37.734  35.248  1.00  0.00
ATOM   1185  C4  G      37      41.087  36.879  36.271  1.00  0.00
ATOM   1186  C3' G      37      37.444  38.202  37.960  1.00  0.00
ATOM   1187  H3' G      37      37.472  37.114  37.894  1.00  0.00
ATOM   1188  C2' G      37      38.518  38.670  36.886  1.00  0.00
ATOM   1189  H2' G      37      38.359  38.001  36.040  1.00  0.00
ATOM   1190  O2' G      37      38.379  39.997  36.619  1.00  0.00
ATOM   1191 HO2' G      37      37.456  40.249  36.548  1.00  0.00
ATOM   1192  O3' G      37      36.219  38.741  37.602  1.00  0.00
ATOM   1193  P   U      38      35.170  37.767  36.979  1.00  0.00
ATOM   1194  OP1 U      38      34.018  38.656  36.793  1.00  0.00
ATOM   1195  OP2 U      38      34.955  36.558  37.869  1.00  0.00
ATOM   1196  O5' U      38      35.763  37.333  35.523  1.00  0.00
ATOM   1197  C5' U      38      36.097  38.363  34.583  1.00  0.00
ATOM   1198  H5' U      38      36.851  39.022  35.014  1.00  0.00
ATOM   1199 H5'' U      38      35.219  38.918  34.252  1.00  0.00
ATOM   1200  C4' U      38      36.847  37.889  33.294  1.00  0.00
ATOM   1201  H4' U      38      37.307  38.738  32.789  1.00  0.00
ATOM   1202  O4' U      38      37.994  37.121  33.745  1.00  0.00
ATOM   1203  C1' U      38      38.178  36.025  32.869  1.00  0.00
ATOM   1204  H1' U      38      38.865  36.287  32.064  1.00  0.00
ATOM   1205  N1  U      38      38.715  34.858  33.634  1.00  0.00
ATOM   1206  C6  U      38      38.402  34.612  34.929  1.00  0.00
ATOM   1207  H6  U      38      37.794  35.365  35.410  1.00  0.00
ATOM   1208  C5  U      38      38.933  33.563  35.600  1.00  0.00
ATOM   1209  H5  U      38      38.869  33.550  36.678  1.00  0.00
ATOM   1210  C4  U      38      39.732  32.590  34.974  1.00  0.00
ATOM   1211  O4  U      38      40.178  31.598  35.471  1.00  0.00
ATOM   1212  N3  U      38      39.956  32.846  33.624  1.00  0.00
ATOM   1213  H3  U      38      40.604  32.279  33.096  1.00  0.00
ATOM   1214  C2  U      38      39.563  33.935  32.995  1.00  0.00
ATOM   1215  O2  U      38      39.936  34.089  31.805  1.00  0.00
ATOM   1216  C3' U      38      35.962  36.954  32.397  1.00  0.00
ATOM   1217  H3' U      38      35.002  36.803  32.890  1.00  0.00
ATOM   1218  C2' U      38      36.799  35.665  32.313  1.00  0.00
ATOM   1219  H2' U      38      36.308  34.975  33.000  1.00  0.00
ATOM   1220  O2' U      38      36.787  35.181  31.011  1.00  0.00
ATOM   1221 HO2' U      38      36.122  35.710  30.564  1.00  0.00
ATOM   1222  O3' U      38      35.748  37.399  31.034  1.00  0.00
ATOM   1223  P   A      39      34.963  38.753  30.696  1.00  0.00
ATOM   1224  OP1 A      39      33.980  39.123  31.757  1.00  0.00
ATOM   1225  OP2 A      39      34.383  38.630  29.336  1.00  0.00
ATOM   1226  O5' A      39      36.119  39.876  30.725  1.00  0.00
ATOM   1227  C5' A      39      37.146  39.838  29.715  1.00  0.00
ATOM   1228  H5' A      39      36.724  39.898  28.712  1.00  0.00
ATOM   1229 H5'' A      39      37.731  38.926  29.832  1.00  0.00
ATOM   1230  C4' A      39      38.199  40.967  29.881  1.00  0.00
ATOM   1231  H4' A      39      38.739  40.759  30.805  1.00  0.00
ATOM   1232  O4' A      39      39.111  41.032  28.827  1.00  0.00
ATOM   1233  C1' A      39      39.812  42.260  28.741  1.00  0.00
ATOM   1234  H1' A      39      40.821  42.218  29.151  1.00  0.00
ATOM   1235  N9  A      39      39.783  42.834  27.339  1.00  0.00
ATOM   1236  C8  A      39      39.173  42.238  26.229  1.00  0.00
ATOM   1237  H8  A      39      38.512  41.401  26.399  1.00  0.00
ATOM   1238  N7  A      39      39.349  42.914  25.101  1.00  0.00
ATOM   1239  C5  A      39      40.181  43.932  25.484  1.00  0.00
ATOM   1240  C6  A      39      40.756  45.067  24.858  1.00  0.00
ATOM   1241  N6  A      39      40.845  45.170  23.564  1.00  0.00
ATOM   1242  H61 A      39      41.352  45.904  23.093  1.00  0.00
ATOM   1243  H62 A      39      40.421  44.457  22.987  1.00  0.00
ATOM   1244  N1  A      39      41.419  46.032  25.512  1.00  0.00
ATOM   1245  C2  A      39      41.530  45.884  26.847  1.00  0.00
ATOM   1246  H2  A      39      42.021  46.657  27.420  1.00  0.00
ATOM   1247  N3  A      39      41.089  44.883  27.566  1.00  0.00
ATOM   1248  C4  A      39      40.456  43.912  26.831  1.00  0.00
ATOM   1249  C3' A      39      37.626  42.347  29.939  1.00  0.00
ATOM   1250  H3' A      39      36.971  42.441  29.072  1.00  0.00
ATOM   1251  C2' A      39      39.033  43.116  29.752  1.00  0.00
ATOM   1252  H2' A      39      38.774  44.115  29.399  1.00  0.00
ATOM   1253  O2' A      39      39.745  43.203  30.966  1.00  0.00
ATOM   1254 HO2' A      39      39.203  43.077  31.749  1.00  0.00
ATOM   1255  O3' A      39      37.120  42.771  31.167  1.00  0.00
ATOM   1256  P   A      40      35.971  43.871  31.193  1.00  0.00
ATOM   1257  OP1 A      40      35.399  43.942  32.546  1.00  0.00
ATOM   1258  OP2 A      40      35.094  43.625  30.087  1.00  0.00
ATOM   1259  O5' A      40      36.659  45.245  30.989  1.00  0.00
ATOM   1260  C5' A      40      37.318  45.908  32.053  1.00  0.00
ATOM   1261  H5' A      40      38.028  45.224  32.518  1.00  0.00
ATOM   1262 H5'' A      40      36.551  46.174  32.781  1.00  0.00
ATOM   1263  C4' A      40      38.005  47.242  31.536  1.00  0.00
ATOM   1264  H4' A      40      38.514  47.673  32.399  1.00  0.00
ATOM   1265  O4' A      40      39.051  46.997  30.570  1.00  0.00
ATOM   1266  C1' A      40      39.038  48.014  29.660  1.00  0.00
ATOM   1267  H1' A      40      40.022  48.481  29.642  1.00  0.00
ATOM   1268  N9  A      40      38.796  47.675  28.233  1.00  0.00
ATOM   1269  C8  A      40      38.219  46.522  27.742  1.00  0.00
ATOM   1270  H8  A      40      37.697  45.865  28.422  1.00  0.00
ATOM   1271  N7  A      40      38.147  46.381  26.458  1.00  0.00
ATOM   1272  C5  A      40      38.764  47.493  25.983  1.00  0.00
ATOM   1273  C6  A      40      39.003  48.129  24.714  1.00  0.00
ATOM   1274  N6  A      40      38.656  47.631  23.535  1.00  0.00
ATOM   1275  H61 A      40      39.174  47.974  22.738  1.00  0.00
ATOM   1276  H62 A      40      38.043  46.836  23.427  1.00  0.00
ATOM   1277  N1  A      40      39.743  49.228  24.510  1.00  0.00
ATOM   1278  C2  A      40      40.171  49.827  25.626  1.00  0.00
ATOM   1279  H2  A      40      40.837  50.674  25.549  1.00  0.00
ATOM   1280  N3  A      40      40.006  49.453  26.888  1.00  0.00
ATOM   1281  C4  A      40      39.237  48.283  27.024  1.00  0.00
ATOM   1282  C3' A      40      37.002  48.188  30.854  1.00  0.00
ATOM   1283  H3' A      40      36.453  47.614  30.108  1.00  0.00
ATOM   1284  C2' A      40      38.016  49.074  30.107  1.00  0.00
ATOM   1285  H2' A      40      37.667  49.682  29.272  1.00  0.00
ATOM   1286  O2' A      40      38.704  50.033  30.954  1.00  0.00
ATOM   1287 HO2' A      40      38.099  50.335  31.635  1.00  0.00
ATOM   1288  O3' A      40      36.131  48.937  31.704  1.00  0.00
ATOM   1289  P   U      41      34.852  49.704  31.107  1.00  0.00
ATOM   1290  OP1 U      41      34.290  50.504  32.196  1.00  0.00
ATOM   1291  OP2 U      41      34.058  48.614  30.571  1.00  0.00
ATOM   1292  O5' U      41      35.390  50.634  30.015  1.00  0.00
ATOM   1293  C5' U      41      35.898  51.973  30.153  1.00  0.00
ATOM   1294  H5' U      41      36.725  52.032  30.860  1.00  0.00
ATOM   1295 H5'' U      41      35.146  52.685  30.492  1.00  0.00
ATOM   1296  C4' U      41      36.126  52.563  28.707  1.00  0.00
ATOM   1297  H4' U      41      36.647  53.510  28.849  1.00  0.00
ATOM   1298  O4' U      41      36.918  51.622  27.876  1.00  0.00
ATOM   1299  C1' U      41      36.650  51.904  26.485  1.00  0.00
ATOM   1300  H1' U      41      37.496  52.338  25.952  1.00  0.00
ATOM   1301  N1  U      41      36.223  50.614  25.864  1.00  0.00
ATOM   1302  C6  U      41      35.840  49.523  26.616  1.00  0.00
ATOM   1303  H6  U      41      35.761  49.444  27.691  1.00  0.00
ATOM   1304  C5  U      41      35.522  48.369  26.010  1.00  0.00
ATOM   1305  H5  U      41      35.240  47.507  26.597  1.00  0.00
ATOM   1306  C4  U      41      35.570  48.194  24.545  1.00  0.00
ATOM   1307  O4  U      41      35.208  47.221  23.966  1.00  0.00
ATOM   1308  N3  U      41      36.081  49.247  23.786  1.00  0.00
ATOM   1309  H3  U      41      36.413  49.033  22.856  1.00  0.00
ATOM   1310  C2  U      41      36.438  50.452  24.410  1.00  0.00
ATOM   1311  O2  U      41      36.887  51.378  23.666  1.00  0.00
ATOM   1312  C3' U      41      34.873  52.682  27.833  1.00  0.00
ATOM   1313  H3' U      41      34.257  51.797  27.990  1.00  0.00
ATOM   1314  C2' U      41      35.398  52.852  26.457  1.00  0.00
ATOM   1315  H2' U      41      34.742  52.413  25.705  1.00  0.00
ATOM   1316  O2' U      41      35.764  54.205  26.117  1.00  0.00
ATOM   1317 HO2' U      41      34.988  54.765  26.188  1.00  0.00
ATOM   1318  O3' U      41      34.082  53.758  28.187  1.00  0.00
ATOM   1319  P   G      42      32.699  54.249  27.605  1.00  0.00
ATOM   1320  OP1 G      42      32.110  55.265  28.520  1.00  0.00
ATOM   1321  OP2 G      42      31.867  53.131  27.148  1.00  0.00
ATOM   1322  O5' G      42      33.168  54.971  26.294  1.00  0.00
ATOM   1323  C5' G      42      32.226  55.084  25.236  1.00  0.00
ATOM   1324  H5' G      42      31.306  55.608  25.495  1.00  0.00
ATOM   1325 H5'' G      42      32.017  54.077  24.875  1.00  0.00
ATOM   1326  C4' G      42      32.944  55.764  24.080  1.00  0.00
ATOM   1327  H4' G      42      33.116  56.777  24.443  1.00  0.00
ATOM   1328  O4' G      42      34.163  55.163  23.912  1.00  0.00
ATOM   1329  C1' G      42      34.213  54.895  22.503  1.00  0.00
ATOM   1330  H1' G      42      35.260  55.034  22.232  1.00  0.00
ATOM   1331  N9  G      42      33.857  53.542  22.157  1.00  0.00
ATOM   1332  C8  G      42      33.648  52.585  23.048  1.00  0.00
ATOM   1333  H8  G      42      33.473  52.644  24.112  1.00  0.00
ATOM   1334  N7  G      42      33.693  51.404  22.541  1.00  0.00
ATOM   1335  C5  G      42      34.072  51.599  21.277  1.00  0.00
ATOM   1336  C6  G      42      34.188  50.699  20.173  1.00  0.00
ATOM   1337  O6  G      42      34.155  49.452  20.199  1.00  0.00
ATOM   1338  N1  G      42      34.524  51.279  18.941  1.00  0.00
ATOM   1339  H1  G      42      34.578  50.644  18.157  1.00  0.00
ATOM   1340  C2  G      42      34.629  52.635  18.764  1.00  0.00
ATOM   1341  N2  G      42      34.982  53.024  17.587  1.00  0.00
ATOM   1342  H21 G      42      35.205  52.382  16.840  1.00  0.00
ATOM   1343  H22 G      42      35.318  53.975  17.527  1.00  0.00
ATOM   1344  N3  G      42      34.405  53.470  19.731  1.00  0.00
ATOM   1345  C4  G      42      34.118  52.943  20.958  1.00  0.00
ATOM   1346  C3' G      42      32.083  55.880  22.770  1.00  0.00
ATOM   1347  H3' G      42      31.479  54.975  22.699  1.00  0.00
ATOM   1348  C2' G      42      33.259  55.957  21.807  1.00  0.00
ATOM   1349  H2' G      42      33.111  55.640  20.775  1.00  0.00
ATOM   1350  O2' G      42      33.787  57.291  21.924  1.00  0.00
ATOM   1351 HO2' G      42      33.362  57.790  22.626  1.00  0.00
ATOM   1352  O3' G      42      31.251  57.008  22.894  1.00  0.00
ATOM   1353  P   G      43      29.877  56.842  22.133  1.00  0.00
ATOM   1354  OP1 G      43      29.200  58.125  22.193  1.00  0.00
ATOM   1355  OP2 G      43      29.152  55.697  22.680  1.00  0.00
ATOM   1356  O5' G      43      30.035  56.449  20.617  1.00  0.00
ATOM   1357  C5' G      43      30.616  57.358  19.603  1.00  0.00
ATOM   1358  H5' G      43      31.588  57.589  20.041  1.00  0.00
ATOM   1359 H5'' G      43      30.005  58.250  19.462  1.00  0.00
ATOM   1360  C4' G      43      30.934  56.818  18.247  1.00  0.00
ATOM   1361  H4' G      43      31.175  57.634  17.564  1.00  0.00
ATOM   1362  O4' G      43      31.999  55.825  18.255  1.00  0.00
ATOM   1363  C1' G      43      31.732  54.877  17.252  1.00  0.00
ATOM   1364  H1' G      43      32.569  54.927  16.556  1.00  0.00
ATOM   1365  N9  G      43      31.573  53.527  17.790  1.00  0.00
ATOM   1366  C8  G      43      31.213  53.171  19.039  1.00  0.00
ATOM   1367  H8  G      43      31.117  53.922  19.810  1.00  0.00
ATOM   1368  N7  G      43      31.031  51.910  19.192  1.00  0.00
ATOM   1369  C5  G      43      31.163  51.406  17.924  1.00  0.00
ATOM   1370  C6  G      43      31.211  50.052  17.435  1.00  0.00
ATOM   1371  O6  G      43      31.283  49.056  18.113  1.00  0.00
ATOM   1372  N1  G      43      31.300  49.899  16.105  1.00  0.00
ATOM   1373  H1  G      43      31.432  48.938  15.824  1.00  0.00
ATOM   1374  C2  G      43      31.648  50.957  15.301  1.00  0.00
ATOM   1375  N2  G      43      31.885  50.577  14.041  1.00  0.00
ATOM   1376  H21 G      43      32.000  49.619  13.742  1.00  0.00
ATOM   1377  H22 G      43      32.098  51.383  13.470  1.00  0.00
ATOM   1378  N3  G      43      31.670  52.199  15.712  1.00  0.00
ATOM   1379  C4  G      43      31.489  52.361  17.068  1.00  0.00
ATOM   1380  C3' G      43      29.748  56.083  17.669  1.00  0.00
ATOM   1381  H3' G      43      29.393  55.369  18.413  1.00  0.00
ATOM   1382  C2' G      43      30.449  55.319  16.526  1.00  0.00
ATOM   1383  H2' G      43      29.818  54.483  16.224  1.00  0.00
ATOM   1384  O2' G      43      30.722  56.128  15.430  1.00  0.00
ATOM   1385 HO2' G      43      30.638  55.602  14.631  1.00  0.00
ATOM   1386  O3' G      43      28.739  56.998  17.319  1.00  0.00
ATOM   1387  P   U      44      27.216  56.581  17.622  1.00  0.00
ATOM   1388  OP1 U      44      26.363  57.695  17.110  1.00  0.00
ATOM   1389  OP2 U      44      27.062  56.271  19.023  1.00  0.00
ATOM   1390  O5' U      44      26.936  55.228  16.728  1.00  0.00
ATOM   1391  C5' U      44      26.663  55.248  15.297  1.00  0.00
ATOM   1392  H5' U      44      27.366  55.900  14.779  1.00  0.00
ATOM   1393 H5'' U      44      25.655  55.641  15.159  1.00  0.00
ATOM   1394  C4' U      44      26.828  53.873  14.543  1.00  0.00
ATOM   1395  H4' U      44      26.639  54.142  13.504  1.00  0.00
ATOM   1396  O4' U      44      28.018  53.182  14.924  1.00  0.00
ATOM   1397  C1' U      44      27.728  51.812  14.982  1.00  0.00
ATOM   1398  H1' U      44      28.458  51.343  14.322  1.00  0.00
ATOM   1399  N1  U      44      27.733  51.157  16.289  1.00  0.00
ATOM   1400  C6  U      44      27.591  51.866  17.485  1.00  0.00
ATOM   1401  H6  U      44      27.510  52.942  17.508  1.00  0.00
ATOM   1402  C5  U      44      27.556  51.175  18.690  1.00  0.00
ATOM   1403  H5  U      44      27.439  51.700  19.627  1.00  0.00
ATOM   1404  C4  U      44      27.808  49.800  18.789  1.00  0.00
ATOM   1405  O4  U      44      27.724  49.084  19.810  1.00  0.00
ATOM   1406  N3  U      44      27.982  49.155  17.560  1.00  0.00
ATOM   1407  H3  U      44      28.057  48.156  17.687  1.00  0.00
ATOM   1408  C2  U      44      27.947  49.718  16.332  1.00  0.00
ATOM   1409  O2  U      44      28.068  49.100  15.317  1.00  0.00
ATOM   1410  C3' U      44      25.714  52.982  14.842  1.00  0.00
ATOM   1411  H3' U      44      25.500  52.995  15.911  1.00  0.00
ATOM   1412  C2' U      44      26.329  51.603  14.464  1.00  0.00
ATOM   1413  H2' U      44      25.812  50.735  14.872  1.00  0.00
ATOM   1414  O2' U      44      26.321  51.488  13.045  1.00  0.00
ATOM   1415 HO2' U      44      25.866  50.675  12.813  1.00  0.00
ATOM   1416  O3' U      44      24.566  53.225  14.013  1.00  0.00
ATOM   1417  P   A      45      23.114  52.723  14.297  1.00  0.00
ATOM   1418  OP1 A      45      22.169  53.629  13.568  1.00  0.00
ATOM   1419  OP2 A      45      22.937  52.501  15.717  1.00  0.00
ATOM   1420  O5' A      45      23.027  51.269  13.669  1.00  0.00
ATOM   1421  C5' A      45      23.033  51.172  12.291  1.00  0.00
ATOM   1422  H5' A      45      23.620  51.935  11.781  1.00  0.00
ATOM   1423 H5'' A      45      22.002  51.335  11.975  1.00  0.00
ATOM   1424  C4' A      45      23.502  49.739  11.799  1.00  0.00
ATOM   1425  H4' A      45      23.841  49.716  10.763  1.00  0.00
ATOM   1426  O4' A      45      24.619  49.326  12.551  1.00  0.00
ATOM   1427  C1' A      45      24.525  47.930  12.724  1.00  0.00
ATOM   1428  H1' A      45      25.439  47.498  12.317  1.00  0.00
ATOM   1429  N9  A      45      24.325  47.598  14.120  1.00  0.00
ATOM   1430  C8  A      45      23.905  48.453  15.151  1.00  0.00
ATOM   1431  H8  A      45      23.547  49.416  14.819  1.00  0.00
ATOM   1432  N7  A      45      24.045  47.930  16.337  1.00  0.00
ATOM   1433  C5  A      45      24.292  46.554  16.049  1.00  0.00
ATOM   1434  C6  A      45      24.457  45.392  16.806  1.00  0.00
ATOM   1435  N6  A      45      24.511  45.324  18.119  1.00  0.00
ATOM   1436  H61 A      45      24.560  44.383  18.484  1.00  0.00
ATOM   1437  H62 A      45      24.469  46.172  18.667  1.00  0.00
ATOM   1438  N1  A      45      24.915  44.295  16.226  1.00  0.00
ATOM   1439  C2  A      45      25.068  44.268  14.907  1.00  0.00
ATOM   1440  H2  A      45      25.456  43.325  14.552  1.00  0.00
ATOM   1441  N3  A      45      24.809  45.196  14.054  1.00  0.00
ATOM   1442  C4  A      45      24.505  46.344  14.674  1.00  0.00
ATOM   1443  C3' A      45      22.412  48.656  11.996  1.00  0.00
ATOM   1444  H3' A      45      21.961  48.751  12.984  1.00  0.00
ATOM   1445  C2' A      45      23.260  47.357  12.027  1.00  0.00
ATOM   1446  H2' A      45      22.707  46.631  12.622  1.00  0.00
ATOM   1447  O2' A      45      23.599  46.808  10.721  1.00  0.00
ATOM   1448 HO2' A      45      23.018  47.142  10.034  1.00  0.00
ATOM   1449  O3' A      45      21.434  48.553  10.943  1.00  0.00
ATOM   1450  P   C      46      19.996  48.243  11.345  1.00  0.00
ATOM   1451  OP1 C      46      19.172  48.409  10.094  1.00  0.00
ATOM   1452  OP2 C      46      19.649  48.925  12.609  1.00  0.00
ATOM   1453  O5' C      46      20.190  46.628  11.613  1.00  0.00
ATOM   1454  C5' C      46      20.221  45.652  10.606  1.00  0.00
ATOM   1455  H5' C      46      20.953  45.845   9.822  1.00  0.00
ATOM   1456 H5'' C      46      19.258  45.621  10.095  1.00  0.00
ATOM   1457  C4' C      46      20.499  44.216  11.113  1.00  0.00
ATOM   1458  H4' C      46      20.636  43.592  10.230  1.00  0.00
ATOM   1459  O4' C      46      21.581  44.039  11.985  1.00  0.00
ATOM   1460  C1' C      46      21.195  43.069  12.959  1.00  0.00
ATOM   1461  H1' C      46      21.940  42.275  12.901  1.00  0.00
ATOM   1462  N1  C      46      21.121  43.500  14.322  1.00  0.00
ATOM   1463  C6  C      46      20.740  44.728  14.686  1.00  0.00
ATOM   1464  H6  C      46      20.456  45.400  13.889  1.00  0.00
ATOM   1465  C5  C      46      20.912  45.165  15.957  1.00  0.00
ATOM   1466  H5  C      46      20.769  46.187  16.274  1.00  0.00
ATOM   1467  C4  C      46      21.373  44.215  16.903  1.00  0.00
ATOM   1468  N4  C      46      21.563  44.510  18.157  1.00  0.00
ATOM   1469  H41 C      46      22.128  43.890  18.719  1.00  0.00
ATOM   1470  H42 C      46      21.313  45.443  18.453  1.00  0.00
ATOM   1471  N3  C      46      21.584  42.962  16.622  1.00  0.00
ATOM   1472  C2  C      46      21.390  42.498  15.329  1.00  0.00
ATOM   1473  O2  C      46      21.532  41.293  15.092  1.00  0.00
ATOM   1474  C3' C      46      19.253  43.669  11.793  1.00  0.00
ATOM   1475  H3' C      46      18.907  44.353  12.568  1.00  0.00
ATOM   1476  C2' C      46      19.838  42.450  12.557  1.00  0.00
ATOM   1477  H2' C      46      19.205  42.155  13.394  1.00  0.00
ATOM   1478  O2' C      46      20.314  41.361  11.773  1.00  0.00
ATOM   1479 HO2' C      46      19.539  41.067  11.289  1.00  0.00
ATOM   1480  O3' C      46      18.327  43.269  10.859  1.00  0.00
ATOM   1481  P   U      47      16.902  42.684  11.200  1.00  0.00
ATOM   1482  OP1 U      47      15.963  42.978  10.100  1.00  0.00
ATOM   1483  OP2 U      47      16.450  43.064  12.494  1.00  0.00
ATOM   1484  O5' U      47      17.117  41.107  11.104  1.00  0.00
ATOM   1485  C5' U      47      17.351  40.422   9.895  1.00  0.00
ATOM   1486  H5' U      47      18.170  40.840   9.310  1.00  0.00
ATOM   1487 H5'' U      47      16.476  40.546   9.256  1.00  0.00
ATOM   1488  C4' U      47      17.452  38.918  10.041  1.00  0.00
ATOM   1489  H4' U      47      17.207  38.392   9.118  1.00  0.00
ATOM   1490  O4' U      47      18.760  38.532  10.449  1.00  0.00
ATOM   1491  C1' U      47      18.635  37.229  11.016  1.00  0.00
ATOM   1492  H1' U      47      19.043  36.556  10.262  1.00  0.00
ATOM   1493  N1  U      47      19.366  37.160  12.336  1.00  0.00
ATOM   1494  C6  U      47      19.726  38.256  13.041  1.00  0.00
ATOM   1495  H6  U      47      19.374  39.181  12.609  1.00  0.00
ATOM   1496  C5  U      47      20.200  38.162  14.353  1.00  0.00
ATOM   1497  H5  U      47      20.316  39.122  14.834  1.00  0.00
ATOM   1498  C4  U      47      20.522  36.882  14.932  1.00  0.00
ATOM   1499  O4  U      47      21.097  36.705  16.029  1.00  0.00
ATOM   1500  N3  U      47      20.262  35.866  14.116  1.00  0.00
ATOM   1501  H3  U      47      20.295  34.976  14.592  1.00  0.00
ATOM   1502  C2  U      47      19.623  35.909  12.855  1.00  0.00
ATOM   1503  O2  U      47      19.508  34.887  12.215  1.00  0.00
ATOM   1504  C3' U      47      16.529  38.350  11.108  1.00  0.00
ATOM   1505  H3' U      47      16.655  38.867  12.059  1.00  0.00
ATOM   1506  C2' U      47      17.113  36.970  11.246  1.00  0.00
ATOM   1507  H2' U      47      16.955  36.673  12.283  1.00  0.00
ATOM   1508  O2' U      47      16.693  36.118  10.227  1.00  0.00
ATOM   1509 HO2' U      47      15.949  36.619   9.885  1.00  0.00
ATOM   1510  O3' U      47      15.122  38.180  10.838  1.00  0.00
ATOM   1511  P   G      48      13.988  38.472  11.926  1.00  0.00
ATOM   1512  OP1 G      48      12.690  37.891  11.501  1.00  0.00
ATOM   1513  OP2 G      48      14.073  39.893  12.252  1.00  0.00
ATOM   1514  O5' G      48      14.491  37.742  13.281  1.00  0.00
ATOM   1515  C5' G      48      14.490  36.277  13.307  1.00  0.00
ATOM   1516  H5' G      48      14.955  35.892  12.399  1.00  0.00
ATOM   1517 H5'' G      48      13.476  35.880  13.366  1.00  0.00
ATOM   1518  C4' G      48      15.313  35.657  14.401  1.00  0.00
ATOM   1519  H4' G      48      15.334  34.579  14.238  1.00  0.00
ATOM   1520  O4' G      48      16.662  36.112  14.569  1.00  0.00
ATOM   1521  C1' G      48      17.002  36.131  15.899  1.00  0.00
ATOM   1522  H1' G      48      17.907  35.557  16.100  1.00  0.00
ATOM   1523  N9  G      48      17.173  37.521  16.463  1.00  0.00
ATOM   1524  C8  G      48      17.016  38.713  15.742  1.00  0.00
ATOM   1525  H8  G      48      16.559  38.690  14.764  1.00  0.00
ATOM   1526  N7  G      48      17.652  39.763  16.333  1.00  0.00
ATOM   1527  C5  G      48      17.905  39.228  17.587  1.00  0.00
ATOM   1528  C6  G      48      18.472  39.824  18.797  1.00  0.00
ATOM   1529  O6  G      48      18.912  41.008  18.920  1.00  0.00
ATOM   1530  N1  G      48      18.413  38.943  19.914  1.00  0.00
ATOM   1531  H1  G      48      18.835  39.345  20.738  1.00  0.00
ATOM   1532  C2  G      48      18.023  37.707  19.886  1.00  0.00
ATOM   1533  N2  G      48      18.128  37.078  21.048  1.00  0.00
ATOM   1534  H21 G      48      18.404  37.499  21.923  1.00  0.00
ATOM   1535  H22 G      48      17.784  36.131  21.123  1.00  0.00
ATOM   1536  N3  G      48      17.622  37.037  18.786  1.00  0.00
ATOM   1537  C4  G      48      17.549  37.918  17.717  1.00  0.00
ATOM   1538  C3' G      48      14.631  35.850  15.694  1.00  0.00
ATOM   1539  H3' G      48      14.247  36.855  15.871  1.00  0.00
ATOM   1540  C2' G      48      15.826  35.509  16.635  1.00  0.00
ATOM   1541  H2' G      48      15.734  35.940  17.632  1.00  0.00
ATOM   1542  O2' G      48      16.088  34.088  16.700  1.00  0.00
ATOM   1543 HO2' G      48      15.235  33.708  16.475  1.00  0.00
ATOM   1544  O3' G      48      13.698  34.888  15.882  1.00  0.00
ATOM   1545  P   A      49      12.249  35.358  16.262  1.00  0.00
ATOM   1546  OP1 A      49      11.263  34.205  16.106  1.00  0.00
ATOM   1547  OP2 A      49      12.005  36.595  15.537  1.00  0.00
ATOM   1548  O5' A      49      12.516  35.620  17.816  1.00  0.00
ATOM   1549  C5' A      49      12.772  34.529  18.710  1.00  0.00
ATOM   1550  H5' A      49      13.638  33.990  18.326  1.00  0.00
ATOM   1551 H5'' A      49      11.857  33.961  18.880  1.00  0.00
ATOM   1552  C4' A      49      13.325  35.004  20.034  1.00  0.00
ATOM   1553  H4' A      49      13.553  34.096  20.592  1.00  0.00
ATOM   1554  O4' A      49      14.470  35.742  19.791  1.00  0.00
ATOM   1555  C1' A      49      14.739  36.529  20.948  1.00  0.00
ATOM   1556  H1' A      49      15.706  36.265  21.378  1.00  0.00
ATOM   1557  N9  A      49      14.844  37.891  20.401  1.00  0.00
ATOM   1558  C8  A      49      14.311  38.418  19.298  1.00  0.00
ATOM   1559  H8  A      49      13.772  37.858  18.547  1.00  0.00
ATOM   1560  N7  A      49      14.666  39.666  18.990  1.00  0.00
ATOM   1561  C5  A      49      15.320  40.060  20.197  1.00  0.00
ATOM   1562  C6  A      49      16.019  41.204  20.688  1.00  0.00
ATOM   1563  N6  A      49      16.391  42.297  20.118  1.00  0.00
ATOM   1564  H61 A      49      17.176  42.814  20.487  1.00  0.00
ATOM   1565  H62 A      49      15.860  42.548  19.296  1.00  0.00
ATOM   1566  N1  A      49      16.657  41.134  21.810  1.00  0.00
ATOM   1567  C2  A      49      16.521  40.043  22.591  1.00  0.00
ATOM   1568  H2  A      49      17.057  40.199  23.516  1.00  0.00
ATOM   1569  N3  A      49      15.848  38.975  22.344  1.00  0.00
ATOM   1570  C4  A      49      15.326  38.981  21.079  1.00  0.00
ATOM   1571  C3' A      49      12.399  35.931  20.832  1.00  0.00
ATOM   1572  H3' A      49      12.124  36.835  20.288  1.00  0.00
ATOM   1573  C2' A      49      13.479  36.382  21.843  1.00  0.00
ATOM   1574  H2' A      49      13.255  37.352  22.286  1.00  0.00
ATOM   1575  O2' A      49      13.858  35.350  22.755  1.00  0.00
ATOM   1576 HO2' A      49      13.103  34.763  22.827  1.00  0.00
ATOM   1577  O3' A      49      11.267  35.288  21.416  1.00  0.00
ATOM   1578  P   U      50       9.917  36.030  21.888  1.00  0.00
ATOM   1579  OP1 U      50       8.908  35.118  22.359  1.00  0.00
ATOM   1580  OP2 U      50       9.475  37.116  20.943  1.00  0.00
ATOM   1581  O5' U      50      10.592  36.762  23.176  1.00  0.00
ATOM   1582  C5' U      50      10.826  36.189  24.411  1.00  0.00
ATOM   1583  H5' U      50      11.516  35.345  24.384  1.00  0.00
ATOM   1584 H5'' U      50       9.865  36.001  24.890  1.00  0.00
ATOM   1585  C4' U      50      11.431  37.307  25.318  1.00  0.00
ATOM   1586  H4' U      50      11.734  36.962  26.306  1.00  0.00
ATOM   1587  O4' U      50      12.661  37.868  24.772  1.00  0.00
ATOM   1588  C1' U      50      12.783  39.208  25.439  1.00  0.00
ATOM   1589  H1' U      50      13.636  39.205  26.117  1.00  0.00
ATOM   1590  N1  U      50      12.897  40.183  24.340  1.00  0.00
ATOM   1591  C6  U      50      12.631  39.952  22.945  1.00  0.00
ATOM   1592  H6  U      50      12.231  38.975  22.715  1.00  0.00
ATOM   1593  C5  U      50      12.885  40.853  21.984  1.00  0.00
ATOM   1594  H5  U      50      12.808  40.591  20.939  1.00  0.00
ATOM   1595  C4  U      50      13.371  42.138  22.304  1.00  0.00
ATOM   1596  O4  U      50      13.560  43.064  21.513  1.00  0.00
ATOM   1597  N3  U      50      13.506  42.387  23.655  1.00  0.00
ATOM   1598  H3  U      50      13.852  43.304  23.899  1.00  0.00
ATOM   1599  C2  U      50      13.339  41.452  24.645  1.00  0.00
ATOM   1600  O2  U      50      13.636  41.719  25.816  1.00  0.00
ATOM   1601  C3' U      50      10.568  38.509  25.485  1.00  0.00
ATOM   1602  H3' U      50      10.269  38.879  24.504  1.00  0.00
ATOM   1603  C2' U      50      11.503  39.375  26.186  1.00  0.00
ATOM   1604  H2' U      50      11.135  40.401  26.215  1.00  0.00
ATOM   1605  O2' U      50      11.591  38.990  27.563  1.00  0.00
ATOM   1606 HO2' U      50      10.770  38.636  27.912  1.00  0.00
ATOM   1607  O3' U      50       9.429  38.150  26.223  1.00  0.00
ATOM   1608  P   A      51       8.184  39.122  26.480  1.00  0.00
ATOM   1609  OP1 A      51       7.318  38.362  27.371  1.00  0.00
ATOM   1610  OP2 A      51       7.641  39.464  25.173  1.00  0.00
ATOM   1611  O5' A      51       8.618  40.408  27.222  1.00  0.00
ATOM   1612  C5' A      51       8.894  40.417  28.623  1.00  0.00
ATOM   1613  H5' A      51       9.587  39.641  28.946  1.00  0.00
ATOM   1614 H5'' A      51       8.021  40.301  29.266  1.00  0.00
ATOM   1615  C4' A      51       9.492  41.697  29.045  1.00  0.00
ATOM   1616  H4' A      51       9.841  41.611  30.074  1.00  0.00
ATOM   1617  O4' A      51      10.700  41.973  28.369  1.00  0.00
ATOM   1618  C1' A      51      10.801  43.376  28.194  1.00  0.00
ATOM   1619  H1' A      51      11.750  43.738  28.592  1.00  0.00
ATOM   1620  N9  A      51      10.696  43.758  26.745  1.00  0.00
ATOM   1621  C8  A      51      10.293  42.961  25.706  1.00  0.00
ATOM   1622  H8  A      51       9.863  41.974  25.799  1.00  0.00
ATOM   1623  N7  A      51      10.320  43.576  24.510  1.00  0.00
ATOM   1624  C5  A      51      10.820  44.833  24.780  1.00  0.00
ATOM   1625  C6  A      51      11.068  46.029  24.078  1.00  0.00
ATOM   1626  N6  A      51      11.002  46.334  22.774  1.00  0.00
ATOM   1627  H61 A      51      11.080  47.305  22.508  1.00  0.00
ATOM   1628  H62 A      51      11.175  45.536  22.180  1.00  0.00
ATOM   1629  N1  A      51      11.606  47.123  24.641  1.00  0.00
ATOM   1630  C2  A      51      11.599  47.151  25.952  1.00  0.00
ATOM   1631  H2  A      51      11.962  48.050  26.427  1.00  0.00
ATOM   1632  N3  A      51      11.349  46.141  26.861  1.00  0.00
ATOM   1633  C4  A      51      11.000  44.975  26.180  1.00  0.00
ATOM   1634  C3' A      51       8.529  42.837  28.963  1.00  0.00
ATOM   1635  H3' A      51       7.996  42.831  28.012  1.00  0.00
ATOM   1636  C2' A      51       9.658  43.911  29.006  1.00  0.00
ATOM   1637  H2' A      51       9.270  44.885  28.708  1.00  0.00
ATOM   1638  O2' A      51      10.145  44.213  30.299  1.00  0.00
ATOM   1639 HO2' A      51      10.467  45.115  30.237  1.00  0.00
ATOM   1640  O3' A      51       7.597  43.005  30.028  1.00  0.00
ATOM   1641  P   C      52       6.325  43.994  29.916  1.00  0.00
ATOM   1642  OP1 C      52       5.625  44.018  31.238  1.00  0.00
ATOM   1643  OP2 C      52       5.492  43.676  28.729  1.00  0.00
ATOM   1644  O5' C      52       7.144  45.325  29.736  1.00  0.00
ATOM   1645  C5' C      52       7.541  46.129  30.780  1.00  0.00
ATOM   1646  H5' C      52       8.164  45.598  31.499  1.00  0.00
ATOM   1647 H5'' C      52       6.729  46.231  31.500  1.00  0.00
ATOM   1648  C4' C      52       8.143  47.522  30.398  1.00  0.00
ATOM   1649  H4' C      52       8.443  48.031  31.314  1.00  0.00
ATOM   1650  O4' C      52       9.225  47.501  29.527  1.00  0.00
ATOM   1651  C1' C      52       9.153  48.677  28.688  1.00  0.00
ATOM   1652  H1' C      52      10.068  49.244  28.856  1.00  0.00
ATOM   1653  N1  C      52       8.789  48.308  27.285  1.00  0.00
ATOM   1654  C6  C      52       8.460  47.064  26.969  1.00  0.00
ATOM   1655  H6  C      52       8.292  46.355  27.766  1.00  0.00
ATOM   1656  C5  C      52       8.252  46.758  25.675  1.00  0.00
ATOM   1657  H5  C      52       7.920  45.753  25.462  1.00  0.00
ATOM   1658  C4  C      52       8.412  47.810  24.739  1.00  0.00
ATOM   1659  N4  C      52       8.273  47.596  23.429  1.00  0.00
ATOM   1660  H41 C      52       8.642  48.335  22.849  1.00  0.00
ATOM   1661  H42 C      52       7.954  46.719  23.042  1.00  0.00
ATOM   1662  N3  C      52       8.848  49.031  25.040  1.00  0.00
ATOM   1663  C2  C      52       9.072  49.254  26.296  1.00  0.00
ATOM   1664  O2  C      52       9.598  50.338  26.594  1.00  0.00
ATOM   1665  C3' C      52       7.066  48.417  29.839  1.00  0.00
ATOM   1666  H3' C      52       6.493  47.963  29.030  1.00  0.00
ATOM   1667  C2' C      52       7.925  49.510  29.294  1.00  0.00
ATOM   1668  H2' C      52       7.414  50.094  28.529  1.00  0.00
ATOM   1669  O2' C      52       8.484  50.554  30.176  1.00  0.00
ATOM   1670 HO2' C      52       8.107  50.398  31.046  1.00  0.00
ATOM   1671  O3' C      52       6.252  48.846  30.947  1.00  0.00
ATOM   1672  P   A      53       4.849  49.456  30.676  1.00  0.00
ATOM   1673  OP1 A      53       4.359  50.056  31.914  1.00  0.00
ATOM   1674  OP2 A      53       4.016  48.429  30.022  1.00  0.00
ATOM   1675  O5' A      53       5.175  50.642  29.640  1.00  0.00
ATOM   1676  C5' A      53       5.606  51.933  30.075  1.00  0.00
ATOM   1677  H5' A      53       6.436  51.853  30.776  1.00  0.00
ATOM   1678 H5'' A      53       4.733  52.361  30.568  1.00  0.00
ATOM   1679  C4' A      53       5.922  52.860  28.907  1.00  0.00
ATOM   1680  H4' A      53       6.338  53.807  29.251  1.00  0.00
ATOM   1681  O4' A      53       6.944  52.321  27.999  1.00  0.00
ATOM   1682  C1' A      53       6.659  52.739  26.697  1.00  0.00
ATOM   1683  H1' A      53       7.546  53.310  26.423  1.00  0.00
ATOM   1684  N9  A      53       6.452  51.588  25.786  1.00  0.00
ATOM   1685  C8  A      53       5.920  50.355  26.077  1.00  0.00
ATOM   1686  H8  A      53       5.780  49.972  27.077  1.00  0.00
ATOM   1687  N7  A      53       5.600  49.663  25.009  1.00  0.00
ATOM   1688  C5  A      53       6.096  50.484  23.936  1.00  0.00
ATOM   1689  C6  A      53       6.277  50.286  22.552  1.00  0.00
ATOM   1690  N6  A      53       6.047  49.154  21.909  1.00  0.00
ATOM   1691  H61 A      53       6.246  49.150  20.919  1.00  0.00
ATOM   1692  H62 A      53       5.547  48.395  22.351  1.00  0.00
ATOM   1693  N1  A      53       6.838  51.245  21.745  1.00  0.00
ATOM   1694  C2  A      53       7.133  52.359  22.387  1.00  0.00
ATOM   1695  H2  A      53       7.532  53.102  21.713  1.00  0.00
ATOM   1696  N3  A      53       7.050  52.691  23.669  1.00  0.00
ATOM   1697  C4  A      53       6.550  51.687  24.401  1.00  0.00
ATOM   1698  C3' A      53       4.670  53.092  28.001  1.00  0.00
ATOM   1699  H3' A      53       4.059  52.201  27.855  1.00  0.00
ATOM   1700  C2' A      53       5.346  53.555  26.718  1.00  0.00
ATOM   1701  H2' A      53       4.662  53.359  25.892  1.00  0.00
ATOM   1702  O2' A      53       5.650  54.915  26.625  1.00  0.00
ATOM   1703 HO2' A      53       5.200  55.236  25.840  1.00  0.00
ATOM   1704  O3' A      53       3.907  54.163  28.609  1.00  0.00
ATOM   1705  P   C      54       2.377  54.378  28.221  1.00  0.00
ATOM   1706  OP1 C      54       1.910  55.425  29.157  1.00  0.00
ATOM   1707  OP2 C      54       1.702  53.033  28.135  1.00  0.00
ATOM   1708  O5' C      54       2.381  54.963  26.743  1.00  0.00
ATOM   1709  C5' C      54       2.841  56.313  26.428  1.00  0.00
ATOM   1710  H5' C      54       3.698  56.675  26.997  1.00  0.00
ATOM   1711 H5'' C      54       2.075  57.070  26.596  1.00  0.00
ATOM   1712  C4' C      54       3.201  56.484  24.941  1.00  0.00
ATOM   1713  H4' C      54       3.571  57.487  24.730  1.00  0.00
ATOM   1714  O4' C      54       4.121  55.480  24.483  1.00  0.00
ATOM   1715  C1' C      54       4.001  55.347  23.062  1.00  0.00
ATOM   1716  H1' C      54       4.761  55.904  22.512  1.00  0.00
ATOM   1717  N1  C      54       3.766  53.970  22.549  1.00  0.00
ATOM   1718  C6  C      54       3.408  52.968  23.387  1.00  0.00
ATOM   1719  H6  C      54       3.335  53.194  24.441  1.00  0.00
ATOM   1720  C5  C      54       3.160  51.728  22.899  1.00  0.00
ATOM   1721  H5  C      54       2.840  50.883  23.490  1.00  0.00
ATOM   1722  C4  C      54       3.323  51.454  21.508  1.00  0.00
ATOM   1723  N4  C      54       2.909  50.416  20.888  1.00  0.00
ATOM   1724  H41 C      54       2.985  50.491  19.884  1.00  0.00
ATOM   1725  H42 C      54       2.550  49.633  21.417  1.00  0.00
ATOM   1726  N3  C      54       3.649  52.448  20.655  1.00  0.00
ATOM   1727  C2  C      54       3.869  53.692  21.139  1.00  0.00
ATOM   1728  O2  C      54       4.064  54.544  20.324  1.00  0.00
ATOM   1729  C3' C      54       2.002  56.336  24.022  1.00  0.00
ATOM   1730  H3' C      54       1.470  55.419  24.275  1.00  0.00
ATOM   1731  C2' C      54       2.811  56.265  22.716  1.00  0.00
ATOM   1732  H2' C      54       2.252  55.875  21.866  1.00  0.00
ATOM   1733  O2' C      54       3.317  57.500  22.329  1.00  0.00
ATOM   1734 HO2' C      54       2.642  58.181  22.375  1.00  0.00
ATOM   1735  O3' C      54       1.169  57.419  24.163  1.00  0.00
ATOM   1736  P   A      55      -0.348  57.448  23.765  1.00  0.00
ATOM   1737  OP1 A      55      -0.975  58.778  23.980  1.00  0.00
ATOM   1738  OP2 A      55      -0.965  56.377  24.533  1.00  0.00
ATOM   1739  O5' A      55      -0.410  57.080  22.243  1.00  0.00
ATOM   1740  C5' A      55       0.010  58.062  21.294  1.00  0.00
ATOM   1741  H5' A      55       1.038  58.331  21.533  1.00  0.00
ATOM   1742 H5'' A      55      -0.672  58.912  21.307  1.00  0.00
ATOM   1743  C4' A      55      -0.044  57.498  19.840  1.00  0.00
ATOM   1744  H4' A      55       0.083  58.258  19.070  1.00  0.00
ATOM   1745  O4' A      55       0.745  56.416  19.623  1.00  0.00
ATOM   1746  C1' A      55       0.267  55.554  18.619  1.00  0.00
ATOM   1747  H1' A      55       1.001  55.422  17.824  1.00  0.00
ATOM   1748  N9  A      55      -0.011  54.213  19.192  1.00  0.00
ATOM   1749  C8  A      55       0.105  53.879  20.495  1.00  0.00
ATOM   1750  H8  A      55       0.342  54.540  21.316  1.00  0.00
ATOM   1751  N7  A      55       0.055  52.575  20.680  1.00  0.00
ATOM   1752  C5  A      55      -0.028  52.011  19.388  1.00  0.00
ATOM   1753  C6  A      55       0.066  50.687  18.828  1.00  0.00
ATOM   1754  N6  A      55      -0.056  49.594  19.580  1.00  0.00
ATOM   1755  H61 A      55      -0.035  48.741  19.040  1.00  0.00
ATOM   1756  H62 A      55      -0.354  49.670  20.542  1.00  0.00
ATOM   1757  N1  A      55       0.399  50.538  17.562  1.00  0.00
ATOM   1758  C2  A      55       0.308  51.670  16.797  1.00  0.00
ATOM   1759  H2  A      55       0.581  51.643  15.753  1.00  0.00
ATOM   1760  N3  A      55       0.126  52.977  17.112  1.00  0.00
ATOM   1761  C4  A      55      -0.038  53.065  18.461  1.00  0.00
ATOM   1762  C3' A      55      -1.417  56.913  19.492  1.00  0.00
ATOM   1763  H3' A      55      -1.788  56.266  20.287  1.00  0.00
ATOM   1764  C2' A      55      -1.112  56.115  18.147  1.00  0.00
ATOM   1765  H2' A      55      -1.895  55.382  17.952  1.00  0.00
ATOM   1766  O2' A      55      -0.806  56.899  16.995  1.00  0.00
ATOM   1767 HO2' A      55      -1.398  57.654  17.017  1.00  0.00
ATOM   1768  O3' A      55      -2.292  58.031  19.418  1.00  0.00
ATOM   1769  P   A      56      -3.656  57.978  18.503  1.00  0.00
ATOM   1770  OP1 A      56      -4.567  59.053  18.989  1.00  0.00
ATOM   1771  OP2 A      56      -4.195  56.624  18.520  1.00  0.00
ATOM   1772  O5' A      56      -3.243  58.381  17.093  1.00  0.00
ATOM   1773  C5' A      56      -4.238  58.775  16.208  1.00  0.00
ATOM   1774  H5' A      56      -4.841  59.582  16.624  1.00  0.00
ATOM   1775 H5'' A      56      -4.920  57.932  16.312  1.00  0.00
ATOM   1776  C4' A      56      -3.744  59.101  14.806  1.00  0.00
ATOM   1777  H4' A      56      -4.603  59.264  14.155  1.00  0.00
ATOM   1778  O4' A      56      -3.107  60.387  14.834  1.00  0.00
ATOM   1779  C1' A      56      -1.724  60.194  14.367  1.00  0.00
ATOM   1780  H1' A      56      -1.410  61.094  13.838  1.00  0.00
ATOM   1781  N9  A      56      -0.870  60.000  15.589  1.00  0.00
ATOM   1782  C8  A      56      -1.103  60.396  16.841  1.00  0.00
ATOM   1783  H8  A      56      -2.089  60.738  17.120  1.00  0.00
ATOM   1784  N7  A      56      -0.068  60.367  17.676  1.00  0.00
ATOM   1785  C5  A      56       0.960  59.883  16.871  1.00  0.00
ATOM   1786  C6  A      56       2.279  59.512  17.127  1.00  0.00
ATOM   1787  N6  A      56       2.858  59.641  18.331  1.00  0.00
ATOM   1788  H61 A      56       3.774  59.217  18.362  1.00  0.00
ATOM   1789  H62 A      56       2.310  59.820  19.160  1.00  0.00
ATOM   1790  N1  A      56       3.031  59.073  16.141  1.00  0.00
ATOM   1791  C2  A      56       2.520  58.958  14.946  1.00  0.00
ATOM   1792  H2  A      56       3.218  58.659  14.178  1.00  0.00
ATOM   1793  N3  A      56       1.276  59.332  14.563  1.00  0.00
ATOM   1794  C4  A      56       0.509  59.689  15.596  1.00  0.00
ATOM   1795  C3' A      56      -2.822  58.091  14.088  1.00  0.00
ATOM   1796  H3' A      56      -2.289  57.576  14.887  1.00  0.00
ATOM   1797  C2' A      56      -1.741  58.975  13.449  1.00  0.00
ATOM   1798  H2' A      56      -0.781  58.478  13.310  1.00  0.00
ATOM   1799  O2' A      56      -2.284  59.435  12.189  1.00  0.00
ATOM   1800 HO2' A      56      -1.915  58.841  11.532  1.00  0.00
ATOM   1801  O3' A      56      -3.578  57.192  13.297  1.00  0.00
ATOM   1802  P   C      57      -2.757  56.064  12.573  1.00  0.00
ATOM   1803  OP1 C      57      -3.618  54.930  12.409  1.00  0.00
ATOM   1804  OP2 C      57      -1.502  55.896  13.359  1.00  0.00
ATOM   1805  O5' C      57      -2.391  56.644  11.074  1.00  0.00
ATOM   1806  C5' C      57      -3.402  56.850  10.060  1.00  0.00
ATOM   1807  H5' C      57      -4.185  57.521  10.412  1.00  0.00
ATOM   1808 H5'' C      57      -3.863  55.878   9.882  1.00  0.00
ATOM   1809  C4' C      57      -2.787  57.407   8.777  1.00  0.00
ATOM   1810  H4' C      57      -3.561  57.576   8.028  1.00  0.00
ATOM   1811  O4' C      57      -2.161  58.641   9.084  1.00  0.00
ATOM   1812  C1' C      57      -1.102  58.796   8.150  1.00  0.00
ATOM   1813  H1' C      57      -1.548  59.056   7.190  1.00  0.00
ATOM   1814  N1  C      57      -0.200  59.802   8.676  1.00  0.00
ATOM   1815  C6  C      57       0.226  59.713   9.970  1.00  0.00
ATOM   1816  H6  C      57      -0.021  58.820  10.525  1.00  0.00
ATOM   1817  C5  C      57       0.907  60.794  10.466  1.00  0.00
ATOM   1818  H5  C      57       1.284  60.880  11.474  1.00  0.00
ATOM   1819  C4  C      57       1.100  61.932   9.658  1.00  0.00
ATOM   1820  N4  C      57       1.811  62.866  10.148  1.00  0.00
ATOM   1821  H41 C      57       2.296  63.512   9.541  1.00  0.00
ATOM   1822  H42 C      57       2.168  62.655  11.069  1.00  0.00
ATOM   1823  N3  C      57       0.720  61.955   8.348  1.00  0.00
ATOM   1824  C2  C      57       0.067  60.904   7.895  1.00  0.00
ATOM   1825  O2  C      57      -0.157  60.991   6.662  1.00  0.00
ATOM   1826  C3' C      57      -1.752  56.510   8.123  1.00  0.00
ATOM   1827  H3' C      57      -1.558  55.675   8.795  1.00  0.00
ATOM   1828  C2' C      57      -0.470  57.404   8.057  1.00  0.00
ATOM   1829  H2' C      57       0.167  57.327   8.939  1.00  0.00
ATOM   1830  O2' C      57       0.238  57.315   6.815  1.00  0.00
ATOM   1831 HO2' C      57      -0.215  56.622   6.328  1.00  0.00
ATOM   1832  O3' C      57      -2.152  56.146   6.821  1.00  0.00
ATOM   1833  P   A      58      -2.955  54.890   6.616  1.00  0.00
ATOM   1834  OP1 A      58      -3.582  54.797   5.293  1.00  0.00
ATOM   1835  OP2 A      58      -3.818  54.566   7.761  1.00  0.00
ATOM   1836  O5' A      58      -1.853  53.855   6.650  1.00  0.00
ATOM   1837  C5' A      58      -1.179  53.454   5.508  1.00  0.00
ATOM   1838  H5' A      58      -0.890  54.366   4.987  1.00  0.00
ATOM   1839 H5'' A      58      -1.848  52.960   4.803  1.00  0.00
ATOM   1840  C4' A      58       0.067  52.537   5.762  1.00  0.00
ATOM   1841  H4' A      58       0.499  52.390   4.772  1.00  0.00
ATOM   1842  O4' A      58       0.953  53.465   6.390  1.00  0.00
ATOM   1843  C1' A      58       1.597  52.712   7.446  1.00  0.00
ATOM   1844  H1' A      58       2.672  52.845   7.319  1.00  0.00
ATOM   1845  N9  A      58       1.095  53.362   8.664  1.00  0.00
ATOM   1846  C8  A      58       0.133  53.071   9.578  1.00  0.00
ATOM   1847  H8  A      58      -0.534  52.245   9.380  1.00  0.00
ATOM   1848  N7  A      58       0.019  53.917  10.619  1.00  0.00
ATOM   1849  C5  A      58       0.950  54.913  10.264  1.00  0.00
ATOM   1850  C6  A      58       1.338  56.125  10.828  1.00  0.00
ATOM   1851  N6  A      58       0.713  56.641  11.859  1.00  0.00
ATOM   1852  H61 A      58       1.043  57.512  12.249  1.00  0.00
ATOM   1853  H62 A      58      -0.049  56.136  12.289  1.00  0.00
ATOM   1854  N1  A      58       2.265  56.918  10.244  1.00  0.00
ATOM   1855  C2  A      58       2.932  56.479   9.166  1.00  0.00
ATOM   1856  H2  A      58       3.695  57.126   8.759  1.00  0.00
ATOM   1857  N3  A      58       2.650  55.313   8.575  1.00  0.00
ATOM   1858  C4  A      58       1.628  54.568   9.132  1.00  0.00
ATOM   1859  C3' A      58      -0.140  51.299   6.584  1.00  0.00
ATOM   1860  H3' A      58      -1.014  51.542   7.188  1.00  0.00
ATOM   1861  C2' A      58       1.172  51.246   7.386  1.00  0.00
ATOM   1862  H2' A      58       0.999  50.909   8.408  1.00  0.00
ATOM   1863  O2' A      58       2.258  50.578   6.751  1.00  0.00
ATOM   1864 HO2' A      58       2.034  49.776   6.273  1.00  0.00
ATOM   1865  O3' A      58      -0.358  50.188   5.853  1.00  0.00
ATOM   1866  P   U      59      -1.085  48.891   6.433  1.00  0.00
ATOM   1867  OP1 U      59      -1.134  47.950   5.352  1.00  0.00
ATOM   1868  OP2 U      59      -2.230  49.328   7.146  1.00  0.00
ATOM   1869  O5' U      59      -0.047  48.220   7.489  1.00  0.00
ATOM   1870  C5' U      59      -0.215  48.346   8.907  1.00  0.00
ATOM   1871  H5' U      59      -1.231  48.005   9.105  1.00  0.00
ATOM   1872 H5'' U      59      -0.164  49.419   9.094  1.00  0.00
ATOM   1873  C4' U      59       0.870  47.564   9.691  1.00  0.00
ATOM   1874  H4' U      59       0.793  47.932  10.714  1.00  0.00
ATOM   1875  O4' U      59       0.461  46.223   9.539  1.00  0.00
ATOM   1876  C1' U      59       1.589  45.497   9.004  1.00  0.00
ATOM   1877  H1' U      59       2.124  45.085   9.859  1.00  0.00
ATOM   1878  N1  U      59       1.244  44.401   8.034  1.00  0.00
ATOM   1879  C6  U      59       0.550  44.683   6.836  1.00  0.00
ATOM   1880  H6  U      59       0.194  45.677   6.612  1.00  0.00
ATOM   1881  C5  U      59       0.227  43.704   5.982  1.00  0.00
ATOM   1882  H5  U      59      -0.263  44.038   5.079  1.00  0.00
ATOM   1883  C4  U      59       0.667  42.293   6.228  1.00  0.00
ATOM   1884  O4  U      59       0.703  41.459   5.390  1.00  0.00
ATOM   1885  N3  U      59       1.420  42.116   7.407  1.00  0.00
ATOM   1886  H3  U      59       1.822  41.209   7.597  1.00  0.00
ATOM   1887  C2  U      59       1.760  43.082   8.286  1.00  0.00
ATOM   1888  O2  U      59       2.267  42.744   9.333  1.00  0.00
ATOM   1889  C3' U      59       2.360  47.724   9.221  1.00  0.00
ATOM   1890  H3' U      59       2.458  48.631   8.625  1.00  0.00
ATOM   1891  C2' U      59       2.596  46.478   8.341  1.00  0.00
ATOM   1892  H2' U      59       2.337  46.767   7.323  1.00  0.00
ATOM   1893  O2' U      59       3.860  45.865   8.415  1.00  0.00
ATOM   1894 HO2' U      59       4.515  46.566   8.377  1.00  0.00
ATOM   1895  O3' U      59       3.220  47.727  10.340  1.00  0.00
ATOM   1896  P   G      60       4.697  48.410  10.385  1.00  0.00
ATOM   1897  OP1 G      60       5.284  48.341   9.053  1.00  0.00
ATOM   1898  OP2 G      60       5.456  47.735  11.470  1.00  0.00
ATOM   1899  O5' G      60       4.421  49.948  10.835  1.00  0.00
ATOM   1900  C5' G      60       4.322  50.984   9.896  1.00  0.00
ATOM   1901  H5' G      60       3.478  50.890   9.213  1.00  0.00
ATOM   1902 H5'' G      60       5.235  50.953   9.301  1.00  0.00
ATOM   1903  C4' G      60       4.159  52.266  10.680  1.00  0.00
ATOM   1904  H4' G      60       4.183  53.066   9.940  1.00  0.00
ATOM   1905  O4' G      60       2.983  52.183  11.468  1.00  0.00
ATOM   1906  C1' G      60       3.260  52.747  12.660  1.00  0.00
ATOM   1907  H1' G      60       2.540  53.531  12.892  1.00  0.00
ATOM   1908  N9  G      60       3.351  51.755  13.763  1.00  0.00
ATOM   1909  C8  G      60       3.160  50.407  13.823  1.00  0.00
ATOM   1910  H8  G      60       3.029  49.803  12.938  1.00  0.00
ATOM   1911  N7  G      60       3.389  49.868  14.994  1.00  0.00
ATOM   1912  C5  G      60       3.461  50.938  15.881  1.00  0.00
ATOM   1913  C6  G      60       3.502  51.066  17.312  1.00  0.00
ATOM   1914  O6  G      60       3.547  50.126  18.206  1.00  0.00
ATOM   1915  N1  G      60       3.601  52.375  17.781  1.00  0.00
ATOM   1916  H1  G      60       3.560  52.470  18.785  1.00  0.00
ATOM   1917  C2  G      60       3.587  53.459  16.980  1.00  0.00
ATOM   1918  N2  G      60       3.610  54.616  17.473  1.00  0.00
ATOM   1919  H21 G      60       3.652  54.719  18.477  1.00  0.00
ATOM   1920  H22 G      60       3.852  55.371  16.848  1.00  0.00
ATOM   1921  N3  G      60       3.527  53.427  15.658  1.00  0.00
ATOM   1922  C4  G      60       3.412  52.114  15.163  1.00  0.00
ATOM   1923  C3' G      60       5.330  52.495  11.622  1.00  0.00
ATOM   1924  H3' G      60       5.500  51.641  12.278  1.00  0.00
ATOM   1925  C2' G      60       4.660  53.429  12.529  1.00  0.00
ATOM   1926  H2' G      60       5.271  53.538  13.425  1.00  0.00
ATOM   1927  O2' G      60       4.399  54.680  11.983  1.00  0.00
ATOM   1928 HO2' G      60       4.427  55.341  12.679  1.00  0.00
ATOM   1929  O3' G      60       6.400  53.005  10.897  1.00  0.00
ATOM   1930  P   U      61       7.868  52.709  11.236  1.00  0.00
ATOM   1931  OP1 U      61       8.671  53.555  10.286  1.00  0.00
ATOM   1932  OP2 U      61       8.091  51.225  11.223  1.00  0.00
ATOM   1933  O5' U      61       8.153  53.265  12.664  1.00  0.00
ATOM   1934  C5' U      61       8.140  54.614  12.897  1.00  0.00
ATOM   1935  H5' U      61       7.150  54.991  12.640  1.00  0.00
ATOM   1936 H5'' U      61       8.828  55.191  12.280  1.00  0.00
ATOM   1937  C4' U      61       8.199  54.942  14.386  1.00  0.00
ATOM   1938  H4' U      61       8.036  56.016  14.479  1.00  0.00
ATOM   1939  O4' U      61       7.137  54.218  15.023  1.00  0.00
ATOM   1940  C1' U      61       7.582  54.094  16.405  1.00  0.00
ATOM   1941  H1' U      61       6.980  54.753  17.031  1.00  0.00
ATOM   1942  N1  U      61       7.427  52.755  16.939  1.00  0.00
ATOM   1943  C6  U      61       7.487  51.658  16.161  1.00  0.00
ATOM   1944  H6  U      61       7.605  51.692  15.088  1.00  0.00
ATOM   1945  C5  U      61       7.343  50.414  16.727  1.00  0.00
ATOM   1946  H5  U      61       7.432  49.634  15.985  1.00  0.00
ATOM   1947  C4  U      61       7.037  50.261  18.143  1.00  0.00
ATOM   1948  O4  U      61       6.915  49.221  18.745  1.00  0.00
ATOM   1949  N3  U      61       6.916  51.418  18.875  1.00  0.00
ATOM   1950  H3  U      61       6.600  51.301  19.828  1.00  0.00
ATOM   1951  C2  U      61       7.087  52.639  18.296  1.00  0.00
ATOM   1952  O2  U      61       6.920  53.580  19.060  1.00  0.00
ATOM   1953  C3' U      61       9.475  54.513  15.009  1.00  0.00
ATOM   1954  H3' U      61       9.757  53.509  14.692  1.00  0.00
ATOM   1955  C2' U      61       9.065  54.541  16.509  1.00  0.00
ATOM   1956  H2' U      61       9.626  53.815  17.098  1.00  0.00
ATOM   1957  O2' U      61       9.202  55.821  17.103  1.00  0.00
ATOM   1958 HO2' U      61       9.998  55.708  17.627  1.00  0.00
ATOM   1959  O3' U      61      10.535  55.447  14.706  1.00  0.00
ATOM   1960  P   G      62      12.031  55.047  14.892  1.00  0.00
ATOM   1961  OP1 G      62      12.863  56.067  14.156  1.00  0.00
ATOM   1962  OP2 G      62      12.199  53.594  14.397  1.00  0.00
ATOM   1963  O5' G      62      12.369  55.087  16.495  1.00  0.00
ATOM   1964  C5' G      62      12.557  56.376  17.133  1.00  0.00
ATOM   1965  H5' G      62      11.881  57.114  16.702  1.00  0.00
ATOM   1966 H5'' G      62      13.577  56.740  17.008  1.00  0.00
ATOM   1967  C4' G      62      12.289  56.250  18.679  1.00  0.00
ATOM   1968  H4' G      62      12.304  57.281  19.035  1.00  0.00
ATOM   1969  O4' G      62      11.072  55.702  19.033  1.00  0.00
ATOM   1970  C1' G      62      11.201  55.124  20.275  1.00  0.00
ATOM   1971  H1' G      62      10.532  55.582  21.004  1.00  0.00
ATOM   1972  N9  G      62      10.875  53.716  20.281  1.00  0.00
ATOM   1973  C8  G      62      10.861  52.840  19.238  1.00  0.00
ATOM   1974  H8  G      62      11.154  53.184  18.257  1.00  0.00
ATOM   1975  N7  G      62      10.636  51.615  19.458  1.00  0.00
ATOM   1976  C5  G      62      10.385  51.622  20.853  1.00  0.00
ATOM   1977  C6  G      62      10.125  50.544  21.761  1.00  0.00
ATOM   1978  O6  G      62      10.010  49.306  21.560  1.00  0.00
ATOM   1979  N1  G      62       9.977  51.024  23.061  1.00  0.00
ATOM   1980  H1  G      62       9.779  50.379  23.812  1.00  0.00
ATOM   1981  C2  G      62      10.148  52.300  23.453  1.00  0.00
ATOM   1982  N2  G      62       9.993  52.493  24.733  1.00  0.00
ATOM   1983  H21 G      62       9.787  51.658  25.263  1.00  0.00
ATOM   1984  H22 G      62      10.490  53.326  25.015  1.00  0.00
ATOM   1985  N3  G      62      10.541  53.339  22.633  1.00  0.00
ATOM   1986  C4  G      62      10.603  52.909  21.349  1.00  0.00
ATOM   1987  C3' G      62      13.370  55.465  19.419  1.00  0.00
ATOM   1988  H3' G      62      13.460  54.534  18.859  1.00  0.00
ATOM   1989  C2' G      62      12.631  55.335  20.717  1.00  0.00
ATOM   1990  H2' G      62      13.091  54.542  21.308  1.00  0.00
ATOM   1991  O2' G      62      12.721  56.503  21.457  1.00  0.00
ATOM   1992 HO2' G      62      12.480  56.272  22.357  1.00  0.00
ATOM   1993  O3' G      62      14.593  56.080  19.676  1.00  0.00
ATOM   1994  P   U      63      15.916  55.181  19.867  1.00  0.00
ATOM   1995  OP1 U      63      17.093  56.031  20.104  1.00  0.00
ATOM   1996  OP2 U      63      15.914  54.239  18.724  1.00  0.00
ATOM   1997  O5' U      63      15.710  54.378  21.173  1.00  0.00
ATOM   1998  C5' U      63      15.851  55.020  22.453  1.00  0.00
ATOM   1999  H5' U      63      15.313  55.968  22.456  1.00  0.00
ATOM   2000 H5'' U      63      16.908  55.233  22.616  1.00  0.00
ATOM   2001  C4' U      63      15.436  54.149  23.630  1.00  0.00
ATOM   2002  H4' U      63      15.292  54.767  24.516  1.00  0.00
ATOM   2003  O4' U      63      14.243  53.441  23.288  1.00  0.00
ATOM   2004  C1' U      63      14.166  52.191  24.013  1.00  0.00
ATOM   2005  H1' U      63      13.384  52.122  24.768  1.00  0.00
ATOM   2006  N1  U      63      13.910  50.979  23.105  1.00  0.00
ATOM   2007  C6  U      63      14.014  51.013  21.745  1.00  0.00
ATOM   2008  H6  U      63      14.399  51.920  21.303  1.00  0.00
ATOM   2009  C5  U      63      13.587  49.915  21.043  1.00  0.00
ATOM   2010  H5  U      63      13.691  49.924  19.968  1.00  0.00
ATOM   2011  C4  U      63      13.230  48.633  21.623  1.00  0.00
ATOM   2012  O4  U      63      12.955  47.668  20.955  1.00  0.00
ATOM   2013  N3  U      63      13.176  48.690  22.935  1.00  0.00
ATOM   2014  H3  U      63      12.861  47.849  23.397  1.00  0.00
ATOM   2015  C2  U      63      13.548  49.759  23.793  1.00  0.00
ATOM   2016  O2  U      63      13.660  49.608  24.965  1.00  0.00
ATOM   2017  C3' U      63      16.399  53.086  23.847  1.00  0.00
ATOM   2018  H3' U      63      16.620  52.593  22.900  1.00  0.00
ATOM   2019  C2' U      63      15.551  52.145  24.772  1.00  0.00
ATOM   2020  H2' U      63      15.891  51.109  24.767  1.00  0.00
ATOM   2021  O2' U      63      15.444  52.508  26.173  1.00  0.00
ATOM   2022 HO2' U      63      16.242  52.165  26.583  1.00  0.00
ATOM   2023  O3' U      63      17.538  53.551  24.470  1.00  0.00
ATOM   2024  P   A      64      18.876  52.727  24.390  1.00  0.00
ATOM   2025  OP1 A      64      19.921  53.649  24.857  1.00  0.00
ATOM   2026  OP2 A      64      18.966  52.083  23.057  1.00  0.00
ATOM   2027  O5' A      64      18.722  51.553  25.414  1.00  0.00
ATOM   2028  C5' A      64      18.728  51.680  26.801  1.00  0.00
ATOM   2029  H5' A      64      18.128  52.487  27.221  1.00  0.00
ATOM   2030 H5'' A      64      19.750  51.831  27.149  1.00  0.00
ATOM   2031  C4' A      64      18.233  50.396  27.530  1.00  0.00
ATOM   2032  H4' A      64      18.058  50.582  28.590  1.00  0.00
ATOM   2033  O4' A      64      16.921  50.200  27.022  1.00  0.00
ATOM   2034  C1' A      64      16.619  48.769  26.949  1.00  0.00
ATOM   2035  H1' A      64      15.687  48.587  27.483  1.00  0.00
ATOM   2036  N9  A      64      16.432  48.298  25.561  1.00  0.00
ATOM   2037  C8  A      64      16.846  48.826  24.339  1.00  0.00
ATOM   2038  H8  A      64      17.426  49.732  24.244  1.00  0.00
ATOM   2039  N7  A      64      16.437  48.240  23.264  1.00  0.00
ATOM   2040  C5  A      64      15.717  47.109  23.796  1.00  0.00
ATOM   2041  C6  A      64      15.192  45.893  23.320  1.00  0.00
ATOM   2042  N6  A      64      15.250  45.444  22.048  1.00  0.00
ATOM   2043  H61 A      64      14.844  44.523  21.962  1.00  0.00
ATOM   2044  H62 A      64      15.725  45.939  21.306  1.00  0.00
ATOM   2045  N1  A      64      14.640  44.969  24.098  1.00  0.00
ATOM   2046  C2  A      64      14.672  45.231  25.378  1.00  0.00
ATOM   2047  H2  A      64      14.293  44.432  25.998  1.00  0.00
ATOM   2048  N3  A      64      15.263  46.238  26.014  1.00  0.00
ATOM   2049  C4  A      64      15.739  47.170  25.162  1.00  0.00
ATOM   2050  C3' A      64      18.947  49.102  27.292  1.00  0.00
ATOM   2051  H3' A      64      19.136  49.139  26.219  1.00  0.00
ATOM   2052  C2' A      64      17.799  48.138  27.624  1.00  0.00
ATOM   2053  H2' A      64      17.987  47.164  27.172  1.00  0.00
ATOM   2054  O2' A      64      17.534  48.013  29.014  1.00  0.00
ATOM   2055 HO2' A      64      18.263  48.384  29.516  1.00  0.00
ATOM   2056  O3' A      64      20.202  49.068  27.936  1.00  0.00
ATOM   2057  P   U      65      21.364  48.211  27.253  1.00  0.00
ATOM   2058  OP1 U      65      22.558  48.532  28.041  1.00  0.00
ATOM   2059  OP2 U      65      21.466  48.591  25.812  1.00  0.00
ATOM   2060  O5' U      65      20.824  46.683  27.383  1.00  0.00
ATOM   2061  C5' U      65      20.512  46.169  28.688  1.00  0.00
ATOM   2062  H5' U      65      19.713  46.730  29.173  1.00  0.00
ATOM   2063 H5'' U      65      21.340  46.187  29.397  1.00  0.00
ATOM   2064  C4' U      65      19.922  44.774  28.632  1.00  0.00
ATOM   2065  H4' U      65      19.678  44.406  29.628  1.00  0.00
ATOM   2066  O4' U      65      18.655  44.818  28.010  1.00  0.00
ATOM   2067  C1' U      65      18.429  43.702  27.118  1.00  0.00
ATOM   2068  H1' U      65      17.549  43.179  27.492  1.00  0.00
ATOM   2069  N1  U      65      18.187  44.109  25.694  1.00  0.00
ATOM   2070  C6  U      65      18.861  45.133  25.087  1.00  0.00
ATOM   2071  H6  U      65      19.463  45.779  25.709  1.00  0.00
ATOM   2072  C5  U      65      18.884  45.246  23.708  1.00  0.00
ATOM   2073  H5  U      65      19.318  46.149  23.304  1.00  0.00
ATOM   2074  C4  U      65      18.128  44.295  22.854  1.00  0.00
ATOM   2075  O4  U      65      18.130  44.316  21.659  1.00  0.00
ATOM   2076  N3  U      65      17.354  43.341  23.565  1.00  0.00
ATOM   2077  H3  U      65      16.917  42.660  22.961  1.00  0.00
ATOM   2078  C2  U      65      17.425  43.161  24.858  1.00  0.00
ATOM   2079  O2  U      65      16.899  42.146  25.293  1.00  0.00
ATOM   2080  C3' U      65      20.746  43.807  27.864  1.00  0.00
ATOM   2081  H3' U      65      21.307  44.300  27.070  1.00  0.00
ATOM   2082  C2' U      65      19.650  42.852  27.271  1.00  0.00
ATOM   2083  H2' U      65      19.960  42.638  26.248  1.00  0.00
ATOM   2084  O2' U      65      19.471  41.766  28.125  1.00  0.00
ATOM   2085 HO2' U      65      19.990  41.001  27.865  1.00  0.00
ATOM   2086  O3' U      65      21.642  43.228  28.777  1.00  0.00
ATOM   2087  P   C      66      23.021  42.665  28.308  1.00  0.00
ATOM   2088  OP1 C      66      23.871  42.417  29.517  1.00  0.00
ATOM   2089  OP2 C      66      23.525  43.536  27.205  1.00  0.00
ATOM   2090  O5' C      66      22.620  41.266  27.718  1.00  0.00
ATOM   2091  C5' C      66      22.260  40.129  28.522  1.00  0.00
ATOM   2092  H5' C      66      21.391  40.524  29.049  1.00  0.00
ATOM   2093 H5'' C      66      23.117  39.821  29.121  1.00  0.00
ATOM   2094  C4' C      66      21.699  38.959  27.708  1.00  0.00
ATOM   2095  H4' C      66      21.498  38.116  28.368  1.00  0.00
ATOM   2096  O4' C      66      20.572  39.389  26.927  1.00  0.00
ATOM   2097  C1' C      66      20.670  38.767  25.670  1.00  0.00
ATOM   2098  H1' C      66      19.860  38.048  25.552  1.00  0.00
ATOM   2099  N1  C      66      20.479  39.806  24.595  1.00  0.00
ATOM   2100  C6  C      66      21.127  40.989  24.679  1.00  0.00
ATOM   2101  H6  C      66      21.771  41.292  25.491  1.00  0.00
ATOM   2102  C5  C      66      21.000  41.878  23.679  1.00  0.00
ATOM   2103  H5  C      66      21.465  42.847  23.785  1.00  0.00
ATOM   2104  C4  C      66      20.290  41.444  22.496  1.00  0.00
ATOM   2105  N4  C      66      20.087  42.182  21.464  1.00  0.00
ATOM   2106  H41 C      66      19.664  41.678  20.697  1.00  0.00
ATOM   2107  H42 C      66      20.498  43.094  21.324  1.00  0.00
ATOM   2108  N3  C      66      19.801  40.247  22.311  1.00  0.00
ATOM   2109  C2  C      66      19.906  39.403  23.362  1.00  0.00
ATOM   2110  O2  C      66      19.339  38.303  23.139  1.00  0.00
ATOM   2111  C3' C      66      22.787  38.583  26.668  1.00  0.00
ATOM   2112  H3' C      66      23.221  39.494  26.255  1.00  0.00
ATOM   2113  C2' C      66      21.896  37.896  25.595  1.00  0.00
ATOM   2114  H2' C      66      22.393  37.819  24.628  1.00  0.00
ATOM   2115  O2' C      66      21.599  36.619  26.079  1.00  0.00
ATOM   2116 HO2' C      66      22.333  36.337  26.631  1.00  0.00
ATOM   2117  O3' C      66      23.975  37.861  27.139  1.00  0.00
ATOM   2118  P   G      67      25.317  37.735  26.265  1.00  0.00
ATOM   2119  OP1 G      67      26.279  36.714  26.770  1.00  0.00
ATOM   2120  OP2 G      67      25.747  39.152  26.097  1.00  0.00
ATOM   2121  O5' G      67      24.970  37.287  24.828  1.00  0.00
ATOM   2122  C5' G      67      24.596  35.999  24.677  1.00  0.00
ATOM   2123  H5' G      67      23.863  35.648  25.403  1.00  0.00
ATOM   2124 H5'' G      67      25.536  35.469  24.832  1.00  0.00
ATOM   2125  C4' G      67      24.076  35.648  23.216  1.00  0.00
ATOM   2126  H4' G      67      23.662  34.640  23.207  1.00  0.00
ATOM   2127  O4' G      67      22.917  36.418  22.926  1.00  0.00
ATOM   2128  C1' G      67      22.964  36.862  21.595  1.00  0.00
ATOM   2129  H1' G      67      22.017  36.731  21.072  1.00  0.00
ATOM   2130  N9  G      67      23.062  38.301  21.495  1.00  0.00
ATOM   2131  C8  G      67      23.559  39.143  22.464  1.00  0.00
ATOM   2132  H8  G      67      23.924  38.894  23.449  1.00  0.00
ATOM   2133  N7  G      67      23.494  40.410  22.105  1.00  0.00
ATOM   2134  C5  G      67      22.878  40.389  20.870  1.00  0.00
ATOM   2135  C6  G      67      22.489  41.477  19.984  1.00  0.00
ATOM   2136  O6  G      67      22.607  42.672  20.160  1.00  0.00
ATOM   2137  N1  G      67      22.018  41.045  18.800  1.00  0.00
ATOM   2138  H1  G      67      21.813  41.728  18.084  1.00  0.00
ATOM   2139  C2  G      67      21.928  39.693  18.445  1.00  0.00
ATOM   2140  N2  G      67      21.512  39.396  17.246  1.00  0.00
ATOM   2141  H21 G      67      21.420  40.150  16.580  1.00  0.00
ATOM   2142  H22 G      67      21.090  38.508  17.013  1.00  0.00
ATOM   2143  N3  G      67      22.170  38.671  19.227  1.00  0.00
ATOM   2144  C4  G      67      22.658  39.087  20.451  1.00  0.00
ATOM   2145  C3' G      67      25.020  35.909  22.040  1.00  0.00
ATOM   2146  H3' G      67      25.573  36.847  22.089  1.00  0.00
ATOM   2147  C2' G      67      24.073  36.057  20.882  1.00  0.00
ATOM   2148  H2' G      67      24.562  36.553  20.044  1.00  0.00
ATOM   2149  O2' G      67      23.394  34.914  20.384  1.00  0.00
ATOM   2150 HO2' G      67      23.285  34.958  19.431  1.00  0.00
ATOM   2151  O3' G      67      25.907  34.885  21.846  1.00  0.00
ATOM   2152  P   U      68      27.339  35.176  21.268  1.00  0.00
ATOM   2153  OP1 U      68      27.916  33.947  20.879  1.00  0.00
ATOM   2154  OP2 U      68      28.031  36.142  22.173  1.00  0.00
ATOM   2155  O5' U      68      27.054  36.043  19.947  1.00  0.00
ATOM   2156  C5' U      68      26.645  35.351  18.819  1.00  0.00
ATOM   2157  H5' U      68      25.686  34.835  18.875  1.00  0.00
ATOM   2158 H5'' U      68      27.339  34.529  18.645  1.00  0.00
ATOM   2159  C4' U      68      26.553  36.249  17.542  1.00  0.00
ATOM   2160  H4' U      68      26.279  35.734  16.621  1.00  0.00
ATOM   2161  O4' U      68      25.566  37.307  17.856  1.00  0.00
ATOM   2162  C1' U      68      25.896  38.378  16.943  1.00  0.00
ATOM   2163  H1' U      68      25.155  38.341  16.145  1.00  0.00
ATOM   2164  N1  U      68      25.919  39.640  17.702  1.00  0.00
ATOM   2165  C6  U      68      26.222  39.642  19.066  1.00  0.00
ATOM   2166  H6  U      68      26.420  38.776  19.681  1.00  0.00
ATOM   2167  C5  U      68      26.154  40.810  19.783  1.00  0.00
ATOM   2168  H5  U      68      26.504  40.821  20.805  1.00  0.00
ATOM   2169  C4  U      68      25.795  42.014  19.074  1.00  0.00
ATOM   2170  O4  U      68      25.803  43.113  19.553  1.00  0.00
ATOM   2171  N3  U      68      25.529  41.940  17.710  1.00  0.00
ATOM   2172  H3  U      68      25.340  42.801  17.216  1.00  0.00
ATOM   2173  C2  U      68      25.613  40.781  16.988  1.00  0.00
ATOM   2174  O2  U      68      25.340  40.756  15.756  1.00  0.00
ATOM   2175  C3' U      68      27.881  37.058  17.346  1.00  0.00
ATOM   2176  H3' U      68      28.180  37.513  18.290  1.00  0.00
ATOM   2177  C2' U      68      27.248  38.069  16.380  1.00  0.00
ATOM   2178  H2' U      68      27.933  38.917  16.400  1.00  0.00
ATOM   2179  O2' U      68      27.379  37.552  15.076  1.00  0.00
ATOM   2180 HO2' U      68      28.101  36.940  15.234  1.00  0.00
ATOM   2181  O3' U      68      28.953  36.374  16.705  1.00  0.00
ATOM   2182  P   G      69      30.486  36.782  16.891  1.00  0.00
ATOM   2183  OP1 G      69      31.383  35.790  16.303  1.00  0.00
ATOM   2184  OP2 G      69      30.671  37.298  18.266  1.00  0.00
ATOM   2185  O5' G      69      30.463  38.064  15.937  1.00  0.00
ATOM   2186  C5' G      69      30.385  37.880  14.604  1.00  0.00
ATOM   2187  H5' G      69      29.622  37.154  14.326  1.00  0.00
ATOM   2188 H5'' G      69      31.306  37.366  14.330  1.00  0.00
ATOM   2189  C4' G      69      30.209  39.164  13.746  1.00  0.00
ATOM   2190  H4' G      69      29.898  38.944  12.724  1.00  0.00
ATOM   2191  O4' G      69      29.130  39.906  14.355  1.00  0.00
ATOM   2192  C1' G      69      29.125  41.196  13.761  1.00  0.00
ATOM   2193  H1' G      69      28.550  41.311  12.842  1.00  0.00
ATOM   2194  N9  G      69      28.710  42.190  14.816  1.00  0.00
ATOM   2195  C8  G      69      28.575  42.006  16.178  1.00  0.00
ATOM   2196  H8  G      69      28.903  41.087  16.641  1.00  0.00
ATOM   2197  N7  G      69      28.293  43.109  16.896  1.00  0.00
ATOM   2198  C5  G      69      28.312  44.098  15.910  1.00  0.00
ATOM   2199  C6  G      69      28.140  45.506  16.029  1.00  0.00
ATOM   2200  O6  G      69      27.874  46.249  17.009  1.00  0.00
ATOM   2201  N1  G      69      28.327  46.204  14.836  1.00  0.00
ATOM   2202  H1  G      69      28.426  47.209  14.873  1.00  0.00
ATOM   2203  C2  G      69      28.435  45.581  13.683  1.00  0.00
ATOM   2204  N2  G      69      28.534  46.384  12.666  1.00  0.00
ATOM   2205  H21 G      69      28.697  47.380  12.696  1.00  0.00
ATOM   2206  H22 G      69      28.519  46.023  11.723  1.00  0.00
ATOM   2207  N3  G      69      28.476  44.252  13.519  1.00  0.00
ATOM   2208  C4  G      69      28.537  43.517  14.633  1.00  0.00
ATOM   2209  C3' G      69      31.380  40.241  13.730  1.00  0.00
ATOM   2210  H3' G      69      31.794  40.300  14.737  1.00  0.00
ATOM   2211  C2' G      69      30.541  41.501  13.342  1.00  0.00
ATOM   2212  H2' G      69      30.874  42.407  13.849  1.00  0.00
ATOM   2213  O2' G      69      30.433  41.659  11.918  1.00  0.00
ATOM   2214 HO2' G      69      31.186  42.226  11.737  1.00  0.00
ATOM   2215  O3' G      69      32.428  39.917  12.825  1.00  0.00
ATOM   2216  P   C      70      33.799  40.603  12.875  1.00  0.00
ATOM   2217  OP1 C      70      34.667  39.846  11.937  1.00  0.00
ATOM   2218  OP2 C      70      34.159  40.657  14.295  1.00  0.00
ATOM   2219  O5' C      70      33.512  42.080  12.357  1.00  0.00
ATOM   2220  C5' C      70      33.342  42.337  10.899  1.00  0.00
ATOM   2221  H5' C      70      32.598  41.668  10.466  1.00  0.00
ATOM   2222 H5'' C      70      34.275  42.143  10.369  1.00  0.00
ATOM   2223  C4' C      70      32.999  43.806  10.717  1.00  0.00
ATOM   2224  H4' C      70      32.993  44.088   9.664  1.00  0.00
ATOM   2225  O4' C      70      31.796  44.127  11.395  1.00  0.00
ATOM   2226  C1' C      70      31.976  45.547  11.805  1.00  0.00
ATOM   2227  H1' C      70      31.196  46.198  11.411  1.00  0.00
ATOM   2228  N1  C      70      31.930  45.728  13.289  1.00  0.00
ATOM   2229  C6  C      70      32.200  44.653  14.178  1.00  0.00
ATOM   2230  H6  C      70      32.519  43.709  13.761  1.00  0.00
ATOM   2231  C5  C      70      32.226  44.930  15.470  1.00  0.00
ATOM   2232  H5  C      70      32.609  44.199  16.167  1.00  0.00
ATOM   2233  C4  C      70      31.735  46.198  15.950  1.00  0.00
ATOM   2234  N4  C      70      31.564  46.336  17.259  1.00  0.00
ATOM   2235  H41 C      70      31.418  47.252  17.658  1.00  0.00
ATOM   2236  H42 C      70      31.595  45.504  17.831  1.00  0.00
ATOM   2237  N3  C      70      31.524  47.239  15.142  1.00  0.00
ATOM   2238  C2  C      70      31.711  47.030  13.804  1.00  0.00
ATOM   2239  O2  C      70      31.745  48.010  13.121  1.00  0.00
ATOM   2240  C3' C      70      34.060  44.673  11.348  1.00  0.00
ATOM   2241  H3' C      70      34.315  44.332  12.351  1.00  0.00
ATOM   2242  C2' C      70      33.357  46.061  11.430  1.00  0.00
ATOM   2243  H2' C      70      33.760  46.645  12.256  1.00  0.00
ATOM   2244  O2' C      70      33.502  46.700  10.169  1.00  0.00
ATOM   2245 HO2' C      70      34.229  47.320  10.077  1.00  0.00
ATOM   2246  O3' C      70      35.157  44.726  10.539  1.00  0.00
ATOM   2247  P   C      71      36.668  44.901  11.036  1.00  0.00
ATOM   2248  OP1 C      71      37.608  44.830   9.857  1.00  0.00
ATOM   2249  OP2 C      71      36.843  43.972  12.135  1.00  0.00
ATOM   2250  O5' C      71      36.677  46.370  11.630  1.00  0.00
ATOM   2251  C5' C      71      36.929  47.497  10.750  1.00  0.00
ATOM   2252  H5' C      71      36.253  47.540   9.896  1.00  0.00
ATOM   2253 H5'' C      71      37.895  47.486  10.245  1.00  0.00
ATOM   2254  C4' C      71      36.758  48.859  11.466  1.00  0.00
ATOM   2255  H4' C      71      36.952  49.643  10.733  1.00  0.00
ATOM   2256  O4' C      71      35.434  48.951  12.037  1.00  0.00
ATOM   2257  C1' C      71      35.453  49.823  13.148  1.00  0.00
ATOM   2258  H1' C      71      34.795  50.687  13.053  1.00  0.00
ATOM   2259  N1  C      71      35.212  49.059  14.458  1.00  0.00
ATOM   2260  C6  C      71      35.197  47.669  14.585  1.00  0.00
ATOM   2261  H6  C      71      35.333  47.072  13.695  1.00  0.00
ATOM   2262  C5  C      71      35.034  47.146  15.826  1.00  0.00
ATOM   2263  H5  C      71      35.145  46.078  15.944  1.00  0.00
ATOM   2264  C4  C      71      34.929  48.031  16.923  1.00  0.00
ATOM   2265  N4  C      71      34.804  47.569  18.199  1.00  0.00
ATOM   2266  H41 C      71      34.792  48.352  18.836  1.00  0.00
ATOM   2267  H42 C      71      34.803  46.582  18.415  1.00  0.00
ATOM   2268  N3  C      71      34.875  49.333  16.797  1.00  0.00
ATOM   2269  C2  C      71      34.901  49.854  15.556  1.00  0.00
ATOM   2270  O2  C      71      34.675  51.061  15.475  1.00  0.00
ATOM   2271  C3' C      71      37.717  49.135  12.534  1.00  0.00
ATOM   2272  H3' C      71      37.860  48.265  13.174  1.00  0.00
ATOM   2273  C2' C      71      36.929  50.279  13.270  1.00  0.00
ATOM   2274  H2' C      71      37.273  50.429  14.293  1.00  0.00
ATOM   2275  O2' C      71      36.987  51.492  12.551  1.00  0.00
ATOM   2276 HO2' C      71      36.752  52.260  13.077  1.00  0.00
ATOM   2277  O3' C      71      39.081  49.497  12.132  1.00  0.00
ATOM   2278  P   U      72      40.204  49.431  13.214  1.00  0.00
ATOM   2279  OP1 U      72      41.483  49.898  12.618  1.00  0.00
ATOM   2280  OP2 U      72      40.158  48.071  13.845  1.00  0.00
ATOM   2281  O5' U      72      39.907  50.566  14.286  1.00  0.00
ATOM   2282  C5' U      72      39.935  51.911  13.851  1.00  0.00
ATOM   2283  H5' U      72      39.297  52.034  12.976  1.00  0.00
ATOM   2284 H5'' U      72      40.909  52.200  13.457  1.00  0.00
ATOM   2285  C4' U      72      39.727  52.965  14.964  1.00  0.00
ATOM   2286  H4' U      72      39.593  53.927  14.471  1.00  0.00
ATOM   2287  O4' U      72      38.515  52.741  15.751  1.00  0.00
ATOM   2288  C1' U      72      38.712  53.169  17.082  1.00  0.00
ATOM   2289  H1' U      72      37.986  53.978  17.165  1.00  0.00
ATOM   2290  N1  U      72      38.545  52.135  18.139  1.00  0.00
ATOM   2291  C6  U      72      38.229  50.847  17.794  1.00  0.00
ATOM   2292  H6  U      72      38.330  50.493  16.779  1.00  0.00
ATOM   2293  C5  U      72      37.624  50.038  18.665  1.00  0.00
ATOM   2294  H5  U      72      37.300  49.041  18.405  1.00  0.00
ATOM   2295  C4  U      72      37.457  50.395  20.029  1.00  0.00
ATOM   2296  O4  U      72      37.117  49.601  20.915  1.00  0.00
ATOM   2297  N3  U      72      37.753  51.668  20.342  1.00  0.00
ATOM   2298  H3  U      72      37.860  51.900  21.319  1.00  0.00
ATOM   2299  C2  U      72      38.261  52.632  19.475  1.00  0.00
ATOM   2300  O2  U      72      38.440  53.747  19.876  1.00  0.00
ATOM   2301  C3' U      72      40.899  53.103  15.975  1.00  0.00
ATOM   2302  H3' U      72      41.283  52.115  16.228  1.00  0.00
ATOM   2303  C2' U      72      40.169  53.732  17.169  1.00  0.00
ATOM   2304  H2' U      72      40.614  53.453  18.124  1.00  0.00
ATOM   2305  O2' U      72      40.068  55.127  17.203  1.00  0.00
ATOM   2306 HO2' U      72      39.418  55.325  17.880  1.00  0.00
ATOM   2307  O3' U      72      41.961  53.934  15.377  1.00  0.00
ATOM   2308  P   U      73      43.447  53.804  15.908  1.00  0.00
ATOM   2309  OP1 U      73      44.093  55.039  15.478  1.00  0.00
ATOM   2310  OP2 U      73      43.950  52.484  15.455  1.00  0.00
ATOM   2311  O5' U      73      43.196  53.876  17.485  1.00  0.00
ATOM   2312  C5' U      73      43.499  55.082  18.238  1.00  0.00
ATOM   2313  H5' U      73      42.779  55.819  17.880  1.00  0.00
ATOM   2314 H5'' U      73      44.528  55.391  18.057  1.00  0.00
ATOM   2315  C4' U      73      43.312  54.901  19.796  1.00  0.00
ATOM   2316  H4' U      73      43.481  55.817  20.363  1.00  0.00
ATOM   2317  O4' U      73      42.015  54.367  20.076  1.00  0.00
ATOM   2318  C1' U      73      42.090  53.608  21.250  1.00  0.00
ATOM   2319  H1' U      73      41.455  54.060  22.012  1.00  0.00
ATOM   2320  N1  U      73      41.572  52.201  20.968  1.00  0.00
ATOM   2321  C6  U      73      41.854  51.539  19.792  1.00  0.00
ATOM   2322  H6  U      73      42.477  52.076  19.093  1.00  0.00
ATOM   2323  C5  U      73      41.433  50.305  19.577  1.00  0.00
ATOM   2324  H5  U      73      41.652  49.847  18.623  1.00  0.00
ATOM   2325  C4  U      73      40.785  49.532  20.618  1.00  0.00
ATOM   2326  O4  U      73      40.454  48.357  20.492  1.00  0.00
ATOM   2327  N3  U      73      40.649  50.222  21.815  1.00  0.00
ATOM   2328  H3  U      73      40.385  49.749  22.668  1.00  0.00
ATOM   2329  C2  U      73      41.113  51.505  22.044  1.00  0.00
ATOM   2330  O2  U      73      41.013  51.936  23.154  1.00  0.00
ATOM   2331  C3' U      73      44.254  53.906  20.458  1.00  0.00
ATOM   2332  H3' U      73      44.292  53.032  19.808  1.00  0.00
ATOM   2333  C2' U      73      43.504  53.591  21.718  1.00  0.00
ATOM   2334  H2' U      73      43.777  52.604  22.092  1.00  0.00
ATOM   2335  O2' U      73      43.725  54.557  22.786  1.00  0.00
ATOM   2336 HO2' U      73      44.572  54.991  22.658  1.00  0.00
ATOM   2337  O3' U      73      45.565  54.351  20.687  1.00  0.00
ATOM   2338  P   U      74      46.741  53.277  20.706  1.00  0.00
ATOM   2339  OP1 U      74      47.901  54.213  20.566  1.00  0.00
ATOM   2340  OP2 U      74      46.501  52.234  19.662  1.00  0.00
ATOM   2341  O5' U      74      46.834  52.621  22.124  1.00  0.00
ATOM   2342  C5' U      74      47.236  53.296  23.275  1.00  0.00
ATOM   2343  H5' U      74      46.941  54.340  23.165  1.00  0.00
ATOM   2344 H5'' U      74      48.320  53.318  23.388  1.00  0.00
ATOM   2345  C4' U      74      46.658  52.830  24.598  1.00  0.00
ATOM   2346  H4' U      74      46.757  53.604  25.360  1.00  0.00
ATOM   2347  O4' U      74      45.268  52.631  24.480  1.00  0.00
ATOM   2348  C1' U      74      44.948  51.440  25.253  1.00  0.00
ATOM   2349  H1' U      74      44.352  51.902  26.041  1.00  0.00
ATOM   2350  N1  U      74      44.265  50.242  24.562  1.00  0.00
ATOM   2351  C6  U      74      44.326  50.265  23.153  1.00  0.00
ATOM   2352  H6  U      74      44.991  50.899  22.584  1.00  0.00
ATOM   2353  C5  U      74      43.700  49.230  22.498  1.00  0.00
ATOM   2354  H5  U      74      43.834  49.208  21.427  1.00  0.00
ATOM   2355  C4  U      74      42.882  48.245  23.133  1.00  0.00
ATOM   2356  O4  U      74      42.273  47.316  22.592  1.00  0.00
ATOM   2357  N3  U      74      42.902  48.348  24.504  1.00  0.00
ATOM   2358  H3  U      74      42.225  47.795  25.010  1.00  0.00
ATOM   2359  C2  U      74      43.583  49.247  25.286  1.00  0.00
ATOM   2360  O2  U      74      43.436  49.241  26.516  1.00  0.00
ATOM   2361  C3' U      74      47.231  51.520  24.961  1.00  0.00
ATOM   2362  H3' U      74      47.269  50.840  24.110  1.00  0.00
ATOM   2363  C2' U      74      46.197  50.929  25.858  1.00  0.00
ATOM   2364  H2' U      74      46.242  49.849  25.998  1.00  0.00
ATOM   2365  O2' U      74      46.271  51.554  27.079  1.00  0.00
ATOM   2366 HO2' U      74      47.126  51.990  27.101  1.00  0.00
ATOM   2367  O3' U      74      48.490  51.513  25.622  1.00  0.00
ATOM   2368  P   G      75      49.556  50.275  25.544  1.00  0.00
ATOM   2369  OP1 G      75      50.714  50.606  26.459  1.00  0.00
ATOM   2370  OP2 G      75      49.802  50.035  24.085  1.00  0.00
ATOM   2371  O5' G      75      48.796  49.107  26.180  1.00  0.00
ATOM   2372  C5' G      75      48.615  49.002  27.577  1.00  0.00
ATOM   2373  H5' G      75      48.122  49.877  28.001  1.00  0.00
ATOM   2374 H5'' G      75      49.588  48.917  28.060  1.00  0.00
ATOM   2375  C4' G      75      47.855  47.744  27.939  1.00  0.00
ATOM   2376  H4' G      75      47.836  47.689  29.028  1.00  0.00
ATOM   2377  O4' G      75      46.518  47.622  27.396  1.00  0.00
ATOM   2378  C1' G      75      46.235  46.310  27.021  1.00  0.00
ATOM   2379  H1' G      75      45.286  45.941  27.412  1.00  0.00
ATOM   2380  N9  G      75      46.263  46.211  25.564  1.00  0.00
ATOM   2381  C8  G      75      46.870  47.068  24.690  1.00  0.00
ATOM   2382  H8  G      75      47.523  47.892  24.937  1.00  0.00
ATOM   2383  N7  G      75      46.501  46.918  23.441  1.00  0.00
ATOM   2384  C5  G      75      45.562  45.914  23.488  1.00  0.00
ATOM   2385  C6  G      75      44.865  45.188  22.473  1.00  0.00
ATOM   2386  O6  G      75      44.906  45.513  21.328  1.00  0.00
ATOM   2387  N1  G      75      44.054  44.147  22.951  1.00  0.00
ATOM   2388  H1  G      75      43.661  43.513  22.269  1.00  0.00
ATOM   2389  C2  G      75      43.966  43.827  24.251  1.00  0.00
ATOM   2390  N2  G      75      43.243  42.845  24.696  1.00  0.00
ATOM   2391  H21 G      75      42.497  42.389  24.191  1.00  0.00
ATOM   2392  H22 G      75      43.078  42.933  25.689  1.00  0.00
ATOM   2393  N3  G      75      44.533  44.537  25.192  1.00  0.00
ATOM   2394  C4  G      75      45.358  45.518  24.770  1.00  0.00
ATOM   2395  C3' G      75      48.519  46.426  27.469  1.00  0.00
ATOM   2396  H3' G      75      48.818  46.589  26.433  1.00  0.00
ATOM   2397  C2' G      75      47.362  45.450  27.543  1.00  0.00
ATOM   2398  H2' G      75      47.598  44.532  27.005  1.00  0.00
ATOM   2399  O2' G      75      47.072  45.106  28.911  1.00  0.00
ATOM   2400 HO2' G      75      46.900  45.962  29.310  1.00  0.00
ATOM   2401  O3' G      75      49.648  46.128  28.245  1.00  0.00
ATOM   2402  P   A      76      50.698  45.036  27.726  1.00  0.00
ATOM   2403  OP1 A      76      49.960  43.752  27.395  1.00  0.00
ATOM   2404  OP2 A      76      51.885  45.034  28.606  1.00  0.00
ATOM   2405  O5' A      76      51.135  45.638  26.390  1.00  0.00
ATOM   2406  C5' A      76      52.301  45.093  25.785  1.00  0.00
ATOM   2407  H5' A      76      52.226  44.006  25.783  1.00  0.00
ATOM   2408 H5'' A      76      53.217  45.502  26.211  1.00  0.00
ATOM   2409  C4' A      76      52.389  45.492  24.361  1.00  0.00
ATOM   2410  H4' A      76      53.453  45.462  24.128  1.00  0.00
ATOM   2411  O4' A      76      51.716  44.658  23.396  1.00  0.00
ATOM   2412  C1' A      76      50.624  45.384  22.799  1.00  0.00
ATOM   2413  H1' A      76      50.823  45.565  21.743  1.00  0.00
ATOM   2414  N9  A      76      49.415  44.504  22.911  1.00  0.00
ATOM   2415  C8  A      76      48.772  44.247  24.074  1.00  0.00
ATOM   2416  H8  A      76      49.144  44.703  24.979  1.00  0.00
ATOM   2417  N7  A      76      47.796  43.351  23.978  1.00  0.00
ATOM   2418  C5  A      76      47.835  43.021  22.643  1.00  0.00
ATOM   2419  C6  A      76      47.017  42.211  21.804  1.00  0.00
ATOM   2420  N6  A      76      46.003  41.474  22.214  1.00  0.00
ATOM   2421  H61 A      76      45.576  40.874  21.522  1.00  0.00
ATOM   2422  H62 A      76      45.862  41.270  23.193  1.00  0.00
ATOM   2423  N1  A      76      47.263  42.159  20.504  1.00  0.00
ATOM   2424  C2  A      76      48.321  42.809  20.005  1.00  0.00
ATOM   2425  H2  A      76      48.416  42.711  18.933  1.00  0.00
ATOM   2426  N3  A      76      49.161  43.706  20.637  1.00  0.00
ATOM   2427  C4  A      76      48.854  43.680  21.956  1.00  0.00
ATOM   2428  C3' A      76      51.914  46.992  24.063  1.00  0.00
ATOM   2429  H3' A      76      51.791  47.704  24.879  1.00  0.00
ATOM   2430  C2' A      76      50.500  46.702  23.513  1.00  0.00
ATOM   2431  H2' A      76      49.780  46.568  24.320  1.00  0.00
ATOM   2432  O2' A      76      49.841  47.650  22.574  1.00  0.00
ATOM   2433 HO2' A      76      49.408  48.246  23.191  1.00  0.00
ATOM   2434  O3' A      76      52.744  47.587  23.120  1.00  0.00
ATOM   2435  P   C      77      54.070  48.296  23.427  1.00  0.00
ATOM   2436  OP1 C      77      54.305  48.394  24.881  1.00  0.00
ATOM   2437  OP2 C      77      54.074  49.554  22.711  1.00  0.00
ATOM   2438  O5' C      77      55.204  47.364  22.890  1.00  0.00
ATOM   2439  C5' C      77      55.886  47.611  21.648  1.00  0.00
ATOM   2440  H5' C      77      55.147  48.035  20.968  1.00  0.00
ATOM   2441 H5'' C      77      56.257  46.658  21.272  1.00  0.00
ATOM   2442  C4' C      77      57.093  48.558  21.923  1.00  0.00
ATOM   2443  H4' C      77      56.653  49.502  22.245  1.00  0.00
ATOM   2444  O4' C      77      58.094  48.110  22.915  1.00  0.00
ATOM   2445  C1' C      77      59.288  48.518  22.405  1.00  0.00
ATOM   2446  H1' C      77      59.860  49.078  23.145  1.00  0.00
ATOM   2447  N1  C      77      60.011  47.308  21.860  1.00  0.00
ATOM   2448  C6  C      77      59.479  46.042  21.916  1.00  0.00
ATOM   2449  H6  C      77      58.498  45.965  22.361  1.00  0.00
ATOM   2450  C5  C      77      60.113  45.011  21.374  1.00  0.00
ATOM   2451  H5  C      77      59.657  44.037  21.276  1.00  0.00
ATOM   2452  C4  C      77      61.415  45.265  20.885  1.00  0.00
ATOM   2453  N4  C      77      62.046  44.277  20.390  1.00  0.00
ATOM   2454  H41 C      77      63.025  44.364  20.156  1.00  0.00
ATOM   2455  H42 C      77      61.627  43.362  20.302  1.00  0.00
ATOM   2456  N3  C      77      61.996  46.407  20.959  1.00  0.00
ATOM   2457  C2  C      77      61.379  47.497  21.463  1.00  0.00
ATOM   2458  O2  C      77      61.909  48.578  21.573  1.00  0.00
ATOM   2459  C3' C      77      57.766  48.886  20.643  1.00  0.00
ATOM   2460  H3' C      77      58.079  47.975  20.132  1.00  0.00
ATOM   2461  C2' C      77      59.068  49.488  21.248  1.00  0.00
ATOM   2462  H2' C      77      59.868  49.482  20.508  1.00  0.00
ATOM   2463  O2' C      77      58.976  50.790  21.858  1.00  0.00
ATOM   2464 HO2' C      77      58.220  51.259  21.498  1.00  0.00
ATOM   2465  O3' C      77      57.069  49.793  19.795  1.00  0.00
ATOM   2466  P   A      78      57.053  49.606  18.203  1.00  0.00
ATOM   2467  OP1 A      78      56.129  50.611  17.655  1.00  0.00
ATOM   2468  OP2 A      78      57.099  48.148  17.781  1.00  0.00
ATOM   2469  O5' A      78      58.509  50.060  17.864  1.00  0.00
ATOM   2470  C5' A      78      58.854  51.409  18.099  1.00  0.00
ATOM   2471  H5' A      78      58.628  51.584  19.151  1.00  0.00
ATOM   2472 H5'' A      78      58.389  52.041  17.343  1.00  0.00
ATOM   2473  C4' A      78      60.358  51.672  17.911  1.00  0.00
ATOM   2474  H4' A      78      60.593  52.728  18.040  1.00  0.00
ATOM   2475  O4' A      78      61.146  50.960  18.825  1.00  0.00
ATOM   2476  C1' A      78      62.314  50.292  18.211  1.00  0.00
ATOM   2477  H1' A      78      63.267  50.579  18.657  1.00  0.00
ATOM   2478  N9  A      78      62.217  48.816  17.898  1.00  0.00
ATOM   2479  C8  A      78      61.090  48.091  18.171  1.00  0.00
ATOM   2480  H8  A      78      60.163  48.517  18.525  1.00  0.00
ATOM   2481  N7  A      78      61.272  46.807  18.001  1.00  0.00
ATOM   2482  C5  A      78      62.544  46.739  17.485  1.00  0.00
ATOM   2483  C6  A      78      63.380  45.721  16.921  1.00  0.00
ATOM   2484  N6  A      78      62.972  44.487  16.749  1.00  0.00
ATOM   2485  H61 A      78      63.533  43.904  16.145  1.00  0.00
ATOM   2486  H62 A      78      62.032  44.214  16.998  1.00  0.00
ATOM   2487  N1  A      78      64.591  46.038  16.463  1.00  0.00
ATOM   2488  C2  A      78      65.024  47.288  16.574  1.00  0.00
ATOM   2489  H2  A      78      66.070  47.446  16.358  1.00  0.00
ATOM   2490  N3  A      78      64.410  48.266  17.060  1.00  0.00
ATOM   2491  C4  A      78      63.185  47.935  17.520  1.00  0.00
ATOM   2492  C3' A      78      60.932  51.351  16.538  1.00  0.00
ATOM   2493  H3' A      78      60.515  50.389  16.239  1.00  0.00
ATOM   2494  C2' A      78      62.365  51.155  16.919  1.00  0.00
ATOM   2495  H2' A      78      62.864  50.618  16.112  1.00  0.00
ATOM   2496  O2' A      78      63.010  52.426  17.226  1.00  0.00
ATOM   2497 HO2' A      78      63.630  52.629  16.521  1.00  0.00
ATOM   2498  O3' A      78      60.800  52.322  15.595  1.00  0.00
ATOM   2499  P   U      79      60.777  52.018  13.983  1.00  0.00
ATOM   2500  OP1 U      79      61.218  53.220  13.215  1.00  0.00
ATOM   2501  OP2 U      79      59.395  51.507  13.709  1.00  0.00
ATOM   2502  O5' U      79      61.730  50.904  13.722  1.00  0.00
ATOM   2503  C5' U      79      63.119  51.037  13.528  1.00  0.00
ATOM   2504  H5' U      79      63.565  51.433  14.440  1.00  0.00
ATOM   2505 H5'' U      79      63.257  51.896  12.870  1.00  0.00
ATOM   2506  C4' U      79      63.868  49.800  12.981  1.00  0.00
ATOM   2507  H4' U      79      64.949  49.930  12.929  1.00  0.00
ATOM   2508  O4' U      79      63.680  48.798  13.967  1.00  0.00
ATOM   2509  C1' U      79      63.524  47.572  13.320  1.00  0.00
ATOM   2510  H1' U      79      64.423  47.020  13.593  1.00  0.00
ATOM   2511  N1  U      79      62.293  46.877  13.749  1.00  0.00
ATOM   2512  C6  U      79      61.253  47.458  14.361  1.00  0.00
ATOM   2513  H6  U      79      61.206  48.531  14.479  1.00  0.00
ATOM   2514  C5  U      79      60.190  46.752  14.846  1.00  0.00
ATOM   2515  H5  U      79      59.462  47.221  15.491  1.00  0.00
ATOM   2516  C4  U      79      60.140  45.320  14.610  1.00  0.00
ATOM   2517  O4  U      79      59.169  44.613  14.807  1.00  0.00
ATOM   2518  N3  U      79      61.252  44.807  14.007  1.00  0.00
ATOM   2519  H3  U      79      61.194  43.852  13.685  1.00  0.00
ATOM   2520  C2  U      79      62.393  45.464  13.687  1.00  0.00
ATOM   2521  O2  U      79      63.360  44.786  13.287  1.00  0.00
ATOM   2522  C3' U      79      63.395  49.286  11.660  1.00  0.00
ATOM   2523  H3' U      79      62.332  49.469  11.507  1.00  0.00
ATOM   2524  C2' U      79      63.649  47.765  11.832  1.00  0.00
ATOM   2525  H2' U      79      62.874  47.130  11.405  1.00  0.00
ATOM   2526  O2' U      79      65.013  47.339  11.511  1.00  0.00
ATOM   2527 HO2' U      79      65.305  47.867  10.765  1.00  0.00
ATOM   2528  O3' U      79      64.175  49.806  10.581  1.00  0.00
ATOM   2529  P   U      80      63.966  49.415   9.068  1.00  0.00
ATOM   2530  OP1 U      80      64.601  50.488   8.295  1.00  0.00
ATOM   2531  OP2 U      80      62.499  49.138   8.857  1.00  0.00
ATOM   2532  O5' U      80      64.738  48.077   8.727  1.00  0.00
ATOM   2533  C5' U      80      66.073  48.091   8.176  1.00  0.00
ATOM   2534  H5' U      80      66.808  48.441   8.900  1.00  0.00
ATOM   2535 H5'' U      80      66.030  48.821   7.367  1.00  0.00
ATOM   2536  C4' U      80      66.492  46.716   7.762  1.00  0.00
ATOM   2537  H4' U      80      67.517  46.730   7.394  1.00  0.00
ATOM   2538  O4' U      80      66.306  45.832   8.820  1.00  0.00
ATOM   2539  C1' U      80      66.256  44.476   8.270  1.00  0.00
ATOM   2540  H1' U      80      67.132  43.834   8.366  1.00  0.00
ATOM   2541  N1  U      80      65.117  43.740   8.797  1.00  0.00
ATOM   2542  C6  U      80      63.959  44.447   9.144  1.00  0.00
ATOM   2543  H6  U      80      63.889  45.522   9.073  1.00  0.00
ATOM   2544  C5  U      80      62.917  43.794   9.818  1.00  0.00
ATOM   2545  H5  U      80      61.966  44.227  10.093  1.00  0.00
ATOM   2546  C4  U      80      62.961  42.407  10.095  1.00  0.00
ATOM   2547  O4  U      80      62.067  41.771  10.563  1.00  0.00
ATOM   2548  N3  U      80      64.009  41.759   9.437  1.00  0.00
ATOM   2549  H3  U      80      64.046  40.750   9.440  1.00  0.00
ATOM   2550  C2  U      80      65.085  42.345   8.777  1.00  0.00
ATOM   2551  O2  U      80      65.902  41.704   8.272  1.00  0.00
ATOM   2552  C3' U      80      65.588  46.149   6.707  1.00  0.00
ATOM   2553  H3' U      80      64.566  46.258   7.069  1.00  0.00
ATOM   2554  C2' U      80      66.004  44.644   6.745  1.00  0.00
ATOM   2555  H2' U      80      65.211  43.977   6.407  1.00  0.00
ATOM   2556  O2' U      80      67.121  44.213   5.996  1.00  0.00
ATOM   2557 HO2' U      80      67.200  44.789   5.233  1.00  0.00
ATOM   2558  O3' U      80      65.583  46.693   5.360  1.00  0.00
ATOM   2559  P   U      81      64.250  46.636   4.491  1.00  0.00
ATOM   2560  OP1 U      81      64.457  47.399   3.270  1.00  0.00
ATOM   2561  OP2 U      81      63.117  46.942   5.399  1.00  0.00
ATOM   2562  O5' U      81      64.182  45.123   4.041  1.00  0.00
ATOM   2563  C5' U      81      65.191  44.613   3.144  1.00  0.00
ATOM   2564  H5' U      81      66.146  44.668   3.666  1.00  0.00
ATOM   2565 H5'' U      81      65.328  45.084   2.171  1.00  0.00
ATOM   2566  C4' U      81      64.846  43.081   2.985  1.00  0.00
ATOM   2567  H4' U      81      65.572  42.587   2.340  1.00  0.00
ATOM   2568  O4' U      81      64.789  42.467   4.305  1.00  0.00
ATOM   2569  C1' U      81      64.051  41.231   4.219  1.00  0.00
ATOM   2570  H1' U      81      64.852  40.517   4.029  1.00  0.00
ATOM   2571  N1  U      81      63.245  41.082   5.462  1.00  0.00
ATOM   2572  C6  U      81      62.472  42.124   5.947  1.00  0.00
ATOM   2573  H6  U      81      62.606  43.113   5.533  1.00  0.00
ATOM   2574  C5  U      81      61.562  41.923   6.995  1.00  0.00
ATOM   2575  H5  U      81      61.149  42.816   7.441  1.00  0.00
ATOM   2576  C4  U      81      61.283  40.620   7.494  1.00  0.00
ATOM   2577  O4  U      81      60.385  40.313   8.289  1.00  0.00
ATOM   2578  N3  U      81      62.137  39.683   7.008  1.00  0.00
ATOM   2579  H3  U      81      61.999  38.791   7.463  1.00  0.00
ATOM   2580  C2  U      81      62.987  39.820   5.920  1.00  0.00
ATOM   2581  O2  U      81      63.273  38.870   5.265  1.00  0.00
ATOM   2582  C3' U      81      63.417  42.711   2.505  1.00  0.00
ATOM   2583  H3' U      81      62.765  43.396   3.047  1.00  0.00
ATOM   2584  C2' U      81      63.160  41.366   2.979  1.00  0.00
ATOM   2585  H2' U      81      62.124  41.220   3.282  1.00  0.00
ATOM   2586  O2' U      81      63.531  40.469   1.978  1.00  0.00
ATOM   2587 HO2' U      81      63.141  40.836   1.181  1.00  0.00
ATOM   2588  O3' U      81      63.381  42.810   1.052  1.00  0.00
ATOM   2589  P   A      82      62.017  42.900   0.232  1.00  0.00
ATOM   2590  OP1 A      82      62.316  43.532  -1.116  1.00  0.00
ATOM   2591  OP2 A      82      60.934  43.454   1.047  1.00  0.00
ATOM   2592  O5' A      82      61.614  41.406   0.005  1.00  0.00
ATOM   2593  C5' A      82      62.203  40.525  -0.982  1.00  0.00
ATOM   2594  H5' A      82      63.249  40.316  -0.761  1.00  0.00
ATOM   2595 H5'' A      82      61.976  40.926  -1.970  1.00  0.00
ATOM   2596  C4' A      82      61.480  39.166  -0.851  1.00  0.00
ATOM   2597  H4' A      82      62.005  38.488  -1.523  1.00  0.00
ATOM   2598  O4' A      82      61.570  38.579   0.475  1.00  0.00
ATOM   2599  C1' A      82      60.294  38.133   0.928  1.00  0.00
ATOM   2600  H1' A      82      60.410  37.087   1.214  1.00  0.00
ATOM   2601  N9  A      82      59.618  38.976   2.020  1.00  0.00
ATOM   2602  C8  A      82      58.974  40.194   2.027  1.00  0.00
ATOM   2603  H8  A      82      58.865  40.825   1.157  1.00  0.00
ATOM   2604  N7  A      82      58.510  40.630   3.185  1.00  0.00
ATOM   2605  C5  A      82      58.799  39.531   4.003  1.00  0.00
ATOM   2606  C6  A      82      58.605  39.286   5.409  1.00  0.00
ATOM   2607  N6  A      82      57.917  40.129   6.176  1.00  0.00
ATOM   2608  H61 A      82      57.847  40.059   7.181  1.00  0.00
ATOM   2609  H62 A      82      57.455  40.899   5.713  1.00  0.00
ATOM   2610  N1  A      82      59.092  38.250   6.008  1.00  0.00
ATOM   2611  C2  A      82      59.852  37.474   5.208  1.00  0.00
ATOM   2612  H2  A      82      60.434  36.778   5.794  1.00  0.00
ATOM   2613  N3  A      82      60.133  37.586   3.912  1.00  0.00
ATOM   2614  C4  A      82      59.507  38.602   3.338  1.00  0.00
ATOM   2615  C3' A      82      60.044  39.096  -1.296  1.00  0.00
ATOM   2616  H3' A      82      59.592  40.018  -0.931  1.00  0.00
ATOM   2617  C2' A      82      59.413  38.091  -0.331  1.00  0.00
ATOM   2618  H2' A      82      58.364  38.330  -0.153  1.00  0.00
ATOM   2619  O2' A      82      59.489  36.807  -0.973  1.00  0.00
ATOM   2620 HO2' A      82      59.157  36.882  -1.870  1.00  0.00
ATOM   2621  O3' A      82      59.864  38.763  -2.627  1.00  0.00
ATOM   2622  P   U      83      58.470  38.773  -3.363  1.00  0.00
ATOM   2623  OP1 U      83      58.759  38.938  -4.826  1.00  0.00
ATOM   2624  OP2 U      83      57.518  39.735  -2.749  1.00  0.00
ATOM   2625  O5' U      83      57.871  37.329  -3.128  1.00  0.00
ATOM   2626  C5' U      83      56.482  36.961  -3.439  1.00  0.00
ATOM   2627  H5' U      83      56.403  36.998  -4.525  1.00  0.00
ATOM   2628 H5'' U      83      55.762  37.541  -2.861  1.00  0.00
ATOM   2629  C4' U      83      56.119  35.583  -2.862  1.00  0.00
ATOM   2630  H4' U      83      55.167  35.290  -3.303  1.00  0.00
ATOM   2631  O4' U      83      57.062  34.570  -3.296  1.00  0.00
ATOM   2632  C1' U      83      56.732  33.476  -2.382  1.00  0.00
ATOM   2633  H1' U      83      55.755  33.106  -2.693  1.00  0.00
ATOM   2634  N1  U      83      57.678  32.382  -2.392  1.00  0.00
ATOM   2635  C6  U      83      59.000  32.663  -2.540  1.00  0.00
ATOM   2636  H6  U      83      59.355  33.681  -2.481  1.00  0.00
ATOM   2637  C5  U      83      59.874  31.641  -2.800  1.00  0.00
ATOM   2638  H5  U      83      60.921  31.879  -2.916  1.00  0.00
ATOM   2639  C4  U      83      59.490  30.285  -2.872  1.00  0.00
ATOM   2640  O4  U      83      60.248  29.367  -3.110  1.00  0.00
ATOM   2641  N3  U      83      58.137  30.100  -2.644  1.00  0.00
ATOM   2642  H3  U      83      57.791  29.164  -2.491  1.00  0.00
ATOM   2643  C2  U      83      57.171  31.085  -2.431  1.00  0.00
ATOM   2644  O2  U      83      55.999  30.690  -2.162  1.00  0.00
ATOM   2645  C3' U      83      56.105  35.576  -1.262  1.00  0.00
ATOM   2646  H3' U      83      56.785  36.328  -0.862  1.00  0.00
ATOM   2647  C2' U      83      56.595  34.128  -1.015  1.00  0.00
ATOM   2648  H2' U      83      57.516  34.142  -0.431  1.00  0.00
ATOM   2649  O2' U      83      55.579  33.415  -0.277  1.00  0.00
ATOM   2650 HO2' U      83      55.445  33.967   0.497  1.00  0.00
ATOM   2651  O3' U      83      54.724  35.706  -0.805  1.00  0.00
ATOM   2652  P   A      84      54.226  36.487   0.537  1.00  0.00
ATOM   2653  OP1 A      84      52.710  36.636   0.644  1.00  0.00
ATOM   2654  OP2 A      84      54.937  37.746   0.695  1.00  0.00
ATOM   2655  O5' A      84      54.761  35.530   1.708  1.00  0.00
ATOM   2656  C5' A      84      53.873  34.748   2.382  1.00  0.00
ATOM   2657  H5' A      84      53.209  34.262   1.667  1.00  0.00
ATOM   2658 H5'' A      84      53.260  35.404   3.000  1.00  0.00
ATOM   2659  C4' A      84      54.547  33.702   3.258  1.00  0.00
ATOM   2660  H4' A      84      53.844  32.921   3.547  1.00  0.00
ATOM   2661  O4' A      84      55.688  33.120   2.505  1.00  0.00
ATOM   2662  C1' A      84      56.889  33.376   3.299  1.00  0.00
ATOM   2663  H1' A      84      56.881  32.551   4.011  1.00  0.00
ATOM   2664  N9  A      84      58.062  33.237   2.434  1.00  0.00
ATOM   2665  C8  A      84      59.032  34.179   2.133  1.00  0.00
ATOM   2666  H8  A      84      58.919  35.185   2.510  1.00  0.00
ATOM   2667  N7  A      84      59.993  33.790   1.279  1.00  0.00
ATOM   2668  C5  A      84      59.737  32.378   1.237  1.00  0.00
ATOM   2669  C6  A      84      60.280  31.255   0.631  1.00  0.00
ATOM   2670  N6  A      84      61.322  31.125  -0.167  1.00  0.00
ATOM   2671  H61 A      84      61.425  30.304  -0.747  1.00  0.00
ATOM   2672  H62 A      84      61.767  31.976  -0.480  1.00  0.00
ATOM   2673  N1  A      84      59.672  30.067   0.600  1.00  0.00
ATOM   2674  C2  A      84      58.554  29.884   1.297  1.00  0.00
ATOM   2675  H2  A      84      58.285  28.858   1.499  1.00  0.00
ATOM   2676  N3  A      84      57.973  30.812   2.010  1.00  0.00
ATOM   2677  C4  A      84      58.569  32.079   1.910  1.00  0.00
ATOM   2678  C3' A      84      55.150  34.372   4.512  1.00  0.00
ATOM   2679  H3' A      84      54.673  35.331   4.715  1.00  0.00
ATOM   2680  C2' A      84      56.593  34.648   3.967  1.00  0.00
ATOM   2681  H2' A      84      56.584  35.500   3.289  1.00  0.00
ATOM   2682  O2' A      84      57.340  35.078   5.046  1.00  0.00
ATOM   2683 HO2' A      84      57.281  34.505   5.814  1.00  0.00
ATOM   2684  O3' A      84      55.060  33.496   5.638  1.00  0.00
ATOM   2685  P   A      85      54.852  33.998   7.093  1.00  0.00
ATOM   2686  OP1 A      85      54.304  32.830   7.877  1.00  0.00
ATOM   2687  OP2 A      85      54.040  35.217   7.109  1.00  0.00
ATOM   2688  O5' A      85      56.335  34.317   7.533  1.00  0.00
ATOM   2689  C5' A      85      57.145  33.525   8.405  1.00  0.00
ATOM   2690  H5' A      85      56.724  33.587   9.409  1.00  0.00
ATOM   2691 H5'' A      85      58.151  33.943   8.427  1.00  0.00
ATOM   2692  C4' A      85      57.252  32.069   7.951  1.00  0.00
ATOM   2693  H4' A      85      56.385  31.462   8.212  1.00  0.00
ATOM   2694  O4' A      85      57.475  31.884   6.574  1.00  0.00
ATOM   2695  C1' A      85      57.909  30.620   6.279  1.00  0.00
ATOM   2696  H1' A      85      57.126  30.095   5.732  1.00  0.00
ATOM   2697  N9  A      85      59.140  30.607   5.461  1.00  0.00
ATOM   2698  C8  A      85      59.650  29.490   4.840  1.00  0.00
ATOM   2699  H8  A      85      59.264  28.509   5.077  1.00  0.00
ATOM   2700  N7  A      85      60.805  29.677   4.272  1.00  0.00
ATOM   2701  C5  A      85      60.862  31.058   4.228  1.00  0.00
ATOM   2702  C6  A      85      61.877  31.958   3.656  1.00  0.00
ATOM   2703  N6  A      85      62.951  31.563   3.005  1.00  0.00
ATOM   2704  H61 A      85      63.658  32.265   2.836  1.00  0.00
ATOM   2705  H62 A      85      63.142  30.592   2.805  1.00  0.00
ATOM   2706  N1  A      85      61.915  33.221   4.011  1.00  0.00
ATOM   2707  C2  A      85      60.881  33.711   4.685  1.00  0.00
ATOM   2708  H2  A      85      60.908  34.755   4.959  1.00  0.00
ATOM   2709  N3  A      85      59.840  33.012   5.125  1.00  0.00
ATOM   2710  C4  A      85      59.844  31.656   4.879  1.00  0.00
ATOM   2711  C3' A      85      58.410  31.331   8.524  1.00  0.00
ATOM   2712  H3' A      85      59.347  31.851   8.323  1.00  0.00
ATOM   2713  C2' A      85      58.291  30.063   7.696  1.00  0.00
ATOM   2714  H2' A      85      59.247  29.585   7.482  1.00  0.00
ATOM   2715  O2' A      85      57.382  29.148   8.152  1.00  0.00
ATOM   2716 HO2' A      85      57.839  28.711   8.874  1.00  0.00
ATOM   2717  O3' A      85      58.220  31.230   9.896  1.00  0.00
ATOM   2718  P   C      86      59.278  30.431  10.806  1.00  0.00
ATOM   2719  OP1 C      86      59.131  29.007  10.502  1.00  0.00
ATOM   2720  OP2 C      86      58.960  30.961  12.176  1.00  0.00
ATOM   2721  O5' C      86      60.703  31.051  10.345  1.00  0.00
ATOM   2722  C5' C      86      61.648  30.423   9.451  1.00  0.00
ATOM   2723  H5' C      86      61.114  29.947   8.629  1.00  0.00
ATOM   2724 H5'' C      86      62.313  29.641   9.816  1.00  0.00
ATOM   2725  C4' C      86      62.478  31.363   8.619  1.00  0.00
ATOM   2726  H4' C      86      63.022  30.824   7.843  1.00  0.00
ATOM   2727  O4' C      86      61.701  32.359   8.039  1.00  0.00
ATOM   2728  C1' C      86      62.483  33.540   7.832  1.00  0.00
ATOM   2729  H1' C      86      62.550  33.648   6.749  1.00  0.00
ATOM   2730  N1  C      86      61.855  34.778   8.394  1.00  0.00
ATOM   2731  C6  C      86      61.061  34.660   9.497  1.00  0.00
ATOM   2732  H6  C      86      60.781  33.736   9.980  1.00  0.00
ATOM   2733  C5  C      86      60.515  35.716  10.137  1.00  0.00
ATOM   2734  H5  C      86      59.893  35.660  11.018  1.00  0.00
ATOM   2735  C4  C      86      60.759  36.950   9.501  1.00  0.00
ATOM   2736  N4  C      86      60.232  38.045  10.044  1.00  0.00
ATOM   2737  H41 C      86      60.382  38.914   9.552  1.00  0.00
ATOM   2738  H42 C      86      59.804  37.924  10.951  1.00  0.00
ATOM   2739  N3  C      86      61.576  37.128   8.486  1.00  0.00
ATOM   2740  C2  C      86      62.157  36.062   7.927  1.00  0.00
ATOM   2741  O2  C      86      62.944  36.287   7.001  1.00  0.00
ATOM   2742  C3' C      86      63.473  32.128   9.413  1.00  0.00
ATOM   2743  H3' C      86      62.962  32.733  10.162  1.00  0.00
ATOM   2744  C2' C      86      63.877  33.265   8.368  1.00  0.00
ATOM   2745  H2' C      86      64.314  34.078   8.946  1.00  0.00
ATOM   2746  O2' C      86      64.747  32.771   7.388  1.00  0.00
ATOM   2747 HO2' C      86      64.850  33.498   6.768  1.00  0.00
ATOM   2748  O3' C      86      64.552  31.361   9.783  1.00  0.00
ATOM   2749  P   C      87      65.366  31.778  11.100  1.00  0.00
ATOM   2750  OP1 C      87      66.345  30.765  11.529  1.00  0.00
ATOM   2751  OP2 C      87      64.491  32.338  12.079  1.00  0.00
ATOM   2752  O5' C      87      66.238  33.027  10.599  1.00  0.00
ATOM   2753  C5' C      87      67.269  32.822   9.634  1.00  0.00
ATOM   2754  H5' C      87      66.854  32.220   8.826  1.00  0.00
ATOM   2755 H5'' C      87      68.044  32.167  10.032  1.00  0.00
ATOM   2756  C4' C      87      67.746  34.062   8.984  1.00  0.00
ATOM   2757  H4' C      87      68.410  33.733   8.186  1.00  0.00
ATOM   2758  O4' C      87      66.655  34.811   8.567  1.00  0.00
ATOM   2759  C1' C      87      66.950  36.125   8.409  1.00  0.00
ATOM   2760  H1' C      87      66.926  36.420   7.360  1.00  0.00
ATOM   2761  N1  C      87      65.977  36.960   9.175  1.00  0.00
ATOM   2762  C6  C      87      65.601  36.591  10.414  1.00  0.00
ATOM   2763  H6  C      87      65.955  35.644  10.794  1.00  0.00
ATOM   2764  C5  C      87      64.661  37.263  11.166  1.00  0.00
ATOM   2765  H5  C      87      64.267  36.862  12.088  1.00  0.00
ATOM   2766  C4  C      87      64.164  38.396  10.520  1.00  0.00
ATOM   2767  N4  C      87      63.219  38.963  11.146  1.00  0.00
ATOM   2768  H41 C      87      62.734  39.739  10.718  1.00  0.00
ATOM   2769  H42 C      87      63.228  38.764  12.136  1.00  0.00
ATOM   2770  N3  C      87      64.441  38.817   9.344  1.00  0.00
ATOM   2771  C2  C      87      65.345  38.087   8.632  1.00  0.00
ATOM   2772  O2  C      87      65.439  38.333   7.464  1.00  0.00
ATOM   2773  C3' C      87      68.528  35.028   9.845  1.00  0.00
ATOM   2774  H3' C      87      68.004  35.098  10.798  1.00  0.00
ATOM   2775  C2' C      87      68.359  36.265   8.969  1.00  0.00
ATOM   2776  H2' C      87      68.406  37.197   9.533  1.00  0.00
ATOM   2777  O2' C      87      69.213  36.352   7.896  1.00  0.00
ATOM   2778 HO2' C      87      70.135  36.235   8.137  1.00  0.00
ATOM   2779  O3' C      87      69.856  34.586  10.069  1.00  0.00
ATOM   2780  P   G      88      70.605  34.957  11.263  1.00  0.00
ATOM   2781  OP1 G      88      72.007  34.634  11.023  1.00  0.00
ATOM   2782  OP2 G      88      69.914  34.425  12.454  1.00  0.00
ATOM   2783  O5' G      88      70.478  36.539  11.182  1.00  0.00
ATOM   2784  C5' G      88      71.343  37.370  10.439  1.00  0.00
ATOM   2785  H5' G      88      71.185  37.129   9.388  1.00  0.00
ATOM   2786 H5'' G      88      72.358  37.177  10.788  1.00  0.00
ATOM   2787  C4' G      88      71.024  38.899  10.553  1.00  0.00
ATOM   2788  H4' G      88      71.768  39.517  10.050  1.00  0.00
ATOM   2789  O4' G      88      69.629  39.140  10.151  1.00  0.00
ATOM   2790  C1' G      88      69.160  40.169  11.024  1.00  0.00
ATOM   2791  H1' G      88      69.078  40.994  10.316  1.00  0.00
ATOM   2792  N9  G      88      67.855  40.035  11.548  1.00  0.00
ATOM   2793  C8  G      88      67.381  39.004  12.294  1.00  0.00
ATOM   2794  H8  G      88      67.821  38.031  12.455  1.00  0.00
ATOM   2795  N7  G      88      66.167  39.252  12.753  1.00  0.00
ATOM   2796  C5  G      88      65.961  40.598  12.435  1.00  0.00
ATOM   2797  C6  G      88      64.909  41.476  12.900  1.00  0.00
ATOM   2798  O6  G      88      63.884  41.239  13.541  1.00  0.00
ATOM   2799  N1  G      88      65.062  42.756  12.433  1.00  0.00
ATOM   2800  H1  G      88      64.376  43.452  12.689  1.00  0.00
ATOM   2801  C2  G      88      66.092  43.241  11.720  1.00  0.00
ATOM   2802  N2  G      88      66.262  44.512  11.547  1.00  0.00
ATOM   2803  H21 G      88      65.546  45.199  11.737  1.00  0.00
ATOM   2804  H22 G      88      67.129  44.813  11.125  1.00  0.00
ATOM   2805  N3  G      88      67.101  42.472  11.312  1.00  0.00
ATOM   2806  C4  G      88      67.009  41.112  11.730  1.00  0.00
ATOM   2807  C3' G      88      71.189  39.340  12.037  1.00  0.00
ATOM   2808  H3' G      88      70.811  38.523  12.652  1.00  0.00
ATOM   2809  C2' G      88      70.173  40.497  12.132  1.00  0.00
ATOM   2810  H2' G      88      69.708  40.378  13.111  1.00  0.00
ATOM   2811  O2' G      88      70.600  41.818  11.947  1.00  0.00
ATOM   2812 HO2' G      88      71.047  42.073  12.757  1.00  0.00
ATOM   2813  O3' G      88      72.507  39.644  12.412  1.00  0.00
ATOM   2814  P   U      89      72.895  39.993  13.942  1.00  0.00
ATOM   2815  OP1 U      89      74.361  40.105  14.090  1.00  0.00
ATOM   2816  OP2 U      89      72.228  39.094  14.945  1.00  0.00
ATOM   2817  O5' U      89      72.249  41.452  14.112  1.00  0.00
ATOM   2818  C5' U      89      73.037  42.652  13.853  1.00  0.00
ATOM   2819  H5' U      89      73.166  42.649  12.770  1.00  0.00
ATOM   2820 H5'' U      89      74.020  42.579  14.319  1.00  0.00
ATOM   2821  C4' U      89      72.275  43.930  14.235  1.00  0.00
ATOM   2822  H4' U      89      72.837  44.810  13.924  1.00  0.00
ATOM   2823  O4' U      89      71.065  43.994  13.586  1.00  0.00
ATOM   2824  C1' U      89      70.081  44.759  14.344  1.00  0.00
ATOM   2825  H1' U      89      69.855  45.745  13.937  1.00  0.00
ATOM   2826  N1  U      89      68.748  44.087  14.564  1.00  0.00
ATOM   2827  C6  U      89      68.551  42.750  14.908  1.00  0.00
ATOM   2828  H6  U      89      69.385  42.065  14.876  1.00  0.00
ATOM   2829  C5  U      89      67.355  42.309  15.372  1.00  0.00
ATOM   2830  H5  U      89      67.180  41.263  15.576  1.00  0.00
ATOM   2831  C4  U      89      66.171  43.164  15.345  1.00  0.00
ATOM   2832  O4  U      89      65.054  42.843  15.808  1.00  0.00
ATOM   2833  N3  U      89      66.449  44.474  15.071  1.00  0.00
ATOM   2834  H3  U      89      65.791  45.077  15.546  1.00  0.00
ATOM   2835  C2  U      89      67.710  44.997  14.792  1.00  0.00
ATOM   2836  O2  U      89      67.897  46.239  14.819  1.00  0.00
ATOM   2837  C3' U      89      71.932  43.959  15.711  1.00  0.00
ATOM   2838  H3' U      89      71.586  42.970  16.011  1.00  0.00
ATOM   2839  C2' U      89      70.775  44.951  15.694  1.00  0.00
ATOM   2840  H2' U      89      70.125  44.657  16.519  1.00  0.00
ATOM   2841  O2' U      89      71.197  46.345  15.754  1.00  0.00
ATOM   2842 HO2' U      89      71.686  46.424  16.577  1.00  0.00
ATOM   2843  O3' U      89      72.975  44.245  16.580  1.00  0.00
ATOM   2844  P   G      90      72.790  44.348  18.127  1.00  0.00
ATOM   2845  OP1 G      90      74.152  44.352  18.664  1.00  0.00
ATOM   2846  OP2 G      90      71.782  43.368  18.562  1.00  0.00
ATOM   2847  O5' G      90      72.081  45.767  18.399  1.00  0.00
ATOM   2848  C5' G      90      72.776  46.882  18.854  1.00  0.00
ATOM   2849  H5' G      90      73.407  47.250  18.045  1.00  0.00
ATOM   2850 H5'' G      90      73.448  46.683  19.688  1.00  0.00
ATOM   2851  C4' G      90      71.786  47.925  19.336  1.00  0.00
ATOM   2852  H4' G      90      72.182  48.938  19.258  1.00  0.00
ATOM   2853  O4' G      90      70.641  47.919  18.444  1.00  0.00
ATOM   2854  C1' G      90      69.416  48.254  19.081  1.00  0.00
ATOM   2855  H1' G      90      68.937  49.083  18.559  1.00  0.00
ATOM   2856  N9  G      90      68.573  46.961  19.056  1.00  0.00
ATOM   2857  C8  G      90      68.884  45.629  18.841  1.00  0.00
ATOM   2858  H8  G      90      69.870  45.268  18.589  1.00  0.00
ATOM   2859  N7  G      90      67.834  44.862  18.926  1.00  0.00
ATOM   2860  C5  G      90      66.853  45.731  19.466  1.00  0.00
ATOM   2861  C6  G      90      65.445  45.522  19.799  1.00  0.00
ATOM   2862  O6  G      90      64.837  44.471  19.785  1.00  0.00
ATOM   2863  N1  G      90      64.859  46.673  20.289  1.00  0.00
ATOM   2864  H1  G      90      63.907  46.493  20.574  1.00  0.00
ATOM   2865  C2  G      90      65.386  47.895  20.191  1.00  0.00
ATOM   2866  N2  G      90      64.683  48.884  20.459  1.00  0.00
ATOM   2867  H21 G      90      63.718  48.763  20.729  1.00  0.00
ATOM   2868  H22 G      90      65.118  49.745  20.158  1.00  0.00
ATOM   2869  N3  G      90      66.611  48.136  19.786  1.00  0.00
ATOM   2870  C4  G      90      67.284  47.038  19.403  1.00  0.00
ATOM   2871  C3' G      90      71.076  47.715  20.682  1.00  0.00
ATOM   2872  H3' G      90      70.895  46.640  20.695  1.00  0.00
ATOM   2873  C2' G      90      69.805  48.567  20.527  1.00  0.00
ATOM   2874  H2' G      90      69.006  48.143  21.135  1.00  0.00
ATOM   2875  O2' G      90      70.050  49.991  20.631  1.00  0.00
ATOM   2876 HO2' G      90      70.889  50.112  21.082  1.00  0.00
ATOM   2877  O3' G      90      71.896  48.156  21.764  1.00  0.00
ATOM   2878  P   A      91      71.790  47.583  23.270  1.00  0.00
ATOM   2879  OP1 A      91      72.737  48.337  24.076  1.00  0.00
ATOM   2880  OP2 A      91      71.774  46.093  23.257  1.00  0.00
ATOM   2881  O5' A      91      70.363  48.052  23.644  1.00  0.00
ATOM   2882  C5' A      91      69.902  49.398  23.817  1.00  0.00
ATOM   2883  H5' A      91      70.089  49.931  22.885  1.00  0.00
ATOM   2884 H5'' A      91      70.474  49.905  24.594  1.00  0.00
ATOM   2885  C4' A      91      68.417  49.569  24.035  1.00  0.00
ATOM   2886  H4' A      91      68.254  50.631  24.222  1.00  0.00
ATOM   2887  O4' A      91      67.525  49.127  22.991  1.00  0.00
ATOM   2888  C1' A      91      66.413  48.443  23.562  1.00  0.00
ATOM   2889  H1' A      91      65.505  48.835  23.105  1.00  0.00
ATOM   2890  N9  A      91      66.447  46.993  23.197  1.00  0.00
ATOM   2891  C8  A      91      67.482  46.142  22.898  1.00  0.00
ATOM   2892  H8  A      91      68.466  46.513  22.652  1.00  0.00
ATOM   2893  N7  A      91      67.189  44.884  22.727  1.00  0.00
ATOM   2894  C5  A      91      65.818  44.839  23.020  1.00  0.00
ATOM   2895  C6  A      91      64.793  43.874  22.929  1.00  0.00
ATOM   2896  N6  A      91      64.931  42.634  22.432  1.00  0.00
ATOM   2897  H61 A      91      64.175  41.979  22.570  1.00  0.00
ATOM   2898  H62 A      91      65.830  42.468  22.002  1.00  0.00
ATOM   2899  N1  A      91      63.551  44.197  23.232  1.00  0.00
ATOM   2900  C2  A      91      63.330  45.461  23.465  1.00  0.00
ATOM   2901  H2  A      91      62.284  45.674  23.628  1.00  0.00
ATOM   2902  N3  A      91      64.141  46.477  23.598  1.00  0.00
ATOM   2903  C4  A      91      65.416  46.141  23.319  1.00  0.00
ATOM   2904  C3' A      91      67.977  48.771  25.249  1.00  0.00
ATOM   2905  H3' A      91      68.372  47.757  25.175  1.00  0.00
ATOM   2906  C2' A      91      66.443  48.709  25.025  1.00  0.00
ATOM   2907  H2' A      91      66.095  47.781  25.478  1.00  0.00
ATOM   2908  O2' A      91      65.556  49.808  25.279  1.00  0.00
ATOM   2909 HO2' A      91      65.662  50.208  26.145  1.00  0.00
ATOM   2910  O3' A      91      68.167  49.303  26.583  1.00  0.00
ATOM   2911  P   U      92      68.442  48.413  27.889  1.00  0.00
ATOM   2912  OP1 U      92      68.078  46.986  27.731  1.00  0.00
ATOM   2913  OP2 U      92      67.806  49.184  29.014  1.00  0.00
ATOM   2914  O5' U      92      70.034  48.622  28.070  1.00  0.00
ATOM   2915  C5' U      92      71.000  47.933  27.357  1.00  0.00
ATOM   2916  H5' U      92      70.905  47.932  26.271  1.00  0.00
ATOM   2917 H5'' U      92      71.131  46.908  27.703  1.00  0.00
ATOM   2918  C4' U      92      72.410  48.612  27.502  1.00  0.00
ATOM   2919  H4' U      92      73.120  48.138  26.824  1.00  0.00
ATOM   2920  O4' U      92      72.354  49.991  27.099  1.00  0.00
ATOM   2921  C1' U      92      72.781  50.797  28.170  1.00  0.00
ATOM   2922  H1' U      92      73.835  50.959  27.946  1.00  0.00
ATOM   2923  N1  U      92      72.119  52.120  28.057  1.00  0.00
ATOM   2924  C6  U      92      70.730  52.258  28.247  1.00  0.00
ATOM   2925  H6  U      92      70.148  51.351  28.178  1.00  0.00
ATOM   2926  C5  U      92      70.132  53.479  28.383  1.00  0.00
ATOM   2927  H5  U      92      69.087  53.579  28.637  1.00  0.00
ATOM   2928  C4  U      92      70.970  54.609  28.539  1.00  0.00
ATOM   2929  O4  U      92      70.576  55.753  28.641  1.00  0.00
ATOM   2930  N3  U      92      72.287  54.419  28.403  1.00  0.00
ATOM   2931  H3  U      92      72.856  55.254  28.404  1.00  0.00
ATOM   2932  C2  U      92      72.911  53.279  28.033  1.00  0.00
ATOM   2933  O2  U      92      74.181  53.273  27.841  1.00  0.00
ATOM   2934  C3' U      92      72.920  48.571  28.919  1.00  0.00
ATOM   2935  H3' U      92      72.443  47.839  29.572  1.00  0.00
ATOM   2936  C2' U      92      72.503  49.921  29.473  1.00  0.00
ATOM   2937  H2' U      92      71.438  49.944  29.706  1.00  0.00
ATOM   2938  O2' U      92      73.191  50.375  30.595  1.00  0.00
ATOM   2939 HO2' U      92      72.869  49.841  31.325  1.00  0.00
ATOM   2940  O3' U      92      74.354  48.395  28.821  1.00  0.00
ATOM   2941  P   G      93      74.903  46.866  28.872  1.00  0.00
ATOM   2942  OP1 G      93      76.205  46.862  28.110  1.00  0.00
ATOM   2943  OP2 G      93      73.877  45.895  28.531  1.00  0.00
ATOM   2944  O5' G      93      75.351  46.592  30.416  1.00  0.00
ATOM   2945  C5' G      93      74.695  47.237  31.484  1.00  0.00
ATOM   2946  H5' G      93      73.608  47.169  31.441  1.00  0.00
ATOM   2947 H5'' G      93      74.808  48.321  31.518  1.00  0.00
ATOM   2948  C4' G      93      75.240  46.726  32.815  1.00  0.00
ATOM   2949  H4' G      93      74.703  47.242  33.611  1.00  0.00
ATOM   2950  O4' G      93      75.018  45.293  33.004  1.00  0.00
ATOM   2951  C1' G      93      76.308  44.728  33.476  1.00  0.00
ATOM   2952  H1' G      93      76.181  44.079  34.342  1.00  0.00
ATOM   2953  N9  G      93      76.881  43.996  32.365  1.00  0.00
ATOM   2954  C8  G      93      76.345  43.593  31.184  1.00  0.00
ATOM   2955  H8  G      93      75.331  43.903  30.980  1.00  0.00
ATOM   2956  N7  G      93      77.194  42.979  30.308  1.00  0.00
ATOM   2957  C5  G      93      78.380  42.964  31.012  1.00  0.00
ATOM   2958  C6  G      93      79.642  42.435  30.740  1.00  0.00
ATOM   2959  O6  G      93      80.004  41.798  29.763  1.00  0.00
ATOM   2960  N1  G      93      80.528  42.603  31.764  1.00  0.00
ATOM   2961  H1  G      93      81.443  42.203  31.608  1.00  0.00
ATOM   2962  C2  G      93      80.213  43.182  32.922  1.00  0.00
ATOM   2963  N2  G      93      81.176  43.218  33.869  1.00  0.00
ATOM   2964  H21 G      93      82.066  42.811  33.618  1.00  0.00
ATOM   2965  H22 G      93      81.012  43.505  34.823  1.00  0.00
ATOM   2966  N3  G      93      79.021  43.598  33.320  1.00  0.00
ATOM   2967  C4  G      93      78.173  43.504  32.271  1.00  0.00
ATOM   2968  C3' G      93      76.709  47.067  32.999  1.00  0.00
ATOM   2969  H3' G      93      77.313  46.845  32.120  1.00  0.00
ATOM   2970  C2' G      93      77.105  45.939  33.929  1.00  0.00
ATOM   2971  H2' G      93      78.173  45.859  33.727  1.00  0.00
ATOM   2972  O2' G      93      76.886  46.089  35.327  1.00  0.00
ATOM   2973 HO2' G      93      76.999  47.025  35.506  1.00  0.00
ATOM   2974  O3' G      93      76.892  48.280  33.624  1.00  0.00
ATOM   2975  P   U      94      77.845  49.459  33.081  1.00  0.00
ATOM   2976  OP1 U      94      77.783  50.692  33.864  1.00  0.00
ATOM   2977  OP2 U      94      77.479  49.561  31.666  1.00  0.00
ATOM   2978  O5' U      94      79.300  48.802  33.261  1.00  0.00
ATOM   2979  C5' U      94      79.776  48.380  34.544  1.00  0.00
ATOM   2980  H5' U      94      79.128  47.581  34.904  1.00  0.00
ATOM   2981 H5'' U      94      79.635  49.214  35.231  1.00  0.00
ATOM   2982  C4' U      94      81.234  47.882  34.643  1.00  0.00
ATOM   2983  H4' U      94      81.611  47.713  35.652  1.00  0.00
ATOM   2984  O4' U      94      81.344  46.673  33.840  1.00  0.00
ATOM   2985  C1' U      94      82.256  46.920  32.783  1.00  0.00
ATOM   2986  H1' U      94      83.242  46.577  33.095  1.00  0.00
ATOM   2987  N1  U      94      81.733  46.229  31.538  1.00  0.00
ATOM   2988  C6  U      94      80.399  46.390  31.041  1.00  0.00
ATOM   2989  H6  U      94      79.631  46.971  31.530  1.00  0.00
ATOM   2990  C5  U      94      79.952  45.628  29.970  1.00  0.00
ATOM   2991  H5  U      94      78.923  45.773  29.673  1.00  0.00
ATOM   2992  C4  U      94      80.824  44.795  29.243  1.00  0.00
ATOM   2993  O4  U      94      80.579  44.190  28.212  1.00  0.00
ATOM   2994  N3  U      94      82.113  44.761  29.680  1.00  0.00
ATOM   2995  H3  U      94      82.762  44.063  29.347  1.00  0.00
ATOM   2996  C2  U      94      82.612  45.345  30.791  1.00  0.00
ATOM   2997  O2  U      94      83.805  45.193  31.107  1.00  0.00
ATOM   2998  C3' U      94      82.181  48.937  34.007  1.00  0.00
ATOM   2999  H3' U      94      81.622  49.864  33.880  1.00  0.00
ATOM   3000  C2' U      94      82.330  48.407  32.569  1.00  0.00
ATOM   3001  H2' U      94      81.525  48.796  31.945  1.00  0.00
ATOM   3002  O2' U      94      83.599  48.646  32.026  1.00  0.00
ATOM   3003 HO2' U      94      84.037  49.293  32.584  1.00  0.00
ATOM   3004  O3' U      94      83.423  48.970  34.706  1.00  0.00
ATOM   3005  P   A      95      84.294  50.322  34.788  1.00  0.00
ATOM   3006  OP1 A      95      84.611  50.620  33.396  1.00  0.00
ATOM   3007  OP2 A      95      85.363  49.919  35.701  1.00  0.00
ATOM   3008  O5' A      95      83.377  51.356  35.516  1.00  0.00
ATOM   3009  C5' A      95      83.054  52.706  35.083  1.00  0.00
ATOM   3010  H5' A      95      82.309  52.651  34.290  1.00  0.00
ATOM   3011 H5'' A      95      83.994  53.249  34.983  1.00  0.00
ATOM   3012  C4' A      95      82.201  53.383  36.172  1.00  0.00
ATOM   3013  H4' A      95      81.956  54.411  35.906  1.00  0.00
ATOM   3014  O4' A      95      81.066  52.619  36.447  1.00  0.00
ATOM   3015  C1' A      95      80.773  52.731  37.857  1.00  0.00
ATOM   3016  H1' A      95      79.743  52.997  38.095  1.00  0.00
ATOM   3017  N9  A      95      80.919  51.379  38.548  1.00  0.00
ATOM   3018  C8  A      95      81.451  50.177  38.132  1.00  0.00
ATOM   3019  H8  A      95      81.952  50.165  37.175  1.00  0.00
ATOM   3020  N7  A      95      81.355  49.151  38.975  1.00  0.00
ATOM   3021  C5  A      95      80.702  49.775  40.090  1.00  0.00
ATOM   3022  C6  A      95      80.396  49.370  41.378  1.00  0.00
ATOM   3023  N6  A      95      80.593  48.179  41.871  1.00  0.00
ATOM   3024  H61 A      95      80.554  47.927  42.848  1.00  0.00
ATOM   3025  H62 A      95      80.920  47.502  41.196  1.00  0.00
ATOM   3026  N1  A      95      79.645  50.090  42.203  1.00  0.00
ATOM   3027  C2  A      95      79.205  51.247  41.723  1.00  0.00
ATOM   3028  H2  A      95      78.554  51.771  42.407  1.00  0.00
ATOM   3029  N3  A      95      79.510  51.859  40.565  1.00  0.00
ATOM   3030  C4  A      95      80.346  51.082  39.782  1.00  0.00
ATOM   3031  C3' A      95      83.014  53.461  37.453  1.00  0.00
ATOM   3032  H3' A      95      83.468  52.484  37.619  1.00  0.00
ATOM   3033  C2' A      95      81.806  53.612  38.367  1.00  0.00
ATOM   3034  H2' A      95      82.129  53.307  39.363  1.00  0.00
ATOM   3035  O2' A      95      81.285  54.968  38.365  1.00  0.00
ATOM   3036 HO2' A      95      81.972  55.638  38.333  1.00  0.00
ATOM   3037  O3' A      95      83.902  54.533  37.479  1.00  0.00
ATOM   3038  P   G      96      85.044  54.569  38.472  1.00  0.00
ATOM   3039  OP1 G      96      85.378  56.015  38.588  1.00  0.00
ATOM   3040  OP2 G      96      86.105  53.659  38.025  1.00  0.00
ATOM   3041  O5' G      96      84.485  54.114  39.953  1.00  0.00
ATOM   3042  C5' G      96      83.740  54.903  40.795  1.00  0.00
ATOM   3043  H5' G      96      82.842  55.223  40.267  1.00  0.00
ATOM   3044 H5'' G      96      84.213  55.848  41.061  1.00  0.00
ATOM   3045  C4' G      96      83.239  54.130  41.983  1.00  0.00
ATOM   3046  H4' G      96      82.623  54.848  42.525  1.00  0.00
ATOM   3047  O4' G      96      82.496  52.960  41.722  1.00  0.00
ATOM   3048  C1' G      96      82.742  52.077  42.837  1.00  0.00
ATOM   3049  H1' G      96      81.811  51.950  43.389  1.00  0.00
ATOM   3050  N9  G      96      83.260  50.784  42.355  1.00  0.00
ATOM   3051  C8  G      96      83.723  50.448  41.082  1.00  0.00
ATOM   3052  H8  G      96      83.809  51.224  40.337  1.00  0.00
ATOM   3053  N7  G      96      84.142  49.220  40.955  1.00  0.00
ATOM   3054  C5  G      96      83.853  48.666  42.256  1.00  0.00
ATOM   3055  C6  G      96      83.987  47.344  42.776  1.00  0.00
ATOM   3056  O6  G      96      84.495  46.352  42.285  1.00  0.00
ATOM   3057  N1  G      96      83.654  47.224  44.138  1.00  0.00
ATOM   3058  H1  G      96      83.814  46.284  44.471  1.00  0.00
ATOM   3059  C2  G      96      82.963  48.163  44.799  1.00  0.00
ATOM   3060  N2  G      96      82.527  47.891  45.996  1.00  0.00
ATOM   3061  H21 G      96      82.570  46.925  46.287  1.00  0.00
ATOM   3062  H22 G      96      82.246  48.702  46.529  1.00  0.00
ATOM   3063  N3  G      96      82.748  49.384  44.303  1.00  0.00
ATOM   3064  C4  G      96      83.289  49.596  43.066  1.00  0.00
ATOM   3065  C3' G      96      84.442  53.675  42.838  1.00  0.00
ATOM   3066  H3' G      96      85.111  53.103  42.196  1.00  0.00
ATOM   3067  C2' G      96      83.675  52.722  43.749  1.00  0.00
ATOM   3068  H2' G      96      84.220  51.825  44.040  1.00  0.00
ATOM   3069  O2' G      96      82.943  53.239  44.834  1.00  0.00
ATOM   3070 HO2' G      96      82.331  52.537  45.067  1.00  0.00
ATOM   3071  O3' G      96      85.056  54.767  43.541  1.00  0.00
ATOM   3072  P   C      97      86.531  54.511  44.150  1.00  0.00
ATOM   3073  OP1 C      97      86.992  55.793  44.654  1.00  0.00
ATOM   3074  OP2 C      97      87.363  53.931  43.075  1.00  0.00
ATOM   3075  O5' C      97      86.422  53.472  45.291  1.00  0.00
ATOM   3076  C5' C      97      86.057  53.818  46.636  1.00  0.00
ATOM   3077  H5' C      97      85.195  54.484  46.591  1.00  0.00
ATOM   3078 H5'' C      97      86.968  54.301  46.990  1.00  0.00
ATOM   3079  C4' C      97      85.773  52.608  47.586  1.00  0.00
ATOM   3080  H4' C      97      85.237  52.929  48.480  1.00  0.00
ATOM   3081  O4' C      97      84.949  51.616  46.922  1.00  0.00
ATOM   3082  C1' C      97      85.456  50.379  47.326  1.00  0.00
ATOM   3083  H1' C      97      84.628  49.781  47.706  1.00  0.00
ATOM   3084  N1  C      97      85.993  49.569  46.207  1.00  0.00
ATOM   3085  C6  C      97      86.220  50.146  44.978  1.00  0.00
ATOM   3086  H6  C      97      85.943  51.184  44.864  1.00  0.00
ATOM   3087  C5  C      97      86.723  49.430  43.949  1.00  0.00
ATOM   3088  H5  C      97      86.715  49.852  42.955  1.00  0.00
ATOM   3089  C4  C      97      86.906  48.058  44.168  1.00  0.00
ATOM   3090  N4  C      97      87.510  47.293  43.313  1.00  0.00
ATOM   3091  H41 C      97      87.711  46.337  43.567  1.00  0.00
ATOM   3092  H42 C      97      87.766  47.756  42.452  1.00  0.00
ATOM   3093  N3  C      97      86.742  47.474  45.310  1.00  0.00
ATOM   3094  C2  C      97      86.283  48.208  46.353  1.00  0.00
ATOM   3095  O2  C      97      86.205  47.674  47.456  1.00  0.00
ATOM   3096  C3' C      97      87.082  51.922  47.980  1.00  0.00
ATOM   3097  H3' C      97      87.611  51.855  47.030  1.00  0.00
ATOM   3098  C2' C      97      86.479  50.651  48.455  1.00  0.00
ATOM   3099  H2' C      97      87.274  49.907  48.525  1.00  0.00
ATOM   3100  O2' C      97      85.798  50.738  49.706  1.00  0.00
ATOM   3101 HO2' C      97      86.256  51.304  50.331  1.00  0.00
ATOM   3102  O3' C      97      87.875  52.518  48.973  1.00  0.00
ATOM   3103  P   A      98      89.493  52.607  48.976  1.00  0.00
ATOM   3104  OP1 A      98      89.936  53.546  50.069  1.00  0.00
ATOM   3105  OP2 A      98      89.981  52.910  47.607  1.00  0.00
ATOM   3106  O5' A      98      89.820  51.074  49.351  1.00  0.00
ATOM   3107  C5' A      98      89.304  50.483  50.525  1.00  0.00
ATOM   3108  H5' A      98      88.226  50.642  50.572  1.00  0.00
ATOM   3109 H5'' A      98      89.841  50.920  51.367  1.00  0.00
ATOM   3110  C4' A      98      89.462  48.965  50.507  1.00  0.00
ATOM   3111  H4' A      98      89.008  48.506  51.386  1.00  0.00
ATOM   3112  O4' A      98      88.771  48.451  49.382  1.00  0.00
ATOM   3113  C1' A      98      89.390  47.308  48.852  1.00  0.00
ATOM   3114  H1' A      98      88.831  46.373  48.833  1.00  0.00
ATOM   3115  N9  A      98      89.888  47.685  47.379  1.00  0.00
ATOM   3116  C8  A      98      89.754  48.807  46.615  1.00  0.00
ATOM   3117  H8  A      98      89.540  49.799  46.984  1.00  0.00
ATOM   3118  N7  A      98      89.787  48.628  45.369  1.00  0.00
ATOM   3119  C5  A      98      90.070  47.252  45.251  1.00  0.00
ATOM   3120  C6  A      98      90.404  46.379  44.211  1.00  0.00
ATOM   3121  N6  A      98      90.432  46.635  42.919  1.00  0.00
ATOM   3122  H61 A      98      90.492  45.863  42.272  1.00  0.00
ATOM   3123  H62 A      98      89.965  47.447  42.541  1.00  0.00
ATOM   3124  N1  A      98      90.858  45.133  44.434  1.00  0.00
ATOM   3125  C2  A      98      90.931  44.778  45.700  1.00  0.00
ATOM   3126  H2  A      98      91.357  43.804  45.890  1.00  0.00
ATOM   3127  N3  A      98      90.548  45.429  46.796  1.00  0.00
ATOM   3128  C4  A      98      90.185  46.713  46.463  1.00  0.00
ATOM   3129  C3' A      98      90.863  48.509  50.365  1.00  0.00
ATOM   3130  H3' A      98      91.311  49.161  49.615  1.00  0.00
ATOM   3131  C2' A      98      90.682  47.132  49.673  1.00  0.00
ATOM   3132  H2' A      98      91.511  46.993  48.979  1.00  0.00
ATOM   3133  O2' A      98      90.419  46.122  50.554  1.00  0.00
ATOM   3134 HO2' A      98      90.837  46.467  51.347  1.00  0.00
ATOM   3135  O3' A      98      91.630  48.447  51.540  1.00  0.00
ATOM   3136  P   U3     99      93.106  48.962  51.581  1.00  0.00
ATOM   3137  OP1 U3     99      93.607  48.741  52.994  1.00  0.00
ATOM   3138  OP2 U3     99      93.148  50.292  50.970  1.00  0.00
ATOM   3139  O5' U3     99      93.716  47.921  50.569  1.00  0.00
ATOM   3140  C5' U3     99      93.806  46.558  50.930  1.00  0.00
ATOM   3141  H5' U3     99      92.828  46.077  50.954  1.00  0.00
ATOM   3142 H5'' U3     99      94.281  46.484  51.908  1.00  0.00
ATOM   3143  C4' U3     99      94.617  45.847  49.817  1.00  0.00
ATOM   3144  H4' U3     99      94.789  44.802  50.075  1.00  0.00
ATOM   3145  O4' U3     99      93.788  45.735  48.664  1.00  0.00
ATOM   3146  C1' U3     99      94.717  45.544  47.613  1.00  0.00
ATOM   3147  H1' U3     99      94.730  44.488  47.343  1.00  0.00
ATOM   3148  N1  U3     99      94.158  46.352  46.397  1.00  0.00
ATOM   3149  C6  U3     99      93.897  47.689  46.445  1.00  0.00
ATOM   3150  H6  U3     99      94.070  48.280  47.332  1.00  0.00
ATOM   3151  C5  U3     99      93.462  48.376  45.362  1.00  0.00
ATOM   3152  H5  U3     99      93.208  49.424  45.412  1.00  0.00
ATOM   3153  C4  U3     99      93.258  47.723  44.092  1.00  0.00
ATOM   3154  O4  U3     99      92.868  48.276  43.075  1.00  0.00
ATOM   3155  N3  U3     99      93.736  46.418  44.069  1.00  0.00
ATOM   3156  H3  U3     99      93.893  46.052  43.140  1.00  0.00
ATOM   3157  C2  U3     99      94.100  45.675  45.177  1.00  0.00
ATOM   3158  O2  U3     99      94.360  44.449  45.053  1.00  0.00
ATOM   3159  C3' U3     99      95.924  46.568  49.495  1.00  0.00
ATOM   3160  H3' U3     99      95.675  47.616  49.327  1.00  0.00
ATOM   3161  C2' U3     99      96.151  46.032  48.050  1.00  0.00
ATOM   3162  H2' U3     99      96.518  46.825  47.398  1.00  0.00
ATOM   3163  O2' U3     99      96.985  44.893  48.067  1.00  0.00
ATOM   3164 HO2' U3     99      97.765  45.226  48.517  1.00  0.00
ATOM   3165  O3' U3     99      96.886  46.275  50.541  1.00  0.00
ATOM   3166 HO3' U3     99      96.697  46.952  51.195  1.00  0.00
TER   
ATOM   3167 MG   MG    100      76.345  31.666  40.268  1.00  0.00
TER   
ATOM   3168 MG   MG    101      18.115  58.281  55.025  1.00  0.00
TER   
ATOM   3169 MG   MG    102      65.176  51.892   7.101  1.00  0.00
TER   
ATOM   3170 MG   MG    103      49.703  41.817  27.642  1.00  0.00
TER   
ATOM   3171 MG   MG    104      88.847  45.180   9.627  1.00  0.00
TER   
ATOM   3172 MG   MG    105      19.310  33.209  11.265  1.00  0.00
TER   
END   
