# Supplementary material for: Modelling the structures of frameshift-stimulatory pseudoknots from representative bat coronaviruses
Source: PLoS Comput Biol. 2023 May 19;19(5):e1011124. doi: 10.1371/journal.pcbi.1011124 (PMC10234561; doi:10.1371/journal.pcbi.1011124)
Supplement: S3 Data — PDB files for the top 3 representative clusters from each conformer (threaded/unthreaded) of each pseudoknot described in the main text, along with PDB files for the representative clusters shown in S8–S18 Figs. (ZIP) [file pcbi.1011124.s003.zip › SI_Model_PDB_files/Replicates with different initial ion positions/Anlong-172_threaded_Mg_IonPsotion2_cluster1.pdb]

ATOM      1 HO5'  G5     1      60.176  56.768  34.633  1.00  0.00           H  
ATOM      2  O5'  G5     1      60.487  55.894  34.387  1.00  0.00           O  
ATOM      3  C5'  G5     1      59.999  55.650  33.082  1.00  0.00           C  
ATOM      4  H5'  G5     1      60.358  56.368  32.344  1.00  0.00           H  
ATOM      5 H5''  G5     1      58.913  55.735  33.103  1.00  0.00           H  
ATOM      6  C4'  G5     1      60.464  54.214  32.640  1.00  0.00           C  
ATOM      7  H4'  G5     1      61.457  54.371  32.219  1.00  0.00           H  
ATOM      8  O4'  G5     1      60.506  53.208  33.650  1.00  0.00           O  
ATOM      9  C1'  G5     1      59.317  52.498  33.584  1.00  0.00           C  
ATOM     10  H1'  G5     1      59.485  51.478  33.932  1.00  0.00           H  
ATOM     11  N9   G5     1      58.388  53.307  34.362  1.00  0.00           N  
ATOM     12  C8   G5     1      58.645  53.672  35.680  1.00  0.00           C  
ATOM     13  H8   G5     1      59.511  53.361  36.246  1.00  0.00           H  
ATOM     14  N7   G5     1      57.763  54.437  36.179  1.00  0.00           N  
ATOM     15  C5   G5     1      56.940  54.743  35.112  1.00  0.00           C  
ATOM     16  C6   G5     1      55.823  55.671  35.093  1.00  0.00           C  
ATOM     17  O6   G5     1      55.428  56.422  35.979  1.00  0.00           O  
ATOM     18  N1   G5     1      55.218  55.690  33.830  1.00  0.00           N  
ATOM     19  H1   G5     1      54.373  56.213  33.648  1.00  0.00           H  
ATOM     20  C2   G5     1      55.672  54.935  32.792  1.00  0.00           C  
ATOM     21  N2   G5     1      54.993  55.003  31.674  1.00  0.00           N  
ATOM     22  H21  G5     1      54.127  55.517  31.597  1.00  0.00           H  
ATOM     23  H22  G5     1      55.084  54.252  31.005  1.00  0.00           H  
ATOM     24  N3   G5     1      56.663  54.086  32.797  1.00  0.00           N  
ATOM     25  C4   G5     1      57.245  54.000  34.020  1.00  0.00           C  
ATOM     26  C3'  G5     1      59.623  53.713  31.492  1.00  0.00           C  
ATOM     27  H3'  G5     1      58.825  54.386  31.180  1.00  0.00           H  
ATOM     28  C2'  G5     1      59.055  52.423  32.118  1.00  0.00           C  
ATOM     29  H2'  G5     1      57.979  52.282  32.015  1.00  0.00           H  
ATOM     30  O2'  G5     1      59.685  51.253  31.544  1.00  0.00           O  
ATOM     31 HO2'  G5     1      59.779  51.490  30.618  1.00  0.00           H  
ATOM     32  O3'  G5     1      60.365  53.474  30.243  1.00  0.00           O  
ATOM     33  P     C     2      60.868  54.698  29.285  1.00  0.00           P  
ATOM     34  OP1   C     2      61.751  54.211  28.192  1.00  0.00           O  
ATOM     35  OP2   C     2      61.362  55.689  30.215  1.00  0.00           O  
ATOM     36  O5'   C     2      59.597  55.317  28.648  1.00  0.00           O  
ATOM     37  C5'   C     2      58.746  54.720  27.666  1.00  0.00           C  
ATOM     38  H5'   C     2      58.296  53.828  28.103  1.00  0.00           H  
ATOM     39 H5''   C     2      59.304  54.535  26.748  1.00  0.00           H  
ATOM     40  C4'   C     2      57.518  55.608  27.309  1.00  0.00           C  
ATOM     41  H4'   C     2      56.843  55.047  26.664  1.00  0.00           H  
ATOM     42  O4'   C     2      56.821  55.989  28.483  1.00  0.00           O  
ATOM     43  C1'   C     2      56.627  57.394  28.534  1.00  0.00           C  
ATOM     44  H1'   C     2      55.754  57.570  27.905  1.00  0.00           H  
ATOM     45  N1    C     2      56.477  58.005  29.913  1.00  0.00           N  
ATOM     46  C6    C     2      57.214  57.443  30.911  1.00  0.00           C  
ATOM     47  H6    C     2      57.868  56.592  30.788  1.00  0.00           H  
ATOM     48  C5    C     2      56.965  57.849  32.150  1.00  0.00           C  
ATOM     49  H5    C     2      57.365  57.332  33.009  1.00  0.00           H  
ATOM     50  C4    C     2      56.024  58.929  32.251  1.00  0.00           C  
ATOM     51  N4    C     2      55.675  59.315  33.445  1.00  0.00           N  
ATOM     52  H41   C     2      54.899  59.942  33.601  1.00  0.00           H  
ATOM     53  H42   C     2      56.193  58.922  34.217  1.00  0.00           H  
ATOM     54  N3    C     2      55.403  59.585  31.279  1.00  0.00           N  
ATOM     55  C2    C     2      55.624  59.050  30.074  1.00  0.00           C  
ATOM     56  O2    C     2      54.961  59.530  29.111  1.00  0.00           O  
ATOM     57  C3'   C     2      58.064  56.918  26.677  1.00  0.00           C  
ATOM     58  H3'   C     2      59.088  56.840  26.312  1.00  0.00           H  
ATOM     59  C2'   C     2      57.949  57.902  27.886  1.00  0.00           C  
ATOM     60  H2'   C     2      58.789  57.851  28.579  1.00  0.00           H  
ATOM     61  O2'   C     2      57.857  59.272  27.472  1.00  0.00           O  
ATOM     62 HO2'   C     2      57.316  59.510  26.716  1.00  0.00           H  
ATOM     63  O3'   C     2      57.191  57.355  25.638  1.00  0.00           O  
ATOM     64  P     A     3      57.568  56.995  24.121  1.00  0.00           P  
ATOM     65  OP1   A     3      58.964  57.507  23.930  1.00  0.00           O  
ATOM     66  OP2   A     3      56.479  57.499  23.243  1.00  0.00           O  
ATOM     67  O5'   A     3      57.746  55.462  23.932  1.00  0.00           O  
ATOM     68  C5'   A     3      56.687  54.555  23.728  1.00  0.00           C  
ATOM     69  H5'   A     3      56.073  54.925  22.908  1.00  0.00           H  
ATOM     70 H5''   A     3      56.012  54.447  24.577  1.00  0.00           H  
ATOM     71  C4'   A     3      57.133  53.218  23.218  1.00  0.00           C  
ATOM     72  H4'   A     3      56.296  52.599  22.897  1.00  0.00           H  
ATOM     73  O4'   A     3      58.034  53.298  22.083  1.00  0.00           O  
ATOM     74  C1'   A     3      59.053  52.333  22.302  1.00  0.00           C  
ATOM     75  H1'   A     3      59.039  51.626  21.473  1.00  0.00           H  
ATOM     76  N9    A     3      60.408  52.987  22.238  1.00  0.00           N  
ATOM     77  C8    A     3      60.717  54.280  22.487  1.00  0.00           C  
ATOM     78  H8    A     3      59.929  54.966  22.759  1.00  0.00           H  
ATOM     79  N7    A     3      62.004  54.521  22.523  1.00  0.00           N  
ATOM     80  C5    A     3      62.541  53.311  22.142  1.00  0.00           C  
ATOM     81  C6    A     3      63.880  52.840  21.858  1.00  0.00           C  
ATOM     82  N6    A     3      64.944  53.538  21.809  1.00  0.00           N  
ATOM     83  H61   A     3      65.860  53.130  21.687  1.00  0.00           H  
ATOM     84  H62   A     3      64.805  54.538  21.850  1.00  0.00           H  
ATOM     85  N1    A     3      64.179  51.504  21.637  1.00  0.00           N  
ATOM     86  C2    A     3      63.108  50.709  21.704  1.00  0.00           C  
ATOM     87  H2    A     3      63.341  49.662  21.578  1.00  0.00           H  
ATOM     88  N3    A     3      61.841  51.019  21.944  1.00  0.00           N  
ATOM     89  C4    A     3      61.608  52.362  22.098  1.00  0.00           C  
ATOM     90  C3'   A     3      57.976  52.574  24.435  1.00  0.00           C  
ATOM     91  H3'   A     3      58.598  53.346  24.888  1.00  0.00           H  
ATOM     92  C2'   A     3      58.894  51.624  23.628  1.00  0.00           C  
ATOM     93  H2'   A     3      59.858  51.572  24.136  1.00  0.00           H  
ATOM     94  O2'   A     3      58.339  50.360  23.377  1.00  0.00           O  
ATOM     95 HO2'   A     3      57.683  50.270  24.071  1.00  0.00           H  
ATOM     96  O3'   A     3      57.055  52.031  25.369  1.00  0.00           O  
ATOM     97  P     A     4      57.548  51.022  26.495  1.00  0.00           P  
ATOM     98  OP1   A     4      58.967  51.203  26.806  1.00  0.00           O  
ATOM     99  OP2   A     4      57.161  49.745  25.905  1.00  0.00           O  
ATOM    100  O5'   A     4      56.672  51.346  27.816  1.00  0.00           O  
ATOM    101  C5'   A     4      57.080  51.101  29.120  1.00  0.00           C  
ATOM    102  H5'   A     4      57.915  51.766  29.342  1.00  0.00           H  
ATOM    103 H5''   A     4      57.456  50.102  29.341  1.00  0.00           H  
ATOM    104  C4'   A     4      55.948  51.307  30.125  1.00  0.00           C  
ATOM    105  H4'   A     4      56.464  51.086  31.060  1.00  0.00           H  
ATOM    106  O4'   A     4      55.349  52.560  30.208  1.00  0.00           O  
ATOM    107  C1'   A     4      53.992  52.556  29.568  1.00  0.00           C  
ATOM    108  H1'   A     4      53.178  52.765  30.262  1.00  0.00           H  
ATOM    109  N9    A     4      53.864  53.644  28.639  1.00  0.00           N  
ATOM    110  C8    A     4      54.397  53.773  27.385  1.00  0.00           C  
ATOM    111  H8    A     4      54.945  52.909  27.040  1.00  0.00           H  
ATOM    112  N7    A     4      54.194  54.910  26.734  1.00  0.00           N  
ATOM    113  C5    A     4      53.408  55.590  27.720  1.00  0.00           C  
ATOM    114  C6    A     4      52.820  56.880  27.752  1.00  0.00           C  
ATOM    115  N6    A     4      52.895  57.795  26.806  1.00  0.00           N  
ATOM    116  H61   A     4      52.225  58.549  26.860  1.00  0.00           H  
ATOM    117  H62   A     4      53.561  57.629  26.065  1.00  0.00           H  
ATOM    118  N1    A     4      52.058  57.274  28.760  1.00  0.00           N  
ATOM    119  C2    A     4      51.903  56.436  29.826  1.00  0.00           C  
ATOM    120  H2    A     4      51.264  56.739  30.643  1.00  0.00           H  
ATOM    121  N3    A     4      52.388  55.212  29.914  1.00  0.00           N  
ATOM    122  C4    A     4      53.166  54.846  28.821  1.00  0.00           C  
ATOM    123  C3'   A     4      54.770  50.327  29.902  1.00  0.00           C  
ATOM    124  H3'   A     4      55.080  49.417  29.388  1.00  0.00           H  
ATOM    125  C2'   A     4      53.858  51.152  28.994  1.00  0.00           C  
ATOM    126  H2'   A     4      54.255  50.985  27.993  1.00  0.00           H  
ATOM    127  O2'   A     4      52.535  50.676  28.984  1.00  0.00           O  
ATOM    128 HO2'   A     4      52.549  49.720  29.072  1.00  0.00           H  
ATOM    129  O3'   A     4      54.232  50.033  31.150  1.00  0.00           O  
ATOM    130  P     G     5      54.228  48.514  31.745  1.00  0.00           P  
ATOM    131  OP1   G     5      55.401  47.715  31.215  1.00  0.00           O  
ATOM    132  OP2   G     5      52.832  47.936  31.592  1.00  0.00           O  
ATOM    133  O5'   G     5      54.515  49.099  33.175  1.00  0.00           O  
ATOM    134  C5'   G     5      53.467  49.384  34.104  1.00  0.00           C  
ATOM    135  H5'   G     5      52.902  48.483  34.343  1.00  0.00           H  
ATOM    136 H5''   G     5      52.783  50.074  33.612  1.00  0.00           H  
ATOM    137  C4'   G     5      54.069  49.893  35.423  1.00  0.00           C  
ATOM    138  H4'   G     5      54.625  49.091  35.907  1.00  0.00           H  
ATOM    139  O4'   G     5      55.059  50.952  35.178  1.00  0.00           O  
ATOM    140  C1'   G     5      54.584  52.192  35.677  1.00  0.00           C  
ATOM    141  H1'   G     5      55.432  52.831  35.924  1.00  0.00           H  
ATOM    142  N9    G     5      53.745  52.874  34.618  1.00  0.00           N  
ATOM    143  C8    G     5      53.645  52.591  33.285  1.00  0.00           C  
ATOM    144  H8    G     5      54.402  52.019  32.769  1.00  0.00           H  
ATOM    145  N7    G     5      52.539  53.132  32.684  1.00  0.00           N  
ATOM    146  C5    G     5      51.960  53.913  33.721  1.00  0.00           C  
ATOM    147  C6    G     5      50.748  54.648  33.693  1.00  0.00           C  
ATOM    148  O6    G     5      49.922  54.756  32.769  1.00  0.00           O  
ATOM    149  N1    G     5      50.451  55.178  34.938  1.00  0.00           N  
ATOM    150  H1    G     5      49.539  55.610  34.971  1.00  0.00           H  
ATOM    151  C2    G     5      51.252  55.047  36.044  1.00  0.00           C  
ATOM    152  N2    G     5      50.865  55.592  37.187  1.00  0.00           N  
ATOM    153  H21   G     5      49.901  55.854  37.337  1.00  0.00           H  
ATOM    154  H22   G     5      51.556  55.429  37.905  1.00  0.00           H  
ATOM    155  N3    G     5      52.431  54.445  36.074  1.00  0.00           N  
ATOM    156  C4    G     5      52.695  53.818  34.845  1.00  0.00           C  
ATOM    157  C3'   G     5      53.047  50.439  36.364  1.00  0.00           C  
ATOM    158  H3'   G     5      52.097  50.684  35.887  1.00  0.00           H  
ATOM    159  C2'   G     5      53.869  51.670  36.823  1.00  0.00           C  
ATOM    160  H2'   G     5      53.187  52.449  37.164  1.00  0.00           H  
ATOM    161  O2'   G     5      54.724  51.412  37.898  1.00  0.00           O  
ATOM    162 HO2'   G     5      54.332  50.717  38.431  1.00  0.00           H  
ATOM    163  O3'   G     5      52.827  49.650  37.546  1.00  0.00           O  
ATOM    164  P     G     6      51.354  48.928  37.731  1.00  0.00           P  
ATOM    165  OP1   G     6      51.357  48.133  39.011  1.00  0.00           O  
ATOM    166  OP2   G     6      51.039  48.252  36.445  1.00  0.00           O  
ATOM    167  O5'   G     6      50.440  50.217  37.843  1.00  0.00           O  
ATOM    168  C5'   G     6      50.321  50.966  39.035  1.00  0.00           C  
ATOM    169  H5'   G     6      51.275  51.479  39.161  1.00  0.00           H  
ATOM    170 H5''   G     6      50.005  50.310  39.845  1.00  0.00           H  
ATOM    171  C4'   G     6      49.198  51.927  38.896  1.00  0.00           C  
ATOM    172  H4'   G     6      48.997  52.391  39.862  1.00  0.00           H  
ATOM    173  O4'   G     6      49.290  52.936  37.948  1.00  0.00           O  
ATOM    174  C1'   G     6      48.003  53.174  37.390  1.00  0.00           C  
ATOM    175  H1'   G     6      47.572  54.174  37.432  1.00  0.00           H  
ATOM    176  N9    G     6      48.061  52.720  35.978  1.00  0.00           N  
ATOM    177  C8    G     6      49.064  52.035  35.353  1.00  0.00           C  
ATOM    178  H8    G     6      49.936  51.729  35.914  1.00  0.00           H  
ATOM    179  N7    G     6      48.828  51.791  34.107  1.00  0.00           N  
ATOM    180  C5    G     6      47.728  52.522  33.813  1.00  0.00           C  
ATOM    181  C6    G     6      47.058  52.873  32.609  1.00  0.00           C  
ATOM    182  O6    G     6      47.295  52.435  31.483  1.00  0.00           O  
ATOM    183  N1    G     6      45.904  53.606  32.717  1.00  0.00           N  
ATOM    184  H1    G     6      45.366  53.562  31.863  1.00  0.00           H  
ATOM    185  C2    G     6      45.384  54.020  33.872  1.00  0.00           C  
ATOM    186  N2    G     6      44.186  54.502  33.996  1.00  0.00           N  
ATOM    187  H21   G     6      43.666  54.661  33.145  1.00  0.00           H  
ATOM    188  H22   G     6      43.882  54.722  34.934  1.00  0.00           H  
ATOM    189  N3    G     6      46.049  53.841  35.055  1.00  0.00           N  
ATOM    190  C4    G     6      47.203  53.151  34.956  1.00  0.00           C  
ATOM    191  C3'   G     6      47.881  51.131  38.598  1.00  0.00           C  
ATOM    192  H3'   G     6      48.066  50.470  37.751  1.00  0.00           H  
ATOM    193  C2'   G     6      47.071  52.345  38.156  1.00  0.00           C  
ATOM    194  H2'   G     6      46.235  52.059  37.517  1.00  0.00           H  
ATOM    195  O2'   G     6      46.650  53.132  39.277  1.00  0.00           O  
ATOM    196 HO2'   G     6      46.247  52.620  39.982  1.00  0.00           H  
ATOM    197  O3'   G     6      47.286  50.389  39.689  1.00  0.00           O  
ATOM    198  P     G     7      46.437  49.137  39.374  1.00  0.00           P  
ATOM    199  OP1   G     7      46.100  48.581  40.743  1.00  0.00           O  
ATOM    200  OP2   G     7      47.188  48.268  38.513  1.00  0.00           O  
ATOM    201  O5'   G     7      45.181  49.627  38.606  1.00  0.00           O  
ATOM    202  C5'   G     7      44.169  50.372  39.263  1.00  0.00           C  
ATOM    203  H5'   G     7      44.719  51.160  39.778  1.00  0.00           H  
ATOM    204 H5''   G     7      43.778  49.665  39.995  1.00  0.00           H  
ATOM    205  C4'   G     7      43.198  50.998  38.278  1.00  0.00           C  
ATOM    206  H4'   G     7      42.645  51.747  38.845  1.00  0.00           H  
ATOM    207  O4'   G     7      43.908  51.694  37.260  1.00  0.00           O  
ATOM    208  C1'   G     7      43.030  51.692  36.091  1.00  0.00           C  
ATOM    209  H1'   G     7      42.909  52.753  35.870  1.00  0.00           H  
ATOM    210  N9    G     7      43.807  51.099  35.008  1.00  0.00           N  
ATOM    211  C8    G     7      44.974  50.366  35.033  1.00  0.00           C  
ATOM    212  H8    G     7      45.455  50.195  35.985  1.00  0.00           H  
ATOM    213  N7    G     7      45.501  50.084  33.880  1.00  0.00           N  
ATOM    214  C5    G     7      44.538  50.550  32.938  1.00  0.00           C  
ATOM    215  C6    G     7      44.464  50.509  31.509  1.00  0.00           C  
ATOM    216  O6    G     7      45.287  50.162  30.683  1.00  0.00           O  
ATOM    217  N1    G     7      43.361  51.165  31.058  1.00  0.00           N  
ATOM    218  H1    G     7      43.264  51.346  30.069  1.00  0.00           H  
ATOM    219  C2    G     7      42.366  51.819  31.800  1.00  0.00           C  
ATOM    220  N2    G     7      41.358  52.317  31.157  1.00  0.00           N  
ATOM    221  H21   G     7      41.374  52.130  30.165  1.00  0.00           H  
ATOM    222  H22   G     7      40.708  52.979  31.557  1.00  0.00           H  
ATOM    223  N3    G     7      42.466  51.832  33.138  1.00  0.00           N  
ATOM    224  C4    G     7      43.550  51.198  33.657  1.00  0.00           C  
ATOM    225  C3'   G     7      42.214  50.063  37.557  1.00  0.00           C  
ATOM    226  H3'   G     7      42.807  49.193  37.277  1.00  0.00           H  
ATOM    227  C2'   G     7      41.750  51.031  36.401  1.00  0.00           C  
ATOM    228  H2'   G     7      41.381  50.602  35.470  1.00  0.00           H  
ATOM    229  O2'   G     7      40.867  51.987  37.041  1.00  0.00           O  
ATOM    230 HO2'   G     7      40.433  52.473  36.336  1.00  0.00           H  
ATOM    231  O3'   G     7      41.206  49.594  38.458  1.00  0.00           O  
ATOM    232  P     G     8      40.504  48.271  38.031  1.00  0.00           P  
ATOM    233  OP1   G     8      39.465  48.008  39.023  1.00  0.00           O  
ATOM    234  OP2   G     8      41.574  47.320  37.813  1.00  0.00           O  
ATOM    235  O5'   G     8      39.858  48.597  36.598  1.00  0.00           O  
ATOM    236  C5'   G     8      38.648  49.328  36.466  1.00  0.00           C  
ATOM    237  H5'   G     8      38.846  50.230  37.046  1.00  0.00           H  
ATOM    238 H5''   G     8      37.892  48.809  37.055  1.00  0.00           H  
ATOM    239  C4'   G     8      38.190  49.526  34.996  1.00  0.00           C  
ATOM    240  H4'   G     8      37.365  50.238  35.007  1.00  0.00           H  
ATOM    241  O4'   G     8      39.202  50.074  34.151  1.00  0.00           O  
ATOM    242  C1'   G     8      39.140  49.524  32.801  1.00  0.00           C  
ATOM    243  H1'   G     8      38.843  50.255  32.049  1.00  0.00           H  
ATOM    244  N9    G     8      40.394  48.892  32.333  1.00  0.00           N  
ATOM    245  C8    G     8      41.539  48.510  33.029  1.00  0.00           C  
ATOM    246  H8    G     8      41.585  48.678  34.095  1.00  0.00           H  
ATOM    247  N7    G     8      42.534  48.011  32.350  1.00  0.00           N  
ATOM    248  C5    G     8      42.051  48.224  31.007  1.00  0.00           C  
ATOM    249  C6    G     8      42.673  47.963  29.725  1.00  0.00           C  
ATOM    250  O6    G     8      43.801  47.541  29.488  1.00  0.00           O  
ATOM    251  N1    G     8      41.763  48.179  28.696  1.00  0.00           N  
ATOM    252  H1    G     8      42.087  47.896  27.782  1.00  0.00           H  
ATOM    253  C2    G     8      40.512  48.745  28.834  1.00  0.00           C  
ATOM    254  N2    G     8      39.714  48.717  27.836  1.00  0.00           N  
ATOM    255  H21   G     8      39.995  48.404  26.918  1.00  0.00           H  
ATOM    256  H22   G     8      38.792  49.114  27.948  1.00  0.00           H  
ATOM    257  N3    G     8      39.949  49.076  29.957  1.00  0.00           N  
ATOM    258  C4    G     8      40.749  48.764  31.008  1.00  0.00           C  
ATOM    259  C3'   G     8      37.894  48.148  34.333  1.00  0.00           C  
ATOM    260  H3'   G     8      38.747  47.501  34.538  1.00  0.00           H  
ATOM    261  C2'   G     8      37.986  48.578  32.836  1.00  0.00           C  
ATOM    262  H2'   G     8      38.219  47.659  32.297  1.00  0.00           H  
ATOM    263  O2'   G     8      36.747  49.169  32.221  1.00  0.00           O  
ATOM    264 HO2'   G     8      36.769  48.841  31.319  1.00  0.00           H  
ATOM    265  O3'   G     8      36.722  47.543  34.595  1.00  0.00           O  
ATOM    266  P     C     9      36.517  45.951  34.236  1.00  0.00           P  
ATOM    267  OP1   C     9      35.416  45.513  35.095  1.00  0.00           O  
ATOM    268  OP2   C     9      37.852  45.227  34.343  1.00  0.00           O  
ATOM    269  O5'   C     9      36.121  45.842  32.719  1.00  0.00           O  
ATOM    270  C5'   C     9      34.893  46.195  32.187  1.00  0.00           C  
ATOM    271  H5'   C     9      34.654  47.249  32.331  1.00  0.00           H  
ATOM    272 H5''   C     9      34.131  45.445  32.398  1.00  0.00           H  
ATOM    273  C4'   C     9      34.985  46.287  30.670  1.00  0.00           C  
ATOM    274  H4'   C     9      34.056  46.684  30.261  1.00  0.00           H  
ATOM    275  O4'   C     9      36.062  46.951  30.127  1.00  0.00           O  
ATOM    276  C1'   C     9      36.398  46.440  28.820  1.00  0.00           C  
ATOM    277  H1'   C     9      36.371  47.218  28.057  1.00  0.00           H  
ATOM    278  N1    C     9      37.815  45.917  28.966  1.00  0.00           N  
ATOM    279  C6    C     9      38.428  45.771  30.167  1.00  0.00           C  
ATOM    280  H6    C     9      37.869  45.927  31.078  1.00  0.00           H  
ATOM    281  C5    C     9      39.756  45.443  30.327  1.00  0.00           C  
ATOM    282  H5    C     9      40.156  45.188  31.297  1.00  0.00           H  
ATOM    283  C4    C     9      40.442  45.294  29.098  1.00  0.00           C  
ATOM    284  N4    C     9      41.719  44.980  29.092  1.00  0.00           N  
ATOM    285  H41   C     9      42.059  44.636  28.205  1.00  0.00           H  
ATOM    286  H42   C     9      42.174  44.916  29.991  1.00  0.00           H  
ATOM    287  N3    C     9      39.894  45.328  27.942  1.00  0.00           N  
ATOM    288  C2    C     9      38.589  45.614  27.841  1.00  0.00           C  
ATOM    289  O2    C     9      38.141  45.541  26.685  1.00  0.00           O  
ATOM    290  C3'   C     9      35.106  45.024  29.958  1.00  0.00           C  
ATOM    291  H3'   C     9      35.964  44.444  30.298  1.00  0.00           H  
ATOM    292  C2'   C     9      35.334  45.297  28.475  1.00  0.00           C  
ATOM    293  H2'   C     9      35.715  44.459  27.891  1.00  0.00           H  
ATOM    294  O2'   C     9      34.224  45.856  27.745  1.00  0.00           O  
ATOM    295 HO2'   C     9      33.359  45.744  28.146  1.00  0.00           H  
ATOM    296  O3'   C     9      33.985  44.213  30.059  1.00  0.00           O  
ATOM    297  P     U    10      34.117  42.677  30.474  1.00  0.00           P  
ATOM    298  OP1   U    10      32.791  41.975  30.600  1.00  0.00           O  
ATOM    299  OP2   U    10      34.963  42.727  31.703  1.00  0.00           O  
ATOM    300  O5'   U    10      34.959  41.950  29.407  1.00  0.00           O  
ATOM    301  C5'   U    10      34.368  41.922  28.115  1.00  0.00           C  
ATOM    302  H5'   U    10      33.932  42.888  27.861  1.00  0.00           H  
ATOM    303 H5''   U    10      33.512  41.254  28.212  1.00  0.00           H  
ATOM    304  C4'   U    10      35.288  41.303  27.089  1.00  0.00           C  
ATOM    305  H4'   U    10      34.660  41.233  26.201  1.00  0.00           H  
ATOM    306  O4'   U    10      36.355  42.176  26.846  1.00  0.00           O  
ATOM    307  C1'   U    10      37.463  41.293  26.514  1.00  0.00           C  
ATOM    308  H1'   U    10      37.814  41.507  25.504  1.00  0.00           H  
ATOM    309  N1    U    10      38.642  41.491  27.332  1.00  0.00           N  
ATOM    310  C6    U    10      38.524  41.893  28.661  1.00  0.00           C  
ATOM    311  H6    U    10      37.564  42.219  29.034  1.00  0.00           H  
ATOM    312  C5    U    10      39.595  42.055  29.481  1.00  0.00           C  
ATOM    313  H5    U    10      39.410  42.525  30.435  1.00  0.00           H  
ATOM    314  C4    U    10      40.941  41.762  29.102  1.00  0.00           C  
ATOM    315  O4    U    10      41.940  41.796  29.795  1.00  0.00           O  
ATOM    316  N3    U    10      40.962  41.345  27.758  1.00  0.00           N  
ATOM    317  H3    U    10      41.903  41.169  27.438  1.00  0.00           H  
ATOM    318  C2    U    10      39.923  41.169  26.867  1.00  0.00           C  
ATOM    319  O2    U    10      40.087  40.679  25.772  1.00  0.00           O  
ATOM    320  C3'   U    10      35.839  39.991  27.533  1.00  0.00           C  
ATOM    321  H3'   U    10      36.110  40.114  28.582  1.00  0.00           H  
ATOM    322  C2'   U    10      36.989  39.813  26.562  1.00  0.00           C  
ATOM    323  H2'   U    10      37.766  39.162  26.963  1.00  0.00           H  
ATOM    324  O2'   U    10      36.526  39.484  25.277  1.00  0.00           O  
ATOM    325 HO2'   U    10      36.807  38.588  25.075  1.00  0.00           H  
ATOM    326  O3'   U    10      34.778  39.008  27.449  1.00  0.00           O  
ATOM    327  P     C    11      35.020  37.526  27.881  1.00  0.00           P  
ATOM    328  OP1   C    11      33.822  36.722  27.600  1.00  0.00           O  
ATOM    329  OP2   C    11      35.449  37.529  29.314  1.00  0.00           O  
ATOM    330  O5'   C    11      36.209  36.888  27.069  1.00  0.00           O  
ATOM    331  C5'   C    11      36.044  35.786  26.128  1.00  0.00           C  
ATOM    332  H5'   C    11      35.382  36.151  25.342  1.00  0.00           H  
ATOM    333 H5''   C    11      35.619  34.903  26.605  1.00  0.00           H  
ATOM    334  C4'   C    11      37.346  35.499  25.384  1.00  0.00           C  
ATOM    335  H4'   C    11      37.224  35.111  24.372  1.00  0.00           H  
ATOM    336  O4'   C    11      38.256  36.660  25.404  1.00  0.00           O  
ATOM    337  C1'   C    11      39.563  36.158  25.418  1.00  0.00           C  
ATOM    338  H1'   C    11      40.061  36.352  24.469  1.00  0.00           H  
ATOM    339  N1    C    11      40.351  36.634  26.560  1.00  0.00           N  
ATOM    340  C6    C    11      39.666  37.167  27.629  1.00  0.00           C  
ATOM    341  H6    C    11      38.601  37.122  27.805  1.00  0.00           H  
ATOM    342  C5    C    11      40.411  37.916  28.465  1.00  0.00           C  
ATOM    343  H5    C    11      39.837  38.314  29.289  1.00  0.00           H  
ATOM    344  C4    C    11      41.814  38.072  28.365  1.00  0.00           C  
ATOM    345  N4    C    11      42.489  38.787  29.251  1.00  0.00           N  
ATOM    346  H41   C    11      43.463  39.033  29.150  1.00  0.00           H  
ATOM    347  H42   C    11      41.969  39.367  29.894  1.00  0.00           H  
ATOM    348  N3    C    11      42.530  37.417  27.446  1.00  0.00           N  
ATOM    349  C2    C    11      41.771  36.663  26.552  1.00  0.00           C  
ATOM    350  O2    C    11      42.347  35.958  25.732  1.00  0.00           O  
ATOM    351  C3'   C    11      38.105  34.384  26.153  1.00  0.00           C  
ATOM    352  H3'   C    11      38.118  34.718  27.190  1.00  0.00           H  
ATOM    353  C2'   C    11      39.447  34.622  25.552  1.00  0.00           C  
ATOM    354  H2'   C    11      40.300  34.204  26.088  1.00  0.00           H  
ATOM    355  O2'   C    11      39.527  34.082  24.265  1.00  0.00           O  
ATOM    356 HO2'   C    11      39.300  33.153  24.177  1.00  0.00           H  
ATOM    357  O3'   C    11      37.564  33.109  25.861  1.00  0.00           O  
ATOM    358  P     U    12      38.016  31.805  26.644  1.00  0.00           P  
ATOM    359  OP1   U    12      37.262  30.753  26.018  1.00  0.00           O  
ATOM    360  OP2   U    12      37.847  31.992  28.124  1.00  0.00           O  
ATOM    361  O5'   U    12      39.588  31.529  26.399  1.00  0.00           O  
ATOM    362  C5'   U    12      40.154  30.847  25.278  1.00  0.00           C  
ATOM    363  H5'   U    12      39.696  31.381  24.446  1.00  0.00           H  
ATOM    364 H5''   U    12      39.680  29.872  25.391  1.00  0.00           H  
ATOM    365  C4'   U    12      41.673  30.852  25.265  1.00  0.00           C  
ATOM    366  H4'   U    12      41.983  30.416  24.315  1.00  0.00           H  
ATOM    367  O4'   U    12      42.220  32.221  25.401  1.00  0.00           O  
ATOM    368  C1'   U    12      43.438  32.318  26.195  1.00  0.00           C  
ATOM    369  H1'   U    12      44.183  32.747  25.526  1.00  0.00           H  
ATOM    370  N1    U    12      43.335  33.117  27.470  1.00  0.00           N  
ATOM    371  C6    U    12      42.076  33.420  27.982  1.00  0.00           C  
ATOM    372  H6    U    12      41.236  32.819  27.666  1.00  0.00           H  
ATOM    373  C5    U    12      41.926  34.135  29.114  1.00  0.00           C  
ATOM    374  H5    U    12      40.943  34.345  29.508  1.00  0.00           H  
ATOM    375  C4    U    12      43.061  34.740  29.844  1.00  0.00           C  
ATOM    376  O4    U    12      43.023  35.417  30.887  1.00  0.00           O  
ATOM    377  N3    U    12      44.298  34.389  29.344  1.00  0.00           N  
ATOM    378  H3    U    12      45.109  34.448  29.942  1.00  0.00           H  
ATOM    379  C2    U    12      44.468  33.524  28.182  1.00  0.00           C  
ATOM    380  O2    U    12      45.541  33.080  27.839  1.00  0.00           O  
ATOM    381  C3'   U    12      42.313  30.190  26.450  1.00  0.00           C  
ATOM    382  H3'   U    12      41.665  30.517  27.263  1.00  0.00           H  
ATOM    383  C2'   U    12      43.688  30.862  26.503  1.00  0.00           C  
ATOM    384  H2'   U    12      44.129  30.697  27.486  1.00  0.00           H  
ATOM    385  O2'   U    12      44.492  30.278  25.467  1.00  0.00           O  
ATOM    386 HO2'   U    12      45.385  30.625  25.535  1.00  0.00           H  
ATOM    387  O3'   U    12      42.325  28.795  26.408  1.00  0.00           O  
ATOM    388  P     A    13      42.297  28.051  27.806  1.00  0.00           P  
ATOM    389  OP1   A    13      42.082  26.658  27.495  1.00  0.00           O  
ATOM    390  OP2   A    13      41.353  28.671  28.794  1.00  0.00           O  
ATOM    391  O5'   A    13      43.788  28.248  28.423  1.00  0.00           O  
ATOM    392  C5'   A    13      44.905  27.640  27.802  1.00  0.00           C  
ATOM    393  H5'   A    13      45.015  27.917  26.753  1.00  0.00           H  
ATOM    394 H5''   A    13      44.868  26.560  27.944  1.00  0.00           H  
ATOM    395  C4'   A    13      46.135  28.115  28.443  1.00  0.00           C  
ATOM    396  H4'   A    13      46.945  27.754  27.809  1.00  0.00           H  
ATOM    397  O4'   A    13      46.206  29.543  28.509  1.00  0.00           O  
ATOM    398  C1'   A    13      46.709  30.024  29.758  1.00  0.00           C  
ATOM    399  H1'   A    13      47.466  30.726  29.412  1.00  0.00           H  
ATOM    400  N9    A    13      45.829  30.945  30.593  1.00  0.00           N  
ATOM    401  C8    A    13      44.482  31.063  30.515  1.00  0.00           C  
ATOM    402  H8    A    13      43.985  30.458  29.770  1.00  0.00           H  
ATOM    403  N7    A    13      44.030  31.910  31.350  1.00  0.00           N  
ATOM    404  C5    A    13      45.157  32.388  32.064  1.00  0.00           C  
ATOM    405  C6    A    13      45.429  33.275  33.125  1.00  0.00           C  
ATOM    406  N6    A    13      44.541  33.959  33.833  1.00  0.00           N  
ATOM    407  H61   A    13      44.746  34.437  34.699  1.00  0.00           H  
ATOM    408  H62   A    13      43.607  34.066  33.464  1.00  0.00           H  
ATOM    409  N1    A    13      46.660  33.428  33.536  1.00  0.00           N  
ATOM    410  C2    A    13      47.649  32.785  32.972  1.00  0.00           C  
ATOM    411  H2    A    13      48.577  33.065  33.448  1.00  0.00           H  
ATOM    412  N3    A    13      47.584  31.847  32.030  1.00  0.00           N  
ATOM    413  C4    A    13      46.257  31.750  31.573  1.00  0.00           C  
ATOM    414  C3'   A    13      46.245  27.710  29.885  1.00  0.00           C  
ATOM    415  H3'   A    13      45.224  27.895  30.220  1.00  0.00           H  
ATOM    416  C2'   A    13      47.266  28.732  30.384  1.00  0.00           C  
ATOM    417  H2'   A    13      47.256  28.869  31.465  1.00  0.00           H  
ATOM    418  O2'   A    13      48.614  28.582  29.877  1.00  0.00           O  
ATOM    419 HO2'   A    13      48.744  27.631  29.912  1.00  0.00           H  
ATOM    420  O3'   A    13      46.734  26.431  30.166  1.00  0.00           O  
ATOM    421  P     G    14      46.296  25.550  31.433  1.00  0.00           P  
ATOM    422  OP1   G    14      46.773  24.181  31.041  1.00  0.00           O  
ATOM    423  OP2   G    14      44.837  25.776  31.655  1.00  0.00           O  
ATOM    424  O5'   G    14      47.083  26.136  32.607  1.00  0.00           O  
ATOM    425  C5'   G    14      48.523  26.056  32.642  1.00  0.00           C  
ATOM    426  H5'   G    14      49.006  26.139  31.668  1.00  0.00           H  
ATOM    427 H5''   G    14      48.716  25.029  32.950  1.00  0.00           H  
ATOM    428  C4'   G    14      49.113  27.124  33.520  1.00  0.00           C  
ATOM    429  H4'   G    14      50.200  27.064  33.563  1.00  0.00           H  
ATOM    430  O4'   G    14      48.623  28.407  33.257  1.00  0.00           O  
ATOM    431  C1'   G    14      48.608  29.134  34.493  1.00  0.00           C  
ATOM    432  H1'   G    14      49.242  30.008  34.347  1.00  0.00           H  
ATOM    433  N9    G    14      47.221  29.615  34.714  1.00  0.00           N  
ATOM    434  C8    G    14      46.157  29.606  33.899  1.00  0.00           C  
ATOM    435  H8    G    14      46.123  28.997  33.008  1.00  0.00           H  
ATOM    436  N7    G    14      45.155  30.256  34.358  1.00  0.00           N  
ATOM    437  C5    G    14      45.621  30.840  35.475  1.00  0.00           C  
ATOM    438  C6    G    14      44.945  31.741  36.370  1.00  0.00           C  
ATOM    439  O6    G    14      43.829  32.179  36.325  1.00  0.00           O  
ATOM    440  N1    G    14      45.778  32.113  37.418  1.00  0.00           N  
ATOM    441  H1    G    14      45.529  32.851  38.060  1.00  0.00           H  
ATOM    442  C2    G    14      47.083  31.764  37.521  1.00  0.00           C  
ATOM    443  N2    G    14      47.779  32.174  38.563  1.00  0.00           N  
ATOM    444  H21   G    14      47.339  32.718  39.291  1.00  0.00           H  
ATOM    445  H22   G    14      48.705  31.774  38.614  1.00  0.00           H  
ATOM    446  N3    G    14      47.696  30.915  36.776  1.00  0.00           N  
ATOM    447  C4    G    14      46.918  30.439  35.774  1.00  0.00           C  
ATOM    448  C3'   G    14      48.671  26.806  35.014  1.00  0.00           C  
ATOM    449  H3'   G    14      47.604  26.584  35.044  1.00  0.00           H  
ATOM    450  C2'   G    14      49.057  28.204  35.652  1.00  0.00           C  
ATOM    451  H2'   G    14      48.605  28.428  36.618  1.00  0.00           H  
ATOM    452  O2'   G    14      50.430  28.551  35.708  1.00  0.00           O  
ATOM    453 HO2'   G    14      50.881  27.753  35.996  1.00  0.00           H  
ATOM    454  O3'   G    14      49.478  25.852  35.671  1.00  0.00           O  
ATOM    455  P     U    15      48.906  25.059  36.860  1.00  0.00           P  
ATOM    456  OP1   U    15      49.929  24.063  37.114  1.00  0.00           O  
ATOM    457  OP2   U    15      47.563  24.595  36.508  1.00  0.00           O  
ATOM    458  O5'   U    15      48.810  25.977  38.133  1.00  0.00           O  
ATOM    459  C5'   U    15      49.954  26.246  38.964  1.00  0.00           C  
ATOM    460  H5'   U    15      50.666  26.815  38.367  1.00  0.00           H  
ATOM    461 H5''   U    15      50.442  25.325  39.285  1.00  0.00           H  
ATOM    462  C4'   U    15      49.654  27.107  40.199  1.00  0.00           C  
ATOM    463  H4'   U    15      50.603  27.090  40.735  1.00  0.00           H  
ATOM    464  O4'   U    15      49.203  28.379  39.942  1.00  0.00           O  
ATOM    465  C1'   U    15      48.375  28.812  40.921  1.00  0.00           C  
ATOM    466  H1'   U    15      48.862  29.623  41.462  1.00  0.00           H  
ATOM    467  N1    U    15      47.023  29.090  40.197  1.00  0.00           N  
ATOM    468  C6    U    15      46.752  28.635  38.887  1.00  0.00           C  
ATOM    469  H6    U    15      47.496  28.107  38.308  1.00  0.00           H  
ATOM    470  C5    U    15      45.611  28.894  38.247  1.00  0.00           C  
ATOM    471  H5    U    15      45.468  28.443  37.276  1.00  0.00           H  
ATOM    472  C4    U    15      44.620  29.706  38.914  1.00  0.00           C  
ATOM    473  O4    U    15      43.535  29.949  38.404  1.00  0.00           O  
ATOM    474  N3    U    15      44.889  30.067  40.236  1.00  0.00           N  
ATOM    475  H3    U    15      44.463  30.867  40.681  1.00  0.00           H  
ATOM    476  C2    U    15      46.067  29.865  40.861  1.00  0.00           C  
ATOM    477  O2    U    15      46.162  30.309  41.980  1.00  0.00           O  
ATOM    478  C3'   U    15      48.638  26.487  41.139  1.00  0.00           C  
ATOM    479  H3'   U    15      47.762  26.093  40.624  1.00  0.00           H  
ATOM    480  C2'   U    15      48.332  27.730  41.951  1.00  0.00           C  
ATOM    481  H2'   U    15      47.360  27.546  42.407  1.00  0.00           H  
ATOM    482  O2'   U    15      49.194  28.000  43.000  1.00  0.00           O  
ATOM    483 HO2'   U    15      49.365  27.166  43.443  1.00  0.00           H  
ATOM    484  O3'   U    15      49.153  25.564  42.078  1.00  0.00           O  
ATOM    485  P     G    16      48.472  24.098  42.278  1.00  0.00           P  
ATOM    486  OP1   G    16      49.284  23.360  43.246  1.00  0.00           O  
ATOM    487  OP2   G    16      48.283  23.480  40.965  1.00  0.00           O  
ATOM    488  O5'   G    16      47.115  24.495  42.834  1.00  0.00           O  
ATOM    489  C5'   G    16      47.046  24.953  44.140  1.00  0.00           C  
ATOM    490  H5'   G    16      47.746  25.782  44.248  1.00  0.00           H  
ATOM    491 H5''   G    16      47.168  24.158  44.876  1.00  0.00           H  
ATOM    492  C4'   G    16      45.659  25.579  44.446  1.00  0.00           C  
ATOM    493  H4'   G    16      45.521  25.918  45.472  1.00  0.00           H  
ATOM    494  O4'   G    16      45.357  26.619  43.484  1.00  0.00           O  
ATOM    495  C1'   G    16      43.949  26.494  43.228  1.00  0.00           C  
ATOM    496  H1'   G    16      43.439  27.436  43.429  1.00  0.00           H  
ATOM    497  N9    G    16      43.726  26.294  41.741  1.00  0.00           N  
ATOM    498  C8    G    16      44.333  25.345  40.917  1.00  0.00           C  
ATOM    499  H8    G    16      45.120  24.660  41.197  1.00  0.00           H  
ATOM    500  N7    G    16      43.778  25.263  39.733  1.00  0.00           N  
ATOM    501  C5    G    16      42.822  26.322  39.777  1.00  0.00           C  
ATOM    502  C6    G    16      41.933  26.862  38.826  1.00  0.00           C  
ATOM    503  O6    G    16      41.686  26.354  37.803  1.00  0.00           O  
ATOM    504  N1    G    16      41.302  28.057  39.124  1.00  0.00           N  
ATOM    505  H1    G    16      40.691  28.485  38.443  1.00  0.00           H  
ATOM    506  C2    G    16      41.432  28.650  40.334  1.00  0.00           C  
ATOM    507  N2    G    16      40.675  29.643  40.700  1.00  0.00           N  
ATOM    508  H21   G    16      39.995  30.068  40.085  1.00  0.00           H  
ATOM    509  H22   G    16      40.623  29.944  41.663  1.00  0.00           H  
ATOM    510  N3    G    16      42.107  28.104  41.354  1.00  0.00           N  
ATOM    511  C4    G    16      42.841  26.998  40.958  1.00  0.00           C  
ATOM    512  C3'   G    16      44.567  24.499  44.222  1.00  0.00           C  
ATOM    513  H3'   G    16      44.703  23.898  43.322  1.00  0.00           H  
ATOM    514  C2'   G    16      43.316  25.381  44.061  1.00  0.00           C  
ATOM    515  H2'   G    16      42.571  24.916  43.415  1.00  0.00           H  
ATOM    516  O2'   G    16      42.737  26.080  45.225  1.00  0.00           O  
ATOM    517 HO2'   G    16      42.402  25.326  45.717  1.00  0.00           H  
ATOM    518  O3'   G    16      44.282  23.706  45.430  1.00  0.00           O  
ATOM    519  P     C    17      43.134  22.724  45.479  1.00  0.00           P  
ATOM    520  OP1   C    17      43.404  21.546  46.332  1.00  0.00           O  
ATOM    521  OP2   C    17      42.578  22.369  44.130  1.00  0.00           O  
ATOM    522  O5'   C    17      42.006  23.539  46.279  1.00  0.00           O  
ATOM    523  C5'   C    17      42.047  23.508  47.735  1.00  0.00           C  
ATOM    524  H5'   C    17      42.996  23.973  48.003  1.00  0.00           H  
ATOM    525 H5''   C    17      41.957  22.525  48.197  1.00  0.00           H  
ATOM    526  C4'   C    17      40.852  24.343  48.291  1.00  0.00           C  
ATOM    527  H4'   C    17      40.990  24.524  49.357  1.00  0.00           H  
ATOM    528  O4'   C    17      40.609  25.539  47.676  1.00  0.00           O  
ATOM    529  C1'   C    17      39.286  25.967  47.960  1.00  0.00           C  
ATOM    530  H1'   C    17      39.202  26.353  48.976  1.00  0.00           H  
ATOM    531  N1    C    17      38.945  27.029  46.965  1.00  0.00           N  
ATOM    532  C6    C    17      39.168  26.837  45.609  1.00  0.00           C  
ATOM    533  H6    C    17      39.692  25.985  45.203  1.00  0.00           H  
ATOM    534  C5    C    17      38.677  27.782  44.766  1.00  0.00           C  
ATOM    535  H5    C    17      38.944  27.674  43.725  1.00  0.00           H  
ATOM    536  C4    C    17      37.979  28.909  45.277  1.00  0.00           C  
ATOM    537  N4    C    17      37.545  29.779  44.396  1.00  0.00           N  
ATOM    538  H41   C    17      36.977  30.535  44.750  1.00  0.00           H  
ATOM    539  H42   C    17      37.380  29.505  43.438  1.00  0.00           H  
ATOM    540  N3    C    17      37.899  29.141  46.518  1.00  0.00           N  
ATOM    541  C2    C    17      38.243  28.189  47.414  1.00  0.00           C  
ATOM    542  O2    C    17      37.945  28.491  48.589  1.00  0.00           O  
ATOM    543  C3'   C    17      39.462  23.646  47.965  1.00  0.00           C  
ATOM    544  H3'   C    17      39.482  23.248  46.950  1.00  0.00           H  
ATOM    545  C2'   C    17      38.411  24.715  48.052  1.00  0.00           C  
ATOM    546  H2'   C    17      37.701  24.636  47.229  1.00  0.00           H  
ATOM    547  O2'   C    17      37.665  24.752  49.183  1.00  0.00           O  
ATOM    548 HO2'   C    17      36.867  24.232  49.065  1.00  0.00           H  
ATOM    549  O3'   C    17      39.300  22.590  48.956  1.00  0.00           O  
ATOM    550  P     A    18      38.699  21.209  48.561  1.00  0.00           P  
ATOM    551  OP1   A    18      38.510  20.528  49.815  1.00  0.00           O  
ATOM    552  OP2   A    18      39.565  20.564  47.602  1.00  0.00           O  
ATOM    553  O5'   A    18      37.286  21.564  47.875  1.00  0.00           O  
ATOM    554  C5'   A    18      36.253  21.613  48.731  1.00  0.00           C  
ATOM    555  H5'   A    18      36.559  22.141  49.634  1.00  0.00           H  
ATOM    556 H5''   A    18      35.978  20.610  49.059  1.00  0.00           H  
ATOM    557  C4'   A    18      35.090  22.368  48.087  1.00  0.00           C  
ATOM    558  H4'   A    18      34.285  22.464  48.816  1.00  0.00           H  
ATOM    559  O4'   A    18      35.437  23.705  47.670  1.00  0.00           O  
ATOM    560  C1'   A    18      34.882  24.044  46.373  1.00  0.00           C  
ATOM    561  H1'   A    18      34.319  24.974  46.288  1.00  0.00           H  
ATOM    562  N9    A    18      35.991  24.176  45.425  1.00  0.00           N  
ATOM    563  C8    A    18      37.065  23.306  45.194  1.00  0.00           C  
ATOM    564  H8    A    18      37.234  22.493  45.885  1.00  0.00           H  
ATOM    565  N7    A    18      37.775  23.539  44.172  1.00  0.00           N  
ATOM    566  C5    A    18      37.193  24.725  43.705  1.00  0.00           C  
ATOM    567  C6    A    18      37.422  25.608  42.579  1.00  0.00           C  
ATOM    568  N6    A    18      38.473  25.421  41.830  1.00  0.00           N  
ATOM    569  H61   A    18      38.791  26.192  41.260  1.00  0.00           H  
ATOM    570  H62   A    18      39.071  24.632  42.031  1.00  0.00           H  
ATOM    571  N1    A    18      36.725  26.689  42.405  1.00  0.00           N  
ATOM    572  C2    A    18      35.760  26.935  43.261  1.00  0.00           C  
ATOM    573  H2    A    18      35.106  27.736  42.949  1.00  0.00           H  
ATOM    574  N3    A    18      35.322  26.169  44.251  1.00  0.00           N  
ATOM    575  C4    A    18      36.124  25.121  44.472  1.00  0.00           C  
ATOM    576  C3'   A    18      34.516  21.742  46.828  1.00  0.00           C  
ATOM    577  H3'   A    18      35.396  21.346  46.320  1.00  0.00           H  
ATOM    578  C2'   A    18      33.945  22.942  46.044  1.00  0.00           C  
ATOM    579  H2'   A    18      33.864  22.778  44.969  1.00  0.00           H  
ATOM    580  O2'   A    18      32.716  23.272  46.639  1.00  0.00           O  
ATOM    581 HO2'   A    18      32.133  22.510  46.610  1.00  0.00           H  
ATOM    582  O3'   A    18      33.730  20.658  47.175  1.00  0.00           O  
ATOM    583  P     G    19      33.802  19.227  46.499  1.00  0.00           P  
ATOM    584  OP1   G    19      33.422  18.345  47.575  1.00  0.00           O  
ATOM    585  OP2   G    19      35.116  19.001  45.870  1.00  0.00           O  
ATOM    586  O5'   G    19      32.646  19.284  45.303  1.00  0.00           O  
ATOM    587  C5'   G    19      32.360  18.130  44.615  1.00  0.00           C  
ATOM    588  H5'   G    19      32.164  17.348  45.349  1.00  0.00           H  
ATOM    589 H5''   G    19      33.165  17.886  43.922  1.00  0.00           H  
ATOM    590  C4'   G    19      31.096  18.235  43.815  1.00  0.00           C  
ATOM    591  H4'   G    19      30.945  17.341  43.209  1.00  0.00           H  
ATOM    592  O4'   G    19      29.918  18.291  44.654  1.00  0.00           O  
ATOM    593  C1'   G    19      29.186  19.448  44.236  1.00  0.00           C  
ATOM    594  H1'   G    19      28.130  19.179  44.272  1.00  0.00           H  
ATOM    595  N9    G    19      29.367  20.424  45.244  1.00  0.00           N  
ATOM    596  C8    G    19      30.146  20.517  46.390  1.00  0.00           C  
ATOM    597  H8    G    19      30.773  19.679  46.658  1.00  0.00           H  
ATOM    598  N7    G    19      30.188  21.704  46.962  1.00  0.00           N  
ATOM    599  C5    G    19      29.237  22.428  46.276  1.00  0.00           C  
ATOM    600  C6    G    19      28.826  23.776  46.515  1.00  0.00           C  
ATOM    601  O6    G    19      29.263  24.553  47.276  1.00  0.00           O  
ATOM    602  N1    G    19      27.729  24.069  45.676  1.00  0.00           N  
ATOM    603  H1    G    19      27.393  25.017  45.778  1.00  0.00           H  
ATOM    604  C2    G    19      27.396  23.414  44.587  1.00  0.00           C  
ATOM    605  N2    G    19      26.647  24.062  43.720  1.00  0.00           N  
ATOM    606  H21   G    19      26.172  24.895  44.037  1.00  0.00           H  
ATOM    607  H22   G    19      26.201  23.615  42.932  1.00  0.00           H  
ATOM    608  N3    G    19      27.859  22.169  44.235  1.00  0.00           N  
ATOM    609  C4    G    19      28.747  21.710  45.226  1.00  0.00           C  
ATOM    610  C3'   G    19      31.111  19.322  42.811  1.00  0.00           C  
ATOM    611  H3'   G    19      31.732  20.137  43.181  1.00  0.00           H  
ATOM    612  C2'   G    19      29.630  19.690  42.791  1.00  0.00           C  
ATOM    613  H2'   G    19      29.581  20.759  42.583  1.00  0.00           H  
ATOM    614  O2'   G    19      28.775  18.777  42.027  1.00  0.00           O  
ATOM    615 HO2'   G    19      28.063  19.276  41.621  1.00  0.00           H  
ATOM    616  O3'   G    19      31.503  19.083  41.476  1.00  0.00           O  
ATOM    617  P     C    20      32.318  20.205  40.736  1.00  0.00           P  
ATOM    618  OP1   C    20      32.803  19.601  39.475  1.00  0.00           O  
ATOM    619  OP2   C    20      33.299  20.778  41.617  1.00  0.00           O  
ATOM    620  O5'   C    20      31.240  21.372  40.323  1.00  0.00           O  
ATOM    621  C5'   C    20      30.236  21.244  39.329  1.00  0.00           C  
ATOM    622  H5'   C    20      29.576  20.377  39.331  1.00  0.00           H  
ATOM    623 H5''   C    20      30.751  21.132  38.375  1.00  0.00           H  
ATOM    624  C4'   C    20      29.316  22.501  39.416  1.00  0.00           C  
ATOM    625  H4'   C    20      28.604  22.288  38.619  1.00  0.00           H  
ATOM    626  O4'   C    20      28.726  22.728  40.634  1.00  0.00           O  
ATOM    627  C1'   C    20      28.670  24.109  40.877  1.00  0.00           C  
ATOM    628  H1'   C    20      27.655  24.424  41.118  1.00  0.00           H  
ATOM    629  N1    C    20      29.624  24.592  41.939  1.00  0.00           N  
ATOM    630  C6    C    20      30.544  23.756  42.604  1.00  0.00           C  
ATOM    631  H6    C    20      30.612  22.745  42.230  1.00  0.00           H  
ATOM    632  C5    C    20      31.276  24.175  43.642  1.00  0.00           C  
ATOM    633  H5    C    20      32.048  23.573  44.099  1.00  0.00           H  
ATOM    634  C4    C    20      30.972  25.496  44.046  1.00  0.00           C  
ATOM    635  N4    C    20      31.755  26.081  44.892  1.00  0.00           N  
ATOM    636  H41   C    20      31.584  26.937  45.399  1.00  0.00           H  
ATOM    637  H42   C    20      32.603  25.594  45.144  1.00  0.00           H  
ATOM    638  N3    C    20      30.073  26.315  43.473  1.00  0.00           N  
ATOM    639  C2    C    20      29.331  25.844  42.512  1.00  0.00           C  
ATOM    640  O2    C    20      28.474  26.548  41.998  1.00  0.00           O  
ATOM    641  C3'   C    20      30.119  23.688  39.029  1.00  0.00           C  
ATOM    642  H3'   C    20      31.062  23.744  39.572  1.00  0.00           H  
ATOM    643  C2'   C    20      29.123  24.777  39.540  1.00  0.00           C  
ATOM    644  H2'   C    20      29.541  25.751  39.793  1.00  0.00           H  
ATOM    645  O2'   C    20      28.101  24.882  38.568  1.00  0.00           O  
ATOM    646 HO2'   C    20      28.472  24.764  37.691  1.00  0.00           H  
ATOM    647  O3'   C    20      30.278  23.898  37.639  1.00  0.00           O  
ATOM    648  P     U    21      31.388  24.772  36.899  1.00  0.00           P  
ATOM    649  OP1   U    21      31.223  24.754  35.449  1.00  0.00           O  
ATOM    650  OP2   U    21      32.741  24.536  37.489  1.00  0.00           O  
ATOM    651  O5'   U    21      30.896  26.185  37.426  1.00  0.00           O  
ATOM    652  C5'   U    21      29.819  26.910  36.877  1.00  0.00           C  
ATOM    653  H5'   U    21      28.961  26.249  36.754  1.00  0.00           H  
ATOM    654 H5''   U    21      30.044  27.137  35.835  1.00  0.00           H  
ATOM    655  C4'   U    21      29.586  28.227  37.527  1.00  0.00           C  
ATOM    656  H4'   U    21      28.586  28.530  37.217  1.00  0.00           H  
ATOM    657  O4'   U    21      29.431  28.001  38.889  1.00  0.00           O  
ATOM    658  C1'   U    21      29.600  29.287  39.537  1.00  0.00           C  
ATOM    659  H1'   U    21      28.675  29.711  39.928  1.00  0.00           H  
ATOM    660  N1    U    21      30.704  29.245  40.554  1.00  0.00           N  
ATOM    661  C6    U    21      31.594  28.181  40.717  1.00  0.00           C  
ATOM    662  H6    U    21      31.679  27.475  39.905  1.00  0.00           H  
ATOM    663  C5    U    21      32.440  28.027  41.749  1.00  0.00           C  
ATOM    664  H5    U    21      33.129  27.195  41.775  1.00  0.00           H  
ATOM    665  C4    U    21      32.345  28.952  42.829  1.00  0.00           C  
ATOM    666  O4    U    21      33.017  28.988  43.883  1.00  0.00           O  
ATOM    667  N3    U    21      31.452  29.963  42.680  1.00  0.00           N  
ATOM    668  H3    U    21      31.711  30.766  43.235  1.00  0.00           H  
ATOM    669  C2    U    21      30.628  30.140  41.636  1.00  0.00           C  
ATOM    670  O2    U    21      29.896  31.063  41.566  1.00  0.00           O  
ATOM    671  C3'   U    21      30.662  29.308  37.417  1.00  0.00           C  
ATOM    672  H3'   U    21      31.600  28.855  37.737  1.00  0.00           H  
ATOM    673  C2'   U    21      30.081  30.265  38.446  1.00  0.00           C  
ATOM    674  H2'   U    21      30.866  30.962  38.741  1.00  0.00           H  
ATOM    675  O2'   U    21      29.007  31.044  37.873  1.00  0.00           O  
ATOM    676 HO2'   U    21      28.202  30.526  37.801  1.00  0.00           H  
ATOM    677  O3'   U    21      30.807  29.813  36.122  1.00  0.00           O  
ATOM    678  P     C    22      32.110  30.654  35.713  1.00  0.00           P  
ATOM    679  OP1   C    22      31.948  30.964  34.279  1.00  0.00           O  
ATOM    680  OP2   C    22      33.228  29.886  36.142  1.00  0.00           O  
ATOM    681  O5'   C    22      32.154  32.038  36.531  1.00  0.00           O  
ATOM    682  C5'   C    22      31.187  33.096  36.370  1.00  0.00           C  
ATOM    683  H5'   C    22      30.168  32.724  36.263  1.00  0.00           H  
ATOM    684 H5''   C    22      31.343  33.594  35.414  1.00  0.00           H  
ATOM    685  C4'   C    22      31.148  34.154  37.501  1.00  0.00           C  
ATOM    686  H4'   C    22      30.283  34.802  37.365  1.00  0.00           H  
ATOM    687  O4'   C    22      31.029  33.508  38.827  1.00  0.00           O  
ATOM    688  C1'   C    22      31.643  34.297  39.821  1.00  0.00           C  
ATOM    689  H1'   C    22      31.009  34.697  40.612  1.00  0.00           H  
ATOM    690  N1    C    22      32.757  33.503  40.445  1.00  0.00           N  
ATOM    691  C6    C    22      33.188  32.258  40.082  1.00  0.00           C  
ATOM    692  H6    C    22      32.754  31.911  39.156  1.00  0.00           H  
ATOM    693  C5    C    22      34.111  31.548  40.791  1.00  0.00           C  
ATOM    694  H5    C    22      34.554  30.607  40.499  1.00  0.00           H  
ATOM    695  C4    C    22      34.563  32.172  41.957  1.00  0.00           C  
ATOM    696  N4    C    22      35.394  31.588  42.751  1.00  0.00           N  
ATOM    697  H41   C    22      35.704  32.012  43.614  1.00  0.00           H  
ATOM    698  H42   C    22      35.810  30.710  42.475  1.00  0.00           H  
ATOM    699  N3    C    22      34.127  33.349  42.388  1.00  0.00           N  
ATOM    700  C2    C    22      33.225  33.950  41.653  1.00  0.00           C  
ATOM    701  O2    C    22      32.834  35.014  42.137  1.00  0.00           O  
ATOM    702  C3'   C    22      32.427  34.952  37.676  1.00  0.00           C  
ATOM    703  H3'   C    22      33.219  34.204  37.670  1.00  0.00           H  
ATOM    704  C2'   C    22      32.252  35.514  39.082  1.00  0.00           C  
ATOM    705  H2'   C    22      33.256  35.705  39.463  1.00  0.00           H  
ATOM    706  O2'   C    22      31.351  36.614  39.187  1.00  0.00           O  
ATOM    707 HO2'   C    22      31.540  37.310  38.554  1.00  0.00           H  
ATOM    708  O3'   C    22      32.594  35.824  36.595  1.00  0.00           O  
ATOM    709  P     G    23      34.109  36.322  36.274  1.00  0.00           P  
ATOM    710  OP1   G    23      33.998  37.505  35.383  1.00  0.00           O  
ATOM    711  OP2   G    23      34.962  35.190  35.836  1.00  0.00           O  
ATOM    712  O5'   G    23      34.828  36.799  37.618  1.00  0.00           O  
ATOM    713  C5'   G    23      34.653  38.123  38.118  1.00  0.00           C  
ATOM    714  H5'   G    23      33.621  38.466  38.051  1.00  0.00           H  
ATOM    715 H5''   G    23      35.201  38.771  37.433  1.00  0.00           H  
ATOM    716  C4'   G    23      35.225  38.377  39.546  1.00  0.00           C  
ATOM    717  H4'   G    23      34.907  39.292  40.045  1.00  0.00           H  
ATOM    718  O4'   G    23      34.836  37.249  40.309  1.00  0.00           O  
ATOM    719  C1'   G    23      35.770  36.982  41.328  1.00  0.00           C  
ATOM    720  H1'   G    23      35.447  37.054  42.366  1.00  0.00           H  
ATOM    721  N9    G    23      36.346  35.644  40.954  1.00  0.00           N  
ATOM    722  C8    G    23      36.114  34.848  39.856  1.00  0.00           C  
ATOM    723  H8    G    23      35.420  35.191  39.103  1.00  0.00           H  
ATOM    724  N7    G    23      36.798  33.702  39.909  1.00  0.00           N  
ATOM    725  C5    G    23      37.536  33.799  41.105  1.00  0.00           C  
ATOM    726  C6    G    23      38.428  32.943  41.833  1.00  0.00           C  
ATOM    727  O6    G    23      38.807  31.770  41.577  1.00  0.00           O  
ATOM    728  N1    G    23      38.887  33.390  43.024  1.00  0.00           N  
ATOM    729  H1    G    23      39.261  32.759  43.719  1.00  0.00           H  
ATOM    730  C2    G    23      38.583  34.639  43.501  1.00  0.00           C  
ATOM    731  N2    G    23      39.063  35.011  44.644  1.00  0.00           N  
ATOM    732  H21   G    23      39.736  34.493  45.190  1.00  0.00           H  
ATOM    733  H22   G    23      38.681  35.870  45.013  1.00  0.00           H  
ATOM    734  N3    G    23      37.716  35.428  42.976  1.00  0.00           N  
ATOM    735  C4    G    23      37.234  34.992  41.778  1.00  0.00           C  
ATOM    736  C3'   G    23      36.756  38.390  39.637  1.00  0.00           C  
ATOM    737  H3'   G    23      37.105  37.612  38.958  1.00  0.00           H  
ATOM    738  C2'   G    23      36.848  38.079  41.201  1.00  0.00           C  
ATOM    739  H2'   G    23      37.856  37.749  41.450  1.00  0.00           H  
ATOM    740  O2'   G    23      36.348  39.088  41.966  1.00  0.00           O  
ATOM    741 HO2'   G    23      36.529  39.053  42.908  1.00  0.00           H  
ATOM    742  O3'   G    23      37.520  39.551  39.354  1.00  0.00           O  
ATOM    743  P     A    24      39.046  39.394  38.835  1.00  0.00           P  
ATOM    744  OP1   A    24      39.517  40.744  38.335  1.00  0.00           O  
ATOM    745  OP2   A    24      39.145  38.322  37.849  1.00  0.00           O  
ATOM    746  O5'   A    24      39.927  38.950  40.078  1.00  0.00           O  
ATOM    747  C5'   A    24      39.918  39.720  41.235  1.00  0.00           C  
ATOM    748  H5'   A    24      38.915  39.936  41.602  1.00  0.00           H  
ATOM    749 H5''   A    24      40.507  40.599  40.976  1.00  0.00           H  
ATOM    750  C4'   A    24      40.672  38.998  42.401  1.00  0.00           C  
ATOM    751  H4'   A    24      40.544  39.628  43.281  1.00  0.00           H  
ATOM    752  O4'   A    24      40.026  37.728  42.658  1.00  0.00           O  
ATOM    753  C1'   A    24      41.052  36.786  42.870  1.00  0.00           C  
ATOM    754  H1'   A    24      40.936  36.161  43.756  1.00  0.00           H  
ATOM    755  N9    A    24      41.168  35.994  41.654  1.00  0.00           N  
ATOM    756  C8    A    24      40.190  35.885  40.678  1.00  0.00           C  
ATOM    757  H8    A    24      39.433  36.643  40.540  1.00  0.00           H  
ATOM    758  N7    A    24      40.404  34.941  39.811  1.00  0.00           N  
ATOM    759  C5    A    24      41.456  34.202  40.337  1.00  0.00           C  
ATOM    760  C6    A    24      42.157  32.964  39.967  1.00  0.00           C  
ATOM    761  N6    A    24      41.829  32.056  39.033  1.00  0.00           N  
ATOM    762  H61   A    24      42.284  31.154  39.035  1.00  0.00           H  
ATOM    763  H62   A    24      40.968  32.269  38.551  1.00  0.00           H  
ATOM    764  N1    A    24      43.179  32.500  40.710  1.00  0.00           N  
ATOM    765  C2    A    24      43.449  33.202  41.845  1.00  0.00           C  
ATOM    766  H2    A    24      44.201  32.734  42.463  1.00  0.00           H  
ATOM    767  N3    A    24      42.977  34.396  42.268  1.00  0.00           N  
ATOM    768  C4    A    24      41.938  34.815  41.456  1.00  0.00           C  
ATOM    769  C3'   A    24      42.156  38.854  42.231  1.00  0.00           C  
ATOM    770  H3'   A    24      42.347  38.694  41.170  1.00  0.00           H  
ATOM    771  C2'   A    24      42.367  37.537  43.055  1.00  0.00           C  
ATOM    772  H2'   A    24      43.148  36.876  42.682  1.00  0.00           H  
ATOM    773  O2'   A    24      42.662  37.736  44.401  1.00  0.00           O  
ATOM    774 HO2'   A    24      42.154  38.483  44.725  1.00  0.00           H  
ATOM    775  O3'   A    24      42.814  40.038  42.679  1.00  0.00           O  
ATOM    776  P     C    25      43.808  40.893  41.782  1.00  0.00           P  
ATOM    777  OP1   C    25      44.135  42.138  42.540  1.00  0.00           O  
ATOM    778  OP2   C    25      43.161  40.988  40.440  1.00  0.00           O  
ATOM    779  O5'   C    25      45.087  39.964  41.718  1.00  0.00           O  
ATOM    780  C5'   C    25      45.801  39.629  42.959  1.00  0.00           C  
ATOM    781  H5'   C    25      45.198  39.503  43.858  1.00  0.00           H  
ATOM    782 H5''   C    25      46.468  40.466  43.165  1.00  0.00           H  
ATOM    783  C4'   C    25      46.677  38.422  42.915  1.00  0.00           C  
ATOM    784  H4'   C    25      47.202  38.410  43.870  1.00  0.00           H  
ATOM    785  O4'   C    25      45.843  37.323  42.783  1.00  0.00           O  
ATOM    786  C1'   C    25      46.506  36.299  42.061  1.00  0.00           C  
ATOM    787  H1'   C    25      46.649  35.398  42.658  1.00  0.00           H  
ATOM    788  N1    C    25      45.767  36.020  40.807  1.00  0.00           N  
ATOM    789  C6    C    25      44.937  36.848  40.229  1.00  0.00           C  
ATOM    790  H6    C    25      44.647  37.780  40.691  1.00  0.00           H  
ATOM    791  C5    C    25      44.262  36.524  39.104  1.00  0.00           C  
ATOM    792  H5    C    25      43.515  37.205  38.724  1.00  0.00           H  
ATOM    793  C4    C    25      44.446  35.248  38.548  1.00  0.00           C  
ATOM    794  N4    C    25      43.580  34.763  37.697  1.00  0.00           N  
ATOM    795  H41   C    25      43.770  33.795  37.483  1.00  0.00           H  
ATOM    796  H42   C    25      42.720  35.284  37.601  1.00  0.00           H  
ATOM    797  N3    C    25      45.425  34.452  39.007  1.00  0.00           N  
ATOM    798  C2    C    25      46.103  34.832  40.146  1.00  0.00           C  
ATOM    799  O2    C    25      46.946  34.023  40.580  1.00  0.00           O  
ATOM    800  C3'   C    25      47.740  38.386  41.775  1.00  0.00           C  
ATOM    801  H3'   C    25      47.273  38.754  40.861  1.00  0.00           H  
ATOM    802  C2'   C    25      47.878  36.835  41.693  1.00  0.00           C  
ATOM    803  H2'   C    25      48.245  36.558  40.705  1.00  0.00           H  
ATOM    804  O2'   C    25      48.824  36.365  42.719  1.00  0.00           O  
ATOM    805 HO2'   C    25      49.347  35.613  42.432  1.00  0.00           H  
ATOM    806  O3'   C    25      48.891  39.007  42.208  1.00  0.00           O  
ATOM    807  P     U    26      49.856  39.760  41.192  1.00  0.00           P  
ATOM    808  OP1   U    26      51.046  40.144  41.980  1.00  0.00           O  
ATOM    809  OP2   U    26      49.063  40.811  40.543  1.00  0.00           O  
ATOM    810  O5'   U    26      50.254  38.602  40.161  1.00  0.00           O  
ATOM    811  C5'   U    26      51.433  37.859  40.365  1.00  0.00           C  
ATOM    812  H5'   U    26      51.373  37.330  41.317  1.00  0.00           H  
ATOM    813 H5''   U    26      52.283  38.521  40.528  1.00  0.00           H  
ATOM    814  C4'   U    26      51.696  36.781  39.297  1.00  0.00           C  
ATOM    815  H4'   U    26      52.709  36.441  39.516  1.00  0.00           H  
ATOM    816  O4'   U    26      50.798  35.634  39.335  1.00  0.00           O  
ATOM    817  C1'   U    26      50.558  35.232  37.970  1.00  0.00           C  
ATOM    818  H1'   U    26      50.462  34.148  38.033  1.00  0.00           H  
ATOM    819  N1    U    26      49.282  35.746  37.311  1.00  0.00           N  
ATOM    820  C6    U    26      48.440  36.555  38.004  1.00  0.00           C  
ATOM    821  H6    U    26      48.804  37.076  38.877  1.00  0.00           H  
ATOM    822  C5    U    26      47.134  36.738  37.482  1.00  0.00           C  
ATOM    823  H5    U    26      46.476  37.520  37.832  1.00  0.00           H  
ATOM    824  C4    U    26      46.650  35.968  36.354  1.00  0.00           C  
ATOM    825  O4    U    26      45.493  36.043  35.900  1.00  0.00           O  
ATOM    826  N3    U    26      47.455  35.015  35.896  1.00  0.00           N  
ATOM    827  H3    U    26      47.163  34.739  34.970  1.00  0.00           H  
ATOM    828  C2    U    26      48.817  34.833  36.292  1.00  0.00           C  
ATOM    829  O2    U    26      49.461  33.911  35.787  1.00  0.00           O  
ATOM    830  C3'   U    26      51.781  37.277  37.867  1.00  0.00           C  
ATOM    831  H3'   U    26      50.927  37.937  37.713  1.00  0.00           H  
ATOM    832  C2'   U    26      51.668  35.885  37.136  1.00  0.00           C  
ATOM    833  H2'   U    26      51.464  35.984  36.069  1.00  0.00           H  
ATOM    834  O2'   U    26      52.820  35.120  37.293  1.00  0.00           O  
ATOM    835 HO2'   U    26      53.631  35.594  37.094  1.00  0.00           H  
ATOM    836  O3'   U    26      53.005  38.011  37.573  1.00  0.00           O  
ATOM    837  P     A    27      52.882  39.072  36.341  1.00  0.00           P  
ATOM    838  OP1   A    27      54.194  39.769  36.325  1.00  0.00           O  
ATOM    839  OP2   A    27      51.639  39.780  36.634  1.00  0.00           O  
ATOM    840  O5'   A    27      52.661  38.268  35.013  1.00  0.00           O  
ATOM    841  C5'   A    27      53.623  37.475  34.486  1.00  0.00           C  
ATOM    842  H5'   A    27      54.044  36.911  35.318  1.00  0.00           H  
ATOM    843 H5''   A    27      54.391  38.186  34.180  1.00  0.00           H  
ATOM    844  C4'   A    27      53.329  36.575  33.306  1.00  0.00           C  
ATOM    845  H4'   A    27      54.256  36.054  33.064  1.00  0.00           H  
ATOM    846  O4'   A    27      52.341  35.626  33.667  1.00  0.00           O  
ATOM    847  C1'   A    27      51.555  35.285  32.567  1.00  0.00           C  
ATOM    848  H1'   A    27      51.549  34.212  32.374  1.00  0.00           H  
ATOM    849  N9    A    27      50.202  35.763  32.757  1.00  0.00           N  
ATOM    850  C8    A    27      49.701  36.612  33.746  1.00  0.00           C  
ATOM    851  H8    A    27      50.290  37.059  34.533  1.00  0.00           H  
ATOM    852  N7    A    27      48.435  36.967  33.490  1.00  0.00           N  
ATOM    853  C5    A    27      48.068  36.215  32.334  1.00  0.00           C  
ATOM    854  C6    A    27      46.832  35.958  31.688  1.00  0.00           C  
ATOM    855  N6    A    27      45.651  36.494  32.093  1.00  0.00           N  
ATOM    856  H61   A    27      44.869  36.206  31.523  1.00  0.00           H  
ATOM    857  H62   A    27      45.631  37.086  32.911  1.00  0.00           H  
ATOM    858  N1    A    27      46.758  35.130  30.622  1.00  0.00           N  
ATOM    859  C2    A    27      47.917  34.595  30.216  1.00  0.00           C  
ATOM    860  H2    A    27      47.856  33.979  29.331  1.00  0.00           H  
ATOM    861  N3    A    27      49.139  34.699  30.757  1.00  0.00           N  
ATOM    862  C4    A    27      49.109  35.526  31.860  1.00  0.00           C  
ATOM    863  C3'   A    27      52.883  37.206  31.994  1.00  0.00           C  
ATOM    864  H3'   A    27      52.029  37.856  32.186  1.00  0.00           H  
ATOM    865  C2'   A    27      52.273  35.928  31.355  1.00  0.00           C  
ATOM    866  H2'   A    27      51.587  36.153  30.538  1.00  0.00           H  
ATOM    867  O2'   A    27      53.317  35.156  30.857  1.00  0.00           O  
ATOM    868 HO2'   A    27      53.026  34.262  30.661  1.00  0.00           H  
ATOM    869  O3'   A    27      54.002  37.779  31.434  1.00  0.00           O  
ATOM    870  P     G    28      53.888  38.708  30.048  1.00  0.00           P  
ATOM    871  OP1   G    28      55.227  38.853  29.536  1.00  0.00           O  
ATOM    872  OP2   G    28      53.093  39.905  30.386  1.00  0.00           O  
ATOM    873  O5'   G    28      53.036  37.960  28.996  1.00  0.00           O  
ATOM    874  C5'   G    28      53.586  37.011  28.125  1.00  0.00           C  
ATOM    875  H5'   G    28      54.069  36.262  28.752  1.00  0.00           H  
ATOM    876 H5''   G    28      54.378  37.467  27.532  1.00  0.00           H  
ATOM    877  C4'   G    28      52.561  36.344  27.196  1.00  0.00           C  
ATOM    878  H4'   G    28      53.055  35.502  26.711  1.00  0.00           H  
ATOM    879  O4'   G    28      51.457  35.812  27.910  1.00  0.00           O  
ATOM    880  C1'   G    28      50.312  36.089  27.095  1.00  0.00           C  
ATOM    881  H1'   G    28      49.811  35.148  26.865  1.00  0.00           H  
ATOM    882  N9    G    28      49.310  36.956  27.809  1.00  0.00           N  
ATOM    883  C8    G    28      49.452  37.794  28.928  1.00  0.00           C  
ATOM    884  H8    G    28      50.440  37.988  29.318  1.00  0.00           H  
ATOM    885  N7    G    28      48.376  38.207  29.524  1.00  0.00           N  
ATOM    886  C5    G    28      47.379  37.776  28.635  1.00  0.00           C  
ATOM    887  C6    G    28      45.957  37.990  28.713  1.00  0.00           C  
ATOM    888  O6    G    28      45.238  38.544  29.498  1.00  0.00           O  
ATOM    889  N1    G    28      45.356  37.189  27.747  1.00  0.00           N  
ATOM    890  H1    G    28      44.355  37.185  27.612  1.00  0.00           H  
ATOM    891  C2    G    28      45.953  36.502  26.760  1.00  0.00           C  
ATOM    892  N2    G    28      45.191  35.980  25.850  1.00  0.00           N  
ATOM    893  H21   G    28      44.198  36.166  25.854  1.00  0.00           H  
ATOM    894  H22   G    28      45.639  35.654  25.006  1.00  0.00           H  
ATOM    895  N3    G    28      47.241  36.313  26.631  1.00  0.00           N  
ATOM    896  C4    G    28      47.986  36.971  27.609  1.00  0.00           C  
ATOM    897  C3'   G    28      51.958  37.454  26.257  1.00  0.00           C  
ATOM    898  H3'   G    28      51.739  38.325  26.875  1.00  0.00           H  
ATOM    899  C2'   G    28      50.729  36.737  25.807  1.00  0.00           C  
ATOM    900  H2'   G    28      49.946  37.424  25.486  1.00  0.00           H  
ATOM    901  O2'   G    28      50.982  35.799  24.728  1.00  0.00           O  
ATOM    902 HO2'   G    28      51.546  36.280  24.119  1.00  0.00           H  
ATOM    903  O3'   G    28      52.781  37.762  25.156  1.00  0.00           O  
ATOM    904  P     A    29      52.681  39.202  24.488  1.00  0.00           P  
ATOM    905  OP1   A    29      53.724  39.340  23.455  1.00  0.00           O  
ATOM    906  OP2   A    29      52.642  40.208  25.574  1.00  0.00           O  
ATOM    907  O5'   A    29      51.241  39.417  23.729  1.00  0.00           O  
ATOM    908  C5'   A    29      50.794  38.611  22.547  1.00  0.00           C  
ATOM    909  H5'   A    29      51.148  37.587  22.662  1.00  0.00           H  
ATOM    910 H5''   A    29      51.327  38.956  21.660  1.00  0.00           H  
ATOM    911  C4'   A    29      49.290  38.728  22.333  1.00  0.00           C  
ATOM    912  H4'   A    29      48.931  38.166  21.472  1.00  0.00           H  
ATOM    913  O4'   A    29      48.660  38.248  23.568  1.00  0.00           O  
ATOM    914  C1'   A    29      47.391  38.844  23.670  1.00  0.00           C  
ATOM    915  H1'   A    29      46.581  38.122  23.571  1.00  0.00           H  
ATOM    916  N9    A    29      47.197  39.368  24.998  1.00  0.00           N  
ATOM    917  C8    A    29      48.134  39.932  25.852  1.00  0.00           C  
ATOM    918  H8    A    29      49.204  39.788  25.827  1.00  0.00           H  
ATOM    919  N7    A    29      47.552  40.552  26.845  1.00  0.00           N  
ATOM    920  C5    A    29      46.182  40.446  26.637  1.00  0.00           C  
ATOM    921  C6    A    29      44.976  40.924  27.210  1.00  0.00           C  
ATOM    922  N6    A    29      44.855  41.560  28.352  1.00  0.00           N  
ATOM    923  H61   A    29      43.916  41.713  28.692  1.00  0.00           H  
ATOM    924  H62   A    29      45.606  41.450  29.018  1.00  0.00           H  
ATOM    925  N1    A    29      43.792  40.554  26.714  1.00  0.00           N  
ATOM    926  C2    A    29      43.797  39.814  25.620  1.00  0.00           C  
ATOM    927  H2    A    29      42.827  39.681  25.164  1.00  0.00           H  
ATOM    928  N3    A    29      44.775  39.349  24.884  1.00  0.00           N  
ATOM    929  C4    A    29      45.964  39.704  25.465  1.00  0.00           C  
ATOM    930  C3'   A    29      48.776  40.192  22.217  1.00  0.00           C  
ATOM    931  H3'   A    29      49.285  40.821  22.948  1.00  0.00           H  
ATOM    932  C2'   A    29      47.298  39.939  22.592  1.00  0.00           C  
ATOM    933  H2'   A    29      46.816  40.834  22.984  1.00  0.00           H  
ATOM    934  O2'   A    29      46.606  39.340  21.452  1.00  0.00           O  
ATOM    935 HO2'   A    29      46.541  39.972  20.732  1.00  0.00           H  
ATOM    936  O3'   A    29      48.959  40.753  20.895  1.00  0.00           O  
ATOM    937  P     G    30      48.644  42.243  20.618  1.00  0.00           P  
ATOM    938  OP1   G    30      49.193  42.447  19.241  1.00  0.00           O  
ATOM    939  OP2   G    30      49.213  43.036  21.754  1.00  0.00           O  
ATOM    940  O5'   G    30      47.037  42.444  20.565  1.00  0.00           O  
ATOM    941  C5'   G    30      46.306  42.013  19.511  1.00  0.00           C  
ATOM    942  H5'   G    30      46.396  40.939  19.350  1.00  0.00           H  
ATOM    943 H5''   G    30      46.766  42.557  18.686  1.00  0.00           H  
ATOM    944  C4'   G    30      44.898  42.508  19.636  1.00  0.00           C  
ATOM    945  H4'   G    30      44.437  42.264  18.679  1.00  0.00           H  
ATOM    946  O4'   G    30      44.209  41.770  20.643  1.00  0.00           O  
ATOM    947  C1'   G    30      43.149  42.594  21.195  1.00  0.00           C  
ATOM    948  H1'   G    30      42.139  42.204  21.071  1.00  0.00           H  
ATOM    949  N9    G    30      43.448  42.922  22.601  1.00  0.00           N  
ATOM    950  C8    G    30      44.655  42.735  23.276  1.00  0.00           C  
ATOM    951  H8    G    30      45.553  42.513  22.718  1.00  0.00           H  
ATOM    952  N7    G    30      44.631  43.101  24.507  1.00  0.00           N  
ATOM    953  C5    G    30      43.353  43.644  24.635  1.00  0.00           C  
ATOM    954  C6    G    30      42.735  44.205  25.770  1.00  0.00           C  
ATOM    955  O6    G    30      43.245  44.380  26.865  1.00  0.00           O  
ATOM    956  N1    G    30      41.439  44.701  25.509  1.00  0.00           N  
ATOM    957  H1    G    30      41.024  45.208  26.278  1.00  0.00           H  
ATOM    958  C2    G    30      40.767  44.458  24.364  1.00  0.00           C  
ATOM    959  N2    G    30      39.540  44.964  24.326  1.00  0.00           N  
ATOM    960  H21   G    30      39.120  45.176  25.219  1.00  0.00           H  
ATOM    961  H22   G    30      39.072  44.704  23.469  1.00  0.00           H  
ATOM    962  N3    G    30      41.276  43.843  23.306  1.00  0.00           N  
ATOM    963  C4    G    30      42.618  43.464  23.477  1.00  0.00           C  
ATOM    964  C3'   G    30      44.544  43.936  19.999  1.00  0.00           C  
ATOM    965  H3'   G    30      45.071  44.263  20.895  1.00  0.00           H  
ATOM    966  C2'   G    30      43.085  43.887  20.288  1.00  0.00           C  
ATOM    967  H2'   G    30      42.709  44.795  20.760  1.00  0.00           H  
ATOM    968  O2'   G    30      42.297  43.478  19.141  1.00  0.00           O  
ATOM    969 HO2'   G    30      42.112  44.267  18.625  1.00  0.00           H  
ATOM    970  O3'   G    30      44.821  44.747  18.933  1.00  0.00           O  
ATOM    971  P     C    31      45.331  46.227  19.102  1.00  0.00           P  
ATOM    972  OP1   C    31      45.441  46.675  17.704  1.00  0.00           O  
ATOM    973  OP2   C    31      46.530  46.263  19.957  1.00  0.00           O  
ATOM    974  O5'   C    31      44.112  46.917  19.915  1.00  0.00           O  
ATOM    975  C5'   C    31      42.843  47.200  19.286  1.00  0.00           C  
ATOM    976  H5'   C    31      42.554  46.229  18.882  1.00  0.00           H  
ATOM    977 H5''   C    31      42.992  48.015  18.577  1.00  0.00           H  
ATOM    978  C4'   C    31      41.722  47.769  20.180  1.00  0.00           C  
ATOM    979  H4'   C    31      40.786  47.788  19.621  1.00  0.00           H  
ATOM    980  O4'   C    31      41.460  46.938  21.280  1.00  0.00           O  
ATOM    981  C1'   C    31      41.055  47.758  22.397  1.00  0.00           C  
ATOM    982  H1'   C    31      40.076  47.491  22.795  1.00  0.00           H  
ATOM    983  N1    C    31      42.071  47.574  23.557  1.00  0.00           N  
ATOM    984  C6    C    31      43.299  47.039  23.312  1.00  0.00           C  
ATOM    985  H6    C    31      43.642  46.723  22.338  1.00  0.00           H  
ATOM    986  C5    C    31      44.253  47.018  24.306  1.00  0.00           C  
ATOM    987  H5    C    31      45.246  46.619  24.159  1.00  0.00           H  
ATOM    988  C4    C    31      43.875  47.487  25.605  1.00  0.00           C  
ATOM    989  N4    C    31      44.677  47.370  26.598  1.00  0.00           N  
ATOM    990  H41   C    31      44.263  47.494  27.511  1.00  0.00           H  
ATOM    991  H42   C    31      45.656  47.171  26.450  1.00  0.00           H  
ATOM    992  N3    C    31      42.653  47.900  25.882  1.00  0.00           N  
ATOM    993  C2    C    31      41.761  47.893  24.867  1.00  0.00           C  
ATOM    994  O2    C    31      40.621  48.310  25.111  1.00  0.00           O  
ATOM    995  C3'   C    31      42.067  49.220  20.770  1.00  0.00           C  
ATOM    996  H3'   C    31      43.104  49.327  21.088  1.00  0.00           H  
ATOM    997  C2'   C    31      41.116  49.207  21.926  1.00  0.00           C  
ATOM    998  H2'   C    31      41.534  49.836  22.713  1.00  0.00           H  
ATOM    999  O2'   C    31      39.812  49.534  21.508  1.00  0.00           O  
ATOM   1000 HO2'   C    31      39.225  49.375  22.251  1.00  0.00           H  
ATOM   1001  O3'   C    31      41.637  50.255  19.935  1.00  0.00           O  
ATOM   1002  P     C    32      41.997  51.774  20.162  1.00  0.00           P  
ATOM   1003  OP1   C    32      41.162  52.612  19.277  1.00  0.00           O  
ATOM   1004  OP2   C    32      43.426  52.049  20.056  1.00  0.00           O  
ATOM   1005  O5'   C    32      41.659  52.226  21.708  1.00  0.00           O  
ATOM   1006  C5'   C    32      40.395  52.698  22.066  1.00  0.00           C  
ATOM   1007  H5'   C    32      39.663  51.953  21.755  1.00  0.00           H  
ATOM   1008 H5''   C    32      40.088  53.572  21.493  1.00  0.00           H  
ATOM   1009  C4'   C    32      40.073  52.883  23.563  1.00  0.00           C  
ATOM   1010  H4'   C    32      39.075  53.289  23.732  1.00  0.00           H  
ATOM   1011  O4'   C    32      40.372  51.757  24.310  1.00  0.00           O  
ATOM   1012  C1'   C    32      40.561  52.100  25.653  1.00  0.00           C  
ATOM   1013  H1'   C    32      39.816  51.787  26.385  1.00  0.00           H  
ATOM   1014  N1    C    32      41.880  51.644  26.194  1.00  0.00           N  
ATOM   1015  C6    C    32      42.877  51.150  25.362  1.00  0.00           C  
ATOM   1016  H6    C    32      42.742  51.187  24.291  1.00  0.00           H  
ATOM   1017  C5    C    32      44.031  50.765  25.897  1.00  0.00           C  
ATOM   1018  H5    C    32      44.919  50.536  25.326  1.00  0.00           H  
ATOM   1019  C4    C    32      44.143  50.720  27.325  1.00  0.00           C  
ATOM   1020  N4    C    32      45.176  50.149  27.913  1.00  0.00           N  
ATOM   1021  H41   C    32      44.993  50.060  28.902  1.00  0.00           H  
ATOM   1022  H42   C    32      45.591  49.393  27.385  1.00  0.00           H  
ATOM   1023  N3    C    32      43.157  51.210  28.159  1.00  0.00           N  
ATOM   1024  C2    C    32      42.104  51.760  27.589  1.00  0.00           C  
ATOM   1025  O2    C    32      41.292  52.314  28.289  1.00  0.00           O  
ATOM   1026  C3'   C    32      40.854  53.960  24.251  1.00  0.00           C  
ATOM   1027  H3'   C    32      41.914  53.855  24.020  1.00  0.00           H  
ATOM   1028  C2'   C    32      40.588  53.619  25.709  1.00  0.00           C  
ATOM   1029  H2'   C    32      41.327  54.102  26.348  1.00  0.00           H  
ATOM   1030  O2'   C    32      39.259  54.099  26.176  1.00  0.00           O  
ATOM   1031 HO2'   C    32      39.119  53.896  27.103  1.00  0.00           H  
ATOM   1032  O3'   C    32      40.392  55.289  23.798  1.00  0.00           O  
ATOM   1033  P     C    33      41.147  56.585  24.118  1.00  0.00           P  
ATOM   1034  OP1   C    33      40.389  57.813  23.602  1.00  0.00           O  
ATOM   1035  OP2   C    33      42.464  56.358  23.549  1.00  0.00           O  
ATOM   1036  O5'   C    33      41.154  56.677  25.778  1.00  0.00           O  
ATOM   1037  C5'   C    33      39.964  57.189  26.375  1.00  0.00           C  
ATOM   1038  H5'   C    33      39.104  56.730  25.888  1.00  0.00           H  
ATOM   1039 H5''   C    33      39.959  58.261  26.174  1.00  0.00           H  
ATOM   1040  C4'   C    33      40.037  56.977  27.928  1.00  0.00           C  
ATOM   1041  H4'   C    33      39.040  57.292  28.235  1.00  0.00           H  
ATOM   1042  O4'   C    33      40.356  55.662  28.356  1.00  0.00           O  
ATOM   1043  C1'   C    33      41.069  55.748  29.582  1.00  0.00           C  
ATOM   1044  H1'   C    33      40.645  55.198  30.422  1.00  0.00           H  
ATOM   1045  N1    C    33      42.453  55.245  29.309  1.00  0.00           N  
ATOM   1046  C6    C    33      42.946  55.067  28.096  1.00  0.00           C  
ATOM   1047  H6    C    33      42.446  55.561  27.276  1.00  0.00           H  
ATOM   1048  C5    C    33      44.023  54.274  27.969  1.00  0.00           C  
ATOM   1049  H5    C    33      44.439  54.173  26.977  1.00  0.00           H  
ATOM   1050  C4    C    33      44.676  53.717  29.059  1.00  0.00           C  
ATOM   1051  N4    C    33      45.812  53.037  29.047  1.00  0.00           N  
ATOM   1052  H41   C    33      46.322  52.892  29.907  1.00  0.00           H  
ATOM   1053  H42   C    33      46.382  52.867  28.231  1.00  0.00           H  
ATOM   1054  N3    C    33      44.304  53.988  30.254  1.00  0.00           N  
ATOM   1055  C2    C    33      43.203  54.810  30.418  1.00  0.00           C  
ATOM   1056  O2    C    33      42.905  55.124  31.612  1.00  0.00           O  
ATOM   1057  C3'   C    33      41.019  57.949  28.628  1.00  0.00           C  
ATOM   1058  H3'   C    33      42.053  57.819  28.308  1.00  0.00           H  
ATOM   1059  C2'   C    33      41.178  57.284  30.020  1.00  0.00           C  
ATOM   1060  H2'   C    33      42.104  57.486  30.559  1.00  0.00           H  
ATOM   1061  O2'   C    33      40.001  57.487  30.827  1.00  0.00           O  
ATOM   1062 HO2'   C    33      39.924  58.443  30.848  1.00  0.00           H  
ATOM   1063  O3'   C    33      40.659  59.345  28.717  1.00  0.00           O  
ATOM   1064  P     U    34      41.802  60.365  28.415  1.00  0.00           P  
ATOM   1065  OP1   U    34      41.169  61.696  28.773  1.00  0.00           O  
ATOM   1066  OP2   U    34      42.327  60.021  27.027  1.00  0.00           O  
ATOM   1067  O5'   U    34      42.904  59.993  29.534  1.00  0.00           O  
ATOM   1068  C5'   U    34      42.694  60.312  30.893  1.00  0.00           C  
ATOM   1069  H5'   U    34      41.713  59.912  31.150  1.00  0.00           H  
ATOM   1070 H5''   U    34      42.546  61.385  31.018  1.00  0.00           H  
ATOM   1071  C4'   U    34      43.881  60.046  31.872  1.00  0.00           C  
ATOM   1072  H4'   U    34      43.643  60.290  32.907  1.00  0.00           H  
ATOM   1073  O4'   U    34      44.321  58.746  31.650  1.00  0.00           O  
ATOM   1074  C1'   U    34      45.729  58.767  31.456  1.00  0.00           C  
ATOM   1075  H1'   U    34      46.063  58.916  32.483  1.00  0.00           H  
ATOM   1076  N1    U    34      46.304  57.488  30.923  1.00  0.00           N  
ATOM   1077  C6    U    34      46.339  57.242  29.581  1.00  0.00           C  
ATOM   1078  H6    U    34      45.820  57.871  28.872  1.00  0.00           H  
ATOM   1079  C5    U    34      47.075  56.221  29.050  1.00  0.00           C  
ATOM   1080  H5    U    34      47.033  55.983  27.998  1.00  0.00           H  
ATOM   1081  C4    U    34      47.836  55.346  29.911  1.00  0.00           C  
ATOM   1082  O4    U    34      48.571  54.364  29.647  1.00  0.00           O  
ATOM   1083  N3    U    34      47.828  55.757  31.215  1.00  0.00           N  
ATOM   1084  H3    U    34      48.505  55.340  31.837  1.00  0.00           H  
ATOM   1085  C2    U    34      47.119  56.804  31.774  1.00  0.00           C  
ATOM   1086  O2    U    34      47.084  56.921  33.004  1.00  0.00           O  
ATOM   1087  C3'   U    34      45.063  60.948  31.433  1.00  0.00           C  
ATOM   1088  H3'   U    34      44.698  61.807  30.870  1.00  0.00           H  
ATOM   1089  C2'   U    34      45.993  60.024  30.686  1.00  0.00           C  
ATOM   1090  H2'   U    34      45.702  59.885  29.645  1.00  0.00           H  
ATOM   1091  O2'   U    34      47.371  60.420  30.894  1.00  0.00           O  
ATOM   1092 HO2'   U    34      47.330  61.187  31.470  1.00  0.00           H  
ATOM   1093  O3'   U    34      45.724  61.413  32.651  1.00  0.00           O  
ATOM   1094  P     G    35      45.326  62.726  33.327  1.00  0.00           P  
ATOM   1095  OP1   G    35      43.807  62.835  33.511  1.00  0.00           O  
ATOM   1096  OP2   G    35      46.016  63.852  32.647  1.00  0.00           O  
ATOM   1097  O5'   G    35      46.066  62.434  34.652  1.00  0.00           O  
ATOM   1098  C5'   G    35      45.536  61.581  35.717  1.00  0.00           C  
ATOM   1099  H5'   G    35      45.049  60.656  35.407  1.00  0.00           H  
ATOM   1100 H5''   G    35      44.788  62.208  36.201  1.00  0.00           H  
ATOM   1101  C4'   G    35      46.603  61.113  36.720  1.00  0.00           C  
ATOM   1102  H4'   G    35      46.070  60.739  37.594  1.00  0.00           H  
ATOM   1103  O4'   G    35      47.201  60.064  36.004  1.00  0.00           O  
ATOM   1104  C1'   G    35      48.548  60.086  36.293  1.00  0.00           C  
ATOM   1105  H1'   G    35      48.689  59.582  37.249  1.00  0.00           H  
ATOM   1106  N9    G    35      49.303  59.423  35.195  1.00  0.00           N  
ATOM   1107  C8    G    35      49.022  59.199  33.862  1.00  0.00           C  
ATOM   1108  H8    G    35      48.109  59.547  33.401  1.00  0.00           H  
ATOM   1109  N7    G    35      50.067  58.651  33.232  1.00  0.00           N  
ATOM   1110  C5    G    35      51.051  58.437  34.169  1.00  0.00           C  
ATOM   1111  C6    G    35      52.313  57.865  34.114  1.00  0.00           C  
ATOM   1112  O6    G    35      52.987  57.414  33.185  1.00  0.00           O  
ATOM   1113  N1    G    35      52.972  57.911  35.308  1.00  0.00           N  
ATOM   1114  H1    G    35      53.921  57.568  35.289  1.00  0.00           H  
ATOM   1115  C2    G    35      52.443  58.341  36.406  1.00  0.00           C  
ATOM   1116  N2    G    35      53.226  58.208  37.438  1.00  0.00           N  
ATOM   1117  H21   G    35      54.144  57.813  37.288  1.00  0.00           H  
ATOM   1118  H22   G    35      52.779  58.360  38.330  1.00  0.00           H  
ATOM   1119  N3    G    35      51.266  58.825  36.568  1.00  0.00           N  
ATOM   1120  C4    G    35      50.617  58.904  35.373  1.00  0.00           C  
ATOM   1121  C3'   G    35      47.672  62.114  37.320  1.00  0.00           C  
ATOM   1122  H3'   G    35      47.507  63.156  37.049  1.00  0.00           H  
ATOM   1123  C2'   G    35      48.909  61.539  36.580  1.00  0.00           C  
ATOM   1124  H2'   G    35      48.930  62.114  35.655  1.00  0.00           H  
ATOM   1125  O2'   G    35      49.991  61.819  37.491  1.00  0.00           O  
ATOM   1126 HO2'   G    35      49.532  61.748  38.332  1.00  0.00           H  
ATOM   1127  O3'   G    35      47.781  61.928  38.670  1.00  0.00           O  
ATOM   1128  P     U    36      46.841  62.782  39.670  1.00  0.00           P  
ATOM   1129  OP1   U    36      46.807  64.140  39.121  1.00  0.00           O  
ATOM   1130  OP2   U    36      47.300  62.558  41.054  1.00  0.00           O  
ATOM   1131  O5'   U    36      45.478  62.055  39.464  1.00  0.00           O  
ATOM   1132  C5'   U    36      45.131  60.864  40.136  1.00  0.00           C  
ATOM   1133  H5'   U    36      44.997  61.097  41.192  1.00  0.00           H  
ATOM   1134 H5''   U    36      45.901  60.098  40.043  1.00  0.00           H  
ATOM   1135  C4'   U    36      43.833  60.336  39.658  1.00  0.00           C  
ATOM   1136  H4'   U    36      43.137  61.157  39.832  1.00  0.00           H  
ATOM   1137  O4'   U    36      43.911  60.032  38.288  1.00  0.00           O  
ATOM   1138  C1'   U    36      43.584  58.665  38.066  1.00  0.00           C  
ATOM   1139  H1'   U    36      42.813  58.629  37.296  1.00  0.00           H  
ATOM   1140  N1    U    36      44.795  57.993  37.543  1.00  0.00           N  
ATOM   1141  C6    U    36      45.889  57.696  38.364  1.00  0.00           C  
ATOM   1142  H6    U    36      45.863  57.790  39.439  1.00  0.00           H  
ATOM   1143  C5    U    36      47.017  57.061  37.870  1.00  0.00           C  
ATOM   1144  H5    U    36      47.838  56.748  38.497  1.00  0.00           H  
ATOM   1145  C4    U    36      47.115  56.749  36.474  1.00  0.00           C  
ATOM   1146  O4    U    36      48.097  56.267  35.938  1.00  0.00           O  
ATOM   1147  N3    U    36      46.100  57.166  35.748  1.00  0.00           N  
ATOM   1148  H3    U    36      46.335  57.126  34.766  1.00  0.00           H  
ATOM   1149  C2    U    36      44.959  57.761  36.167  1.00  0.00           C  
ATOM   1150  O2    U    36      44.109  58.095  35.287  1.00  0.00           O  
ATOM   1151  C3'   U    36      43.426  59.100  40.454  1.00  0.00           C  
ATOM   1152  H3'   U    36      44.333  58.627  40.831  1.00  0.00           H  
ATOM   1153  C2'   U    36      42.886  58.167  39.375  1.00  0.00           C  
ATOM   1154  H2'   U    36      43.069  57.111  39.577  1.00  0.00           H  
ATOM   1155  O2'   U    36      41.522  58.391  39.254  1.00  0.00           O  
ATOM   1156 HO2'   U    36      41.042  58.223  40.068  1.00  0.00           H  
ATOM   1157  O3'   U    36      42.511  59.412  41.494  1.00  0.00           O  
ATOM   1158  P     A    37      42.423  58.302  42.621  1.00  0.00           P  
ATOM   1159  OP1   A    37      41.977  59.063  43.780  1.00  0.00           O  
ATOM   1160  OP2   A    37      43.652  57.438  42.714  1.00  0.00           O  
ATOM   1161  O5'   A    37      41.152  57.478  41.961  1.00  0.00           O  
ATOM   1162  C5'   A    37      39.897  57.996  42.020  1.00  0.00           C  
ATOM   1163  H5'   A    37      39.793  58.858  41.361  1.00  0.00           H  
ATOM   1164 H5''   A    37      39.670  58.238  43.059  1.00  0.00           H  
ATOM   1165  C4'   A    37      38.848  56.992  41.496  1.00  0.00           C  
ATOM   1166  H4'   A    37      37.837  57.353  41.683  1.00  0.00           H  
ATOM   1167  O4'   A    37      38.995  56.839  40.118  1.00  0.00           O  
ATOM   1168  C1'   A    37      39.032  55.459  39.733  1.00  0.00           C  
ATOM   1169  H1'   A    37      38.442  55.287  38.833  1.00  0.00           H  
ATOM   1170  N9    A    37      40.468  55.137  39.671  1.00  0.00           N  
ATOM   1171  C8    A    37      41.328  54.512  40.552  1.00  0.00           C  
ATOM   1172  H8    A    37      41.102  54.151  41.544  1.00  0.00           H  
ATOM   1173  N7    A    37      42.546  54.327  40.046  1.00  0.00           N  
ATOM   1174  C5    A    37      42.436  54.694  38.682  1.00  0.00           C  
ATOM   1175  C6    A    37      43.257  54.774  37.578  1.00  0.00           C  
ATOM   1176  N6    A    37      44.550  54.474  37.624  1.00  0.00           N  
ATOM   1177  H61   A    37      45.100  54.438  36.778  1.00  0.00           H  
ATOM   1178  H62   A    37      44.878  53.890  38.380  1.00  0.00           H  
ATOM   1179  N1    A    37      42.771  55.263  36.387  1.00  0.00           N  
ATOM   1180  C2    A    37      41.514  55.608  36.385  1.00  0.00           C  
ATOM   1181  H2    A    37      41.137  56.008  35.456  1.00  0.00           H  
ATOM   1182  N3    A    37      40.597  55.626  37.311  1.00  0.00           N  
ATOM   1183  C4    A    37      41.154  55.196  38.459  1.00  0.00           C  
ATOM   1184  C3'   A    37      38.810  55.556  42.140  1.00  0.00           C  
ATOM   1185  H3'   A    37      39.808  55.241  42.445  1.00  0.00           H  
ATOM   1186  C2'   A    37      38.366  54.748  40.941  1.00  0.00           C  
ATOM   1187  H2'   A    37      38.669  53.710  41.077  1.00  0.00           H  
ATOM   1188  O2'   A    37      36.965  54.861  40.817  1.00  0.00           O  
ATOM   1189 HO2'   A    37      36.664  54.621  41.697  1.00  0.00           H  
ATOM   1190  O3'   A    37      37.923  55.503  43.235  1.00  0.00           O  
ATOM   1191  P     A    38      37.815  54.219  44.206  1.00  0.00           P  
ATOM   1192  OP1   A    38      37.594  54.711  45.591  1.00  0.00           O  
ATOM   1193  OP2   A    38      39.021  53.487  43.900  1.00  0.00           O  
ATOM   1194  O5'   A    38      36.547  53.385  43.653  1.00  0.00           O  
ATOM   1195  C5'   A    38      35.288  54.025  43.604  1.00  0.00           C  
ATOM   1196  H5'   A    38      35.381  54.990  43.105  1.00  0.00           H  
ATOM   1197 H5''   A    38      34.944  54.231  44.617  1.00  0.00           H  
ATOM   1198  C4'   A    38      34.242  53.092  43.008  1.00  0.00           C  
ATOM   1199  H4'   A    38      33.330  53.677  43.128  1.00  0.00           H  
ATOM   1200  O4'   A    38      34.569  52.849  41.585  1.00  0.00           O  
ATOM   1201  C1'   A    38      33.742  51.729  41.189  1.00  0.00           C  
ATOM   1202  H1'   A    38      32.942  51.896  40.468  1.00  0.00           H  
ATOM   1203  N9    A    38      34.701  50.733  40.580  1.00  0.00           N  
ATOM   1204  C8    A    38      36.102  50.671  40.641  1.00  0.00           C  
ATOM   1205  H8    A    38      36.670  51.378  41.227  1.00  0.00           H  
ATOM   1206  N7    A    38      36.687  49.665  40.003  1.00  0.00           N  
ATOM   1207  C5    A    38      35.519  48.982  39.481  1.00  0.00           C  
ATOM   1208  C6    A    38      35.295  47.796  38.747  1.00  0.00           C  
ATOM   1209  N6    A    38      36.285  47.119  38.209  1.00  0.00           N  
ATOM   1210  H61   A    38      36.171  46.211  37.782  1.00  0.00           H  
ATOM   1211  H62   A    38      37.220  47.482  38.334  1.00  0.00           H  
ATOM   1212  N1    A    38      34.068  47.239  38.709  1.00  0.00           N  
ATOM   1213  C2    A    38      33.062  47.887  39.228  1.00  0.00           C  
ATOM   1214  H2    A    38      32.096  47.405  39.200  1.00  0.00           H  
ATOM   1215  N3    A    38      33.096  49.106  39.783  1.00  0.00           N  
ATOM   1216  C4    A    38      34.372  49.518  40.015  1.00  0.00           C  
ATOM   1217  C3'   A    38      34.040  51.746  43.625  1.00  0.00           C  
ATOM   1218  H3'   A    38      34.986  51.223  43.766  1.00  0.00           H  
ATOM   1219  C2'   A    38      33.169  51.217  42.491  1.00  0.00           C  
ATOM   1220  H2'   A    38      33.384  50.149  42.536  1.00  0.00           H  
ATOM   1221  O2'   A    38      31.833  51.626  42.548  1.00  0.00           O  
ATOM   1222 HO2'   A    38      31.522  51.720  43.452  1.00  0.00           H  
ATOM   1223  O3'   A    38      33.186  51.857  44.788  1.00  0.00           O  
ATOM   1224  P     U    39      33.315  50.776  45.860  1.00  0.00           P  
ATOM   1225  OP1   U    39      32.398  50.989  47.043  1.00  0.00           O  
ATOM   1226  OP2   U    39      34.788  50.687  46.154  1.00  0.00           O  
ATOM   1227  O5'   U    39      32.953  49.420  45.117  1.00  0.00           O  
ATOM   1228  C5'   U    39      31.650  48.951  44.950  1.00  0.00           C  
ATOM   1229  H5'   U    39      31.193  49.472  44.108  1.00  0.00           H  
ATOM   1230 H5''   U    39      31.118  48.956  45.901  1.00  0.00           H  
ATOM   1231  C4'   U    39      31.745  47.544  44.316  1.00  0.00           C  
ATOM   1232  H4'   U    39      30.734  47.144  44.228  1.00  0.00           H  
ATOM   1233  O4'   U    39      32.354  47.639  43.045  1.00  0.00           O  
ATOM   1234  C1'   U    39      32.971  46.403  42.746  1.00  0.00           C  
ATOM   1235  H1'   U    39      32.597  45.936  41.835  1.00  0.00           H  
ATOM   1236  N1    U    39      34.450  46.704  42.534  1.00  0.00           N  
ATOM   1237  C6    U    39      35.124  47.719  43.200  1.00  0.00           C  
ATOM   1238  H6    U    39      34.694  48.458  43.859  1.00  0.00           H  
ATOM   1239  C5    U    39      36.395  48.135  42.869  1.00  0.00           C  
ATOM   1240  H5    U    39      36.798  49.026  43.326  1.00  0.00           H  
ATOM   1241  C4    U    39      37.103  47.362  41.948  1.00  0.00           C  
ATOM   1242  O4    U    39      38.225  47.615  41.593  1.00  0.00           O  
ATOM   1243  N3    U    39      36.492  46.255  41.418  1.00  0.00           N  
ATOM   1244  H3    U    39      37.006  45.838  40.656  1.00  0.00           H  
ATOM   1245  C2    U    39      35.146  45.920  41.636  1.00  0.00           C  
ATOM   1246  O2    U    39      34.745  44.835  41.195  1.00  0.00           O  
ATOM   1247  C3'   U    39      32.523  46.504  45.050  1.00  0.00           C  
ATOM   1248  H3'   U    39      33.475  46.856  45.448  1.00  0.00           H  
ATOM   1249  C2'   U    39      32.874  45.479  43.976  1.00  0.00           C  
ATOM   1250  H2'   U    39      33.830  44.979  44.132  1.00  0.00           H  
ATOM   1251  O2'   U    39      31.856  44.589  43.632  1.00  0.00           O  
ATOM   1252 HO2'   U    39      31.762  44.023  44.401  1.00  0.00           H  
ATOM   1253  O3'   U    39      31.802  45.820  46.086  1.00  0.00           O  
ATOM   1254  P     G    40      31.589  46.428  47.494  1.00  0.00           P  
ATOM   1255  OP1   G    40      30.285  47.175  47.537  1.00  0.00           O  
ATOM   1256  OP2   G    40      32.828  47.084  47.922  1.00  0.00           O  
ATOM   1257  O5'   G    40      31.459  45.114  48.274  1.00  0.00           O  
ATOM   1258  C5'   G    40      30.268  44.297  48.000  1.00  0.00           C  
ATOM   1259  H5'   G    40      30.183  43.956  46.969  1.00  0.00           H  
ATOM   1260 H5''   G    40      29.338  44.824  48.215  1.00  0.00           H  
ATOM   1261  C4'   G    40      30.283  42.993  48.816  1.00  0.00           C  
ATOM   1262  H4'   G    40      29.309  42.507  48.757  1.00  0.00           H  
ATOM   1263  O4'   G    40      31.211  42.068  48.465  1.00  0.00           O  
ATOM   1264  C1'   G    40      31.795  41.364  49.548  1.00  0.00           C  
ATOM   1265  H1'   G    40      31.712  40.307  49.296  1.00  0.00           H  
ATOM   1266  N9    G    40      33.221  41.859  49.709  1.00  0.00           N  
ATOM   1267  C8    G    40      33.908  42.759  48.945  1.00  0.00           C  
ATOM   1268  H8    G    40      33.433  43.274  48.123  1.00  0.00           H  
ATOM   1269  N7    G    40      35.191  42.877  49.196  1.00  0.00           N  
ATOM   1270  C5    G    40      35.403  42.040  50.284  1.00  0.00           C  
ATOM   1271  C6    G    40      36.559  41.793  51.100  1.00  0.00           C  
ATOM   1272  O6    G    40      37.733  42.099  50.889  1.00  0.00           O  
ATOM   1273  N1    G    40      36.304  41.052  52.164  1.00  0.00           N  
ATOM   1274  H1    G    40      37.130  40.799  52.687  1.00  0.00           H  
ATOM   1275  C2    G    40      35.115  40.391  52.240  1.00  0.00           C  
ATOM   1276  N2    G    40      35.118  39.402  53.093  1.00  0.00           N  
ATOM   1277  H21   G    40      35.985  39.259  53.591  1.00  0.00           H  
ATOM   1278  H22   G    40      34.210  39.044  53.354  1.00  0.00           H  
ATOM   1279  N3    G    40      33.947  40.547  51.599  1.00  0.00           N  
ATOM   1280  C4    G    40      34.162  41.450  50.623  1.00  0.00           C  
ATOM   1281  C3'   G    40      30.490  43.247  50.259  1.00  0.00           C  
ATOM   1282  H3'   G    40      31.434  43.723  50.525  1.00  0.00           H  
ATOM   1283  C2'   G    40      30.888  41.842  50.702  1.00  0.00           C  
ATOM   1284  H2'   G    40      31.460  42.119  51.588  1.00  0.00           H  
ATOM   1285  O2'   G    40      29.890  40.909  50.952  1.00  0.00           O  
ATOM   1286 HO2'   G    40      29.639  40.975  51.877  1.00  0.00           H  
ATOM   1287  O3'   G    40      29.284  43.601  50.965  1.00  0.00           O  
ATOM   1288  P     G    41      29.444  44.547  52.278  1.00  0.00           P  
ATOM   1289  OP1   G    41      28.117  44.793  52.833  1.00  0.00           O  
ATOM   1290  OP2   G    41      30.226  45.692  51.797  1.00  0.00           O  
ATOM   1291  O5'   G    41      30.198  43.708  53.374  1.00  0.00           O  
ATOM   1292  C5'   G    41      29.483  42.811  54.197  1.00  0.00           C  
ATOM   1293  H5'   G    41      28.879  42.032  53.731  1.00  0.00           H  
ATOM   1294 H5''   G    41      28.786  43.358  54.831  1.00  0.00           H  
ATOM   1295  C4'   G    41      30.497  42.060  55.032  1.00  0.00           C  
ATOM   1296  H4'   G    41      30.173  41.151  55.539  1.00  0.00           H  
ATOM   1297  O4'   G    41      31.578  41.619  54.247  1.00  0.00           O  
ATOM   1298  C1'   G    41      32.821  41.726  54.936  1.00  0.00           C  
ATOM   1299  H1'   G    41      33.390  40.796  54.939  1.00  0.00           H  
ATOM   1300  N9    G    41      33.728  42.728  54.291  1.00  0.00           N  
ATOM   1301  C8    G    41      33.545  43.645  53.260  1.00  0.00           C  
ATOM   1302  H8    G    41      32.637  43.885  52.727  1.00  0.00           H  
ATOM   1303  N7    G    41      34.639  44.433  53.064  1.00  0.00           N  
ATOM   1304  C5    G    41      35.576  43.935  53.906  1.00  0.00           C  
ATOM   1305  C6    G    41      36.960  44.290  54.159  1.00  0.00           C  
ATOM   1306  O6    G    41      37.716  45.127  53.577  1.00  0.00           O  
ATOM   1307  N1    G    41      37.586  43.450  55.124  1.00  0.00           N  
ATOM   1308  H1    G    41      38.536  43.694  55.363  1.00  0.00           H  
ATOM   1309  C2    G    41      36.937  42.543  55.867  1.00  0.00           C  
ATOM   1310  N2    G    41      37.371  41.947  56.910  1.00  0.00           N  
ATOM   1311  H21   G    41      38.212  42.240  57.387  1.00  0.00           H  
ATOM   1312  H22   G    41      36.674  41.410  57.406  1.00  0.00           H  
ATOM   1313  N3    G    41      35.640  42.268  55.737  1.00  0.00           N  
ATOM   1314  C4    G    41      35.014  42.969  54.722  1.00  0.00           C  
ATOM   1315  C3'   G    41      31.107  42.917  56.110  1.00  0.00           C  
ATOM   1316  H3'   G    41      31.418  43.889  55.726  1.00  0.00           H  
ATOM   1317  C2'   G    41      32.400  42.101  56.388  1.00  0.00           C  
ATOM   1318  H2'   G    41      33.085  42.706  56.983  1.00  0.00           H  
ATOM   1319  O2'   G    41      32.201  40.938  57.193  1.00  0.00           O  
ATOM   1320 HO2'   G    41      31.422  40.966  57.754  1.00  0.00           H  
ATOM   1321  O3'   G    41      30.249  43.081  57.173  1.00  0.00           O  
ATOM   1322  P     U    42      30.322  44.321  58.188  1.00  0.00           P  
ATOM   1323  OP1   U    42      29.361  44.090  59.278  1.00  0.00           O  
ATOM   1324  OP2   U    42      30.138  45.551  57.346  1.00  0.00           O  
ATOM   1325  O5'   U    42      31.804  44.222  58.798  1.00  0.00           O  
ATOM   1326  C5'   U    42      32.015  43.273  59.807  1.00  0.00           C  
ATOM   1327  H5'   U    42      31.882  42.261  59.423  1.00  0.00           H  
ATOM   1328 H5''   U    42      31.323  43.403  60.639  1.00  0.00           H  
ATOM   1329  C4'   U    42      33.462  43.279  60.331  1.00  0.00           C  
ATOM   1330  H4'   U    42      33.472  42.566  61.155  1.00  0.00           H  
ATOM   1331  O4'   U    42      34.460  42.844  59.399  1.00  0.00           O  
ATOM   1332  C1'   U    42      35.651  43.638  59.647  1.00  0.00           C  
ATOM   1333  H1'   U    42      36.464  42.986  59.965  1.00  0.00           H  
ATOM   1334  N1    U    42      36.073  44.568  58.522  1.00  0.00           N  
ATOM   1335  C6    U    42      35.179  44.946  57.530  1.00  0.00           C  
ATOM   1336  H6    U    42      34.186  44.521  57.538  1.00  0.00           H  
ATOM   1337  C5    U    42      35.582  45.793  56.580  1.00  0.00           C  
ATOM   1338  H5    U    42      34.913  46.152  55.812  1.00  0.00           H  
ATOM   1339  C4    U    42      36.857  46.363  56.539  1.00  0.00           C  
ATOM   1340  O4    U    42      37.163  47.219  55.719  1.00  0.00           O  
ATOM   1341  N3    U    42      37.671  46.099  57.599  1.00  0.00           N  
ATOM   1342  H3    U    42      38.522  46.641  57.558  1.00  0.00           H  
ATOM   1343  C2    U    42      37.348  45.224  58.648  1.00  0.00           C  
ATOM   1344  O2    U    42      38.200  45.049  59.504  1.00  0.00           O  
ATOM   1345  C3'   U    42      33.798  44.589  60.929  1.00  0.00           C  
ATOM   1346  H3'   U    42      33.437  45.372  60.262  1.00  0.00           H  
ATOM   1347  C2'   U    42      35.339  44.612  60.825  1.00  0.00           C  
ATOM   1348  H2'   U    42      35.718  45.621  60.663  1.00  0.00           H  
ATOM   1349  O2'   U    42      35.883  44.117  61.990  1.00  0.00           O  
ATOM   1350 HO2'   U    42      35.120  44.239  62.559  1.00  0.00           H  
ATOM   1351  O3'   U    42      33.403  44.784  62.238  1.00  0.00           O  
ATOM   1352  P     A    43      32.809  46.179  62.691  1.00  0.00           P  
ATOM   1353  OP1   A    43      32.400  46.088  64.126  1.00  0.00           O  
ATOM   1354  OP2   A    43      31.830  46.696  61.760  1.00  0.00           O  
ATOM   1355  O5'   A    43      34.028  47.146  62.582  1.00  0.00           O  
ATOM   1356  C5'   A    43      35.222  47.075  63.396  1.00  0.00           C  
ATOM   1357  H5'   A    43      35.678  46.100  63.568  1.00  0.00           H  
ATOM   1358 H5''   A    43      35.003  47.606  64.322  1.00  0.00           H  
ATOM   1359  C4'   A    43      36.350  47.964  62.780  1.00  0.00           C  
ATOM   1360  H4'   A    43      37.143  47.801  63.511  1.00  0.00           H  
ATOM   1361  O4'   A    43      36.787  47.495  61.501  1.00  0.00           O  
ATOM   1362  C1'   A    43      37.281  48.459  60.588  1.00  0.00           C  
ATOM   1363  H1'   A    43      38.261  48.125  60.247  1.00  0.00           H  
ATOM   1364  N9    A    43      36.336  48.647  59.435  1.00  0.00           N  
ATOM   1365  C8    A    43      35.057  48.243  59.340  1.00  0.00           C  
ATOM   1366  H8    A    43      34.651  47.581  60.091  1.00  0.00           H  
ATOM   1367  N7    A    43      34.453  48.521  58.183  1.00  0.00           N  
ATOM   1368  C5    A    43      35.373  49.290  57.503  1.00  0.00           C  
ATOM   1369  C6    A    43      35.440  49.922  56.246  1.00  0.00           C  
ATOM   1370  N6    A    43      34.524  49.896  55.346  1.00  0.00           N  
ATOM   1371  H61   A    43      34.887  50.233  54.466  1.00  0.00           H  
ATOM   1372  H62   A    43      33.781  49.213  55.393  1.00  0.00           H  
ATOM   1373  N1    A    43      36.567  50.524  55.785  1.00  0.00           N  
ATOM   1374  C2    A    43      37.578  50.602  56.634  1.00  0.00           C  
ATOM   1375  H2    A    43      38.489  51.097  56.329  1.00  0.00           H  
ATOM   1376  N3    A    43      37.691  50.052  57.877  1.00  0.00           N  
ATOM   1377  C4    A    43      36.573  49.312  58.231  1.00  0.00           C  
ATOM   1378  C3'   A    43      36.233  49.497  62.562  1.00  0.00           C  
ATOM   1379  H3'   A    43      35.308  49.730  62.036  1.00  0.00           H  
ATOM   1380  C2'   A    43      37.254  49.721  61.464  1.00  0.00           C  
ATOM   1381  H2'   A    43      36.979  50.631  60.932  1.00  0.00           H  
ATOM   1382  O2'   A    43      38.636  49.820  61.893  1.00  0.00           O  
ATOM   1383 HO2'   A    43      38.942  50.155  61.047  1.00  0.00           H  
ATOM   1384  O3'   A    43      36.477  50.309  63.733  1.00  0.00           O  
ATOM   1385  P     C    44      35.998  51.783  63.801  1.00  0.00           P  
ATOM   1386  OP1   C    44      35.913  52.063  65.241  1.00  0.00           O  
ATOM   1387  OP2   C    44      34.813  51.975  62.982  1.00  0.00           O  
ATOM   1388  O5'   C    44      37.261  52.629  63.170  1.00  0.00           O  
ATOM   1389  C5'   C    44      37.272  54.001  63.343  1.00  0.00           C  
ATOM   1390  H5'   C    44      37.414  54.235  64.398  1.00  0.00           H  
ATOM   1391 H5''   C    44      36.362  54.387  62.883  1.00  0.00           H  
ATOM   1392  C4'   C    44      38.545  54.517  62.776  1.00  0.00           C  
ATOM   1393  H4'   C    44      38.662  55.591  62.922  1.00  0.00           H  
ATOM   1394  O4'   C    44      39.655  53.957  63.361  1.00  0.00           O  
ATOM   1395  C1'   C    44      40.777  54.357  62.582  1.00  0.00           C  
ATOM   1396  H1'   C    44      41.308  55.230  62.961  1.00  0.00           H  
ATOM   1397  N1    C    44      41.739  53.225  62.557  1.00  0.00           N  
ATOM   1398  C6    C    44      41.212  52.002  62.360  1.00  0.00           C  
ATOM   1399  H6    C    44      40.168  51.820  62.152  1.00  0.00           H  
ATOM   1400  C5    C    44      42.045  50.874  62.414  1.00  0.00           C  
ATOM   1401  H5    C    44      41.695  49.858  62.308  1.00  0.00           H  
ATOM   1402  C4    C    44      43.407  51.193  62.555  1.00  0.00           C  
ATOM   1403  N4    C    44      44.181  50.208  62.899  1.00  0.00           N  
ATOM   1404  H41   C    44      45.105  50.396  63.261  1.00  0.00           H  
ATOM   1405  H42   C    44      43.882  49.245  62.853  1.00  0.00           H  
ATOM   1406  N3    C    44      43.909  52.369  62.858  1.00  0.00           N  
ATOM   1407  C2    C    44      43.083  53.396  62.861  1.00  0.00           C  
ATOM   1408  O2    C    44      43.469  54.440  63.426  1.00  0.00           O  
ATOM   1409  C3'   C    44      38.773  54.334  61.197  1.00  0.00           C  
ATOM   1410  H3'   C    44      38.551  53.294  60.956  1.00  0.00           H  
ATOM   1411  C2'   C    44      40.241  54.783  61.128  1.00  0.00           C  
ATOM   1412  H2'   C    44      40.748  54.390  60.247  1.00  0.00           H  
ATOM   1413  O2'   C    44      40.252  56.208  61.077  1.00  0.00           O  
ATOM   1414 HO2'   C    44      39.437  56.402  60.609  1.00  0.00           H  
ATOM   1415  O3'   C    44      37.898  55.105  60.335  1.00  0.00           O  
ATOM   1416  P     U    45      37.963  54.899  58.771  1.00  0.00           P  
ATOM   1417  OP1   U    45      36.692  55.347  58.288  1.00  0.00           O  
ATOM   1418  OP2   U    45      38.367  53.508  58.429  1.00  0.00           O  
ATOM   1419  O5'   U    45      39.095  55.884  58.256  1.00  0.00           O  
ATOM   1420  C5'   U    45      38.867  57.050  57.492  1.00  0.00           C  
ATOM   1421  H5'   U    45      38.415  57.830  58.105  1.00  0.00           H  
ATOM   1422 H5''   U    45      38.151  56.780  56.715  1.00  0.00           H  
ATOM   1423  C4'   U    45      40.120  57.687  56.810  1.00  0.00           C  
ATOM   1424  H4'   U    45      39.727  58.463  56.153  1.00  0.00           H  
ATOM   1425  O4'   U    45      41.092  58.214  57.607  1.00  0.00           O  
ATOM   1426  C1'   U    45      42.347  57.957  56.998  1.00  0.00           C  
ATOM   1427  H1'   U    45      42.880  58.898  56.864  1.00  0.00           H  
ATOM   1428  N1    U    45      43.213  57.036  57.839  1.00  0.00           N  
ATOM   1429  C6    U    45      42.725  56.376  58.964  1.00  0.00           C  
ATOM   1430  H6    U    45      41.656  56.437  59.105  1.00  0.00           H  
ATOM   1431  C5    U    45      43.585  55.847  59.868  1.00  0.00           C  
ATOM   1432  H5    U    45      43.172  55.456  60.786  1.00  0.00           H  
ATOM   1433  C4    U    45      44.997  55.733  59.604  1.00  0.00           C  
ATOM   1434  O4    U    45      45.807  55.298  60.429  1.00  0.00           O  
ATOM   1435  N3    U    45      45.439  56.383  58.469  1.00  0.00           N  
ATOM   1436  H3    U    45      46.446  56.462  58.452  1.00  0.00           H  
ATOM   1437  C2    U    45      44.599  56.999  57.540  1.00  0.00           C  
ATOM   1438  O2    U    45      45.073  57.519  56.566  1.00  0.00           O  
ATOM   1439  C3'   U    45      40.780  56.689  55.855  1.00  0.00           C  
ATOM   1440  H3'   U    45      40.875  55.709  56.324  1.00  0.00           H  
ATOM   1441  C2'   U    45      42.022  57.392  55.609  1.00  0.00           C  
ATOM   1442  H2'   U    45      42.795  56.685  55.309  1.00  0.00           H  
ATOM   1443  O2'   U    45      41.783  58.385  54.706  1.00  0.00           O  
ATOM   1444 HO2'   U    45      41.406  57.969  53.927  1.00  0.00           H  
ATOM   1445  O3'   U    45      40.093  56.495  54.593  1.00  0.00           O  
ATOM   1446  P     G    46      40.440  55.209  53.686  1.00  0.00           P  
ATOM   1447  OP1   G    46      39.344  55.109  52.696  1.00  0.00           O  
ATOM   1448  OP2   G    46      40.669  53.988  54.497  1.00  0.00           O  
ATOM   1449  O5'   G    46      41.798  55.407  52.867  1.00  0.00           O  
ATOM   1450  C5'   G    46      42.056  54.719  51.640  1.00  0.00           C  
ATOM   1451  H5'   G    46      41.312  54.917  50.868  1.00  0.00           H  
ATOM   1452 H5''   G    46      42.040  53.647  51.838  1.00  0.00           H  
ATOM   1453  C4'   G    46      43.473  55.055  51.054  1.00  0.00           C  
ATOM   1454  H4'   G    46      43.774  54.279  50.349  1.00  0.00           H  
ATOM   1455  O4'   G    46      43.346  56.324  50.430  1.00  0.00           O  
ATOM   1456  C1'   G    46      44.117  57.388  51.066  1.00  0.00           C  
ATOM   1457  H1'   G    46      44.945  57.628  50.399  1.00  0.00           H  
ATOM   1458  N9    G    46      43.339  58.571  51.346  1.00  0.00           N  
ATOM   1459  C8    G    46      41.961  58.631  51.587  1.00  0.00           C  
ATOM   1460  H8    G    46      41.275  57.802  51.497  1.00  0.00           H  
ATOM   1461  N7    G    46      41.501  59.857  51.882  1.00  0.00           N  
ATOM   1462  C5    G    46      42.692  60.633  51.919  1.00  0.00           C  
ATOM   1463  C6    G    46      42.880  61.999  52.230  1.00  0.00           C  
ATOM   1464  O6    G    46      42.004  62.862  52.329  1.00  0.00           O  
ATOM   1465  N1    G    46      44.216  62.347  52.341  1.00  0.00           N  
ATOM   1466  H1    G    46      44.384  63.333  52.198  1.00  0.00           H  
ATOM   1467  C2    G    46      45.281  61.505  52.079  1.00  0.00           C  
ATOM   1468  N2    G    46      46.504  62.019  52.120  1.00  0.00           N  
ATOM   1469  H21   G    46      46.541  62.923  52.568  1.00  0.00           H  
ATOM   1470  H22   G    46      47.259  61.362  52.258  1.00  0.00           H  
ATOM   1471  N3    G    46      45.138  60.241  51.705  1.00  0.00           N  
ATOM   1472  C4    G    46      43.824  59.841  51.697  1.00  0.00           C  
ATOM   1473  C3'   G    46      44.644  55.246  52.038  1.00  0.00           C  
ATOM   1474  H3'   G    46      44.539  54.725  52.990  1.00  0.00           H  
ATOM   1475  C2'   G    46      44.731  56.757  52.295  1.00  0.00           C  
ATOM   1476  H2'   G    46      44.035  57.016  53.093  1.00  0.00           H  
ATOM   1477  O2'   G    46      46.061  57.229  52.561  1.00  0.00           O  
ATOM   1478 HO2'   G    46      46.568  57.028  51.771  1.00  0.00           H  
ATOM   1479  O3'   G    46      45.907  54.777  51.505  1.00  0.00           O  
ATOM   1480  P     A    47      46.420  53.226  51.493  1.00  0.00           P  
ATOM   1481  OP1   A    47      47.496  53.009  50.540  1.00  0.00           O  
ATOM   1482  OP2   A    47      45.303  52.331  51.333  1.00  0.00           O  
ATOM   1483  O5'   A    47      46.932  53.102  52.943  1.00  0.00           O  
ATOM   1484  C5'   A    47      48.270  53.422  53.330  1.00  0.00           C  
ATOM   1485  H5'   A    47      48.524  54.455  53.093  1.00  0.00           H  
ATOM   1486 H5''   A    47      48.985  52.769  52.830  1.00  0.00           H  
ATOM   1487  C4'   A    47      48.575  53.051  54.761  1.00  0.00           C  
ATOM   1488  H4'   A    47      49.659  53.119  54.848  1.00  0.00           H  
ATOM   1489  O4'   A    47      48.042  54.031  55.635  1.00  0.00           O  
ATOM   1490  C1'   A    47      47.358  53.363  56.702  1.00  0.00           C  
ATOM   1491  H1'   A    47      47.712  53.688  57.681  1.00  0.00           H  
ATOM   1492  N9    A    47      45.870  53.619  56.573  1.00  0.00           N  
ATOM   1493  C8    A    47      45.201  54.294  55.552  1.00  0.00           C  
ATOM   1494  H8    A    47      45.712  54.636  54.664  1.00  0.00           H  
ATOM   1495  N7    A    47      43.883  54.319  55.641  1.00  0.00           N  
ATOM   1496  C5    A    47      43.701  53.540  56.822  1.00  0.00           C  
ATOM   1497  C6    A    47      42.526  53.128  57.495  1.00  0.00           C  
ATOM   1498  N6    A    47      41.280  53.339  57.149  1.00  0.00           N  
ATOM   1499  H61   A    47      40.509  53.130  57.767  1.00  0.00           H  
ATOM   1500  H62   A    47      41.210  53.748  56.228  1.00  0.00           H  
ATOM   1501  N1    A    47      42.666  52.330  58.582  1.00  0.00           N  
ATOM   1502  C2    A    47      43.880  52.164  59.093  1.00  0.00           C  
ATOM   1503  H2    A    47      44.066  51.612  60.003  1.00  0.00           H  
ATOM   1504  N3    A    47      44.999  52.516  58.550  1.00  0.00           N  
ATOM   1505  C4    A    47      44.850  53.152  57.383  1.00  0.00           C  
ATOM   1506  C3'   A    47      47.977  51.656  55.162  1.00  0.00           C  
ATOM   1507  H3'   A    47      46.989  51.461  54.745  1.00  0.00           H  
ATOM   1508  C2'   A    47      47.739  51.874  56.649  1.00  0.00           C  
ATOM   1509  H2'   A    47      46.893  51.249  56.937  1.00  0.00           H  
ATOM   1510  O2'   A    47      48.858  51.743  57.423  1.00  0.00           O  
ATOM   1511 HO2'   A    47      48.732  51.528  58.350  1.00  0.00           H  
ATOM   1512  O3'   A    47      48.749  50.577  54.827  1.00  0.00           O  
ATOM   1513  P     A    48      48.232  49.071  54.724  1.00  0.00           P  
ATOM   1514  OP1   A    48      49.477  48.313  54.490  1.00  0.00           O  
ATOM   1515  OP2   A    48      47.167  49.067  53.719  1.00  0.00           O  
ATOM   1516  O5'   A    48      47.623  48.715  56.155  1.00  0.00           O  
ATOM   1517  C5'   A    48      48.333  48.338  57.357  1.00  0.00           C  
ATOM   1518  H5'   A    48      48.836  49.231  57.730  1.00  0.00           H  
ATOM   1519 H5''   A    48      48.949  47.450  57.217  1.00  0.00           H  
ATOM   1520  C4'   A    48      47.480  47.961  58.596  1.00  0.00           C  
ATOM   1521  H4'   A    48      48.180  47.740  59.401  1.00  0.00           H  
ATOM   1522  O4'   A    48      46.539  48.933  58.852  1.00  0.00           O  
ATOM   1523  C1'   A    48      45.293  48.281  59.222  1.00  0.00           C  
ATOM   1524  H1'   A    48      45.022  48.636  60.216  1.00  0.00           H  
ATOM   1525  N9    A    48      44.195  48.601  58.131  1.00  0.00           N  
ATOM   1526  C8    A    48      44.260  49.245  56.908  1.00  0.00           C  
ATOM   1527  H8    A    48      45.142  49.670  56.453  1.00  0.00           H  
ATOM   1528  N7    A    48      43.105  49.204  56.213  1.00  0.00           N  
ATOM   1529  C5    A    48      42.256  48.610  57.121  1.00  0.00           C  
ATOM   1530  C6    A    48      40.867  48.291  57.173  1.00  0.00           C  
ATOM   1531  N6    A    48      40.020  48.726  56.303  1.00  0.00           N  
ATOM   1532  H61   A    48      39.051  48.557  56.536  1.00  0.00           H  
ATOM   1533  H62   A    48      40.373  49.258  55.521  1.00  0.00           H  
ATOM   1534  N1    A    48      40.274  47.561  58.140  1.00  0.00           N  
ATOM   1535  C2    A    48      41.050  47.177  59.131  1.00  0.00           C  
ATOM   1536  H2    A    48      40.575  46.588  59.902  1.00  0.00           H  
ATOM   1537  N3    A    48      42.302  47.519  59.279  1.00  0.00           N  
ATOM   1538  C4    A    48      42.860  48.191  58.247  1.00  0.00           C  
ATOM   1539  C3'   A    48      46.739  46.698  58.198  1.00  0.00           C  
ATOM   1540  H3'   A    48      46.181  46.926  57.290  1.00  0.00           H  
ATOM   1541  C2'   A    48      45.642  46.805  59.254  1.00  0.00           C  
ATOM   1542  H2'   A    48      44.875  46.049  59.081  1.00  0.00           H  
ATOM   1543  O2'   A    48      46.098  46.639  60.546  1.00  0.00           O  
ATOM   1544 HO2'   A    48      46.708  47.348  60.763  1.00  0.00           H  
ATOM   1545  O3'   A    48      47.541  45.438  58.062  1.00  0.00           O  
ATOM   1546  P     C    49      47.101  44.287  57.062  1.00  0.00           P  
ATOM   1547  OP1   C    49      48.112  43.152  57.096  1.00  0.00           O  
ATOM   1548  OP2   C    49      46.834  44.978  55.749  1.00  0.00           O  
ATOM   1549  O5'   C    49      45.777  43.862  57.747  1.00  0.00           O  
ATOM   1550  C5'   C    49      45.743  43.414  59.131  1.00  0.00           C  
ATOM   1551  H5'   C    49      46.129  44.190  59.793  1.00  0.00           H  
ATOM   1552 H5''   C    49      46.386  42.547  59.279  1.00  0.00           H  
ATOM   1553  C4'   C    49      44.331  43.017  59.508  1.00  0.00           C  
ATOM   1554  H4'   C    49      44.328  42.682  60.545  1.00  0.00           H  
ATOM   1555  O4'   C    49      43.440  44.122  59.376  1.00  0.00           O  
ATOM   1556  C1'   C    49      42.143  43.693  58.963  1.00  0.00           C  
ATOM   1557  H1'   C    49      41.406  43.959  59.721  1.00  0.00           H  
ATOM   1558  N1    C    49      41.901  44.272  57.609  1.00  0.00           N  
ATOM   1559  C6    C    49      42.867  45.048  56.922  1.00  0.00           C  
ATOM   1560  H6    C    49      43.783  45.321  57.423  1.00  0.00           H  
ATOM   1561  C5    C    49      42.641  45.543  55.693  1.00  0.00           C  
ATOM   1562  H5    C    49      43.347  46.157  55.153  1.00  0.00           H  
ATOM   1563  C4    C    49      41.406  45.264  55.181  1.00  0.00           C  
ATOM   1564  N4    C    49      41.192  45.628  53.941  1.00  0.00           N  
ATOM   1565  H41   C    49      40.300  45.429  53.510  1.00  0.00           H  
ATOM   1566  H42   C    49      41.650  46.468  53.618  1.00  0.00           H  
ATOM   1567  N3    C    49      40.431  44.568  55.686  1.00  0.00           N  
ATOM   1568  C2    C    49      40.693  44.058  56.928  1.00  0.00           C  
ATOM   1569  O2    C    49      39.888  43.384  57.609  1.00  0.00           O  
ATOM   1570  C3'   C    49      43.738  41.895  58.671  1.00  0.00           C  
ATOM   1571  H3'   C    49      43.952  42.212  57.650  1.00  0.00           H  
ATOM   1572  C2'   C    49      42.283  42.143  59.006  1.00  0.00           C  
ATOM   1573  H2'   C    49      41.695  41.592  58.273  1.00  0.00           H  
ATOM   1574  O2'   C    49      41.908  41.781  60.335  1.00  0.00           O  
ATOM   1575 HO2'   C    49      40.958  41.645  60.356  1.00  0.00           H  
ATOM   1576  O3'   C    49      44.354  40.588  58.947  1.00  0.00           O  
ATOM   1577  P     C    50      44.352  39.395  57.948  1.00  0.00           P  
ATOM   1578  OP1   C    50      45.083  38.275  58.589  1.00  0.00           O  
ATOM   1579  OP2   C    50      44.810  39.909  56.603  1.00  0.00           O  
ATOM   1580  O5'   C    50      42.936  38.919  57.759  1.00  0.00           O  
ATOM   1581  C5'   C    50      42.111  38.445  58.798  1.00  0.00           C  
ATOM   1582  H5'   C    50      41.898  39.265  59.484  1.00  0.00           H  
ATOM   1583 H5''   C    50      42.659  37.655  59.312  1.00  0.00           H  
ATOM   1584  C4'   C    50      40.673  38.047  58.381  1.00  0.00           C  
ATOM   1585  H4'   C    50      40.296  37.543  59.271  1.00  0.00           H  
ATOM   1586  O4'   C    50      39.784  39.190  58.141  1.00  0.00           O  
ATOM   1587  C1'   C    50      38.928  38.936  57.101  1.00  0.00           C  
ATOM   1588  H1'   C    50      37.911  39.271  57.300  1.00  0.00           H  
ATOM   1589  N1    C    50      39.296  39.699  55.838  1.00  0.00           N  
ATOM   1590  C6    C    50      40.418  40.412  55.816  1.00  0.00           C  
ATOM   1591  H6    C    50      41.150  40.529  56.600  1.00  0.00           H  
ATOM   1592  C5    C    50      40.659  41.235  54.762  1.00  0.00           C  
ATOM   1593  H5    C    50      41.560  41.831  54.759  1.00  0.00           H  
ATOM   1594  C4    C    50      39.734  41.197  53.662  1.00  0.00           C  
ATOM   1595  N4    C    50      40.058  41.823  52.614  1.00  0.00           N  
ATOM   1596  H41   C    50      39.361  41.930  51.891  1.00  0.00           H  
ATOM   1597  H42   C    50      40.784  42.525  52.588  1.00  0.00           H  
ATOM   1598  N3    C    50      38.730  40.366  53.590  1.00  0.00           N  
ATOM   1599  C2    C    50      38.502  39.573  54.701  1.00  0.00           C  
ATOM   1600  O2    C    50      37.506  38.852  54.696  1.00  0.00           O  
ATOM   1601  C3'   C    50      40.525  37.087  57.208  1.00  0.00           C  
ATOM   1602  H3'   C    50      41.072  37.444  56.335  1.00  0.00           H  
ATOM   1603  C2'   C    50      39.033  37.415  56.919  1.00  0.00           C  
ATOM   1604  H2'   C    50      38.608  37.076  55.975  1.00  0.00           H  
ATOM   1605  O2'   C    50      38.099  36.960  57.893  1.00  0.00           O  
ATOM   1606 HO2'   C    50      37.672  36.151  57.601  1.00  0.00           H  
ATOM   1607  O3'   C    50      40.980  35.809  57.601  1.00  0.00           O  
ATOM   1608  P     A    51      40.777  34.562  56.606  1.00  0.00           P  
ATOM   1609  OP1   A    51      41.607  33.529  57.200  1.00  0.00           O  
ATOM   1610  OP2   A    51      41.159  35.061  55.295  1.00  0.00           O  
ATOM   1611  O5'   A    51      39.280  34.138  56.563  1.00  0.00           O  
ATOM   1612  C5'   A    51      38.999  32.763  56.148  1.00  0.00           C  
ATOM   1613  H5'   A    51      39.254  32.163  57.022  1.00  0.00           H  
ATOM   1614 H5''   A    51      39.627  32.452  55.313  1.00  0.00           H  
ATOM   1615  C4'   A    51      37.635  32.422  55.632  1.00  0.00           C  
ATOM   1616  H4'   A    51      37.621  31.418  55.208  1.00  0.00           H  
ATOM   1617  O4'   A    51      36.611  32.553  56.540  1.00  0.00           O  
ATOM   1618  C1'   A    51      35.419  32.744  55.766  1.00  0.00           C  
ATOM   1619  H1'   A    51      34.985  31.753  55.635  1.00  0.00           H  
ATOM   1620  N9    A    51      34.476  33.679  56.339  1.00  0.00           N  
ATOM   1621  C8    A    51      33.318  33.377  56.956  1.00  0.00           C  
ATOM   1622  H8    A    51      32.902  32.380  56.982  1.00  0.00           H  
ATOM   1623  N7    A    51      32.475  34.392  57.174  1.00  0.00           N  
ATOM   1624  C5    A    51      33.303  35.507  56.913  1.00  0.00           C  
ATOM   1625  C6    A    51      33.155  36.925  56.944  1.00  0.00           C  
ATOM   1626  N6    A    51      32.115  37.699  57.199  1.00  0.00           N  
ATOM   1627  H61   A    51      32.128  38.685  56.980  1.00  0.00           H  
ATOM   1628  H62   A    51      31.271  37.195  57.428  1.00  0.00           H  
ATOM   1629  N1    A    51      34.121  37.667  56.516  1.00  0.00           N  
ATOM   1630  C2    A    51      35.251  37.121  56.082  1.00  0.00           C  
ATOM   1631  H2    A    51      35.936  37.897  55.773  1.00  0.00           H  
ATOM   1632  N3    A    51      35.600  35.854  56.069  1.00  0.00           N  
ATOM   1633  C4    A    51      34.538  35.073  56.421  1.00  0.00           C  
ATOM   1634  C3'   A    51      37.261  33.338  54.449  1.00  0.00           C  
ATOM   1635  H3'   A    51      37.599  34.364  54.594  1.00  0.00           H  
ATOM   1636  C2'   A    51      35.797  33.196  54.357  1.00  0.00           C  
ATOM   1637  H2'   A    51      35.356  34.153  54.077  1.00  0.00           H  
ATOM   1638  O2'   A    51      35.393  32.291  53.316  1.00  0.00           O  
ATOM   1639 HO2'   A    51      35.590  32.773  52.510  1.00  0.00           H  
ATOM   1640  O3'   A    51      37.829  32.744  53.277  1.00  0.00           O  
ATOM   1641  P     G    52      38.700  33.695  52.277  1.00  0.00           P  
ATOM   1642  OP1   G    52      39.111  32.800  51.149  1.00  0.00           O  
ATOM   1643  OP2   G    52      39.812  34.343  52.996  1.00  0.00           O  
ATOM   1644  O5'   G    52      37.706  34.728  51.733  1.00  0.00           O  
ATOM   1645  C5'   G    52      37.665  35.987  52.289  1.00  0.00           C  
ATOM   1646  H5'   G    52      38.645  36.461  52.239  1.00  0.00           H  
ATOM   1647 H5''   G    52      37.213  35.999  53.281  1.00  0.00           H  
ATOM   1648  C4'   G    52      36.934  37.020  51.453  1.00  0.00           C  
ATOM   1649  H4'   G    52      36.791  37.984  51.942  1.00  0.00           H  
ATOM   1650  O4'   G    52      37.604  37.204  50.221  1.00  0.00           O  
ATOM   1651  C1'   G    52      36.697  37.126  49.103  1.00  0.00           C  
ATOM   1652  H1'   G    52      36.846  38.003  48.474  1.00  0.00           H  
ATOM   1653  N9    G    52      36.976  35.830  48.359  1.00  0.00           N  
ATOM   1654  C8    G    52      37.904  34.856  48.486  1.00  0.00           C  
ATOM   1655  H8    G    52      38.559  34.840  49.344  1.00  0.00           H  
ATOM   1656  N7    G    52      37.983  33.866  47.634  1.00  0.00           N  
ATOM   1657  C5    G    52      36.904  34.257  46.792  1.00  0.00           C  
ATOM   1658  C6    G    52      36.275  33.542  45.702  1.00  0.00           C  
ATOM   1659  O6    G    52      36.607  32.374  45.304  1.00  0.00           O  
ATOM   1660  N1    G    52      35.252  34.187  45.024  1.00  0.00           N  
ATOM   1661  H1    G    52      34.816  33.854  44.175  1.00  0.00           H  
ATOM   1662  C2    G    52      34.835  35.407  45.410  1.00  0.00           C  
ATOM   1663  N2    G    52      34.034  35.929  44.555  1.00  0.00           N  
ATOM   1664  H21   G    52      33.647  35.582  43.688  1.00  0.00           H  
ATOM   1665  H22   G    52      33.677  36.798  44.925  1.00  0.00           H  
ATOM   1666  N3    G    52      35.277  36.110  46.463  1.00  0.00           N  
ATOM   1667  C4    G    52      36.366  35.506  47.140  1.00  0.00           C  
ATOM   1668  C3'   G    52      35.553  36.392  51.050  1.00  0.00           C  
ATOM   1669  H3'   G    52      35.671  35.322  50.882  1.00  0.00           H  
ATOM   1670  C2'   G    52      35.256  37.108  49.660  1.00  0.00           C  
ATOM   1671  H2'   G    52      34.517  36.595  49.045  1.00  0.00           H  
ATOM   1672  O2'   G    52      34.803  38.360  49.959  1.00  0.00           O  
ATOM   1673 HO2'   G    52      34.436  38.416  50.844  1.00  0.00           H  
ATOM   1674  O3'   G    52      34.488  36.719  51.944  1.00  0.00           O  
ATOM   1675  P     A    53      33.238  35.760  52.174  1.00  0.00           P  
ATOM   1676  OP1   A    53      32.567  36.164  53.462  1.00  0.00           O  
ATOM   1677  OP2   A    53      33.667  34.351  51.863  1.00  0.00           O  
ATOM   1678  O5'   A    53      32.378  36.202  50.964  1.00  0.00           O  
ATOM   1679  C5'   A    53      31.845  37.506  50.880  1.00  0.00           C  
ATOM   1680  H5'   A    53      32.568  38.321  50.899  1.00  0.00           H  
ATOM   1681 H5''   A    53      31.239  37.669  51.771  1.00  0.00           H  
ATOM   1682  C4'   A    53      30.989  37.567  49.524  1.00  0.00           C  
ATOM   1683  H4'   A    53      30.441  38.503  49.421  1.00  0.00           H  
ATOM   1684  O4'   A    53      31.788  37.411  48.339  1.00  0.00           O  
ATOM   1685  C1'   A    53      31.180  36.573  47.349  1.00  0.00           C  
ATOM   1686  H1'   A    53      31.238  37.057  46.374  1.00  0.00           H  
ATOM   1687  N9    A    53      31.824  35.217  47.258  1.00  0.00           N  
ATOM   1688  C8    A    53      32.657  34.688  48.090  1.00  0.00           C  
ATOM   1689  H8    A    53      32.963  35.180  49.001  1.00  0.00           H  
ATOM   1690  N7    A    53      33.210  33.505  47.736  1.00  0.00           N  
ATOM   1691  C5    A    53      32.567  33.285  46.556  1.00  0.00           C  
ATOM   1692  C6    A    53      32.561  32.237  45.607  1.00  0.00           C  
ATOM   1693  N6    A    53      33.277  31.138  45.651  1.00  0.00           N  
ATOM   1694  H61   A    53      33.150  30.431  44.940  1.00  0.00           H  
ATOM   1695  H62   A    53      33.929  30.968  46.403  1.00  0.00           H  
ATOM   1696  N1    A    53      31.831  32.279  44.499  1.00  0.00           N  
ATOM   1697  C2    A    53      31.175  33.385  44.282  1.00  0.00           C  
ATOM   1698  H2    A    53      30.562  33.352  43.393  1.00  0.00           H  
ATOM   1699  N3    A    53      31.020  34.422  45.050  1.00  0.00           N  
ATOM   1700  C4    A    53      31.766  34.347  46.187  1.00  0.00           C  
ATOM   1701  C3'   A    53      29.874  36.474  49.362  1.00  0.00           C  
ATOM   1702  H3'   A    53      30.328  35.526  49.653  1.00  0.00           H  
ATOM   1703  C2'   A    53      29.794  36.409  47.836  1.00  0.00           C  
ATOM   1704  H2'   A    53      29.436  35.415  47.565  1.00  0.00           H  
ATOM   1705  O2'   A    53      28.998  37.442  47.375  1.00  0.00           O  
ATOM   1706 HO2'   A    53      28.674  37.964  48.112  1.00  0.00           H  
ATOM   1707  O3'   A    53      28.613  36.604  50.011  1.00  0.00           O  
ATOM   1708  P     G    54      27.780  35.318  50.460  1.00  0.00           P  
ATOM   1709  OP1   G    54      26.625  35.828  51.240  1.00  0.00           O  
ATOM   1710  OP2   G    54      28.572  34.226  50.967  1.00  0.00           O  
ATOM   1711  O5'   G    54      27.273  34.725  49.069  1.00  0.00           O  
ATOM   1712  C5'   G    54      26.385  35.491  48.300  1.00  0.00           C  
ATOM   1713  H5'   G    54      26.865  36.421  47.995  1.00  0.00           H  
ATOM   1714 H5''   G    54      25.493  35.752  48.869  1.00  0.00           H  
ATOM   1715  C4'   G    54      26.077  34.833  46.974  1.00  0.00           C  
ATOM   1716  H4'   G    54      25.377  35.466  46.427  1.00  0.00           H  
ATOM   1717  O4'   G    54      27.260  34.651  46.143  1.00  0.00           O  
ATOM   1718  C1'   G    54      27.283  33.413  45.510  1.00  0.00           C  
ATOM   1719  H1'   G    54      27.433  33.475  44.432  1.00  0.00           H  
ATOM   1720  N9    G    54      28.309  32.401  46.050  1.00  0.00           N  
ATOM   1721  C8    G    54      29.148  32.429  47.166  1.00  0.00           C  
ATOM   1722  H8    G    54      29.206  33.271  47.841  1.00  0.00           H  
ATOM   1723  N7    G    54      29.778  31.317  47.259  1.00  0.00           N  
ATOM   1724  C5    G    54      29.325  30.477  46.207  1.00  0.00           C  
ATOM   1725  C6    G    54      29.681  29.177  45.696  1.00  0.00           C  
ATOM   1726  O6    G    54      30.490  28.355  46.107  1.00  0.00           O  
ATOM   1727  N1    G    54      28.963  28.786  44.615  1.00  0.00           N  
ATOM   1728  H1    G    54      29.116  27.826  44.340  1.00  0.00           H  
ATOM   1729  C2    G    54      28.037  29.550  43.967  1.00  0.00           C  
ATOM   1730  N2    G    54      27.495  29.100  42.904  1.00  0.00           N  
ATOM   1731  H21   G    54      27.800  28.239  42.474  1.00  0.00           H  
ATOM   1732  H22   G    54      26.808  29.576  42.337  1.00  0.00           H  
ATOM   1733  N3    G    54      27.740  30.770  44.371  1.00  0.00           N  
ATOM   1734  C4    G    54      28.415  31.180  45.481  1.00  0.00           C  
ATOM   1735  C3'   G    54      25.491  33.392  47.106  1.00  0.00           C  
ATOM   1736  H3'   G    54      26.042  32.938  47.930  1.00  0.00           H  
ATOM   1737  C2'   G    54      25.863  32.847  45.741  1.00  0.00           C  
ATOM   1738  H2'   G    54      25.948  31.761  45.785  1.00  0.00           H  
ATOM   1739  O2'   G    54      25.026  32.958  44.636  1.00  0.00           O  
ATOM   1740 HO2'   G    54      24.207  32.582  44.965  1.00  0.00           H  
ATOM   1741  O3'   G    54      24.099  33.376  47.399  1.00  0.00           O  
ATOM   1742  P     C    55      23.377  32.535  48.377  1.00  0.00           P  
ATOM   1743  OP1   C    55      22.149  33.270  48.693  1.00  0.00           O  
ATOM   1744  OP2   C    55      24.201  32.028  49.449  1.00  0.00           O  
ATOM   1745  O5'   C    55      22.930  31.265  47.495  1.00  0.00           O  
ATOM   1746  C5'   C    55      22.152  31.437  46.273  1.00  0.00           C  
ATOM   1747  H5'   C    55      22.541  32.313  45.754  1.00  0.00           H  
ATOM   1748 H5''   C    55      21.077  31.418  46.452  1.00  0.00           H  
ATOM   1749  C4'   C    55      22.568  30.397  45.198  1.00  0.00           C  
ATOM   1750  H4'   C    55      22.077  30.637  44.255  1.00  0.00           H  
ATOM   1751  O4'   C    55      23.990  30.267  45.055  1.00  0.00           O  
ATOM   1752  C1'   C    55      24.367  28.930  44.768  1.00  0.00           C  
ATOM   1753  H1'   C    55      24.945  28.943  43.845  1.00  0.00           H  
ATOM   1754  N1    C    55      25.229  28.410  45.822  1.00  0.00           N  
ATOM   1755  C6    C    55      25.452  29.068  46.989  1.00  0.00           C  
ATOM   1756  H6    C    55      24.886  29.967  47.180  1.00  0.00           H  
ATOM   1757  C5    C    55      26.252  28.518  47.958  1.00  0.00           C  
ATOM   1758  H5    C    55      26.352  28.950  48.943  1.00  0.00           H  
ATOM   1759  C4    C    55      26.878  27.306  47.560  1.00  0.00           C  
ATOM   1760  N4    C    55      27.528  26.621  48.482  1.00  0.00           N  
ATOM   1761  H41   C    55      28.160  25.909  48.145  1.00  0.00           H  
ATOM   1762  H42   C    55      27.729  27.032  49.383  1.00  0.00           H  
ATOM   1763  N3    C    55      26.820  26.735  46.346  1.00  0.00           N  
ATOM   1764  C2    C    55      25.935  27.251  45.479  1.00  0.00           C  
ATOM   1765  O2    C    55      25.645  26.568  44.499  1.00  0.00           O  
ATOM   1766  C3'   C    55      22.073  29.027  45.539  1.00  0.00           C  
ATOM   1767  H3'   C    55      22.066  28.868  46.617  1.00  0.00           H  
ATOM   1768  C2'   C    55      23.046  28.154  44.690  1.00  0.00           C  
ATOM   1769  H2'   C    55      23.179  27.119  45.006  1.00  0.00           H  
ATOM   1770  O2'   C    55      22.612  28.161  43.320  1.00  0.00           O  
ATOM   1771 HO2'   C    55      21.894  28.757  43.098  1.00  0.00           H  
ATOM   1772  O3'   C    55      20.733  28.748  45.042  1.00  0.00           O  
ATOM   1773  P     A    56      19.761  27.713  45.630  1.00  0.00           P  
ATOM   1774  OP1   A    56      18.532  27.529  44.808  1.00  0.00           O  
ATOM   1775  OP2   A    56      19.590  27.894  47.086  1.00  0.00           O  
ATOM   1776  O5'   A    56      20.564  26.379  45.563  1.00  0.00           O  
ATOM   1777  C5'   A    56      20.628  25.522  44.403  1.00  0.00           C  
ATOM   1778  H5'   A    56      21.047  26.113  43.589  1.00  0.00           H  
ATOM   1779 H5''   A    56      19.647  25.183  44.073  1.00  0.00           H  
ATOM   1780  C4'   A    56      21.513  24.243  44.471  1.00  0.00           C  
ATOM   1781  H4'   A    56      21.463  23.736  43.507  1.00  0.00           H  
ATOM   1782  O4'   A    56      22.861  24.591  44.617  1.00  0.00           O  
ATOM   1783  C1'   A    56      23.532  23.647  45.459  1.00  0.00           C  
ATOM   1784  H1'   A    56      24.418  23.210  44.997  1.00  0.00           H  
ATOM   1785  N9    A    56      23.764  24.253  46.768  1.00  0.00           N  
ATOM   1786  C8    A    56      23.351  25.479  47.313  1.00  0.00           C  
ATOM   1787  H8    A    56      22.716  26.183  46.795  1.00  0.00           H  
ATOM   1788  N7    A    56      23.832  25.691  48.470  1.00  0.00           N  
ATOM   1789  C5    A    56      24.695  24.529  48.693  1.00  0.00           C  
ATOM   1790  C6    A    56      25.633  24.070  49.749  1.00  0.00           C  
ATOM   1791  N6    A    56      25.797  24.752  50.891  1.00  0.00           N  
ATOM   1792  H61   A    56      26.356  24.344  51.626  1.00  0.00           H  
ATOM   1793  H62   A    56      25.426  25.668  51.098  1.00  0.00           H  
ATOM   1794  N1    A    56      26.317  22.974  49.639  1.00  0.00           N  
ATOM   1795  C2    A    56      26.052  22.236  48.525  1.00  0.00           C  
ATOM   1796  H2    A    56      26.701  21.373  48.509  1.00  0.00           H  
ATOM   1797  N3    A    56      25.321  22.504  47.462  1.00  0.00           N  
ATOM   1798  C4    A    56      24.628  23.675  47.621  1.00  0.00           C  
ATOM   1799  C3'   A    56      21.189  23.222  45.635  1.00  0.00           C  
ATOM   1800  H3'   A    56      21.032  23.780  46.558  1.00  0.00           H  
ATOM   1801  C2'   A    56      22.539  22.477  45.565  1.00  0.00           C  
ATOM   1802  H2'   A    56      22.723  21.812  46.409  1.00  0.00           H  
ATOM   1803  O2'   A    56      22.721  21.643  44.504  1.00  0.00           O  
ATOM   1804 HO2'   A    56      23.560  21.183  44.590  1.00  0.00           H  
ATOM   1805  O3'   A    56      20.131  22.425  45.357  1.00  0.00           O  
ATOM   1806  P     U    57      19.234  21.899  46.578  1.00  0.00           P  
ATOM   1807  OP1   U    57      18.167  21.205  46.019  1.00  0.00           O  
ATOM   1808  OP2   U    57      18.944  22.994  47.504  1.00  0.00           O  
ATOM   1809  O5'   U    57      20.287  20.894  47.296  1.00  0.00           O  
ATOM   1810  C5'   U    57      20.630  19.673  46.637  1.00  0.00           C  
ATOM   1811  H5'   U    57      20.946  19.906  45.621  1.00  0.00           H  
ATOM   1812 H5''   U    57      19.725  19.065  46.635  1.00  0.00           H  
ATOM   1813  C4'   U    57      21.693  18.883  47.365  1.00  0.00           C  
ATOM   1814  H4'   U    57      22.085  18.012  46.839  1.00  0.00           H  
ATOM   1815  O4'   U    57      22.903  19.672  47.727  1.00  0.00           O  
ATOM   1816  C1'   U    57      23.261  19.237  49.046  1.00  0.00           C  
ATOM   1817  H1'   U    57      24.243  18.765  49.030  1.00  0.00           H  
ATOM   1818  N1    U    57      23.255  20.338  50.035  1.00  0.00           N  
ATOM   1819  C6    U    57      22.477  21.434  49.834  1.00  0.00           C  
ATOM   1820  H6    U    57      21.829  21.478  48.970  1.00  0.00           H  
ATOM   1821  C5    U    57      22.531  22.457  50.758  1.00  0.00           C  
ATOM   1822  H5    U    57      21.901  23.322  50.614  1.00  0.00           H  
ATOM   1823  C4    U    57      23.361  22.395  51.922  1.00  0.00           C  
ATOM   1824  O4    U    57      23.519  23.297  52.729  1.00  0.00           O  
ATOM   1825  N3    U    57      24.102  21.248  52.020  1.00  0.00           N  
ATOM   1826  H3    U    57      24.745  21.155  52.793  1.00  0.00           H  
ATOM   1827  C2    U    57      24.117  20.230  51.192  1.00  0.00           C  
ATOM   1828  O2    U    57      24.787  19.211  51.380  1.00  0.00           O  
ATOM   1829  C3'   U    57      21.114  18.463  48.744  1.00  0.00           C  
ATOM   1830  H3'   U    57      20.678  19.387  49.124  1.00  0.00           H  
ATOM   1831  C2'   U    57      22.327  18.195  49.641  1.00  0.00           C  
ATOM   1832  H2'   U    57      21.934  18.316  50.651  1.00  0.00           H  
ATOM   1833  O2'   U    57      22.757  16.819  49.398  1.00  0.00           O  
ATOM   1834 HO2'   U    57      22.024  16.231  49.593  1.00  0.00           H  
ATOM   1835  O3'   U    57      20.226  17.328  48.675  1.00  0.00           O  
ATOM   1836  P    G3    58      19.084  17.132  49.869  1.00  0.00           P  
ATOM   1837  OP1  G3    58      19.761  16.719  51.102  1.00  0.00           O  
ATOM   1838  OP2  G3    58      18.079  16.183  49.310  1.00  0.00           O  
ATOM   1839  O5'  G3    58      18.318  18.495  50.131  1.00  0.00           O  
ATOM   1840  C5'  G3    58      16.995  18.573  50.719  1.00  0.00           C  
ATOM   1841  H5'  G3    58      17.012  17.850  51.534  1.00  0.00           H  
ATOM   1842 H5''  G3    58      16.282  18.215  49.976  1.00  0.00           H  
ATOM   1843  C4'  G3    58      16.688  20.049  51.073  1.00  0.00           C  
ATOM   1844  H4'  G3    58      15.618  19.903  51.222  1.00  0.00           H  
ATOM   1845  O4'  G3    58      17.240  20.402  52.349  1.00  0.00           O  
ATOM   1846  C1'  G3    58      18.337  21.297  52.144  1.00  0.00           C  
ATOM   1847  H1'  G3    58      18.014  22.229  52.609  1.00  0.00           H  
ATOM   1848  N9   G3    58      19.539  20.789  52.755  1.00  0.00           N  
ATOM   1849  C8   G3    58      19.961  19.485  53.072  1.00  0.00           C  
ATOM   1850  H8   G3    58      19.516  18.615  52.612  1.00  0.00           H  
ATOM   1851  N7   G3    58      21.002  19.439  53.797  1.00  0.00           N  
ATOM   1852  C5   G3    58      21.302  20.775  54.071  1.00  0.00           C  
ATOM   1853  C6   G3    58      22.263  21.345  54.897  1.00  0.00           C  
ATOM   1854  O6   G3    58      23.239  20.833  55.468  1.00  0.00           O  
ATOM   1855  N1   G3    58      21.944  22.650  55.170  1.00  0.00           N  
ATOM   1856  H1   G3    58      22.639  23.122  55.730  1.00  0.00           H  
ATOM   1857  C2   G3    58      21.118  23.437  54.472  1.00  0.00           C  
ATOM   1858  N2   G3    58      21.186  24.705  54.785  1.00  0.00           N  
ATOM   1859  H21  G3    58      21.839  25.018  55.489  1.00  0.00           H  
ATOM   1860  H22  G3    58      20.642  25.366  54.250  1.00  0.00           H  
ATOM   1861  N3   G3    58      20.200  22.999  53.597  1.00  0.00           N  
ATOM   1862  C4   G3    58      20.315  21.627  53.504  1.00  0.00           C  
ATOM   1863  C3'  G3    58      17.126  21.201  50.125  1.00  0.00           C  
ATOM   1864  H3'  G3    58      17.139  21.050  49.045  1.00  0.00           H  
ATOM   1865  C2'  G3    58      18.502  21.561  50.637  1.00  0.00           C  
ATOM   1866  H2'  G3    58      19.139  20.895  50.054  1.00  0.00           H  
ATOM   1867  O2'  G3    58      18.835  22.850  50.158  1.00  0.00           O  
ATOM   1868 HO2'  G3    58      18.934  22.942  49.208  1.00  0.00           H  
ATOM   1869  O3'  G3    58      16.273  22.323  50.441  1.00  0.00           O  
ATOM   1870 HO3'  G3    58      16.785  23.076  50.136  1.00  0.00           H  
TER    1871       G3    58 
ATOM   1871 MG    MG    59      41.642  34.921  53.461  1.00  0.00          MG  
TER    1872       MG    59 
ATOM   1872 MG    MG    60      40.260  44.516  40.541  1.00  0.00          MG  
TER    1873       MG    60 
ATOM   1873 MG    MG    61      43.452  56.204  18.377  1.00  0.00          MG  
TER    1874       MG    61 
ATOM   1874 MG    MG    62      50.975  46.870  40.506  1.00  0.00          MG  
TER    1875       MG    62 
ATOM   1875 MG    MG    63      31.788  31.719  32.532  1.00  0.00          MG  
TER    1876       MG    63 
ATOM   1876 MG    MG    64      44.372   5.098  34.729  1.00  0.00          MG  
TER    1877       MG    64 
END   
